# Supplementary material for: Comparative analysis of morabine grasshopper genomes reveals highly abundant transposable elements and rapidly proliferating satellite DNA repeats
Source: BMC Biol. 2020 Dec 21;18:199. doi: 10.1186/s12915-020-00925-x (PMC7754599; doi:10.1186/s12915-020-00925-x)
Supplement: Supplementary file 3 — Additional file 3. Repeat consensus sequences of the P24X0 sex chromosome race (male) of the of the viatica species group (tar.gz file). [file 12915_2020_925_MOESM3_ESM.tar]

Archive with 8 entries (7 files):
- ._Additional_file_3
- Additional_file_3
- Additional_file_3/P24XO.RC_Helitron_from_HelitronScanner.fa
- Additional_file_3/._.DS_Store
- Additional_file_3/.DS_Store
- Additional_file_3/P24XO_RML_currated.library_4.fa
- Additional_file_3/._P24XO_final_TRs_consensus.fa
- Additional_file_3/P24XO_final_TRs_consensus.fa
