# Supplementary material for: Comparative analysis of morabine grasshopper genomes reveals highly abundant transposable elements and rapidly proliferating satellite DNA repeats
Source: BMC Biol. 2020 Dec 21;18:199. doi: 10.1186/s12915-020-00925-x (PMC7754599; doi:10.1186/s12915-020-00925-x)
Supplement: Supplementary file 3 — Additional file 3. Repeat consensus sequences of the P24X0 sex chromosome race (male) of the of the viatica species group (tar.gz file). [file 12915_2020_925_MOESM3_ESM.tar › Additional_file_3/P24XO.RC_Helitron_from_HelitronScanner.fa]

>VvP24XO-168#RC/Helitron_363368-365218 [forward] 1851 bps; scores=11:10 Multi_5'_ends:
TCTATACTACTTTACTAATAGTAATGCCCCGTGCTAAACCTTTATAAATGGGCAGATGAT
TGTCAGCGTCATCATTTGAACTCTTTAAGTATCCTAATTAACGTTACATTGGTGACCCGA
TAAGAATCAACGGAGTGTGAATGCGGAATACCTGTTGCCCATATAATGATTTGATTATTT
TAATAAGTGAAACTATAAATGATTTTTAAAATGTTACGCTTGCGCTGAGCAAAGTAACAT
CAGAGTGTTCACTGCGCGCTATCTGCAGGTTTTTATTTGACAATTTACTTGAAGCTATGT
ACGAAATATTAGCAATAAGGATAAATATCTATTGTTTTACGAATTTCGTGTAAAGTCTAC
AATCTATCTTAATAAGTAGAACATCACAAGCTGATTAGTTAGCAAAGATGTGACTTATTT
GAGATACAAGTACTTGAAATACAGATACAAAATGCGTATTTTCGTCTTGTATCTGAAATA
CTTTTCTTAATCTTTATTTTGTATCTAGATACTTTTTCTTGGTATCTTTGTATTTTGGAA
ATACTATTTATTCATTTTTTACGTTACGGCATCATAAAGACAAAGACGACAACGAAACTC
ATTCGTAAAATCCATTAACCTGCACCAAAGGATAAAGTTATATGGCCTAGTTACCTTTGC
CTGCCTTCATTGTGGCGAACTATGAAAACTATAAACAAACTCCTGCCCACCTGTCTAATG
TCTCTTGTCTTTTCACCGCGGCAAATCTTATCGTGTCAAATTATGTTTGATGTTACGAAG
TCGAATTATTAATATTATTATTATTCTGATTGAAACACAGAAAATTAATCGATATGAAAA
ATATCCAGAAGCTTTAAAAAGCAATGGGGAGGACATAAAAGAAAAAGCTAAACTTCTTAT
ATGTTTTTAGATGACTCTGATTCCTTTATTGCTAATGCCACAGTACAGAATCAACTGGCA
GCACCGCCGACATAGAAATACTTTAATACCTACGTAATAAGGACAACCTCCTAAAAATTT
TAAATGTTTATCTAACAATAAAAAAATTAAACTATGCATCTCTTTGTCGAGTTCCGCCCC
TGTGCAGCGAATGACGAACAAACATGTTTCAAAAACAAAAAAATACATTATATAAAAAGT
ATTTTGTCTTGAAAAAGTATTTGGAAAATACGTATTTTGTATCTTGTAATTCAAATACCA
TTTCCAAAAGTATGTTGTATCTGATATCTCAAATCCATTACTTAAAAATATTTTGTATCT
TATATTTCAGGTATTTTTTCTAAGGTATCTTGTACATCTCTGTTAGTGAATATGTTAAAA
ATTTACAGTTCATTTAGCTATTTGCAACTATCTTTTTAGGTATTGTTATTACCACTTCTT
GGAAACAATATAAAGTTTTATCGTGAATAAAGCAGCAGCAAACATGAGAAATATAGTGTT
GGGTAAAAAGCGGGTAGTTTCGACATATTTTGATCTAGAGTTATATATTTTTTAGATTAG
TTTAATAATCTCGTCTTCTCAATGTGCAGAAGTGACAAAGACGACACAAAAGAAAAGAAA
GAAATGGTAGCTGTTTATTAAAAATTTGTTATAACTATTACTTTTGTCTAGTACGAAAAA
CTAACTAGAATTTTCATGAATTGTTGATCGGATTAAGTACCTTATTTATTTGTTTATGCT
TGTTTCGTACCAGTTGTCTCAAAGTCATCTGGAATTGAGAAGAATAACATTTGAATGTAG
TTGTACATTACGTTGTGCCGATATGGGAGCATACCTGCGGGAGCGGTGATGTTGGTGTGT
GGTGTGCGCGGCCACCCAGGGCGCGTAGGCGTAGCGCGCGGTGGCGGCTGA
>VvP24XO-168#RC/Helitron_4136752-4150536 [forward] 13785 bps; scores=9:10 Multi_5'_ends:
TCATACTGTATTATAAAACATAGTACTTGCAATGGTTAAGGTATAGGGTATTGTGAAGGT
TCCTCGCTATCATGTCTTCGAATCCCCCCCCCCCCCCCACCCGTCCCAGGTTGGTAACCT
TTACTATAGAGGATGCAGAATTGGCTATTGTAATTTTGTGCGGCCTATCTGAAGAATGGA
ACACTGTTGTATCAGCTTTATATAACTTACCAGAAAGCAAATTTATGTGTGCTACAGTGA
AAATGCATCTTCTTGCTGAAGATTCAAGATGATAAGAAAACTAAGGCATGAAAAAGTCTG
TCCCCTAGGAGTTTGCCAACTGAATGTAGGGGGTTCGAGAAATTTTTTTTGTTATGGTCG
ATTACTGGTTATCTCAAAAGTGCAACACTCAACATGGTGAATTGAGATAGAAAATGAGCA
AAATTGATCACAAAATGGACTTAACACATTCCCTGCCAACTATGAGAATACTCGTAGTTT
GTAAACTGGCTTTCCTAGCCAGCTACGAGATAACTCGTTATTGATATATGCATTGTTTAA
GTGTTTGGTACACAGAAAGAGACTAAATAATACACTTGGCATACTAAAATGGATCATTTA
TTTCTCAAAACCTAGATACAATAAATAAATGTTTACAGCAGAAAAATGTATCTTTTCATG
ATATGTTTTGGAGAATACTATAATTAAAATTTATTTGTTTTACATTATGTTGAAATTTTC
GGTATATTGAAACAAAATTATGTATAAGTTTTAAAACAATTTTCCATGCAAAGTGCTAGT
TTTTCTTCACATACCTGGCAAAATTACCTTGTTTCCTGCCTTTTCTTCTGTCCAGTAAAC
ACTCTACATGTCTTGGTAGGTCAGTCCTTCTTCTCCGTTGGTGGAAGTGCATTATTGAAG
TGTTACAAAATGGGTCTAATTTTGTACAATCTATCGTTTCAACAGTGTTGTCTACAAAAT
TCAGAAATTGTAAAATCAATTGAAACCTGTTCCAACTCATGAAAGATCACCAGAATAGAA
AATTGTAGAACTCACTTGTATTCCAATAATGCTGTATAGTTGGAAGATTATAGGACCCAT
TTGCAACAACACTCCAAGAAACACTTTCATTTCTGGCACATTCGTATCAGTCCAAGTGGA
AAGACAGCTTACCTTTCAAAGTGGTGTATGCTTGTTGATTTCTTGTGATGCATACAAATT
GGTCTAATCAACCAAAAAATTCAAAAAGTCTTCTGGGGAAAAAAAAAAACAAGGTTACTA
ACTTTTCTATAGTGATGTCATCAATTTTCAAACCTGGGTTTTGGTTGAAACCAAAATAAG
GCGGATCATTTTCTATATCAGTCCAGTAATGATTATTGTTTTGTGCCACCCTGTCATCAT
GTTCGTCATCATCATTATGTACTAGTTCATCAGCAGTATTACCGGAAATTGATTCACCAG
ATTCACTGCCAGAAATAAAATCATCTGATTCTCCAACGGAAATATCATTCTATTCTGAAT
CACTCAAATTTACATAGTATTCTATTTCTTTTTCACTAAGTATCCTCCTTTTTGACACTT
TGTTGGTTTATTCAGTTGCGAAATGTTGAAAATGGACTGATCAAATGCAGTGACACGTGT
AAAACCAAATGTAACATATCGCACACCCTGCAGTTTTGAGTACAGATGCAGACAGAACAA
GTGAGTATTGCACATGTGTGTTACTGTTGTATGCGCGTGCAAGCACGAGACTACTTATGA
GTTATCTCATAGTTGGTGCAGGGAACAAAAATATTATTTCATATGCCAACTATGAGTATA
CTTCTGTACACTTGTTTTTTGCTAAAAGTAATCTGTTATTTCTGTAAATTCTATAAATTT
TTCACTACCTTATACATGAAATCAAGTGCCAGCATATGGTTATGGTTGTCATTCCCCTAC
CATGTACTATTCCTAATTCTTTGACCAATATCCCTCCAAGCCCGATCACCAACACATGTG
CTGTATATTCCCAGCACTCTTTTCACCCTCCTCCTTTCCTCCAATGATACACAGTCCAGC
TCATTTAACATATGAATTACTAATTTCTCTGATACATCCTCTCATCACCCTCTTCAGTAA
ATGAAGGATTTTGTAACCTTTACCTACCACCTGACCCTTGCGTTCTGCCCAGTTGAGTTT
GTTATCAAACCTTAATGCCAAGATAATTACACTTCAAGCCTTCAACAAACAATTCCTGAC
TCCATCCTATAACCATAATTAACCATCGGTTAATTGTATGTGTACCTAATAAGCTGACTG
AGGCATTTATCTTCATTCCATGCTGACAGACATTCTATCTGGTAATTCCTGGAGCTGTTC
ACAGTCTTCTGTTTTGTACCTATTATATACCATTATGTCATCTGCAAGAAACCTAAATTC
TGACTTTAAACCATCAACACAATCATTCATTAGACTAATGAACAGCAAACGTCCCAATAC
ACTACCCTGTGTCACTCCCATATTTACTTCCACCTCTTTTGATTATGTATTTCCTCCTCT
AACACTTTGCTTCCTGGATTTTAAGAACTCCTCTACAGAGCAGGTAACTTTTTCATCCAG
CCTAATAGGTTACAGTTTATTTAATACCATTTTATCGCTCACTCTGTCAATTACTTTAGA
AAGATCTAGTGGCACACTATCAACTTGGCCTCCCTTGTCCAATTCATGTTGTGGTGGACG
AGTGAACTTTTTTCTTTTCACCTTGCCACTCCCGAGAGGAACATATAAATTGTGGGTAAA
TGTCTGTAGTCACGTGAGCAGTAGTATTTATAAATAAAACTATCAGTAAGGATATTCACA
TATGTACGATTTATTTCATCAGTTATGTACAATAATGACAGGCCTAACTCCCTTTACTCT
TTCCTGGATTATAACTACCATTGCTTGATTCTATTAGATGCCTTCCACATTACTTATACT
TCAATGGTTACCTCCCACCTCTTATAATGGCTGATGTAGTCATCGATAGAATCTCCTGCA
GGTTGTAGTTTGTCTCGCTACATCATTCCAAAGGTCCATAGCCCCACAGCTTCCAAAAGA
CGTTCCTTCTGTGACCGCCCAGAATTGACCCGTTGTGACCAGTTCGACCTCTCTCTGCTC
GTGTCTCCCAGTTTTGACCAACTCCCCCATCCATAGATTCCATAGTGGGGAGTAACTGTA
GCCAATAGGAATAATTCCTTCCCTACCATTTTCCTCTCGATGGCGTCTTGCTACAGCTCA
ATTCTGCTGACTATCTACACTGAGCGTGGTGGTGTAATGGCTAGCGTTCTGGCCTCGCAT
TCGGGAGGACAGCGGTTCAAATCCCCGTCCGGGCATCCAGATTTGGGTTTTCCATGGTTT
CCCAAATCACTCCAGGCAAATGCCGGGATGCTTCCTTCAAAAGGCCATGGCCGAATTCCT
TCCCATTCCTTGTCCCCCATCCTTTCCCATCTCTAAAGACCTCGCTGTTAGAGAGACGTT
AAGCAGATAAAAAAAAAAATCTGCCCTGTTTTGATGTCAATGCTGCCTGTGTGCTTGCAT
TCTAGAGCCTCTAAATCTCTGTTGTAACTGTCCTGGATTCACCTTTGACTATATGCAATC
AACTATTGCCGATCTTTAGTAACTATTCTCCAAAATTCCTTGGCCGTCCCTACCCTAACT
AAGCGACTGCTCCACTCTGTCGCTAACCTAGCATCTCACACTACCCTTCTAATCTCTCCT
TTTCTTTTCTCCCCCCCCCCCCCCCTCCGAAAGTACATGAATTATTATTCTTTTTTTTTA
GTTACAAATTATTGAAATTACATGTATGTGTATTATAATGATTATTGTGTGCGTGTTATC
TCATTTGCCATCTTCATCTCCCATTCTGCGACGCTTGGTCGTCTCGGTCTGTCGTTGACA
TGCGCCCCTCGCGCGCGTTTCCGCTCAGCTGTAGTGCCGGTATTTATTCTGACGCGGCAC
AGCTTGCAATGCACCGGTGACGTCAGCGTCCCGCCTCTTCGCGTCACACCAAGGTCGACC
GGCTGTGTTGCTTACGCGGTGGCCGTGCCCGCTCGCTGTCATGACGAACCATCTTGTGTA
CCTCTTCCTGCTGTTGGCTTGAGTATTTCTGTAACACACTAAATCCCTAACATCGGAATC
TATGCCATTCCTTCGTAACTGACTCAATGCTGTATCTGCGCCTTCTTAATTCGTCCGCGA
TGTAGTTCTGCTTCCTCACAGGTTTCTAGAATATTCGTAAAGTTTTTAATACACACACGC
TCTCCACAATACATCTTCATATACAGCTTCCCTTATTATAGTCTTTCACATCCACTGTAG
CCTAATTGTCTTTTATTACCGTCTAATAATACACTTCACACTCTGTCTTTATTTATTGTT
ACACGTTTCTTCTTACTACCAACCATTATTTTTAAAGTGTTTATACATTAATTCATGCCC
ACTATTTATTATATATAAATATATACATTCTCTTCTTCTTCCCTTCACTCTATTATGGCG
ATGACATGTTTCCGCGTGCTTCCTTCGCGTTCTAGCGGCTCTGCATTAGTTGTGTTGTTT
TGCGAAATCGTCTTCTGACCTTGTGCAGCTGTCGTTTCTTGTCCGTGCATAAGTTGTCGT
ACGGCGGCTCCGACACAGTGCGCCTTAAAGGTTAGACTACCCGCCGTGTATACTGCTGCA
GTGGCTATCGATACTTCACGCGCACACCTCGCTAGTAGAATCGTTTCACCTGATCCATAT
GCACTGTTTTTAGCTGATTCTTCTTTCCTCATATTACTAAATTCAGAATCTTTATAGATA
TCACCATGTAAGGTCCCTCAAAAGGATTCTGTAGTTTTTTATCTTCCTCGTCGCAACGCA
AAGTTCACGAGTAGTTCCTTATCTCCTGGGATGAATTCTTCCGGATTCTCCCATTGATCA
TTCCATTCCTTGTTGGTTTCTTCTTATTCCTGAATAAACCGCTTGGCACTCTCATGTAAC
GCCTGCCATCGATTTTTCAACACTTGTGTGTAATTGTCGTAATTGTATACTGTCTCTTCT
GGTTTTCGCTGCAAGATTCCAGGTATATTGGCCTCTCGCCCATAAAAAAGCAGATGTGGC
AAGTACTTTGTTACTGTATGCGGCGTACTATAATAGACGAATGTTGCACATTTTAGGAGC
TCATCCCAGTTTTACTGCATTTCGTCCACATTGAGATATAAGTATTCGGCTAATGTTCTA
TGCGTGCTTTCCAGTAAACTGTTGCTGGAGGGCCTAAATGGCAATGTAAATACACGTTTT
ACCTTCAATGTTTCGTATACTTTCTTCATCAACTTCCCCGCGAAGCATTTTCTGTTGTTC
ACCAGCACACGGGAGAGTATCCCATACCGCAAAATGAACTCTTCCACGAACGCGCGGCTA
ACTGTATCCATATCCTGTCTTGCTATGGGTATGGCGATAAAATATTTGCTTAGCGCTTCC
TGAAACCTCAGGATATACTTATTGCCCCGTGGGGTGACGTTTAGAGGCCCGTCTATGTCA
ATATCTCACCTTTCAAACACGTGATCCTGTGTGTCCGTAATCTTAGCGGCATTCGAACCT
TAGGTCCCAGCCGTTTATTTTTCTGGCACTGCTTACAGCGCTTTATGTACTGTGCGACTT
TCTTCCGCGTTCCTGGCCATGTGACCTGCTGCCTAATTCGCTCCAAGTTTCTCCATCTTC
CTTGAAGACCTCCTAGCGCCGAATTATGCGCTTCATACAGGAGTTCTTTCTTTTCCGCCT
TCATGGGATTTGTTCTGATTCCCTCCGTTTCCGCTGCTCGCGGCGGCTCCGCTGCTTCAG
CCGGCGGCCGCTCACTGCTCGTTTCACTTCCTTGATGTGGTTCGCTCATTTTTTCGCCTT
GCTTCTGGGTTGCCTGGCAAATTCGCCACAAGGCATCTGCTACGTGGTTTCCTTGCCTGG
TTTTTACTGAATGGTATATCAGTATCAACTGTAACTTCATTAATCGTGACGACGGGTCCT
TTAATGATCCATCCTGATACAGAACTCCTTCCCGTACATATGGGGCCTGAACTGTTCCAC
TGATCACCAAATTGATAGCATTTCCTTTTCAATTGTTGAATAGGACTCTTCTGCTTTATT
CAGCGTTCGAGGCGCGATTGCGACTGGTACCTCCTTCCCGTCGACTTGTTGGCTGAGTAC
TGATCCGATTGCGTGCGTAATCACTCGCGTCGCATGTAATGCAAAACTTACGTTTGAAAT
CAGGATAATGTAACACAGGGGCTGTACACAGTGCTTCTTTTAGCGCACTAAACGCTTCTT
CTTCCGGCTCCCCCCCCCCCCCCGCAGGCGTACTTCTTCTCCTTCTGCAGTAAATCATAC
AGTGGTTTTACAACTCGGCTGAATCCACTAATGAATCGCCTGTAGTACTGGCGACCTCTA
AGAATCCTCGCAACTGCCTCACGGTTGTGGGTCTTGGGTACTCCTGCACCACCTTGAACT
TGCCTGGATGTGGCTTTACTCCCTGGTCTGTCAGAATGTGACCTACATATGCCACCTCTG
GACGTAGCAATGCACATTTTCTCTGCTGCAGTCTTAACATATGCTCCCGTAGTCTCTCAA
ATACCGTTGCCAGATTTTCCAAATGTTCCTCCAGCGTTGAGCTAAACACAATTACGTCAT
CCAGATATGTTAAGACTTTCTTCTCTTCCAAGCCCATCAGTGCAATCGTCATCCTCTGCT
GAAAGCTACTGGAGGCATCGGTTAGCCCCATGCATAAACTTGAAAAATGATAGTGTCCAT
CAGGGGTGCTAAACGCAGTCTTTTCCCTGGCCGCATCCGCCACCTTCATCTGATGATAGC
CCTTTGCTAAATCTAACGTCGAAAAGTATCTCTCATTTCCAAAGCGATCCAATATATTTG
CTATTAATGGCAGGGGAAAAGTACTATTAATTGTCATCTCGTTTAACTTCCTATTATCGA
TAACAATTCAATATCTCCGCTGTCTATCGGAATCTTGTTGTTTTTTCGGAATTAGCAGAA
GAGGCGAATTCCACGCACTCCTGCTTTCTTCTGTTATGTCTTCCTATAGTAGGTGCTCAA
TTTCTTTCTATATATCCTGCTTCTGACTCTAAGGTATCCTATACTGACGCTCGTTAATTA
TCTTTCCCAATGCTTCGGGCTTCATCTTGTCTGTGTATGCCACGATATCACCCTTCAAAT
GGAAAACATCATGATATGCTGCACACAGCTCCATTACTGCTTGTCTGTTTGGCTCCACCA
GATGCTCCAAGCTCAACCCCTCGATAATTCTTCTAAAAACATTCTCGCGTTTGCATATTT
TGCTTCAATGCGGCAGCTAGCACCTTGGCCAGTTCCTGCGGCCTGTCATATTTTTCTGGT
TTAACTCGTGGATTATTCAACACGATTTCTTCCTCTGAAACATTCAAAACTGTCATAATA
CATTTTCCCTTGTGTCACTACACTAGTGCTTGTGGAACAATTAACCCTGCTGCTAATCCC
TGATTCGCTACAACAGCTTCGGCATCCTCCTGAACCCCTTCAAGTGCGAGTTCGATTACT
TTCTCTTGTTGCACTCCTATGTGAATACATAGCGTCTTATCCTGCGCCATTGTTTCCTCT
TGTAATTCATCCTTCTGTCGCAGCTTAGCGACCTCCTCAATTTCACTCTGCATCTCGAGG
GTATATCCCTGAATTTTCACCACAGATTTTCTATAATCTATGATGGCTTTGTGTTTCTTC
AACCAATCGCGACCAAGAATCTCATCGAACAGTGTGTGTACTCCTGCCAGAATCACTTGC
ATCTTATGACACATTTTCAGCTCTCGACCTTCTCTCAGGTGACGCTTATTGCTCCTTCAT
TAGATATAGGATTTTCCGTGATTCCTTGAATGCGTATTCCTGGCAACATATTTTCTTAAA
GTTACCTCAGACTTCACAAGAGAGGTAGAACTCCCAGTATCTACTAGAAATCTAATTTTC
CCATATATACTTTCTTCACATTTCAATTCAATATAGTCGTTTTGGTTTTAATGCTGCAGT
CCTTTTCTTCCAACTTCTGTCTCCAAGCGTGACTTGACTGCTCAGCTCCGCTCGTCTTTA
GCTTCCAGAATTTCTGCCATCCTTATGCGCTCCACGCACTTGGTTTAGCCATGAACACGC
ATTGATATCTCGTGGGTCATTCCCCTAACTCTGACGTTTTCTACATTTCATTGCCCTGTA
GCCGCAACAATCTCCCAGGTGACTCAACAGTTTACACTTCTGACAGAGCCTAGGTGGCCC
TAGATTCACATCTCTTCTGTAGTTGCCCATAAATTCTTGTTCATTTATGGCTCCCAATTG
TCTCCAGCTTTGCAATTCCATCACTGCTTCATCACGTTCCCTGTCGACATGCCAGCTTTC
AGCATGTTTACAACCTCGCTCTGTAGCGAGACTTTTCCTTGCGTCAGGCTCGAATTCCTT
GCGCCACTGGCCCCACATGCTTGCTGTGTGTTCCACTTAATGTATTCTTGCAGCTGCCAT
GCATTATCTTGCTTTGTGATTTTTTTTCACCGCAAATTTGGCAAATCTCCGGTCTTCCTT
CATTCCTTGGATTCCAACCTCCTCATTTCTCTCTGTTCCATTCCGCATGCGAATTGGCTC
TGCCCCTTGGTACTGTTATTTTTCTCTGACCAACAACATTACAGTTTCTTCCAACAATGC
AATTTCAATTGTTTCCGCTAAAGTTAGCTATGTTCCCCGTACTTTCAGAACTGCTTCAAT
ATTTTCATCTATCAGCCCGTTTGTGAATACAGCGCGTCTCAGATTATGAATTAATTTCAA
AGCGCCATTTTAATTCACTCCCTTTTAAATCCTTCTTCGTTCCTTCTCTTAATTCGTGCA
AAATTCGGTTCAATTTACTCTCCCAATCAGCAACCGTCTCTCTAGCCCGTTGGGGACTTG
AAAACATACTTATTGCATAATGGTCTACTGTCCGTTTAGGCCGGAAATTCTCCACTAGAA
TCGCTCTCACATCCTTCCAATCTTTCACTCTCTCCCGGGTGAGTATCCATCGTCTCTTTT
TGTTGTTGTTGTTGACGTTTTTCGGGCTTTAGGGTGCGTCAACATCGAGGTTATTAGCGC
CCTAACTAATACCAGGCGTGACAACGTGGCAAAATTGCCGTCTGTTTGGCCGACTGTAAA
GGGGTCGGCCACAGAGACAGCACAATAAAATACTAACGTACTAAGTAAAATACCGTCTGC
GTGGCCGACTGTAAAGTGAACGGCCACACAGACGACAACGTAAAATATAAAATAGAATCT
GTCGCTCTGAATGGGCAAAAGAATATAAAATACGTACACTAACTGGTTGGCTGTAAAAGG
GCCAACCAATTAAAAAAAAAAAAAAAAAAAAAAAACGAATTAGCTGGCTGGCTGTAAAAG
GGCCAGCCATATAAGCATTGTCAAAAGTAAAAACAGTACATGGATTGGTGGTTGTAAATG
GCCACCAATCCAATCTAAAACCTAGGCTGATCTGCCCAAAATTTTTGGGACAAGACTGGC
AAAGCTGCAAAACTTTAAAACCTTAGCCACGTTGTCACGTTCATCGTTTAAAATAAGGGA
CAGATCGTTGGCTAAGCCGACGTCTGCCCTTAAATCTAAAAACAATACATATTCGGTTAA
AATGTGGCGTACCGTCAAAGGTACGCCACAGGCATCACATTCCGGCGGAGAAGGAAACTA
TGAGTTAGAGCAGCGGTTCCCAACCTATGGGTCGCGACCCACTGGTGGGTCGCGGCGTGT
CTTTTGGTGGGTCGCGGAACAATCGAGGGTTCTGCCACAAAAATATATCTTTTATTTCAT
TTATTTTAAAAATATAACATGATATTTTACAAGTGCAATAATCATGAAAGCTATTAGCTT
AAATTAATACTTTGTGAGAAAAAAAAAAATGTATTCTCAAACAGTCAGCCTGTATTATGC
AATAACCTCGTTGTGAGATAGAGCAGCGGCAGCAATCGCACAATCGTTATGGCAACCCCT
GAACACCCCCTTCCCTGCTCCGTTTTAGAACGGAGATGGTGCGCATACCACCTGCAATTT
TACATTGTCGTTTTCTTGTTTATTCTTGAATCGAAACAAAAGTCTTTTATCAAAACAGTC
TTTCTCTGCTTGTTGGAGTGAGTTATTATTTGCGTTTTGTTTTGATTGACAGTAGATTTA
CTGTGATTGTGGAAAGTTGGTTGAGGACTGGGTCGTGCCGTAAAAGAGACTATTCAAAAT
GGTGACGAAACTTCAACCCCCGCGTCTGGTAATAATAGATTTGAAAATGTTACTGAAACA
CAACCAAGTATTTGTAATTACAATGCAGGCAGCGCGAATTCGGTTCTGCAGGTGGTTTCC
ACCAAAAATCGACTTGGCAGATCAGTTGCATTATAAGATGCTGATCGAGTTACTTCTAAT
CGTGGAATTTTAGCTGTCAACTTGATGAGGCCTATGGAGCCGAATCCCAGTCAATAATAT
CTTTGTTATTTTATGTATTATTAATTCTTGTTTTTGTTGATATTATAGCCTTTGTACGAA
AATTTGCCTTTTAGTAGGATAGGACAGTAGAAAGAGTATCAAGGTCATACAACAGTTGAT
GTTATATAAACTCTTATCTTAGGTGGGTCGCAAAATTTTTTTTACTTAAAAGTGGGTCGT
GTACCAATAAAGGTTGGGAACCGCTGAGTTAGAGGACAGTGCCCAATACGGAGGCGACTA
AGGAGTACCTCATCCGTCCTCGCCCGCTGGAAGGAGCTGCTCCACGGCTGAACGGACGGT
TTAACAAGCCGGAGCTTATTATGCACAACTTCCAGCCACTGCCTCTGTCAAACATCAAAA
ACAAATCTCTTCGCCGCTGAGGCAAGGTCTGACTTTGGGACCGGTTCGAAGTCAGTTCTG
ACCTTGCCACAAGCTAACTTGGCAGCTTCATCAGCTGCATCGTTCCCCCTGATTCCCACA
CGGCCGCGTACCCAGCAGAATACATCCTCCTTCCCACAGGACTGGAGGGAAAGGAGGGCG
TCCTGGATGTCCTGGACTAGACGGTCTGGTATCCCGTCCTGACATTGCGGCATGCCCGGC
AGGTGGCATGCAAATCGACCTAGTATAGACGGCGCTGGCATCAGGCCAACCAGCGCCACC
GTAGCACAGTTTCTGCCACGGCCAATCAGAGCCGACCCGGCACGGATATAAATAAGCCAG
CGCAGCTCCATTCATCCAGTTCGGTGTTCGCTGCGCTTCCGGTTGCGTCTCCGACAAACT
ATGCTTCGTCTCTTGGGCTCTCTACAGTGTTTCGTCTCGGATACGTCTACGGTACTCTCT
TGGACTCAGTGAATCGCTTCGGACTCGGGACTGTGCTTATCCTCGGTGACGTTCGGTACT
CTCTCTTCGGACTCTGTGAACCTCACGTCGGATACAACCAGTGCGCGTCTGTGGATTACG
TTCGGCCTGCTCCTTGGACTTGTTCGGGTTATTCGTGACCATCTCCTGTGGTCCGCCCCT
CCACCCCTCCGCCGTTCGACGTCGGCCGCCGTACGGATATAGCAGACGGTCTGCTGAGTA
CATAGTTGCTAACGCCTGAATACAACTGAGGGAATCACAGCAAATGAGGTACTTCATGTC
GCGGCGCGCCTTCATATGCTGGAGCGGCTTTAGCATGGCATAGCACTCCGCAGTGTAAAC
ACTGCACCTGCTATCCAGCTTGTATTTGTAAGTTGCTCGAGGGAACACTACTGAACACCC
TGCTTAGAACCATCCGTATACACCGGGGTAAACGTGTGATGCTGATTTAAAATGTCTCTA
AAAATATTATTAAAAACACTGTCAGCGGTACACAGTGTATTATACCGAGACAGGTCTAAA
ATTATTCTGGGCCTCTTTAAAAGCCAGCGAGGAGATTTACTCCAACCCTGGTGATAAAAG
GAGGGAAGCTCGAATCCGTATTGTTCTAAAATTGCCTTTGTATGGTAGGTGAACGGTTTA
GTGGCTCTATACCGATTGATATAGAGCCATTCATAGTTGGGGTGTAGAACTATGTCATAC
ACGGGACTGCCAGGTGTTATGCCAACGTGCAGGTAGTGTCGCACCATGAGGAGTCGCCGG
CAGATGGTAAGCGGTGGCTCGCCAGCGTCAGCACAAATGCTGACAATAGGGCTGGTGCGA
TATGCACCCATTTCGAGCCGAATTCCAGCATGGTGGACACTAGCCAGTATACAGAGATTG
CTGTCCCATGCCGAACCATATACGATACAGCCTTATTCCAACCGTGACCATACAAAGGCT
CTGTAAAATTGTAGCAGGCAGGAGTGGTCAGCGCCCCATGACCTTCCACACAGACATTTT
AAAACATTTAGAGCTTTTGAGGCTCTGGCTTTCACATCTTTGAGATGTGGTAGCCAAGTT
AACCTGTTGTCTAAAATGAGGCCCAGAAACCGAACTGTTTCGGTAAAACGTAAAACGGTA
TTCCTCAAGGTAAGTTGGGGCTCTGATAAAAGTCTTCTGCTATGGCTAAAAAGTACACAC
TGGGTTTTCTCGGCAGAGAAACGAAAACCGGTGTGCAGTGACCATTCATCCAGCCTGTTC
AGCGCGAGTTGCAGCTGCCGCTCGGCGCTTCTCAGGCTGGACGATGCAATAAAAATTAAA
AAATCATCCACATATAAGGAGTACCGTATGGGACTCCTTATAACACTTAAAATGCTATTT
ATCGCAATAGCGAAAAGGGTCACGCTTAAAACTGACCCTTGAGGAACACCGTTTTCCTGA
ATAAAAAGATCAGACACTTCACTACCGACTCTGTACTGGAAGCAACGACCAGATAAAAAT
GATTTTAAAAAGCGAGGTAGGTTACCTCTAAAAACCCATTCGTGCAACTGTTTTAAAATA
ACATGCCGCCAGGTAGTATCCTAGGCCTTTTCAAGATCGAAAAAGACACCTACAAGGTGT
TGGCTGCGGATAAACGCATCCTGTATTGCCGCCTCCAGGAGGATCAGGTTATCCAATGTG
GAACGTGACTTCCTGAATCCACACTGAAAGCGGCTCAGCAGATTACGGGATTCAAGACAC
CAGACGAGGTGGCGATTCACCATCCTTTCCAGTGTCTTCCCCACGCAGCTAGTCAAGGCA
ATACTACGATAACTACCTGGCAGCAATTTGTCTTTCCCAGGTTTTAAAATAGGAATTAGT
GTTGCTTCTTTCCACGAGTCGGGGAAGTGTCCTCTGGTCCAGATATCGTTAAAAATATCC
AGAAGGTACTCTTTAGCATCTTTGCTTAGATGCCTCAGCATCTGGTACTGGATCAGATCA
GGCCCTGGAGCAGTGTCATTTGCGCTGTTTAGCGCTGACTGCAGTTCCCAAAACGCAAAT
GGGCAGTTGTAGGCCTCTGTATTCAATGAATCGAAGCACAGCACGCGCCTCTCGGCAGCA
ACTCTTTGTCGCTGAAACCGAGGGTCGAAGTTAGCGGACGAAGTGATGGCGGCAAAGTTC
TCCTTCATCAGCTGCGCTATGCTTCGTTCGTCGGTTATTACACGTCCTTGATCCAGTTAT
CCAGATACTGGTGAGCGGGGGTACTTTCCAGATATACGGCGGATGGACTCCCATACTTTG
GATGATGGTGTGGAACGATTTATTGTGCTAAAAAAGGCCTGCCATGACCTTTCCTTGCTC
TCCTTAATAACACGACGTGCCTTTGCTCTTGCAATACAGAACGCTGCCAGGTTGTCGGAA
GTTGGCTGCGACCTAAAACGACGCAACGCCCGTCTACGACCCTGA
>VvP24XO-168#RC/Helitron_8608906-8628164 [forward] 19259 bps; scores=9:9 Multi_5'_ends:
TCTTATTATATCTCCAAAAGGAAACAAAAATTAACAAAAAAAACATGTTTTTAATTTCAT
AAAATGTTTGGTCTTGTAAAGAGAGTTTAGATTTTAAATACGAAATTGTACAAGTTTTCA
CGTACATAGTAAAACGCCTCCGTGAAAATACTAAACGCGATAAAGTATTATTTTAGTTGA
AGCTCTTTAATATTTAACAGTCATGAATCTTTTATTGGAAGGTAGTGATTTTTTCTAAGA
ATTATACCCAAAAATTGGTGCTTATTGAGAAATCATACGAAGTAAGGTATTAATAGAAGA
AACGCAAATGCAAATGAAAACATTCACATATTGATCAAAGATTCTTGGTTTTATAATTGT
ATAGTGGAAAATCAAACTTAAATATGGTTTCACGAAACTGAAATTAATATGAAAAACAGC
TTGAGTAGAGGTATAAGCCGTCCTAAGCGTAAGTTATTAATTTCTCTCACAAATTATTAA
TGCAGAGAATATTAAATAAAAAGATATGGTGAATTTCAAACTAATTGTACATGCAGTTAT
AGACAAATTTGATACATTTAACATGTCTGACGATATTTTAATAGCTCTGTCAGTGTTACT
TATGAATACCAATCTACGGATTCTCCGCTTGGCCTCCCCAGTTGGTTAACTCAAACTTGC
GCAGCTAATTAATGTTGTCTCATTGGGCGATATATTGCAGCCGTCCGTCTTGGTAGACTT
GTGGATACTATCTGTCTGCCTCCAGACAACCTCTCCCTCGGTTAAGCAGTCCTTTTACCG
GGCTGAAACCCTCTTTCGACGGCAATATAACTCACCGGTACTTTTTCATTGTGTTTTCTG
CCGGTTCTCACCAACGTTTACTTGGAGATATTGTGAATTTCTTCATTCGTTCAGAACATA
TTTTCTGTTTGAACTCAGTGAAGCTGGAAACAAATATTCTTTCACCAGTGTGTTCAGTAG
TAACTTTTCATCAGTTTTTATTCATTGATCACCTATTACGTCAACATCAATTGCCCGCGT
GATATAAAACTAATTAATTAATTCATCATCTTTTCAGGCATTGAAATATACCACAATTAG
TTAAAATAGTTGAAAATGCTTCTACAATTAATAATTTTAAATTGTTTTACAATCACACAA
TCAGATATAAAACCAAAATCGTTAGACGATCACTGGAAATTTGTTACACCTATTACTTTT
ATTAACGATTATGATGTAGAATTTTCTTACCCTATTTTTTTAATAAAAAAATTCTTAAGG
AAAAATTTAAAACGGCTAGGAAACAACCTGACTGGCCTGATACTAATCCTAATAATTCTT
TCAATAAATCAGCTAAATCTTCTACAGAAATTTGTTACAGACAGTTCTATCTTTGGACAC
ACAGAAAAATGGTGTAATAATATAACTAAGATAACATTTCCTCAAATCTGGTTTTCTGAA
GAGTACAATACGTTTCAAAGTTTATTATGCGTCGGAAAATAGCAGAACTAAGATCCCAAA
TTTTCAGCTTTGCAGAGGCTTTATTCTTGTAGTACCAGAATTGGAAAATTTATTCTTCCT
CAATGTTAATCATTTTACGAAGTGTATCTATTTCGTCAAAGCATCTTTCAAAATAGTCTG
TCTGCAGTAGAGAGTGTTTGTGTTAACATTAAACTGACTGTGCGCCCTCGTCAACTTGAA
GGCTGGACCCTAAGATTGGGTGAGGGGGAGGGGGGTTGATAGAGGCTTGATTTATTTATC
ATTGTTATCTCTAGGGCACACTTTATAACACATTTCCTGAAATTATCTGTATAAAATTGT
TGTTAACTCTGTAGCAATCAAAACATAGTGAGCACTTCCTGTTTTTTGTGTGTCATATAT
AATTACCATTACAGAAAGCTAGAGTCTTATATAAAATGAGGAACGGTCGAAACCCGACGA
TTTTAGCAATTATTAATTTACGTTCTTCGGCAGTAAATCTTCAAGGAATATCATATGCAA
TCTTTATAAATTCCATTTTAAAATTAACAAACGTATTTAGAAGTTCTATAGTCCATTGTT
AATACAGGAGAAAACAGCCAGCATATGCGTTTAATTTTTAGATAGAAAAATACATTTCTG
ACTATAAATGCCTCACAAAGTCGAAAGAGTAGTGATGGTGGGGAATTTGGGAAATAGTAT
TAATAGCGTGAAAAAGTTTAGTATCTTTAAATTCAACTTGAGTACAGAGAAAGCTACGAT
GGATATAAAAGAAAAATCTTAACATGGCATATGAGTTCAAAGGAGAAACAATCAGCTCAA
TGATCTTTGCTGCCCGTTAGCAGTCAAGAATGAGGATATTTATAAAGTACTCGGAAAAGG
TATTGAAGTAAAATATAAGCTAAAGTAAGACGAATTCCATGAATTGTAACTTAAGTGTGA
TTAGTACCCGTGGGTAAAATATAAAATTGTGTTAAAAATAGTTGAATAAGTAAGAGAATC
ACGTTATTTAGAAAGTAAAATTACAATTATTGCTGTATCAGATTCGCCGGGAAAACCTAC
GATTACATAAAAATTATAATTGATGGCCAAAGAAAGAACGGTTTCAAAAATAGGGCTCTT
ATAGTTAACATATTGACCTAGGACTAAGTGTCAGAAAAAAAAATTCTAAAAGTTTATATA
TGGAGCTTAGCATATAAGTCTGAAAACCAAAAAGAAGGAAATTGAAAGATTTTTAATATG
CAGATAGAGAAGGATGTTAAAAATTAAGCGGACAGATAAAATTCAAAATGAACGTGTTTT
AATTAAATAAAAATTAAATAATCACTAAAATTAACAATTTATGACAGCTTGTTAATATGG
AATTTTGGAATGAAAATCCTTTTATAAATTTATTTACATTTATTAAGTCTTTGAAGTAAA
AGATCCAAACTCTCTTCATTTACTAATTCTAAATGACAACAAACACTTTAATCCGTACGA
GGCTAGCAAAACAAAATTAGAATGGGCTAAAGATTACATGGCATTGCAAAGTACATGAAA
CTGATTTAATCTTTGGCCCTTAAGGATTGAACACGTGGACAATTCGTGCATAAATTAGTC
GAAGACTGGATTAAAATTTAGTGACTGTGTGTGGGAACTAGAGGCACTGACACGGAGCGT
CATCTGTGCTGGCGACGTCACTCGGATCCATGTGGGCGGAAAGCCAAAGTCCAAGTGGAG
ATCTTTGTTAAGGGTTGCCGATACGCGGACTGATCACTGCACTGTATTACGCCACGCAGT
GAGACTCTGGTCGAATCCCGTTCGTGTCCACATCTATCACGCGATACTGGTGACCAAGCG
ATAGACGGCAATTGCAGGGGTTTACACGTCGAGTCGTCAGCAAAAGTAACAACGCACCTA
TCAAGTCCGCCATCACAAGTGAAGTGTTTTTTTTTTTTTTTTTTAATTGGTATTCGGCCT
TGTAGCCATTCAGCCAGCTACTGTGTTTCTTTTTTTTCCTCAATTGTGTATGCAGAATCT
TCTCGTGTTATTATTGATGATAATAAGTGACAGGACAACACAGGACTGGCACAACAATCA
ATTAAAACCACCCTTGCCCTGGGCCAGACTCGAACCGACGACCCTTGTAACGCGATGCCA
GCTCGCTAGCCTCGCGCTTCCAAGACCGGCGAAGTTAAGTTTCATTTATGAAAGATGTGG
GAATATCATATATTTTAAAGCTGATTTTCATGCAGTAATCGTGATTTGTCTGGTTGACGT
GTTTTATTTTATATTATGTATTAGCTGGTTTGATTACTTTTTAAGACTTAAGATCATGTG
GTTAGATGTAAGATACATGTCCAAATGACGTAGAATTATATACATTGTTGCCTTGGTTCA
TTTCCATTGATCTTATGGGCTGCGAAATTTTAGAAGGGAAATTTATATTGAGAATACATC
TGTTCAAGTATCTAAAATATAGGTAGGAACCGGTTAGATGATTACCCAAGCAGTTTTTTT
TTCCTTCGGTGCAGATGGGATAAATTTCCATTTCATGAATAACCCTTTTTGCAAAGGGAA
AAATTGTAATTGAAACTGTTTTGTTAACAATAAGCATAGGCTAAAAGTGAGAATAAAGAG
CCAAGTACAGAATTTTGTTCCGCTATATTACATACTCGCTTTACAAAATTACATTTTGTT
GCGACGAGTCCTATGTAATGAGCAAATTATTGACTCATTACTTTTTTGTGAATAACAGAT
TTTAAGTGCAAAGCAAAAGCAGAAATTTGGCTGCTGTAGATCGTTACATCGTAAAAAATG
TGTACAGCGATCAAGGATAAGTTTCAGATGCCTGAACTCTTCACACAATAGGGGCCGGAC
GTGCCATTCATTCAGTGTGGTCACCGCTAAAAGCACAACACGGGGGGGAGGGCGGAGGTA
GGCTGGTCGGCCGTTGTTCTGAGTAGGGTCAGTAACTTTAGAAAGCTTGGAGAGAGAGCC
AGACACAAAGTTTTTGCGCGTGTAGCAAAGATTGGTGAAAATAAACCGGGTGGGAGTTTA
ACTTCAGCCAACGAGACATTTTTCTCTCTCTGATTTCTGGTTTCGGCGGATCTTGGAGAG
ATGTCGACGAGGCTGTCCGGCGGTGGCTGTAACAGGGAGAGGTGGAGGCCGAGGCGCCAC
CGAGTACGTGAGGTTTCTTGTCTGTGGTGCCGACACGTACAGTGCGTCGCCCTGACAACG
TAAAGCATGGACGGCTTGAAGTGTTTTGCTTGTATTCCTGACGCATACAGTGCGTCTATA
TGTCCAGGTAGCACATTAATAGCGCAATGACCTGACATGTCTACAGTGTGAGGTGGCATT
GTAAACCAGTGGTGGCATTGATGGCCACGCAATCAGCGGTGAAGTGATCGCCACATCCGA
CGGTAATACACGAAATATATATTTCCATTTCATTGCTTCATTTCGATCAAACAGAACACA
CTCTGGCAGGTCACCCTGCACAGAAAAGAATTATTCTCAGTGGCTCTACCGTTTTGTTTT
TGAGATAGTAAATCTGAACTTTGCTGAGTGGCGCCTGACTTTTGTTCATTTGCCCCTTTA
TCTATTTATTTTTAATAGAGTTAAGTAGATTTTGTGTTTTGATTTTGATTCACGATTTTT
CATATGACAAGGATCAATAAATGTTACATTTTGAAATCTGAAAATTACATTTTTCGGTGT
AACAATGGAATTATTAAAATATGTCTCTGTTTGTGCAATTGTGTCAGTTTTGTAATTTAC
TTTTATACCATTGCACAAACAGAGACATATTTTAATAATACATAGACACAGACGTTATAA
TGCAAGCAAAAACATTAGGTTGGCATCACTGTAAACGAATGTAAACAACAAAGTTTTGCT
GTTCGTCAGACACAAAGTGAAAATTTCAATAGATTTTGAAACAGTGGTATGGTTACCTCC
AAAAAAAGGGTAACAATAGTTATTCTCAATAGTTATGTGGAACCACAACTACAGTTCTGG
TCACAAAAAAGTGCAAATGGAGCTATTCCTGATCACCATGTAACTGCCTCAACCGTAAGT
AGAATGTTTATTATTAGTTAGTTATGTATATTAATATTATAATTTTGCTAACATCAACAT
GTATATACATCCACAGTCTCTGACGATACCGCATTCCACAAGGGCGAAACGCGTCTGAGC
CTATATGAATAAAACCAGTTGCTAACAGACGGTGTTTTCATTTACAATTGTGTAACAAAC
AACTGCGGAAGGATGGCCAATTTACCATATATTTTAGCTCTTGGTTCTTCACGACACTAT
TCATAGGGAATGTTGTAAAGATATCTTGAAGTAATTGTGATTACTACTTTTGTTATAAGT
GTGAATTATAGCGGATAAAGCAAAGCAGAGTAGAGATGTCGTACCTTTTACTGGAGCACT
TGTTGGCCACTGACCACTGACCACTGTGCAGCCGTAAATGGCGTGGGAAACAGGGAAAGA
TTCAAATATACCTGTACATGTAAAATAGCACGTGAAGGAATTCCTCGTATTTGGTTTTCC
GGTTTGATACATTTTTATCATCTCGTGCTGAAAGAGAATTTTCCATGCCTCTAGACACAG
TACTGGACGCACCTTAACGAAGGTATTGTCAAAATGCAGGTCAAATTTTTTTCTCAATTC
TGGCTACAGATATGGCACACGCTGACCTTGGTGGCCTGATCATTAAGTTGGGAAGGTGAG
CTATGAATCTTTCCCACGTGCTGGGAAAATTCGATTTGTCCACCGCGAGACACATCACGT
AGGCAATAAACTAGGTTTGATCGTATTTCTAATTAATATATTTGACCAGTCTCTATACCT
AAGGCAAACTCAGTTTTCCTGCAGGGTTGTGGGAGAAGAATAGCTTACGACTATATAGGT
GCTGGAGTGAGTAATACTTGTGCTGGAATGCCCGAGTGAGTACTATTTCAGCTTGGGTAC
TCGAGTGAGTAGGTAATTACATAAGAATCTGGAGTGGGCCATACTTCTGCTGAGATACTC
AAGTGATCATGGCTTGTAATCGGTCGCCAGAACGGGAGACATGAAAGACTTGTGTGTAGT
CTCCAAGGGATCTTATCTGGTTCATCGTCCCTCTATACGACGTCTTGGTCCTGTAGGAGT
GTAAGCGATGCTCTGACTTCTTCCTAGATGATCCACGTGACAATTCAAATAGATTATGAG
AACACTTGAAAACGACGGTTGCAGTATCAAATTCACGACAACGTGGCACAACTAAATATT
AACGTTAACAAAACGAGAAACAAACGTGTTTTCAACCGTGCAATATTATTCAAGTAATCA
GTCAGAAATATTTTTTCTGAAAAGAGTGCCAAATGAATCGAAACAGTCAGTCATATATCA
TGTAATCGCAAATGTCATTAAACTTTCTAAAAGAGTCAGTAATTTATTAATTAATTACTG
TACTTTTCATTAAAAGTATTGTGATTAAATTCTTTCAATAAAAGAGCTCAAAATCCCACT
CTTTCCAAATAAAAATTAATAAATAAATGTTAATAACATGCCACACAAATTTGACTTCAC
AAATATGCTACTTCAACATATCGCGTCACGTCTGTTGAGCGGTAGCGCTTAGGCCTGATA
TTTGGGAGGACGCGGGTTCAAATCCCCGTTAGACCTATCAATTTTGGTTTTATATGGTTT
TTCAAAACCACTCAAGGCGAATGCCGGGGTGGTTCCTTTAAAATACCATGCCCGATTACC
TTAAAGTTCCTTTTCACCAAACCGCCCTCGTCTTAATGACATCGATGTAGACGAGGCGAA
AAGCCATAGGAATAAATCATATACTGCAGAACCTTGCTTAGAGATGGGAGACATTGGAGT
AGAGATACTTATTGGGACAGTTATCTGAAACATTAAGGGAGATGTATTTGTTGACAATAA
TGTTATATGACGTTCCTTAAGTAATGCCATTTAAATAATAGCATAAAAGGTGCTCTTTCA
AACTGTAAGGGAACCCATTTAGATCCAAGTAAAGATAGGAGAAAAATTTAATAGTTTAGA
GGTTTTTGGTGAAGGTAAACAATAGTTGATTGATGGGAGAATGATTACCGACACAGAAGG
AAACAATTGTTAATATCGAAGAAGTTGCTAAGTTGGATCGATCGACGGGTACTTGGTAAA
AGTAAGGGGGAAGTAAGGATAATAATTTACCAAAATCATATATCAGGCTAGTATTAGCGA
AATTTAGGAATAGTATCAGTAAAGGTACAGATTTTAGAAGTTNNNNNNNNNNNNNNNNNN
NNNNNNNNNNNNNNNNNNNNNNNNNNNNNNNNNNNNNNNNNNNNNNNNNNNNNNNNNNNN
NNNNNNNNNNNNNNNNNNNNNNNNNNNNNNNNNNNNNNNNNNNNNNNNNNNNNNNNNNNN
NNNNNNNNNNNNNNNNNNNNNNNNNNNNNNNNNNNNNNNNNNNNNNNNNNNNNNNNNNNN
NNNNNNNNNNNNNNNNNNNNNNNNNNNNNNNNNNNNNNNNNNNNNNNNNNNNNNNNNNNN
NNNNNNNNNNNNNNNNNNNNNNNNNNNNNNNNNNNNNNNNNNNNNNNNNNNNNNNNNNNN
NNNNNNNNNNNNNNNNNNNNNNNNNNNNNNNNNNNNNNNNNNNNNNNNNNNNNNNNNNNN
NNNNNNNNNNNNNNNNNNNNNNNNNNNNNNNNNNNNNNNNNNNNNNNNNNNNNNNNNNNN
NNNNNNNNNNNNNNNNNNNNNNNNNNNNNNNNNNNNNNNNNNNNNNNNNNNNNNNNNNNN
NNNNNNNNNNNNNNNNNNNNNNNNNNNNNNNNNNNNNNNNNNNNNNNNNNNNNNNNNNNN
NNNNNNNNNNNNNNNNNNNNNNNNNNNNNNNNNNNNNNNNNNNNNNNNNNNNNNNNNNNN
NNNNNNNNNNNNNNNNNNNNNNNNNNNNNNNNNNNNNNNNNNNNNNNNNNNNNNNNNNNN
NNNNNNNNNNNNNNNNNNNNNNNNNNNNNNNNNNNNNNNNNNNNNNNNNNNNNNNNNNNN
NNNNNNNNNNNNNNNNNNNNNNNNNNNNNNNNNNNNNNNNNNNNNNNNNNNNNNNNNNNN
NNNNNNNNNNNNNNNNNNNNNNNNNNNNNNNNNNNNNNNNNNNNNNNNNNNNNNNNNNNN
NNNNNNNNNNNNNNNNNNNNNNNNNNNNNNNNNNNNNNNNNNNNNNNNNNNNNNNNNNNN
NNNNNNNNNNNNNNNNNNNNNNNNNNNNNNNNNNNNNNNNNNNNNNNNNNNNNNNNNNNN
NNNNNNNNNNNNNNNNNNNNNNNNNNNNNNNNNNNNNNNNNNNNNNNNNNNNNNNNNNNN
NNNNNNNNNNNNNNNNNNNNNNNNNNNNNNNNNNNNNNNNNNNNNNNNNNNNNNNNNNNN
NNNNNNNNNNNNNNNNNNNNNNNNNNNNNNNNNNNNNNNNNNNNNNNNNNNNNNNNNNNN
NNNNNNNNNNNNNNNNNNNNNNNNNNNNNNNNNNNNNNNNNNNNNNNNNNNNNNNNNNNN
NNNNNNNNNNNNNNNNNNNNNNNNNNNNNNNNNNNNNNNNNNNNNNNNNNNNNNNNNNNN
NNNNNNNNNNNNNNNNNNNNNNNNNNNNNNNNNNNNNNNNNNNNNNNNNNNNNNNNNNNN
NNNNNNNNNNNNNNNNNNNNNNNNNNNNNNNNNNNNNNNNNNNNNNNNNNNNNNNNNNNN
NNNNNNNNNNNNNNNNNNNNNNNNNNNNNNNNNNNNNNNNNNNNNNNNNNNNNNNNNNNN
NNNNNNNNNNNNNNNNNNNNNNNNNNNNNNNNNNNNNNNNNNNNNNNNNNNNNNNNNNNN
NNNNNNNNNNNNNNNNNNNNNNNNNNNNNNNNNNNNNNNNNNNNNNNNNNNNNNNNNNNN
NNNNNNNNNNNNNNNNNNNNNNNNNNNNNNNNNNNNNNNNNNNNNNNNNNNNNNNNNNNN
NNNNNNNNNNNNNNNNNNNNNNNNNNNNNNNNNNNNNNNNNNNNNNNNNNNNNNNNNNNN
NNNNNNNNNNNNNNNNNNNNNNNNNNNNNNNNNNNNNNNNNNNNNNNNNNNNNNNNNNNN
NNNNNNNNNNNNNNNNNNNNNNNNNNNNNNNNNNNNNNNNNNNNNNNNNNNNNNNNNNNN
NNNNNNNNNNNNNNNNNNNNNNNNNNNNNNNNNNNNNNNNNNNNNNNNNNNNNNNNNNNN
NNNNNNNNNNNNNNNNNNNNNNNNNNNNNNNNNNNNNNNNNNNNNNNNNNNNNNNNNNNN
NNNNNNNNNNNNNNNNNNNNNNNNNNNNNNNNNNNNNNNNNNNNNNNNNNNNNNNNNNNN
NNNNNNNNNNNNNNNNNNNNNNNNNNNNNNNNNNNNNNNNNNNNNNNNNNNNNNNNNNNN
NNNNNNNNNNNNNNNNNNNNNNNNNNNNNNNNNNNNNNNNNNNNNNNNNNNNNNNNNNNN
NNNNNNNNNNNNNNNNNNNNNNNNNNNNNNNNNNNNNNNNNNNNNNNNNNNNNNNNNNNN
NNNNNNNNNNNNNNNNNNNNNNNNNNNNNNNNNNNNNNNNNNNNNNNNNNNNNNNNNNNN
NNNNNNNNNNNNNNNNNNNNNNNNNNNNNNNNNNNNNNNNNNNNNNNNNNNNNNNNNNNN
NNNNNNNNNNNNNNNNNNNNNNNNNNNNNNNNNNNNNNNNNNNNNNNNNNNNNNNNNNNN
NNNNNNNNNNNNNNNNNNNNNNNNNNNNNNNNNNNNNNNNNNNNNNNNNNNNNNNNNNNN
NNNNNNNNNNNNNNNNNNNNNNNNNNNNNNNNNNNNNNNNNNNNNNNNNNNNNNNNNNNN
NNNNNNNNNNNNNNNNNNNNNNNNNNNNNNNNNNNNNNNNNNNNNNNNNNNNNNNNNNNN
NNNNNNNNNNNNNNNNNNNNNNNNNNNNNNNNNNNNNNNNNNNNNNNNNNNNNNNNNNNN
NNNNNNNNNNNNNNNNNNNNNNNNNNNNNNNNNNNNNNNNNNNNNNNNNNNNNNNNNNNN
NNNNNNNNNNNNNNNNNNNNNNNNNNNNNNNNNNNNNNNNNNNNNNNNNNNNNNNNNNNN
NNNNNNNNNNNNNNNNNNNNNNNNNNNNNNNNNNNNNNNNNNNNNNNNNNNNNNNNNNNN
NNNNNNNNNNNNNNNNNNNNNNNNNNNNNNNNNNNNNNNNNNNNNNNNNNNNNNNNNNNN
NNNNNNNNNNNNNNNNNNNNNNNNNNNNNNNNNNNNNNNNNNNNNNNNNNNNNNNNNNNN
NNNNNNNNNNNNNNNNNNNNNNNNNNNNNNNNNNNNNNNNNNNNNNNNNNNNNNNNNNNN
NNNNNNNNNNNNNNNNNNNNNNNNNNNNNNNNNNNNNNNNNNNNNNNNNNNNNNNNNNNN
NNNNNNNNNNNNNNNNNNNNNNNNNNNNNNNNNNNNNNNNNNNNNNNNNNNNNNNNNNNN
NNNNNNNNNNNNNNNNNNNNNNNNNNNNNNNNNNNNNNNNNNNNNNNNNNNNNNNNNNNN
NNNNNNNNNNNNNNNNNNNNNNNNNNNNNNNNNNNNNNNNNNNNNNNNNNNNNNNNNNNN
NNNNNNNNNNNNNNNNNNNNNNNNNNNNNNNNNNNNNNNNNNNNNNNNNNNNNNNNNNNN
NNNNNNNNNNNNNNNNNNNNNNNNNNNNNNNNNNNNNNNNNNNNNNNNNNNNNNNNNNNN
NNNNNNNNNNNNNNNNNNNNNNNNNNNNNNNNNNNNNNNNNNNNNNNNNNNNNNNNNNNN
NNNNNNNNNNNNNNNNNNNNNNNNNNNNNNNNNNNNNNNNNNNNNNNNNNNNNNNNNNNN
NNNNNNNNNNNNNNNNNNNNNNNNNNNNNNNNNNNNNNNNNNNNNNNNNNNNNNNNNNNN
NNNNNNNNNNNNNNNNNNNNNNNNNNNNNNNNNNNNNNNNNNNNNNNNNNNNNNNNNNNN
NNNNNNNNNNNNNNNNNNNNNNNNNNNNNNNNNNNNNNNNNNNNNNNNNNNNNNNNNNNN
NNNNNNNNNNNNNNNNNNNNNNNNNNNNNNNNNNNNNNNNNNNNNNNNNNNNNNNNNNNN
NNNNNNNNNNNNNNNNNNNNNNNNNNNNNNNNNNNNNNNNNNNNNNNNNNNNNNNNNNNN
NNNNNNNNNNNNNNNNNNNNNNNNNNNNNNNNNNNNNNNNNNNNNNNNNNNNNNNNNNNN
NNNNNNNNNNNNNNNNNNNNNNNNNNNNNNNNNNNNNNNNNNNNNNNNNNNNNNNNNNNN
NNNNNNNNNNNNNNNNNNNNNNNNNNNNNNNNNNNNNNNNNNNNNNNNNNNNNNNNNNNN
NNNNNNNNNNNNNNNNNNNNNNNNNNNNNNNNNNNNNNNNNNNNNNNNNNNNNNNNNNNN
NNNNNNNNNNNNNNNNNNNNNNNNNNNNNNNNNNNNNNNNNNNNNNNNNNNNNNNNNNNN
NNNNNNNNNNNNNNNNNNNNNNNNNNNNNNNNNNNNNNNNNNNNNNNNNNNNNNNNNNNN
NNNNNNNNNNNNNNNNNNNNNNNNNNNNNNNNNNNNNNNNNNNNNNNNNNNNNNNNNNNN
NNNNNNNNNNNNNNNNNNNNNNNNNNNNNNNNNNNNNNNNNNNNNNNNNNNNNNNNNNNN
NNNNNNNNNNNNNNNNNNNNNNNNNNNNNNNNNNNNNNNNNNNNNNNNNNNNNNNNNNNN
NNNNNNNNNNNNNNNNNNNNNNNNNNNNNNNNNNNNNNNNNNNNNNNNNNNNNNNNNNNN
NNNNNNNNNNNNNNNNNNNNNNNNNNNNNNNNNNNNNNNNNNNNNNNNNNNNNNNNNNNN
NNNNNNNNNNNNNNNNNNNNNNNNNNNNNNNNNNNNNNNNNNNNNNNNNNNNNNNNNNNN
NNNNNNNNNNNNNNNNNNNNNNNNNNNNNNNNNNNNNNNNNNNNNNNNNNNNNNNNNNNN
NNNNNNNNNNNNNNNNNNNNNNNNNNNNNNNNNNNNNNNNNNNNNNNNNNNNNNNNNNNN
NNNNNNNNNNNNNNNNNNNNNNNNNNNNNNNNNNNNNNNNNNNNNNNNNNNNNNNNNNNN
NNNNNNNNNNNNNNNNNNNNNNNNNNNNNNNNNNNNNNNNNNNNNNNNNNNNNNNNNNNN
NNNNNNNNNNNNNNNNNNNNNNNNNNNNNNNNNNNNNNNNNNNNNNNNNNNNNNNNNNNN
NNNNNNNNNNNNNNNNNNNNNNNNNNNNNNNNNNNNNNNNNNNNNNNNNNNNNNNNNNNN
NNNNNNNNNNNNNNNNNNNNNNNNNNNNNNNNNNNNNNNNNNNNNNNNNNNNNNNNNNNN
NNNNNNNNNNNNNNNNNNNNNNNNNNNNNNNNNNNNNNNNNNNNNNNNNNNNNNNNNNNN
NNNNNNNNNNNNNNNNNNNNNNNNNNNNNNNNNNNNNNNNNNNNNNNNNNNNNNNNNNNN
NNNNNNNNNNNNNNNNNNNNNNNNNNNNNNNNNNNNNNNNNNNNNNNNNNNNNNNNNNNN
NNNNNNNNNNNNNNNNNNNNNNNNNNNNNNNNNNNNNNNNNNNNNNNNNNNNNNNNNNNN
NNNNNNNNNNNNNNNNNNNNNNNNNNNNNNNNNNNNNNNNNNNNNNNNNNNNNNNNNNNN
NNNNNNNNNNNNNNNNNNNNNNNNNNNNNNNNNNNNNNNNNNNNNNNNNNNNNNNNNNNN
NNNNNNNNNNNNNNNNNNNNNNNNNNNNNNNNNNNNNNNNNNNNNNNNNNNNNNNNNNNN
NNNNNNNNNNNNNNNNNNNNNNNNNNNNNNNNNNNNNNNNNNNNNNNNNNNNNNNNNNNN
NNNNNNNNNNNNNNNNNNNNNNNNNNNNNNNNNNNNNNNNNNNNNNNNNNNNNNNNNNNN
NNNNNNNNNNNNNNNNNNNNNNNNNNNNNNNNNNNNNNNNNNNNNNNNNNNNNNNNNNNN
NNNNNNNNNNNNNNNNNNNNNNNNNNNNNNNNNNNNNNNNNNNNNNNNNNNNNNNNNNNN
NNNNNNNNNNNNNNNNNNNNNNNNNNNNNNNNNNNNNNNNNNNNNNNNNNNNNNNNNNNN
NNNNNNNNNNNNNNNNNNNNNNNNNNNNNNNNNNNNNNNNNNNNNNNNNNNNNNNNNNNN
NNNNNNNNNNNNNNNNNNNNNNNNNNNNNNNNNNNNNNNNNNNNNNNNNNNNNNNNNNNN
NNNNNNNNNNNNNNNNNNNNNNNNNNNNNNNNNNNNNNNNNNNNNNNNNNNNNNNNNNNN
NNNNNNNNNNNNNNNNNNNNNNNNNNNNNNNNNNNNNNNNNNNNNNNNNNNNNNNNNNNN
NNNNNNNNNNNNNNNNNNNNNNNNNNNNNNNNNNNNNNNNNNNNNNNNNNNNNNNNNNNN
NNNNNNNNNNNNNNNNNNNNNNNNNNNNNNNNNNNNNNNNNNNNNNNNNNNNNNNNNNNN
NNNNNNNNNNNNNNNNNNNNNNNNNNNNNNNNNNNNNNNNNNNNNNNNNNNNNNNNNNNN
NNNNNNNNNNNNNNNNNNNNNNNNNNNNNNNNNNNNNNNNNNNNNNNNNNNNNNNNNNNN
NNNNNNNNNNNNNNNNNNNNNNNNNNNNNNNNNNNNNNNNNNNNNNNNNNNNNNNNNNNN
NNNNNNNNNNNNNNNNNNNNNNNNNNNNNNNNNNNNNNNNNNNNNNNNNNNNNNNNNNNN
NNNNNNNNNNNNNNNNNNNNNNNNNNNNNNNNNNNNNNNNNNNNNNNNNNNNNNNNNNNN
NNNNNNNNNNNNNNNNNNNNNNNNNNNNNNNNNNNNNNNNNNNNNNNNNNNNNNNNNNNN
NNNNNNNNNNNNNNNNNNNNNNNNNNNNNNNNNNNNNNNNNNNNNNNNNNNNNNNNNNNN
NNNNNNNNNNNNNNNNNNNNNNNNNNNNNNNNNNNNNNNNNNNNNNNNNNNNNNNNNNNN
NNNNNNNNNNNNNNNNNNNNNNNNNNNNNNNNNNNNNNNNNNNNNNNNNNNNNNNNNNNN
NNNNNNNNNNNNNNNNNNNNNNNNNNNNNNNNNNNNNNNNNNNNNNNNNNNNNNNNNNNN
NNNNNNNNNNNNNNNNNNNNNNNNNNNNNNNNNNNNNNNNNNNNNNNNNNNNNNNNNNNN
NNNNNNNNNNNNNNNNNNNNNNNNNNNNNNNNNNNNNNNNNNNNNNNNNNNNNNNNNNNN
NNNNNNNNNNNNNNNNNNNNNNNNNNNNNNNNNNNNNNNNNNNNNNNNNNNNNNNNNNNN
NNNNNNNNNNNNNNNNNNNNNNNNNNNNNNNNNNNNNNNNNNNNNNNNNNNNNNNNNNNN
NNNNNNNNNNNNNNNNNNNNNNNNNNNNNNNNNNNNNNNNNNNNNNNNNNNNNNNNNNNN
NNNNNNNNNNNNNNNNNNNNNNNNNNNNNNNNNNNNNNNNNNNNNNNNNNNNNNNNNNNN
NNNNNNNNNNNNNNNNNNNNNNNNNNNNNNNNNNNNNNNNNNNNNNNNNNNNNNNNNNNN
NNNNNNNNNNNNNNNNNNNNNNNNNNNNNNNNNNNNNNNNNNNNNNNNNNNNNNNNNNNN
NNNNNNNNNNNNNNNNNNNNNNNNNNNNNNNNNNNNNNNNNNNNNNNNNNNNNNNNNNNN
NNNNNNNNNNNNNNNNNNNNNNNNNNNNNNNNNNNNNNNNNNNNNNNNNNNNNNNNNNNN
NNNNNNNNNNNNNNNNNNNNNNNNNNNNNNNNNNNNNNNNNNNNNNNNNNNNNNNNNNNN
NNNNNNNNNNNNNNNNNNNNNNNNNNNNNNNNNNNNNNNNNNNNNNNNNNNNNNNNNNNN
NNNNNNNNNNNNNNNNNNNNNNNNNNNNNNNNNNNNNNNNNNNNNNNNNNNNNNNNNNNN
NNNNNNNNNNNNNNNNNNNNNNNNNNNNNNNNNNNNNNNNNNNNNNNNNNNNNNNNNNNN
NNNNNNNNNNNNNNNNNNNNNNNNNNNNNNNNNNNNNNNNNNNNNNNNNNNNNNNNNNNN
NNNNNNNNNNNNNNNNNNNNNNNNNNNNNNNNNNNNNNNNNNNNNNNNNNNNNNNNNNNN
NNNNNNNNNNNNNNNNNNNNNNNNNNNNNNNNNNNNNNNNNNNNNNNNNNNNNNNNNNNN
NNNNNNNNNNNNNNNNNNNNNNNNNNNNNNNNNNNNNNNNNNNNNNNNNNNNNNNNNNNN
NNNNNNNNNNNNNNNNNNNNNNNNNNNNNNNNNNNNNNNNNNNNNNNNNNNNNNNNNNNN
NNNNNNNNNNNNNNNNNNNNNNNNNNNNNNNNNNNNNNNNNNNNNNNNNNNNNNNNNNNN
NNNNNNNNNNNNNNNNNNNNNNNNNNNNNNNNNNNNNNNNNNNNNNNNNNNNNNNNNNNN
NNNNNNNNNNNNNNNNNNNNNNNNNNNNNNNNNNNNNNNNNNNNNNNNNNNNNNNNNNNN
NNNNNNNNNNNNNNNNNNNNNNNNNNNNNNNNNNNNNNNNNNNNNNNNNNNNNNNNNNNN
NNNNNNNNNNNNNNNNNNNNNNNNNNNNNNNNNNNNNNNNNNNNNNNNNNNNNNNNNNNN
NNNNNNNNNNNNNNNNNNNNNNNNNNNNNNNNNNNNNNNNNNNNNNNNNNNNNNNNNNNN
NNNNNNNNNNNNNNNNNNNNNNNNNNNNNNNNNNNNNNNNNNNNNNNNNNNNNNNNNNNN
NNNNNNNNNNNNNNNNNNNNNNNNNNNNNNNNNNNNNNNNNNNNNNNNNNNNNNNNNNNN
NNNNNNNNNNNNNNNNNNNNNNNNNNNNNNNNNNNNNNNNNNNNNNNNNNNNNNNNNNNN
NNNNNNNNNNNNNNNNNNNNNNNNNNNNNNNNNNNNNNNNNNNNNNNNNNNNNNNNNNNN
NNNNNNNNNNNNNNNNNNNNNNNNNNNNNNNNNNNNNNNNNNNNNNNNNNNNNNNNNNNN
NNNNNNNNNNNNNNNNNNNNNNNNNNNNNNNNNNNNNNNNNNNNNNNNNNNNNNNNNNNN
NNNNNNNNNNNNNNNNNNNNNNNNNNNNNNNNNNNNNNNNNNNNNNNNNNNNNNNNNNNN
NNNNNNNNNNNNNNNNNNNNNNNNNNNNNNNNNNNNNNNNNNNNNNNNNNNNNNNNNNNN
NNNNNNNNNNNNNNNNNNNNNNNNNNNNNNNNNNNNNNNNNNNNNNNNNNNNNNNNNNNN
NNNNNNNNNNNNNNNNNNNNNNNNNNNNNNNNNNNNNNNNNNNNNNNNNNNNNNNNNNNN
NNNNNNNNNNNNNNNNNNNNNNNNNNNNNNNNNNNNNNNNNNNNNNNNNNNNNNNNNNNN
NNNNNNNNNNNNNNNNNNNNNNNNNNNNNNNNNNNNNNNNNNNNNNNNNNNNNNNNNNNN
NNNNNNNNNNNNNNNNNNNNNNNNNNNNNNNNNNNNNNNNNNNNNNNNNNNNNNNNNNNN
NNNNNNNNNNNNNNNNNNNNNNNNNNNNNNNNNNNNNNNNNNNNNNNNNNNNNNNNNNNN
NNNNNNNNNNNNNNNNNNNNNNNNNNNNNNNNNNNNNNNNNNNNNNNNNNNNNNNNNNNN
NNNNNNNNNNNNNNNNNNNNNNNNNNNNNNNNNNNNNNNNNNNNNNNNNNNNNNNNNNNN
NNNNNNNNNNNNNNNNNNNNNNNNNNNNNNNNNNNNNNNNNNNNNNNNNNNNNNNNNNNN
NNNNNNNNNNNNNNNNNNNNNNNNNNNNNNNNNNNNNNNNNNNNNNNNNNNNNNNNNNNN
NNNNNNNNNNNNNNNNNNNNNNNNNNNNNNNNNNNNNNNNNNNNNNNNNNNNNNNNNNNN
NNNNNNNNNNNNNNNNNNNNNNNNNNNNNNNNNNNNNNNNNNNNNNNNNNNNNNNNNNNN
NNNNNNNNNNNNNNNNNNNNNNNNNNNNNNNNNNNNNNNNNNNNNNNNNNNNNNNNNNNN
NNNNNNNNNNNNNNNNNNNNNNNNNNNNNNNNNNNNNNNNNNNNNNNNNNNNNNNNNNNN
NNNNNNNNNNNNNNNNNNNNNNNNNNNNNNNNNNNNNNNNNNNNNNNNNNNNNNNNNNNN
NNNNNNNNNNNNNNNNNNNNNNNNNNNNNNNNNNNNNNNNNNNNNNNNNNNNNNNNNNNN
NNNNNNNNNNNNNNNNNNNNNNNNNNNNNNNNNNNNNNNNNNNNNNNNNNNNNNNNNNNN
NNNNNNNNNNNNNNNNNNNNNNNNNNNNNNNNNNNNNNNNNNNNNNNNNNNNNNNNNNNN
NNNNNNNNNNNNNNNNNNNNNNNNNNNNNNNNNNNNNNNNNNNNNNNNNNNNNNNNNNNN
NNNNNNNNNNNNNNNNNNNNNNNNNNNNNNNNNNNNNNNNNNNNNNNNNNNNNNNNNNNN
NNNNNNNNNNNNNNNNNNNNNNNNNNNNNNNNNNNNNNNNNNNNNNNNNNNNNNNNNNNN
NNNNNNNNNNNNNNNNNNNNNNNNNNNNNNNNNNNNNNNNNNNNNNNNNNNNNNNNNNNN
NNNNNNNNNNNNNNNNNNNNNNNNNNNNNNNNNNNNNNNNNNNNNNNNNNNNNNNNNNNN
NNNNNNNNNNNNNNNNNNNNNNNNNNNNNNNNNNNNNNNNNNNNNNNNNNNNNNNNNNNN
NNNNNNNNNNNNNNNNNNNNNNAAGCCATAGATGCAAGCATCTGTAATACTGAGGATCAC
TTTCTCTATGAAAGTTGTTTTCCAGACATGTTGCTTGATGTTTTCCTTTATTTTGGCAAA
CGTGTGACCACTTGCCATGATCTCTCAAATCTGTAGCTTTTGTGGCATAGTGTGAGAGTG
CTTGTTGTGGTAGTTGCTTTTTTCCAGAATAGTTAGATGCTATATTTGACCTGTTGAAAA
CCCTATGGCAGTAGCTGATGATGCGCGGTGTGCACTATCACCAAATTTCTGTCAATAAGG
GGAAAAGGTGGTTACTTTTATTATTATTTTTTCTGAATTTAAACGATTGTTTAGCTCAAT
AAAGTTGAAGTTGTTTCTTATACTACTCTAAAATTGAAAAGAAATAAGTATATAACAGTA
TTTTTAAAAATTAAAAATACTCACGACAACTAGTGACGCCGAAACAGCCGAAGAACATCA
TGCACGTCTGGAACAAAACCACGTACAACATTCTCAACAATTAACACGGATCATAGTCGA
CACAAAAACATTATTCATCAAAGCAATCAACAAGTTCTGGGAACAGCTTTGAGTAATATA
CAGACAGCTCTTCTATCAGAAGCAAATCAGCAAGTTGGCGATGACTGATCGAGCAGCAGA
AATATTTCCAGTTTACGTATCCAGTAAGTATAACATCCTAGTATGATCTCGGCATAAGAT
TCTTGTCGAACGTAGGCGTGAGCTTATATCGAAAGCCTGTTTTTTATTTGTAATGTTTCG
TTCACACCTGGTGTAACTCAGGAGGCTGGTCAGTGTAGTGTTTCAGGGATTCTTTCAAAA
CAACTCTATTATCTCCACAAGAATATCTATCGTAGAGATTCCCAAACTTCCTCTCACCAC
GCCTTCTTTCCGTCAAAAGGAAAGTTCCCACACCCCTTTTCCACCAAAATTTTCTTACTA
AAAAGGTAAACGCTTACTTCTCAGAACTAAAAAATGACATCTCAGAGGAAACTCACTAAG
TATATGATGTTAAAAAATGAAAGTTTTCAACTCTAAGAGGCAGAGTAGAGCTAGAGTATC
GACCATATAATACTGGCGACGAAGCTACCTCGCAACAAGCACCCTCCTCCCCTGACATGT
CCTTGCGCCCCCCTCACTGGGGCACGACCCCTCAATTTGGGAACCTAATCTATTGGATTT
GATTTTGTTGTGTTACTCCGGTAAATATTTCGACTGCTAGAACCAATTACGTTACACAAA
TTTAATAAGTTATTTAATTAATTAATAAAAATTACGAATAACAGTAATTGAATATTGTAT
TGTTATTGGAAATAAGAATTTGTACCAAGTTTCTTGTCAATGGGAAACTGGTAAGTTGGT
GAAATATCCGTTGCAAGATTTTTGACAGACAGGTAGTGCTAACATAAGCTTGGTAATAAC
TGTTTCACTAGAAAATTTCTGAAGAATAGCACCCACTTTTGCTGGAGGTTATTGGGGACA
TGTTAGGTGTCGGATAAAGATGAGTGTGAGGTCGTAGCAACGCTCCCCGTCCGTTCTGA
>VvP24XO-192#RC/Helitron_1094030-1112541 [forward] 18512 bps; scores=8:10 Multi_5'_ends:
TCAATAATAAAAAGCTTGAAAGAAGAGATACGAAATTAAGGTATTCATTTTGTGTATCTT
CCATTGGTACAGAAGGATTATTTTCCAGTTAAGTTTGCTTATTTTTTTACGTAGTAATAT
CGTGTGATCTATGAGAAAGTGACAGTTTGTTATCGGCTGCGCATTCCGCTTCTATCACAG
CCATCTAGCCTAACCTCGTAATCCTACCAGGTAAAGGGGACCTGCAGTTTAACGTGGGAT
CCGAACCACGGAGCGCCCTAACGTCTTCATGTTTAAAAAGCAAAGTGTTAACAAAGTTGA
AAGTCAGTTTTAAAGCCCGTAAAAATTCCAGCTGAGACGGTGATTGAATCGGACACCCCA
CATTTCCCAATCTAGCGTCTTAAACAGCCGAGTCGATACTGTGATGACAATGCTTCTACG
CGTTTTTGACTATTTGAAAGCAGCAATCTACATTCACTGCCAGCGAGGTGGAAGAATATC
CGAAGAGTGAATGGAATAATGTACAGATGCAATTTTGCCGGAGGGCTCATCTATCACACG
CAAGCTATGAACTGATGAACTGCGTGTAACTGAAGAGGCCGAGTTCCAAAGAATACACTG
TGCTTTCGCAAGTGCAGAGTGGATGTAATTTTCCCCAGTGCAGTACATGGCAGCAAGGAA
AAGTGTGGGGGAGCGTTTTAACGATCGTAGCTGAGTGAGGGTGAGATAATGGAACAGGGG
AGCGCCCACACTGGCCCACCCAACTGTCAAGTCCTGCCATGGGAGGCAAGAATAAAAGAA
AAAGAAATGCTATACAGTAAAAGGTACGACGGCCATCAACCTCTCCCTCCCTCAAACAAT
AAACACTGCACGCAAATATTTCGGTTAAAACCCTTCCTTAAAAGATAATGGCCGCTAGTC
ACGTTAGATTCCGTGGTCGCCTGAGCATTTCAGTGGCAGATATCTGCTGTTCGCAGCAAC
ACGAAACTCACTTCTGTGCTAGGCGTACGAAATTCAAAGGTGTCGTCTGATTAAAGTGAT
TCACTGCAAGTTAAATAAGAGAACTGGTATGATGGCAGATGACAAAGTGAATTTACCAAG
TACTTCCTCAGTTTTGTAACGGAAGAACTAGAGAATATGATTGATCGAGATTAGTGCAGT
AAAAGAGCGCCTGAAAATTAAAGTATGCCTACTGTGATGAACGGATGTTGAAATCACTGA
ATATGTGAAATCGTAACTTCAAGACAGAACATATAAATCTGAATAAAACCACTGTGCTGC
TTTGTAACAAAGCAATTCATCACATACAAACTGTCCGAAATTCCAAAGATGTAGCGGTGA
AAGCATGGGCGCCGGGAGGGGGGGTGCAAGGGGGTGCACTTGCACCCCCCTGGCCATCCC
GGGTCGCCATCTGGGCAATAAGAGCTTAAAAAAAAAAAAGTCGCCCAGCCCGGAAATTTT
TGGGCCGATAGGGGTGGAGAGGCACCAATGCAGCCCTGATGCACCCCCCTAGAAACAATC
CTACCGGCGCCCATGGGTGAAAGGATGGAACACAACTATAAGTTAGTTTCCTCTTCTTTA
CCCTCCCGACAACTAATATTTGTAAAATAAATGGAAAGGTTAATTTATCATAGACTGATT
TGTAAATGTGTGTGATTGTGTTCTATTTCTTATGTGAAGCTATTCTGAATGAACGTGACA
CGTTATGTAAGTGTGCTATATTAATTGTGATGCCTGACATTTTACAAAGTAATTAAAGGA
CATTAAAGAAATAATGTGTCAGCTACGATATTTGAACGTGTTTTCCCACATACTGAAATT
TTTTAATTCGTCCAACGCAATGGCAAAATCTTGAATATTCATTCTAATTTCATTTTAGAC
TATTGGCCTTTAGTTTTAAGCAGTTGCTAATCGACTAGGACATTGTTTGGCGTTCTGGAA
ACAGATACCGGCGTATGTGTGCTTCTAAAATTTTCTGTGCGCTTGTAAAATGTTGCTCTA
ACAGCCACCAGAAGAGCTGCAGGGAGAAATTTGCGCAAATTTTATGATCAAATGTTTCTT
GGTAATCTTCGATAAAGAATCTGATGTCTGCTTTGAAGATGTTTCTATAAAAGTGAAGTA
AAATACATCTTACGATTTGTCAGGTGCGATATTGAGTGCCCTGGCTGATGTGTGGACCAA
GCGATCGACCTTCGGGACCCTTAGTTCATCTCCTGTCTTGTTGATGACTGTTTAAGCCTT
CAACTCTTGACCTCTGTACTTGATCCCAGTAATATGAAATTACATTCTATGAAACCGCTG
TAGAATAGGTGATAGACTAAAGCTAACTAACGAATGTTGTACTTCTTGAATAGCAGTCCA
GTAATTCCCCGAAAGTAGTCTACTGGTTTAGAGATTAATACTGGCTCGAAGAACGAAATA
TTCCACTAAAATCAATCAGATGATAATAGGCTGCAGTAGCGATTATGCAACGTAACGGAG
GGAGGCAGTAAAGCTACGATGTTGCTTCGTCCGAGGCGAACGTAGGAGAGAGATTTCTGG
TATTTGGTGACAGTTTCAACTGGCAATATTTCTAGATTCATTACAAGTTTGCCTTTTTAA
TTATTGCTATTAATGAACTAATCAAATTCCTAAAGTTTGTTCCTTGTTCTAAATTTCTCC
TGCTGGCTGTCTGATGATACTCATCAATGTGTATCGGTCAGAAAGCCTACTCAGCAGATG
TTTTCTTGCAGGTATAGTTTTCTCGTTATATTTTACTCCTCACATTTGTTTCATTTTCGT
ATCAGATCATCTGATCTGTACGATGCGACGGGTGATTCCAGACAGTAGTTGGCTGAAGCT
AGTGGACAGTGTGCCATTTGTTAACCACAATGAGTGTGCGCCTGTGAAGGCCGCGTTCTC
CGTTACTCGGAGCGGACCAGATCGAACTTGTAGTAGCGATGTCCTTGAGGCTCAATACGC
CGACCGCAGTAAGTGATGTCTGAAACAGGCGCCAGTACTGCGCGAGGACACTAGTCTACA
AAACTGACTTACGTCAAGAGATGAGGCTCTAGAACAGGGGTAGTCAACATTTTTTACCTA
CCGCCCACTTTTGTATCTGTCAGTATATAAATTTTCTAACCGCCCACCGGTTCCACAGTA
ATGGTCATTTGTAAAGTAGGGAAATAACTTCACAAAATCTACAAAACATAGTTACAGCAA
ATAATAATAGTTACTTACGAAGTAATTTATGTCGGATTTTAACCAAGTTCGGCAGAATAA
ATCTTTATTAAATGACTTCTTGTACGCAAAGTTAAAACTATCTTTTTATTTATACAGAAG
CATGAAATCTGGTGAAATTACATTTAACTATTTAATTTACTAACGAGATCCCTCAAGCTT
ATGCTGCGAAACTACATGCTGGATATCTGGCTCAATTTTTAAGGTCTCCTTTTTCGGAAA
TATTCAGGTGGTTTCTTTCTTTGGTCATAATATGATTAACAGCATTAAAGCCTGACTGCA
CGAGATATGAGATACGGAAATGATATCAATAAACTTAAAAATTTTCCACATATTTAGGTA
TAAGACAGGCATTTTTTTGTATTTTACTACAGGTTTTCGTGTTAACCTCTATAGATTTTA
TGCTTAATTTCTTCAGCACATATAATTTCTAACAGTTCTTTTAAAAACTATTTTTTTTTT
TTCGCGTTTGTAATCCCTAAAATTTGTTACGGGTTACGCCGCAATAAACGCCATTACTAA
CAGTAATAAGGACGGTGAATTTCACGATTAAGAGACTTTCCAACATCTAGAACACGGTGG
GGATGTTCCAAAATTACGGAGTGCGATTAATAAAGTTTGTCAAGAATTTGCACAAAGTAT
AAACCAAAGGAAGACAGCAGTCACGAAATGTAGAAATTATAGTACGTTAAAAATAAAATT
AGGCCTGCAATTAACCACCGAACAAGAAAAATCTCGCGTGAGAGGGCGTCCAAAAATTAC
GTGAGGTGAAATAAGGGGGGGGGGGGGGGGAGNNNNNNNNNNNNNNNNNNNNNNNNNNNN
NNNNNNNNNNNNNNNNNNNNNNNNNNNNNNNNNNNNNNNNNNNNNNNNNNNNNNNNNNNN
NNNNNNNNNNNNTGCGAGGGCGATTTATAGGGGGGGGGGGGGAGATCTCACGGACCATGT
CTCACAAGAAAAGGGGGGGGTCCGGAAATCCGAAAAAAATACCTCACGTAATTTATGGAT
ACCCCCTGATGAATAATAGTAATACGAAAATAGAGGCTTACTGAAGAACAGAAATCTTTT
AATGTCAAAAATAGACCTTTATCACAGTGAAACATAGACTACCTGAACACCAGAATGAAA
ATAGAAGCATTTGAAATATGACGTTATTGAAGGACTTGGAAAATTAGATGAACAGATCAC
GAACTGACTTCTTTTGGAAACAATGAATGAGGAAAGAGGATTGCGAAAAAGTCTCACATA
CAGAAGAACAAGGACATTGGGTCACATTTTAAGACGTGTACAGTTGGTCGATTTGTTGGT
GGAAGAAAGACGAAATCAAACGAAATAACTGATGAGGACGACAGGTTAGAATATATGAAG
GAGATAACCGAGTACGTAGATTGTAACAGGAATGTTGAGATGAAGAGATTATCAGAGTAT
AGGAAGGAATGGAAGATTACTTCAGAACAATACAGGAATAGATGACGGAAAAAATTGCAA
CCTGGTTAAACTTATTTTGCCCTCATGAGAAGTAGGGAGGGAATTGGGGTGAGGGTTTGT
TCATGGTGTGTACTAGGTGGCTATCAAACCACACACTAATATTGTAGCTATCGCTGATAG
TTGCTTCATAATGAGTTTTCAGTGTCGCAACATTCCTACTTAACGGTCGATTTTCGATAG
TAAACCCCAAAGATAATTCCAAAGAGATACTCATGTCCGAGGATATTTGAAGACGAAAAG
TTCTGCGCGATCGCAATTAACACACAAGTTATACGTTGAGAAGGTTGGCGTTGGAATCGG
AGAAAGTGAGGACAGGGGAGAAACCGAGCGGCCATCAACACGATCCTCGGTGGACTTCCC
AAGTGAGACGTCTTACGTAACGCGCCAGTCAGTCATGAAGACATTATGAAAGATAGGAAT
TATGTGCATTGACGCTAAGAACACTTCAACAGGCGTCTGTCATAACGCATATATCAGCAA
CTAGTGCTGCTCGGACGTCTGTGGCATCATAAAAACATGAGTTGTTTCCATTCAGCTGCC
ACTGTCCGATTCAGTCTGATGTTACTGTGTTCCTAAATTATGACCAAACACCGTTACCGC
GAAGGTCATCTACCAAAATATGGTCGAAATCCTCACATTTGCTTTTCCTAACAACAGGTT
GTTACTGGATTTCGATTTTCGTAGCTACTTCTTATTTACTCAAAAGGACGTTGAGACAAA
GACTTAGTAATTTGTCATATTATCAGCATCTTTAAGACAAGCTGATCAGCAAATGTGTGC
ACTGAAAAATGAGCGTTCACTCATATTTTGAGGAATTGATCATGGAAAATTAAGCGATAA
TGATTCTGGAAATTATACACTGGTAAACAATAAACTTTTTACTCTGCAGTGGCAAAATAA
AAATTTCGCGGATTTCTCAGTCACTTATTGTTAATTAATGCAGTTGAATTTGATATGTAC
TATATTCATAAATAAAGGGTCAGGATTTAAGTTGTTAGAAGTGGGAATTACTGCAGGTTT
ATTATCGTATTACATTCCTTGGAGGTTATTTCCCGCAACATATTCTTCAAGCGAATCTTT
AATCGTTTTCATTGTTTGTGAGGTACCATTCCGAGCCTCCCTCTGCAAACTAACTCCCAC
AACTGCACAAGAAAACTTTCATTTCTTTTAGCCTAAGATCAAATACAAACTTATGATCTT
AGCTGCCTTTTCCCTCCCACATGTTGCTAATTACTATTCGCCAAATATCCATCCCGAACT
CTTGGTGAAGCTAAGGTTGTAGATATATAAATCACTCTTTACGCCTCTGTCTTAAGTTAT
TCACAACACAGCTTCTGTATCATTTGATGTTGATTACGTTCTAAGCTGACTTCCAGAGAC
AAGCTTGCTCTCTTTTGCACGTTTTGTTCCTCGGTTAGTGTCAGTTCATGTTATCTTTAG
AAATGTCATCGACTCCCTGCGAACGGGCAGCACCACTTGAAATACTGCTTGCTGAGAAGT
TATGTAAACAATACTGAAGCATGCCTGTCGGTCATCCATAAACACAAAATCTTGCAAATT
AGTGGCACTTTCAGCGGGTGGCAGAAACAAATGATTCACATAAACATGTTTAAAACAATA
GTCTACAACCTACATTCATAAGGGGAGGAGGAACTCAAGAGAAAAAAAAAACAGAGCTCT
TCCTCTGCCTTTTTCTCCCCAGTCAACATTCCTTTAATAGTTTATCCGTAAATTAACAGA
ACAAATATCACATAGAAGATGTCGCGGGACAGCTAGTTTTCAATTAAAGTTTAAGTCACA
CCTCAAATTCACAGAAGTTTCACAACTATTTTCCCCCACTAGGCTGGATAGAATCGGCCT
ATTAAACAATCAGAATAACGCACACCAAAACCGGAAGACATTAGGTGAGAAATCGGAACT
TAAAATGTCACAGTACAGAGATATCAGTGCTTTTGCAGCAGAGTTTAGATTGGGAGTAGT
ACGAAATTTTTTTTCGGAGTTGCAATTGAAGTCTCCATTAGCTGCCTTCTCTGCAAGAGA
CAAACGTAAACTGACAAAAGAAACAGCCCTCTACGAGACCACAGCAAGTGACAATCACCT
GTTGACTGTTGTATTAATTTGTCCGTAGTTTTTGGAACTACTTCAGAGATTGCTGGAAAA
TGCGATTCAAAAACTCAATCTCAAACTAATGAATCATCATTGATGCATATACGTGTTAAA
GGAAAACTGAATAGGTGGGCCAAACATTAAAACAAAATTCTGCTGAAACTGACCATAGAA
TTGAAGGAGGAATTAATTATGAGTGACATCTTAATATTACAAGACTGCAACCCAGCTTGC
TGAGTGGGGGCTATTAATCCTCCACACATTCGGGAGGGTGCGAGCACCAATCCCAAAATC
ACTCCATGCGAACGCCAGAACGATTACTTCAAATGACCATGGCCGAATTCCTTGCCCCAA
TTATCGATTCCGACGAGGATTAGAACCCATTAAAAAGACTGAACAACTATGTTGTTGTTG
TTGTTGTTTATTAGATAAACGATGCTCTTCATGTCAGGGTACGTCATACACTTTAAACAA
TTTCTGTATCAGTGCAAATAAAATTTTACACTATCCGGTCAACACTTCGAAGTAATCAGA
AAGGTTTCCTGATGCTTATCACCATTTGCTCCTAGTTAATCTTTATTTTTTACATGCTAT
CCGGACAGTATTTTTGGATAATTTAGCTTGCTTGGTATCTTCACAATCAGCCAGAACTTT
TTGTAGTGGACACATCCTTACTTTCATAATGAGCGGCACTCCAAAAACCCCAGGAGCAAA
TAATGGTATTACAGATACGAAAATACTGTCTATACACACGGCCAAAGTATCAAAGAATTT
GTTTCGCGTAGTGAGGTCATTGTGTTTCGAGGGCCTTGGACGAGCGTATAGCGTGCCATT
CGCGTTCATTTTACCTGCAAACCTACGGTCTGCATGACGTGAGAGTCGGTGCAACGCTAG
GCGAAAAGTTGGTGAAGCGAGGAGGATCAGCTGCTCAATCGACACACATCGTTATCATCA
TGCATATAAGATAGTGTCATATGGTCATGGTAATAATGTACAGAACTGAAGACTAAAATA
AACAGAAGCCAGCATAATATCTGTTGAAAAGAATCTCTCATCAGCATTTCATTGACACCC
ACGTAATTAGATTCGGAGTATTCAAAAAGTGATAGCTACATTGAAAACTCAAAGTCTCTC
GTCGTGCAGGACTTTGAATGAAATTGACATAAGAGACTATAATTCAACTTTATCCAGTCT
TTACACGTGTCCAACTGACTTTGATCTAGAAGAGTGACATCAAGAAACTACATTAGATTA
TTCAAAGAACCGGTCAGGAGCGGCGTCGCCAAATATCACCAAAACTCATACAGATGGGCC
TAACAGAAAGAATACTTCATCGTCGGCTTTAGCATATTGTTAATATTACTCCAAACGAAT
AAACTAAAATCGTACAGGGAACCATTCACACTCAATCTGAAGTACCCCATGAACCAATCC
AATAACTCATGTTTCAAATGTTCACATCCAAAAGGTATCACTCTAATACTCCCAAATACG
AACACCGAAGCTCAAACTCTGGTTCTTCAACTCTGCAATGCCCACAAAGAGAGTTAAAAG
AAATCACATTCCAAATTTAGGAAATTCTAATTAAATTAGGACAGAACTATTGAAATTTGT
CGTATCGTGAATCTGTGTTAAGTAAACTGATGTCAGGTAACCGAAAATAAACCTGCTGAT
CTAAAATCCGAATTTATTTTTTTCTGCGTTACAGAAATTTTCACATTAAAGCCTCCATAA
AAACTAGACCTTATTTACTCCGAGATTCGCTGATCGCTTTACAGTCAACTTCGATCTTAT
AATTTACCTTTGGCCTCGTTATCAATGATGTAATCGTTTATCTTCTATCACACCAACAAT
GATTAACTTGTTGACGCGCTCTAACTATCCAGAAACGACTACTAAAAGAATGACTGCTAT
TATTTGTGAACAAGAGTCCTGCAAATTCACTCGGCAACTAAGTCATGTACCTACACAATT
TTCTAAACCTGCTCACTTATAAATAAGTAGGCTTGCTCCATCGTCCTGGACTCGTAAATA
GATTAAAAGAACACTGTGATCTATTGTTCAGGGACTAATGACGACGCTGTCTTTCCGATA
ATTTTAATATCCAACCTTCGGTGAAACGTAAAGCCAGACAGAGGAACTGTTGATGCAAGT
CCAGTTTCAGCCGAAGTTGGAATGTATTGTGTTCAGTTCCAGCGCGTCGAGCTGTGGAGT
CTCGTCTAATGTTGACGCCGCACCTAGTCAGCAGAATCGTAGATCAGGGCCGCCACGCAC
ACAGATCCCGTGCTCTGTAAGCAGCGGCCATCTTATGTTTCACAACAGTGGTATCAGCAA
ATGTTTGAACCAACACTCCCAGTCGATAGGAAGGTATCTTCCTCCAGTTTCTGTCCGAGA
TAAACTTCCCTCGAGCAGCGTGTGACTAGCAAGATATAAAACGCAAAAGAAATTAATAAA
TCAGAAAAATTATTCTAAAGGCGTAGTACTATGTCATTTATATACTTCCGTGAAACGCAC
AGTGGAACTTCTGCCGTTAGTGAAAGGTATAAAAATAAATTGAAAATTAATAAAATACTC
TCTCAGTCTTCCAGTCACGTCAAGATGCTACTCCCATGGAGCTTTTTGAGGGACACCGCC
TTTAATTACCTATCTTATTAATGTTCAGCGCCGTTAAATCTTCGGTCTTACATAAGTGGA
AAATTGTTACTTAATCCTTTAACTTTTCTGACTATATTGTTATTGCAATTGAAATATCTC
TAGACCCCACAAATAATTAAGATATAAATCAATTGTCCAGAATGCATTCACTGCATTCAG
AAATCATCTCCAAGATGCGGAAGCTATCTCAGTTAATCACAGAATGGAAACCTGAAAGAC
ACCACACACAGCATCTTTCAAATCGGAAGGTGTCCAGAATTATTCATTTCTACTGCAAGC
CGATCATACTGTGAAAACACAATTGGGCGGGATACATTGAAATCATTCCCGTTCACCGGT
CAAAAGTGTTTCAATTAATGGAGTGGGTGATGAGGGGACGCACCTGGGAAGTAAAGGAAT
CGTTTTACAAAATTTTCGTAATACTATTGTTTGAATATGGTGATGTAGTTTGGCACCGAA
GAACAAAATCAGTTACAGACTTTTTTAATGTTTTGTGGACGTTGAGGTCATTAGGGGCGG
GGAGGACTGCGAGCAGAGAACTCGAACAACCATAACCTACGGAAGGAACCATCGAAGCAT
TCACGTGGAGTGATGTGGTTTCGAACTTCTCGAATGCGAGATATGATAAAGGAGCAGGGA
TGGGAGAAATTCGAACACAGGAGGCGAGTGAAGAGAGAGCGTGGATTTTTTAAGGCGTAT
ACTGGATATAAAAGAATTTTCTATACGTGACTTGTGACGCAGTGAAGCAAAGAGACCTAT
GGATAATCGAGAGTAACGGGATGTTGAGTTAGGTTGCAACTGATGGGAGCCAGCGACAGA
ACAGTTAAGTTATTAATTTGTTAATGTGGCGGTTGTGTAACTGCAGGCCCCTGTAAGCAG
TGTCAAGTGATTAGGACCCGGCGGATTCTGGCCACGTGTACCCGGCACCCGCATTCATCC
GCCACCCACATCAAACTGCAGACTTTCAGCAAAGTCCATGGTACCTCAGTATCACTAGTA
CCCCTCTGGTAGGTTTCAAGCAAGGGAAACTGCTCTTTATAAGTAATACTGCCCTCCATT
TTCTAAGAACGGTCAAATGAAATGATTTCAACAGTCTGCTGCATCTCAAAATAACTGACG
ACTAATTGTTAAATAGTTAAAGTGTACTTTGACGAAAGCTAATGTGGCAATCAACATTAG
GCCAACAATCGCAGAACAAGAAATGTATCACATTGATTTTGATCAAAATTTGCACAGTTG
ATCTTCACCATTAAATGATTTGTGTTATGCGGTAGATTTGAAACTCTGCTCATTGTTTTC
AAACAAATCCATTGTTTATGACGTGGCTATGGAGACTTATCGGACAGGGGTGAATCGATA
GGAAATCAGTATTTTTCATTACGGTGGTCCGGAAACTAATTGTTTTCGAGAAATTTGGAT
TTTTTAAGTTCACTTTTGTTTTTATTACCTAAAAGATTCCATTAATGTCAGCACGCTACG
GTGGTCCAGTGGTCAATTGGTTAACCTGCCAATATTTGCAGGCGTGTTCGGTTCATATAA
GTATTTTTAAATTTGTACTTTAATCAAAATTGTCCCGAATGTTGCTAGTGTTATATGCAG
CTGAAATATCAACTACGAGATTGATGCATTGTTATTTTTCGTCAGTCTTGAAATACACCG
TTAATATACGTCACAGTAACTTAGTCGGATGGAAGTGGTTGGTAATAATAATGAAATCGC
TTCAAATAATTTATAAGCCTCACGAATAACAAATAAAACAGCGGTTTATGTGAATTTTCC
ACATATAATTTACTTCAAAGGACCGTCACTAACATGTATTATCGCAGCTCTGTTACCTTC
ACAAACTTAGTTTTGGGACTCATACGTATTATGAATGTGACAACATATCGCCAAATAAAG
TTGACGAGGCTTTGTTGGAGTTGCCCGAGTATGAAGTCGCCAACTTTCTTGAAGAAGCGA
TGACTTTTTTTTGGATTATCAAATAGAATTGGGTATTGATGCCGCAGAGTATTTACTGTT
CTGTACGACTATTAATTTTTCAGTTGACATTTCAGATAAAAATAACATTATAAAAAATAG
CAACTTTTAACGAAAAACAAATTTCAAGAAATTAATGAAACCGAAAATGACTTGCAGAGA
ACTGTTAATCGATCGCTGAAGAAAGCTGAATCCATTTAGTAGGCAAAAAGTTGAACTTAA
GACCAATTCAGGTTTTTTTTTCGAAAACTATTAATTCACGGAGCACACATATATAGATTA
AAATTTTTTAATTTATGGTTCTCTTTAAATCCGGCTCGCTCCATAGGGTATGCCTTTACG
TAAGTTATTTTAATAGTCCAGAACAGTAGTGCAATATTTCAATAAAATCCCGAAACACAT
TTTTTGATACTACCTTGTAAAACAAGGATTCGAAAGAATCTACAGTAACATAAAATGTAG
GTCTGAACAGATAACGTGAATTGCGGAAAAATCCGTTAAGTAGTTCTGTAATGTCGTAGC
GACTGTGACAATGAGACTATTTAATGGGTAAAAGTTTTCGGACTTTAATTTACAGATCGG
TTTCTTGCTCAAAGAGATACCAGTAGTATCGTCAAAACAAAACCACGTTGCTATCCGTCC
TTACAATGCACGTGCCCTCATATCCGACGTTATTAATAACTGAAATGTTAGAGTATGTTT
ATGCGGAAAAGCGTCCGTTTGTTAGAGCTAACGTTTAGGTATCCGTCAGACGTGATGTTT
GTGTAACTAGAAACATCCAACCGTAGTCATAGAAGTTTTCCGGCAACTTCTTTCACTTAT
TAGTCTACTATTATCGTATGTCAAATACAAACAAAATACATGTTAATCATATAACTATAT
GTAGGGATTCAAGCCATCGTCTGGAAGCTGGTCCTGTTTGATGCAATGTGAGAGGCCTCC
AGACAGTCTTCTTGCTGGACAGCCCATTACAATGTGGTCAGCGGTTTGGATACCACCACA
GTCACACAGTGCATCTTCACGGAGACCCCACTTATATGTTGTTGCGTACCACCCACTATG
TCCGGTGCGAAATCTATTACAAGCCCACCACTGTGAGCTGTTGGCTTCCTACTCCTTTCT
CCACTTTACATGTAAGTCAAAGTTATTTCCATTAAGCTTGGCTGCTTCCACGTGGGCAGG
TCTCCTTGATTTTAATCGCGTGAGGCAGGCGAAGGTAGCTCCTCGATGAACGTGTGCACC
TGCACCCCAAGACGTACCAGCCAGTTTCTTTGCAAGTTTCACACGGGTCTTCTCTTTCTC
TGCAGTGTTAGATAAATCCAGAAAAGTAAGGGCTCGATCCATGCTAACTCGCAGATTTAG
GGTGATTTTTGTGTTCTACTCTTCAAAGGAGTACGAAGATTGGTCTTATTCTGGCATGGG
CGAGCTGGTTTGAATGCTGGACGCAACATGACTGTCAGGTTAGGTTTTAGTCTCTACTTA
TCTAAGAATGTGTCGAGTTGGTTAAGACTCCTAGATCAAGAGTGTCTTAGTTGAAAGGAC
AGGTGTACTGTCTCTCGAACTGTCTCGATCAACAAAAGCCTTCCTACAAACTGAGCACTT
TCCAAGAATCTTAGACAGCGTCGTGACTTTAGAAAGAACAACGGTGTTTCTAGTAAGGGA
GACCCCTGATGAACGTCGTATTACATGTCTCGCATGGATATATGAAGGCCATACTCAAAG
TGCAAACAAAGTCAAAGCGATATGGTCAACAGGAATTTTAAAAAATCCAGGAAATGACGA
TTACTTGAGTTCTCTGGATATGAATTTAGCGAACGTCCTCGGACGCAGCTTCTATCAAAG
GCAGGTCTGAACCTCCACAGTGAACAGTCTAATATAGTGCTCTGTCAAAAAGCTCTCAAT
CCTCCAACTACAAAAAACTAAAACTAGTTCCTCTTATGCAAGCCACTTACCGTCTATGTA
ACGGCTTACTGTGGATGTCATAGTTTCACTATGGTTTTTTTTTTGTCTCAATAAGAGTTC
AGTGTTTTACATATTCCATCAACAACTGCATCGACTCTGTCCAACTGAAACAAGCACAAA
AGACACGGCTGCAGTGCCCTGTTTAATTGACGTTAAGGAGCGTTTAATCCGGAAGTTGGT
GTATATCGCAGTGTAATCGAGTTGTGATGTTATGGACTGTTTGCCCGGCCCGAGGCACAC
AAACAGTGGCCGGTCCTTTCCACGGGCAGCATGCAGATAAGCCACGGGACCACCCAGCTT
AACGAGATCCACATATCCAACACGTGCAGTCCAAATAATACAGCTTAAAATTCAACTCTC
TGGCCCTTGTAATGCCACTAATATCCTCTCATACTAGATGCTTAATGGATGAAGCGCATG
ACGAATTGCAGAGTGTAAGAACGAAGTTTAAATTCAAAACAGCATAACCATCATACCTTC
ACCAAAAGAGACTGACAGTTGCAGCATAAAAGCCCCCAGTCAAAGAGGAAATATTTACAT
TGATGAGAGAGAGTACCAAATATTGTAATTTAAGTAAAATGAAAGATTTATTATTTGAGA
TACTTAAAATACTTAAGATACTGAATCAGCAAAAAAGTTATTCCGAGGAAGTGTGTACAG
TAATTAAGTAGGCAAGGAAAAATGTGTTTATAGCGATACCGAAAAATCCTATGTGGGGTT
TCGTGGTCCCCATAGGGAGATTTCCCAGATGGCGGATTGTGAAAGCCCTACTATTGATAT
GATAGAAGGGAAATAAAATACCTTCAGAGGACCAAACCAGTAAATCTTAGAACTTAAAAC
ACCACTTTTAAAAGCGAATGGCATTTTATTCCTCCCCCCCTCCCCTTTATAGCAGTCTAG
AATGTAGTTCACTTTTAAACGTTAGAGACCGAAGGCTTTTGTGGTCCCGAGAGTGACAAA
TCTGATATTTCATAGAAATTAATGCTAACAGGTTTTGAAGGATCTTGTAGAGACTGAAAT
ATTGTGGAAAATGTTTTTAGTTTGTTTAGGTATTTATCTAACAGTATCACGTTTGGTGTT
CGAACATAAACAAATGGAAAATGGTATCGTATTTCGAGATAGAAAAACCGTCATAACGGG
TAGCTAGTTAGCGTGTTAAAGCATAAATGAAATTAATTATTTCCTGAAAAATGAAAGTAA
TTAGAAAGAATAAAGTTAAGTTTCATTTAACTCGCCCTAAAAAGGGGATAGATTGTCATC
GCTATTAATTAAAATACTAGTTCGAATTGATTAATCGGGAAGGAAAGTTTTTCAACAGTT
ATTAGCGCTTGAAAGAAGGCAATAGATGCCAACTTCATATTACGAAGGAAGTAAGAAATA
ACTGGTTCGGGATAATAAAGATGCATGGTTTAGAGGGAAGACATAAAACGATATTTTTAC
AGTTAAAAGGTTTCCAGTAGAGAGGTAGCCTACAAGATTTTGGGAAAGACGAGTTGAATA
GAATTTTAATGTAATTTGGCTGATTAAGTAAAAGTTTGAAAGTTTAGTTAACATGATTAA
ATCATATGGAGAAGACTAAACTTTGAATAATTATTACGGGGAAATGAAACTATATTTGGG
GATTACCGTAACAAAAGAGTTTCGAAATAATCCGGACTATCTAATGTAAATATTTGGGAG
AGATTGAAATATTTTTAGGTTTTAAGGCATACGGAAAATAAAAGTATCGCAGCCACGTCA
CTGAATTGATTATCAAACAATGGAAAACGTCATACGTTTCGGCAAAAGTATGAATATGAG
GGGTGAGTGATGAAGGCAAGTAACTCAGTCCATTACAAGCTTTTCGTTTGCTGCATTGGC
AAGGTGCGCGTATGTTCCGTTGTTCTAGCTGTTGAATATCTGTGGCTGTTAGTAAAGTTA
AGTACTAAGACTGTGCGAGAACTTTGGTTTTAAACTTTAAGAATAAAAAGTATTTTCGGC
GTTAGCATGAAAAATTTTCTTTTATGCGAGACAGTATACTTGAAATGATGATAAATTTGA
CCCTCTTATTAGCCAGTGTTGTGGCGCTAATTGTAGAGAAGGATTGAACGGGAACCTACG
GTTTATATTTCCAGGATTGAGAAGTTCGATAACGCTCAACCTTATTGTATAAACTGGAGC
TCCGAATCTTTCGTAATGATCAGTGAACTTTATTGCCGGACCCATCATTTGATATTCCTT
TGAGGAGAGTGCAGCAACTTTCTCGAGCAAACCCGGAGTGGCGGCCACACGGTAGGCACC
AGTAATATTTTGCAATAGATTCAATTTTTGACGTTTACAGCGAGCTTGAAACCACCAACA
AACTATACTATCCCATAAAACATTTGTTCTATAGTTTGAGCAAACTTTAAAGAACAACAC
TAGTGGAATCGTCATCAGTTAAATTCCTTTCATGCTGGTGTGGCGTAAGGATTCAGAAAC
ATTATTAACTTTAGCATTCAAAGATAAACTTTTCTGCAGCTTGGTATATTTCTTTGTAAC
AAACTGTGGTTTTTGAATAACCCGTCCGTCATGGAAACAATACGGATAAAGAATTATTAT
ATCTGAAAACTGATTTTTTTTTTGTATATTTTCAGAAAAAGAAAAATTGTTTTACGAGGA
TGAATGCAGGTATATTGACGAAAAGATCAAAGCAGTAAAATAATGACGAAATATTCGGAT
TAAAGAAAAGCAAGCATGGAGTTATTTCACATGGTCCACAGTTGGCAGGAGTCTGGAAAA
AAAAAAAGATGTTGAAGGAGATCCAGTAATAAGGATAGAATCTAAAAAGGCTGAGATAGA
TGTAAATTCGAATAATAAGGATGGTTGAGATAACTCCCAGCAAGAAATCTGGAAAATATC
TGTTTGAATATTTCTTCCTGTAAAACCCCATTTAGTTTTTCGTGGAATGAAAATTAAAGG
AGGTGGTAAAGTGAAAAATCAACACAATTATGTAAATGATTGAAAAAAAGAAAAGAAAAA
AAGAATCCTACTAATAAGAGAGATACGAGTCATGGTCGCATTTGGAGACATTCAATTATT
TCGCATTCTATTCTTCCATCAGAAATCAGTAATAACCGAATTATCCAGAAAATAGTAGTG
TTCCTAAATGAACGCCATGCGATTATTTGAGACGTATTATTTATTTTAAGCGAGGAAAAC
TTTAGGTACCAACTACGTGCGAATTGTGTAAACTTACTGCTACTTCTTTTCAGAGAGAAA
TGTGATATAACTCAGATTTGTCTTCATGATTGTGTGAATTAGTCTAGAGATCGTAATGTG
GCGTGCTGAGATGCGTTAATGTTGGAGTTGCGACTAACGACTGAAGCGACGATACTACCT
AGCCGAAGAAAAATTAAACTTTGTTGACAATGAAGCTTGATATCCAGAAGTGGCATATTT
TATGCTATCGGTTGGTAAATATTTTTCTTGTTTCCTTTTGATGAGCGCAACGGACCACGC
ATAGTAGCTGAGTAGCGATAAGCGCGACGCTAATCGCTGTATGCGTTTTCTTCGCTCCTA
TCGGGGATACCCATGGACCGTTTGACGGCTCAAATTTTTATTAGACCGCCACTGTCAGAC
AAATCATTACATATTCGTCCTGGACAAATTGTGGACGGAGTTACTACTAAGTGTAATACA
TTACGTAATTATAAATGTTTAATAATTAGAACGATTTCCGTAATGTGCACACATTTTAGT
GTACTTTAAAATTTAAAATAAGTCAACAAAAATATAACATATTACAACCAAAGACAAACG
GTGCTTAATTCATAAAAATAAATTTTATTTTTCTTGTTACAAGCATTTTTTTAAAAAAAA
TATGGCTTTACGCCTCGTCGACGTCGAGGTCATTAGAGGCGGGATGGGACTGGGGACAAG
GAACGGGAACGGGAAGGAATTCGGCCATGAAATTTGAAGTAAGCATCCCGGCATTCACCT
GGAGTGATTTGGGGAAACCATGGAAAACCCAAATCTGGATGCCCGGACGGGTATTCGAAC
CGGCGTCCTCCAAAATTCGAGGCAAGAGCGTTAACCTCTCACCCACCATGCTAGGTCCAC
AAATAATTTAAACCAGAAATATCAAATTGTTGTCTTCTGCATAGTATATTGATGCTCTTA
ATTTGGAATTGACAAAAATAGATTTTAAATAAGATGCGGATATTTTCTACGGCTTGTTTG
GCCTTCCAATGTTACTTAGTGTCAAATTCCTATGATTTTGGGTCCCTGTTTCTTTAAGGA
AATGTTCAATACCTTCACTGTCAATAATTATATGTAACAAACAAATTACCCTAACAATAT
TATCAGCTTCGTTTACAGAAATTTTCAATGTTTTGGCTAAATTGTCCATTTAGAATAACT
TATGCCAAAGGCATATTCGACGGTTCTTCGTGATTCTGATAACCTAGCACTGAAGTTTTC
TTCGCCTATATCTAAATGTAGTCTTCCATGATGCTCCAATAAATTAATTAAAAGTGAATA
AGCTTCAACACCTTAAACAGTGTGATTTCAGAATTTGATCAAGTAGAGACGTTTGGAATA
TTCATTCTTCCATCTAATAATTATGTATGCAAAGCTGAAGATTTAAGTATTCCATTATTT
TGTTTGCTTTAACCACCAACGTCAATGTTTATAAATTTTTAACTAGCGTCGACCAATTTT
TTGTATAATAGAAAAATAATTTTATAATTATGGAATATCAAACCAGAGTTTGCTAGACAA
ATGATTCTGACGTTTTCCGTCGATAGCGTAGATGCAATTTTGAAAATTCCAAAACAATGT
TTTCTTCTGCTATTGTTCGGGAATTCTGTTCTGGAATTTTCATGTGAAGCGGTTACTTAC
CATATAATCTTAATTATTTCTCCTTCCATTTCTGAGACTATTGCAATGCGACTTCCATTC
GAAAAGAAAGTCTAAACTTCTAAATAAATGGGCGGCTGACAAATACCTGCGATTTAAAAC
AAATCTCCTTTACTATCGAAGCTCCAACAACATAAAAATACAAATTGAGAGCTGCTTTTG
TCGCCGCTTTTTCTGTCGCTCTCATCATTCGTCGCAGCTCCAAAATGAACTCTCCCCACC
ACATGGTGTTTGAGCACGGGTTTGGCGCCTGA
>VvP24XO-197#RC/Helitron_55513-59122 [forward] 3610 bps; scores=13:8 Multi_5'_ends:
TCTATAATAAAAGTAGAGAATCATGAGAGACATGCATCAGTTAAAAAGGATGTGAGACAA
GATTGTAATCTATCACCGTTAACATTCAAATTGTATGTAGAGGAAGCAACAAAGGAAGTA
AAAGAAAAATGTTCATGTGGCATATGTGATCAAGGAGGAAAAAAAAATTAGTATTCTGCA
ATTTGCTGATGGCAGTGTATTGTTAGTAGATCAGGCTGAAAATATTGACAAATTTCTGAA
TGGTACAAACAATGTACTGAAGGATAATTTGGGACTAAATATAAACAAAAGCAAGACAAA
AATGATGAAATAATAGTAAATTAAATATAAAAATAGGATAGGATGCGATGGATGAAGTAA
GTGAATTGTGCCGCGTAGGAAGGAAAATTACAACTGATGGTCGAAGGAGGAATGATGTTA
AAAGCAGAATAGCACTAGCAAAAAGAGCCTTCATGAAAAAGAGAAATCTAAATATTAATG
TAGGACTCAGAAATAACTTTTTAAAAAACTATCTTTGGAGCACAGTACTTTATGATAGCG
AAGCACTGACGTTAGAAATACCAGAAAGAAAGGAAAATTGAAGCATTTAAAAAGTGTTGC
TATAGAAAGATGCTGAAAATTAGGTGGACAGAGAAAGTACGAAATAATTAAGTTTTGGAA
ATAATTAATGAGTAAAGAAGTTTGTGGAAGAATATTGAAGTAAGAAGAGACAGGATGGTA
AGTTATTTTTTTTTTTTTTTGGGAAATGCGGTTTTAGTTAATTTGTTAGTGGAGGCAACA
GTAGAACGTAACAATTATAGAGTAAGACAGAGATTAGAATATATGAAGTAGAAAATTGAT
GACGTATGTTGAAAGGAGTATGTTGAGATGAAGTGGTTAGCGCAGGATAGGAAGGGATGG
AATATTGCATCAAATCAGTAGAGAAAGTGATGACAGCAAACAAGTAAAGTGGTTTAAGCT
GACTAATTTAAAGTACATTGTTGATGCTGGGTTACCGAGCATTCTTAATTTTGATAGTTG
CTTTTTTTATACTAATGCTTGAGCAGAAATTTGAACACGGAAATCGCGTTTTTCTCTCAA
AATACCGCGTATCTGGATCTTGACTTTAGAAGATCCTTGTGTTAGTATTAGACTGTGTCC
CTGCTTGATAACATTAAAATGCGTTAAATACATGTTGGAGATTCACCTTGGTGAGTGCGT
AAACTCGCAGTAAGGTTTGCGGGGACCAGGACTTTCTACTGTCTCGTTATACCGATCCTT
TTTTCGGCGCCTTTTCACACTGACCCACACTGGCGGGTCGTTTTTAAAGTTAGTACCAAG
GAGGAAATTCCTGGAGCCAGCACATCTCAACACCGTCTCTAGAGCCATTGACGGGAAGAT
AATACGGATCTCTACCTCTGCAGACCTTAACATCACGGGGCAGCGGTAACTGTTGTACAG
GTTACTCTAATCTCACGACTTAATTTTCTCCATAAGCAATGCTTATATACTATAGTTGAA
ACACTAAACTGCAGAGAACTTAATACTTCGTATGTTTAATATAACAATTTAACATTATTT
TAAACCTTCAACCTGTGAAAATAAAGAAAAACAATCCATAAAATATTCAGTGGCTCGAAA
AAATCTTCAAGAGATTACAGGCACTTGCATCTTTACAAATTTTCTGAAACATTCTACTAC
TCAACTAACTCTTTACATTTACAGCTGTTATTTCAAAGGAACTTTTTAATGTCACTAAAT
CTGCTTAGGTTATTTAATCAAGAGACAACTGGAAAGCTAATAATTCTATCGTGTGTGATA
TAGCTGACGCACTATCGTATTATAATCCTTGAACATACAGCGCACAGCGACGTTTGTTTC
AGTCGTATGGTCGGAGTAAAATTGTATTCAACAGTGGAGCGAATTTTTTTTTAAACTAGA
ACGTGAAATATTCGGAATGTTTCGTGAAGAAATGCAGACCACAAATACAGGTTCATAGCT
GGAGTAAGCCTTTCTACGCTGGAGAACAAATCGCAGTTTATACATACAAAAAAATGTGTT
CTAACAAAGGAGAGAGTTTTAAAAAATAATAAGAACATTAAAGTAGAAACCTATTTCTTT
CCGTACAACCTGTACAGCATTAAACTTATAGGTTCTCCGTGCTTCGACTGTGATGATGAT
ATCATATATAACGTTAACCGAATTGGTTTTTGTTTCCAACAGTTACGGGAACAATATTAC
AAATTCTTGACGAGGTATTTTCCTTTTTTTAAATAATAATAATCAGAAACTAAGACCGTA
CGGGCTGGTTGTATTTGGTCCCTTTATGTTAACACGCCAAATTCCTCAAACTCGCGCAAA
AAATTCACACCAAAATCTGCCTTAACGCTAGTTGTTTTGGAGATTGTTGTCCTGGGACAT
TTCCTCCCTCTGTCTTCTCTTCACTTCTGGATGGTCGTCTTGATGCTGTATTATTAGTTG
TTCCTTAGCGCTCCGTCAGCATCAATGGCCTGCTATGTTTGTCAGCGGGAGTTCCATATT
CGCCGAGAAAACTGACCAGTGGATTGGCAGAGTGATGTGCTGCACTGTAGAAATTGTAGG
CATGTTGCCTGAATCTTTCAATAAGCCTGGGTATTCCAGACGCCTCATGCATTACGTCAG
TAGGGAAACGGTCGGGCAGATGTAGCGCCCGATTCAGTGCACTGTTCTGCAGCACTTGCA
ACTTTTTTAGGTGGCAATTAGCGCTGTACCCCCAGAAAGAGCAAGCATATTCAATTACCG
GCCTTATTAAGGAGCAGTAAATGGCAACTCCTAGATATGGTACCAATGAGCTTTCCCGGT
TAAGTAGCGGGTAAAGAGAATGGAGTGGAGCACTTACTCTTTGCCTGATGTACTTGATGT
TAACTCGCCATGTCAGCTTACAGTCAAGTGTTACACCAAGGTAGCGAGCAGTCGGCGCCC
AGGGGATGGTTTTACCTCCAAGCTCAAGTTGTGGGTGTGGTAGTTGCTGTCTACGGCTTC
CTAGGCGTCACCTCAACATAATCGCTTGCGTTTTGGCGGGGTTTATACTTAACCGCCACC
TCCTGGCCCAGGCTATCGTCTGCTGAAGAGCTTCCTGTAGTTTTCTAGTGGCGATGGTTC
TGCTGCGGCTGGATGTGAAGTATGCCGTATCGTCGGTATACGTGGCCGTTTTCACATTCG
CGGGTGCTGGAATGTCGGCTGTGAACAAGGTATAAAGAACAGGACCCAGTAAAGAGCCCT
GTGCTACACCTGCACGGATTCGCCGTCGTGTTGACAGGGCACCGTCAACCCTGAAGCAGG
TGTGCCTCGACAGGTAGCTGCGGATCAGTCTCACTTAGGGTCCAGGTAAGCCCCATTCAT
ATAACTTGCAGAGCAGACCGGTATGCCACACTGAGTCAAATGGTCGGGCGACGTTGAGCA
GCACACCAGCTTCTTTCGTTGAATGCCCTCATCGCTGTCTATATAACACGCATCAGTTGC
TGAATAGTGGAGTGCCCTCTACGGAACCCAAGTTGATGATCGGGTATGACGCCTGCAACC
TGGATGTAGGTGTCAATACGCTTCATCAGAATTCGCTCTAACACTTTGTTTAGCGCGGGT
AGCAGGCTGA
>VvP24XO-243#RC/Helitron_342662-351883 [forward] 9222 bps; scores=7:11 Multi_5'_ends:345550:7
TCTTCTGTTATATATATATATATATATATATATATATATTTTGCTCCTTGGATCCACTGG
TCTTGTAAACTCAGCTGAAAATTCTTTTTGTAAGTCTGCTGTTATTCATTCTAATTGTAT
GACCAAGAGTGATTCTCCTCTCTCTGATCTTGTCTGAGATCCTCTTATTATCTTCTTCCT
TGTATATATTTCTTTGTTCCTCCAGTACCTAAACACTCCTTTTTTTTTAGTTTTCAATGG
TACCCACATTTTCCTCAAGGCATTCCTTTATTTTCTCTCTACTTCTTCAGTTATAATAGA
GATCATGCATTTTGAGGTTAAGAGACACCCTGGTTTGATTACTAGTGTTCAATTTCAGTT
TTCCTTGAGAGTTTCTTCTTATTTCCATAAGTACAAAAAAAAAATATATATATATTTATT
CTATCTACAGTCAAATGGTATGCTAGTTCTAGTTTTCTTGCCCTTGATCTGTTTGCTTGC
TTATCAATCCCATTATTTGTACAACGTAATAAAAAGGATTCTTTCATCATGACAATTGGA
TAACTGAGGGATCTGAAGTGCTAACATCATCCCTATTCATCAGCTTTGTCCCCATCTGAA
TTCAATCTAATTACAAGTCTAAAGAAATTTATGAGTTATAAAGGTTATTAGCACTAGATG
TACTTCAGTGATTTAATTTATTTATTTAATTTATTTTATTGGCCTTTGGTTCTGCCGACC
ATACAGGCATCTTCTAGTTTTACAATTCTTATATAGATTTCAGGCTTGTTATCTTTACTT
CCTTTTACAACGTGATGCTACAGTTCCACAATTCTTTGTAAGTTGACACATGTCTGTAGT
TGTGATTTACATTTATATGATGCTTAACTATATTTATTAACTAAATGGCTCTTAATTATA
TTTCCCTAAATATCTATATTAATGCCGTTTGAGGTTTTATATATAATAGGAAGTATACTT
CCTCTCTTATTGTTATATTTATACAGTTTAAACGATTTAAACAAGGTTCATCTACATCTA
CATCTACATATATACTCTGCAATTCACAAAATTGTGGGTGGCAGAGGGTGCTCAGCACCA
AAGCTAATCTCTTTGCTGTGCATTCCAATCCCTAATGGTACGAGGGAAAAAAGAATTCAT
ATAAGAATCAGTCCGGCACCTTATTTCTCTAATTTTATGTTTCCTGTCCTTCCGACTCAA
ATAGGTTGGTGGAAGAAGTGGAAGAAGGTTGGATTATACATAGTTATTTACATAACAGAG
GAGCTTAATTCTGTTAATACAGAATATACACAAGAGTGGTGGTTTATAATAAACATTGTT
TGGATTGGCTTTACCATGTTTTTCCACTAATCTTTACTATTATTGTTTGTCTTGTTTCTT
TTGTAATGAATATATTGATGTGAGGATCTTGCATTGTAAATATCCTTATATTACACACTA
ATATGAGCTAACCGTCTTTATGGTTGTTTGCTACGTTTTATTCATTACAATTTAATGTTT
GCTTCACTAAGGAAAATAGCAATCGCCTTGTATACGTCTTGTCGTTTTGAATTGAGCAGG
ATAGGTACGGAGACGGGAAGGGGAATTTTAATCTTTACCAGACTTGTGTATACTTCAGTG
ATGGAATCGAATCATTGGAGAAACGTTGTACAAAGTCCGTTGAACTAAAGGCGTACTATG
TAGTAAAATAAATCCGGTAAATGAAGCATGGAAATTTTACTCTACCCTCTTGTTAATTCT
ACCGGGAACACGGTTATCAACGCGTAAAACCTGCATCTGATTTGGTAACAAGAAAAGTCT
GCTTCTCAAAATGCTGTACTCGTATTTCACACAAACGCTGTTGCTGAAATACGAAACGCT
ACATTCAATTCACGTTTAAACGAAAATTTAATTTTGCTTCTAGAAAGTAATTCATCTTCC
CTCGCGTAAAAAACACTGTTGCTGTATTTTATGAAGAAGATGTTTTCTCGGCGTATACAA
TTAAAACAAAATTATTCCGTTTCGAGCACTTAAATTCTCATTACGGCAACAGAAAAAAGG
GCTGGCCTGTGCAGAGAAGTTTGTTAACTGCTCTTAAGTGCTCTGGGCTCGCAAGAGACA
GTCTTAAGAACAAAAAGCCAGCCAAGTTTAAAAGCTTTGTGAGCAGCTAATACTTTGTAA
ATGACACTTGTGTTTGCTCGCCTACCGCTGCAAGTTAAACAGTTGTCTAGAAATTCCGTT
AACATTTCATAGCGGAGAGCGGGTAGGTTTTGTTCGGTCTGGGGGTAGGTTTCATTTATG
TTTTCTCGCCGGTGAAGTGAGAATTACGTAAAGAAAGGAGGCGGCCAAGTTGCTGAATGG
ATCGCAGCTTCTCGCTCCCTACAGCGGGAAATCTTTTGTTTAGGCACCGAATAGTTGGGT
TGGCTTTGTTAAGATGTGTACTGAACGCCATCTGATGGCTTGGTATACAGTTTCTATAAG
CGAAACTGATTTTTCTAGGCGATTGCGAGAAAATGAGTGAAGGAATTTTGGTATGGCTCA
TACACTACAGGCTTTCATCATTGAACAACGAGCATTGCCTCATAAGTGGTTGCTTATCAA
CATCTCATCACTGAATACTTGGTGTATGAATTCATAGAGAAAAAACATATTGAGACCAAG
AAGAAATATTCTGCTGATTTTGAGAATGGTGGATGAGTGTTGCGTATTGTAAATTCGAGT
ATATGTTAGACTTAAAGACCGATAACGCTCATTGAACGAAAAAAAAAGCGACCACAAGAC
GTTCTAGTTTCTTGAAAATTGCCACAACACGTTGTCGTTTATCACTATCTATCTCTTTGT
GTTGACGGCGAAACGGTCCAGGGTGCATTTAATATTTATGATTCTTCTTACCCGTCAAGC
TACAATACTCAAGGAATATATATATATATATATATTTAAATGAGACTTCTTGTGTGGAGA
ATGCTACCTGGACCAAACGCGAAATTTGCGTTGAGGCCTTTTCAAGTTAGCAACAACGCA
TTCTGGCTGGTTTTTTTTGTAAATGCCATAATGCGAATAACGTGTTGTGGTCGTTTTAAA
GAAACCAGAGCATGTTGTGATCGTTTTTTTTCCGCTCAATGAGCGTTTTCGGTCTTCGAG
AGTAACATATACTATTACGCATGTAAAAGAAAATGTTATATTTTCGCCCGCTCCCTCAAA
TATTTTTTTTTTTCTGCTTGAGGGCTTACGATTCGTCGACGTGGAAGACATTAGAGCTGA
CAGCGTATTGGAGGCAAGGAACAGGAGGAAATTCCGTCATGGCCTTATAAATGAACCAAC
CCGACACTTTTTCTTGGAGTGATTTCGGGAGACCATGGAAAACCAAAATCTCGATGGGTG
GACGGAGATTTGAACCAACGTTCTCTTGAATGCCATGTCAGAGAATCAAGATTCGTAGAC
TTAGTGACGAAAAAAATTTCCGTCATCCTCACTGCATCAGTTCATATAACGGTAAAATTC
AGCCGAAAAGTTCTTAAGTGCCATTTAGAACTACGCCATGTTTGTGTAAATCAAAGGAAC
AGTGAAAAACCTAATCCCGTAAGTTTACCGATTACTGAATATTTCTAAAACAAAACGTCT
GATATAATACACAGACATTAAAGCGGGTATATTTGAAACCAATAAATAAGATAAATTTAT
AATGGACAGGTGGTATTGCTTATTGTAAATTTCACAGTGTTGCGAGAGGCAAAGAGTACC
GGATTTTTGTTGCTTAGACAAATAAATGTTAAACTGGGAAAATTCTCATGTAGATTTCAA
GTACAAGTCGATCCAGATTCAAGTTTTCATGGCTTTAAACGAGCATACTAATGCTGAAAT
ACCTTCTTATGTATATCGTAACTTAGAACTAGTAGCTGAGATCCATTACTTTGTACGACA
CGTGAATGCCACTTACCTTGAAGAAGTGATTACTGTTAAAACCCCCTTCCTTACAAGCAG
CAGCTCAGAAACTACGAATTTATAAATACTTTTTTTTGGTTAGAACATCACTTATGTTAA
TTTATTCCAGGCATATTTATTACGAAAGCGCAACATGATTCCCACAAAGCATTAAAACTG
AAGGTACATTAGCTTGACAGTATTATTACTGTATATATAACATTTTTGCGAAAATCCCGT
TCGTAAAGATTTTTTCTCCTGTAAACAATCTCTAGACGTGTTTGATGGAATCTTTCATGC
TATCCTATATTGCACTATATTCTTCATCTCAACATTCCCTTTACAACCTACATCTTCAAC
TGTCTTCTTCACATACTCCAGTCTGTAGCTCCTCCTTCGACGGTTCCCTCCACTAACAAA
TGAACCAGTATCGCATGTCTTAAAATGTGACCCTTTTAACCTCTCTCTTCTTTCTGTAAG
ACACCTTCCACAAACTTTTTTTTCCACGCATCATTTTCAAAACGTGTTCATTTCGTACAT
TACCTGCCCACTTGATTTTCAGCATTCTTCTATAGCATCACATTTCAGATGTTTCAATGT
TCCCTCTGTCTGGTATTCCTAATGTCCATGCTTCGCTATAATAAAGTAATGTGCTTCACA
CATAGAGTTTTAAAAAATTCTTTCTGAGTCCTAGATCAACATCTGGGACTAAAGTTTTCT
CTTTTTATGAAGCCTTCTTTCCCTAGAGCTATTAAGCTTTTAACATCATTCCTGCTTCAG
TCATCAGTTATAATATTTATGCAGTTGTAATTTTACTTCCCAAGTAACAGAATTCATTTA
ATTTTTTCAGATCTTATCTTTAATAGTCTACTATTATTGCTATAATTTCTGCTACATTTC
ATCACTTTTGTCTTACTTTGATTTATATTCTGTCCAAAATTTTCCTTCAGTATTTTGTTC
ATGCCATTCAGTAACTTCTCAATGTCCTCAGACTGTTCTGCTAATAGGACAATGCCATCA
GCAATTCGTAGCATACTGAGTTTTTCTCCTTGAACACTAATGCTACATGCAAATTTATCT
TTTATTTCCTTTATTGCTTCCTCCACATACCAGTTGAGTATTAACGGGGATAGACTACTT
CCTTGTCTCACACCCTCTTTAACTGAAACATGTGTGTCTTGATTCTCTACTTTTATTATA
GCCACTTGATTCATAGATACATTATGAAGTATTCTTCTCTCTCGATTTTTAAGACCTAAT
TTATTTAAATTTTGAACATTTTGTCACACCTAATATAAGCTTTCTCTAAATCAATAATTC
CTATTAATACACCTTTGTTTTTCTTGATACGCCCTTGAGGTACTTGTTCGTGTGGTTTAA
TGCCAGAATTGCTTGTCTTATATTGCGGATTTTCCTAAAACCAAACTGATCTTCGCCAAC
TGTCTCTTCTATTATCCTTTCGATTCTTCTTTATATTACCCTCATCAGTAACTTTTATGC
ATGTTAAGGCAGACATATAGACATTTTTCAGCTTTTTCCTTCTTGTTATTAAAATCACTT
GGAATCTCTCCTGTTTCACTACTGCTTGATATCACTTCGAATAATCTTTGGATTCCTTCT
CCTGCTATGGATTTCAGAAGTTCTGCAGGAATCTCATCAATTCCAGCCACCTTATTTGAT
TTCTGCCTACCTCCCCTTCCCTGTTGAAAGACGGGTCCCAGTATAGTGCCGTGCGGTACT
GGACGGCCTTCATTACGGAGCCTGCTGCCTAATGAGCGGCCTCTCTAATTGTAATTTCCG
ATTCTCGGGCGTGTCCCTCATAGTCCGCGGTCTGGCCGATACCATCTCTGGCAGAGTCGA
TATCAGCCTTAGTCCACACCATTACTCAGGCTCGTGGAAACACTGCCAGAGGCCGGTACC
TAGCTGTGGGGTTGACGAGAATTGGCCTGGCGTAAAATAAGATGATACACCAGCCACTGG
GTACAGCACATTCTTCCACTTCGAAACCACACTGAATGTCTGTGGGACATTGCGGCTGTA
GAGTTCAAGGTGGAATTTCACTCTGATATTGACTGAAAAATGTAAATTAAGAAATATGGC
CAATAACGACAATTTATAGGTTGTCCAGTAAATTTTGGATAACCCTTTAACTGTTGTTGT
TGTTGTTGTTGTTGTTGTTGGTAATTTAGGGCGCGTCGACATCGAGGTAATTACCGCCCT
ATCGATTACCAGCTGTAACTGTGGCTAAAAAACGTTCTAAAATACTATCTGCATGGTCGA
CTGTAAAAGGGTCGGCCATGCAGACAGCAAATAAAATAACTCACAAAACTAAAACGTAGC
TTTAAAGGGGCCACCACGACCTAAGGCTGCAGAGCACCTGGATGGCTGTAGAGGGGCCAA
GCGGGTTCGCAGAAACATTAAAAACCACTACATGTCTCGCTGGCTGTATAATGGCCAGCG
AGACAGAGATTATAACCATATAAGAAATATAGACAGTACACATGGAAGAGTGGCTGTAAA
GAGGCCACACATCCATCATAAAACTAGGCCGATCTGCCTAAAATTTTAGGCACTAGACCG
GCCAAAACGCAAAATTTTAAAACACTCACCACGCTGCTGGTATCGTTGTTTAAAATAAGG
GCCAGATCGTTGGCCAAGCCAACGTCTGCCCTTATGTCTAAACAGTACACAGTCTATTAA
AATGTGGCGTACCGTCAAAGGTACGCCACAAACATCACATTCCGGTGGGTCCTCCCGGCG
GAGAAGAAAGCTGTGTGTCAGAGGACAGTGCCCTATACGGAGGCGAGTAAGAAGGACCTC
ATCCCTCCTCGCCCGCTGGAAGGAGCTGCTCCACGGCTGAACGGTTGGTTTGACCAGCCG
GAGCTTATTATGCTCTACCTCCAGCCACTGCCTCTGCCAAATGTCAAGAACAAATCTTTT
CCCCGCCGAGTCAAAGTCAACTCTGACCTTGCTGCAGGCTAACTTGGCAGCTTCGTCAGC
TGCCTCGTTCCCCCTGATTCCCACATGGCCAGGTACCCAGCAGAATAAGACCTCCTTCCC
AGAAGATTGAAGGGATCGGAGGGTGTCCTGTAGGTCTTGGACAAGACGATCTGCTGGGTA
CATGCTTCCCAAGGCCTGGATGCAGCTGAGGGAATCACAGCATATGATATATTTTTGGCC
CCTACTTGCTTTCATATGCTGGAGCGACTTTAACAAGGCGTAACACTCCGCAGTGTATAT
GCTGCACATGCTGTTTAGCTTGAATGTGTAAGTCGCTCGAGGGAACACAACTGAGCAACC
TACTTCGTTAGCCTGCTTAGACCCATCCGTATACACCGGGGTAAAATCGTGAAACTGATT
CAAAACATTACTAAAAAGACTGATAAATACCCTGTCAGCGGTAAACAGCTTACTGTACCG
TGACAGGTCTAAAATCATTCTGGGCCTCTTTAAAAGCCAGGGAGGAGATTTGCTCCAACC
CTGGTGAATAAGAGAGGGCATCTCAAACCCATATTCCTCTAAAATAGCCTTTGTACGGTA
GCTGAACGGTCTGGTTGCTCTTAGGCGGTTGGTGTAAAACCGTTCATAGTTAGGATTGAT
AACTACGTCGTACACGGGACTGCCAGGAGTTGCGGCAATATGAATATAGTGTCGCACCAT
GAGGAGACGCCGTCGGATGGATAGCGGCGGCTCGCCAGACTCAGCACATATGCTGGGTAT
AGGACTGGTGCGGTATGCACCTGTGGCGAGACGAATTCCTGCATGGTGGACACTATCAAG
TATATGGAGATAACTGTCCCGTGCCGAACCGTAGACAATACAACCGTACTCCAACCGCGA
CCGTAAAAATGCTCTATAAAACTGTAGCAGGCAGGAGCGGTCAGCTCCCCACGACCTGCC
ACACAGACACTTTGAAACATTAAGGGCTTTCATGGCTCTGGCTTTAACATCTTTAAGATG
TGGCAGCCATGTAAGCCTACTGTCGAAAATGAGGCCCAGAAATCTAACAGTTTCACTAAA
ACTTAAAACGGTGCTCCTCAAGGTGAGATGAGGTTCTGCTAAAAGACTTCTACTGCGGCT
AAAAAGAACACACCGGGTTTTCTCAGCAGAGAAACGAAAACCGGTAAGCACTGACCATTC
GTCCAGCCTGTTCAGCGTGAGTTGCAGCTGTCGTTCAGCGCTTCTCAGGCTGGACGATGC
GATAAAAATTAAAAAGTCATCAACATATAAGGAGTACCGGATGGGCCTCCTTATAACGAA
TGAAATGCTATTTATTGCTATAGCAAAAAGTGTGACACTTAAAACTGACCCTTGGGGAAC
ACCGTTTTCCTGAATAAAAAGATCTGACACGTCATTCCCGACTCGGTACTGGAAGCAACG
ACCACATAAAAATGATTTTAAAAAACGGGGCAGGTTACCCCTGAAACCCCAATCATGTAA
TTGCTTTAAAATAACATGCCGCCAGGTAGTATCGTAGGCCTTTTCAAGATCAAAGAATAC
ACCCACAAGATGTTGGCTGCGGATAAACGCATCTTGTACTGCCGCCTCCAGCAGGATCAG
GTTGTCCAAGGTGGAACGGGACTTTCTGAATCCACACTGAAAGCGGCTCTACAGATTGCG
GGATCCAAGACACCAGACGAGGCGGCGATTGACCATTCTCTCCAGTGTCTTGCTCACGCA
GCTCGTAAGGGCGATGCTACGATAGCTACCTGGCAACAACTTGTCCTTACCAGGCTTTAA
AATAGGGATAAGCGTTGCTTCTTTCCACGAGTCAGGGAAGTGTCCTTCGGTCCAAATATG
ATTAAAAATATCTAAAAGGTACTCTTTAGCGTCTTCACTAAGATGCCTCAGCATCTGGTA
CTGGATCATATCAGGCCCTGGGGCGGTGTCGTTTGCGCTGTTTAAGGCCGACTCCAGCTC
CCAAGATGAAAATGGGCTGTTATATGCCTCTGTACCTGACGAATCGAAGCACAGCACGCG
CCTCTCGGCAGCAACCGAGGATCGAAATTGGCAGAGGAGGTGATGGCAGAAAAGTTCTCT
GCCAATAGCTGCGCTATACTTCGTTCGTCAGTAACTACACGTCCCTGATCCAGTAACCCA
GATACTGGTGTGCGAGAGCACCTTCCAGATATACGGCGGATTGACTCCCATACTTTTGAT
GAACTAGTGGAACGATTGATAGTGCTCACAAAGTTCTGCCATGACCTTTTCTTGCTCTCC
TTAATAACTCGACGCGCCTTAGCTCTGGCAATACGGAACGCTGCCAGGTTGTCAGCTTTT
GGACACAACCTGAAGCGGCGCAACGCCCGTCTACGACCCTGG
>VvP24XO-265#RC/Helitron_187284-198025 [forward] 10742 bps; scores=15:8 Multi_5'_ends:
TCTATTATATAGTCAGATTCCCATGATCTCATTTCATGAAATATTTAAGAGATATTTCGA
AACTGTGGGATGACTGTAGTGTATTACGAGTGATAGCTGACCCGGATTATTAATATTTGG
TGCGGATTACGTGAATACAATCCATTACTCGGTTGGAGCGTCCGAGTATCGTTTTGAGAA
ACGGTCTGGGAGCACGCGCTGTCACGAACATGAAGACTTGAGAGATGTTTAGCGTGCTGT
GTACATCAGCACAGGGGGAATCTTCCCGCTGCGCCGCGACGTCTACCAAGCTCACAAATT
AATAGGATAGCTGCGCACGGCCGGTAGTTTTGAAGTGAAGAATACTCTCTGATAAATGAT
TACCACGCATGACGCTGGTAATCGACGGAGCAGTTTGTATCGAGATGATCGATCCCTGCC
GGAGGAGCACCCAGTATTTCAGTCGATAAATCACAATTACCCATAAGGGCGGCGTAGTTT
TGTTTCGCCATTTTGCATCATTAGAATAATTCGATGGGGGAGATATTTGTGTATTTCACG
TGTAGGAAAACTTCAGCAGATGATCGGTTTTAGTGTATACGAACAGACTAAAGCAAATCT
TGAATCTACTACCTTTAGGTGGATAAAGTGTATCTTGTTTTCAACGGTGCTTAGTTGAAT
CTGACCTTTGGCATGGGTGGTTTAAATTAAATCAATAGTGGTGTTACATTTTTATCTCAA
AGCACTCATTTATGAAGGCGGAAGCCGACAATAACATTCACGATCTCAACTACGAGAGAA
ATTAAATATAAAATGCGGTTCTACAGTCATGTCAATATCTGAATTACCTTAAAAAAAAAA
AAAATATACTCTCTTACTCACATTAATGCTTACATAGTATTGGCCACTGATTTTAGACAT
ATCTGAAAAGTTAAAACCTTAAGTTTTACAAGGTGCATAAATATTTCCTGTAAAACAGTC
CATTCATTTCCCTAGGGCATGTTGTGATGTGAAAGATCTCGTTTTTAATCTTCAGTGTAG
ATGAAATTACAAAAACCCTACATGAATATTTTATTTTTCACAATTACCGAAATGCTTGAA
AAGTATTAGTGAATCTTTTTTCCAAATTCTTTCTCATATCAGATGAAAGTATCATTTTAA
CATAACACATTTCTGTATTCCTCAAAACCTCTTGAAATTGATGCAACAAATACGGAAAAC
AGCCATGGACTCTTGTTCCTAAAAAAAATCTTGAACAGATTAAACTTGAAAGGAAACTGC
GATGAAGAAATTCTGACCTATTGGAAGTCGTTAAACAGACTGCGATCAGGCATTACAAGA
TCCAAAGGCTATTTGATGATACGGAAGCCCTGCAAAAGGGTCAGACATTAGATTTTTTTT
TTCGCCTCTCTGACATCGAGGTGCAAGGAAAGGAAAATTATGGAATAACGAACTCTGGAT
GGCCGGACGAGGATTCGAACTGGCGTCCTCCCAAATGCGAGGCCAAAGTGTTACTGCTCA
CCAGCGAAGCACGGACAAACGACGTGAGATGAGATTATGACGAACAACAGACAACGAAGC
ATCTGTTACTTTGCTCTCTGTGTGCATTTATCTATTCAGAACTAGACCTAGCACTGGAAA
ATGACCGCGCCATGAACGTTGCCAAATTAAAAATTAAGTATTAAACATATGTATCTGTTA
CTTTGTTTGCTTTTTTCATTGTATTCTACTGGCACCAGTAAAGAAAGAAGTCACAAGATT
CACCGTAAAAAGTCGATTCCTAGTGAGTTTCATTAAACGATTCAAGGCCCTGGGCTTTGG
ACGTAAACAAGGATTCGTTGTGAGTGATCCGATGACTATCAGGCTCAATCTAGGCTACCA
TCAATAGCATCGTTGGTACAATTATGCAGAATGCTCGTTAAGAAACACGAAAAACGCTGT
AATTTAGACGTTGCATAACAATAATAATGACTGAGAATAATAAGTGTAATTTCCTTAAAC
GCGAAGGTAGCGGCGCTCATGAATCCATGGTCCAGTGAAAACCTTCCGGGGAGAATTCAC
AAAATCTGTCTTTATATGCGTGAGAAGATTGTGGCTAGCTAGACAAAGTAACAGTCCTAT
GTAGAACGTGAATCAAATCTTCTTCTCTGTGCATATTTCTCCTCAAGAAATTCAGATCAG
AGCACAAACATTACGTCCAAAGCTATCAAGTTTAAGAGAACTATCAACTGCAGGACCTTG
AACGCTGACCTCGCATTGCAGGGGTCATTGGTTCGAGTCCGACTCAGTCAGGAATGATTT
TAATTAAGTATTGTGCCCATCATGTGTTCTATGAATTTGATGGGAGCAACGTTCGATAAA
AGTCCAATCAGACATACACAATATCACAGGAATTGACTAGTAGGCAAATTGCTATTGAAT
TAAAGATAAATCTTCGAATCATCTGAAGAGAAACACTATTTATTATTATTTCATCTACAA
GCCCATAACTCTTAGAATAAGTTGCAGTATTATCAAACAGCAAATCTGCGCTCATGCTAA
CTTTAGAACATTACTTTTATTCTGAATTACAGTCCGTCAAAAGCTATTTGCAGTTTCCTC
TGTTCTTTGAAGAAAGGAGAAATTAATTGGTTGGATGTAAGAATGATACGAGGGGATCTG
GGCGTTTTATTCATTGTTAAGTTGCTCTTACAGAATTGACTTTTGTCGTTGAGTGATTAA
GGTTTGGTCCTGGCATTCGGAGGACGCTGGTTCGAATCACTATGCTGCCATCCATAATGG
AAGTTCACATGGTTTCCCGAAATCACACCAGGCGAACGCCTAGATGGTTCCTTCAAAAGA
CCGTAACCAAACTACTTCCCGTTCCTTGCCTCCAATCCTTTTCTGACTCTAATGACATGG
CCATCGAAAAAGCAGCAGAATCATAAAAAACGCTTATGAAGAACTAAATTTTAATAAAAC
TTTGTGACCTTTTTGAAAGACATATTTTAAACATTATTTAACTGTTGGATCAGTGGTTAC
TTTCAAACCTTCGTGGCCCGGTACTGGGTTTAAATCCCGGAATTTTTAAGAGTTATGATG
AGCTATGCCAGGGCGTAACGTTACGTTACAATATGCTGTAAGTCCCAGAGGAAAGGAAAT
GGCCGTCCTACCTCTGGCTCAATGGCTTAGTATGCCTCCATCAGGAAGACCCAACCAACC
TGCAGGTTATGGTCCAAGCTAGTTTTATTATCATATCATACAACAGTACTCTAGGGTACA
TTACTAGACTAGACTGCTGAGTCTGTATAGATGAGAAGTACCGTGAATGCTTTATTTCCA
TTCTGAATGTGGTGGTGCGACCTTTGTGTGGGGTTGGAGATGTTTGTTTAGCGGTTGGAG
GTGGCGTAGAGGGCATGTTCGGGGAGTGTAATTACATAGCACGCCAAGACCGCAACATCA
GTTCCGGCCTGAGTCACTCACTGCCGTCTTCGTGGAAAGCAACAGCTGCGATTAATATCC
ACATTTTACTGTACACAGATCCGAGCAGCGAACAATGTTTTTAGGAATCACAGTTAAAAT
TATCTGCGTTAAGTGATAGCACTTGGTAGGTCACAGTACAAAGTTGTTACTGGCTATAAA
CGTCATATTCTTGACAACTCCTACCATTCTGATTTCTTACAATTACCCTACAATTTGGAA
AGTGTTGCTTCACTGTTTTCCTCAATGTTAATCATAACTTTTATGCCAGATGTTAGAAAC
TGCACCTTGATAAATATGCAAGAGATGTAGGTAATTAGTCAAAACCAGACCATGTTTGCA
TTGTTGTTAGTGTTTCCGTTGACAGTCGATACTTAGGAAGTAGTAATAATTCGTTAATAA
TTGTTCTTCATGTATTTCCCATACTTTTTATTCTAAATGAAGACGAACTAATATGATTTT
GGCACGACGTAATACCTGTAGAGCTGACAAGCAGAATATAATAAAGCTGATCAATATTTA
CCTAAAATGTAAGTTTTCAAACTCTTGCAGATCTTGTGTTGTAGCTTTTTTTTTTTAAAT
CTGCTTAACGTCTCTCTAACAGTGAGGTCTTCAGAGACGGGAAAGGATATGGGGCAAGGA
ATGGGTAGGAATTCGGCCATGGTCTTTTGAAGGAAGCATCCCGGAATTTGCCTGGAATGA
TTTGGGAAACCATCGAAAACTCACATCTGGATGCCCGCACGGGGATTCGAACCGCCATCC
TCCCGAATGGGAGGCCAGAACGTGTGTTGTAGCTGCTATTTCTGTAACCTAATTGTGTGG
TATGATCTTTTATTTTGATTCGTATTAAATGAATATAGCGTTTGGTATTGATAATCCGTT
AGTGAGCATCATGTCTCGTTTATTACATGGAGCTAAACTCCTAATACACCTTTGTTATAC
GGGACCATCCATAAATTATATTCGTAGTTACCGAGCTGGGTGGGTGAGCGGTAACGCTCT
GGCCTCGCATTCTGGAGGACGCGTGTGCGAATCACCGTCCAGGCATCCAGATTAGGATTT
TCCAGGATTTCCCCAAATCACCTCCGGCGAATACGGCGATGCTTTCTTCAAAAAAAAGGT
CATGACTGAATACCTTCCCGTTCCTTGTCCCAAATCCCATCCCACCTCTGATGACCTCGG
CGTCAACAAGTCTTAAAACCACAAAAAAAAAAAAAAAAAAAAAATCGTAGCTTGTTTATT
ACCTCCCCTACGTTTTCTTGTAACGCCATGTTACACTTTGTGCCCTCTTGCCCAAATCGT
TCCGTTATGGCATCAGAAACTTTGCAATTAGAACTTGTTTTAAACAGGAGTTCCACCCTT
TTCGCGCAATGACTTTGTGGACATCTTTAACTTGTGAGTTAAAGTCTGTCATTTTCCTTG
CCAATAAATGTGAAGTGATAAAGCTGTGACCGAGCGTCGAGGGTGAGCGGTAACTTTTTG
CAGTCGCATTTCGGAGGACGCGGCTAGAATTCTCGTCCGGGCATCCAGATCTGGGTTTTC
CATGGTATCCCCAATCCCATCCCGCCTCTAATAACCTCGACGTCGACGAGGCGTAAAGCC
ATAAGTAAAAAAATGATAAATCCGTGGACAGGTTTAATAAAATAAAACTAGGACGTCACG
GCATTCACCACTGATGCATAAATGTCACTGACTTGTTCTGTGTTATAAACATTATTGAGA
GGAATTCCGAAAGCCCGTTATTTTTTCTTCTAGTGCTCACTTCGTACCCGCTAGCAAAGT
CGGTGAGCTTTGGCGATCACTGTGACGCGGAGCGACGGAGCGCCGCGTCGAGCTGTTTGC
ACAGGTGGCAGCTAACAATCAGCAGCCGACGCTCGTCGTTTCACGCCCTCGTGCAGCTCC
ATCGAGGGTTCATTCTCCGTCTATATTGGCTTTTCCAACCCTCCACCCGACCCCCGGCGC
AGGGAATCAGCGACGGCTGCCGGCTGCGATACGACGAGGGGACGAAAAGACGCTCGCTGA
AGATTACGAACCATCAGAGAAGTGGTAAGCAACGTATGTTTATCAAACCCCAAACTCAAG
ATGACAGTTACCACTTTTAACAACGAGAGAAAACCAGCAGATACGAAAGTGTGCAGCATC
TTCGGCAAATCTAATTTCAAGATTAATCATTTTTTAATTACACACTTGCAGCCCGTTCTT
GTTCTTTGACGTTCATTTCATCAGTGCAATAAACTCAAGTCAGGAGATCTAAAAAGATCC
AACTAGATAGGTGAGAATTGTTTTAAAATTTGCATCAGCGACAAGAAACTGTAATAAAAA
AAAGATTATATATACAGTTTTATCATACGGGATTTGTGGACTGCCTACTTTAATAATTTA
TTTAATATTCTAAGATAAAACCAAACTAATTAATCTAATTAGATCAAATGAAAAGGGTTC
TTTTTTATTTATTATTATTTTTTAAATAGCATAACAGCACATGTAAATCGAAATTGTCAT
AGTCTGACCATTATTTATACTGAAACAGGTATTTTATAAGGATTGTTCAAGCAAGTTTAA
AATCAATTGCAATCAAAATATTATACCCTTTACGAAAAACAAACATTAGCATTATTCCAC
TATTAACATACAAAGTGAATTTATCGTCTCGACTATCATCATGAATTTTTTTATAATATC
AGATCCAATTATGCTTACTTTATCGCCATACAGTAGGGGTTATATGAGATTGTGTTCTAC
CTGTCCCAGATTGTAAATAATTGTTTTAAATATCTGCATTTACTCATAATAATGTTTTCT
ACCAATTTCTGATTGACATATCAAATCTTTAAATAGTAAAAACTAACATGCAGCTTTACT
GATGATCAAATTTTTATTACGTGCATAAATTATGATCCAATACACTGGGTTTGTAAAACA
CTTTATCGCATATCTAAAAGAAAAAAGCTATTTATTTTTTTTAAAGTTATTATTATTTTT
GTTACGAAAACCAAGACACAACTATTTGTAGAAATACACCGTAGTGTGAGTAAACAATAC
AGAAAGGCTGTTACAGTTTATATTCAAAAGTATTGGTTATTTCGCTGAGCTATAACGTAG
AGGTGGTTTTGTTTTGTTTGTTTGTAGTTGATTGGTATGTCGCAACAGCTGGAAACAAAA
CAATTGTGTGAGATTTATGGCCAGCAACTATGTTTCTCAGCACCGCTTGGCTGTGTTTTG
TAGCAAAGGTTTCCAAGAAGAATGATACGAAAAACAAGGTATCTCTTTACAATGCACTTG
CAGATGACGTTGTTAAACGCCTCATTTCCTTTTTCATACAGCGTTAGTTTCATTGATGCA
ATTGGACTGTATATTCTCAGAAAGAAAATAAATACACGGAGGAATAAGTAATTGAACTCT
GCAAAAAATCAGTTTTTTACATTTTTCTGGAGACAAGCATTTCTGATATCAATTCATCGA
AACGGTTAATTAGATACTTCTTTAAATTTGTATACGTTTCCTGTGTTCCTTATAAAATAG
CTGTAGTGGTTGCTTTTCAGCTGTTTAATGGTATGAGGGAATTATTCTTGCATTTTATTT
CATTTTATTTTAAAATTCTTCTCGGAAGAATAACAACCATCTTCGGTAGTAAATATTTTA
TTCACCTTATAATTCCGATGAACTATATAGTATCAGTGAGTTATATAAGAGTTTTGCATT
CAACCTTTCAATCATTTGAAGGCAGAATAATAAAGTGGAAAACAGACTTCACAGAGCTGC
TATAGCGTAGACTTTCGCGAAATAAGTGTATAGAGAAACATCATAAACGGAATACTTTAA
AATAATGCAGTATTCTCTGTCAGAATATACCTCTTGGCAGAGTTACAGATTCAAGGTAAA
AATATAGGTCTATGTAGCAGTAAATGAAAAGCGAATTACTGTGATTTTGATCACTGCCAT
TACATTCCAGGCATTGTCACCAACATCAAAACCGAAAAAATTTCTTGAGTATAAAAGAAA
ATGCAGTGCTGTTATAAAAAATGTAACAGAATATCTTTGTTATATAGTAAAATATGCCTT
CAAATAAAAATAACAAAAAATTATATCATTTCAAGCTGAAAGCATTGCATCTGTTTTTGT
AAAAGTGTAGCATACTTTTCGTTTTCAGCAACTGGGAAGTCACTTTGGCACCATCAAGGT
TGTTTAGATCAAGGTCATCCGGTACAGTAATGTGATCGAAATTTTTGTGAAGGGCTAAAA
GAGGAAGAAAAAAAAGTTCGCAATTTTAAGAATCTCTCTATTGGTTAGAATCAATTATTC
TCTAAAACAATAAGTTGTGGTTGCTGGACAGAATTTCCTATTTCAGGATCTCATTTCAAA
TTTTAAAAACGTGTAAGATACACTTGTATCGGTGTGAAATATTTTACCAAAATATGAAAG
ATTTAAAAAATAATAATAATGAAAGAAAAGTGAGAACTACTAATTTCTGTGACTATGTCA
TTGTTGAACATGAAAAGGTAAGAAACCTTTTGCAATGAGATTGCCCCTTGGGCGTCGTAG
TTAGCCATTACTGTCAAATAAAGTTATTACCGGCGAGTAGCTCTGAACACTGTGTTTCTC
CACCGGCGAGAAGCCCCGCAGCGTGAGAGCTACAGAGTGAGCGGACGGGGTCATCGGCAT
GCGGTATTGTGCTGGGGGATGGGGCCCCAGCTTCCCCCCCGACTAGAGCCCGTTGACGTG
GAAACAGCCCGCATTAACCTCATTGTCACAATATTTACTGCTGCAGCTGGGGCTCCTATG
CAGCCGAGTGCGCTGACTGTTGCACCAAGCGCGTCTGCACCAGTGACTACTGGCTGAAAA
ATAATACGACCAAAGATGTCGCATTTACAAGTTATTCACCGAAAGTATGGACTCAAAATT
ATCTCGTGTGATTGTTCGACAGTTGCTGACGATTTTGAGGCGTTTTACCATTGGAAATTG
TTCGAAAGAATACAGATTAAGTGATAACTAGTCGAATGAATCAATGAATCTGAAGCAACA
TGTAAATACCGAACCTAGTTAGAGAGCGTTTGAAGTTAGGGGCATCCTCATTTTATTTTA
CTATGCTTTATCGAAATAGCTCCTGGTTAATATTGGGATCGGGTTTTTTCCAAAAGCCAT
AGCCCATTTCCTCCCTGTGACCTGTTCCAGTCCTCTCCCGATCCTAACGATCACGATTTC
AACGAGTCCTGAAGCTAAAAAATTTATCTTATCAGAAAAATACAGAGGTGGTTGAGTCAA
CAACGTTCAAGTGTTGGATTTCAGAAAAATTAACACTATAAATGTTAAGAATTATATATT
TGCTATGGTTTTTTGGTTTAGATGCTTCTGAACAAGATACAAGTTAGTGCAGGAAAAAAT
TGAACCACTAATTGCGTACGGCCTTAGCGCTATACACAGAACTTAATATATTATTGCGTC
CTGACAATACATTTAGTAGTGAATCAATATGAGACATTCAGTAGTTAGTGAAGAATCAAC
ATCATCTCTTCCAAATCAATAATCTCATCATTTTGAGAAATCATGTGTTTTTCTCAGGCT
TGACGTCTAAATTTTGAGTGTATATCATTAAAGGAAACACCATATTTTATCTGTACATTG
ACATTTAAGCAATAGGGAGGACGCGAGTTCGAATCCGCGTTAGGCCATCCAGATTTGGGT
TTTCCATGATTTCCTCAAATCACTCCAAATGTCTGGATGGTTCCTTCAAAAGGGCATAGT
GGAATTCTTTCCCGTTTCTTGCCCCCGGTCCTTTCCAGCCTCTAATGACTTCGACGTTGA
GGAGTCAGGAGAAAAAATTTAAGTTTGAACATCTACTTCCTTTTTTTTTAAATGTAATTA
TGATGCAGGCATGTCTGACAAGGGACATCTTTGACCTCTAACGCTCGAAACTGCAAGAAA
ACATGTTTAGAATAACTAGCGAATATAAACAAAACAGTGGTGTGTATCATTTCCATGCAG
AACACCGTACTTGTCTGCTAGCGCCACTAAAGAACCATGAAAAGATCTTATTGTTGCGTG
ATTCCTGGTCAGGTCATACAGATCGTACCCTTCTAGGTGCAACTTTTCCAAACAAAGATG
TTATGCTGAAGATATTGACACCGGAAACAACAAAATATTGCCATCCCCTTTATGTTTACT
TCTTTCGGCAATATAAGTTCTATATCAGGATTACTGATTTTGCCAAACCACAAGTGAGGA
TACATGAGCGTTATTTCATCATGAAAATTCAATATGTGATTTACAATCTGTTTGCTGCAC
CTACGTATAAGCCTATGTTGCAATATGCTTGGCGAAAGCCAGGTTATGACATTAACATAA
CAGCATCGTCATTTGAAAATGTAACTAGTGTGGCTTTTGATATTGGACTACGTGAATGCG
AAAGCGATTTGGACTGTGATAACGTGGCTATAGTGAGCTGTGCACATTGTACTCTTCCAC
TTTGTTTTAATCACTTCATGCTGTATAAGCGTATTTTGCTCTATATCAAGTACTTTAAGC
AGAGAGTTTTTGGCACTGTTGATTGAATATGTAATGATACACTGACGTCATTGAATTACG
TATAATTTCCTTCATATGTTGCTGATATCTTGTTACTTTCTTTCCCTCTATTGAAATGTT
ACTTGAGGTAGAATGCAATGTTTTGCATGGAAATGACACTCACCACTGTTTTGTTTATGA
TCACTTGTTATTCTAAGCATGTTTTCGTGCGGTACCGAGCGTTCGAGGTTAAAGGTGTCC
CTTATCAGTGAGACGAAGCAAAGAACATTATACTCTGCTTTAGTTTTAGTTTATACGGGC
TTTTAAGTCTCTATCAAATCGATTCGAACTCTTAATTTTTTAAAAATAAAAGCGAGTATG
TCAGATGTAATTGTTTCTGTTACTTATCATAAAATTTCGATTTCCTATGATAGGAAATGT
TTCGTTAACTATCGTTATACGAGTGCACAAGATTTCTTATCTTGCTCCACAGATCATCGT
AAATGACCATTATATAAATAAAAAGTATATTAAAAACACAGCATTGAAATAAAATAATCA
TAGCTAATGGCACATGGTTAGAAAGATGAATATTAGTCTGCTAAAAACAATAATTGGTCC
TTCAGTCTTATGGGAAGGGAGTAGCGCTGTATCAAGTGTGTCTATGCTTGGCCTCTGCAG
CCCCCCGCGCTTGCCAATTCAATAGCCCCGTCTCTGTATGATTTACTTTATATATTCATC
GCAGGCATTGTGCCATTGTGGGGCCGTCTTGTAGCGCGACAACGCACTACTACTGCAGCT
GA
>VvP24XO-276#RC/Helitron_328029-343816 [forward] 15788 bps; scores=16:10 Multi_5'_ends:
TCTTTACTATTATAAAATGTTTATTTAGTACTTGTATTATATGTTGAGTGACTTTACTGT
TTTTAAAATGGTCTATTTATTGAATTGGCTTGCAGTATCAGCTTCTGCATGAAACGTTTC
TTACTTCCTATACTTGCAATGAAAATTATATGTTTACTGTATAGCTTACTCCCTCCCTTA
TGTTATAAGCTAAGAAAACTAGAATTTACTCAAATTCTAAGGTGCTCACAATGATAGGGA
AAACAAGCTGTCACATACCACAGATAAAGGCAGGAGGTCCACACACATACTTTTCCATAT
TTCGATTAATAATCTTATTCATGCTGGAGACGAGACATATGCCAGGGGGAAAGGTGTGTA
CACATCCAGACCTCTCACTGCATTTTAATTTTCACAATTATTCAATTGTTAACAAAGCTA
GTAATATCAGATTGCTATTAACTAAGCATATCTGTTACGTGGCTTAGTATTTAATACCAG
TTGGATGAAAAATGATTTAACAATTGCTATTGTTGTTCTTAAATTCATTATTTGTTGTAT
TTGTAATGTAGCCAACAGGCTTGCAGCAACAATCTGTCCCAATTCCTTTCTATGAGAATG
ACAGTGCTGAACTGTTTTCTAATTGCTGCTATGGTTTACTAATAATTAAATGATATCTGC
AGGGCAAGAAGTTGCGGTTCTTCAAGGACATGCTGGTGAGATAATTGCTCTGCAGTTCAA
CAATGAAGGAGATCAGTTGATCACGGGGTCTTTTGATAATACGATAAAAATTTGGGATGT
CAGAATCGCAAAGTAGGTAAATCAAATGTTTTCTTTCCCCACCCTTAACTCTGCATGCAC
ATGAATATTAAGCCACGTAAAGGTATGATTTCAACTGATTTTATATTGCACTATTCTGTG
TTTATAATATCAAAATCATAACTATTAAACAGCACAAATATTTTAGAGGAAATGGAAATA
TCAAATGATTAGCTATGTATACTGAAATAATTATGTACACAATTTTATACTAACCAAGAT
ATTCTATATAAAGGACACAGAATTTAAACCAAATATACTACTGTCACTGTCTTTAAAAAC
ATGAGTACAGAGATGTTTTATGGTTTATTGATTTATTGATTTGTTGATGGAACTGCCAGT
TTAACATGAAAAAAAGACAGTATATACGAAGCATATAATGTGAAAGATACTGCTGTGATT
TTGTTATTCTAGGTAAATCAGGAGTGTAAAAAGTGAAATATCTAAAAATTTGCTTTATTA
AAGGAAGAATATGGAAAGTAAACCAGTCATTCTCCACAGATAAGGGCAGGAGGACCACAA
TGAACAAATAGACATGAACTTACTTTACTACGCTTTAGTATAGACCTTAACCATGTTTAG
ACATGAGACTTTGGGGGTGGGATCTGTGTGTGTACAGATCTCATCACATTGTTATATATC
TCATTGTCACAAAATTAATACCAAGAAAGAATGGAGGCTTTCCTGGTGGATCACTATAAC
TGCTCCAAGGACCCTACCACGAGATAATGTTGGAGTGAGACTTTGAAATGTCACATCAGA
CTAACAGTGAGTGGGAGGTCCAAAAATCTTTTATACTATTGGAAAGTGTGTTTGTGCTTA
CTTTTCCATCACATCTTTCTGTGATGAAAGAGGGATTTACTTATCATACATGTCCTTCTG
CTTTTTTATTGCCTAACACCATTTTTGCTGTCACTAGTACCAAAATTATATTGTACTACA
TATGAAATCTCACTTAAAACCTATGTCTGTAGTTGTCTTTGTCCTTTTAGATTGATTATG
AATGAACCGTATTCTCGTAAAACGTACCAAGAAAAATAACAGGATGACTGTAGGAATTAA
ACACGAATTGTCCACTCAGTACCCAAATGTCTTGTTATATACATTACAACTGTCTTTAAT
ACAAATTTTATAAGAAATTTTTGATAGATAAAGTTTGCATGAAATAGACATATTATTTGA
AGCATGAAAAGATGTCAGTATTGTATGATTATAAGACTTTCTGAGCGTTTTGACACTGCA
ACATTTAAATCCCATGATGATACTAACTGAAGATTCAAAATCAACCAGTGAATCAAGCAT
TAAATTATTGTAAAAATGGCATATCATTAATTTTATTTTGCTGCAAATAATATGCAAGAG
CTGAGAAATAAATAGTTACCTACAATAAGATATGTCAAGATCACTTATATTTAGAGAACT
TATAATACCGAAGTTTTGAATATCATATGTCTTATTTGTTATCTTTTTGAGTTGATTAAT
GGTTTTTTTTATTTACATTACTAGAATTGTATAAATTGAAATATTTTACAGCAAAAGACA
TAAACAAAAAATTTGTTTCCCCTACTAAGAATCTTTAATCAGTTAAAGAAAAGGTAAGAT
TCTGAACTGAGTCAGAGTGGAGTGGGAAAAAGTTCTTTTCTTCACAGTAAACAGATGAAA
AAGTACTAAAATTATTGCCTTTCACAAGAGTCAAGGTATTATCAATCACAGTCTGAGAAG
TTATTATACAAAAGTTTTTAATTATTCATATTTAGTAAATTCTATTCATATGGTCTTATG
AACTTCTAACAGAGTTTCAGTTTGTTATGCAATCTGTCTTTTATTGCTAGACATACAGTT
TAACATTGAATCTGAACCACAGAATATCCTGGTATAGCTCATATGATTAAGTAGAACATT
TTAAAATTCCTGGCTTCTGCAGAATTTTATCCTGGGACAATGAGTTTTCATAGCAAGAGC
TTCCAGATCACTCATATTTAGCCATATTTCATGAATCATATAAATTGATATTCATTCATC
TGATAAACATTGTTTGAAATGCTGCAGTAAAACTGTAAAGTCCCTCAGCGGTCATCATGT
GCTTGAAGACAGTGGCTAAGGATTAAATCAGAGTACCTACTCATAGTGAAAAAGGAGGTT
ATCCTGGGAGCAAATGCCAGGAACTACAGAGGAAACTCAGGTTCACAACACTAAATTCAT
TGTCCACAGACATGGTATGAAAAAAATAAAAATAAATTACAAGGTGTACAATAACCTTCA
GGTAAGGAGTAAAATACATATGTTGCAGAAATGCAACTCACTCAGGGGCGTAGCTACTAT
GGGACTAAGCGGTGCAGGCCCCTATGGTCAGGGGGCCCCCAAGCGCAGTTCAGAGGCCCA
CAACCTTCATGGCAAACTGGCGACCTTTTTTTTTTTTTTTTTTTTTAATCTCTTCTCTAC
AGTCGTTTAAGGGCTCCTCTGAGACACAGGAATGCCCTCACTAAGGGCTCTCTCACTGCC
CAGGGGAGCCCCCAACCACTGCTCAAGGGGCCTCTAAGCACAACTCAAGGGCCCCATCCT
CAGCTCAGGGGGCCCTTACCAGCAACACAATGCAAAAAAAAAAAAGATCCCCCATCTGGC
CTGAGGGCCCAAAATAAATTTTTTGCACCGGGGTCCTTGTCGACATAGCTACGCCACTGA
ACTCACTCTGGTTGATTTGAGCCATTTAAAGTTAGTTAACTGCATTAGCAGGTTCAGCGA
ATGCCTATGGAAAATTAATAGATCCTACCCACAGAAAACAACCAAGCTTCTTTACGTGGT
CCCAACTGATTGGAGTTTTCTTCTTTAGCAACCAGTTTGATTCCCTGTCTTTGAATTTGA
TATCTCAATGACCTGCATCTGGTATGCACAGTAACTGTGCTACAAGATGTAGTGATGGAG
CATGCAAGCGGCTTTTGCTTTAGCCAGTAATGAGACTGATTAGTGCCATCACATTCCAGA
AGAGGGGACTGATCCTGAAATTTTAATCCAACGTCTATACTCACTAGTTAAAATTTGGCT
ACCTTGGCAGTGATAATGGCAAAGATTACTTAAATCTGCCTCATGCTCAACCACTTGTCA
AAGGTCCAGCTAGCAAACAGATCACTAAAACTGTGATTTCTATGCTTGAAATTAAAGTAA
TAAATTAAATATTTGAATATTCAACTAAATTTCAAAAAATAAATATGACGATGATATTTA
GTATATCTTAAATACCAAAAACTAATTAATTTGGCAGCTTCAGACTTAATTATCTGTAGG
TTATCATCACAAATGATGATACCAACTTTTACGACAATTTGTAAAACCATTCATTGTATT
CAAAATTAGGCTTGAAACAAAATGCCTTAAATAATGTGCATTGAAGTCAACTAATCACAT
TTCTAGGCATAATTTTTTTCCCACAAAATTTTCATTTTTCTCAATTCACCCTCCATCTGC
TCTAGTAAATATAGGCTACTTTTTTCATCCTTAACATGAGGGGAAGGGCAAGTATGGAAT
TCCAGAATATAATCAATTTAAAGCCCCTTCATTTACTTTAATTGCAAAGGAGGATTTCCC
TACACACCCACCTTCCCCCTTTCCTGCACCCACCTACATTTGCCCTCTACAAATTTTAAT
GTTAAATTCTTTAAACGTTATTGGTAAATTATTCACCATTTCTATTGGCAACTTATTCCA
ATCCTTGACACCCTTACCTAAAAAAGAGAATCTTCCTACACCCTTGTGCCTGAAATCGAG
TGCACCATGGTCATGGCCATCTTTTCCCTTCCATGCATTACTTTCAATTCTCACACCAAT
ATCTTTCCATGCCTACACTCCCATGACCCTCTTCACCTTCCTTGTGTCCTCCAATCAGGG
CCGCCATAAGCGAGTGTGCAAGGCGTTCACTGCACACGCGCGGCACATTGAGGGGGGGGG
GAGGCAAATCGAGTGATCAACAATCGCCGCTCTGCGTAGTATGTAGAGGGCGACCTTTTT
TTCTCTTTCTTTTAGCTCAGCTGCTTTGGGCAACCGGCGACACTCGGGGTGGCAACAATG
GGGGCGGGAGGAGCAAATAATATTCGAAGGGGTGGCAATCTTGCAGTTTTTTTTAACCCG
ATTCGGAAAATTCCCGGATCCACCACTGGCTGTAGTTAGACAGGGGGCAGCATAATCGGT
ACTGCACGCGGGCGCTCAAACAGGTAGTGGCGGGCCTGCTTCCAATGAATCCCATTCCAG
CTCTTTTATCATATCTATTACTGATTGTGTTCTGCGGTAATTTCCGGGGGAAAATCTAGC
AGCCCTTTTTTGCACCCTCTCCAGCTCCTGTATTTGATACTCAAAATGTGGGTCCCATGC
TACATCACCATATTCAAGCAACGGTCTGACCAATTTCTTTACTTCTCTCGTACACACCCT
CATCACTCTCACCAAGTGAAAATTTTGAAACCTTTTCCTACTAATATAGCATATACAAAG
TAAATGTCACAAGTTTTCAACCCAACCATATTACAAATAGAAATAAAATTATCAGGTCAT
TTTCAACATATCAACAAACTTCTATACAGTAATTACATCTTGAAATTAAGATTTCAGTAC
GATTGAAAAAAAATATACTGCAATATTCTCATGAACTTCATCCTTCAAATCACACTGTAA
ACTTTGCTGCCTTGAAGGTCTTTTTTGAGCTTGGAAAACAATTAACAGTGTTTGGTGACA
GGCCTACACTTTAAGATGAGTGGAGAAGCTCCTCAAAACCACACTCCTCCACAATAGCAT
TGATAACTGGAGTTTTACAAACTGAAGCATTTTTTGTGAAGGACGATCCCAGTTGTGTTT
CTACTTGATAGGATCACACAACTTGTATAGTAGGCTGGTACTCTCCAGTCACTGCATTGT
TCCTCTCCTTGAAGTCAATCAGTAAGAAACTGTTAAATGACCAAAAAAAAACTGTAACTG
TGGTCTTCTTGATTGACTGTATTACCTCTGGTTCTCTCAGTTTATGTCAGGTCTTCAGCA
TCTTGTGGATTCTGGTTTTGACCAGGATCAAGTACAAAATTCCATTCCATTTAATGAAGA
TTCTAACACTTCTCATATCGTAACATTAATGAGAGCTTCTTCACCTTCAGACATATGTTT
TGAAGCACTTCATGTATGACTAGGAAGAAATTCTCTGCTGCTAGCACTTTCACTGGTCGA
CCTACATCTACTTCATTTTCAGTGTTCTCTTGGCCCAGCTAACACAGGTTCTTTCACAGA
CAAAAATGAAGGGGAAAAGATTTAACTAACACAATATACAATTGCTGTTTAATGGCACTG
GCAGTAAGGCCAAACTTTGAGTAATTTATTAACAGCATTTGATTCTTAACATCATGCAGA
GCGGTACATCAGACTCAACTGAATGTTAGAAAATCAACTGATGCACATTGGCTGAAGTTT
CATACACAACAGAGTATTAAATAGTGAGTAGCCAGGCTAAATTAAAGACACAGTTTTAGG
CGTTTTCCTCTCTGCACTGCTGAAGCAGACATTAAAAGTATATGTTTATTACAACTACTA
AAAATTAATTTTAATTGTTACAACTGTAATGTTTATTTGACAACCAAAGTTACATAAATT
AACTTCTCATCTTAAGCTGATGTCTACAGAAACATAATAAACGTTCACTTGTCACTTTAA
TTGTTACATGCTTGGTCTATTTTTATGTACTCTTTCCACTGTTTATCATTATCTTTGGCA
GTTTAAGTCCACTAGATAGGTCATCTTGAACATAAACCTCTCTGATATTTACTTGTCAAA
CTGACAATTTTGTTCTGACAAGTCATTCCAGTTTACTTTCTTTTCGGCCATCTGACCTTC
AATCAAAAACTAGGCCACTTTCAATTTTATGTCCATCTTCTCCAAATCTCTTCACATTAC
CAAAACAACTTCAAGAGTGACTTTTTTACATTTTATTGCAGCAGTTCCTCACAACCCTCC
TGATGCTTTAATTTTTCATTGTGCTTATTCTTTATGCTACCACTCCTGAACTTTCATTTT
CCCTGCCTGTATGTTCGTGCCTCATCTTTATCGTCATGTTTATGATCCATGCATCAAGAC
TGGTTCAATACAGTCCCAGCATATTATTCATTTCCATTTCTATAGTGCTCAATAAAAGTT
ATCCAACATTCTTGAAAAATATTTTTGTTTTGTTTATTTATAGTACCTATTTACTTAAGT
GTGCCTTACACCCACTTCTATATCTGTCTGAAAGAATGACATATTGACAGGTGTGTTGGT
GCACTTTTGGGACACACTGATGAGATTAGTAGTTGTCAGTACAATTTTGACTGCAGTCTT
GTTGCCAGCAGTTCAATGGACAAAACAGGAAGAGTATGGGATCCACGATCAATGGCCTGC
ATAGCTACCATCAGGGGACATAACGATGAGGTAGAATTGTTTAATGAATTATTTATTAAA
AATATCTCTCATGAGAGCAATAACATTATGTTGCACTGCAAAAAACAAATATTTACCTTC
AGGATTGGTCCATTATTTGTAGTGAAATGGAAAACCATTTTTATAAACTGTAAAGTATAT
TGATGATTAGCACATAATTGGTTTAAGGAAAATTATACATGCATCATTGACACAATCATG
TAGCAACAGTATTAAACCAGTTTTTAAATCTTACTGGGCTTGTTTGATACAATACAAACA
ATAATGCAATAATAAAAACTGCGATAAAAAGGAGAGTTTAAGATAAAGTGGTAGAGTAAA
ACATAAAATGATAAGAAAAATGGAAATAAATTTATAATTGATAGTCTTAAAAACAACAGA
ATTACAGAAAGTGATTTTCCTCACATACTTTTAGCTTCTTGAAGAAGAGTTTAAAATTTT
TAATACCTAATGTTGAACTTGGTCAAAATCACTTTCTAGGGACTGTATTCTATACTTTTC
AATAAATTATTAATTTTAGCTTAGAAATAGTATTTACAAACTGTTAATATTTAATTTTAA
TATTATTAGGTGCTAGAAGTTACATTTGATTCAATGGGAAAACGCCTAGCTACAGCAAGC
AGTGATGCCACAGCTCAGATCTGGGATGTGAAAAGAAATTTTGAAGTTCTGGCTGTAATG
AAAGGGCACAGAAAGGAAGTATCAAAGGTATTATTTCTGCTGTCTGAGATGATTTTTTTC
TGTCTACACTTAGTCACAGGTTTGGCACAACCAGTGAAAAAAGTGAAATTTTACCCTTCT
CTTGTTCCAACTTTTATTTCCATGCTCTGTAGCACTAGTTATAAAATTATTAATATTGCC
ATATTACATATTTTTTTCTACACAAAATGTGTGTACATATGAGACAATTTTAGACAGATA
TATGATGATCTGTTTATACTGTGCCAGATCTGGGAAAGGGGGAGGGCAAACTGGGGCACT
TGCCCTGGCCTGCAGCATCATGTTTGAAAGGTTCTTTTTAGCTCTGCTGCTGTCCCGAGT
AGCAAAAACTCTGTCAGAAGAGGCAGTGAGCAGCTGAAATCACAAGTTTTTTTTCTCTGT
CTAGGAAGATTTGTAAATCTGTTACTGTGTTGTCAAAATTAATGCATGTTTAACAAAAAG
CAGGGGTGTAAGGGTTTGGGAGAGACTATACTAGCCTTTTCCAACCAAATGTCAACCTCT
CCTTCACGTGGCTCTGGCGACAGAAGGATTCCCGGTATAAGGAGTCACCCACTACTTGCC
AACGGCCTCCGAAAGGAGGGGGGAAGAGTGGGGAGCGGTTCAGGGCACCCTCTTGCCCTT
GGGGCTGGAAACGGCCCCTAAGGGCAAATGAATCAGAAATGATCAATGGCATGGGGATGC
AGAAGGCAATGGGAAACCACTGCATTAAAGACCCAAAGGATATCCCGAGGACATGTAATC
CTCTCGAATTACATATATCATGATGGCTTCTTCCTGGGTAAAAAATTCCGGAGGTAAAAT
AGTCCCCCAATCGGATCTCCGGGTGGGGACTGCTCAGGGAGGAGTCTTCAGAATGGATAG
AAACATTCTATGAGTCGGAGCGTGGAATGTTAGAAGTCTGAATAGGGCAGGTAGGTTAGA
AAACTTGAAAAGGAACATGGAACGACTTAAGTTAGATGTTGTTGGGATTAGAGAGATTAA
ATGGAAGGACGAACAGTTTCTTTTTAACTGCTTAACGTCTCCTATAACAACTAGGTCTTT
AGAGACAGGAAAGGATGGGGGGCAAGGAAAGGGAAGGAATTCAGCAATGGCCTTTTTGAA
GGAAGCATCCCGGCATTCACCTGGAGTGATTTGGGATGCCCGGACGGGGATTTGAACCAC
CGTCCTACCGAATGCGAGGCCAGAACGCAGGAGGAACAGGATTTCTGGTCTGGGAAACAC
AGGATAATTAGCACACAAGCTGTCAATGGAGTCACTGGTGTAGGATTTGTAATGAATAAG
AGAGTAGGGAAACGGGTGAGCTATTATAAACAGTTTAGTGACAGGATTATTTTGATGAAG
TCAGAAACTAAGCCCGTCCCAACCACATTTGTACAAGTGTATATGCCAACGTCACAGGAA
GATGACGAAGAAATAGAAAAAAATATATGCTGAAATTGAAGAATTAATCCAATATTTGAA
GGGGGAGGAAAATCTAATAATCATGGGTGATTGGAATGCAATAGTGGGAGAAGGAAAAGA
GGGGAATACTGTAGGAAGTTTTGGTCTAGGAGAAAGAAATGAGCGAGGAAGCAGGTTATA
AGAATTTTGTGAAAGATATAAGCTAGTAGTGGCAAACACACTGTTTAAGAACCATGCAAG
AAGAATATACACCTGGAAACGTCCTGGGGATACAGGCAGATATCAGCTAGATTATATCAT
GGTCAAACAGAGATTTAGGAATCAAGTTCTAGAGCAGTATAAGCAGAATAGACTGAAAGT
GAATAAACTGAAACAATCTAGCACAAGAGAAAAGTTTGCAGAAATGGTAGACTTAGGTCT
AAGAAGTAACTTTGAAAGGAGCTCAACCGAGGACGATACGAATGCATTAAAGAACAAAAT
AATGAAAGCTGGTAAAGAAACATTAGGCTTTAGGGAACTAGCTGCCCGAAAACCTTGGAT
CACAGAAGAAATTTTGGAGCTGATGGATCAGAGGAGAAGGTACAAAAATGCTCTGGATGA
AGCAGGAAGAGAGCAGTACAGGCAATTTAGAAATCTAATAAATAGGAAATGCAAAATAGC
AAAAGAAAATTGCTACAAGAAAATTGCGAAGAAGTAGAAAAGGAAATGGTCGTAGGAAAA
GAGGATGTTGCATATACGAGGCGCGTCCAGAAAGTAAGTTCCTTTTCAATTTATCTCCAC
TGCAGCGCTGCGATTGCAGTTCCGCACATGTGCTGTAAACGATCTGTATCAAGGGGAAGA
ACGTCCGCCATTTGGAGATCGCTGTCAGTTACGTACGCTTTGTTGTGCTTGTTTGAAATG
TCGGCGTTGATTGAAAATCCCGCCGCCTGTGAAATCAGGTGTGTGATTCGGTTTCTGAAT
GCGAGGAAAGTGAAACCAAGTGAACTTTATCGGCAAATTTGCGATGTTTATGGACCAAAT
GCGATGAGTGATTCGATGGTGAGAAGATGGGTCCGACAGTTCAATGGCGGGCGTAGTGAT
ATGCACGATGAAGAACGAAGTGGGCGTCCACCTTTGGTTACAGAAGAACTGGCAAGACTT
TCATCTGTTCTTACATCTCAAGTCTTTCCTTGGCGGTCATCACTTCATCAATGACGACGA
GCTGAAAGAAACTGTTTCCAACTGGTTGAAGACACAGGCAGCAGATTTCTATGAAGAAGG
TATACAAAACCTGGTGCCACGCTATGACAAATGCCTGCAAAATTTCGGCAGTTATGTGGA
AAAGTAGTTTAAGAGTTGTAGAATTTTGTGCAATAAAAATTTCTTCTGTATCTGTGTACA
ATTTCATTTTATTACCAAACGGAACTTACTTTCTGGACGTGCCTCGTAGAAAGATCAAAC
AGAATTTTGGAGAAATGAAGAAAAGAGGTATGAACATTAAAGCTGACGATAGGTAACCTC
TTTTAAACTCAGAAGATAGAACTAACCGATGGAAGGAATACATTGAGAAACTGTATGTTG
GGGACGACTTGAACAATAGTGTAAAGGAAAAGGAATGTGATGTCGACATTGATGACTTAG
GAGATCCTGTTTTGAGGACAGAATTTAATAAAGCTCTGAATGATTTGAAAGCAAATAAGG
CAGTTGGAATTGATGAGATCCCTGCAGAATTTCTTAAATCCCTAGGAGAGGAAGGAATTG
AAAAGATTATTCAAGCTGATATCAAAAAGTTACGAAACAGGAGAAATTCCAACTGATTTT
AATAAAAATATCATCTTCACACTTCCAAAGAAACCACAAGCTGACAAATGTGAGAATTAT
CGCACCATTAGTCTAACATCACATGCTTCAAAATTACTGACCAGAATAATATACAGAAGC
ATGGAAAGTGTTGTAGAAGACATAGTAGGTGAAGATCAGTTTGGGTTTAGGAAAAATCGC
GGTACAAGAGAAGCAATTCTGTCTTTAAGATTAATACTTGAAGGGCGGATCAAGAAAAAC
AAAGATACTTTTATGGTATTTGTTGATTTGGAAAAAGCTTTTGATAATGCTAGGTGGGAC
AAGATGTTAAAATTTTAAAGAAGACAGGTCTAAAGTATCGAGATAGAAGAATACTATATA
AACTATATAAGGATCAAGTGGCTATAATAAAAGTAGAGAAACATGCATCAGTTAAAAAGG
GTGTGAGACAAGGCTGTAGTCTATCCCCATTAATATTCAACTTGTATGTAGAAGAAGCAA
CGAAGAAAGTCAAAGAAAAATTTCCATGTGAAATAAATTTTCAGGGAGAAAAAATCAGTA
TGCTTCAATTTGCTGATGACATTGTCTTGTAAGCAGAGAGGGCTGAGGATATTGAGAAGT
TATTGAATGGCATGAATAAAATACTGAAGGAAGATTTTGGACTGAATATAAATAAAAGCA
AGACAAAAGTGATGAAATGTAGAAGAAATGATACCAATACTAGTAGATTAAATATAAAAA
TAGGATCGGAAGTGAGTTCTGTTACTTGGGAAGCAAAACTACAACCGTTGGAGTTGTTGT
TATTAGGTTTTAAGGGCGCGTCGACGTCAGGGTCATTAGCGCCCTAGCAACAACCGGCTT
ATCAGTGTGGCTAGTTAGGAATATAAGCGTCTGCATGGCCGACTGGAGAGGGATCGGCCA
TACAGACAGCTAACCAAAATAAAACCAAAACACGACGTTGCTGTAAAAGTGCCACCAGCG
TCGAACGGGTTTACAAACAATTAAAAACCATTCCCACCTCACTGGCTGTATAATGGCCAG
AGAGATGGGAATTATTACAATATAAAAAGTACAAGCAATACACATGGACGGGAAGCTATA
GAGGGGCCTCCCATCCATCTTAAAACCTATGTCAGTCGGCCCAAAATTTTTGGGACCATA
CCGGCTAATACACAGAATTTTAAAACTTTTGCCACACTGCTGCTCTCATTGTCTAAAATA
AGGGACAGATAGTTGGCAAGGCCAACGTATGGCCTTAAGTATAAAAATATCACACATTCA
GTTAAAATGTGGCGCACCATCAAAGGTGCCACATCAAAGGCGCCACAGACATCACATTCC
GGAGGGTCCTCTCCGCGGAGAAGGATACCGTGGGTCAGAGGACAGTGCCCTATGCGGAGG
CGAGTGAGGAGAACCTCATCCCTCCTCACCCGCTGGAAGGTTGTTGTTGTTGTTGTTTAA
GTTTTAGGACGCGTCGACGACGGGGTCATTAGCACCCTAACAAAAACCAGGCGTGACAAC
GTGGCAAAATTGCCGTCTGTGTGGCCGACTATAAAGGGGTCGGCCACACAGACAGCACAA
TAAAACACTAACATATTAACTAAAAAACCGTCTGTAAAGAGATCGGCCACACAGACGGCA
ACATAAAATATAAAACTAAGACTAGAATATAAAATTACATACAATAACTGGTTGGCTGTA
GAAAGGCCAACCAGTTAAAAAACGATTAGCTGGCTGGCTGTACAAGGGCCAGCCATATAA
GCAATGTCACAAGTAAAATCAGTACTTGGATTGGTGGTTGTAAACGGCCACCAATCCAAT
TTAAAACCTAGGCCGATTGGCCCAAAATTTTTGGGACAAGACCGGCCAAGCAACAAAACT
TTAAAACCTTAGCCACGTTGTCACGATCATCGTTTAAAATAAGGGACAGATCGTTGGCTA
AGCCAACGTCTGCCCTTAGATCTAAAAACAATACACATTCAGTTAAAATGTGGCGTACCG
TCAAAGGTACGCCACAAGCATCACATTCCGGAGGGTCCTCTCGGCGGAGAAGAAAGCTGT
GCGTCAGAGGACAGTGCCCTATTCGGAGGCGAGTAAGGAGAACCTCGTCCCTCCTCGCCC
GCTGGAAGGAGCTGCTCCACGGCTGAACGGTCGGTTTGACCAGCCGGAGCTTATTATGCT
CAACTTCCAGCCACTGCCTCTGCCAAACATCAAAAATAAATCTCTTCGCCGCCGAGGCAA
GGTCTGACTTTGGGACCGGTTCAAAGTCGGTTCTGACCTTGTCGCAGGCTAACTTGGCAG
CTTGATCAGCTGCCTCGTTCCCTCTGATTCCCACATGGCCCGGTACCCAGCAGAATAACT
CCTCCTTTCCACGAGATTGAAGGGAAAGGAGGGCGCCCTGGATGTCCTGGACTAGACGAT
CTGCTGGATACATATTTCCTATGGCCTGAATACAACTGAGGGAATCACAGCATATGATTA
ACAACTTATCGCGCATTACTTTCATATGCTGGAGCGACTTCAACACGGCATAGCATTCGG
CAGTGTAAACGCTGCACCTGCCGTCCAATTTGAATGTGTAAGTCGCTCGAGGGAACACTA
CGGAGCAACCAACTCCGTTAGCCTGCTTAGACCCATCCGTATACACCAGGGTAAACGTGT
GATACTGGTTTAAAACATCTCTAAAAATTCGGATAACAACATTATCGGCGGTACACAGCT
TGTTGTGCCGCGATAATTCTAAAATTGTTCTGGGCCTCTTTAAAAGCCAGGGAGGAGATT
TACTCCAACCCTGGTGATAAAAAGAAGGAAGCTCGAATCCGTATTGTTCTAAAATAGCCT
TTGTACGGTAGCTGAACGGTTTAGTGGCTCTATGCCGGTTGGTATAGAGCCGCTCGTAGT
TGGGATGGAGCACTATGTTGTGCACGGGACTGCCAGGTGTTATGGCAAGGTGCAGGTAGT
GTCGCACCATGAGGAGTTGCCGGCGGATGGTAAGCGGCGGCTCGCCCGAGTCAGCACAAA
TGCTGACAATAGGGCTGGTGCGATATGCACCTGTGGCGAGCCGAATTCCAGCATGGTAGA
CACTATCCAATATAAGCAGATAGCTGTCCCGTGCCGAACCATAGACAATACAGCCGTATT
CCAACCGTGACCGTACAAAGGCTCTGTAAAATTGTAGCAGGCAGGAGCGGTCAGCGCCCC
ATGACCTGCCACACAGACATTTTAAAAGGTTAAGAGCTTTTAAGGCCCTGGCTCTCACAT
CTTTTAGATGCGCAAGCCAGTTAAGCCTTGTGTCAAAAATGAGGCCCAGAAATCTAACAG
TATCGCTAAAACTTAAAATGGTGTTCCTCAGGGTAAGGTGAGGCTCTGGTAAAAGGCTTC
TGCTGCGAGTAAAAAGTACACACCGGGTTTTCTCAGCGGAGAAACGAAAACCGGTGTGCA
CCGACCATTCATCCAGCCTGTTCAGCGTGAGTTGCAACTGCCGCTCAGCGCTTCTAAGGC
TGGACGATACAATAAAAATTAAAAAGTCGTCCACATATAAGGAGTACCTTAGGGGACTCC
TTATAATGGCTGCTATGCTATTAATAGCAATGGCAAAAAGCGTAACGCTTAAAACTGACC
CCTGAGGGACACCGTTTTCCTGAATAAAAAGATCAGACACTTCACCACCGACTCGGTACC
GGAAGCAACGACCAGATAAAAATGATTTTAAAAAACGGGGTAGGTTTCCCCTAAAACCCC
ATTCATGTAACTGTTTTAAAATCACATGCCGCCAGGTAGTATCGTAGGCCTTTTCAAGGT
CGAAAAAAACACCCACAAGATGTTGGCTGTGGATGAACGCATCCTGTATTGCCGCCTCCA
GGAGGATCAGGTTGTCCAAGGTGGAACGGAACTTCCTGAATCCACACTGAAAGCGGCTCA
GAAGATTACGGGATTCAAGACACCAGACGAGGTGGCGATTCACCATCCTCTCCAGTGTCT
TCCCCACGCAGCTAGTCAAGGCAATACTACGATAACTACCTGGCAACAATTTGTCCTTGC
CAGGTTTTAAAATGGGAATTAATGTTGCTTCTTTCCACGAGTCGGGGAAGTGTCCTCCGG
TCCAAATGTCATTAAAAATATCTAGAAGGTACTTTTTAGCATCCTTACTGAGATGCCTCA
GCATCTGGTACTGGATTCGATCAGGCCCTGGAGCAGTGTCGTTTGCGCTGTTTAACGCTG
ACTCCAGCTCCCAAGATGTAAATGGGCAGTTGTAGGCTTCTGTATTCGACGAATCGAAGC
ACAGCGGGCGCCTCTCGGCAGCGACTCTTCGTCGCTGAAACCGAGGATCAAAGTTATCGT
ACGAAGTGATGGCGGCGAAGTTGTCCGCCATCAGCTGCGCTATGCTTCGTTCGTCAGTAA
TTATACGTCCGTGATCCAGTAACCCAGATACTGGTGCGCGGGAGAACCTTCCAGATATAC
GGCGAATGGACTCCCATACTTTCGATGAAGGCGTGGAACGATATATAGTGCTCACAAAGT
TCTGCCACGACCTCTTCTTGCTCTCCTTAATAACTCGACGCGCCTTAGCTCTGGCAATAC
GGAACGCTGCTAGGTTGTCAGATGTTGGGCACAACCTAAAACGACGCAACGCCCGTTGGC
GACCCTGA
>VvP24XO-283#RC/Helitron_388537-398361 [forward] 9825 bps; scores=7:7 Multi_5'_ends:
TCTCCACATAATATTAAATACCGCCTCTTGGAATGCACCTGGTTACAGGAAGTTTGGCAT
TGTGGCACCCGTTTTTAAAACTGGTCCTGTAACAATAGTTCAGTTTCATTAACCAAAGAA
TACTGCAAGGCTCTAGAACATTTTATTCTTCGTAATTTAGTTTATTTATTGCGAGGCACG
GATGAAAAATCGCAATCAACATGACGTTTTACGTTACCGTGGATTCAAATTTTTATATAT
AAATCCTATTTAGTACTGTTTAAGCAAGTTTAAATCTTTAGAAAGGAAACTTGGCGGTTA
TTTGTTCACTTGTACATATCGTCTTTCTAATGTGATTGTGCTTGATGAATAGAAGAGGTA
GTATAGTTCAGAGTTCTTCGTGAAAGAGCAACAGTATTCTGGTTTACTTATAGTATCTGT
GTGAAGTAATTGATTGACGTGTAAGGCTTTTGGGAGGCGCTGCACTAGTATTGTCCGAAA
TAAATTATTCATAGTTGAACCCGTGATCCAAGTTCCATATATAATTTGCCATTCAGTGCT
GATAATGGCCAGCCGACACGTCTAAGCAAACCTTCACATCTCCGCTAAGTTTACGTGTAT
ATCGATCGATTAGGCATCACATGCCTGCAGATTACTGAACGGACCACTTACCTCACTCAG
CATTGTGAATTCGACCGACTGAATACTCACATCGACCGATAGCCGGCTCTCATTGTTAAC
TTAACTTTCAACGGGACTAATAGAAATTCTCTCATCTTTTAAAGATACTAGCGACTGCGG
ATGTCTCCACCCCCCCACACCCCCCCCCCCCTTTTAAAAAAAATCGCCGCTGGCGGCCTC
CCCCCCCCCCCCCCCCCCCCCAGTTTATACATTTTATAGCCTGTAAAGCTTGCACTGCAG
CTTTCATGCTATTTTATGAACAAATCGAGGTGACCAGCGCTGTAATTCTGTTTTTTTCAC
GACGGAACCCTTCACTGTAGGCCCGCTCCTAAGAAGGCGCACAGCTCACAACATTTGGGT
GTCAGATTATTCTAAAGAAAACAGATTTAAAGGAAAGAAATATCCTCCCAAATCAGTAGG
GAAAGTAGGAAATAAACTTATTCTCCCACTCTTCCTACTACGCTGAAAAACACAAAATTA
AAACGTATTTTGAAGATGACAATTATACCTAAACATTAAAAAGTGTGAGGTTATACCTTA
AACAGAAATTTAACTTCATTCTTACATTTTGTAGTGCCTATGTTCACACAATGAAACCAC
AAAGTTGCAAAGAAAGGTCGCGTGTACCTTTACACGGAAATTCAGCTGAAAATAAAATGA
AAGCAAAATGCTGAAAGTTAATCAATAGAGAAGTTCTCGAACACACCGAGCTAGAGAGAA
ACTGCTTTAAAATAAAATTCAGAAATTTTCTAAGAATAATTTAGGACCATTTCCTTGCCT
CCATTATTTGCTTAGTAAATAATTCACATTCCCAAATAATGACAGAAGAAAACATCGTAC
GTAACAAAGGTGACTGACTTCATGAGAGGTGTAAATGTTAACTTTACGATTTTAATTAGC
GCTTAAAAGATGATTAAAGCAACGTAACTGTGGATGGAATTACTTTAAATAGGTCGGCAA
TAAAACTGAAAACCGCTAAAGATAATATTGAAGTACGTCGCACCAATTTCGTAGGCTGGT
GAGAAACATCGAAGGAAGGCTGGAAAGCTGGTTGATAGAAACCGTGGAAAGATCCTGTGA
CACCATGTTCATATCGCGAGCTAGCTGCGTGGTTTTGCTGAGGTTATAGTTCGTACGAGT
GCCACACTCTCGTCGTTCACCGGGTTCGGCGCAGAGCTATTTTTATTTCTCTTCGAGTTT
AAAGAGGGTCGTTGAGGTCGTTTGTTTCGCCATGGACGATAAAGTGAAGGGCGCAGTGAT
GTCGTCAAGCAAGGAGAAACCACCTGAATTCTTCAGTGACGGGACCAGAAAACCGGTCCA
CTGTTGTAAGAAATGTATAGCTGTAAATATTGACTGTGTACGAAAGTAAAGCTAAGCTTT
CGTAGGAAACAAGTTGTTCATCCGCGACTTTTCAATTTGATTATCTTTTTCCATTCGCCA
GTATGCAAATATTTGCCAGTAATGCCCTCTACCTCGCAACGATAAAAGTGATAAAGAAAG
TCATAGCAAGGCAGGAACGTTTTCTTCTATTATTCTCTTCCGCCGACAATAAAGTACAGG
AATTAGCGAACAGTAGTAATCTAAACAGTGTTGTAATAATATTCAATTAGGAGAACACCA
TTATCCGATGTTCTCCGCGTTTGCAGGCCTAGATTTTCAGTAGAATCCTTAATTAACTCC
ATGCATAGGCTTTGATGTTTCCATAAAAATAGGCAACAGAAGACATCTTTGCTAAAACAT
TGACTCTGACGTTGGGAAATCTAGAACTAACAACAACAATTTTGAATCAAGATATTTCCT
ATTACAGTTCAAAAGTGACAAGTCTGTATAAATATAGGAACTTCAAACCTATTCGCTAGT
CCTGGTTACCTTCCTTCGACGTTTCATCACGCAAACAAACAACATGGCCACTGCAGTTTT
TAGTTTCAGACAGCTGCCAAACTACACCTTCACAAATATTCAACTGATTGATGAGACTTT
GCCAAGTGAGTTTGTACCCAGGCTCTTGCGAGTAACTCCGAAGATATAGTTATTATGGTC
GCCTAGTAGTTTACACTTGAACTAAAGTTCTTACGTTCTTAAAAGACAGGTAGTTTCAAA
ATGATTAGCGTATATAATAATTGCTGTTCATGTTTATTTAGAATGAAGATAAAACATTAC
ATCTGACTTACCTTCGATCATGCAAAGTGATTGACAAAACTGAGCGCTTGAACCTCTAGA
TAACTAACCTCATTGTGCTTGCGACATGTTTCCTATCTCCCTACATCGGAACTTCTGAAC
GATTTATAGTTAGCCTCCAGTCGGCTCGCGGGCGGATATCACTCTTACAGAAGGATGACA
TTAGCTGAAGTCAAATGGTATCAAGTAGCTACTATTAAATTACTTTTATAACATTCTAAA
TATTCCTAATTTAATTAAAAATTAAATTTTAATGATTTTAAATGATGTAGATTTTAAAGT
AATAAACAATTTGTAGGGATTGAAATCAATCTAAATATATCAATCACTGTTTTCACAAGT
AATAATAGCTTCTTAGCTGAATATTCAGTTTTAAAAGCAATTGATAATTATTTCAAACAC
TCATATACACAATAATAATATTTCGTTCAAGATTCGGAAAATGTTTTGGTATTTTAATTT
GGGTATTCGTTCAATAGCTCATATAAAAAATCTGCATGATATTAAGTAATTAAAGGTTGA
AAAGAAGATGAAAGGTCTTCTCACGTCACAACCCCTACCTCAAAATTACTTATAGTGGCA
CCAAAGTAGAAGTAGTTAGAACTCTATACAGTGAAATCATGAAAGCATTGCCTTCATTGA
CAGAGTATAACCATAATAACTAAAGTACATAGGATAATTATGTACCTGAACTAGCAATGC
CCATGATGGGAACCGAATGTTGTGGATGTTTTGCTGTTAGTCCATTCAAAGGAATGGTTC
CATCCAGTTTGGACACAAGAATGAATTATGTGTTTATTTTACGAAATTACAAGATACCTT
AGAATCGTCATTTTGAAACTGTCAGTATGGACACGAACTTTTGGCAGGGCCATGTTACAT
TCCGGGATGTATATTCAGATCACTCAACCCACCATCCTGACTATGGTTTTCGGATTGGTT
TTTCAGATCATTTAGGGAAATTTTTGGATTGTACCCAATTTCCGTCTCATAAATGGACAT
TAAGAATAACCCTAATTATCATAAACTTTGTAATTGCTGGAAGCAGTTAAGGACATTTAT
TTCTCTGACAGAGAGTGTTTCTTCTTTAATAACCTTCGTAGTCAGCATTTATTAAGTACC
AGAAAAAGAATAAAAGATAACTATGCTGTAGAAAAGCAATAATTCTTACTAAATAGAAGT
CTGGAAATAGCTAACGAGTATATTTCTCGTCAGCAGCAATCAACTTTTCAAATAAAAAAT
TGTGAGGCATCTCTTTTAGTTTATTTCTTTACATTTCTGATGCTTCAAATTTAAGGCTGA
ATTTTAATGTAACGCCTGCAGTTAGCGAAACAGGTTAACAAATTAGCAAGTGATCAGCGT
GCTCAAGTTTACATACTTTTCACTATGCGAATAAAACAAATACAACATTTAATCAAAAAC
TGCGATCTTATCGTGGATTTAAATTAGAAACACCAAAGTGGGGCCCTGCATGATGTTACC
CTGCGATTAGGTAAATCGTCTGCTTGGCGTGCTGTGATGGTATATGAACTCAAACAGCAC
GACTGAGGAGAACGGTACAGCTCATTTCTCTAACTTCAGCGGTTGTGAGTGCAATAAAAT
GCCACCTGTCTAATTGACAGCAGCTTTCAAGAACGTACATGAAGCTGTTGTTTGTACATC
TTCAAGCAACGCTCAACAACACACAATACGTTCATATACAGAAACAACTTCCATTGTGTA
GAATAGTTTATCGTTTACTGGATTGAATGTTTTCATTGTTTTCGGTAAAGTTCCTTTCTA
AATATATTGCACTAAACAGTCCACTGTGTAATGTCCCACAGAGCACGGCGTCTCTGTGGC
GCGGAGGTGTGCTGCTCGTCACTGTGTTTTTCTGGGGACCATATGATGATAGAAGCAGAT
GCTTGTCCCGAGAGACACGGTTGGCTCACAGCCTGCTCTCTCTTCTCACGAATTTGTATT
TTTGGAGGGCTTGCCGTATGTGGTGGCAGTGTGTGGACAGCCAGCGGATGGAGGGGGTTA
CATCTACTCCTCCGAGTATTTTTTTTCCGCATGTTCTATGTTTTCAGGAGTGGTGAAGAA
CGTTGCTGGAAGCCACAGAGCAAGGTTGTGGGCAGTGTAATGCTGCTACAAGTTGGACTG
AGTGGAGGCAGCTGTATGCATCAGCCGGGTGCGCTGGTCAAACCCTGGCTCGCCGAATTC
GTCGCCGCCGCCGACCAGTCTATGTCGGGTAATGTGTACCGCCTGCTGATAGAGAGACAT
TCTTCAACATCTCAAAACCCTGGAAACTGCCCTCAGAGACTCATGCCAGAATTAAAGAGC
TATTAGCCTGGGTGCCTATCACATGTTTGCCAGATATTTGTGATTTTTTAATGACAACAA
CTTTGTCTTCATGAATAAATTCTAATTTCTTCTACTGTGAAGCAATTTCTTTTGTGTAAT
CCCCTGAGAATTGTCATGTGAAGAACCAATTATAAATATTATTTAATTAAATTAAATAAC
CTTTGCTACTTTTGCGAGCTAGAACCATACAAGGTGTATTTCAAGTCAAAACTAATACCC
CGACCATAGGGATTATTATAACTGCGTTACTTCACGAAGAGTGTTAAAAGATGTACATTT
TGTTTCAACGATCAAGCTCATTGGAAATTCACTGGAAGTGATTCTACTGTCACATTTCAT
AATCAATTTACCTCGTAACTCATGGCATGATTTATAGGCAGATTCCACTCGACCTTAAAG
TGTAGCTAGCTACTAGTTATAACTTACTCGGTAAGGAAACACGTCATATACAAAAGTAAA
AGCGGATCCCTACACATGCATGAAAAAGCTGTGAACAAAAACTTTTCTAAAGCCAAATTC
GACATTTAGACATGGATCATAAGAAAACTGACGGATCAAACTTTTAAGGTTGAAAGCAAC
TGTGATAGTTCTACACAAACACATACATATAACAAATTCACAGTACCTTTATCCTCAGCA
AAGTCACATGATACTAAAATTTATGGCAATTCATAACTTTCATTTAAACCTTTATGCTAT
CAAACGTACTGTTGTCGCTTATGTGCGCAAGAAAGAAATAATAGAAACTTTTCAACAAAA
TGTATAAAATTTTGAAAATATCTCTGATAAAAGTGTCTAAATGTCTTACCTTTGAATTCA
AATAGAAAATGAAAAAATAAAACCAATCGACTGGATTCAACGGCAAAAAAATTATTGACA
CGTTTCAAGATTCTAGGATTTCCTGCTTATGGTATTGAACATAAAACCAAGTGTCTCAGT
AAGTTACTCTGTTATTGTTTAACCTAGATCTATTTCACAAGGACGAGTTGTAAATCCCGT
TATTTGGTGAAGTTTCTACACGTCTCCATAGGATCAAAAACTATGTATAGAACGTTTTTT
AAACTCGGTACAGAGGCTCAGAAGCTTTTCCAACGCACTTCACTCACTAGAAGGGCGAAA
AATCTAGTGAAAGACTTCTCACTCAGTGGATCTGCTGTGCGAGAAGTTCAGTGGCCTATC
ATACGAAGGTAAAACAAATTGTGAAGGGGCATATAACATCAGAAACAAGAATTGTGCTCT
GGGAACAAAACAAATAATAGCTTTCTGTCACACAGCTGAGCAAAAGATTGGCCGAAACAT
TATCCTATATGTCATGGTCTAGAAAGAATTCTTTACGAATTGATCTCTGATTAATCTTTT
AGTGACAACAAACTATTCAAATTCGAGAGCTGCCACTGGTGAAGTTCAACCGAATGTGCG
TGTTTCCAGTATCCAACTGCGAGAAAGCATAAAACTGATTTAAAAATATGACTTAATTTA
ATTGTGATGGAGCGCACGCTCGGATGTTAACTTACCTACATATCCATTTTTCCCTTTTGC
TGCCACCTAAAGTTCTTTGGAGAGTTCAAGAGACGAAGTAGTAATAGCATATCCGATGGG
AGGTCTGGTACCTCAGTGGTCCAGGCGATTGCTTTCGAAACGGTTGATGCTCCGGCGCAG
GAATTTTGAGAGTTAGGTTTGATGACATGATTCCACGTTAAACTTAAGGTTCCCTCTAGG
GCTAACAGCCCAGTTGTAGTACGATTTTTACACATTCACAGCAACATTCAAGCTAAACAA
ATGCTTAATTTATGTCTAGTTGGCCCAGACGAACATACATACAAATATACCCGATTAAAA
AAATCTTTGTGTAAAGATAATCTTTTACTGAACACACGCCAACAGCACAAAACCTAATAA
GAGAATCTAGTAAGTACATAGCAATTAATATGATATACCAATCGACAGTATTAATTAAAT
CGCATTCGGTCTATAGAAATTCAGGGAGCTGTGATCTCCGGTTACTACGTTAATTGTTTG
GGTTTTCCAGTGTAAAAAGTGTACCCTAAGCTTTGAACGATACAAAACGAATCTAACATT
TAATCAAAAATACATATTACCGAGGCTGGCAATCAGTTTAAGGAGGCAGCGTGCTTGACC
CTAAGATGCTGTAAACGACAATAGACGAACTTGTACACCTCAAAGGAATTTGGAGCAGAT
ATCTTCATAACTTTACGAGGAGTGATCAGAAGCTAAGGTTACAATACTGATATTCCTGGA
GTGTCAGCCGTTATGGAGAAATTAGTAGTGTATGGTAATTTTAAGACTTTTTTTTTTAAG
TATGGCCTTCGGTCTTTTTGACCATTTAGCCAGCTCCAATTTGTTTACGTTGCAACTGCT
GTATCATAATTTCACTATGATAATGTGGACACTACAGTGAGGACAGCACAAGACGAACAC
AACACTTATTAAAACCATCCATGCCCGAAGCCGGACTCGAACCGGCGGCCCTTAATTTTA
AGACATGTGTTCGGGAACTATGTAGAGCTTCAGCCACCCGCCACCTTCAGCGCTAGTAGT
AGGTAAACAAACGGCGACTCCTTTGAAAAATTTGTCTTGCGTAGAAATCCGCTCAGTTAT
TAGATTTCTGACAGGTTTTAAATATGCTGAAAACACTCATTTAGCACGAGAAGCATTTAT
TTTATGAAAAATATAAGTACATGAAACTAGTGAACAAAATGTAGCACAGAGCAGTTCGCC
TAGAATAATAAGAATCACTGTTTATACGTTGGTCACAGAGCACAAACTATACTACAACAA
AGATATTATTAAGTACTGAAGGCGAGTTATTCTAAATCAGTGAATTCGAACAACTCATAC
TTTAACAATTTCTATAGGCGAAACATTTAACCGCCGCAGAAATTCACCGGCAGTTGGTAG
AGGCTTCTGAAGAGACTGTAACGTCTCGTCAGCATGTAATAGAATGGTATCGAAAGTTTG
CGGCCGCTGTTGAAGCAGTTTCGCTGGGACATCATCGACCACCCTCCCTACAGCCCGGAC
CTTGCTCCAAGCGACTTTTACCTTGTTCCTCTCTTGAAGCAGCACGTTTAGCTTCAGATG
AGGAGGTGAAACACGACAACGTAAATGAACACGCAAGGACAAGATTTTTACCAGGAAATT
TCATCAAAACTCATCCCACAAAGCGACAAGTGCCAAAACCCATACGGAGACTATGTCGAA
AAATAATCTAGTGTATATACTATCAGTTGACTGTATTGGTTGTACGAAATAAGATGTACA
AGTTTCACTACAGGCTCACACCTCATAGCAGCGAACGTCCTCATAACTCCGTTAATAATA
TAGATATAAATCAAACATACTGAATTTAATGATGAACACGTTTTTTTGACGGTTAAATTC
GTACAATTGAAAATTCGAAATTTACTACGAAGGTCGTTCAATAAATAATGCAACACATTT
TTTTGCTCAGCCAATTTTGGTTGAAAAAACCGGACATTTTTTGTGGAACATTTTCAAAAA
TTTCGTTTCGTATAGTTTCATTGACTTCCGACAGGTGACAGCGTTATACGGAGCTGTTAA
AATGGCGTCTGTAACGGATGTGCGTTCCAAACAACAGGCAGTGATTGAGTTTCTTTTGGC
GAAAAATCAGCGCATCTCAGATATTCATAGGCGCTTGCAGAATGGCTACGGTGATGTGGC
AGTGGACATAAGCACGATGAGTCGTTGGGCAAAGTGTGTGTCATCATCGCCGCAAGTTCT
AGCAGTACTGTCTGATATCCCGCGTGCTGGCCGGCCGTGCACAGCTGTGACTCCTGCAAT
GTCGGAGCGTGCGAAGACTCTCATTCGAGACGATCGACGGATCACCATCAAACAACTCAG
TGCTCAACTTGACATCTCTGTTGGTAGTGCTGTCACAATTGTTCACCAGTTGGGATATTC
AAAGGTTTGTTCCCGCTGGGTCCCTCGATGTCTAACCGAAGACCACAAAGAACAAAGGAG
AACCATCTGTGCGTAACTGCTTGCTCGTCATGAGGCTGAGGGTGACAATTTCTTGTCAAA
CATTGTTACAGGCTATGGAACATGGGTTCATCACTTCTAACCCGACACAGAACGGCAATC
AATGGAGTGGCGCCACACCCAGTCCCCTACCAAGAAAGAGTTTAAAGCCATACCCTCAGC
CGGTAAAGTCATAGCTACAGTCTTCTGGGAAGCTGAAGGGATTATTCTGGTAGATTTCCT
TCCCCATGGTCAAACGATCAACTCTGATTTGTATTGTGCTACTCTTCGAAAATTGAAGAA
ACGGCTTCAGCGTGTCCGTAGGCACAGAAATCAGAACAAACTTCTCCTTCTTCATGACAT
CGCAAGACCTCACACAAGTCTTCGCACCCGAGAAGAGCTCACAAAACTTCAGTGGACTGT
TCTTCCTCATCCACCTTACAGCCCCGATCTTACACCGCCGGATTTCCATATGTTTGGCCC
AATGAAGATCGCAATCCGTGGGACGCACTACGCGGATGATGAAGAAGTTATTGATGCAGT
ACGACATTGGCTCCGGCATCGACCAGTGGAATGGTACCGTGCAGGCATACAGGCCCTCAT
GTCAAGGTGGCGTAAAGCCGTAGCAATGAATGGAGATTATGCTGA
>VvP24XO-292#RC/Helitron_160506-164481 [forward] 3976 bps; scores=9:7 Multi_5'_ends:
TCACACTTATAATAAACAAAGCGAGTGTTTTTATTGTAGGGCGCATTTTGTGTATAATTG
TTGTATCTGTTATACAGAATAGCAAAAAAAAAAAAAAAAAATGCTTAAAGTTAGATCATT
ACATGAAATATTAAACACTAAACAAACGAATAAAATAATTATCCTATAAGGAGGGCAGCA
AAGCCAATTCGCACTGAACGTTGACGCTATTTGAGGCGATGGAGTTATGTTTCTAGTTAG
TTATGAAAGCAAATATAGATGCTGAGATAATATTATGTTAGTTTTTAAATTATGTACATG
TTTTACCTTCGCTGACGGTGATGACGCTGTGGGGCGGGAAGGTGGGCTGGTTGTCGTTGA
CGTCGACGACGGTGACGCGTATGGTGGCGGTGCCCGTGAGCTGCGGCGAGCCCTCGTCGA
CGGCGATCACCGTCAGCCGGTACGCGTCTCTGATCTCGCGGTCCAGCACGATGTTGGTCT
TCACCAGCCCCGAGAAGGCGGGCTCGATGACGAACGCGTTGTCGTGGTTGCCGTCCACGA
TGTGGTACTGCAGGCGGCCGTTGGCGCCACTGTCTGCGTCCGTCGCCGACACCTGCGTCA
TCACAACCAACATGGAGACGTCACCGACAGACTCTGATGGTGTTGTCGATGAGAAATGAA
ACAAGGGAGGGAGTGCGGGCTCATTCATGCCTACTGTTCAGAAAGATACCAGAGTTTTAC
ATCGAATGACGATCGAGGTTTGTGATTTAACCCACGACTTTTGCGTGTAATGTGATGATC
AGGATCTACACATCACCACCTCTCCTCCCCTGCGGCCAATGGTGCAAATTTCTTCCATCA
CCGCGGCTCCAACCAGATAACTCCGAGTCAGGCCCCGCATAATATCGTCGGGCCACGACC
ACCTGAGCCAATGCATAGCATTCAGTAACATTAGGGTAAGTTATTCCCTGGAGCGGGCCA
CTGATATAGGAATGTAGTTGGGGGATAGAGCTTCGATACTGTCTTTCTCGGCCTCGCGGC
GTGCCATTCTAGCCGTTTAGCTTGGGGATTCAAATCGAGCCACCCAGACCGCTCTGCGAA
ACGAGCTACGGCACTGTGATTATACCTGCTGTAGTGGCCAATCAGTATGAAATAAACACT
GTTCCACGAAGTAGGTTTTAGCGTTTTGGTATTTTCGCATCTAATAGTTTAAAATTATTA
GAATTAATGGAACCAGTGTCTGTTTTAATAAGACAATAAGAATGATTTTTTACGAGCTCA
GCACTTTTTACTATTAGGTCCCTTCAATATGACGCGGCATGCGATTGTAATTTAAGTAGT
AAAACCAATGGTCACTAACCGCCAAGGATTTTAAAATATGGGCCAATACTGAGTATTTGA
CACTAATGAATGAGGGAAAAAATTTTACTGGGTGAGATACCATACGTATTGTGCTAGAGC
TATGCCCTGCTGTTTCTAAACAATACCACACCTAATTACGGAAGATAATATTTATGTGGG
AACGAAGGCCTTCCCGGTATGTTGCTGAAATGTCATCTTAGAGGTTTCGCTGCCGCATGA
TGATTTGTAAAGATAAGCTATCGACGATGCGCTCTGCGTCATCCTGTTCGCGCGCCACTA
CTGCAAAGGCGTTCTCGAACGCCAACACCGTTACATAGCACTGCGCTCCTTACTGTGCAC
GTCGCTGCAGCTCAGTATCGCGTCCGCCACACGAACCGCGATGAATGTGGTTCACTATTA
CGCTCGTACCGAGTGCCTCTCCCCAGCCTCCCGAGAGAGGCACTGACAGGTAGTGCGATA
CTGAAACGCAGTCATCGCGGCCCACGTGGCGGACGCGATATTGAGCTGCAGCGTGGCGGA
GGATAAGCAGCACAAGGGACCTGAGGATGACGGCAGAGCACGCTCATCTTGCCACAGCAT
CATCCGGCAGCGAACCTATTAATATTTTCTGCGCTCCCTACAGGATTTAATACCATCAGC
AAAAGTGAGTGGAAAATGGCGTTGCCTTAGATTACACTATGTAACAAAATTTTGTATAAG
TTAATTTTGTTGTTGTTTCTGATGCATTGTGTTTCAAAACACTATATAAACAGAATTTTG
CATGTAATAAATTGTTTTTAGGGAAATGTCATCGATTTTCTTAATTTTAGGAAAACGTAT
TTATTTAGAACAATAAATGCTCGTTTACACATACGAATGAAACAAAACAAAAGAAATTCT
TAAATACAACGTTTGAAAAAATGGAAATGCAGTAAATATATATTAAAAAAGTTATAAAGT
AGATGAAAATGTTTTCATGTCATGTACAGTGTGCTTAAAAATGTGTCGTCTTCCTACATT
TCCTCTAATACGTTACATCACTCTCTCTGATCAGTCCCCAGATACAATCACCAAGCATTC
GCTCATTATACTGTCCCTGGTGCCTTCTTTCAAACAACTGTAAGTCCTGATGGAACCTTT
CGCCCTCTTCCTCTGAATATGCACCCATATGAGACTTGTAAACATCTAGATGCGAGTGGA
GTACATGCAGCTTTAGAGACATTCTGCACCCCTTTGCTGCGAAGTTCTTCAAAAGACCCT
CTACCACATCCCTGTAATTTTCCATTCTGTGAATACCTAGGAAACCATTCACAATATCCC
CGAAGCTCTTCCAGGCCTTCTTTGAACTGGTAGAAGCTTGCTGATGAATGTGTCATCACG
AAGTAATTTTTTCACTTGGGGGCACACAAAAATTCATCCCTTTATCTTACCTTCTGATGG
TTTGGGGAACACATTCTGAAGATACATCATTGCATCTAATGTTGTATCTAAGGCCTTTAC
AAATTGCTTTATGAGTCCAATCTTAATATGGAAGGGAGGCATTAGTATCTTTTACTGCTC
CACAAGGGTATCTTGCAACTCTTAATAGGTTCCACTGCCTTAGTCTTGGTGTTTGAATTT
CTGCTTTGGATTTTGTAAGTCCTAGATCCGTGATCAAGACATTTAACTCATATTGTGTGG
GGTAGTGAGGTATATCTTCATCCTCTGAGAATTCTTCTTCGTGGTCGATGTCGGTATTTG
ATTCACTACTGTCTTCACACTCTTCAGTACTGGAGGAGGAGGAGGAATGGGAAGCTCCTC
ACCGTGTGGAATGGGCCTAAGAGATGATGGCAAGTCTGGATATGCAAAGACATCGGTTTT
TTACTCCTCTTATGATGAAACAAGTCAATAACACAGAAATAGCGGTTGGAGAGGTGATCT
TTTGGTTCTCGCCAAATTCTAGGTACACCAAATTTCATTTTTCTGTTTTCTCCTCTATAC
CAGGCCTTGAGAGTGGATCTGGAACACCCAAACACAACATGTAGTGCCCAGTTCTTCTCT
TGGTTTCCCACAGGAATACCAAAGTAAGATTTTTATGCTAAGCAGAAGTTGTTAGCATCC
TTTATTCTATGCTTTACTGCTTTCGAGCACAGGAAGACGCCGCACACACAAAAAAAACAG
TCTAAATTATGTTTACAGCAACGGGAAGACGCAATTATTAATCAATAACATTAATCTGAT
ACAGATTACATACAGTTGAGTCGTTCATGCATATCATATATAAAGTGTTCTTAGCTAATA
TAATTTTAACCAATTAATTTCGTATTATTGGGCATAAAAAGCAAATAAATGATTATATAA
ATGTGGGAATGTTCAGTGTAGTTCAGTTGTGACCCGATTCATCCAAAACAAGCATAAAAT
TTACTTAAACAAGCAAAAAGTATTTTTTGTTACATTGTGTTATCATGTCTATTGAGAGCT
GAGGCCAGTGCGAGGCGTACCTGCATGACGAAGGTGCCCTTGGTGTTGCCCTCCCAGACG
GCGACGGCGTACTGCGGCTGTGTGAAGTGCGGCTCGTTGTCGTTCTGGTCGGTGATGGCG
ACGACGAGCGAGCAGTAGGCGGAGTGAGCCTCCGTGCGGGCCACCACCACCAGGCGACGC
ACGGCCGGCGACCTGG
>VvP24XO-309#RC/Helitron_621941-624484 [forward] 2544 bps; scores=15:7 Multi_5'_ends:
TCACTTACTACTAAAATCAAACACGTATTTAGTTCGTAGGAGCCATATTTAGGGAAATAA
GGTTCCATTCCAATGTGTATATATATTCGTTATTCCCTCTTAGGGATAGGAAAGGGCACA
CAACAGGGTGTTTAACAAACCTCCGCCACCCCCGCCTTGCGATGTAAATGGTAGTGTCAT
TGCGTATAACGTAATGGCAGACGCTAGTAACATCAGACCAGGTTGTTCTATCTTGACAAG
GAGGCGTGTCAGAGATTTCAAGGAAGACAGATGTTTTGAGAAAAACTTAGCAAGTGTCAT
AGCCTATAAAAAATTAATTCATACGCTTACTCGAAACTTTTAATCGTTGCTGAATTGTGC
GTTGTTTGGGTTTTAAGGAGAATGTTCAGGCTATCTGTCAAAACAGAGCAGAAAAGACAG
TTTAAACTGAAAACAATAACTGGAAAAGTTGCAAAAACATTGAAATTCCAGAACATTCGG
CGTTTGTACAGCAAGCGAAATGACGCGTGTTTTAGAATTTGAATGAGATGTGATGTCGTC
TGATTTTGAGTTGTGCTCACCTTGTAGAAGGCCGTCTGCACGAAGATCTGCCGGTTGGCG
TCGCCCACGCTCATGTTGTCCTCCGACAGCGTCTGCAACAACAACAAACAACAGGTGTTT
ACAGCAACGGAAATAGACACTGTAACCCAAACATCAAACCATAGTGACTCCACACAGCAG
CAAGTTTACGAAAAAGGAGAAATTAAAAAACTGGAGAAAACGGGACACAAATTTGAGAAA
GATGGTGGTAACAACAATGAAAAACTAAAATCAACGGTAGAATAGTAGCAATAAAGACTC
GTGCATGAAAATTGAAGAAATTTAGGATATCATCAGAAAAAGAAGAAACACTTTTTATGA
TCTCCTGGTGTGAATAAATCCAGAAATTTTGACATATTGGCACAAAGACTGTGTGATTAT
TTTTACCAAATGCCGAAAATATAAATACATTAGTTTACTGAAGTAAAAAGGGACATATCA
GAAAATACTGTTAAAAAAATTGTCACAGAGTTTCAGGCAGAATCGAAATAAAATAGTTTC
GCAAGAAGAAAAGAAGCAAACAACACACTATAAGGTAGAACAAAACATTGGGAGCAAAGA
AAATAAAAGAAAGAATGAAGTTACTTTTCGTGTTCGGAAGTTGGCACAACACGAGAAAAA
GAATACGCTGCAGAGAGAGTTTATTAGGTTGTTTCCAACAATAATCGACCGCATCCGCAG
AAAAACTCACTGCATCCGCAGATTGGAATATCTAACGCTGATAAATGTGGGTAACAGAGG
TGGCTGTACTCTTGGTGACTTGTGAGTGTGTACAGGTACTGGGAAAGCAACTTTCCTGCT
TACGTACAACAGTATTCAAGTACTAATGATGACATACCAGCATTATATATCAGATTTTAC
TAACCATTCTTGGAAAATAGTTACTAATCTGCAGTTGCTACCTTAAACTTCTACACGATT
ACTTCTGATGTACTGAGTAATTTCTGTACCTATTATAGATTTTCTCGTGGTTTAACACGT
CTAGTTTATTTTATTCAAACAACGAATGAAACAGCAAAAAAACTCGCAGCTTATGAAGAT
GGCGGGCGTGACATGGTGACTGTTTAATCACAGTTGCCGCAGTAACTGTCGAGTACTCTG
GCTGTTGGCAGCCCTGACTGCGCACCGTGCCACCTTCTGACAGTAATAACTCACACCTCA
GTGTGGCGGCTTGCTTTCCTGCAGTAAAGTATAACAGTCTGTAGACAGTCTAATGTAGAA
TGCTAAAAAGCAACTGCCTTTTCTATTTCTTCATATACAGGGTGTTACAAAAAGGTACGG
CCAAACTTTCAGGAAACATTCCTCACACACAAACAAAGAAAATATGTTATGTGGACATGT
GTCCGGAAACGCTTACTTTCCATGTTAGAGCTCATTTTAGTTTCGTTCCCATGGCCCCCA
CGCTCTCCTGACCTCAAACCTCTTGACTTCCATTTATGGGGGCATTTGAAAGTCCTTGTC
TACGCAACGCCGGTACCAAATGTAGAGACTCTTCGTGCTCGTATTGTGGACGGCTGTGAT
ACAATACGCCATTCTCCAGGGCTGCATCAGCGCATCAGGGATTCCATGCGACGGAGGGTG
GATGCATGTATCCTCGCTAACGGAGGACATTTTGAACATTTCCTGTAACAAAGTGTTTGA
AGTCACGCTGGTACGTTCTGTTGCTGTGTGTTTCCATTCCATGTTTAATGTGATTTGAAG
AAAAGTAATAAAATGAGCTCTAACATGGAAAGTAAGCGTTTCCGGACACATGTCCATATA
ACATATTTTCTTTGTTTGTGTGTGAGGAATGTTTCCTGAAAGTTTGGCTGTACCTTTTTG
TAACACCCTGTAAATGATGAAATTGTGATTTAACGATATACAGAGCTATTCAGGAAAATA
TTAGCAATTAGAAAATACAAACATGTTTCTGTTTTCATATCCCAGTGAGGCGTACGCGCA
AGCAACACACGAGATCACTTCTAG
>VvP24XO-329#RC/Helitron_782739-795378 [forward] 12640 bps; scores=10:10 Multi_5'_ends:
TCAATATTACTATATAATTGATAATATTATTATATATTGACAACAAGTTAGTTACGACCC
ATTAGTATAACCAATATTTCCTGTAATCTACAAATACAATCCCGAGTTAATTAATACTTA
TTATGTTGAACAGTGTATACACTTGTTACCAGCATCTAACAACCAGTTATTTTCTTACCA
ACCAGTTACCACAACTCATAAGCAGTTAATTACTCAAAAACCTGTTAGTATGATAATTTT
TCACAGCAGTTTTTGAGTGCATGCTATCCCATCTTAGTTACTATATATGAGTGAAATTTT
GTAAACAGTGTAATTACTTCATTTGTCAAAAGTTTCAACAGAAAGAAAAAAAACCATATA
TCATTTTAGTAATTGTGGACAACTTTGTCACCTTCCCCTACCATACACCATATATACTAT
TTTATCAGTCATTTTTAGTTACCAAATTCCAAGAAGAAAAATCTTTCACAGAGTAAAATG
GGTTCTGAAGCAGAAACTCTTTCAGTTCGGACTTAAAGTAGTTGGGTTTTTGTAGATAAC
ATTTAATTTCTGTTGGTAAGACATTGAATAAGGAAGCTCCAGTAAATGTTAACCCTTTCT
GTACAATTGACAGTGATTTGTAATCCTTGTGAATATTATATTTATTCCTAGTATTATGGC
AATGTATGTCAGCATTAAGATTGAAGTGTTCAGGATTTTCCACTACAAATGATAGTACGG
AGTATACATACTGTGCTGGCATTGTTAGTACACCCAAGTTTTTAAATAGATTTCTGCACG
ACGTATGTGGGCTTGCTCCACAAATAGTTCTTATAGCACACTTTTGCAATTTAAATACCC
ACTGTGCTTGTGATGAGTTTCCCCAGAATGAGATGCCATATGTGAGTAGGGAATGAAAAT
ATGCAAAATATACTAACTTTCTGGTTTCTATATTAGCTATTCTAGATATTATCCTCAGTG
AAAATGTAGCAGAATTCAGTTTTTTAAGAAGTTGTTGAATATGTTGTTTCCAGTTCAATT
TATTATCTATATATACACCCAGGAATTTTGTGAAACTGCTTTCACTGATTGCTTTTCCTT
CACATATCACATTATAGCTGTCTGTTGTTTTATTTTTTGTAACAAACTGGAGTAACTGTG
TCTTTTCTACATTAAGTATTAGTTTGTTGGCATTAAACCACGTGTTAATTTTCTTTATAG
CATCATTTGCTGTGTTTTTGAGGTTTTATGCTGATGGGTCTTTCAACGATATGCTAGTAT
CATCTGCAAAGAGCACCACGCATTCATCATCACCTAGTATATGTGGGAGATCATTTATAT
AGATTAAGAACAGCAGAGGGCCATGAATTGAACCCAGAGGCACCCCACATTTAACTATAC
CCCATTCTGAGTTTATAACATTTCCTGTATTAGCATCTTTCAGTGATACACATTGCTTTC
TATTTTCCAGGTAAAATTTAAACCAAAGTCCTGACTTACCACTAACTCCATAGTGGTCTA
ATTTACCTAGAAGAATCTCATGATCAACACAGTCAAAAGCCTTAGCAAGGTAACAGAATA
TACCTAGGGAATTTAATTTTTTATGCATTGATTCCAGTATGTTGTTTACAAAAGCAAAAA
TTGCTGAATCTGTTGAAACACCTTGTCTAAAACCAAACTGTACTTTACTGAGTAGGTCAT
TCTTTTGTAGATCTGCATACACCCTTCTGTATATTGCTTTTTCCAAGATTTTTAAAAATG
CTGGTAGAAGTGAAATGGATCTGTAATTCTCAATCTTGAGGTATCACCCTTTTTATAAAG
CAGTTTGATTATTGACTTCTTGAGTGAGTCAAAAGAACTATTACAAATATGACTAATAAC
TCTACTAATACTGGTGTCACATTCTTTCACAACATGGGATGAAACCTCATCATAACCAAA
TGACTTTTTATTTTTGAGGGATTTAATAATTTTTTTCAATTTCATTTTGACTGGTGGGAA
ATAGACACATAGGTTCTGTTTTTGGTGACAAGGATTTAAGTATTGCTATAGCATCCATAT
TCCCATTATATTTTCCTTTTATTTTTTCAGCAACTGTTAAGAAGTAGTTATTGAAAGAAC
TTCCTACATAAGAGGGGTCATTTACAAGTTTATCATTAACACTTATAGATATAGGTTTAT
GTTCAACGGATGATACAGTTGTTTCTATTTTAATAATGTTCCAAACACTTTTTATCTTAT
TATCTGAACTACTAATCTCATCGTTTATGGCCAAACGTTTAGATTCTTTTATTACTTTGG
TTAAAATTCTACAGTAAGTTTTGTAATGTTGTCTAAGAAGCATATTATCAGTATTCCTAA
TTTTTACATATAATTTCCTTTTATGTCTGCAAGATGTGTTAACTACATCTGATCAATATT
TTTTTAAAAAAAAGTTTAATTAGCATCTGAAGTTTTACTGAAATTGTAGCTTCCTGGGTC
TACAATTTTCCACACTTTTATCAATGAAGAAAGTAGTATTTAGAAATGACACAGTGCTGC
AGAATTGGTTTCCTTTTGTTTAAAAATCATATATAATATATAAATCAAAACCAATCAAGG
TATATCATAGTGTTTCTTTCTAATAAAAATTCTCAAGTAAACAACACACATATAAAGTAA
AAGAGAAGGCATTCTTTATTAATCAAGTACACTTACCAATGGAGTCCAGCCAGCAAAATC
TTTTGTATTGGGACTTGCTCCCTCAGAAAGAAGCTTTCTGACACTGTCCACATCTCCCTA
CAGTAAAAAAAAAATTAAATAATGTTTAAAATGAAAAAATACACCTTTTCATACATAAAA
AAGAAAAATTATATAAAAATTATAATTAAAAAGACAATGAAAGGTTGTTGGCAGCATTGT
ACATTTACAGAAGGGCTTTGTATTTCTAGATTTTCAACTAAACTCAGTTGGTTGCAATGC
CTCTTCTAAAAAAATATTGACTGCTTGAATTTATTACACATAATTTACTTTTATAAGTCA
AAATGTGTTTTTATTATTGTGTTTAGCACATACTATTTGTAAAACACACCACTTCCATCA
TAGCATAAAACAAAGAAACGTCAGAAAGAAATGCTCTGAGATCACTACGATAGCTTGAAA
GCCTGGCAGAAACCCTGAAAGTGGCAGCAAACAGGGTTCTAATGATGCTACAACAGGCAT
AGCAAGCCTGTAGTAGATTAAGATTTCATTCAAAGCAAAAAAAATTTGTAAAGATGAGAT
CCAAGGATAAAAGAAGTGGATATGGTTTACAGTTGATCTAATCATAAGAACATTGACCAT
GAGCATGGAGGAAATTGTGAATTTAATTGAAAGAATAAAGTTGGATAGCTTGGGGCAGAG
AGAGACAAAGTGGAAAGAACAATGCAAAAGGGAACTGAAAACAAGTTTTCAATTGTACTG
GAAAGGAAATGAGGAAAAGAGGAGAAATGGAATAGGGGTAGTTGTGAGAAAAGGAGTAAA
GGATGAAGTAAAAGAAATAAGTAACAAGATGATGAAGATTAAAATAGCGGTTAAAGGAAG
AAGCTTGGGGATACTGTGAGCATATGCTCCACAAGTAGGCAGACCAACAAAAGATAAATG
CTGACGAATATAAAGAAAAGTTGCAGAGACAGTTGAAACGTCAAAATGTAGGGTGTCCTG
TGGCAGATTTCAGATTTGTAAATAAAATAAATTCAAGTTGAAGCTAATAATAATTATTTA
TTGGTTATCACCACAATCTGGATACATGTGGATTTTTTTTTAAAAGTATTCTATCTAAAT
GTTTTCTGTCTCAGCAGACACACTCACTGAATCCATTGATGATATACTGAGTAACACATT
TCAGTAGCAATTGTGGAATAGCAATCACCTCTCACTCAATATTTTCTCTTAATTCCAATA
TGTCTGTTAGGTTATTATCAAACAATTTTTATTAAGGTACCCCTCCACCCAAAGAAAAAA
ATCCATGGGGATGAGATCTGGTGATCTGGGTGGCCACACAACATTGCTACATCGACTAAA
CAATTTTCCAAGGAATTGTTTACAAAAATTTTCATGGTGGCTCCTGCTTTGTGAGGTGTG
GTGCCATCTCGATGAAACCACATGTGTGAACTGTATGACTGATGCTCTCCAAGTGGAAAT
GGTACAAGTAGCAGGAGTAGTAGGAATGCAACGGTTATATGTGGAAGGAGAAAACACTAT
GAGAAGACTGGATAAAAGGAATAATTGTACCTGTCTTCAAAAAAGGAAGCAGGTAGGAGG
TTAAGAACTACAGAGGAATCACACTGATGTGTGAAAATGTATGAGAAGATACTTGAGAAA
CGAATATGTGACGGGGTTGAAAAAGAGATTAGGAAGAGCCACATGCTTCAGATTGGGAAG
ATCAACAGCAGACATGATATTTGCAATGAGACAGCTGCAGGAAAAACACCGAGTACGGAA
AGAATTTATACTGAGAAAACATATAATTATGTACTACACATGAGTAAGGTATAGTGTAGT
CCATAGAGAACAGAGGAGTCTCAAATTAAACCATAAGCAGAGTGATAGCTACGAGAAAAT
ATGGGGAGAAATAACAATTGACAGAAACAAAGTAACAGGCTAAAACCAGGAGGTGCCCTT
CTAATCATAATCATGGATGTAATAATGGAGATGGTGGCAGTGAGGATGGGAGATGAAAAG
ATGAAAGTGATGGCTGGTGATCTGGGGGAGTGGTGAAGAGGAAGTTCAGTGGTAGTTGGA
TATATGGATAGGTGAATATGCCATGAAATTTAATTTGAAGAAAAGGTGAGTATATGGTAA
CAACCAGAAAGAATAGTATAATCAGGGGACTTGCGAAGGTAGAACAGCTGAAGAAAATTA
ATAATTTCAAATACCTGGGAAGTGTTGTATGGGAAAGCATGTAAGGGAGGAACCACATAC
TGGGTTAACTAACCTTCAACTTGCTTTAAGTTCTGACAAAATTTTCGTTAATGAAACTGT
ATAACCATGTGTAAGCCTGGATAAATCAACTGTAATGCATTACGGTCACCACTTCCCTTA
TTCCTTAGGAAAGAAAAGGTTACTATTCACTACGAAAATATGCACTGTTCACTTTATGAA
AAATTTTCAATATATTTCAAAGTCACATTTGAAAGCCACAATTACAGTTGAAATGGCTAA
ATTGGATTGAACCTCTCCAAAACTCGCAAGTTATGAAGAGGAATAAATATCAGACTAAAC
ACCGTTAAATTCAGAATTAAAGTTTCATAGTCACTGTTTACACCACGATCCTACCAAAAT
ATTCTATCATGGTTGCTGGTAGCGCATGGTGTTACAAACTGAGTGTCTTCTGGTGACCAA
TGATCGTTGACGGGCACCAGCACCACCAAACGGTTTTCTTGGAACTATCTACCACATAGA
CGGCTCCATGACATAAAATACAAGACAAGACAAGACGGATTGCCTCTGCACGGTGTTATA
TACCTTTTGACGCCTGCCTTCTGTAGCGCCTCACCATCCCAGTCTGTCAAAATTTTGTTA
TTCCCCGTGTTCAGAATTTAACAGTGCATAGTATGCGGCGTATAGGTTTGTCGAGTTAAT
GACGACTTTAGTTCTAAATCTACTCAATTTACTGTAAAAAATTAAAATGCGTGTGTGTTA
TAGTAACTGACTTCCAGAAAACTGTCGGTAAATCCCCTTGTTTATACTTTGTTTCCACAA
TTTTAGAAATTTCTGCCAAATTACAAATGATCATGTTTAAACCCCTGTCATTTTGTTCTG
TGATTGCTCCTGATTTAAATACTGTAACTTTTATTATTATCGGTGGTGTATTATAGAAGT
TATTAACATCACAAAAATGGAGGTGATTCATATTCGGCAGACACGTTAAAAAAAAAACTA
GTCTCTCGTTAATTATTATTAAAGTGCTGCTTATTTCGAAAGTGTTATCTTCTGAATTTT
TATTTTATTTTATTATACGTTTTAAAAGTTATTTTGTTCACTGAAGTGGTCTTGGTAATT
CACAGTTTAATTTTGAAAATTACTACATTTTTACTTATGATGTCATTATTATAAAACAGA
TTTAATATTCGTTATACTGAATGGAATGCTTTAAAACTTTAATATGTTGTACCAGGTTCT
TTACTCTTGCATAAAATTTACTTTTTAGCTCCGGAAATTATCGACAAGGTGGTGTTATGT
GGTGTTGAAAATGCAAGTATGTCCAACGAAGTGTTTCAAATTGTTTTTACTTTATTTATA
CTGTCAGAATTATTGGTTTTTAGTGAATTTAACTTTCTTTTGGATTATTAATATTATTAT
AAAAAATACTTTACTGCATCGAAAAGTGTTGAGAATTAGTGATATAGTCACGTAACCAAA
ATCGACTGTTTACAAGTTGGATAACTATGGATTTCACTAGTTCAGGTTAGTTTAAAGGTT
ATTTACTATTATTAACTGCTCATTAAGGGCTTGTATTATGTGCTGAATTACTTTATTGCT
TTTAAATCGTCTTATGTTCTGAGTTAGACTGCAGTATCGGCTTCTGCATGAATCACGTCT
CCCATATCCTGTAGTTACAAGATGAATAATTTTAAAATTTCTGGAAGGCTTACCCCTTCC
CTTATGCCCTATAGCCAAGAAAACTAGAATTTAACCAAATTCTAAGATGCTTACAAGCAG
ATGGACTGATAATGAGATAAGTGAAAAAGGAAAGCAGGCAGAGGCATTTTTAAGCAGTGT
CACAAGCTTAATATGCAACAATGATGTGACCCAAAGAAGTACATAATACATTCATGTCCT
AACATACATTGCTCAAACCTTGACAATGAAGAGGCAAGATGTTAGCAGGATGCAAGCAAG
TGAAATGAAATTTCTAATAGGCAGAATAGGAACATGATAAGGAACAAGGTGATTAGAAAC
ACAGTACAGAAGGAACCCGTACAAGAAACAATGAATGCAAAGAAAAAGAGAATGCTAGAC
TAAAATGGTATGGGTATTTTAAAAGAATGGAGGAGCAGAAAATACAGAGGAAAATTCATA
AAATAAGATTCACAGTAATTGAACCAGAGGAATGCCAGGGGATAGATTGTTGAGAGGATT
GAGGAATTTGTATAAAAGAGAGCAAAGGACTGGATCCAGGTGATGATGGAGAGGTGTTTG
GAAGAAAAAAGAAAATGGAGAAGCTTGTGCAAAATACCATACCCAGTTACTTTAGTTGGT
GGTGATAAACAATCTAACCATTATCTTGTATGTGGAAAATATATTCCTCAGAAAGAAAGA
CAGACAAATATTCTATTAGATAAAATAAAAAAAACCTGCTTAAAGGATAAAATTAGGAAG
ATTGGTTCCATTGTTTCAAAAATAGATTTCATACCACCAGTAACATCACTAAAACAACAA
CACAGTACTAATGATTTTAAATGATATATCATATTCAGAAACAGATTGTGTATGAAGGAA
ATAAATGTCTTGATAAAAAAAACAGCTAATATGAGATATGTTTATGTTTACATTTGCATG
TACGGCAGGAATTGTAACACCAAGGTCATGAAACAAAGTGGAATTCTTATGTATTCTAAG
TGAATTTTTAACAATAGGAAACCTTTAGAAAACAGTAAGCAAGTAAGTAAGTTTTTACCA
TATACTGTGACCAACAAATAATTATTAGAGTTACTCTATATGAACTTCGAGAAAGTACCA
AAATTTATATAATTCTTACTGCTGAAGAAGGCTAACAGTCTGCTGAACATACACTTCAGA
GTCAGTAATAACATAGATCATTCATGCACAGCCTACAACCATCAAACAAACAAAAATAAT
TATTCCAAGTTTGAATTTTTTGCTGGTTCTGTGCCATTCTACTGTCACCTATAGGAAGCG
AATGTTTATATCTGGTCCTTTAATTATTTTTTTTTTTTAAATGTGTTTGACTTCTATTCC
TTTAAGCAATCAATTGTTAAGTGGTCTTTATCACACTTTATTGAAAAAGATATTAGTAGC
TTTTGATTTTATTTTGTAGATTGGCAATTTATAAACACACCCATCTTCCCCCTATCCTGC
ACCTACCTACATTTGCCCTCTACAAATTTTATCTTTAAATTCTTTCAAAGTTTTCGGTAA
ATTATTCATAATTTCTCTTGGTAACTCATTCCAATCCCTGACACCCTTACCTAAAAAAGA
GAATCTTCCCACACCCTTGTGCCTGAAATTGAGTGCCAGCTTGTGGTCATGGTCATCTTT
TCCCTTCCATGCACTACTTTTCATACCTATTACAATATCTTTCCATGCCTCATTGTCAGT
ATATGCCCTGTACACTTCCAAAACCCTCCTCATCCTCCTCCTGTCTTGCAATGAATCCCA
TTCCAGCTCCTTTATTATATCCGTCACTGATTGCATTCTGCGATAATTTCCATAAACAAA
TCTAGCAGCCCTTTTTTACACCCTCTCCAACTCCTGTATTTGATACGTAAAATGAGGGTC
CCATACTACACTACCATATTCGAGCAATGGTCTGAACAAAGTTTTGTAACCCAATTCCTT
TACTTCTCTCGTACATCCTGTGAGATAACAACCATAGGACTAGTTAATTGTAAAATAACT
AATGTAAGTAATAGTAAAAAATACTATGGTCGAATATTTAAGTTGGCAAACATGTAATGC
CAAGAGCTATACAATTAATATCGCTGACTGCATTGGAAGTTTTGTTTTATCGTGGACTGA
TGGTTGTCATGGATGTTTTAGCAGTAGAGGTTTGACTTGCAAGTCGATGATTTAAGATTA
GTTAAGTTTGTGAGAAATTCAATACTGAAGATAAATAAATAATCAATGTTGGAAAATTAT
TGGAGAATTATTTAGTTGAGTACTGAATAAAATTAATCAAGATAATGATTTGTACTAATC
AGCAGCGAGGCGGCTATCGTTCGTAATTTTGGTTTAAATCCAGAATTCATAACGGGCCAT
TTTAAACAGCAAAAGTAAGCCTTAACCTCGCAATTGGCGAACCTGGACCAGGATTATGGG
TGTTAATTAAGATGATTAACATAACACCTTAAACGTCTGGAGTTTCTTCTGAAGCAGTGT
TATCAGTTGAGCAGCAGCAGAGAGCTGATCTACGGGCAAGTGCATCAAGTAAGAGAATTC
CAGTTTTCATTTTGTTTTTGGGACTGCAGTGTCAACGATCAGATTCTAACAGGAAGGATA
TTAACTAAATTTTGAACACTAAGTAAATGATTATGAAAGTGGAATCAAAGTTGAACTTAC
AAGTTGAGTTACACTTTGTTAAAGGACAGTTGCAAAGTTAATTTATTTTTCATGTGACAA
AAGTAATTAAAGGGGTAAAATTTGTGATTTTAAGAAATTGTAATTATATGTACAGCCAAA
TTAGTTAAAAGAGCAAAAGATCAGTATTTTAAGCATTTTCGTATATATGTGTCGGCTTTG
TTTCCAAGCCTGAGGCCGTCAAATTTTGTTGTTTCCTTTCAGTGATAATATACATGTTTT
TCAGCAGTTACGATAAAAGATTGTAAGTTAATTGGTACCTTTCTGTGTCTTCCTAAAAAA
AATTGTGTTGCAGAGTTGAATGTGGACAGCGTTGTATTGTTGTGGATTGGAGTTGTAAGT
TTTTAATATTGATTGCGGTTTAAAGAATTTCTGCTAAGAGTAGTAATACCGTTGTGTTTT
GCTTGCATTATGAAATTTTAAATGTCAAATTATTATGGAAAATAAGTGTGGAAAATTGGT
TAGTGAGTTGGGAGAAACAAATAGTATTATGTCGGAGGGGGAAACGGTAAGTTCCGGAAT
CTTAAGTTTTGATGGGAAATATGAAGACCGAATGGGTGTCCGAGGAGATAGTAATTACGT
GCAAAATAATTTCAGTAGTAGTCCTATTAATAACGGGGATAAAGATGGGGTTACCGGTTA
TTTTCCAAACAATGATCTCAGCAACATTGATGAGGATGACGAATTGGTTGATGGAGAAAA
TGAAATTAATGGGGGGCAGAATTCAATAGGACATGCAGTTTTGCCAAAACCAAATCAACC
TGAGTACGCTCGAGAAGGGAATACGGACCTAAGGTTGCTATTAAATGCTATCAGAGAAAT
GAAACAAGAAATGAATCAGAGCCAAGAAAAAGTTATTCAGAGAATTGAGAAAAATCAAGA
GAAATTCAGGCAAAAATTGAAACAAGACATAGGAGAACTTAATGAAAAAATCGAACGTAG
TCAAAGGAGGGCAGAAGAGATGATGGGGAGGATGTCAGACAGAATTGAGAATTGGAAGTC
GGTTCTGACCTTGTCGCAGGCTAACTTGGCAGCTTGATCAGCTGCCTCGTTCCCTCTGAT
TCCCACATGGCCGGGTACCCAGCAGAATAACACCTCCTTTCCACGAGATTGAAGGGAAAA
GAGGGCGTCCTGGATGTCCTGGACTAGACGATCTGCTGGATACATATTTCCTATGGCCTG
AATACAACTGAGGGAATCACAGCATATGATGAACAACTTATCGCGCATTACTTTCATATG
CTGGAGCGACTTCAACACGGCATAGCATTCGGCAGTGTAAACGCTGCACCTGCCGTCCAA
TTTGAATGTGTAAGTCGCTCGAGGGAACACTACGGAGCAACCAACTCCGTTAGCCTGCTT
AGACCCATCCGTATACACCGGGGTAAACGTGTGATACTGGTTTAAAACATCTCTAAAAAT
TCTGATAAAAACATTATCGGCGGTACACAGCTTGTTGTGCCGCGATAATTCTAAAATTGT
TCTGGGCCTCTTTAAAAGCCAGGGAGGAGATTTACTCCAACCCTGGTGATAAAAAGAAGG
AAGCTCGAATCCGTATTGTTCTAAAATAGCCTTTGTACAGTAGCTGAACGGTTTAGTTGC
TCTATGCCGGTTGGTATACAGCCGCTCGTAGTTGGGATGGAGCACTATGTCGTGCACGGG
ACTGCCAGGTGTTATGGCGAGGTGCAGGTAGTGTCGCACCATGAGGAGTTGCCGGCGGAT
GGTAAGCAGCGGCTCGCCCGAGTCATCACAAATGCTGACAATAGGGCTGGTGCGATATGC
ACCTGTGGCGAGCCGAATTCCAGCATGGTGGACACTATCCAATACACGCAGATAGCTGTC
CCGTGCCGAACCATAGACAATACAGCCGTATTCCAACCGTGACCGTACAAAGGCTCTGTA
AAATTGTAGCAGGCAGGAGCGGTCAGCGCCCCATGACCTGCCACACAGACATTTTAAAAG
GTTAAGAGCTTTTAAGGCCCTGGCTCTCACATCTTTTAGATGCGCAAGCCAGTTAAGCCT
TGTATCAAAAATGAGGCCCAGAAATCTAACAGTATCGCTAAAACTTAAAACGGTGTTCCT
CAGGGTAAGGTGAGGCTCTGGTAAAAGGCTTCTGCTGCGGGTAAAAAGTACACACCGGGT
TTTCTCAGCGGAGAAACGAAAACCGGTGTGCACCGACCATTCATCCAGCCTGTTCAGCGT
GAGTTGCAACTGCCGCTCAGCGCTTCTCAGGCTGGACGATACAATAAAAATTAAAAAGTC
GTCCACATATAAGGAGTACCTTAGGGGACTCCTTATAATGGCTCCTATGCTATTAATAGC
AATGGCAAAAAGCGTAACGCTTAAAACTGACCCCTGAGGGACACCGTTTTCCTGAATAAA
AAGATCAGACACTTCACCACCGACTCGGTACCGGAAGCAACGACCAGATAAAAATGATTT
TAAAAAACGGGGTAGGTTTCCCCTAAAACCCCATTCATGTAACTGTTTTAAAATCACATG
CCGCCAGGTAGTATCGTAGGCCTTTTCAAGGTCGAAAAAAACACCCACAAGGTGTTGGCT
GCGGATGAACGCATCCTGTATTGCCGCCTCCAGGAGGATCAGGTTGTCCAAGGTGGAACG
GAACTTCCTGAATCCACACTGAAAGCGGCTCAGAAGATTACGGGATTCAAGACACCAGAC
GAGGCGGCGATTCACCATCCTCTCCAGTGTCTTCCCCACGCAGCTAGTCAAGGCAATACT
ACGATAACTACCTGGCAACAATTTGTCCTTGCCAGGTTTTAAAATGGGAATTAATGTTGC
TTCTTTCCACGAGTCGGGGAAGTGTCCTCCGGTCCAAATGTCGTTAAAAATATCTAGAAG
GTACTTTTTAGCATCCTTACTGAGATGCCTCAGCATCTGGTACTGGATCAGATCAGGCCC
TGGAGCAGTGTCGTTTGCGCTGTTTAACGCTGACTCCAGCTCCCAAGATGTAAATGGGCA
GTTATAGGCTTCTGTATTCGACGAATCGAAGCACAGCGGGCGCCTCTCGGCAGCGACTCT
TCGTCGCTGAAACCGAGGATCAAAGTTTTCGGACGAAGTGATGGCGGCAAAGTTCTCCGC
CATCAGCTGCGCTATGCTTCGTTCGTCAGTAATTATATGTCCGTGATCCAGTAACCCAGA
TACTGGTGCGCGGGAGTACCTTCCAGATATACGGCGAATGGACTCCCATACTTTCGATGA
AGGCGTGGAACGATTTATAGTGCTCACAAAGTTCTGCCACGACCTCTTCCTGCTCTCCTT
AATAACTCGACGCGCCTTAGCTCTGGCAATACGGAACGCTGCTAGGTTGTCAGATGTTGG
GCACAACCTAAAACGACGCAACGCCCGTCGGCGACCCTGA
>VvP24XO-332#RC/Helitron_41542-53746 [forward] 12205 bps; scores=7:12 Multi_5'_ends:
TCTTTATTTTACTAAAAAAAAACAGCATATTTCTATTTTACCTGCAGACTATATTTTTAG
TTATAATGTGTCTTTCTATGCTGAAAATATACTTTCATTGTTAAATTCAAGTTATCTTTT
AAAATGAATGACACTCCTTTCACATATGTGAAATACATTGTTCATTATATCGAGAATGTG
ATGCAACAGACATAAAAATATAGCATCTCGTTTAGTAATGATATCAATGAAAAAGGAAAT
TTCTTTTAGGCAATATAATCCTTTGTCATCTTGTTTGGTAAAATTTTTAGACTATACAAT
CCATAAATCAGAATGATCATCCTCAACAGCTTTACTTGTGGGAATGAATGTGGAAGAAAT
CATAAACTTAGATTTGACCTTCAGATTTTTATGTTTGTTTGCAATATTGATTAATTACAT
TCTGCATTAAATGCCTTGAATTACCTCTCTCTAATAGGGTTTTGTGAAACTTATTAGTTC
TTTGCGTTTGTTCAAGTAATTACAGACAAACAGTCTCTCAATGTTTCTTTCTCTTTTCAA
TCACCAAATGAGGGACAAAAATTGCTGCACCTTAGAGCAAGTTTTGGTCAAATTGTTATT
GCATGATTCTACTGAGAGCCTAATCTCTTCTGCAAGTTCTCTGACAGTCATATAACAGTT
TTCATACACCAAATCCTTGATTTTCTAAATTATCATCAGTTAAGGTTGAGGGCCTTGATT
GAGGGTAATCTTCAATTGAATGATGACAGATTCTGAATTGGGTAAACCATTCATAACATT
GTGCAAGACCTAGAACATCACATTTCTAATCTTGCTTCAGAAACAAAAAACTTTTTTTCA
TTTTTTCCCATTTTCATGTTGCATCATCACAAAAATTTCATATTGCAGGAATCAGCAATG
GAATATCCTTTACTCAAAGATCAATAACAGAGAAACTAAAAGGTGAATTCAAGTTGCTAA
GGAGGATATGACAAAAGCAGTGGTGTGAAGAACAATGCTACTAAAGATTTCTAATATTCT
TTAGGGAAAATGAGAGGCAGAGAAGGCATTCAGTATGGATACGGATGGAGAAGTTGCTGA
AAAATGAAAAAGAGAAAGATATGAAACAATTGATATGATCAGACACTCAGGGACCCATTT
TTCAGAGCTGGGATAGGAAACATCAAAGCAGGAGCTTCTCCACCTAAGAAAAAATGACTA
AACTAACAAATTAAAAAAATTATTTTGATGATATGGTGAAGGGACTGAAGTACATTGCCA
CTGATGTATTAAAAATTGAATGACATGCCATTTCACCATAACCAGAAATATTTTGATCAA
GTCCAGATGACTGGAAAAGGGCCATAGATGTATCATTTCATAAAGGGGAAGACATATATG
GTTGAGAAACATAGGCTGATCAGTGATAGGAAAGTTGTGTGTTATCAGGATGTCCACATT
TTTATTATTGACAATTGCAGCATCCACATTTTTACTAGAAAATGAATTACAATATTCAAA
GACGTGGAGAAACTGCTAGAACAGGCTGGATCACATCAACTATAGAGAATAGCTAACTGT
GAGAAGTGGACTGGGCAGACAACATCACAACCTGCCTATTGTATAAGGTAGGTAGCAAGG
ACATCCAGTCATCACTCAAACCACACGTTGAGCTAAGTCTTTGTTTCTGAAAGGAAAAAG
GCTTGATGGTGCAAGTGTCTTGCCTCACCATAATAGAATTTCTACAGTTTCTGAGAGTTA
GAATTAAGGATTGAGAGAATTATCCTCACTTGCTGTGACAGTGACCAATATAAATTTACC
AGTTAAGTGATTTTGGACACTTCAGGAAATCTTTTCTGTGCCAAAGGGCAAGAAGTATGG
GAAACCAATAAGGTGAGAGCACTTCTACAAATACTTACATGATGGGGAAGGAGGTACTAA
GTCGGGATTAAAGAAGTATTCAACAGAGTAATTGTTGATATACCAATAAACTAACTGTTG
TTAAATTTATTTGTATTTACAATGAATCACAAGTGCAAGAAAACAAGGCCTGATGGGTGT
GGGTGGAGCTGTCTGGAGGGAGAGAGGAAGATTGAGACATCACTGGATGAGAAGACACTG
ATCTATGCGCCTTGGTGTGATGCACTTGGATAAGCAAGATCAGCTGCTGCAACACTAGCC
CAGTGGCCAGTCAGCTGCAAACAGTCAAATTTTATAAGTATTGCTGTAACATGGGTATTT
GTTTCACTCACATACAAGTGTTAGGAAAAGTGTTTTTGACTTGGTAATGCCAAGTATCAA
TGTCTGTTAGTCAGTTGTAAATATGGGCTATGATGGTGGTGCTTCATTATGGTATTGTCA
CGCATATGTGGTAAATATAAATCCCTTGAATTGTTGCTGCACAAATAACTTTCTCTTTAT
CGAATAGCCATCATTATTCTGGTGAATAACTTCAAGCAGATAAGAATCCATGTTTTACCA
TTTTCTTTTCTTTTCTGAGAAGGCAGTGAATTTTCTTCAAATGCCATTTCATTTGGACTC
AAGTGTCAAAAGAAATTATGTTGTTGTAAAATCATTATGTTGTTGTTGAGATATGCATTT
CTTGTTGTTTCTGAATTCAAGTTAGTCATTTTCATATACAAGTGTTTAACAATTTCTGAA
AATGTTGATTTCCATAATTATGTTGCTGTGCGAATAAATCAACAATGTTGTTATAATTTA
AAGAACAATTTTCATTAATACAGAAAGTAATAAGCAATAATTATTATAATAATGTGAATA
ACAAGGTTATCACAGCATGTAATAACAGAAGGGATGTATGCGAAGAAAAAGTATTTCTAA
AGCAGAAACTTGAGTTTGGGAGGGGGTTTTCATGCCAGTCTCAGTATTGGACTATATGGA
AGTTATTTTAGATGAAATGGGCAAGGGAGATCGAGTTGATAGAGTGGCATTGGATCTCTC
AAGGGAATATGAAGGGTGATAGAATGGTAGTAAATAAATTGCAGTAAATCTGAATGTGAC
TTTTCAGTGGTAAGATTTCAAAAGAGGTGGAAGTTAAAATAGGAGTGCTACAGCGTGGCG
TATATTATTCTAAATAGTGTTTGTGTTGGTTTGTAGTCAGAATTTATGTTGTTTGCAAAT
GGTAATATTCTGCTACAGGATTAAAATGAGAAATGTTTGAACAGCTATAAAGGATGTGAG
CAGAACATCCAGTTGGGGTAGGTCAACAAGGAGCAAAGGTAAACATAAAAAAGCATCAGC
TACTTAGAAACAGAGACAGCAAAAAATTAAAAAAAAAAAGAAGTGGAAATGAATCTGGGA
GTGCTCTAGGTAGAATATTGGGGCCATTGCTATTTGTTATTCGAATGAATAATTGTGTTG
ATGGTTTACTATCTGAAGTTAGGTTGTTTGCGTAAGATGTAAGGCTATACAATAGGATGA
AAATGATAGAAGACTGAACAGCGGAAGGGTGATGTGGCCAGGATATCTAGTTGGATAGGT
CGACATGGAATGAAGATAAATACAAAGAACAGTCCGCTTATTAGGTACATGAATAAAAAA
CTAAAGGTTTATTATGATTACAAAATGGGACAAGAATTACTTATTGAAGAGTTGAAAAAT
AAATAACTTGGCATAAGATTTGATAACTCAGCTGGACAGGGCACAGAACAGGTAGTAGGA
AAAGGTTTCAAAATCCTGATCAAAAGAATGATAAGGGGATATATCAGAGAAGTAAGGAAA
CTGGGTTTCAATACTTCTGTCAGACCAGTGCTTGAATATGGTGTAGTATGGAACCCACAG
TTTTGTTGCAAATACAGGAGTTGAAGAGGGTGTAGACAAGGGCTGCTAGATTTGTTTCTG
GAAATTACTGCAGAACACAACCAGTTACTAATTTACAAAGGAGCTGGAATGGGTTTCACT
GGAAGACAGGAGTGGTGCACAATGCATATACTGGGGATGAAGCATGGAAAGATATTGGTG
GAAGAATTAGGATAGGGAAAAGTTGGACTTCACCAAAGGCTGACACCCAGTTTCATGCAT
AAGGGTATGGGAAAATTTTCCTTTGTGTGTAAGGGGGTCAGGGATTGGAATAAATTACCA
AGAGAGATTGTAGTATAACAGGCTACCTAAAGAAAATTATTACTCTGTGAAATTGGTAGC
CAGGGTAAGGTTTATATATAAAAAAAGAGAAGATACAAGATCGGACAAGCTTGATAAAAA
CCATTGGCGTGGTCGCTTTGAACTTTAAGTTGCTGCTAAAAGAACTTGTAAACATTAAGA
TAATTAAGGATATTATGACATTATAATAAAAAAGGAATTAAGTCATATAAGTTTATTATT
TATTTGAAGTATGAAGAAAGAGACGAAATAGGCAGTAAGCTGAAAGTTTACTCAATCACG
AATTAAAACTGATCGGGTATCCTCGATAAGATACGAAAAGGAAGAATATAAAAAAATAAA
ACAGTAAAAGGGAGTATCATCATAGAAAATATGATAAGCATAAATAAATAAAAATACGAG
ATGGCGACCGTGACAGGACATGCAGTAACTAATAAATATACAAGTTATCACGACACCCAG
CGACTAACCAAGAGAGTATTCTATGTGAACCTAACAACAAATCTACGGCAGCTCCATCCT
AACTACTCGACATAAACATCGCAGACTACAGACAGCTGTTTACCGATCGAGTAGTACCTT
TACCTGCACTGGCTGCTGGCTTGGTTTGCTACGTCAACGAATGACGCATGCCGTTGTAGG
TTATAAAGATAAGTGATTTTTTTTTTTTAATACTGAACTAAATTGGTGCAAATTATCATA
CAATACGAAACTTTGGTTGTATGACAATTTATAGATCATAATTTTGAAAGATTCCATTAC
TTTCTTGACCTGATATATTATTCATATAATAAACTAATAATATTTCCAATAGAGTAAATA
TAACTGCGCACGCTTCCATGAGAATTTTCTTAATGCAGTTTAGACAAAATGACATATAAT
AAATAATCTTTAAAGAACTAAAAAGTCGTTGCTTTTCATTCAATGTTAGTTTTGGTTTCA
AAGTTAATAGCCCAACTGGAGGTAATGGACGTATTAATAAATTGTATTACTTTCCGCAAT
TCTTTAAATATGCAGGAGCCTGAAGACCCTAGGGAGAGTGCAGCCATCGAGCCATTCTCC
GAATATAGTGCTAAACAGTGATGACGTTTCGGAAGATTTTTATGGGTTTCCCGAGAGCGT
ATCATCGCCGATTGCTCATGTTGACACACTAGTACCAAGCACCGATAAGGGACCAGAATC
GGACGTAAACAATCAACTGTCTTCAGAGATCTCTGAATTGAAACAATTAGTATTAGGCAT
CTTTTCACAGTTGATTGAACAAAAAAATGAGATAACAGAACAAGTTAGACAATCACAATC
ACAATTAGAATTCGAGTTGTCAGAAATTCAGAAATCACATGACTTAAAGGATCAGTTTAC
TCCACAATTTCACAGTGTTACTACCTAAATAGATACTATTAGAGAGGAAGTTGAAGCTAG
TAAAATGTTTTGTGAGAAAAATAAGTACAAATTAACAAGCCAAATCGACACGATAAAGGC
ACACGGAGAAACCACTGACCTAGCCATTATGGATTTAACATTAAAAGTGAAAACTTAAGA
AGATAACATCGGTATATTGGAACAGAACTACACGAAAATGGGGAATCAAGTGAAGAAAAT
ACAAACAGACCTCAGTACATTAGCTATACAACATGAAACTCATACAGAAGTAGTAAGGCA
AAAAACAGCCACCACCGGCTTAGTCCAAAACTTTGACACACTAGGAGATAAACTAAAACA
TATGGAAACTGAAGTTAATACCACTCAACAGACATTACAGTTACATGACTTGCAATTAGC
AGAGGTACATGAAAAATGTAAAGAGGCTGTGGAAGCAGAAAAAACAGCAGAATTGAACAA
GGAAGTAGATGTGTCTGATCAAGAAATGGCTAGGCATTTTGTCAGTCTTGTTAACTCAAT
TCAGCAGAAATTTATGCCAAAAAGGAGACAAGAAATAGTTGCAGAAAGGGGGTAAGACGA
AAGAGGAGAAAGTTGCATCTGCATGAAGAAGTAAAGAATGTGATTAGGAAGAAAGGAAGA
GAGGAAGAAGAAAGTTGGAAATCCTCAGCGATAAACAACGAGATAAAGATTTTTTTTTTT
TTTTTATAAAGGATCATTTAAAGTAATCTGTAGTGACAATGAGAACTAGTATACAGTAGA
CTACCCAAATGAGTAAAAGATTAGAAAAAGATATAATGTCATTGCCCTCAAACCCTTTAA
ACAGTTACCACACTGTTAAGTTGATGTAAATGTAGTCTATTGTTAGTAAAAACATAGACA
TTAATAGACATGTTTTATATTGACCATTGTTGTGAAGATGTTTTGAAGCAAAGACCACAG
AAGTGGTGTAAATGAGTCACTTGTTTCGTGAAATATGGCTGTATATTGCCTAGCTTGTGA
GACTATTAAATATTTTTAAGGTCCAGAGACCTTTTCTCCTGTAAATGAATCATTCATTCA
GGAACTCATGTGTGGCTGGTTATATGAATTTTACAAATGAAGAATCAGTCTTTTATTTAT
TATTAATGTATATATCTTGAAAGAAAAATATGTAAAGGTCAAGAAAGTAATTACAATTAT
AATACTGTAAACCATTGTAAATATGTGTTACCTATGTACTCTGAGGAGTAAGGAGGTTAA
AAAAACTTGAAATATTAAGTAGTATGTTAAAGAATACATTATAATCATTATTATTTAATT
GTTCCATTAATAAGAATATGGGTTACACCATATTTTGTTTTGATATAGCTGATAAGAGAA
ATGATACCCAAATGTTATAGTTACAGACGTTTCGTTGGCATACAGTGGTGTCAGTGAAAC
AAGAGTGGACTGATGATGGTGCTGCACTCCTATGACAGGACAGAGAAATGGTGTTAATTA
AGGATATTATGACATGATAATAAAAAAGGAATTAAATCATATAAGTTTATTATTTATTTG
AAGTATCAGGAAAAAGTCAAAATAGGCAGTAAGCTGAAAGTTTACTCAATCACAAATTAA
AACCGATCGGGTATCCTAGATACGATACAGAAAGGAAGGATATAAAAAAATAAAACATTA
AAAGGGAGTATCATCATAGAAAATATGATAAGCATAAATAAATAAAAATATGAGAAGATG
AATAATTTACAGAAAATGCTGACTGGGTTTAAAGCTGAAATTTGCATAGGGCAAAAATAA
GCAGGTACTGGACAGGGGGAAAATGTTTGTGTAGGGAAATTTCCACTGGAGCGTGCGCTC
CATTGCGATTAAATTAAATTAATTAATTAACAAATATGGTGATATTCTACACAGTATGTT
TGTGGCTATTAAGTAATTAAATAAAGTATCATTAATAACATAAGCTAAAAGTCCTTTGAA
GCCAACATACCTTTGTTAAATCTTTCACAAAACTTTCTAATAGATTCTTGAGAAGCTAAA
TCACAATGTCTGCAATATACGTATTTATTCCATGTAGCCAGGACTATTTCTTCTCGAGCC
TTAAACATTGAAGAATATGACATTAACTTAACCCTTTAAACATTTAGAACACATGCTAGA
CTTTATAAGATACTGTTTGCTCACCTGTTCACATTTGTCAATATCTCGACATGCCATTAC
AACTTTTGCACCTCTAGCTGCAAGTTCTCTTGCAGTCTCCTTACCAATGCCAGTATTAGC
TCCTGTAATTACAACCACCTTGCCATCAGCCCGTATTTTTCCTTCATATTTTGGTCCACC
TGTATATTCCCTACAATGTAAAACATTATTTAGTTAGTTTGAAACATTGTTGAATGTGGC
AATGATGAAGTTACATTAAAGAGAATAGAATATTCTGATATCACAGCTTCATAATAATTC
TTGTGGGCTTATTAACAAAGTTTCAACTATTTTGCAACTATTGTGATTAATCTAGCCCAG
CAGTTCTGAGTTAAAAGAGACTGAAATTGATCAATTTTGCATTTGTGGCATATTGTAGCA
GGTCCATTTCTGCTCTGTCTGTCAGTTTAATGTCCTGATCTTAATAACAAACTATCCCAC
TAGCTATGACCATTATGGCTGTTCACTGTTGGCATACTGCACTACTCAAAGTAGTTTGGT
TCTTAACATGGTATAATGGACATACATAAACATAATAAAATGAAAAGATTGTTTAATGCA
TTTCAAGGAATTGGATGTTTTTTGAAAATATTTTTAGTAATCTTGATATTCCGAGTTAAA
TAGGGATCAAGGAAAAGTGAGCCATAGACGATATATCAATGAGACGATATAAGCAGAACC
TCTAGATGAAAGTGCTCTGGCAGTCTCCTTAGCAATGCGTGTATTAGTTCCTGTAATTAT
TACAACCTTGCCATCAGCTCATATTTTTCCTTCATATTTTGGCCAATCTGTATATTACCT
CCAATGAAAAACATTATTTAGTTAGTATCAAATTTGGCTGAATGTGGCAATGACAACATT
ACATTAAAGAAAATAGAATATCACAGCTTCATAATAATTCTTGTGGGCTTTTTAACAAAG
TTTCAAGTTTCCACATATCTTGCAACTATTATGCCTAATTTAGACCAGCAGTTCTGAGTT
ACAAGAGACTGAAATTGATCAATGTTGCATTGGTTGCATATTGTAGCAGGTCCATTTCTG
CTCTGTCTGTTACTTGAATGTCCTGTTTCTAACAACAAACCATCCCACTAGCAATAACTG
TTGGCATACTGCACTACCCAATGTAGCTTGGTTCTTAATGTGGTATAATGGATATACATT
AAACAAATAAGATGAAAAGACAGTTGTTAATGCATTTCAAGGATTTGTATGTTTTTTGTA
AATATTTTTAGTAATACTGTTATTCCGAGTTAAATAGGGATCAAGGAAAAGTTAGCCACG
ACAACATGAGAAGACTTGGATGTTGTTGTTGTTGTTGTTGTTTTTGGTGTTTTAGGGCGC
GTCGACGACTTGGTCATTAGCGATCTAACAAAAACACAGAATGACAATGTGGGATAAAAT
TAGCTACCGTCTGCATGGCCGACTGTAAAGGGGTCGGCCACACAGACAGCATAATAAAAT
ACGAAAACACTGACTAAAATACCGCCTACATGGCCGACTGTAAAGAGGTCGGCCATGCAG
ACAGCAGGTTTAAGTAAAACATTGAAACAATTACTGTAAAATAAGTAAACTATCTAATAA
CACTGGCTGGTTGGCTGTAAAAGGGCCAACCAGCTTACACAAACACTAAGAATACAGTCT
GAATGGCTGTAAGGGGGCCATCCAGTAGTAAAATGATCTTAAAAAACAAAAATTAAAAAC
CAAATAAGTCAGTACACGGATTGGTGGTTGTAGACGGACTACCAAACCATTCTAAAAACT
AGGCCGATCTACCCAAAATTTTTGGGATAAGACCAGCCACATTACAAAATTGTAAAACCT
TCACCACATTGTCATTATTTAAAATTACGGGCAGATAGTTAGCTAGGCCAACATCTGCCC
TTATGTTTAAAAACTTTACACAGTCAGTTAAAATGTGGCGCACCGTCAGAGGTACGCCAC
AAGCATCACATTCCGGAGGGTCCTCTCGGCAGAGAAGGAAACCATGAGTCAGAGGACAGT
GCCCTATACGGAGGCGAGTAAGGAGAACCTCATCCCTCCTCGTGCGCTGGAAGGAGCTGC
TCCACGGCTGAACGGTCGGTTTGACCAGCCGGAGCTATTATGCTCAACTTCCAGCCACTG
CCTCTGCCATACATCAGAAACAAATCTCTTCGCCGCCGAGGCAAGGTCTGACTTTGGGAC
CGGTTCAAAGTCGGTTCTGTCCTTGTCGCAGGCTAACTTGGCAGCTTGATCAGCTGCCTC
GTTCCCTCTGATTCCCACATGGCCCGGTACCCAGCAGAATAACACCTCCTTTCCACGAGA
TTGAAGGGAAAGGAGGGCGTCCTGGATGTCCTGGACTAGACGATCTGCTGGATACATATT
TCCTATGGCCTGAATACAGCTCAGGGAATCACAGCATATGATGAACAACTTATTGCGCAT
TACTTTCATATGCTGGAGCGACTTCAACAAGGCATAGCATTCGGCGGTGTAAACGCTGCA
CCTGCCGTCCAATTTGAATGTGTAAGTCGCTCGAGGGAACACTACGGAGCAACCAACTCC
GTTAGCCTGCTTAGACCCATCGTATACACCGGGGTAAACGTGTGATACTGGTTTAAAACA
TCTCTAAAAATTCTGATAAAAACATTATCAGCGGTACACAGCTTGTTGTGCCGCGATAAT
TCTAAAATTGTTCTGGGCCTCTTTAAAAGCCAGGGAGGAGATTTACTCCAACCCTGGTGA
TAAAAAGAAGGAATCTCGAATACGTATTGTTCTAAAATAGCCTTTGTACGGTAGCTGAAC
GGTTTAGTGGCTCTATGCCGGTTGGTATAGAGCCGCTCGTAGTTGGGATGGAGCAATATG
TCATGCACGGGACTGCCAGGTGTTATGGTGACGTGCAGGTAGTGTCGCACCATGAGGAGT
TGCCGGCGGATGGTAAGCGGCGGCTAGCCCGAGTCAGCACAAATGCTGACAATAGGGCTG
GTGCGATATGCACCTGTGGCGAGCCGAATTCCAGCATGGTGGACACTATCCAATATACGC
AGATAGCTGTCCCGTGCCGAACCATAGACGATACAGCCGTATTCCAACCGCGACTGTACA
AAGGCTATATAAAATTGTAGCAGGCAGGAGCGGTCAGCGCCCCATGACCTGCCACACAGA
CATTTTAAAAGATTAAGAGCTTTTAAGGCCCTGGCTTTCACATCTTTTAGATGTGCAAGC
CAGTTAAGCCTTGTGTCAAAAATGAGGCCCAGAAACTTAAAACGGTGTTCCTCAGGGTAA
GGTGAGGCTCTGGTAAAAGGCTTCTGCTGTGAGTAAAAAGTACACACCGGGTTTTCTCGG
CGGAGAAACGAAAACCGGTGTGCACTGACCATTCGTCCAGCCTGTTCAACGCGAGCTGCA
ACTGCCGCTCAGCACTTCTCAGGCTGGACAATACGATAAAAATTAAAAAGTCGTCCACAT
ATAAGGAGTACCGTAGGGGACTCCTTATAATGGCTGCTATGCTATTAATAGCGATGGCAA
AAAGCGTAACGCTTAAAACTGACCCCTGAGGGACACCGTTTTCCTGAATAAAAAGATCAG
ACACTTCACTACCGACTCGGTACCGGAAACAACGACCAGATAAAAATGATTTTAAAAAAC
GGGGCAGGTTACCCCTAAAACCCCATTCATGTAACTGTTTTAAAATAACATGCCACCAGG
TAGTATCGTAAGCCTTTTCAAGATCGAAAAAAACACCCACAAGGTGTTGGCTGCAGATGA
ACGCATTCTGTATTGCCGCCTCCAGGAGGATCAGGTTGTCCAAGGTGGAACGGAATTTCC
TGAATCCACACTGAAAGCGGCTCAGGAGATTACGGGATTCAAGACACCAGACGAGGCGGC
GATTCACCATCCTCTCCAGTGTCTTCCCCACGCAGCTAGTCAAGGCAATACTAAGATAAC
CACCTGGCAACAATTTGTCCTGGCCAGGTTTTAAAATGGGAATTAATGTTGCTTCTTTCC
ACGAGTCGGGGAAGTGTCCTCCGGTCCAAATATCGTTAAAAATATCCAGAAGGTACTTTT
TAGCATCCTTACTGAGATGCCTCAGCATCTGGTACTGGATCAGATCAGGCCCTGGAGCAG
TGTCATTTGCGCTGTTCAACGCTGACTCCAGCTCCCAAGATGTAAAAGGGCAGTTGTAGG
CTTCTGTATTCGACGAATCGAAGCACAGCGGGCGCCTCTAGGCAGCGACTCTTCGTCGCT
GAAACCGAGGGTCAAAGTTATCGGATGAAGTGATGGCGGCGAAGTTCTCCGCCATCAGCT
GCGCTATGCTTCGTTCGTCAGTAATAATACGTCCATGATCCAGTAACCCAGATACTGGTG
CTCGGGAGTACCTTCCAGATATACGGCGAATGGACTCCCATACTTTCGACGAAGGTGTGG
AACGATTGATTGTGCTCACAAAGTTCTGCCATGACCTCTTCCTACTCTCCTTAATAACAC
GGCGCGCCTTAGCTCTGGCTATACGGAACGCTGCCAGGTTGTCGGATACAACCTGAAACG
CCGCAACGCCCGTCTGCGACACTGA
>VvP24XO-343#RC/Helitron_28431-31682 [forward] 3252 bps; scores=10:8 Multi_5'_ends:
TCTATATCTATAAAACGAAAACCGGACATATTGGTCGTATAAAAACTACGGGGCAGATTT
CGATGGAGTTTTTACGGTTTAAAAGCTTAGAATCTTAATTCACTTGTCTGGCATGTCTTA
TGTTTCAACGTTAAATAATGTAGGAGCATTAAATGAAATTCTGAACGTAAGGTGAGAAAT
TCCACAGGAGGAATCACTAGATGGCGCATACTCCGCACTAAACACACAATACAATGTCTC
TGACCATAGCCTTTAATTAAAGCAATAAGAAAACATTCAGTAATAACTAATTTGCACACT
AAATAAAACTTTAAGTATTCTTTCCTTTAATTCGATATATTCAATTTTTAAAAGCCATAG
CTTGAAGTATTCTTTCCTTTAATTTGGGATATCAATTTTTAAATGACATAGATAGCCGTA
AAACAACAGAGATTTTCTTTAAGCAGGATCTCTGGACAATATCTCTGGCCTTCAGCATTA
GTCTTATGTTTACAATAATATTATTCCGGATTCACTTTTGATATTTTATCTGCAGAGTTA
AAGGATCTGGCGTTTCGAGCCGTAAGTATATCCATTCACTTCGCAATTGAATCAAATGTG
AGTTTTTAACATAATCTAGGGTTGTTCAGTAATGTAGTGATGAAATTTTTTAACCAAATT
ATCGAAGCTTGATATACATGAATCTTTTCGGACGAATGAAAATAGTATATGTGCAAATAA
ACTTCAGCCCACCAATTTCTTGGTAGGAGGTGGGTGAATGTAAGTTTGCTTTAACTCCGA
AAAAGTTGGCGCGTATTTTATGAAACTTTGTACAAATGTTTTTAATTGCGGGAATAAAAA
TAGGGTACGGTTAAATCTACGCCAACTATACCGGGCAACGCCGGGAACTCCGCTAGTATA
ACAATATCCGGCTGGATACCCGAGAGGATTTCATTGCATCACTACGCCGGGAAAGTCTCA
CCTCACACATTAGAACAACATTGTTGCAGGAATACTGAATGCATACGACTGTTCTACTGC
TAGGTATCGAATCAGGTGACCCCGTGTCAGTACGTGCTGCGGCCAGGTGGAGGGGTACAC
GCGATGCTAGCACCCAGCTCGTCTTGGTATTGCTGATTGGAAATATCTGCGCAGCGTACG
CCTGTAACCAGCCTGATCTAAAAGTTAGGCGATAGTAATAGCAGGCGGGGCGTGAGCCTG
GAGCACGGCGATAAACAGAGATTATCTAAGTGCTCGGCGCTCCCGGGGGCGCTTTCCATG
CTAATCGTCCACCGCGTCCCCGGGCAATCGACTAAACAAGTCCACGCTACAGCACTAAAA
GCGCCACCACAAACGGCATGTCGGGAACATACCAGCCACTCCATACTCAGCCAGCCACAA
AAATGACATACAATGCTTAAACGTGCTGATGAAAAGATTGAAGAAAATCTTCTAATGTTT
GATAATTTTCATTTCACCCACCCTTATAGCAACACATTCTGAAAATATCATCTTTTCAGA
TGGCGCATCTTATGATTACTGTATCTAGAACGGTATGTTAACTACTACTTAACGGGTACG
TGGCATCGATTTAACGATAATATTGTTAGGTGTTCTTTCTGTACTTGATAGTTCTTGTAT
TAAAAAATGGTTTTCTCATTTATTGCGTCCTCCTTTAAACAACAACGGCATGCACTTGCG
TTGCTGTCTGCCGTAACCTCTGACATTTTCCCTCAGTATTTCGAGATCTTTAATTACCAA
CAGCGTTCCAATTTATGTTTGTTTCAACGCAATCACACAACCTTCATTTACTTCAGCAAT
TATAAAGTTTTTTTAATGCATTATTTTGATTCACCTTCAGAATGCCGACATTGAATTATG
CTTTCTTTAACACAGTCACTCTTATTCTCGTCATAGACTGCGGCCATACAATGTTATATG
CGCACTACTCGTTTACTCTTACAAAACTAGACACACTACTTCAAAATGTTTGCAAATGTA
ATTAAACAAGAAAATGGAATCGTTATTATATTATGGTATTACATGATTTTTTCCTCCTGT
CCTAACTGATATATACTGTAAAATATTCAGTTTATCCAACCCGAAAATTTTGTCGTATCC
AGGATTTTTAACAAGTTTAATTAAGCGGTATACATTTACAAATAGTATTTTCTTGTATTT
GTTTATGGTTCATTATCCCCTACACAGAGTTTTAAATGGGGAAACAGTTTCTTAGAGACT
CCTCAGAAATTAACCTACAGGATAATACAACAATATAGAGAGAGAAGATGGCGACCATGG
AACGGAAGGACTAGGCCATGGTCTTTTGCGGGAACCATCCTAACGTTGGCCTGGATTGCT
TTAGGGAAACCATCGAACAACGAAATGTAGACGGCTGGACGTGTATCTTAAACTGCGTCC
TCCCGTATGTAGCACAGCAAGACTGTTCAAACCCTGCGTTCGGTAGTTGGGTTAACACTG
TAACGCCTGAGGAGAGGTTAAGTGAGAGGTGTAAGCAAATGGGAACCCACATTTTATGGT
GATATAAAACACGAAGAAAGACCCAAACGCATAGTGCCGTGTGAGAAGAATTTCTTATTA
TTTTGATTGCAAATAGTCAGGACAGCAGTGAAGGTGCGAACTCCCGTAACAGTAATGTCT
AGTCGGCAGCAATCAATTGTAACACTAGAAATTCCAGTTAATACCTGATGACCGATACAT
ACTATAAACAGACGACAGTGCCTCATCTTCCTGCTGCCTCTCATTCGTGAAGACACTCAG
TGCAAACGAGCAGCAGTACTGGACGTCATGTCCTTACCACAGAGGTGAGTCAAGACACTG
AAAATTCTAACAGTGTCATCATTTTTTGGCCCGCTAGTCTTTGTAGTGCCGCATAATGTT
CTACTGTTCCGTGTCGTTGGTCAAAAGGCGGTACGAGAACTAACTATTGTTTCCATTCAT
AAAGAAAACTAGAATATCTGAAAGCATCACTGAATTAAAGTGAAAGAATATGACGTCTCA
AAAATACACTCAGTGGCAGAACGACGCGGTGGACATGAAGGGCATTCAGGCTTGAGTTCA
AGATGGTAGGTGCATCAAACGTTTACTATCTTACAGCCTGTAAAGAATTATGTTCGTTCT
CCGGGTGGAGCCGCGTCAATTTGTTAAAATCTAACGTTTCGGCCCAAGTACCGTGGCCTT
CATCAGAGGGCTACTGTGTTTGTTGCCGCTGTCACCTATATATAGCAGTGGGAGCGCGCG
CGCGCGTGCTAA
>VvP24XO-345#RC/Helitron_446623-449306 [forward] 2684 bps; scores=7:12 Multi_5'_ends:
TCTTCATATATATATAAATCTGTTTGTGGCTTTAAGGATCGATTCTGAAAAATACACTAA
TCTTCCTCATAGAGTTCACAAACCATGATGTATACACGAAATGTTTCTATGTGTTTTGTA
TGAGATATAATGGCAATTACATTATAATTCAGCCTTCTCTCTTTGTTAATAAGAAGTAGA
CGATTCAATTGACACAAGCCATCTACCACAGGCATAAAAGAGAGAATGGTGTTTAGTCAA
CCAAAAAAAAAAAAAAAAAAAAAATATGTTAGATGTATGATACTTCATGATTTAAACAAA
TTTTCCTATTTCATAAAATAACCCACAAGGTATTCTGTGATAAAGAGTTCTAAAACTGTG
TGAACTGTTTTCCTGTTAACCTATTAACCTATCAGAGACGATTGTGCAAACTAATTTCAT
ACAAGGACAGAAAAAAAATATTTTATTAAAACCACTTACGATTATAATAGTGTAAGAACC
AAAAGAGAAACTGAATAGTTACTAGATTCTTCATACCTCGTGTTACTCAGAAAACGCATA
ATCGTGTTTTGTGACGGTGGGTCTGTTCTCCAAGTCAGCTGGACTACGTCTTGTTCATCT
GTCGCTGCGGCAGAGCTGCCGGATTGCCGCGTCACTTGCACGTCTAGGCTGCGGCTAAAC
GGTGTAATGAGCGACTCGGCTCGCCTCAAGCCGCCGACCATCGATCCGCAGACCGGAAGC
GGAGATCGAAAAACTACGGCCTCAACACCACCGCACAAGAGTTCTCCGACGCCGCGGAAA
GGGAGGTGCCACAAAGGGACCGCGCCTCTAGTCGCCGCCTCAGATGTTGGAAGTCGGGCC
CAACTCCATTACGGGTGGCTGGCGCTACACAGTGCAGCCTGCTGTGCAGGGGCTGTGGAA
GAAAAGGTGGCCCAGCACTTTAGGGCGGAGCACTTTCACCCCACACACCTCAGTCCTGCT
ACGGTCATTTCACGTCAAACTGTCACGATTAGACGTAATGATCTTGCAGCCCCTTACACC
TTGGATACGCAGACAATGAAGCCTGGTGGAAAACTTGTGGATCCATTATATGGTGTATAT
ATATATAAATCTACACCGTTCCTTCCGTTCCGAGAAAATTTCACATAAATTAAGCATCTT
AACCAGGCATGTTACACTAAAACATTACAGCTTATTTATCGACACCATTCACCTGATTCC
TATGTAATCACTGCTACACAGATGTCGATCAAATTTTAAACAACTGTTTTTCTCTCCCAG
ACGGATGGCATTGTCTACTTGACAGCTTGTTTCTCTACACCATTCACTCGATTACAACTC
GTGAATTATTTTCGGTGAGCTTTTGCTACAACGTAGTCACTATTCCACAAATTCGACCAA
ATTTCACACAGCTGAACTCTTGTGCAAGCCAGATGACAATGTACACGTGACAGTTTGTTT
CTCGATACTATTTACTCGATAACACTTCGCGAAATAAAGTGAGCGCTTGCTACATCATAA
TTAATGTTCTACCGATGTCGACCAAATTTCGCAATTCTGATATTCTCAACAATGCAGGCA
GAACCGCCCATGCGACAGTTTATTCTCGAAACCATTCACGGATTTCCACTGCTCTCAAAA
GCCTGTAGTACCGGTCCTCTAATACAGAATTATCGCTCGAATTCAACTAGTTTGTCCACA
GTTGATCTCTTTAAACCGAAGAATACGGTTGTCGACCCCACCAGGTTCATTCACATTCAA
GTATCTGTAGAGTAATGAATTATTAAGTGCTATTTTATCAAACAAAAAGAAAAAAAAAAA
AAAAGAAATGGAGATTCGTAATGCTCCAGGCAAGCCGCGGGCATTGGAGGGTGCTATTGT
CATCAAGTGTCTCTCCACCCAAAGTAAAGGTACTGGGTCAAGGACTGGGAAGGAAATCGG
ACATTGCCTTTTAAAAGAACGAGCCCAGATGTCGCCTGGAGTCATTTCAGAAAACCGTGG
AAAACCGAAAAAAGGATCGGACGCCGAATCACAAGACATATCCCAGGCTAGCGACGCATT
GTTGCAGGCGTCAGATCTCCCGAAGATGATCTTCGCGCATAAAAAATCCTAATCACAGGA
AATAATAATTCTGATCGGTTCGAGACCCAATTGTTGCGGAGGTCAAATCTCCGGGAGAAG
ATCCCCCCCCCCTACCCCCCAACGATGCGCGGGTTACTTCATCAGCAATGGATGGTTCAC
TCATACGTAGAAAATCTGAACCAAGTGGACCAGACTCAATTATAAGTACCTAGTGTCAGT
GTTATTAGTCATCGAGTGTTCGTATAGAGTCTGCGACATTTTAAGGGTGCGGCATGAGCC
AAACAGACAGTGCTACGTGACGCGACAGAGCGCCCAGATTTACACGTCCGGCGGGTGACT
AAACATTCTAACTGGTTGTGGGATAGCAATGGTTTTATTGCCCATCATAAATAACGAAGG
TTCTCTTTTCAGTTGGTAATATTTCAGAAACGACTGGACAACCACCGTTAACAAGGGGTG
GATGACCGAAGAAAGTGCTTACGACGAATGCTCGGTATATTGCCGCGTTCGAAACGGAGG
TTGCAGCCAATGGAAACGGTCGCCAGAAATATTATTAACTTTTGGGTGTTTTGTTTATCT
GTTGAGCCTACCAGTTGCAAGTATTTGCACGGGCAGAGCTCTGA
>VvP24XO-371#RC/Helitron_428019-437111 [forward] 9093 bps; scores=11:10 Multi_5'_ends:431257:11 433313:11
TCATATTATATACCATGAGAGTTAAATTCCCCAATCCATTTGCTTTGCCATTTGCAAATA
TTTAATTCCTTCAGTGTTTTCGATAAATTATTTATCACTTCCTGGGGTAATCTATTCCAA
TCCCTAATACGCCTTACCCACAGAAGAGAAATTATCATCTGCTCCCTTATGCATGAAATT
AATTGCCAGCTTGTGCTCATGGTCAGCTTTTCCCTTCCGTGAACTACTCCTAATTCTTCA
ACCAGTATCTCTCTAAGTCACATCACCAACATTACACCCTGTACACTGCCAACACCCTGT
TCACCCTCCAATTATCTTCCAATCACTCCCAATCTAGCTCCTTTGTCATATCAGTTACTT
ACTGGGTTGTGCTATAATTTCCAAAAACAAATCTAGCTGCCCTCCTTTGCACACCCTCCA
CTCCTGTATTTGATAACAAAAAAGTGGGTCCCAAACTACATCACCGTATTCAAGCAATGG
TCAGACTAAAATTTTGTAACTCAGTTCCCTCACTACTATGGTACATTCCATGTAGAATCA
TCTAGTCTAATATTCTGTCTAGATCACCCTGCAGCATTCACAGTATGTAATTGATAAATA
AGCTTTTCAGAACCTATAAGGGGGAATAATTTAAAGCCTTTAACAGGGTAAATTAATGGT
AAAACCTTAAACTTGTTAATAAAGGATGTTTTAAGTCAAAGTAGGATTGGAATCGTATAA
ACATAATAAAAACTGAAAATTGAAAAACTAAATTGTAAGCAGAACTTTGCAAAAATCCTC
ACAAGTAGTATGGAAAAGATAAGCATTTTAAGATAATATGTATAAGAACTAAAATTTTTA
TTAAAGACGGTAGAGCAATTTGAAAGTTTATTTGCCATATGTTTGTGGTGATGCAATCTG
TCACGAGGTCTCAATAGAGAACAATAGATTTCAGCAGTGTAACAATAAAATAACTAAATT
TAAAATGGGGGGAAAATAAAAAAAAAACAGGATTTTTAGTATTTAATCTTGAGAGTGACC
TTAGCATGTGGCAATCAAAATTAGAAATCTGTGTGAAACAAGACATAAATTAGTAATTAC
AACATTAAATTATAAAAAGATTGGTGTAAATTTCATTTAGAATCATAAATAAGTAGGGGA
CATAGTTTTCTGAAGTTCTAGGTTTTCTAAAAGTCAGATGCAATTTAAGAAAATTATAGA
TTGAATCCTAAATAAGGACACCAACAAACTTGAAAAATATCAAATTGAAAAGAAAATTAA
TAGGAATCCAGTGATACAAATTATTTTGTGACTGATTAAATACTTTTGATAATGTAGACC
AATAAATAAATTGAACTACCCTTTACTTTCAGGAATTATTAACAGTGAAGCAAAGAGAGT
TAGAAAGAAATTTATCATAAGCAAAAATATTGAGGAAATCAGTTCTACATAATTGCCAAG
TTTCAGAAAAATATGGCATTAGGTAAAGACAAAAAAATCTCACCCCGTCATGAGGATATA
AATAGCCGGCCATCTTGGACTCTTTATCTGTTTTGAGGCAACCACCACTATAGTTGTAAG
CACCTTAGAATTTTGGAAAATTCTAGTTGGACTTAGAAATTTCGAGAAAAGTATTTGTCA
ACTTGAAAGAATTTTCTTGTAATCTTTCCTACAGTGACGATTCACCATAAAAATCATTTT
AAAGTGTATTTATCATATCGCGAAATGTTTATTTTAGGAGATATTCCGCTTTGTTTAAGC
TTTGAAACACGCGATCATAAAAGTAAAAATCTAAGGTTTGAAATATCTTTAAATCGCGTA
AAGTTACAACTGATCTTTTATCACCAGCTATAGTCAGTTGTTCCCGATATTTTGGTAGTA
AAATTAAATAATTTGGCAAAGTCTAATTAGCAGTTTTAATTAAGAGAAAAAAATGAACTT
TTTAACTAAAAGGAATACAAATTTATATCAGTAGATAGCCCTAATTAAGACGATTACGAA
CATATAATGGTTTTGGTAAAAAAAATTCAAGCATTTGTCCGGTAATTAAGTTTTTGAAAA
ATAGATTGTCGCCAATTGTTGTTGAAGTGCGTAAAATTTCCATCAAGTTGGTCATGTGAT
GACTTTAATTTTAAGACTATAGAAACCATTTGGAATGTTAAATTAAATTAAAACAGATAG
AACATGACAATAGAAAGTCCCTGTAAAAATTTCAAGTTAAACTATTATCTACTTTTGGAG
ATATTTATTAAAGAAAGATTCGCCAAGGTCACAGGCTCGGAGAAGTCTATAAAAGACCTT
GCAGTAAGCTCACGTTACCTCATTCTAGTCCCATTCTTACACCGGAAAGTGATTGCGCAA
CTCCGCGCTAGTTAGCGGCGCAAATTAGGGTAGCGGTTTAGGCAAGTTCTAACATGTCTT
AATACTCACTTACATTAGGGGGACTTTATGAGTTTTTGTCTTCTCGTAGAATTGTACTTA
ATCTGCAGTCTTCAAAGAAACTGTGGTTCTATGCTTTATTCACGATTCTGCTACCGACAA
TCTACGAGTGAATTATTATCAAGAATGTAAGTACTGTGTTAATCTCAAACTGTGTTAAAT
GACTTTATCTTGTTTACCCTTCGCATTTGGGGTTTACTAATACGAATGTGTGGTGGCCGA
TCTATTTAATATTATAGGTACCAGAGGGTTACACATTCTACACGAACTTAATTGTTCACA
GTTCAGGTGAAGGTGTTGCATAACCCCCATGCAGCCTTGTCGCCTGACATAGTCTATGTC
GTGGTTGGGCAATACCTAGTTGCAAATTTTCAAACCTGTAACTTTAGAGATGATATAATT
CAGCCAAATGGAACTTTGAAATTTTAGGAAGAGCTGAATTTTAATTATGAATTTATTAAA
GTTTGGGGATTTTGTTAAATTATTTAGGAGTTATTATGATGAATGCGGAGTTGGGATGTG
AATATCTGCAGTCTCCAATTAAGGATTTTGAATGTTTGATGCAATATTAGTACTTGTAAT
GTAATATCTAATACCAATTTCAATTCTGATCTTTTGATGAATATACAGAATAACATTCAA
GAGTGACTTTTTATTATTAATATAGAACCTTGAACCATTATCTGTTATGGTGAAAGTATA
CTAACAGATTGGTGACTTTATTATGTACTAAGTGTAAACTTCATACAGTATCACAAAATC
ATGTTGCTTCCAATGGTTACAGTAACATTATATCATAACAAGTCTTCTCCTGTTTTGATC
CTATTATATACCATTATATCATCTGAAAACAATATAAATTCTGCCAATATTCCATTAACA
TAATAATAAATTAGTATGATAAACAGCAATGGCCACAATACACTACCCTCTAGCACTCCC
ATATTCACTTCTACCTCTTTTGATATGGTATTTCCTACCTTAACACTTTTTTTTAAGAAT
CCCTCCACCCAATAAGTCACATTTTCGACCACTCCAAGAGTTTTTGACTTATTTAAAACC
ATTTTACTGCTCACTTTGCCAAACGCCTTATAAAGATCTAATGCTATACTATCAACTTGG
CATCCATCAACAAGATCAGAGATTCAAATAAATATCCTGGAGTAAAGGCCTATTGTTGAT
TCACAAACCAGTTTTTCCTTCACATACATTTCTGATGTAATTGTGTATCAATCTCTTCAT
AATTTTGCCTACCACAGATGTAAAACTGAGTGGACTGTAATTTTCAGCTCCATTTGTCAC
TCCTCATTTACAAACTGGTCCTACTATCACTTTTTGCCAGTCCCGTGGTAAGCAGCAAGT
ATCCAGAATAATTCTAAATAATATTTCAAGATAAGGTGCAATTTGTATCCCACTCTCTTT
AATACATGTGAAGTAATATTATTTAGACTAGCCTATTTTCCACTTTTGTAGCTTTCTTAT
TTGATTCACAATTTCCCGAGGATCTATTTCAAATCTTTTACTTTCCTCATATATACTGAA
ATGGTCAATAAAAAACAGTAAAAAAATTTATGGTGGAGGAGATTCATTATTAATTTTTAT
GAATTTATAATGAATTACCTTGCATTTACAAAAAGCAAGTTTGAGATTTCACTGTTTAGA
ATTTATGTAAAAACAATGACAGTTTTAGGAAATAGTTAAAAAAAAAAAAAAAAAGAAACA
CACACACACTGCATTCTTGATAGTAAATTGTAACATTTAAGAAATTCAAAATTTAATTAA
TTAGGACGCCATATAATTGTCCAGCTAGCATCAATGTTTTAGAACATTAAGAACCTCTTT
TATCACGCAGGTCTCCCTGCCAGGGCCACTTCAGTTTCAACCAAAATTGAAGTGCAATGC
ATTTTTAAGTTAATCAATGATAACTAACATCATTGCAGCCATTCTGCACTAGCTGCATAG
GTCCATACATGGCACACAATTCCACCAGCCATGTCACTTGAAGGTTACCATCCCAAAGCA
CTCACAACTGACCTAGGCAGAATGTACTATCTGCCATACTAAACAGCTTGCCTCCCCCTC
GCAAGCCCAACTACGGCAGCCTCTCCCGCCCAAATGCTTCTCTCTCCTGAAGTCTGGCCT
CGGCTCCGTTGGTTTCAGAGAAAGTAAAGAAACAATCTTAGAGGGTACTTAGCATTTTGG
CACATCCTAATAAATCTGAGGCTCATTCACTTGTCAGTCTTTTCCACAAAGTTATCACAG
GAACTCCCTTGCCAGGTCTCAAATTCTTAGCCCCTTCTGTGTTCGAACACTTGACTTGGA
TGAGAACAACAACTCACCCCAAACTCTTGTTCTCCTGTGTATGCCTGCTGCCTCCACAGG
ATATTCCTTTAGCTGTATTGCAGCTACCAGAATATAGTTCTGTTCTTTCTTATAAAATGA
TTTTACTTTAATCATTTCAATAATTATATTCATTTCTCATCCGATTTATTCCCTCCCATT
CGAGGATGAAAGTCCCCAATGGTTTCATTAAATAAATAACACAATATCTCTGCTATTTTC
AAATCCTCAGAAGCTTCTTCTCCATTATTATCTACAATTGTTTAAATACCTTCCCTTCTA
CTCAGTTTTCTCATATATCAACATTCATTTGTCCGCCTGCATCAGTAAAATTCTTTTAAA
ACCTACCTTAAACATTCTTTTTTGTTGTTATTAATTGCTTGTTTAGTTGTTTTAAATATT
CCACACTGCCTTCCTGTCTTTTAACTCTTTAGTGTTCTCCTCTCACTAACCCTTTTAACC
TTCTCACCTCCCTATTGTAGCAAAGAATTAAAGTACGATATTCTATATACCGGTATCTTC
AATCTAACTGATAGTCTCATAAAACTAAAAGTATTAAAACAGTGTTTCCCAACCATTTTT
GGGTCATGTCCCACTTTTAACATTTTTTTTGCCCCCCATTCATAATTTTTAATAAAAAAA
AATTATTTGTTATTAAAGAAACTCATATAGGATGGTTTTTGAAAGAAAACACTTTAATAT
TGTCATAAAACACAGTAAGTAAAATTAAAAAACATAATGAAATACTAAAATTCAAAAGAT
TTTTAATAACGATTTATTATGTCAATTTAGTGTCCTTGCGCTTGTTGCTTGCTACATAGA
AATTTTATATTAGGCTGCAATTTAGTAAGCTTTAATCTCAAGTCTCCATGTTGTGTTGTA
TCCAATCGATTTCTAAATATGAAGATGAAAAATCACGAACAACGGTGTTATTGGCGCGTT
TTAAAAGGTCCGGGTTCCCGAGACAGGCGGCACATTACGCGGTGAATCCCAAAAAGGTCA
AGTTGACGACTCAAATAATCCAGAAGATATAATTTGCTAACATCAAACGAAACTATATCT
AATAATTATTTACAGCACTGTTTTAAGAATTTGCTTTTTTGATATATTTTGTTGTTGTTA
TTCGGGTTTTAGGGCGCGTCGACGACGGGGTCATTAGCACCCTAACAACAACCAGGCGTG
ACAACGTGGCAAAACTGCCGTCTGTGTGGCCGACTGTAGAGGGGTCGGCCACAGAGACAG
CACAATAAAATACTAGCATACTAATTAAAATACCGTCTGCGTGGCCGACTGTAAAGAGAT
CGGCCACGCAGACGGCAACGTACAACATAAAACTGAAAATAGGCAATAAAATATAAAAAT
ACATACATTAACTAGTTGGCTGTAAAAGGGCCAACCAGTTTAAAAAACGCGTAAGCTGGC
TGGCTGTAAAGAGGCCAGCCATATAAGCAGTGTCACAAGTAAAAACAGTACTTGGATTAG
TGGTTGTAAATGGCCACCAATCCAATCTAAAACCTAGGCCGATCTGCCCAAAATTTTTGG
GACAAGACCGGCCAAGCTGCAAAACTTTAAAACCTTAGCAACGTTGTCACGGTCATTGCT
TAAAATAGGGGACAGATCATTGCCTAAGCCAACGTCTGCCCTTAAATTTAAAAAAAATAC
ACATTCGGTTAAAAAGTGGCGTACCGTCAAAGGTATGCCACAAGCATCACATTCCGGAGG
GTCCTCTCGGCGGAGAAGGAAACTGTGAGTAAGAGGACAGTGCCCTATACGGAGGCGAGT
AAGGAGAACCTCATCCCTCCTCGCCCGCTGGAAGGAGCTGCTCCATGGCTGAACGGTTGG
TTTGACCTGCCAGAGCTTATTATGCTCAACTTACAGCCACTGCCTCTGCCAAATATCAAA
GATAAATCTCTTCACCGCCGAGGCAAGGTCTGACTTTGGGACCGGTGCAAAGTCGATTCG
GACCTTGTCACAGGCTAACTTGGCAGCTTCATCTGCTGCCTCGTTCCCCCTGATTCCCAC
ATGGCCCGGTACCCAGCAGAATAATACCTCCTTTCCACGAGATTGGAGGGAAAGGAGGGC
GTACTGGATGTCCTGGACTAGATGGTCTGCTGGGTACATATTACCTATGGCCTGAATACA
GCTGAGGGAATCACAGCATATGATGAAACACTTATCACAATTTACTTTCATATGCTGGAG
CAACTTTAGCACGGCATAGCACTCGGCAGTAAAAACGCTGTACTTGCCGTCCAGTTTAAA
TGTGTAAGTCGCTCGAGAGAACACTACGGGGCATCCTACTCCGTTAGCCTGCTTAGACCC
ATCCGTATACACCGGGGTAAATGTGTGATGCTCATTTAGAACATCTCTAAAAACATTATT
AAAAACACTGTCAGCGGTACAAACTTTGTTGTACCGAGACAGGTCTAAAATTATTCTGGG
CCTCCTTAAAAGCCAGGGAGGAGATTTGCTCCAACCCTGGTGATAAAAAGAGGGAAGCTC
TAATCCATATTGTTCTAAAATAGCCTTTGTACGGTAGCTGAACGGTTTAGTGGCTCTATG
CCGGTTGGTATAGAGCCGCTCGTGGTTGGGGTGCAGAACAATGTCGTACATGGGACTGCC
AGGTGTTATGGCAACGTGCAGGTAGTGCCGCACCATGAGGAGTCGCCTGCGGATGGCAAG
TGACGGCTCGCCCGAGTCAGCACAAATGCTGACAATGGGGCTGGTGCGATATGCACCCGT
GGCAAGCCGAATTCCTGCATGGTGGACACTATCCAGTATACGGAGATAGCTGTCCCGTGC
CGAAACATACACGATACAACCGTATTCCAGCTGCGACCGTACAAAGGCTCTGTAAAATTG
TAGCAGGCAGGAGCGGTCAGCGCCCCATGACCTGCCACACAGGCATTTTAAAACATTAAG
AGCTTTAGAGGCTCTGGCTTTCACATCTTTAAGATGTGGCAGCTAGGTTAGCCTAGTGTC
TAAAATGAGGCCCAGAAACCGAACAGTGTCAGTAAAACGTAAAACGGTGTTCCTCAAGGT
AAGGTGAGGCTCTGGTAAAAGAATCCTACTATGACTAAAAAGTACACACCGGGTTTTCTC
GGCAGAGAAACGAAAACCGGTGTGCACTGACCATTCATCCAGCCTGTTCAGCGTGAGTTG
CAACTGCCGCTCAGCGCTTCTCAGGCTGGATGATGCAATAAAAATTAAAAAATCATCCAC
ATATAAGGAGTACCCTATTGGTCTCCTTATAATGGCTGCTATGCTATTTATAGCAATTGC
AAAAAGGGTCACACTTAAAACAGAACCCTGAGGAAGACCGTTTTCCTGAATAAAAAGATC
AGACACTTCACTACCGACTCGGTACCGGAAGCAACGTCCAGATAAAAATGATTTTAAAAA
ACGGGGCAGGTTTCCCCTAAAACCCCAGTCATGTAGTTGTTTTAAAATAACATGCCGCCA
GTTGTATCGTAGGCCTTCTCAATATCGAAAAATATCCCCACCAGATGTTGGCTGCGGATG
AACGCATCCTGTATCGCCGCTTCCAGCAGGATCAGGTTGTCCAAGGTGGAATGGAACTTC
CTGAATCCACACTGAAAGCGGCTAAGCAGATTACGGGATTCAAGACACCAGACGAGGTGG
CGGTTAACCATCCTCTCCAGTGTCTTCCCCACGCAGCTAGTCAAGGCAATACTACGATAA
CTACCTGGCAACAATTTGTCTTTCCCAGGTTTTAAAATGGGAATTAATGTTGCTTCTTTC
CACGAGTCGGGGAAGTGTCCTCCGGTCCATATATAATTAAAAATATCCAGAAGGTACCCC
TTAGCATCTTTACTAAGATGCCTCAGCATCTGGTACTGGATCAAATCAGGCCCTGGAGCA
GTGTCGTTAGCGCTATTCAAAGCCGACTCCAGCTCCCAAAATGTAAATGGGCAGTTGTAG
GCCTCTGTATTCGACGAATCGAAGCACAGCGGGCGCCTCTCGGCAGCGACTCTTCGTCGC
TGATACCGAGGGTCAAAGTTAGCGGACGAAGTGATGGCGGCGAAGTTCTCCGCCATCAGC
TGCGCTATGCTTCGTTCGTCAGTAATTATACGTCCGTGATCCAGTAACCCAGATACTGGT
GGGCGGGAGTACCTTCCAGATATACGGCGAATGGACTCCCATACTTTCGATGAAGGTGTG
GAACGATTTATACTGCTCACAAAGTTCTGCCATGAGCTCTTCTTGCTCTCCTTAATAACT
CGACACGCCTTAGCTCTGGCAATACGGAACGCTGCTAGTTTGTCAGATGTTGGGCACTAC
CTAAAACGACGCAACGCCCGTCGGCGACCCTGG
>VvP24XO-373#RC/Helitron_935539-951977 [forward] 16439 bps; scores=9:10 Multi_5'_ends:944760:9 945045:9
TCACCTATTATTAAATATTTTAAGTTTCCTTGAATCGGAGGACTCATTGCCTTAAATTAG
TCCAGTTGTGAGTGGAAGTGTGAATTTATCTGAAGATCTAATTACTAACCCAAAAAAATT
CTGGTCATATATAAAATTAATAAGAGGCACTTGTAAGATTATGCCATCACTAATGAAGGA
AAACGGAATTATCGGAATAAAGCATAGAGAAAGCAGAAATTTTGAATAAGATCCCGATAT
TTAATAAGCGTACTGACAAAATTATAAAGATCTAGTTCTTAACGTTGATGAAATAACAAA
ACTGCTTAGGAATGTAAAAACCAAGAAAGCCCCCGGACCAGATGTTATTCCTACTAAATT
CTACTATTGGTACGCAAAGGAAATTCCACCATATTTGATCAAATTATATACAACCTACTT
GGTTCAAGGAAACATACCCGCTGAATAGAAGACCGCCATTGTAAGTCCAGTACTTAAAAG
TGGGAACATTAATAATCCTCAAAATGATAGACAGATCTTGATAACTTCAATATTTTCCAG
GATTCTAGAACATATCATCTATTCAAATGTCATGCAGTTTTTGGATTTAGAGGACCTTTT
AAATTCAAGCCAACATGGATTCAGGAAAGGCCAATGCTGCGAAACACAACTTGCAATTTT
AATTCACGACTTGTGCTGGGTTATAGATATGCAATCCCAGGTTGACTTTTAGTGAATCAT
AGAGTAATAGTAATAGTTCTGTTAGATTTTAAAAAAGCCTTCGATACTGTGCTTCAGACA
AGATTACTTATGAAACTTCGTAGTTATGGTATATCTAGGCAAATATGTGACTGGGCTGCA
AACTTTTTGAAGGGTAGAACACAGCGTGTAGTTCTCGACGGTGAGCGTTCATCACTGAGT
GAGGTCTGAGGCTCCCCAGGGAATTGTGATAGGGCCTCTGTTGTTTCTCATATACATTAA
TGATTTATGTGATGTAATAAGGGGGAGGGGGGTGAAAAAAAGACTTTGCCGATGATGCTA
TTATTTATCGTGCAATAAAAACCCAGGACAACTGCGCTTGTTACAAGCCGATATTATGAC
AATCGCTTGGCGCAAAGACTCAAAGCTGGAGTTAAATGCTAAGCCATGCATATAAGTAAA
AAAATGACACCATTTAGCTCTGACTTTAAAATTAATGGCACTGTCCTTAGAATGGTAGCT
TCCACTAAATACCTAGGTGTAACAATTCGTAATAATTTGTGGAATTAACACATTGAGCAG
GTAATTGGGAAATCAAATCATATGCTTCAATTTCAAGGTTGTAATTTAAATCAATTGCAT
AAAAAGCTCTGGTGCGTCCTCACTTAGAATACAGTTGGTTTTCGGTTGTGGTCCCTATCA
GACGGGTTTAATTGATGCAAGAGGTGGTTTTGTGATATGTGTCGCTCGCTGGAAGAAGGG
TGTATTATCGTCATGGACAATGCCAATTATCATTCCATTCAAACAGACAAACCACCATCT
TCAAACTGGCGTAAGGGAGATATTATTGAATGGCTACATAAGAATGGTATTCAATTATTT
CCCGCATGAAACTAGGGATGAGCTTTTATGTAAAGAACAAATTCAAAATGCTAAGAAGGT
ATTCGAATTGGATCAATTGGCAAATGAAATGAGGCATCAAATAGTTCGCCTCCCAACCTA
TCACTGCCAGTATAATAAAATCGAACTCATTTGGACACAAGTAAAATGGGATGTCACTAA
GAATACAACCTTCAAACTTGCTAATGTCGAGCAACTTACAAAACGAAGCTTTAGACAGCG
TTACTCAAGAAGATTGGACAAATTGTGTAAGACATTCGGAAAGATTACAAGAAACTGATT
ATGTTAAACAATGCGCGAGAGACACAGAAATGGATCAGTTCGTGATACAGCTGGGCGAAA
GCAGTGACAGTGATCTTCAGTCCAACAAATCCAAAGACGAATAAGTTACGGAGAGGATAA
TGGTACACAGGTTTGAAAATAAGCCAGTTTGTAAGTTTTTTAATCATTTCTTTAGTAATT
TTATTGCATTACTTTTATTTTTATTAAGGTGACAAGATTTTACAGGAAACCATTTTTATG
TGTATTTTGTCATGTAAATAATTATCTGTTACGATAATAATTCTTACATGAGCCTCAATT
TGATTATTCTGAGCAGGTACGGCAACTACGAGTATCTCGCTCGTCGTAATTGACGGAAGC
TGTCAGCCAGTTTTGGACGCGAGCGCAGCGCGATAACATTCGTGGAGATAAATTATTAAA
CAAACCAGAAGGATTCGTTTAAAGATGTTGTTGTGTTTTCTAAAATTAATTTCAATATTT
TCTCACAAACTTTCTCGCTGGAAGTTATTACGTGAACAAACAGAACGGAAGTTAGTCAGC
GACAACTTTTTACATTATACAATAGGGACAAACAAGCGATTCGTATAACTTTAATTTTTT
CCATAACATGCTTCGCTATATAATGAATATAATATATTCTATACTAATCTGTTAACTTTC
AGGAAGCCGGATAATTTTTTTCAGCTTTTTTTAAATCATTGGTTTAGCTTTTTCTGTTGT
TTGAAGTGAAGAAAGTAATTTCATTCATGAAATTTATGGGAACTAGTTTTTACTTTTTTA
AAAAATAGCCATGTAAATATTTCAAGTTAAAAAACACATCACCTTGTTACACAAATTCAG
TATTACTTTTTAGAATTTTTCAGCACATATTACTGAAAGCTGATTTTTCTGAGTATTTGG
AACATTGTATGGAGATGCACTGACTTTCGCAGGTCTTTTTTCGTGGCGGCTACTATAGTA
AGTTAAAAATACTTCATTTGTATATTTTAAGAAGTTCACATTCACTTCAGCTGTATTATT
TATGTTTTCAAGCTAAACAATCATACTCACCATTATCATCCCTTACAGTACAGCATCAAT
AATGCAAACTAAATGGGACCAAGCTTTGTTCGGGTTATCAATTTGTTCAGCGTTCCAAAT
TGTTCAGATAGAAAAATACTACAGTATAGTTTTGGAAGTTTGATAGAATACGGTATTAAA
ATTTTTTTGCCTTTAATATTACATTAGCTATTTAATTATGTTATGTATCCCTGGCAAAAG
AAGTCAACATAACACCAAAATCAAAACGGAACCGACATACATCTGTATCACGTGTGCCAG
CTGATTGCTGTACATACGTAATTAAGTAGCCTACTTTGATTGTTTTGTTTTAAAAAGATT
CGTGTTGAAAATTTTCAAATCGACAAAGGTGCAGGACAAGCAGGTTTCATATTTCCAAGA
AGCTTAAAACTACCGGCACACTGAAAGACAGTTATAATTACACTCATAATTATTGTCGAG
TTAAGATTACAACAAGATTTCAACATCGAAGCCAGTATCTGGATGAACACAAGGCTTCTG
CAGTGATTAAACAATAACACACATTGTAACTAGCTATTTGATAGTGAAATTCAGAAACAT
ATCAAGTGGAAGGGTGTACTGGACTGTAAACAGAAACAAAGTTTAAGCTTTTGTAAAATA
GTTAACAATTTCTAAAAAAAAATTAAAAAGGCATTTGGATAATTGACATTTGGATTATCA
AGCAATTTTTTATTATCTCACTAAAGCAATTTCAATGGCAGTTCAAATCATTAGAGAACT
AAAGGCTATGTTTACATCCAGCACAAATTCAGGAACTGGTATCAGGATTTTTTAAACAGA
ATTTGTATAAGCACTTATTTGAGGCCTCAACTGATTTGTGAGATACTTATTCTATGCAAC
CTTACCCCAATACTGGGATTAGCTGTCTTGTTGAGTTTCTTCCACATTTTCTGATCTAAA
GTGTCGTTTTCTTTCAGTCCTTTGTTCATGAGGTCCTCCTTAACTAGATCCTTCCAACTT
ATCCTATGTCTCCATCTGGATATCTTTTCTCCCACAGGCATCCCCCACACTTTCATAATT
AGCTCTTTCTCACCTTTTCACATGACATGACCAGACCCCTTTAATCTTCCCCCTCTGATG
ACTTCATTAATACTAGCCGCTGCAGTTATTTTTCTTACCTCTTCATTTCTTAGTCTGCCC
CTCAGATAAATACCCAATAGTCACCACAGCATCCTTATTTCCATCCTTTCCTGAAGTGTT
TCCTCCATTTTATGTAAAGGCCATGTTTCTGATCCATAAAGGATAATCCATCTCACCACA
GTCGTATACACTTTTACTTTTATGTTTTAAGTATTCTCTTATCATATATCACTCCAGTAA
CATCTATCAATTTGATCCATCCAGCTTTTACTCTGACTTTCAACTTTGGTTCACAGCCAT
CTATCACTCTTATTATTCCACCTAGATATCTAAATGAATCTACTTGGGTCAGCTATATGC
CCTTAATGTTAATTTCACGTTTGTTTGCTGCTAACCAGTGCTTTGATCTTCTTTGTATTG
ATCTCAACACCCTTTTGTTTTTGTTTTTCTTGCCACAGCTAGATTGTTGTAATTCTTCAT
CAGTGTCTGCTTTGGTTACCAAATCACCAGGAAACAGGAGCTCCCATCTTCCATCATCTC
TGATTTGTCCACTAATGACATCCATTATCAACGCAAATAGAAATGTACATAGTACTGAAC
CCTGACGTAAGCCTACTTTGATGTTAAATGCTTTAGTGTTTCCATTATATGTGGTTGTTA
TGGATAAATAGCTTCACAGAATTGATAAAGGGGGGATAACTTTAAAGCCTTTAATATAGT
AAAAAAAAATAAAAATAAAAATAAACTTGATAATAAAGGATGTTTAAAGTTGACATCCTT
ATAACATGCAAAAACTAAAAGTTGTAAAATTAAATTGGATAGAAACTGCCACTAACATTT
CCACAGAGAATACAGGAAGGGGCAAACATTTTGAAGTAACATTTGTATAGTCGTAAAATT
TTAATAAAGATGGTAAAGCATTTTAAAAGTTCATTTACCATGTGCTAATCATGACGCAAG
CATGGAGCCTGCAGACAATAGAAAACACTTTAAATAATGGGAAGTATGTTATTTAAATAG
ATAAACTAAATTCAAAGAAAACATCCTGGCAAAAATTATAGGCCATAAATAAACCCTATG
TTTTTCTTTTGGAGCAATAAAGAAATTCAATTTTTAAAAGAAAGTAGATGCAAAGCTAAA
AATATGATCATAAACAATAGCCAAAATTAAATAGTATAATACAATAAATGTTTGAAGTGA
AAGTTTGGATTAAAAAATGAAAAATAGGATTTTTGTATCTGAATTCATAGCTGACCGACA
TCATGAACAATTGAGTGATGTCATATACCGTGCACTGAGATACGATTAAGAAGGAGATAT
TTGCAAAAAGGAAGATGGATACCAGAAGGTAGAGCAGACAATTCCAAGAATAATCATACA
CGTTTCATTTCAAGTAACACAGTAAATGCATTATGAATTTCTGAAGATTTTAAGGGTGTA
CCTAGTAGGCTGAAAGGGAATTAAAAATGAAGTTTGATGAGGAAAAAACTAAAGACTACA
CCTTAATAAAAATAACTTGGAGCTACGACATAGGTCAGAATAAAGAGAAAATTAAAAGTA
ATCTGGTAATGAAAAAATCATTGTGAGGAATCAAATACTTTTTAAGTTATAGATAAATTA
CTATAATGAACAATCCCTGATTTTTGGAAATTAATAACTACTAAAAAAAGCTATTTAAGA
GTAAAGCTGTTATAATATAAAATTCTCAGAAACTTATTCTACAAAATGGGAGTGTTTTAG
AAAGATTGGAATAAAAATAAAAATCTGAAGTTTTCACTCCCAAGGTACGAGACTAAAAAT
ACTCGGACAATTTTTCCCACGTGGTGCCAGTGTGAATAAGAGCACGGTCCACGCTAGTTG
TCTTCATGGTAGGGCAGACGGGTCTGCACTTGTAAAAATTTCCAGCATGTATCTAAGGGT
AAGGGAAACAAAGAAACTGCCATTAGGTACACACTTTGACAATAAATTTGGCCGCCATTA
AAAAATTCTATCACTCTTATTTTGCACAATCTGACAACAATGTCATCCCAGGAAACAGTA
ATGCATTACTGGCAAGCAAATATTACGTTACTGTTTCTTAGGATGACATTGATGTCAGGT
TGCGCAAAATAAGAGTGATAGAATTTTTCAGCGGCGGCCAAATTTATTGTCAAAATGTGT
ACATAAAATAAGATAGGGTTAAATTACCAGAGATGAAGGCAGGATGAACATGTGGCAGGG
GGAAAGATGTGACCACATCTGGCCTTCCTGCCTTCAACTGTTGTGACAAGTTATTTTCCC
CTATCTAACTTTGGGAGATGGAATGTTTTCTGCATAAGTTGAACTTAAAAATTTTACTGA
TGTCCAACCTCAGTCTTGGGACTCTGAAAATATTTCGGCAGAAGCGAATATAGAAGTTTC
TCAAGAGTAACAACAGCGATGAATTTTGAATTCATTAGTTAACGAGTTGAACTTTAACTG
CCACTTTTGTGAAAGTTTGGAGATTTGATAGAAATTTCATGGAGTGAATACGAAGTCATG
TGTTGTGATTACCTTGTAGAAGTTTCACGGAATGATTGCGAAGTCATGTGTTGAGATTAG
CTGTTAATCTTTAGAAATGATTTTGAATGGTCATCTAAGAAACTAGTACTAGGTAACATG
CACTACATCCAAAGTTACAGTTTATTCAATATCTGGCCGCGATCCCAGAACAGAATTGTT
TAAGTTGCTTGCTGATGTTAAAGAACCATCATATATTTCTTTTATCATACTGGCCATCTT
TTACATTAGTTCATTCCTCCTAAGGCACCAGATCACTAGATCATATGACATAGGCCTTTT
CCAAGTCTACGAATGCAAAATACAGAGTTTTATTTCCTTCTAGTGTCTTCTCTAGGAGTT
GTCATACAATAAACAAAGGGCCAGTTGTAATCTTTCCTTTCAGAAAATCGTACTGGAAAT
TCAGTGATGTTCACGACATTACTAAATCTGTTGTCAAGGATTATTTCAAATACTTTCAAG
AGATATTCAGCAAGTTTTATTCCTCTGAAGTTGTCACGTTCGAGGATGTCACCTTTGATC
TTTATATATGGGCGTCAGTATGCTGGATCTCCATTTGTGAGATCTTTCCTTCTAGCTATT
TTGTCTGCAGGATATCATGCACACATTCGACATCATAATCTCCCAGTGCTTTTCCTATTT
TCATTTACCTGACAGCCTTTCTACATCTTTTCTTTGAATCATCATTTCTGGTCCTGACAC
TTTTGGTATTTCTTCAACTTCTCATTTTGTGCATTTAAAATTTCTGAGAAGTAATCCTTC
CATCTAGCTTTAACACTGTCTATATCATGAATAATTTTACCACTATTGTACTTCACTTAT
CTTTCCCAGATTTTTTTCCTTTAATATGTCTTGGTTTGGTGATCCTTCATATAGCTTTTC
CTGCCTCGGATGTCCCAAGTGTTCCATACCATACTTCCCTTACTTTAGCAACTGTTCTCT
TTGCTATCTTGTTAGCTTCCTTGTATCTTTATCTCATTTGTTCATTGTGATACAACTTCC
ATTCCTGGAATGTTTTTTTTTTTTTTTTTTTCATTATTCTCAGGGTATCCTGGATTCTAC
TGGTCCACCATCTAGAATCTCTCTGTGTCTGTTCTTGTTCCACCTTTGGTACAGCCTATG
GTTTCTGTAGCTGCCGTTGCAAAAATCTATTTGAAATATGTCCATTTAATTTCAGTACAT
TTTGACTCTGAAATTTATTTTTTCTCCACTGCATTTTGCTCGTAAGTATCCCTAATTTCT
TCTTTGAGTAGCTATGTTTTAATCTCGGTTCTTTTACAAGTTATGTTGCTTACCTCCTTT
TTCTTTAGTATATCCATGACCAGTAACTGATGTTGCTTTAAGCAGGCCTCTCCTGTTATG
AATTTGCAGTCTGTTTGTGATGTCTTCACTTGAGTAAGTAAAGAGGTGTTGGTCATTTTT
CTTGGTGTTTTTAAAGGTGAGATCAAAGCTTTGTCTCCAGAAGTCTATTTCCCTTACTAT
TTCTTTCCCCATATCCATAGACACCATGCTCTTCATGATATTCATCACTCATTATTCCTA
CCCTTTCATTCTAATCTGCTCCAATTATGACTGACACTGATTCTGGGATATCTCTGATAG
TTTCCACAAGACATTCTCTGAATTTGTCCATGTCATCCTCCATGCTCCCATTCGTGGGGT
GTATGCTGATAAGATATTACAAACAGTCTTCTTTGCCATTATTCGTGCATTGATCAGTCT
GTCACTTATCCTTATTACGTCCAAGACATTGTTTCTCCATTCCTTATTTATGACTCCAAC
TCCGTTTCCACTTTTTCCAATTCTATAGCAGTAGATTTTGTATCCATCTCCTGGTTCTTT
TGCCTTGTTTCCTTTCCACTTTGTTTCTTGTACACATAGAATGACAATTTTTCTTGCCTC
CATGACATCTACCAGCTCTCTTCCTCTTCCTGTCATAGATCCCACATTCCATGTTCTTAT
CCTGAAGTTTTCCACTTGCTTCTATAGCTGCAGTTGTGATTTCTACAGTACCCCTCAACC
ATTTGTCACGTCTAGAGAGGGATATGGATGTGCATCGCTTACAGGGGATGCCTTAGCACT
TTTCTGACACTCATTTCTCATCATTGGCATGGTTAAATTTGGAGCTATGATTTTACAGCC
AGATGTCAAATGCTACGAATTTGCTTCTTCCGCCACTATGCCATACTGGAGTCCATCTTC
TCCACCGCAGATATCAATTGACCACTTCATTTGTGACCCTGAGCTGAAACCCTTTTAAAG
GTACTAAATACCGGGTCAGGGTGTTCTGGGACTCATGTTGGCAGGGTCGCCACACCCTGA
AGCACAGCTGCTTCAAAAAAAGAGGAAATTTCCCTGCTATCATAAACTTTTAATATGTGT
ATGCTTGTAATAGCCAAATGTAAAATTAGTATAAATAAAATGTATCAGGGATCTCTATAA
GATGAGCAAAATTTTATCTCGAGCTGTTTCTATGAGGCAACGTGCCAGGACTTCTCAAAT
AACCAAATCCTGACAAAAGTTCTATCAAAAATATCCATGTGTAAATTTAGCTTAAGCAAG
ACAAGTAACTGTCCACATCTGCCCGTTCATCTTGTGATCCTTTTATTAATATCTGTCATG
TTATCCTACATCTGAAACATATATTTACAAGAAGCATCCAATCATTTTAATATATTAAAG
AAAACCACATAGAAACAGCAACTTTAGAGATCTGAATTTAAACCAGATGTATCTCTGTCT
GATTTTCCATTAGCTTGATATAGACAGCCAAGATGTTAGTTCATACCATTTGAATATTGG
TTACTGGATCGTTCTTTGAACTTCTCATTTATCATCTTATCTACCTTAATAGTGTCTATA
TTCATATATTTGCCTTTAATATTCCATTCTTCTGTATGCTTTTAGAATAAAACACATTTC
AAGATTCACTTGAGATATATTTTTATTCTATACTATATTTTCCAGAAACTCATAAAGTCG
CTCATTTCTTGGTTCATTTCATCAGTTTCTTCACACATTCAAATATCACACAGTTTGGCC
TGTGTTCCTGAACATATATGTTTTACATTGTATCTGGCCAGATGAACATGAATCCTATTT
TGCAGTGAATATTTTCTATCTTCTGAAGCAAAGGGCTGACATGATATACTTTTCTAAATT
CTTAATTTGTCTGTTAAATTTTTAGACAAAGATTTCACTCAAGTTCAGTACAGCATCCAA
GTAAGTTCTAAATATATCTTTGCAAAATCAACAGTAGGAATCTGGCTTCGTTTAGGGTAG
CATTCACCTATTTGATCTCATATAATTTAATGGGTTATTAAAAAACTGGGCACTAGTGAT
CGTCTTTCTTTTTAATATAGCAACCCTCCTCCCCTCAGTTCCAGTAAGTAACAAATTTAA
ATTACCCATGTTTGTTCAAATGCATAATTATTTATACTGTCTCTCCAAAACTGCAAATGA
GAACTTCTATTTCTATCTCAAATATAATTTTGCCTACAAGCATTCTTTCATTCCACAAGC
ACTACAAAATTTATTCCTCCAACAAACTGAATAAAAGGTTTATCCAAAATTTTTGATGCC
AAGACAAGTTGAAATTATTATTTTACGAACTGCAAGAAAACCAGTGCCATACTATTGTTT
AAGAAATTACAATTATTGCTAATAGTTAAGTAGAATATACCTTTTCCCCATCATCTTCAT
CATCCTCAGGATTGTAAGCTTCTGCAAAAACAGATTTCCGGCGGGTTGAGAATCTTGTGA
CTGGAGGTTCTGTTAAAAAATGATTTACAGTTAATTCTTCCAAATATTCTGGTTAAACCC
ATAGTGAGATGCACATTACCAACTTAACTGACATTATATGTGCATAAAGATAATGTGATA
CACTGAATGAGGTAAAGGAGCTCAAAACTACAGAAAAATATCAAAAGAAAAAGAAGAGGG
GAAACAATCACATTAATTCTTGGGAAAACTATGATGGCAGTCAAAAGTATATTAATCTGC
CATACTGAGGAGCAGATTCTTACGGAAGTTTGAACTTAATTACAAAATGTTATAAGGTAC
AGTAAAATATTTCATAGACACGAAAAATAATATGCATGGAAGTTCACACATTATACTCAC
CAGAAAAATATCAGTAAACTAGCCATGCCTGTGACTTCGTTCATGTGAATATTAGGTTTA
TACTGTTGCGTCAGAGGAGTTACCAAGAGAAATGATGAATAATTTACCGAAAACTTTGAA
AGAATTTAAATATAAAATTTGTAGAGGACAAATGTAGGTAGGTGCAGGATAGGGGGAAGA
TGGGTGTGTAGGGAAATTGCCACCGGAGCCTGTGCTCCGTTGCAATTAAATTAAACTATC
AAAGAAATATTTGGCTATGCAAAGGAGTGGCCTAATTTGTTTCTTCCCCTCTTTCTTGCA
CAGTCCCCTTTTCTTCTGAATTTCATTGTACGTATGTAAACATTTTAAATGGGTTAGCGT
ACATAACCAATTTTTACTACCCTTTGAAACTGTAATTACTTTGGAAGATTTTATGGTTGG
GGGTGACCCACAGGCAAACTTCAGTATTCAATGTAAGCTTCTCAGGTGTTCAGCAGGATA
GCTTCATAAAAAAATAAAAAAAAATGTTTCGACAGCTGGCACTACTGTCTTCCATCACAT
GTGGAAAGCTTCAGGTGTTATAAGCTAGAAGACACCACCTAGACTGGCTTAGTAGAAGTC
CATTACTTAGTAAGAAACGGACTTCTACTAAGACAGTCTAAGCGGTGACTTCTAGCATAC
AACTGAAGCTTTTCACACGTGACGAAGACAGCAGAGCCAGCTGTCGAAACGTGTTTTTAT
GATGCTATCCGGCTTAAAACCGTGAAGCTTACATTGATTGGTATCAGTGCTAGAAATTCG
TTTATAAATCCAGGCATATTTGTTACTCCTAGCTTTCAGAATCAGGCGTAAAATGAAAAT
GTCCAGGCGTAATTATGTTATAATTATGAAAATACAGATTTTATAGTTTACAACCTACTC
CAACACAGTTTAAAATTGTATATAGGTCTAAATGTGCCAATATAATATATACCAAAAATT
GTAAAATAGGTTAATATAATTCTTGATTTTATTGTATTTATTACAGTAACTTTTGAATTT
TACACAATGATCTTCAGTAGGCACATCAGCTGATGAGTTACTAAATGTATTTGATTGTTT
ACTTGCTTGGTGACCCCCTGGATTGCGTGAAGTTGGAGCACGCCTATTGGTAATAGTCGA
AGAGGTGATTTTTCTTATTTTCTGGCATTCCTCGTTTACCAGTGCTTGTAAACTTTTATC
ACCACTACTTGTCTTTACAGCTGATATAAAGTCAGTAATTTTACGAGACGTCTTCACTTC
CTTTGCTAAACGAAAAATGCACGAACCAGAATTGTCTTTTACTTCGCGGTACTTCACCTA
CACGTTTGCAACATCTTTTGAACTTCAGAAACGTATTATTTAAAACTCTAAAGTAGATCA
ACAACGCGGCAGGAATTATATTACAATTGAAATTAGATATTAGAATTAAACCTTGAACAT
GCAAAACTGAAAACGAAGTACTGAAATATATATATATTTTTTTAACTTTTGATGCTTAGG
CGTATTTTCTACGCCTTTGATGGATTCACGGGAGTAAAATGAAAAAATTCTGGCGTAATT
ACACCTAACGCCCGGTCAATTTCGAGCACTGATGGGTATGCTGGGAAAGTATTCACTCAC
ACGCTTCAGTATTGTTCATAAAGATTGTCTATTGCCAATATTTGAAGTGGTCATGCCAGG
CACATGAACAAAAAGATTAATTTAGTTTTATGTATATAAATTATGATAAATGCACCAGTG
CAGCTACACAACGTCACCACACTGGGTTAGGGAGGTACAATGAGATGATATTTGAGTCCT
GCTCCTCACATTATGCCCATCCTGAGTGCAGTTTTTAGGTTGTTTCCTACAGGCACCTAT
GCAAATGCTGGGACAGTCCCCCCAAGCTCCATGTCATAAGCTACTACACATTTCACGAGG
AAACAGAGGACAATGCTTAAGCTCTCTCCCATAGAATAGGTTCCTTCTGGCAAGTGGGAG
AGTCACCAATCCACCACTGAAGCAGGCATCATGACTAACACTTAACATCATAAGAAATTC
ATGCTGATCAGTACTTGTGACTAATAGGACTCATCAAATGATCAAAAATTGCTGAAAAAA
CTATGATTAAAAATCTCCAATTGCAACAGTTTGTACAATTTAAATAGTCTGTCACCATGT
ACAGAAAGCTAATGTTGTATTGTGTGTTCCATATAAGTGAGAGTAAGAGAAATGTGTTTA
TTTTTACAAAGGTGAAAACAACCACCAAATTTTTCTTTTCTATATAGATCTTGTAATGAT
TACTATTAGTATGTAGATAAATTCTGAATTTGCTATCTTATTGAAAAACCACACACTGTT
TTTAGGTATGCAGATTTTATGACTCTTTTTAGGCAGTTATGTAACTGATCAAGATAAAAA
TAAATAATAAAGGAAAGGGAAATTAACCCACCACATGCCAAAGTTGATGGCTGCGATGAG
AGGGAACACATATGTTGACAAACAAAAACACAATATTTCGGCATCTGCCTTCTTCAGTGA
TAAACGGGCTATTAGGCTCCGTACGTGTGTACACAACAAATGTCATCCAATGACTAACTG
GGTAGTGGGGGAAGGGTGGGGGGACGACTAAGGAGTAAACTATTGATATATCGGAAATTG
TTGAGGTAATAAAACGCAGGTGACGGTAAAATGAACATATGTAGCAGATCGTTGGCCAGG
CCAACGTCTGCCCTCAAGTCTAGAAACGAAGCACAACCAACTAAAATGTGGCGCACCGTC
AGAGGTACGCCACAAGCATCACATTCCGGTGGGTCCTCCAGGCGGAGAAGAAGGCTGTGT
GTCAGAGGACAGTGCCCTATACGGAGGCGAGTAAGGAGAACTTCATCCCACCTCGCCCGC
TGGAAGGAGCTGCTCCACGGCTGAACGGTCCGTTTGACCAGCCGGAGTTTATTATGCTCT
ACCCCGCCGAGGCAAGGTCTGACTCTGGGACCTAAGCAAAGTCGATTCGGACCTTGTCGC
AGGCCAACTTGGCAGCTTCATCAGCTGCCGTTCCCCGATTCCCACATGGCCCGATACCCA
ACAGAATAAAACCTCCTTTCCAGATGACTGGAGGGAAAGGAGAGCGTCCTGGATGTCCTG
GACTAAACGGTCTGTTGGGTACATGTTTCCTAATGCCTGAATGCAGCTGAGGGAATCACA
GCACATGATGTATTTCATATAACGACTTACCTTCATATGCTGGACCGACTTTAGTATGGC
GTAGCACTCGGCAGTGTACACACTGCACCTGCTATCCAGTTTGTATTTGTAAGTCGCTCG
AGGGTACACTACCGAGCAGCCTACACTGTTGGCCTGCTTAGACCCATCGGTATATACCAG
GGTATAATCGTGATGCTGATTTAAAACATCACTAAAAATCTTTATAAAAACACTGTCTGC
GGTAAACAGCTTGCTGTACCTAGACAGTTCTAAAATTCTTCTGGGCCTCCTTAAAAGTCA
GGGAGGAGATTTACTCCAACCCTGGTAATAAAAAGTGGGCAGCTCAAACCCAGACTCTTC
TAAAATAGCCCTTGTACGGTAGCTAAACGGTTTAGTTGCTCTTCGGCGATTAGTATGTAG
TCGCTCGAAGTTTGGCCGAACGACTAGATCATACACGGGACAGTCAGGTGTTGTGGCAAT
GTGCATATAGTGTCGCACCATGAGGAGGTGCCGGCGGATGGAAAGTGGCGGCTCACCAGA
CTCAGCACAGATGCTGGGGATTGGGCTGGTGCGGTAGGCACCCATGGCGAGCCGAATTCC
TGCATAGTGGTGTAACAGGGCTGATTAATACCAAAAGGCAATAACTTTATAAAATTATTT
ACAATTTAAGAAAGTTAAATGAAAGATTAAATTCCATGGAGAACATTAAATATATGTGCT
TTGGATTTCCTGTTACCTCTCGCTGGTCACTATTAACAAACAGATGAATTCAAAACTTCT
TGAAAAGTAGACATCGCTTCGTGAGATCAGATTTACCAATTCATGAATCCGCAATTTTTC
GGAAAGGAAGTCTTAAACAACAACCCATGTAGATTGTATGACGGGTGTTGGTTTAGCATT
AGGAATCGTTGTTATTAAAATAGAATTATTATAAAATGAGCCTTCCTTCATTGAAGATAT
ATATATATGAATTGTTTCTGAAATAGCGGTTAAAGAAAGAAGTTAACAGCGAAGCGCGTT
TCAGTGGACACTATCTAAAATGCGTAGATAACTGTCCCGTGCCGAACCGTATACTATGCA
ACCGTACTCCAAACGCGACCATACAAAGGCTCTATAAAATCGTAGCAGACAGGAGCGATC
AGCGCCCCATGACCTGCCACATAAACATTTTAAAATGTTTAGAGCTTTTAGGGCTCTGGC
TTTCACATCTTTAAGATGTGGAAGCCAAGTTAGACTACTGTCTAAAATGAGGCCGAGAAA
ATGAACAGAATCAGTAAAACTTAAAACGGTGTTCCTCAAGGTAAGGTGAGGCTCAGCTAA
AAGGCTTCTGCTACGGGTAAAAAGTATACACTGAGTTTTCTCGGCTGAGAATCGAAAACC
GGTGTGCACTGACCACTCATCCAGCCTGTTCAGTACGAGTTGCAGCTGCCGCTCAGCGCT
TCTAAGGCTGGAGAATGCACAAAAGATTAAAAAATCATCCACATATAAGGAGTACCGTAT
GGGACTCCTTATAACAATAGAGATACTGTTGATAGCAATAGCAAATAGGGTAACGCCTAA
AACTGACCCTTGAGGAACACCGTTTTCCTGAATAAAAAGATCAGACACTTCATTACCGAC
TCGGTACTGGAAGCAACGACCAGATAAAAATAATTTTAAAAAATGGGGCAGGTTTCCCCT
AAAACCCCAGTCATGTAATTATTTTAAAATAACATGCCTCCAGATAGTATCGTAGGCCTT
CTCAATATCGAAAAATATCCCCACTAGATGTTGGCTGTGGATGAACGCATCCTGTATCGC
CACTTCCAGCAGGATCAGGTTGTCCAAGGTGGAAAGGAACTTCCTGAATCCACACTGAAA
GGGGCTTAGAAGGTTTTGGGATTCCAGACACCAGACAAGGCGGCAGTTTACATCCTCTCC
AGTGTCTCCTCCACACAGCTTGTCAGGGAAATACTACGATAACTACCTGGTAACAACTTA
TCCTTTCCATGCTTTAACATAGGAATCATTGTTGCTTCTTTTCACGAGTCGGGGAAGTGT
CCTCCGGTCCATATATCATTAAAAAAATCCAGAAGGTACTCTTTAACATCTTTACTAAGA
TGCCTCAGCATCTGGTACCCTGGAGCAGTGTCATTGGCGCTGTCTAACGCTGACTCCAGT
CCCCAGAAGTAAATGGACAATTGTAGGCCTCTGTATTCGACGAATCGAAGCACAGCACGC
GCCTCTCGGCAGCAGCCTTTCGTCGCTGAAACTGAGGGTCAAAATTGGCGGACGAAGTAA
TAGCGGCAAAGTTCTTTGCCAACAGCTGCGCTATGCTTCGTTCGTCAGTAATTACACGTC
CGTGATCCAGCAACCCAGATACTGGTGGGCGGGAGTACCTTCCAGATATACGGCGGATAG
ACTCCCATACTTTCGATGAAGGTTTGGAACGATTGATAGTGCTTACAAAGTTCTGCCATG
ACCTTTTCTTGCTCTCCTTAATAACTCGACGTGTCTTAGCTCTAGCAATATGGAACGCTG
CCAGGTTGTCAGATGTTGGCTGCAACCTAAATCGACGCAACGCCCGTCTTCGGCCCTAA
>VvP24XO-378#RC/Helitron_3010497-3020198 [forward] 9702 bps; scores=17:10 Multi_5'_ends:
TCATATTATATTAAAAAAAACTACAAACACTAAACTTTAACAATTACTAAAATAGACTTT
CTTACCATTATCACTTGGAGCGCACATATTATACTCCTCAAGACCTGCCACAAAAAAAGG
AACGATTACAATATATAGTTTGATAGTTTAAGAGAGAGAGAACATCAACAAATACTTAAA
CTTACCCCCGTTTTTAATGACAAGGTCTTGAGGAGACATCCTAAGATCGATGTTAATCGT
TACAGTGCTGCGAACCGACTGACTGCGCAACGTTAAAAAAAAAAAAAAAAAAAAAAAAAA
AAAAAAAAAAAAAAAAAAAAAATTAAAATAAAACTGGAACCTCCAAAACCCGCTCCTGCA
AGCATGGCTGCCTTCCTGTTATCTACTGCTCGCCTCTGCACATACATTACGTTAGTAAAT
CTATAGGTGATCACAGGAGCTGGTTTGTTATGTATTCCATGCGTCCAGGCGTCCGCCAGT
TTACATTGGAGCCATCGGGTAAGATAGACAGAAACTTTTGAAAGAAGAGGAAAAAAAGTG
TCAACGTTTTAGCACTGGGCAAAAAAAAACCTATGCAGTTAAGGTGGGATATAAGGTTGG
CTGGCTAAGATACTGGCAATAACGCAACAGAATCTGCACTACGGTTGAGGATGATTGCTA
GTAGATTAGGGTATCATGCAGTTACTTACCCTGGGAGTGACGCCTTCCCCCGGTGTGGAT
GTCCGTGTGGATAGCGTGTTGTGTCCTTGCAGTCGCCACGCCAGAGCAGTCAAAGAAGTT
TCTTCAGATTTAATAGCCAGATCTTCAACTGGAGCCACTCCCATTCATGAAAGGATTCCT
GTAGCCAATTATGTTAGGGCAGCCACTTTTTTTTAGATTAGGATCAAGTTAGACAGAGAG
TCTAAACAGAAGCTAGTTTCAGCAATTATCAGTCTTCAGACACCAAAGAAAAAATATGTA
GGGATTAATTATTACCTCAAAATACCAGATGGTTAAACAACAAATTGGATGAACTGTTTT
TTTTTTCCCCTGCTGTCGTTAGTCTTTCGACTGGTTAGATGCTATCCTCCATCCCTTTCC
ATCCTGTGCTAACCTCTTCATTTCTACATACCCCTTACAACACACGTCCTCTATTATCTG
CTTCATATATTCTAATCTCTGTCTTCCTCTACAGTTCTTACCTTCGACTGTTCCCTCCAC
CAGCAAATTAACCAATCCAGCATGTCTCAAAATATGACCTACCAGCCTGTCTCTTCTTTC
TGTAAGATCCTTCCACAAACTTCTTTCCTCACCCATCATTTCCAAAATTCGTTCATTTCT
TACTTTGTCTGTCCACTTAATTTTCAGCCTTCTTCTGTAGCACCACATTTCAAAAGCTTC
AATTTTCTTTCTTTCCGGTATTCCTAAAGTCCATGTTTCACTACCATAAAGTGCTGTGCT
CCACACATAGAGTTTTAAAATGTTTTTCTAATTCCTAGATCAATATTTGAAACTAATAGG
TTTCTCTTTTTCATGAAGGCACTTTTTGCTAGTGCTATTCTACTTTTAAAATCATTCCTG
CTTCGGCCATCGGCTGTAATTTTGCTTCCCAAGTAATAGAATTTACTTACTTCTCCTATT
GCATCCGATCTTATTTTTATATTTAATCTACTAGTATTGGTATCATTTCTGCTACATTTC
ATCACTTTTGTCTTGCTTTGATTTGTATTTAGTCCAAAATCTTCCTTCAGTGTTTTGTTC
GTGCTATTCAGTAACTTCTTAATATCCACAGCCCTCTCTGCTAACAAGACAATGTCATAA
GCAAATCGTAGCATACTAATTTTTTCTCCCTGAACACTTATGCCAAATGGAAATTTTTCT
GTGACTTTCTTTATTGCTTCTTCTACATACAAGTCGAATATTAATGGGGATAGACTACAA
CCTTGTCTCACACCCTTTTAACTGCTGCATGTCTCTCGTGATTCTCTACTTTTATTATAG
CCACTTGATTCTTATATAGTTTACAGAGTATTCTTCTATCTTGATGCTTTAGACCTGACT
TCTTTAAAATTTTGAACATCTTGTCCCAACTAACAATATCAAAAGCATTTTCTAAATCAA
CAAACATCATAATTTTTACTGAAATTGAGGGCATAATATATAGCTACTTGTCAGATTCGA
AAAAGAGTTAAGTATTTATAAGTTTGATAAAGCAACACCTTTAAGGTATTTATATAGGTT
AACTAAAACATGGCCAAGTCATCAGATTTTTTATCGTAAATAAACGATCTATTACACCGA
GAGAAACCATTCTGTTTCACAAAGTGAAGTGAATACGCACTGTAATGTGTAGACTTGGCT
CAGAAGAAGATCTCATAACTTTTTGTCACTACATTAACACGAGACTTGGCATACTTTTAC
AAGAATTGTTTTTGTAGGATTCACTTTTCTTCGCTTTACTAGTACCGTCGCTCTCATCGT
TTATCGCAACTCCAACATAAACGCACCCTAAAGTGGAATAAGTTTAAATTTGCACGTTAT
ATGTTTCGTCGACTAAAAATTGAATACCGTATTTAAAAGTTTGTTTATTAGGTAATATCA
ACGGAGCCAGAATTTTTTTTTTTTTTTTTTTTTTTTTCTCGAGCATATTGAGTAAAGACT
GTTTAGAACGCCCAATTAGAAGAGAAAGGTACTGTTTTAAATTTTTCTCGTTGGGACATA
AATTCGTTATTGGCAGTTAGGCTTGCCAGTTCTAGAGCATTTTTAAAAAAATAAAAATAA
ATAAAAGGTAGTACCAACGTAATTTGTTCGCAATATCGATCATATCCTCTATGTAAACAA
CAACAAGAAGTGCTAAAAACAATTACGCCTAACATTGTTTGTAAATTGTGAACAAAACAA
GCAAAAGTTTTTATTATGGGTTTCCTTTGTCACACATTAATACTACTTTATTGAAAGATC
TTTGAATTCATAGCGCACTGCATACGAGAAGTAGCAATAATTTTCTTTGGAATTTAGCGG
TTGCCTGAGCAGGCGGCGTTGAGATGACCACAATGCTGGCGCTCGATATCATGCATAAGG
GAGTGGGAAAATTTTCTTTTGTGGGTAAAGGGTGTTAGGGACAGGAACAAATTACCAAAT
GATGGATGAATAATTTACCTAAAATGATGAAGGAATTTAAAATTAAAATTTGTAAATCGC
AAAAGTAGATGGGAGAGAAATTTTACATTCAAATTATATAAGATAATAAAAAATAAAATA
AAAATGGGTAATTAGTTGACAGGGAATGGCCACCGGAGCGTGTGTTCCATCGAAATTAAA
TTATTAGTAATAATAATAATGGATTCCTTTACCGTTACCTGAAAATCCGTCCCCTTGGTC
TTCAGCATCCAAATACGGCCTGTTATATTTAAACGCGACCACTCGTCTTTTGCTCTCAGA
GAAAGCTCAGAAAGTGAAATAACAGTAGGAATCACCTAATAAATATATTGTAAAATGAAT
CACAGCCAACCTGTTGCAATATTCATTGAATTTATTGTTTACCGGTTTCGACCCGCCTTA
AGGGAGTCTTCTTCAGAACCTGTGGATATTGTACATATATTAGTGCATCTGATGTTAAGC
TTTGAGTTATATACATGAAAGTTTGTGCATACTCACTTGTTAAAATGTATTACATCAATC
TAAATAAACTCTTCTCAATAAAACAGTACATTTTGTACTTAAGTCACACATTAAAATATA
TTTTATAGTTATCCATCCGGCAGCCAACGTGTATCGCAGTGCTGGCGGATGGATAACTAT
AAAATATATTTTAATTTAATTTATTTAATTGCAATGGAGCACTGGCTCCGGTGGTAATTT
CCCTACACACCCATCTTCCCCCTATCCTGCACCTACCTACATTTGCCCTCTACAAATTTT
ATCTTTAAATTCTTTCAAAGTTTTCGGTAATGTGTGACTTAAGTACAAAATGTACTATTT
TATTGAGAAGAGTTTATTTAGATTGATGCAATACTTTTTAACAAGTGAGTATGCACAAAT
TTTCATGTATATAACTCCAAGCTTAACATCAGATGCACTAATATATGTACAATATCCACA
GGTTCTGAAGAAGACTCCCTTAAGGCGGATCGAAACCGGTAAACAACAAATTCAATGAAT
ATTGCAACAGGTTGGCTGTGATTCATTTTAAAATTGAAGAAATACCGTTGCTGTTGATGC
TGCCATGCTCAAGATTTTTTAATAAATATATAATGCGGTGAGTTAAAGCGCAATACGTAC
GAAAACGTTACGCACGTTCTGGGTGCAACGTTTGGTAGATAATCCGCACGAAATATCTGA
AATGTAATTGAAGCGTTTTAACGTGAATAAAACTGATTTCACGTATCGATTCATACTATG
GATAGGACCTGTATTAGCTGTACACACCATAATCGAATGATACTGATTGAAGATCCATGA
TGGGAAAAAATCACAAATGTGAAAAACATAGATGAAGTTGCTGAAACAATAACTGACTGT
GGCAAAACTGGGAAGAAGGAGGTTAGTGCTGAAAACATAAAGCCAGTAATAAGGTTGTTA
TTGGTAAACTGTAGTAGTATAATGAACAAAATAATCAAATTTGCAAACTTAATAGAGATA
CACGAACCAGAAGTAATAATTGGGGTAGAGAGTTGGTTAAAAGAAAAAGTACTAGACAGT
GAGGTTTTTGCAGATGGTTGCAGAGTGTACCGCAGAGATAGAGGAGCAATTGGTGGAGGA
GTTTTCATACTAGTTAACAAAAATTACCAAAGTTCACTGGTGTTCTTAGTTCATGACCAT
GAGTTACTTGGAATTAGATTTCTGGGGTAATAAAAAAGAAACAATCAGGTTGTTGGCTGC
TTACCGCAGTGGAAGAATGACAGATGAACATGGGGCTCTTGGGGAGAAATTAAATTCATA
CTCAGATTTCAGAGGTGAGAATAGAATGGTCATTATTGATGGGGATTTAAAATTACCATG
TGTAAACTGGTTAGGAAATAAGATTAATAGCACAAGGGAACAAAAATTTGCAAATACTCT
AAAAAGGGAAGGAGGATTTGCACAAGTGGTAAAGCAGAACACAACAGAAATATTTTGGAT
ATATTCCTAACAAGTCCAATGATACCCTTTGGGCTGTCCAGTAAGCGAAGGAATAAGTGA
TCATGAAGCAGTTAAGATTGATATTAGAGGAATCAGTAAACGAGCAGCTAAAACTGAAGG
GGGAAATAGGTAAAATTATAAAAAGGCAAAAATTTAGAATTTGAAGAGATATTTCAGAGA
ACGTTTCAGCAAATGGAAGGAAGGCACAAATGCAATGGAGTCAAAGTGGGAAGAGTTCAA
GGATATAATAAGAAAGGGGAAATAAAAATTTATTCCAAAACAGAAAGTAAAGAGATTTAG
AGAACCTGTGTACTATAATAGGGACGTGAGGAGGTTAAAGAGGTTGGTAAGAATAGAACA
TAACAGAGTTAAGAGACAGCAAGGTAGTAGGGAGTATTTAAAACAACGAAACAATGACTT
AATATTAGCTAAGAAGGTGGCTAAAGATGGATTTATGAAGAGTATTGTCAGTGCAGGTGG
ACCACTGACAGATGCATCTAGAAAATATATGGCTATGTTAGAAAACTAAGGGGAAGGGGG
ATGTTGAGACACCTATATACAAAGATGGAGAATAAGTTACTGAGGATTTGAAAAAGGCAG
AGATTTTAAGTAACTGGTATAGTGAGAGCATTAGGGACAATGAATCAAAAAAAGAAGGGT
CTAACTCCAAGAACGAGCTTAACAACACAATTAGAAATGAACTGACCAAAAAATTTGAAA
TTCATGTTGAGGATATCATGAAGGAAATTAGAAAGATGAAAAAAAACATAAAGGGGCTGG
TGTAGATAATATTATTACAGAAATATTAAAGCTAGCCGGATGTGACATTGTACCTTACCT
TGAAATATTATTTAAATTAAGTCTGTATACATGCTGCTTACCACAGGACTGGAAAAGTGC
GATAGTAGTGCCGGTACAGAAAAGAGGGGTGAGAAATAGAGTCGAAAATTACAGGCCAAT
CAGTTTGACATCAGCGGTAGGTAAATTAATGGAAAGATTGATATACAACCACATCAGAAA
TATATTTGAGGAGCGTAAGTGGTTTTTAAGTATGCAGCCTGGCTTTAGGCAAGGTTATTC
AGGCGAATCTCAGTAGGTGGGATATATGCAAGATATTTCAGATGAAATGGACAAGGGAGG
CCAAATTGATAGTGCAGCACTATATCTTTCAAAGGCTTTTGACAGAGTGAGCCATGAAAT
GGTAGTAAATAAGGTAAAAACTATTGGAGTGGATGAGAAAGTGATTTACTGGGTAGAAGA
ATTTTTAAAAGGTAGAAAACAGTAAGTTAGGTTATGAAATTCAGTATCAATAGAAGTTGA
AGTAAAAATAGGAGTTCCACAAGGTTGCTTATTGGGACCATTGCTATTCATTATTCTAAT
GAATAATTGTGTTGATTGTTTACTACCAGAAATTAGATTGTTGTTGTTGTTGTTGTGGCT
TTAGGGCGCGTCGACAACGAGGTCATTAGCGCCCTAACAATGACCAGCAAAGACTGTGGT
TAAAATTCATAATAAAAGTACTGTCAGCATAGTCGACCATACAGACAGCACATAAAATAA
ATAACAAAAATAAGATGTAGCCCTAGAGGGGCCACCTGGAATTAAGACCGTTGTACACCT
GGGTGGCTGTAGAGGAGCCAAACAGGTTCGCAGAAGACTTTAAAAAAAACTGTATATCTC
GCTGGCTGTAAAAAGGCCAGCGCGAAATGAATTAAAACAAAATAAAAATTAGAACTAAAC
ACATGGATGGTCGGCTGTAAAGGGGCCTCCCATCCATTCTAAAACTAGGCCGACCTGCCT
AAAATTTTAGATATCAGGCCGGTAGATACACAGAACTTTAAAACCTTACCCACATTGCTG
GTCTCATTATTTAAAATCAGGGCCAGATCATTGGCCAGGCCAACGTCTGCCCTAAAGTCT
ATAAAAGATACACAATCTATTAAAATGTGGCGCACCGTCAAAGGTACGCCACAAGCATCA
CATTCGGGTGGGTCCTCCCGGCGGAAAAGAAAGCTGTAAGTCAGAGTACAGTGCCCTATA
CGGAGGCGAGTGAGGAGAACCTCATCCCTCTTCACCCGCTAGAAGGAGCTGCTCCACGGC
TGAACTGTCTGTTTGACCAGCCGGAGCTTGTTATGCTCAACTTCCAGCCACTGCCTCTGC
CAAACATCAAAAACAAATCTCTTTGCCGCCGAGGCAAGGTCTGACTTTGGGACCGGTTCA
AAGTCGGTTCTGACCTTGTCGCAGGCTAACTTGGCAGCTACATCAGCTGCCTCGTTCCCC
CTGAATCCCACATGGCCCGGTACCCAGCAGAATAATACCTCCTTTCCACGAGATTGGAGG
CAAAGGAGGGCGTCCTGGATGTCCTGGACCAGACGGTCTGCTGGGTACATATTACCTATG
GCCTGAATACAGCTGAGAGCTGAGGGAATCAAAGCATATGATGAAACATTTTTCGCGAGT
TACTTTCATATGCTGGAGCGACTTTAGCACGGCGTAGCACTCGGCAGTAAAAACGCTGCA
CTTGCCGTCCAGTTTGAATCTGTAAGTCGCTCGAGGGAACACTACGGAGCATCCAACTCC
GTTAGCCTGCGTAGACCCATCCGTAAATACCGGGGAAAAATTATGATGCTGGTTTAAGAC
ATCTCTAAAAATTCTGATAAAAACATTACCCGCGGTACGCCTCGATAGTTCTAAAATCGT
TCTGGGCCTATTTAAAAGCCAGGGAGGAGATTTACTCCAGCCCTGGTGATAAAAAGAAGG
AAGCTCGAATCCGTATTGTTCTAAAATAGCCTTTGTACTGTAGCTGAACGGTTTAGTGGC
TCTATGCCGGTTGGTATAGAGCCGCTCGTAGTTGGGGTGTAGAACTACGTCTTAAACGGG
ACTGCCAGGTATTATGGCAACGTGCAGGTAGTGTCGCACCATGAGGAGTCGCCGGCGGAT
GGTAAGCGGTGGCTAGCCCGAGTCAGTACAAATACTGACAATAGGGCTGATGCGATATGC
ACCAATGGCGAGCCGAATTCCAGCATGGTGGGCACTATCCAGTATACGGAGATAGCTGTC
CCGTGCCGAACCATACACGATACAACCGTATTCCAGCCGCGACCGTACAAAGGTTCTGTA
AAATTGTAACAGGCAGGAGCGGTCAGCGCCCCATGACCTGCCACAAAGACATTTTAAAAC
ATTTAGAGCTTTTGAGGCTCTGGCTTTCACATGTTTGAGATGTGGTAGCCAGGTTAATCT
GTTGTCTAAAATGAGGCCCAGAAACCGAACTGTTTCAGTAAAACGTAAAACGGTATTCCT
CAAGGTAAGATGGGGCTCTGATAAAAGGCTTCTGCTACGAGTAAAAAGTACACACGGGGT
TTTCTGGGCAGAAAAACGAAAACCGGTGTGCACTGACCATTCATCCAGCCTGTTCAGCGT
GAGTTGAAACTGCCGCTCGGCGCTTCTCAGGCTGGATGATGATATAAAAATTAAAAAAGT
CGTCCACATATAAGGAGTACCGTTTGGGACTCCTTATTATGGCTCCAATGCTATTTATAG
CAATGGCGAAGAGCGTCACGCTTAAAACTGACCCCTGAGGAACACCGTTTTCCTGAATAA
AAAGATCAGACACTTCAATACCGACTCGGTACCGGAAGCAACGACCAGATAAAAATTATT
TTAAAAAACGGGGCAGGTTACCCCTAAACCCCCATTCATGCAACTGTTTTAAAATAACAT
GCCGCCAGGTAGTATCGTAGGCCTTTTCAAGATCGAAAAAAACACCCACAAGGTGTTGGC
TGCGGATGAACGCATCCTGTATTGCCGCCTCCAGGAGGATCAGGTTGTCCAAGGTGGAAC
GTGACTTCCTGAATCCACAATGGAAGCGACTCAGCAGATTACGGGATTCAAGACACCAGA
CGAGGCGGCGGTTAACCATCCTCTCCAGTGTCTTCCCCACGCAGCTAGTCAAGGCAATAC
TACGATAACTACCTGACAACAATTTGTCTTTCCCAGGTTTTAAAATGGGAATTAATGTTG
CTTCTTTCCACGAGTCGAGGAAGTGTCCTCCGGTCCATATATCGTTAAAAAATATCCAGA
AGGTACTCCTTAGCATCTTTACTAAGATGCCTCAGCATCTGGTACTGGATCAAATCAGGT
CCTGGAGCAGTGTCGTTAGCGCTATTCAAAGCCGACTCCAGCTCCCAAAATGTAAATGGG
CAGTTGTAGGCCTCTGTATTCGACGAATCGAAGCACAATGGGCGCCTCTCGGCAGCGACT
CTTCGTCGCTGAAACCGAGGGTCAAAGTTAGTGGACGAAGTGATGGCGGCGAAGTTCTCC
GCGATTAGCTGCGCTATGCTTCGTTCGTCAGTAACTATACGTCCGTGATCCAGTAACCCA
GATACTGGTGGGCGGGAGTACCTTCCAGATATACGGCGAATGGACTCCCATACTTTCGAC
GAAGGTGTGGAACGATTTATAGTGCTCACAAAGTTCTGCCATGACCTCTTCTTGCTCTCC
TTAATAACTCGACGCGCCTTAGCTCTGGCAATACGGAACGCTGCTAGTTTGCCAGATGTT
GGGCACAACCTAAAACTACGCAACGCCCGTCGGCGACACTGG
>VvP24XO-378#RC/Helitron_4950475-4955747 [forward] 5273 bps; scores=8:11 Multi_5'_ends:
TCATATTTAATATAAAATTTTCTGATCTGCTCCCCTCCAGCTGTGAGGATAGGCTTATTT
CCAGATACAACTCCTGAATTATTGTCCCTAATGGACTCACTGAACCAGCTGCTCAACAAC
TCTGTCTTTTTTAAATCCCCTGTTACTTCTTCTCTATCATTGTCTATAATTGTCTCAATA
CCCTCTCTTCCCTCAGTTTCCTGATATAGCTATAGAAATTTCTAGATGCATCAGTCAGAG
GTCCCCCTGCACAAATAATATTCTCGATAAACTCATCCTTAGCCATTTTCTTTGACATCA
TTAATTCCTTTGTTAGTTGCTTCATGACTTCCCTACTGCCTTGCTGTTTCTTAACTCCGT
TATGTTCTCGTCTCACCAATCTGTTTAACCTCCTCACCTCCCTGTTATAGTATGAAGGTT
CTGTACTTCTCTTTAATCTCTGTTTTGGAATAAACATTTCTTCACCCTTTCTGATCATTT
CCTTGAATTCTTCCCACTTTGTCTACACTGAAGTTGAGTCATTCTTCCATTTAATAAAAT
TAACCCTGAAGTATCTTTCCAGTTCCAAGATATGTGCCTTTTTATAATTGTATCTATTTC
GCCATTTAATTCTGGCCACTGGTTTACTGGTTCCCCTTATATCCATCAGAACTGCATTAT
GATCACTTATTGCTTTGGTTACTTGACATCTGATTAGGTTATGATCCAGCTTTGTTAGGA
AAATGTCCAACTTGTTTTGTCCCCTTGTTTTCTGCTCAACCACCTGTGTAAAGCCTCCTT
CCCTTATGATCTGTTCCTTAGTGTTATTAATTTAATTTCCTACCCAGTCTACACCTGGTT
GGTTCAAATCCCTACCAATAATTACCATTCTATACTCACTTCTGAACTCTGAATATGAAT
TTAGTTTCTCCCCAAGAGCCTCATCTTTATCATTCATTTTTCCACTACAGTAAGTAGCCA
ACACCCTGACTTTTTCTTTTATTATTTCCCCAGAAGTCTACCCCAAGTAACTTATGGTCA
TGATCTCTAAACACCAGTGAACTGTAGTAGTCTTTGCTAACCAGTATGAATACCCCTCCC
CCAGTAGCTCATCTGTCTCTGCGATACAGTCTGTAACCATCGGGAAAAACCTCATTGTCT
AGTACTCCTTCTTTTAACCAGAACTCTACCCCTATAACTACTTGAGGTTCATGTATCTCA
ATTAAGTTTGCAAATTCCATGACTTTGTTCATTATTCTTCTACAGTTTACCAATAACACT
ATTATCACTGGCTTCATGATATTTTAAGCACTAACATTTGCCTTCCCAGATATGCCTTCC
TCTGTTATTTTTTTCAAAAGTTTCTTTTATTTTTTCAGTATTAGTGATTTTTCTAACTAC
GGATCTATGCTCAGTATTCCTATGATTTCCTATTTTTACCCCCTCACCAGCAGCCATTAA
TCTAAAAAAGTCACAGTCCCAACCCCGTCACCATTGGAAGTGGGCACCCTCACAGCCTTA
GCCAACAACTCAGAAAGTATTTCCTTATCCTTCCTAAATAGGTGTATGTCACATCTAGTA
AAACCCCACCTACCAATGGCCTCCACAGGCACCACCCCATGACAGAACTTATGCTGTTCC
CAAGCAGCTTCTCCATTTCCACATTTACCAGCCTCACAATGTGGTTCAATTGCAGCAGTT
GATGGCAACTTAGGACTTGAATGAGCTCCACTTTAGTGTGCTGTGCCTCCTTCAACACTT
CCTTTAGGTCACTCTCTATACTATAATTACCATTTCTATTCATACTGTTCCCTGCACCTC
TCACTATCACTACCCTATCCTCCTTGGTGAAACCCCTACAAAGTGAACCTGTATCCTGTA
TTACCTGACCTAAAGTCGCACTAGGTTTGAAAAAACTTGTGACCTGCTAACCTGAGGCCA
GCTGATCCTGAAAGAGAGGGTCTTCACCTCTTCTGTGGCCACTACCTAGCAGCAGAACTC
TTTTCTTCCTATTTTTTCCTTGTATGCCCCTGTTCCTAAAGGCCTGCTGCACCTAGCCTT
CCTACATCTGCATGAGGCTCCTCCCCTCCTGACTCCGATAACAGGTGAAACCTATTTTTC
CCATCAATTATTAAAGTGTCTGGCTTCTTCCTCCTATTTACCATTTTCCCCTTATGACCT
GTTATCAGCTCTCAACCATCGTTATTTCCCTCTTCTCCATACCCACCATCTCTATCTGCC
AATATAGGTTGAGCCTCCACGGGCGAGGCCCCCTCAGGCCTTTCCACCATAGGCCTCACC
TCCACAGGCTCATCTTCAAGGGCCCTGACTCTTTCAACAACACTCTGATCATTTCGTCTT
TCTCCCTCATCATGATCCTGTGAGGCAGACATACTTTTTACAAAATACCTCAAATTCTAA
AGTAGAAAAGAACAATACTATATTACAGATTAAAATATGGTTTTAGTGTGAGTAGATTAT
TATTGATTGTAGTAGCTTTTTTAAACTACCAAATTTTATAATTTAGGACAGTTTAATCAG
ACTACCCACACAACACATACTTTATTCCTGATAGCTGTACCTACATTAGTAAACCACTGA
CATGGAATAGCACTTCTAACTCTGCTATATATGAGTTGGTCAAAATTTAATTAGACAATT
TACCTACTCTAACTCCCACGTCTACAGACACAGAATTATTTTAAGATCTGATAGTTATCT
CAATCTCTAGGAACTACAGTACTGAGATGTTTCAAGTCCCTCTATACACTTGTTCTGCTA
CTGAACTTTAAATCCACTGAGTTCCAAAGTTAACTCTACTGTACTGTTAATCAATATATA
CCTGTTTTTGTTAAGCAAGTGAGTTATGACAATGTTCACTTCCCTCTGCTTTCAGAAAAT
CGGTTTGTTATATTCCGTTAGTCTCGCCTGTTTACCAACTTTCTCAAACACCTTTCCTTC
ATAATTTAATCCAATACGTATAATACACAATATTATTTCAGGATTTACATGCATCTCTCA
ATCACCACTGTAGCCATTTCCACACTAATTTTTTTCAGTTGTAAATTTATCCTAACCCCA
CTTTCTGGATTGCAATGAACAACACTCACTCGAATTTATTTTGCTTGATACTAATATTTT
GTGGTATTTGTACTCTTAATTACAGCAACCTATACTATCAAATTACAATTTAAAAGTGTA
AATTTAACTGTAATGTAATATAATGTGGTTGAGAAAGCTCTCATTATTTTAGGTAAGATC
ATTTGCACAGAAATGTTTTTCACCAGATACCAGACAAAACAAAACCATTTCAAACACTAA
ACCCTTTCGTAATAAGTTTTTCTTTACTGATAAATAATGATCATTCCCCGAAATGCGTCT
CCTCCTTCCAAAAATCCTACTCACTGCTCCCTGCACTTGCTTCAGCAGACCACCCAATCT
GAATAACATCTTGGTCCGCAAGCACGATAGAGAACTGTAAACAGTTGCAGGGTGATCTGG
ACAGGATATCTAGTTGGGTTGGTAAACATGGGATGGAGATAAATGCAAAGAAGAGTCAGC
TAATTAGATACACAAATAAAAAACAAAAGGTTAATTATGAATATAAGGTGGGGGAAGAAT
TGCTTGCTGAAGACTTGAAATGTAAATATCTTGGCATTACATTTGATAACAAGTTTAACT
GGGAAGGACACATTGGACAGGTAGTAGGAAAAGGTTTCAAAATCCTGCACTTGTTGGAGA
GAGTGATGAGGGGATGCATGAGAGAAGTAAAGGAATTGGGTTACAAAACTTTGGTCAGAC
CATTGCTCGAATATGGTAGTGTAGTATGGGACCCACATTTTGAGTATCAAATACAGGAGT
TGGAGAAGGTGCAAAGAAGGGCTGCTAGATTTGTTTCTGGAAATTATCGCAGAATGCAAT
CAGTGACAGATATGATAAAGGAGCTGGAATGGGATTCATTGCAAGGCAGGAGGAGGATGA
GGAGAGTAATGGGAGTGTACATGGCGTATACTGGCGATGAGGCATGGAAAGATATTGCAG
TAGGTATGAAAAGTAGTTCATGGAAGGGAAAAGATGACCATGACCACAAGCTGGCACTCG
ATTTCAGGCACAGGGGTTAGGGAAGATTTTCTTTTTTGGGTAAGGGTGTCAGGGATTGGA
ATGAGTTACCAAGGGGAATGATGAATAACCTACCGAAAACGTTAAAAGAATTTAAAGTTA
AAATTTGTAGAGGGCAAATGTAGGTGAGTGAAGGATAGCGGGAAGTTGGGTGTGTAGGGA
AATTGCCACCGGAGCGTGTTCTCCATTGCAATTAAATTAAAATTAAATTAATTAAAGCAT
TTACCTGATGACTCTCCTAGACCTGCACAGGAATCTTTCCCCTACATCAACATCTATACT
CTGCAAATCACAAATACTGTGGGTGGCATAGGGTGCTAAGCACCAATCCTAATTCTGCGC
ATTCCAATCCCGAACAGATCCAGGAAAGAAGGAATACATAAATGAATCAGTACGGCATCT
TATTTCTCTAATCTTATCCCTCCTGTCATTGCGACCTAAATAGGTTGGCGGAAGAAGTAT
TTCGTTGCACTCGTAACTTAAAGATTTTCGCATACTCTCCAGCAAATTCAAACGAAAACG
GCATCGTCTGTCCGCCAAACAATCCCAGCCCAACCCACGAATCAGATCTGTGACACTTAC
GTAAGGACTGTAACTAGCAGTCACAAATCGAGCGGCTCTTCTCTGTACTTTCTCTAATGT
GTCAATCAATTCTTGCAATACGGATCCCAAATTCCACAACAGTATTCCAAATGTGGACGC
ACTAGTGTTTTGTACGCTATTTCCTTTGTATGAGCATTACAACTTCTCAAAATACGTCCT
ATGAATCGTAGTTTGGAATTAGCTTTGCCTACAACAGAAGTTATGTGCAAGTCCCATTTC
ATGTTGCTTTGTACTGTTATGCCTAGATACTTCAGGGAATCCACAGTGTCAACAACTGAA
TTGTTAACTTTGTACTCCTGAGCAAGCGGGGTCTTTTTATTACTTATGTGCATTGCCTTG
CACTTTTTACAGTTAAGTGTAAGCTGCCATTTACGGCACCATTCCGAAATAACATCCAGA
TCGTGCTGTATTTCTAAGCAATCATCAGAGCACCCCACTTCACTGTAAATAAGTGCATCA
TCAGCAAAAAATCGCATCCTGCAATTAACGTTGTCACCGAGATCGTTTATAAAAATTAAG
AATAGAAGTTGTCCTATTACACTTCCTTGAGCAACGCCCGAAGTAACATCTAG
>VvP24XO-379#RC/Helitron_56086-61784 [forward] 5699 bps; scores=16:10 Multi_5'_ends:
TCTATAATAAAAAAAAACACGCTTTGCCAAAGTTGCGTGTTGTTTTGAGTGCAAAATTAT
TCTCCGAAAGTGATAAAAATTTGAAATGGATTCTTGAGAACCGCTATGATCCACTGAATC
ACTGACCAAAGTAGAATGGGAAAAGTGCCATTGTACGCCCATCCACCACCGGTCTAGAAA
CTCACGTGGAGACAAATCTTCCTGCGAACATCGCTGGAACTAATTGGGTCACGTCAAAAG
GAAAAATTACAGTTGTGGAAAACTAAGACCCCTGACATCTGGGGACAGTTGATGGTTTCG
GAACGCTTGCCACTTGATTATGCAGAGGTTTGGAATGTCTGGATGTCCTTGATTCGATTG
CGGACAGAACTTTGTAGGTCGAAGGCACACCTGGCGAAAGGTTTTTATATTGACGCTACA
AACATTAAGTGTGAATATGGTGAGGATCAAACCGTGAGACATTTGCTCCAGTGCCTTATG
TGCCCATCATCCTGCATTGACATGATCTGCTTCGACCAGCACCGAATACGTTTGATTTTG
CTAAGTACTGGGCGAACTGGGTTTAAAGTGGTTAGCTTGTGCAGTATTGAACTGTGCATT
TGATGGTTTTTGAGAATAAATAAATAAAATGATAGTTATTTGATAAATAACTGAACCTAT
TTGTCGAAGCTGTCAGAGTAACTGATTCCTCTGTTTGATTTGATATTGCTTTCATTCTTT
ACTGTGATAGCTTACCCAATGTGTAAGTGACTTCTATTTGGCGGAAATATTCTGGCTTAT
TTTAGTTTTTAGCCATGTTTTTTTTTAATTATGGCTTTACGCCTAGTCGACATCGAGGGC
ATTAGAGGCGGGATGGGATCAGCGACAAGAAACTGGAAGGAATTCGGCCATGGCCTTTCG
AAGGAAGCATCCCAGCATTCGCATGGAGTGATTTGGGGAAACCATGGAGAACCCAAATCT
GTATGTCCTGCCGGGGATTCGAATTTAGCTATTAGTTTATCTGATTTCTCCCCGTGTTCA
TCATTAGAAGAGTAATGGATGAACATACTTTGCTTGGAGATGAGTACAAAGAGACAGTAT
ACGTGGGAGCCCTAATGATCACTTGCCCTGCTCGCCATTGGTCGTTGTTGCAGTCGGGTA
GCCTGCCCACCCCTCGGTGCTGCTGTTCGGGGGAAACCGCCCCTCAACGGAACTTCCATC
AGCCCCCTGCTGGGGCGCCTTGCACCCCACCAGGTGGTCAAACCCCGCCCGGGGAATGCG
AAAAAAAATGCATGAGTGAGCATGCTGGTGAACCAAGAGCAGATAACTGTATCAAGCAAT
TTACAACTGTTAGCACCAATTTCGGTTTAAAAATATATAAGAAGGAAAATCTTGATTATT
ACAAAGAGTTATAAAACGGCGGTAGGCGAAATACTGGTCGACTTCAGTGTTGGAAGAGTT
CGTGAACATAAAATATCGATGGTAATGTGACTGAGCGTGGTGGGTGATTGGTAACACCCA
GGCCTTTCATTCAGGAGGACGTGGGCTCGAGTCTCCGTCCGGCCATCCGGATTTGGGTTT
TAAAGGGTTTCCCCAATCACTCAAGGCGAATGTTAGGATGGTTCCTTCAAAATGCAATCG
AAAAATTCCTTCCCATTCCTTGCCCCCTGTCCATTCCATGTCTAAAGCCACAAGCATGCT
GTATGCTCCTTTATACCTCACCAAACACAAGTTATAATTTAGTGTTTGTTATTTCTGATT
TCCTACACCATCATAAAATTCTAATTGTCATTAGTCCTGAAAAAAATAAAAAGATAAAAA
TAAAAAAAATCATTATAAATCAAAGATGATGTTTCAAAATTTTCAAGTCTGACATTGCTA
CCTTCCTTTCCTTTCCTTTTGTGATATTGACTTACTACAGTTTTTTTCAAAGAATCCCTT
TAATTTACTACCTTATCCCTTATTATCAGTCATTATCAAATCCACATTCCTTTCACATTT
CTCTTATTGTTAGTTTTAAGAAGTTGGTAAACAAATTTTTTAAATCTCTGACGAATAAGA
GGATACCTGTGAAAGCATGAGGCAAGGTGCACCATAAGCCTTGGTCACAAAGTATTTGAG
AATTTAACACAGAAGATTCCTGAACACATTTACTAAGCGCAGATTTTGTCTAAAAATCTT
CTAAAAGTCATTTTAATTCTCCAGAGCTTTTAGCAGCCGTCATAATATTAATATTAATGA
ATTTCCCTAGTGGGATCTTACGTTACGTCATTTCTTTGATAATCCAAACGTTTCGACGGC
AGCATGTAGTCATCTTCAGTTGGTACATTGGCTGAATCTTACCGAGAGTTATGAAAGAAA
ATAGAAATGCGACATTTCAGATTCCATTACCAGCCCTGAATTGGTCATTCACAACTGTAC
ATGAAGGACGCTATTATCCTCCATGGTTTCGGATTGCCCATTAAACTGTAGGTCTCGTTT
ACTGGTTAAGTGCCGGTCACAAAGACAGATATCACAGTTGGAAAGATTTTTATAAGAATC
TGAGCGGACACTGGGTGTCCCAAGCATGTAATCCGTTTCAATCTACTCATTTCAAAATGT
TAGGGTATATGTTGAACCCGTTCATGACATCTTGAAGACATTGTGACTTAAAAGTAACTT
TATTCTTCAAGCACCTACCCCTCAATTATGTTTTTCCCCATCGCAGCCTACGGAGAACTT
GTCACCGACTTACAGGTACCTTATTTTGGGTAAGATATGAGCAATCTGTCGACTACGCTA
TTGTACGAGTTGCTGCGACGGGGACACCGAGTGGTCTGTGAATCGCAGGGTCCGAACCCG
GGACTGGTAAAGGTAGACATCAACAAGAAATAGTTGTGATATGAGGAAGAGGAAACAATA
ATGACAGTGCATGAATGGCTGGAGATTAATGGACAAGCGACGGGAGAAATTTGTAATTCC
GAGCCACATAGGGGACAAAAAAAAAGACGATATATCTCGAACTGCACGGCTGTCTGATCC
GTTGGAATGCGGTCAAAAGAGTTGTCGATATCTCGAAGGGGTAGAAATTTTGTTCAAGAA
TGAAAGAAATTACGTCCCTGAAATGATTCTGAAACCAAGACTTGCAACAAATTTAAATAT
ACCGTATCATTTATTCATGTGATGACTTGGGCTTTGACAGATTCTGAGGTGGCAAAAATC
TGGGTTAAGACAAAGTTTTTAATTCCCTGGCTTTGGTTTAGGTATTTGATCGAAATGAAC
TATACAATTTTCTGACGTTAACCTCATCCATGAGTACGGTGTTTTGGCAGCTTTCCATAA
TCTTTCGGTTTGTTAAAACTTTTCAGACAAGAAATTTACATTACACAAACAAAATAATAA
CACACATTAAAACGAAACTTACAAGATTTGCAGATAGATGCTATCCTCTATTCTGAACCC
TAATCTGCTGAAGTTCTCGCGTTTTTTTTGTTTTTGGTTTGTTTGTTTTTTTCCTAGAAA
TTTTTTTTCGAATTCTTGAAATATGCATCCCTTTGCTCATTTAACGAATCATCATCAGCT
GATCATGATCATCAACCAATTGCTTCCTAATATGGTGTGACCTTTTGGAGCTCTCCGGAG
ATAAAACAGTCCCTCAATTGGTTCTCTGGGTGCTAACAGCTTTAATGTTTCAAAAGTGTA
GTTTTTCCATCTGTTGATACGGCAACATTATATATCCAAACATCTAATCGTTACGATTTC
ATATTTCTATACAGGTCAAAATCGATATAAATTCTTTATGTGTTTTTTGTGTCTTTACGC
CTCGTCGACGTCGGGGTCATTAGAGAGGGGAAAGGACTAGAGGCAAGGAACGGGAAGGAA
TTCGGCCATGGTATTTTTGAAGGAAGAATTCCGGCATTCGCCTGGAGCGATTTAAGGAAA
TCATGGAAAACCCAAATCTGGATGCCTCGATGGGGATTCGAACTCGCGTTCTCCCGAATC
CGAGGTCAGAACGTTACCGCTTACCCACCACACTCGGTCGTAATTTGATTCCCTTTGCAA
TGCTTTCTTCCTTTTGGTAAGCAAGTAACACAATGACAGCATAACCGTGCTTTCAGTGCG
TCCAGCATTTCAAAACAATTTTTTCTTAATCTTGGGATTCAATGTGGTAGTGACATGTTA
TTTTTACCTCAGAAATACGTGTTTCATCATTAAAGTAATACATCAAACCTGAATAAAATC
ATTCTAACAGTTTAACAGCCGGTAGTCAGCAGTGGCGGATCAAGGAGGGGAGGGGGCGCG
CTAGTAGGCCCTAACCCTTACCCGACTCAAGCCCANNNNNNNNNNNNNNNNNNNNNNNNN
NNNNNNNNNNNNNNNNNNNNNNNNNNNNNNNNNNNNNNNNNNNNNNNNNNNNNNNNNNNN
NNNNNNNNNNNNNNNCCCCCCCCCCCCTCCCTAAACCAAAATCCTGGATCCGCCACTGGT
TTTCAGGTTGTAGTAAGGCCTACCCACTTTAATTTACTTTTGTAATGAAATACTTTTCAC
ACCTATGGTCACAGCAGTGACAGGAAAGATAATGGAAAATTAGGTGTCTTTTTTTTTATT
TTTGCTGTCATCAGTCTTTAAACTTACAAATATAAATGCTTACGGGATTATCACTGCGTT
GTTATATTCTTAATTCTTCTTTTCCCTAGGTCGAAACGTCGGGAAAAGAAGAATTAAGAA
TATAACAACCCAGTGATAATCCCGTAAGCATTTATATTTGTAATATGACGCCTGTGAAAA
CAACAAAATCATTTATAGTCTTTAAACTTGTTTGTCTGCAACGTCTTCATCTCCACGTAC
CGCATACAAACTACGTCCTCATGCCATTTAAAAACTAAAAAAAACAACAAAGGATTGGAT
AGCTTGATGCTGGAAGAAGGAAACTGAAATTGATAACATCGAGTTTTCTCAAAGTATCAA
GAGGCGAAGATTAAAATCCAGATTTTAGACTGGTCGTTATGGATGCAAATATATTTTAAG
GGTGCTACCCAAGTATGACGTCGATAAATCATAAAAATCTAATTCCATGTTAATTTCATT
TCCAGCATTCCCATGTTTACATATCTTCATTACGAAGTTTAAACATAGAAAGCACATAAT
GATATTTTGAACTGTGGCAAATGTTGATATTTAAATCAACTGTTGTCATGGCTAGTATAG
GTCTAATTTCGATCGAAATGAATAATTTTGTGTACTATCCGGTGAAAATAAGTGGGCATG
CGAATCATCTGCTCCGATACTCGTGGGATGAGTCGATGGCGTGAGGCAGGCAGGCAACCA
ACAAAAGCGACAGCTTCGGTTGGCTCGCGCGGACCGCGCTGCCATTGCTACCAACCTCGC
GCAGAATGCGGACGATAAATTTTGCCGAATGAAGAAAGCTGGTGGGGGTGGAATATTTTG
GACACCCGCCGCTATGAACGGATCGCGAGGAATTTAGAGGGTTGGCAGTACTGGAGTTGG
GGCAGAACCGATCACACTTCGTTCTTGGCCACGTGAACACCCCACCAATCTTTGTTATTA
TTATTATTTTTTAAAATTTTTTGTATGTTTGCAAATAATTGTAGCCATTGTGTGCGAATC
GTAGGACTGTAGATAGAATAAGCTATTATCGTTAAGTAGCGTTAAGATCTTTGGTTCTAA
CGGCTGTAAACAGCTGAGGGGAAAGTGCCAATTGTGGTAAGGCACGGGTGAGTATCTGA
>VvP24XO-382#RC/Helitron_4972-9564 [forward] 4593 bps; scores=7:19 Multi_5'_ends:
TCTCTAATATAATTAATACCACAAGACTGCGTGTCCGGTCAGTCTTGAATTTGGTCTATT
TGCCAAGATCCTTATTCACAGTCGAGTCAGAACCATTAATTAGATGTAATGATGTTGGGG
TAAGCATTAGAAAATTAACTACTTTTATCCATTCCTCCCAAGGACCGAAACTAATTCGTG
AACAGTAACAGTTGTCATCCATATTTCAGTACTTTTATGGTTTACTCCAGGCGAATGAGA
CTGAGTTTCCTTAAAAAATGCCATGACCAAATTCCTTATCGTTCATTGCTCGTAATCTCC
CGTCTCTAAAAATCACTAGGTCGACGAGGAGTAAAGCAGTAAGGAAAAAAAACTTGTAAC
GGCTTGATAGTATGCATGTTAATTGGATAGTATTAAAATAATAAAAAGAAAACCAATCTG
ACTTGTTGCAGATGGAACAGTGAGTAGAAAAATTTGAAGACTTTATACGAAGAAATCTCT
GTAAAGTAACTTACAGAGCTCGTACATTTGGTGTCTTCAGTGAATTGAAAGATTCTTCTT
TTATTTTAGTTTATTTGTTTGTTTTCATATCTTTTTTTACTGCGGGAAATGCAGCCGGTA
AACGGCAACAAGATACATAGCTATAATTTACATGCCATTACGTTACAAGAACGTTACATT
AATCACTGTGCGATCTGTGTTTGACACTCTTGCTGTAATACTGTACCTTCCGCATAGATA
AATCTTATATTACCGCAGAAAATTTCAGGAAATGCTGCTACTTTCTTTCCGTATTCAAAT
ATCAGTGGTAACTTGTAACCTCTTTAAGATTCCCCGAACAAAATAAGAATTAATGTTTGT
ATTTGAGTTTAGTTTTTGATATAATATTTGCGTGGTGAACAAATACAAGTTCAACATGAA
ATAACGTCTAATGATACAGCTGTATAATATTTATTTATTATTAATTTGCGATGGAGCTTA
CAAGACGGTGGCAATCACACTATGCATCTGTGCACTGCAGTCAAGTCTTACTAGAAGTTT
ACCGCAGGATAGTACTGTAAAAACACGATTTTTCGAAAGCTTAATCAGATATATTCTAAA
CGTTTAATGCAACATGTATACAAACACAAAACAATCTGGCTGTATACCAATGAAGGTTTC
ATTAAAACCGTATGCTGGGAAAGTCTAGTTCTTGACGCAAATTTTTATTTTAAATTATTT
TATTTTCTCAGATACATTATTGAGCGTATTCGATAATATTATTTCCAATCTTTGAGATCG
TTACTTAGCTTTTATGCAGTTTCCTATAGTTGTCTAGAAAATGCTTGGAGCCTAAAAACG
AGTACATTATACAGACCGAAAAACAATAAAACAGATTTGGTCAAGACATAGTTGTCCTTA
ACGACACAGATGTTGACCCTAAGTAGATCAAATCGTCAGAGAAATAGTTAACATTTCTTT
CAAACTTGGAAATGTTTACACACATTGAATTTAATCTTAAGTGTGTCAGATTTATTGTAG
AGTTTGCTTGGAATTATTACATTAGCTGCGATATGCGTTTCGCTAATTGTACCTTACTTC
CACGTACTGTACAATACACGTAGAAAAGGGAGTGAGGGAACGTAAAAAATGTTTGACGGG
ATGGGAGAATCTAAAGCTCTGACTCACGTAAATGAACACAAATCGATTCTGGCGCCATAG
GGCTTAACAAGTCAACGCTGAGTTCCAAGGGCTGCTATTTTGAATCCTGTGATGAACTTT
GTAGAAAACTGAAAATGCTGATATTCGTACAAATACACTGGTAAAATCGAAAGCAGCAGA
GTAACTGAATGTTACGTGGTTAACGAAGATGAAGTCACCAATCTGAAAAATGTATTTACA
TAGTCTAATACTATTCCATAAGACTGCAATACCACAGTGGCAGGACGTCGAATTCAAAAA
CTCACGACAAAAATTGATCAAAAGAATTAGGTGCTGATTACGTGACAAATTACAGCACGA
TTCAATAACGCGTCTTACTTTGGCGTTTTATTCTCTTGTCTACTACGTCGTCAGCACGAA
TTCGATACTGATCAACCATATAATTTTTTTGCCTTCAGTTACAATAGCCTAACTGTTAAT
CCTTATTTAACAGTGAACTTGGTTACATCAATAAATTTGTTTTATCTGGGATCCATATCG
TTAATTGATTAAAGGATATTTTTGGTTTTCCTTATAACAATAGCAAAAAATATATTCACA
AAACAGCTTTCTACTGTGCACAAACTCACATTAGAACACAAAGTTAAACAGAGAGCAGCT
TAAACGAAACTGATCAAACACGTTCGAAACATGGGATTTCATTTAAAGACGTTCAGACTG
CAACAGCAAAAACGGTTTTAGCAGAATTATCCAATTATGTATAGAGCTCAGGTATACAGA
TTTTACGAACGAAGAAGTACGACGAAGAATTGCCTCCAAAAGGGAAAATTTAAAATAGAA
CCCTAAATTAGTGATATAATTAAATCAACTTATAAATAAACATTAATTTCTTGAACATTT
TAACGAAGTTCAAGAAGAAAAAAATCAGAAATGATCCAATTGAACCTTCACAGCCTGCAT
GATCAGCCTTACCGCTAATCTAAGCCGCAACCTTGAATCATGTTTCAATTGATGAATTAC
GTCGGATTCTTTCGATCAATTTATTCGATAATGGTTGAGTATGACGTTCTGTCACCTGAC
CATTCTCCTTTTCTGGTAAAGAACTTTACTATAAACTAGGGATGTAACGGATATCCGCTT
CCGCAAGTGCGGAACTTTCGCGCGAAATCCTACATCCGCTTTCGAATCGGCATCCACAAT
TTTTAATGCGGATGTATGGCGGATGTTTTGTTTACATAGCAATGTTTATTACTATATTTA
GTTAACAACATTGTTTTTTTTCTGATGATCTTGCAGCCAAAGTAACAATTAACTGAACGG
TGTTATTACCTAAGCGACGAATTTACAAGTTTGAACTTGCATGAAAAGTAAAGCGGCTTC
TTCACGATCCAACTTACAGGATATCCGTGTAGAACTACCGTAGGATGTGCTCACACATTC
GCGCTAATAGAAAGCATCCAAGAGAATGTAGCAAGCATTCCATTCCTCATACTTTCTCGC
GGCACACCATATGTCCTTATCGCACACTCGCAGGACGTTTCTTCCAGTAACTTCCTCAGA
CACCTAGCCATTGTACTTTTCTGATAAAGAACTATAATATAAACATATTTTTCAAATCGA
AGATACCAACATCGTAATTTTCACTTTTTACTATAGTAACTCAATGAAAAATAAGTAGAG
GAATGTGATGATCTCATCATTGGAATATGAGGTAGATTATAAACTTCAACATATACATAA
AAATCACACAAGATCGAATACTGAAAGCTGGATCATATAAAGAATCTAATTATTTCACTG
GGTACTACAGATTGGCCAGCGTTGTTTGATCCCATTCTGTTCATAACAACTTTAGAATAT
AAAATTTCATACTTTTCGCAGGCGTCATTATTTTAAAAAATTGTAAAAGTGCAATTTTTC
CAATAATGAAGTCTGCGAAAAGTATGGAATTATATATACAGGGTGTTACAAAAAGGTACG
GCCAAACTTTCAGGAAACATTCCTCACACACAAACAAAGAAAATATGTTATGTGGACATG
TGTCCGGAAACGCTTACTTTCCATGTTAGAGCTCGTATTGTGGACGGCTGTGATACAATA
CGCCATTCTCCAGGGCTGCATCAGCGCATCAGGGATTCCATGCGACGGAGGGTGGATGCA
TGTATCCTCGCTAACGGAGGACATTTTGAACATTTCCTGTAACAAAGTGTTTGAAGTCAC
GCTGGTACGTTCTGTTGCTGTGTGTTACCATTCCATGTTTAATGTGATTTGAAGAGAAGT
AATAAAATGAGCTCTAACATGGAAAGTAAGCGTTTCCGGACACATGTCCACATAACATAC
TTTCTTTGTTTGTGTGTGAGGAATGTTTCCGGAAAGTTTGGCCGTACCTTTTTGTAACAC
CCTTTATACATATATATGTATATGTTGCCTACGTTTCGGCAGAGCTTTTCTCTGTCTATC
CACCTGTTATGAATAAACTTGATCACTTGATTGACTGTTTATTTTTCACCGGCAGAGATG
ATTTTGTTTCTCCGCCAAAGAATATTTACTGTTCCAGAGAGGTTTGTGCAGTTTGTGCGA
TCTTGCAGATGTTACTACGTGTTCATTTGCTAGTACACACTTCTACATCGGCAATGTCGA
TTTCGTGGTTTGTTCTAGTATCGCGTGACGAAGATGTTCTTTCACCCTAATTGAGACTGC
TCGCCTTGTCTCACCGATGTACCACAATCGCTGGGAATTTTATACACACCGCTCGATTGT
AATGAAGCTCTGCGATCTTTCACTGATCTTAAAATGATTCGAACCTTGTTTTTACTGGTG
GAGATAGGCTGAACATTGATTTTGCCCAGCACTTTAACTATCCTCTCAGTGACTCCCTTT
ACATATGGGAGAAGAGCCTTTTTCTTTTGTTCCATTTCTTTTCTGTGGTCGTCCTTAAGC
TGTCTGCGGCTCAAAGCACGGGTTATCATCTGA
>VvP24XO-387#RC/Helitron_111306-122185 [forward] 10880 bps; scores=8:8 Multi_5'_ends:
TCATATATATATATATATATATATATATATTGACTGAACCAACTTACATTGCACAGATAT
TTGCTCACTGAAGTTGCAGGCTAAACAATAAGGAGAATGCGCTACACGTTACTTACATAG
TAGTCAGCAATCACACTAATGGCTTTACACAAGACCACAATCACACTAATAACTTTACAA
GAGACATAACAAGGGTCGACAAACGCACTAGTAACTCTGCACAAGACAACAATCGTACTA
TTATCTATACCCAGTGCTTACAGGCTAAACAACAGAAAGAACTGGAAATACTTTGTCTAC
AATACAATTTAACCGTTATTATATTCCATAGGGTCTAAAAGCTAAAACAACAACAGAACC
TCTCCAAACGCCAACATGCTAGACTACCATTCCACAGTTTGACATTGATTTGCATTGACG
CACTATTCTTTCTGGCATGCCTCAATTTTGTGATCACGATAGATTTGCTAATAACATGGT
ATTTGCGCTTCACTGTTACGAGAGATAACCTGGGTCTAAGATCGATGTTGGTCCTCTGTG
TCGCAGTTATTCCGTGTCGTAATCACCCAACTCGTTAATTAGGTGGTTCCTACATCTCAC
TGCCATTTAAAAAAAAATTTTCTTCGGCATGTCTGCCATTCTATCAAAGATTGTGGGAAC
TTGTGACAGCTGGTGAAGATCTGCAGTTGGATACCTTATCGGGAGCTCTTTCCAGGGCTC
TGTTCTGACGCACCTGCATCTTCCGCATGTGAGTCTTGGCAGCGTAGCCCCCGTGGGCAG
GCGTACTCGATCACTTGGACGGACGAGCGCCTGGTAAATTCGGTAGCCGCAACGTGGAGG
CAAGGAGGAGTTGTGGTTCAGGATTGGGTAAAGAACACCCAGCCTCTGGTTGACCCTGTT
CCTGACACAGTCAATGTGGTTCCTCCACGTCAGCCTCTGGTCGAGGGTGACGCCGAGATG
GCGAGCATCGTTCATCTGGGAGATCTGATCACCAAAAAGTTGTAGGACCAGTGTTGAGTC
ATTGTTTTTTTTCTTATATTCTTAAGCACCACTACCGTGGAATGCTTTGCTCGTTCGAGT
TAAGTTATAAGTTTGGGGGCAATCTTTATTTTATCACTCTTGGCAATCACTGCTCTTGTG
GTCTTACGGTAAAATATATATAATGGTCATTTACTCCTTGTATTTATGCCACGTTTTGCG
CTCACACGTACCAATACATCGTAGTCCAGACACTATATATTTCTCTTTATTTATTTTAGT
ATATAATTTTTCTGCATGTGTTCTAATTTCCAGTTTAATGTGGTTTAGTTATATTTGTTC
ATGGAGATGTCTAACAGGCGTGTACATTCACACACCAAGGATTATTCTCAAGCAGCGATT
TTGTTATCTTTGTACAAGTTCCATATTCGATTTTGTTGATATTCCCGAAGCAGGGCAGCC
ATACATAAAAAATGGCGGTATTGTCTTGTATTTTCTGCTCTTAGTCTGAAGCGTCAGTTC
TTTACTGCTTAGTATCGGTATAAGTTGGTAATAATAGCCATCCCTTTTCGAATTCTTTTC
TAAATGTGTTCTCTGAAAATCATCTTCCGGTCAAGTTGGACTCCTATGTATCAATTGACT
TTTGTCTATGATTGCGTTTGTCCGTCTATTTTTAACTGAGGGAGTTTGTTAAAGTCCGGC
TTTTTCTTGGTGAAATTCACTGCACCACACTTGGAGGTCTTGATCGTTCGTTACCTTGAT
TATCATTTGGTGATATTGTTGAATCCTTCCTGCAGTCTTCTGATGTTGGTGTCATGTCCG
TATTCGACGGTATATTTCGTCTTATCGTAAGCGAATTGGGCGAACTGGATTTCGGGTAGT
AAAGGAATTTCGTTCACATCATATATGGGCAAACCCCCTGCCCCCTGCCCTCCACCAGCT
TCAATCCCGCCCTCGAGAGGGTCAGAAATTTGAAATAAAGTGCAAAAAAAAAAAATCTGT
ATTTATTCAGATATTAAACACTAAAATCGATAAATAATATTACTAAGCGATCGCAGTGGA
ACGCCACAGATCTAGTCAGAAATAGTCGTTAGAAAGAGACAAAAAGAAGCCGCCCGATGA
TCTTGAAGCGCTTCAGACTCGACTTTTATTCATAACAGTCAACTCTGACCGCTCGTATAG
CATATTCGCGTGCGATCTAGTTGTTTATTGCGGGTAATATACTGGGCGTTCGCCGGGAAA
CGCAACCCACTGTTAGCGCTACAAGGAAGAAACTGCTCCCGGCGAGCGAGCGGTCAGCTC
CCGGCATTGTTCGACCGTCGGCCGCGGACTATTTCATAATAATTACGCTTCATAAACTTG
TATGTGCTAAGCATTTAAATGTGACGTAATTCATTAGCTTACCTTATAAAAGATGCTGGA
AGTGTTGACCCTCTTGTGTAATGCACATTTCACATCTTCTGAACATATTTCGAGACACAC
GCTGCCCTAACTGACTTAATGATTTTTTGGGTGACTGTTCTAGTCGAAAAACGATATCGT
CAATTTTCTCCTCTGTGAGAATACGGTTGACCGACAGTCTCTTTTTGTTAAAAAATGAAC
CCGTTTCTCTTACTTTTTTAACCAGACGCAGAATTGTTGATTTAGGTGGCAGTAAAGCGC
CAAGAAATTCGCGACGAAATTTACTGCGACACTTTTTAAGCTACTTCTTCTTCACATATG
TATCGTAGAGAAATATTCTTTGTTGCAAACTGTAACGTACCATAATTTTACTCACACTCA
AACACGGTACAGATTAGTAAGAGTATGAAGCCCCAAACCAGCCAAACCGCAAAGGAACGT
TTATTCACAACACTGATTAATAAGAGACTGAAGTCACAAACTAGCTACAATGCAAAGAAA
CCGTTCTTAACAATGTAAGGGTCCCATTATACTGCGTCACTGCACTGTTGGGGCAGCGGA
GGTGTTAAACAGTGCGGTGATTCACGGTGCCGTGTGGCGGGAGCTGCTGGCCCCACTGCC
CGAGCAAGTTACCGACGGCAACAGACTGGGAGGGTAGCGTTTTCCGGCGAACGCCCTGTA
TAAACCGCTAAGCGCACGTGTCAACAATCCATCAAGATGTCTGGTTTAAAAAAGCGGAAA
GTGGACACGGAATGTCGTCAATTCCAAAACAAATGAACTGATGAATACTTTTTTATCATG
CACAGTGGTAAACCTATGTGTCTGTTGTGCAGTGAAACAATTTTTTTAAAAAAAGAATAC
AATATGAAACGGCATTACTCCAGCAAGCATTTCGCTCAATATAATTTACTTACGAGCCAG
TTAAGAAAGGATAAATAAAAAAAAAAAAAAAATCTTTACTGATTTAGGGAAACAGCAACA
AATGTTCCATTCACAAACATCAAATCTAGACAGTGTTGTAAAAGGTAGTTTCATTATTAG
TTCTAAAATATCGAAAACATCGAAGTAATTTTCTGAGGGAGAGTTTGTTAAATGGTGCCT
AATAGATGTTGCAGACCTTTTGTGCCCAAAAAGGAAGAAAGAGTTTGGGAAAGTGACCTT
ATCGCGACGTACTGTTGTTCGACGTATAGATATGAAGACTAATGATATCAAAAAAATATT
GACTGATATATTGGCTGGTTTTCAAGCATTTTCGATTGCTTTGGTGACAGTATAGATTTA
TCTGCCACAGCCTAGTTAGCTATTTTTATACGAGGTGTTGATGAAGAATTTGTAGTTACA
GAGGAATTACTGACTTTACGGCCGCTAGAAGGGACCACTACTGGGAAAGATATTTTTGCC
GAGGTGCAAAGTACTTTTGGGGGAATATGGTTTGCAGTGGTGTAAATTAGTTGGAGTGTC
CACAGATGGTGCGCCTTCAATGGTCGGTTCACGAATAGGTTTTATCGGAATTCTGAACTA
AAGAGCAACTGCTATGAATGTGCAAGAATGTTATTCCACGTTGCATTATTCACCAACAAA
ACTTGTGCTTTAATTCCATTCGACTGACCGAGCGTTCTGGCCTCGCATTCGGGAGGACGG
CGGTTCGAATCCCCGTCCGGGCATCCAGATTTGGGTTTTCCATGGTTTCCCAAATCACTC
CAGTCTTCCTTCAAAAAGGCCATGGCCGAATTGTTTCCCATTCCTTGCCCCCCATCCTTT
CCCGTCTCTAAAGACCTCGCTGTTGGAGAGACGTTAAGCAGATAAAAAAAAAAAAAAAAT
TTCGACTGAAGAACGTTATGGATATGGTAGTAAGTACCATCAATTTCATGAGATCTCGCG
GTCTTAATCAATGCCAGTTTAAAGCATTTTTGGATGAACTCTCTTCAGAACACGATGATG
TGACATACTATAGCGAAGTAAGGTGGCTAAGCAAAAGTAAAATGCTAAAAAGATTTTATG
ACCTTAGAAAAGAAATAGATGATTTTTTAGAAATGAAAGATAAATAATTGCCGCAAATTT
GTGATCCAACATGGCTGTGTGACTAGGCTTTCCTGGTAGACATCACATGACACTTAAACT
TGAAGCTTCAAAAACAAGGGCAATTGGTAAATCAGCTGTACAGTCACCTTAAAACTTTTC
TAAACAAAATTCGCTTGTGGGAAACACAAATGAGAAGTAAGAACTGTTTTCATTTTTAAC
ATTATCCAGTCACGAAATCATTGAATACGGTCGCTATTCGGAAGAACTGAAACTGCTGTC
AGAACAATTCACTGTTCGGTTTTCCGATTTTAAGCATATGGATAGCACTTTCAGTATTTT
TGCAAATCCGTGAAAGAGTAATGTGGAAGATGCACCGCTTCACCTACAAATGGAGTTGAA
CGAGTTTCAAGAAGACTCATATTTGAATTCTAAATTTAATGATTTGGAACTAAGCGAATT
TTTCAGAACATACCTTTCCGAAGAAAAATATCCATAGCTGAGAATTTTCGCACGAAAAAT
AATTTGCACATTCGGAAGCACGTATAAATTGAGCAGCTTTTTTCAATCATGAAAATTAAT
AAAAATAAGCATCATACTCAGCTTACAGATGATAATTTAGAAAACACTTTGCGCCTATTT
ACTAGTGATATTGACCCCAATATCGATCATCTTGATCTCAGCTTCAAACGCAAGTCTCTC
ATTAATTTTAATTTGATTTTTCTACCTGGTTTTATTAATTTGCTTTTTGTATGTTTAATT
ACGCTATTGGAATTCTAATAAAAAAAATTAAAAATTGTGAATTTTTATCGCCTTTTTATT
CGCAACTACCTACTTATTTCTTACCTACATCCGCGACCCGATTAAGTCCAAAAATTACGC
CCTCAGCCAAGCAAAGGTTGCCCATACCTGGTTTACCTAGACGTTGTATAAAGTTGGCAA
TAAAACTTATCCTTGAGGAATTCCATCCACGGTGTCAAGGATTGACGGGTTTGAATACTC
ACATTCCACGAAGAATCTTCTTCCCTTCAAGTAATATGCTATGAATTTTGTATAGCAGCG
TGGGATATTTGTTTTATACTCCATGTTGCATATTAAATTTTCTCTCCACAATTTGTCATA
GGATCTCTCTTCGTCTATGAATACTGCTGCTACAAATTTTCTTTTGTTAAACGCAGCCAA
CATGTCCTTGACTAGACGTAATAATAATATTGATTTTGGCTGGAACCCAAATTGTTCCCC
TCTGATTGTAGCGTTCTCTTTTAAATTTTCTATAATCCTTTATAGGACTATTCTTTCCAT
GATTTTTAATGGGGAGCTCAGAAAGCTAATAAGCATGTAGCAATCGGGCTTGGACAGGTC
ATTACCTGGTTTTGGAATAGTCACAATCTTGGCTGTTTTCCATGGTGTACGGAAATGGCC
TCTCGTCATTCCAGCATTAATTATCTTTGTTAACAAGACTGTCGCTTTTCTGGGTAGATT
CATGAGGTGATTATTCACGACGTTATCTGTGCCAGGCGCTTTCTTGCTCGCCAGTTTTTT
AATTACTTCTTTAACTTCTCGTGGTGTAGCTAACACTGATATCGGGCAGCGCCAGTGAAC
AATTTCTGCTTCTCATTTGCAAGTAGTTGTAGCGGGAAGGTTTTGTCAACGGACATTTCA
TTCATACTTAAGAGTTGTGACATTACCGGAGGTTTGTCTTTATGTTACTCGTTGTTTGTT
TCATTTGCTTTTTAGGGTGGACAATTGTCTTTTGTGTTCGCCAAATTTATAATATTGGTC
GAGGTTGGCAATTAGTGGTTTTGTAGACTTTCTTGGTGCTCTGTAGAAAGATTTGGTAAT
CTCCAGTATCCTTTCGTGGAGCAGCGGGACGCCTGTGGCTTCATACAGGTCAGCTGTGGT
AAACCGGGTCGGCACATGTAGTGCTCAATGGAGCACTGTTTTGCATCGTCTGCAGTTGGT
GCAGCCTGGTTCTTCCATTGGCAGTAATCGTCTGGGAAAACTTTAGTCCCAGAGTATGGG
GAAGTTCTTGCGCAGATGCCGCATCTCCTTCCATTTCACTTATGGTTGTCACATCTCTGG
TGTGTCATTTTTTGATTTGCCTGGTGCAGGAAACGAGTTTATATTTTCAGGATGTGTTGT
CTGACATCATTTTTTATTCAGAAATGATCAGTGCCTTCGTAGAGGAGGCTAGTAGCAGGA
CAGCGTCTTCTCGAGTTTGCAGAATGTCATCTTCGACATTAGCTGTGCTAGTAGTTGGGC
GATGTTGGTAAACTGAGCTGCACGCAGTTCTCCTTGGAATTCTTGTCTGCAGCATCGTCC
ATGTTGTGCTAGGATTGTTGAAGTTCTTGCCTTGCAGAAGGTTGAGCGGTCTTCTTCGGT
TTATGCTTGTAGTTTTGTATTTACTGAGAAGCAAGGAGGATCCACTGTTCGTTGGCGCTT
TTCTTGATGCGTAATATCGCACCGGGCATGTATATTCAATTACCGGGCGAATCAGACTGC
AGTAAATACTGACACCGGTATTGGCTGACAATGAGCTGTCCTGGTTGAGAATCGGGTACA
GTTATTAGACCCTAGCTGCTACTATTCTTCGTTTATCCTCGATGTGACTTCACCAAGTTA
ACCGGGAGTCTATAGTTACACCGAGGTATTTAACGGTGGCAGACCACTCGATATCTTCTC
CGTTCAGTTGTAAGCTCGGGTACAGTTCCTCTGACGATCGCGCTTCCCCAGGCGCTTAGT
CAGCATAATGGCTTGACTTTTTGACGTGTTGAGGGTGATTCTCCACCGTCTGACCTAGGT
TTTAGTTTGCTGTGGGACCTCCTGTTCTCGTCGAATGGCAACAGCTTTGCACCTACGTGC
AGTGAAGAAAGCCGTATCACTCGCCTGGAGCTGGTTTTTCAGCTGTCTAAAGGTTGTATA
GTACAGGTCCTAGCAACGACCCTTCTGGTACTCCGGAATTAATGGGGCGACGTGTTGTTA
GATCGTTGGCTATCATCACACAGGAAGATATACCTGCGATGTAACTCCGTATTAGCTTTA
CAAGTAGGACAGGTAGTCCCTTCTCATCAAGCCTGTACAGAAGGCCGCTGCGCCAGAAGG
AATAAAATGCCCACACTACTTTGAGCTGCATTAGCGGACAGTAGCCACGACGATTAAAGC
TTGTCGTGGCTCATTCAACTATTCACATAATCTGCTGAGTAGCAGAGTTCCTCTTCTGAA
ATCTAAACTGGACGTCCGGTATGATGTTTTCTCTCTGTATATGTGGTTCCAGTCTCTGAG
TGGGAGCCTCTCGAAGACCTTACTGAGCGAAGAAAGGAGGCTTATGTGGCGGTATTTCTT
GGCGAATTAGCTGTCCTTACCCAGTTTTGGCACGGCGATCACTCGTATGCTTCCAGCATC
TAGAATAATCTTGGCTGCTAAGTATTACATGGAAGATATCAGTTATATGTTCCACGGCCT
GTTGCGGAAGATTCTTTAGCATCTGGTTGCCCAGACTGCCATAGCCGTAGCCTTCCTGAG
ATGCAATTGACTTAAGATGCGTCCAAATTCTTCAGCATAGATTTCATCAATCATATATCC
ATCATCTTCAGCAGCAAGAATATGAGCTAACCTTCTTCGGATAACGGCAGATTCTTCTTC
GTCGTTGTTTCGAGCTGGTCACAATTGATTTTGAAAATGATCTGTGAGTGCATTGGCTTT
GTCTGTGTTGCTGAAGATCCCTTTCACCTAGGAGAAGCGCCTGATCTTAACCAAAAAGTT
GCTATCATTTATGTTGAGGGAGGTCAGACGTGCTGACCACTCCCTGTTTCCATATTCCTG
TAGTGCAGGCTTCAACTCTCGTTGGAGGCGATTTAGAAGTTGCCTGGTGTTAGGGCGCCT
GGTGAATCGCCATTCCTTCACCACCCTGCTTTTGTGTTTTATCTGCGCTAACATTTGTGG
TGGCAGTTGCCGTGTCTGATGTCTTGATATTGAGGAAGGTGTTGATCTAATAGCCACTTC
AATTATGGTAGGGATTTGTTTTGTTGTGGCCTCTATCTACGTTGCATCGATTGGTCTTAG
GAACTGAAGAGATTACGTGATCGTATCACGGAAGTCTTCCCAGTTAGTCCTCTTATAGTT
AACCAGGCTGGTCATTTACGGTCTCCATGAGTCGACGTCTATGTCAATCAGGACCGGAAA
ATGATCAGATGACAGTCGATTGATGGTACGAGCAGTGATGAGGCCTGTGATACCCTTGGT
GCTCACTATGTCTATGACTTCAGGTCGATTTCCGTTCCAGGGATAGTGGGTAGGTTACAC
AGGTTCCCAGACTAGAAGGCTACATCTGAGTGCAATTCTGTGGAGCTGTGGTCCTGCCGG
ATTTGTTAGCCTTTAATTCCATTCAGTGTGCTTTGTGCTAAGGGCCCCTCTGATGATAAG
TTTGCCCCGAATGGAGAGGAGGCGGTTAAATCCTCTTCTATTAGTTGTCTCCGCGGCGGC
CTTTATGCAGAGACTACTATGATTTGTCTAGTTGTTGTGAACACTTCAATGGCTATTAGT
TCCAGTTGTTTCGTTTATGGCGATAATACCTCGCGGTGACGGATGCCACGCATGATATAT
ATCGACAAACCACCTCCAGCAGTTAGCTTGTCATAACCGAAGCAGCAATAATTTGCTATT
GTGGCATAAGGCCTTGTTTGGTGTGATTTTCTGATACGAGATATTCGTATAGGTCTTCAT
CTCGCAGGATCTATCTGAACTCACCGAGTTGTTGATGGTCGTCGTTAGCATTCCAAACAC
ACAAATGTGTGACCCGTCCATTGTTAGTCAGGGAATTCTCTGGTTGCTCGGCTGCTGGAA
CCGTCTTAACTGTGGATTTGATATCCGTGGCAAGCTGGTCAAATTTGGCGAGGAGAGATG
TCAACATGTTGAGAAGGCTGCCTACTATGTTTAACAGTTGGTTCATCGTCCCACTGTTAT
TTGCTGTTTGAGGTGTAACCCTTGAGTGTTGGCATTGCTGTCAGGTTTTTTGAGTGTTTG
CCTTCTCTGCTTCCTTTTACTTGGTCCCCTTTGGTGGCATTTTTCCAGATCACTTTACAG
CATATCTGGTAAACACCAAGTAATTTTCCGACTAATGACAGTTCTCTTCTTATTTCCAAT
TTGCAAACCATTGCCTGCTTTTTGTGGAGGATTCTTTTCACCCTGTCTAGTTGGGGGTTT
ATTCTTGCTTTCCGCTATCGACTAGGATGGTCAACCGCAGGAGATGGTTGGGCTGCTATG
TCCTCTGTTTTCTTATCGTCAATCTTCTTATGGTGTCTGAAGGATTTTCCAGAAGTGAAC
CCTCGCTGCCGGTCCCGGTCTCGCTTAAACGTAGGACACCCTTTGTAGCTGGTGATATGA
CTTCTTTGACAGTTGGTGCATTTCGGTATGCTGCCTCCCTTCTTCATGGTGTAATCGTTG
TATAAATAAGCACCAGCACACTTGACACATACCGAGGGCATGCTGCAATGGCGTGCTACG
TGACTTAAGGCTTGGTGATTAAAGCACTGAGTAGCACCATTGGAAGACCTTAATTTCTCA
ATGGAGATGTGCAGTGACATCGTTGATTCCAGGACGAAGATTTTTATATTCTGTGGATTA
TCTGCTAGCACCATAAGAAAGAGAGGTACGAGGTCTGAACTGCCTGGTATCTTCAGCTGA
GCCACTGTGCGAATGTCGAATCCATTGTCTTTGAGTTCTTCTTTTATATCTTCAGACGGC
ATTTTGAAGGCATCTCGCGGAGTACTACTTTCAGCATCTTTTCAGGGAAAAGTATAATAG
GATATGTTTTTCCTCTGCAGTGCTGCAGTCATTTCCGGCTAATCAATGGTGGAGTTGAAG
TTCAATTTATCCTTATCGCCACCGGCAGTCTTCGCTTGGAATGGCCGCTCTTGTGCTGTG
CATGTTCTCCTTGATTCAGGACCGTATATGGGTTTCTTGTTTCAATGTTGTTGGGATCTA
GGTGGGGACTTGCTGGTAAGGAGCGTCAGCATGAACCTCTCGCCATTAGGCTGCTCTCCA
GAAGATTTTCCTTTTGCAGTTGGTTGTGGCTTTCCAATTGCGATAATCCCTTAACTTGCA
TTTTTACAACCTTCTTGTACCTGTCGGTCGAAGTAAACAGTGACACAGGGCCGCTAATTT
TAGCAAAGATTCCCCTTTGCTCATTTCTGGGGAGCCTCACATGTCGTACAGTGGGTGGCG
AGATGCACTGCCTGTTAGCACGGGCGTCATGTCCTTGTGTAGATCCGGTCATCACTGGCA
AAGTTTACGTAGTCTGATTTGTTTCCATGTTAACGTCCTTAGTCTATTGCAGGGACGTCG
TATTTTCAGGTTGCGCTGCTCCTTGCAGGTCTGCTGATCGTTGTTGCCGATACAGTGAGA
GGCGGCTGCGGCAGAACACACAGACCGAACGACGTGGCCCACTTGTCTTTCATCTTAACA
TAGCGCGGGTGTTGCTCTGG
>VvP24XO-395#RC/Helitron_553332-559523 [forward] 6192 bps; scores=15:7 Multi_5'_ends:
TCTATGTATTATTAAAATATGTCTCTAGTTGCGCAATTGTGTCAGTGTTGTAATTTACTT
TTTATGTGTATTATATTCCTGTGTCTTGGTTATTCTTCAATGTTTTAAACAAGGTCTCAT
TTGTTAAATGAGTGAATTCATTAAGTACAGTTTGCTTTAATGCAATGGCTTTGTGAATAT
GGTAACTTTCCTGTACTGTAAGTAGGTGTTTCTTGTGATTATTTATTTTTAGTATTATCA
TGTCTGTTTGTATCGTGGTGGGTGGGTGGTTCTGCAAATGTTGAGTGATTTGTACACGTA
ATGGATCTGATGTGTTCTTTGTATCTCGTAGTTCCCGGTTGTCTGTCCTATGTATTTCGC
TTGACGTTGTTGGCAAATCAGTTCATATATCCCTGATTGCTGGTACTGATCTATTGCATT
ACGGTTGTTTAGGTGTTTCTGTACTGTGTTGTTTGTCTGAAATGCAATTTTTTGCCCTTG
TTTTTTGTTGAATATATTAATTATTCTGTGTGTTTGTTGATCTAGCTCATTTTGTACCAT
TGTTTTTTATTTTTGTTCAGTGTGCTGGTGTGTGTGATGTTGAGTGGGGTCTGTTTTCTT
ATTTTTTTTTATTTTTTTTTTGGATTTTAGTATTGAGCTGTGCAATAAGTTGATGTTTGC
ATTTATCAGGCAAATTGTAAGGTCAGGGTATTGCTTGCTTGGTTTGCATTGCATTATGTT
TAATGTTAAATTTAAATATATCCAGCAATGTAAAAGCCATAAGACCCAATAAATTCAATA
TTTTATTAACCTGTAATTTACAGCATTTTGAGATTCTGTCTAACCTTATAAACAGAATTA
ATATCCATCTCGATAAAATTAAAATAGTGGTGGTCCCCTCCCCCCTTCTCAACCAAAGGT
ACTACCACACCATGAAACTGTCTCAACCATAATTCTCACTGACGATGTCCGTTTCCATAA
GAGCGAAACGCGGCTGAGTATATATGAATAAAAGCAGTTGTTAATAGACGATGTTTTCAT
TTACAATTATGTACAAGATTCAATGGGAAGATAACTAAACAGATCTATTACTGCCTTTTT
TTTTAAAAAAAAATGTTGAAATTCCATTATTTTCTGTTGCTTGTATTAAAACTGTTACTT
AAATTTCCTGATCAAAATTTCAGTGTGTTTATCATTCTTAAAATTCTTAAATATTGATGT
CCACATCTTTTGTTATCATTTAATGGCGTTTAGTTTTCGATAGGAGGAAAAGAGAACGGT
GTTTAATTTACAATGTCTAAGTTTGTTTGGTGTTCTCAGTAGCGACTGGAATGTCTGTCA
CTATCAGATCAGTGTATAACTTGTATTTCATACACATTGCTTGGATAACATCTAAACCCT
AGTGTCATACATATACAGCCTTTATTCTGAAAACCCTAACTTCGAGTTACAGTATGCCGT
ACATCTCGAACACACAAGACGACACAACAAAAACTTGTGTTTACATAGACAGGGAGCCTC
GGACAGTGGCGCCATACGAGAAGTGCAAGCTGCATCGAGCGCTACGAACTAAGAGCAATC
GAAATAACATAATACGCGGCAAACTGACGTGAAAATAAAAACGATTAGCTGTATTTCTGA
CTAACAAAAGTATTTTATACGAAAGTAGTTTTTCTAATTTCTAGTTCCTGAAATAAAAAC
GAAAATTTACGAGTGTTTCGGCTGTTTTTGTGAAAAAAGTAGTCTTCTACCTGCTATACA
CTACACGCAGGGGTAGACATTTTTTTACTCTTTTACAACGAAGTATAAAAACTTAGAAAG
AAGTGATACAATACTCAGTTTGGGATGAAGGAAACACATAATAGCAGACTATTTTCTAAA
AACATATAGACTTCGACTTAATCATGTCATTACATTTTTCATGGCAAATGATAAAATCTT
GTTAATTCCTAAGATGAAAATCTTTTATTTTCAAATATTGATCTAGGACTTAAAAAGAAC
TTTTTAAAATTGTATGTATGGGGGACAGCACTTTATGGTAGCGAAGCATGGGGTTTAGGA
ATACCCGGAAAAAAAAGTTATGCTAGAGAATAATGTTCAAAATTAAGTGGACAGACAAAG
CACGAAATGAACGAGTTTTTGAAATGATTGATGAGGAAAGAAGTTTGCGGACGAAGCTTA
AAGAAAGGAGGGACACGCTTATAGGTCATGTTTTGAGACATGTTAGACTGGTTAATGTAT
AATTGGAGGGAACAGTCGAAGGGAAGAACTGTAGAGGAAATGACAGAAGCACATGAAGCA
GATATTTGAGGAAGTGTGTTGTAAGGGGTGTGTATGAATGAAGAAGTTACCAGAAAATAG
GAAGGGATGGAGGATTTCATCAAATTAGTCGAAAGACAGATGACAGCAAAAATTAAAAGA
AAAACACATTTTCATAATTATATCACACTCTGTAGATCCAATGGTTTGGAAATGAAAGTA
CCAGGTGAAAAACTGCCTTCATGAATGGTAACGTAAGATACGGCATTATTCTGGTCAGTT
TGAAGCGCTTAGGTCGTCTTCTAAAATGAAGTTCCTCTACCGAAAAAAACGCAGCTTGCG
GCGCAGGTATTCGGAATCCAGTGGCCACTCCGCTTCACTATGTGACCACGAAAGTAACAG
GTATTTCACGGGCTCGTAAAATCATTCGTGAGTCGAGGTCCACTCCTGTAATAGTAAAAT
ATCATGATTCTTTAACACATTGAACGCTACCGGCAATATGATGAGTCCTGTCAGTGACTA
GCTCTGAATGCAAACCCGCATAACGCGGACGTCACGCTATTGACCATCTTACCTGAGACG
GCACATGATTTTAATGTTTTGCCCTTTTATGCTGTTTATTTTACTTTTAATTGAAAAAAA
AATGCAATTAGACTAATTAAATACAGTGTGTTTCAAAAAGAATGTACGTATTTCTAATAC
ATGTATTTATTAAACTGTAAGACATACGAATATGAAACTTTACACACATATTTACGAACC
TCTTAAGTTCAGATTACAGAATTTCAATATGTCCTCCATCAGCCACACGAACAATATCAC
ATCGATATTCAAATTCCTCCCATACTCGGGCAAGCATGTCCTTCGTCACTGATGTTACGG
CAGTACGGATCCGGTTCCTCAAGTCCTCAAGGTTCTGTGGGAGTGGTGGTACATAAACGT
TGTCTTTAATGAAACCCCATAGGAAGAAGTCACAGGGTGTCAAATCCGGTGACCGTGGAG
CCCAGCTGATGCATGCTAAGTCGCCAGCTCCTTGACGACCAATCCAACGGTTCGGTAGAG
TTTCATTCAGATATTCAAGCACTTGGCGACTCCAGTGAGGGGGTGCCCCGTCTTGTTGAA
AAATGAAGTTGTCTTCGTGCAGCCTCGGAAACAAGCAGTTTTGTAAAATAGCGAGATACT
GCTGACCATTAACCGTGTTTCCATCAAAGAAGAATGGGCCGTAAACAGATGATCGGGATA
TCGCACAAAACACATTGACTTTAGGCGAATCTCGTACATGTTCACTGACTGCATGTGGGT
TCTGTAGACCCCAAATTCGAACAATGTGTTTGTTTACCTGACCACTAACATGGAAAGTCG
CTTCATCACTGAAAACGATGCGTTGTGCGAAAGTGTTATCATTGTCAATAGCATCATTAA
TCTCGTTACAAAATTCCACACGTTTCCGTTTGTCATCAGGACGCAGAGCTTGTAAAAATT
GTAACTTGTACGGCTTCATAACCAACCGACGTCTCAAAACACGCCAAATTGTTGTTGAAG
GTAGTTGTAACTCCCGACTGGCACGACGAGTTGATTTTGAAGGACTACGTTGGAAAGCAG
TTTGAATTAGTGCAACATGTGCCTCAGAAACACGAGGGCGGCCAGGACTCTTTCCTTTAC
ATACACATCCGGTATCTACAAACTGTCGATCCATCTACGAATGTTCCACCCATTCGGAGG
ATGCATTTAGTACCTCAACCTGAAACGTCTTTGCACTGTAATCACGGAATTGCACTTCGC
AAACTCGATAACACAAAATGATTTCTGCTGTGGAGTAGCCATTTTAAACATATGACGGTT
ACCAAGAATAACACAAGACGACTGACATCTAGCGGCTATTAAATAAACTAGACTATGTAT
TCGGTTCTCCAATAGCCGAGACGGGGCGCAGCGATCGATAGTTTGGACCAAAGAATACTT
TGTAATACGTATATGCTTTTTGAAACACCCTGTATAATAACATAATGACTTAAGTTCAAG
ATTTGAGAAAAAAAATTAAAATTTATTCCAAATTTTACAGCAAATGCCAAATTACATATT
ACAAAGTAAATAATTTAATAAGACTTACCTTAAAATTCTTCTAATTATCAAGTAGATTGG
AGAAATTAATCGATAAAATAATATTTTGAACTTGAAAAAAACACCAAGTTGGAAAAATTA
TTAAAAAAACAGCATTTGTCCGACGGTCTTCACTCGGTGAAAGGTAAGACTTGAATGAAT
GGCTGAGAGGAAGGGCGAGCTCGTAGGCCAGGTACTGGAATCACCAACCTTCTACACGAT
CCAGTAGGGAATGGACGTCTCAGGCCGTCCACCGTCACTGGGATGCTCCCTAGCGGACGG
CCTCAGCACTGAACGTGTTAAACACCTCTCCGTCCGCAAAGGGCCATTTCACCTCAATTC
ACTCAAAGACTCCGGGGCCAGTGCCCATTGGTTTTCGAAGCGTCTCAGTATGGGCAGGGC
ACCTCACCGCCAGTGAGCGAAAGTAGAAACAGAGTTCTCTGAAGCTGAGGTAAGGGAACA
GGTGGTGTCTGCACTGGGCTCGGGGACGGACCCAGCCATCGAGGTCGTCGACAGTTTGTG
CGTCGTGGCAGCTGTCGCCAAGTGCGACGCCACCTGACGCCTGACGTCACGGCACCGCCT
CTGCACACGTCGCAGGCTCCCTCATAAAGAAGACGACCCTCCCCGAAGCCAGACGCCAAC
TTCACACTTCACTGTTTGGTAAGAGACCATAGTAAAACCTGACTAGAGTAATTTGATCGT
CTTATTAATACGCATTAGTTCTTCCCGAATTTTAAGTAGCGTCTTTCCTCTCCATCACAT
TTTCCTATGTTTGAACTGAAGACTTACAAGGCGACCGTTAAACTTCAAAAGGTCTCAAAA
TTCTGCACTTGTTGGAGAGGGTGATGAGGGGATGTACGACAGAAGTAAAGTAATTGGGTT
ACGAAACTTTGGTCAGGCCATTGCTTGAATATGGTAGTGTAGTATGGGACCCACATATTT
AGTATCAAATACAGGAATTGGAGAGGGTTGCTAGATTTGTTTCTGGAAATTTTCACAGAA
TGCAATCAATAACAGATATGATAAAGGAGTTGGAATGGGATTCAGGAGGATGATGAGGGT
CATGGGAGCGTACAAGGGGTATATTGGTGATGAGGTATGGAAAGATATTGGCGTAGGAAT
AAAAGTAGGAAGGGAAAAGATGACCCTGACCACAAGCTGACACTCGAATTCAGGCACAAG
GGTGTGGGAAGAGTTTCTTTTTTAGATAAGGTGTCACGGTTTGGAATCAGTTACCAAGTG
AAATGATGAATAATTTCCCATAAACATTGGAAGAATTTAAAGTTAAAATCTATGCAAATG
TTAGGTGGGTGCAGGAAAGGGGGAAGATGGATATGTAGGGAAATTGCCACAGGAACGTGC
ACACCATTGCAATTTAATTGAATGATAGTAATCTAATGTGAATGTGATATTGTTGTATCC
CAGTATCCCATCATTTCCAGATTAGAGGTATAGAACTTGCAGAATTTTCCGACTCAAAAA
TTGGGAACCATAGACAGGGAAGGTATACAACAGACTTATAACAGAACAAAATTTTTTGGC
TAAAACTTGAAACATGGTATATAGAATTAAGAAACCAATATATCAATGACATGACCACAT
GAATATGATGACTGGTTATAGAATTCAATGACATCAGTCTATAGTAACATACATGTTTCG
TTCTATCTATTGAGGTTCACTGTTTTTCTATTCTTGTGCCATACGAAATAAATAAAATAG
AATTCAGTAGAAAATGGAATAGAAAAGTGTTTGGTAGACAGAGGAGCGAATGGCGGTCGG
GCAGATGTCGCTGCGGAGAATTCTGTCTGCAGTCGTAGGCTATAAGCTGTCCAGCACGGG
CAACTAGCCTAG
>VvP24XO-422#RC/Helitron_1442026-1455064 [forward] 13039 bps; scores=15:8 Multi_5'_ends:
TCAAAATTTACTATAAAAATGACTTTAAAATGATGGTATCATATACTTCAACTGAACTCG
CTATCTTCGCAACTAATTTCGTTATTCGAAATTCTAAGATGTGTTACAGGCAGGTATTCA
TACTCACTTTAAATAATAATTTAAGATAAGGTACAATGTCACATCCTGCTATCGTTAATA
CATCTGTTGTAATATTATCTACACTAGCCCCTTTATGTTTTTCCAGCTTTCTGAGTTCCT
TCATGATATCTTTTGGATGAATTTAAAATTTTTGGTCTGCTCATTTCTAATTTTGTTGTT
AAGCTCGTTATCTGATTTAGACCTTCCTGTTTCTGATTCATTGTCCCTAATGCTCTCACT
AAAGCAGTGACTTAAAATTTCTGCCTTTTTCAAAAGACACAGAACAAATTAAATCCCCAG
TTACTTAACCTTTTGCTGAATAAAAATGTCATTTGACATTAGCAACCATGAAGTGAGTGT
GATTCTCACAGATGTATTATGTACGCATCGATGTAGTTGTTACACAACATCTCGAAAATG
AAATGGACAATGCAAGAAATATAGGAAATTAGACTGACATCCAAGACCAGGGTCAAAATA
TTTGTAAATTATCAGTCGTATCTTGAATTTGGAGAAAAAACACAAAAAGTTTCCCAAACT
GATGAAAGCTCAAAAACATCAACATGTTATCAAAATATGGTTTATAAAATGTTATTCTGA
CTGCGTCATTTTATTACTAGGTTCCATAGAATCAAAAACATTATACAAGAATGCAGCATG
TTAGGTGTAGATGTTTAAAGTTCTGTAATTAAAGAGGATTTTTATTATTATTTCTTAACT
TTAAAATAAAGAGATGAGTAGCCATGAAATATGAGATTTTAGACCATTGTTGTTACCAGC
TCTGTCTCAAAAATGGTATTATTCACGAATCTGATATTAATATCAAATGTAAACATTACA
TTTTATGTAAAAGATAAACAGTGTTTATAGGAATAGTTTGCAGAAAAGCTAGCAATAATG
GTAATTATGAAGTTACTTTGCTGCTCATTAACACCATTTTATTAATCCAGAATGCAATGT
ACTTTACTATAAGTTTGATTACTTAAGCAGCTTGTTAGCCGAGTGGTTAAGGCTTCTGAA
TAGAGATTGAGAGGTTCCTGGTTTGAATTCCTGTCTCACCCTTTAGATAGATCACCATCT
CTGGCACAACTTGCTGTGTAATGTGTAGTATGCCCAGAAAATTCCATGATTTACATTTCA
CATTAAACTGTAGATCCTCTTTACTTTCTCCTTCGGCAGGTTCCAACCAATCTTTGGGTT
GAATGCTTAGCTTAGCTTTCTAAATGTTTTTGAAACCAAGAAATTTCACTAACGATGTGT
CACTGGAACCTGTGGAGTGGACTCTGCTGTCTGATCTGGAAACACGTGTGGTACAGATTT
TTGTAACAAGTGATATCCTTCTGTTATACCAGTTACAGGTCAATGTAATACAGAGTCATA
GACACGGGAGGTTTGACTATGTTATGTCCAGTTCCGCCGTTGTGTTGATTATCTGCTGAT
CGATAGATAACACAACAGCTTCAAATAAATAAAAAAAGGCAGTGATGGGTTAAACCTGAT
CCTCATAATAAATGATTTGTAATTAATAGCTGTAATTCCAAGTGAGTTTTATTATTTTTT
ATTTTTTTTGCGCCTCTGTCTTGTTCCAGATTTGAAGTGTTATGAAGAGGGGTTTTCATG
CCAATACTCTTAGCAATTCCAAGGCATTTTCCTTACAACACACTAGCGGGTGGGATCCTT
TATTGAGTGTTAAAATTTCTATCAACTTTTCAGCACTACATAGAAGAAAATTGAACCTTT
TTTTGTTGAAAAATAACAACAACATTGAAGCTGCATTGATTGCCTGATGTAGTAAGCTAT
TTCATGTCTCCATGTATCGCTGTGTAATCTCTTTTTGCTTTCTTGACCATTAGAATATTC
ATTTAATCGAAGTCCGATAACATTCAAAACATTCTTTTTCTCCTTTTCCACCTAATTCTT
TCTTATGGGATCCACATTTACAAATGAGTAAGTAAGTGTTCCCAAAACAGATTTTTCCTA
TTCCTAACAATTTTCTTCAGGTTTTCAATCCTGCTTACTTTCTTCATTAAATGCAAATAC
ATTGTTGGTGGTTACTCTATTCACATCACTTCTCCAATTATTTTCCTACATACGTTCTTA
TCCATTTCTGATACATCTCTATGAGAATCTGTTTCGGAAACTCTTGTTTCATTAAGTGAT
AACACTCAAGCTTTTCAAAAGTTTGTATTATTATGGACATTTCAATACCTATGTCTCTTA
TACTACTTCTGTCTGAATCACTAATATTCTTAGATGATTAATTGATCTAACTTATCTCAG
TCTTTAGAATTACATTTGCAGCATTTTCTTTACTGCAGATTCCCATCATTTGCTTCTTAA
AAATCCTTTATGTGACCAGTTTCTAACTTCCTTGCCAACATGTTTCTTTGTCCCTATCTT
CTCTATTGTATCTTCTGCTTACTGGATTATCTTTCTTTGTTCTTCACTAGGAAGAGGCCT
TCCTGTCCCATCAAAATGTATGCCTATAAACTACAGAGCAGTTGCTGTAGATAACTTTTC
TATATCAGACTCTGTTCTTAAATCCCCTGTTTGCACTACTATCATCACCTTATGTATACA
ATGCTACTTCTTCAATTTTTTAAATCTTGTATCTTTGTAATCTCTCATATCATTTGTTAC
CATAAGTAATATACATTAACACTGGATGAGTGGACTGTCTTCTTCTTGGTTCTTTAATTT
ATTTCTATCTAACAACTGAGCTTACTCTCTGAGAGGTTTCGCAACCAAGCCCAGTGCTTT
AACAGACGATACAATTTCTTTCACTTCTTTTGTGTTGGAAGCTAACAAGTTGGGATGTAA
CCCTGCAACCTCGTGTTTCATGTCTCATATATGTGATGTAATACTATTTTTGTGTCTGGC
TTCATGCCTCATTGATGTCAAGATTATTACAGCCGGGAAAGTACTGGGGACAAGGAATGG
GAAGGGTTTTGGCCTTCAATTTTGAAGCAACCATCCCACCACTTTATGAAGCAAATCAGT
TAATCTGCAGATTAGCTAGGTAATGTGCATATTAACAGCTTTCGAACTTTAGCTGTAATA
TATATATATAAGATATAATGACTACGATTGATGTAATGATGACATTAGCCTCTCCTGCAA
AATACTTAGTTATTGGAAAAAAATTGTATCTCAGGTACAGCCATTGGATGCTTTTCTTCT
TGACATGTTACTATAAAAACAGTAACAATCCCCTCATTTCATTCATTATTGTTTATAACT
GATAAAATACAAACAAAATTTCTACTTGCCACATAAAAAAAGTAGGGTTGTGCCATTTTT
AGTTTCCCTTTGCTGCATTTCTGACATCTTTCTTTCTACATTAGCAGAGAATTATTATCT
GTCCTGCTTATAATATTTCTATATCGTATTGAAGCCCTTTTTGATTTTCAAAACTGCTGT
AAAAATATTTACAACAATTCTACACCACCATTTCACATCACAATAACACTTTGAACAAAA
TAAACTGATACAGGGGGGGGGGGGGAATCCTGCAAACAAATTTGAGTCTAGTTACTGCAT
GTCTACTGTTTCTAATATGATATTGGGTAGGTATGTCAGCTAGTTTAAATGCGCTGTGTG
AGTGGTTTAGTTCAAATGCCCCTGCTACATGTCACCAAAGCACTATGAATTCTAGTCACA
TGCATGGCACTGTGAGTATGTAGGTAAATACTTTGAAAATTATTATCATGAAGTATTAAC
AAAACCCAATAATGAGGAAAGTTTTAGTTAATTATAGAAAGTAACAGCCTACTTCAGATA
AAAAGTCAGTAGGTTACGTAAACTCAGGAAATAAAAGTAAAATAAAAACAAGTAGTGTAT
CTGTAATAAGGAGAAAATTAAATTTCGGAAATAAATATCCACATGCTGTCATGTATTATA
TTATAACAGTGCCAAAAAATAAAAATAAATGTAAAACAATATAGCTTGGATCTGCCTGGC
ACAGCTTGGTGTAGCTCAGCTTGTCCTGAACACCTCCCCCTTTTTCACATCGCCCAGTGG
AAGCTTTCTACCCAGCCCTTCCCCCATATAACTGAGTCACTCGGTTTATCGACACTCCCT
TATAAGACTTTTCTTAGTGAACTACTGGCATATGGTCAATAAAGTAATAGAGTTTGATAA
CTTCACCAAGATAAACTAATCACAGGTTTTTAGAGTGGTTATTGAAAGGAATGCTAGACA
ATGAGGTTTTTGCTCGGTGGTTGTAGAATGCAACACAGATCCAGAGGAGCAAATAGTGGG
GCTATTCATACTGGTCAGCTAAAACTGCTTCCATTCAATCATATATGTAGGTCGTAGCCA
TCAGTTACTTGGAGTAGACTTCTGTGATAAAAAAGAAAATATCAGGGTGTTGGCTGCTTG
CCAAAGTGGAAGGATGCACGAAGAATATCACGCTCTTGGAAAAAATAAATTCATATTTAA
AGTTATGAGACGAAAGAATATTTATTATTGGTGGGGATGTGTCAACTGGGTAATAAATTA
CATTAACAACACAGGCGAACAGAGATTTGCAAATATCTTACTAAAGTAAGGAGAGTTTAC
ATTAGAATAAGAGCAGAGTGCAGGGGGATTAAATATTTTGGATATATCACTAAAATAAAT
TCATATGGCCTTGTGACCTTGCATTCCTACACTGGACAAACAGCTTAACATGTAATCCAA
ATCATGAAATGACCTGGTGTAAACCATAGGACTAAGCAGAAATCTAAAAAATTCCTAGCC
ACAGCAGAATTTAATTTGAACCCAGGACCATGAGATTTTTTAATAACACTGAGCTATCAG
AACAATCATATTACTAATATAACCTGATAATAACCTTGTGGGGTCTCAAGTAACTGAAGG
GATGGGTGATCCTGAAGCAGTTGTGACAGATATTAGATGGTTCAAACACCAGCGGGCAAA
ATTAATGGTGATAACAGACACAGTAATAAATAGGCACATGTTTTCAGAACTTAAGATATA
TTTCAGGGAAAGGTTCTGTGGATCTGAAGTGGGAATTTTTGAGGAGATCATAAGAAAAGG
AGTTAAAATAATTATTCTAAGTTGATTATAAAGACAAGTATGGAACCAACACACTATAAT
AGTTGGGTTGGGAGACTTACAAGACTGGTAAGAAAACAACACAACAGATATGAGGGACAG
GAAGAGACTTATTGTAACAGCTAAACAAGGAATTAATAGTAGCAAAGAGGGATGCTAAAG
ATGAGTTTATGAGACTATTCAATGATGAATCTAAAAAATTCTGTAGCTGTGTTAGAAAAC
TAAGGGAAAGGAGAGGTATTCACACAACTGGAGTTTGTAAGGAACCAGGCCGATACCGGG
GTAGAGTATCGCCTCAGTGCCTTAACTTACACTCTTGATCACACTTTAATGTTCAATGAA
AACTGGCTGAATATTTTAATTTAGTTTGACCATGTTGCCAGGATACAACTAGAACGCTAC
AGGTTGCCACAATATTTGAAGACCCCAAATATTGAAAAGGTATTACAGCCGCTACAGAAA
TAAAACAGTTCACTTTTCCGAAAATTCTTCAAGTTTATTTAAAATGAAATTCAAAGTTCA
AACAGCATTCTTAAGTTGCTTAGGCAAATCGAACAATCGTTCCAAAAATTACAGATTATG
GAGAGAAGTAAAGACTGACCAACCCCGATGAAAATTACCAGTTCATGTTAAGTAAACAAA
TGCCACGCCCCCCGCCAATGTTCCATCATGGCCAACCCCGGTAGTGCCAACCTAAAACCT
GAACTACCAACCTAAAGTCGGAGTTGCCAACCTACCAGCGCACACGCTTATAACATCTTA
TTAGCACGACTTCAAACCCGGAAAAGACCCCGTCTTCACCACGCGTCATGTTTTATACCT
TCGCTGACGTCAGAGCCAAAATACAACTTTCTGCTAACACATAGACGATTTAGACCACAA
ATATCTAAGTAACTAAACAGTTATGCGAAACCTTAGGTGTGCCAGTGTTTATATTTATTT
AATTGTGAAATAATGGATATTTAGTGATTAACTATAAGTGTTTGGTTTAAAAGATCCTAG
CGTAGGAGTAAACTACTTTCCTGCCTGGGGAACTACTATTGTTCTGAAAATTTCTACATT
TCGTCATTTTATTAACGCCACAATTTATGCAAATTATCTTATTATCACTGTGTTCTACAA
AAATTCCTCAGTCTATTGGTGTAATTTTTATTAAGATTGGTGCAGGAAAAGTTTAACTAC
GACGTAACCAAAGTGTGATTTCAGTTTTAATTTTATAACTTTATTTCTATTACTTTTATC
GCAAATATAAAATTACCACGAGATTCTCTGAATTAAATCACGTATTCTGAAAGTTATCTC
ATCCCTGTATTTGGTCGTAAACGGCTGTAATTAATTTATGAGATGACCACATGTCTGGCA
TGGAAACCAAATTTTAAGATCTCTATAGAATCTGTTCCATTGACTGGAATTACTTGAAAT
TATTATATGTGATATTAGATTTTTGGTTCTTTCCGGAAATCTACTTTTTATTTCGAATGT
TCTCTAGGATTTTGAGATAAAAATTGTTAAAAGTGAAGTGCAACTGACGAAGTATTAAAA
ATTGATTTAAGTTATTTAAACGTTCTGAAACTACGAAATTTTAGTGAATTTATATTTTAA
TTGCATGATTACTTCCCTACAATTACTTTATTCTGTTCGAAAGTGTGTGAAAACAGTGAA
ATGCCAAATATTAGAAATTGCTTGTGTACTAAACTGGATTATTTTGGATTATCATATTTA
AGGTTAGTAAAAGGTGTTAATATCATTACAGAAAATTAGTATAGTTGGATTATTAACTAT
TGAGTTACTTTCTTGCTTGTAAATCGGTCTAAACATGACAAAATACTTCCAAAGTAGAAG
TTCATAATTCCAAGGTAATATTATTACTGATTATTTAATTTCCGGTTGATTTAAAGTTTG
TTTATTATTATACAAAGTTTATATCTGGCATTTAACAACTACTGAAAGTCTTTACTGCTT
TCAAATTGGTTTAGAAACTACAAAGTTAACCTATATCAAAATCTATTATTTGAAACTGAA
CTTGGGGGATTTATACTATTTCCTCCCAAACTGATGTTTTCTTTTTGTTATCAAAGGTTT
ATCTAGAGCATTTATTTAAATTTTGAATACTTTTATTATCCCTAAAGGGTTTTATTTAGT
GTGTTTGGTTACAGTATCTCTGTGCTATACAAAGCTTTACTCCCATAACCTGTACATGAA
CTGAAAACTATCTTTTACTACAGAGTAAACTTTCCCTCTAATGCCTAAAGGTGAGAGGCT
AGAATTTACCAAAATTCTAAGATGCTTACATGTTAAGGATATGTAACAAGCTAGTGAGGA
TTTACAAAAGGCAGAGATATTAAATAATGGATGAAACTGTTAGGGACTATGATTCAGGAA
CTGAAAGATATAAATTAGAGGAAGAGTTTGTCCAGTCATGTGGAAATAGGCAAACTAAAA
AATTAAAAATTCATCTTAAACAAATTATGAATTTACTAAGAACTCTGGTTTGCAAAAGAT
TACTAAACAACTATTAAAGACAGCACGATATGAAAATATACTTTATCTTGAAATATTATT
TGGCTTCAGTTTGGAGCCTTGCTGCTCACGAAAGAACTGGAAAAGTGTGATAGTATCACT
GCTTGCTATAGGAGGACTGACAAACAGGATTGTAAATTAGGAAAAATTCTCTAGGGTAAC
TAGCAGGGTGAGTCAATTTGTGAAACTCGATGTTTCATCATCTATAGGCTCTGCCACCAT
TGTTAAGCAGCTGCAACTAGTGAGTGATGGAAATGCTTATATACCTTGCAGAATCCCCAC
TATTTCATCCTTTTTCCTGATAGGCCATTGGTGGAAACCTTTGAATATTGGTGGTAGCTG
CTTACTACTGTAGGGAACCATTGATTGTTGGTGGTACTGTTATAAAAGCATGCCATTTAC
TGGAATATCTTAAAGCTATTCACAAATTCCACTGAAATTGCATTGGCTGGATCAATTTAG
CTCCTTAACAGTTTAGGCATTTACATTTTGTCTTCCTCTCAAACTGTTATTTCCAGTTAT
TTATTTACCTTAAAACATTTGTTTAAATCCTATTCCATTTATTTAGTAAGCCTTTTACAT
AATTTCACTGTTGAAAAACCATGTTCTATCTTGATTCAAAAGCTATGTTATATCCTGACT
CCATTGCTACATTCAGAATTCTTGTTTTCATTATGATTACGATTAAAATGTTATGTTATT
TTTCATATTTCTTTCTATTTTTATAATATAAACTTGTCTTATATATTATTATTATATAAA
AGCTATATTTCTACAACTATTTACATCTTCCTTTTGAATTGATGTTTTAATTTGGAACTT
TGTATTAAGATCTGGTTAGGTGCTGAGAACACATTTACTTAGTTAAATTTCTCTTATTTA
TTTAATTAAAGGTTGTTATGTCATTCTATCCGAACTCTTTTGTTTACTTCTATTCCCATT
TGTCTATTACTTCATTGGTTACTTCCAGTAAAAACTTTATTTATGTGATTGCTTTAAAAT
ATGAATTTTCTCTCTCTAAAAAGTTTATAAACAAATGATTATCTTTTAGTTCAGAATCCA
TATAGCTCTGGCATAACTGTGTCATTCAATACTGGTTCAGTTTTAAACATATGGAATTAC
TGCTTCACCACAAACTGTAGGAAAGTATATAAGGTAGAATGTTGATAATTTGTCAGTTAT
GGTGTCTGAAACATTAATTATGTGAATGCCCTCTTTACAAAATGTTCACTATTTTACAAA
AATGTAAATTTCATTTCTGTATACAATATAGTGAAACATTGCACTAGGAATTCCATAAAC
AAATAATTAGGTACATTGAATTTAATCCTTATATCTGGCACTTGCTATTGTAGTATCACC
ATGTTAATCTTGTGAATTACTGGATACTGGCCTTAATGTTGAATGTTTGTGGTAACTGTG
ATGTAACAAAATTACAAATGTAATTGTATCAATCTATCCGTGTGTCCGCAGTTTTGATTT
TCTTGGAAATCTGAAGCCTACTTCTGTGACATTGATTCAAGAGTTTTCAAAAATAATATT
TTTAAAACAAAACAATTAAAACAGACTATTTTAGGAGTTAACCATACACCTACAGATGTG
ATGGATGCAAGTGAGATCTGTTTTCGCTGAGTGGTCCATTTTTAGTGTTCTATTGACTTC
TTTTGCTAGAGATGTGTTAAATTATAAAGCAGCTAATTTAATATTAAAGACAATTTTTTT
TACAGTATTGTATCAAACTCTCAAAACAATATTGCAGTATATTTTTATCTGAATGAATAG
AAAATCCAAACCACCCTCAATCCCAGTTAGTTTGAAATATCAAAGCTCTACTGTAATCTT
GTGTGGTCACAATGTCTTCTTGACAGTGTTTTTTACTGGCTGTGCAATTTGTCCCTATAT
TAACTACATAACCTAATCTTGTAGTCCTAGTGGGTGTAGGGGACCTACAGTTTTATGTAG
AGTCCAAACCATGGGAGCATTCTGGCATACTTCAGTTTACACAGCAAGCTATGCAGAGGT
CTTAAGGTCTTTGAAAATCGAGCCAAGATTGGGATTCGATGTGGGGACCTTTTGACTTCC
AGTTAAACATGTTAACCACTTAGACACCAGATTGCTTTGGGAATGTAAGTAAGATAGTAT
TAACATAAAAAGAATTGTTGGCTATGGTACGTACAGTACATAATGGCAATTTTTCAAAAT
AATTATTCTTCTTCTTATATGGTACTAATCCATTATTTTAAAATTTTGGAATATTTGTGT
ATGTGAGTGGGAGGTAGGGAGGAAAGCCTCATTGAGATGTAACTCTCCATGATACCTACT
ACTTAGCTCTAAAATTCAAATTATTTTCAGTTACCTCCTGTGCATTATGCTTTCTGTCAC
TTATGGTTTTTTTTTTTTTTTTTGTTTTGTTTTTTTGTTTTTTTTTGTGGTGTTTTGTTT
CGTTCTTAATTTGTGTTTTTTGTCCTGCAACTTTTCTTTCTCCTATTGAATATGAGTGTT
TTCATTTCCACTATATTTGTATGGTATTTTTACATGCTGTGTAATACGCTGTGCTTTTTT
CCCCAAATAAAATCACTTACCTTTATTTCAGGTATTTGGAATTACAATCAAGTGGACGCA
AAGATGAAATTCGTTTACATTATACAGCTCAATATGATTCTGCAATTCATGTGGAGACAT
TTCCTTTTCGACTGGCAGACAACATGTGGCATAAAGTTGCTATATCAGTATCAGGTGCCC
AAGTTGAATTACTTGTTGATTGTCAAATACTATACCGAAGACTTATTCGAATACCTGATC
GCAATTTCACTGCTCCTCAACTATCCCTGTGGGTTGGTCAAAGAAACAACAAGCATTCAT
TTTTTAAGGTAAGTTTGTGTGTTCATTTTTTTATAATTAATTATTAATTCATCTTTAGAC
AAATATCTTCCAGTCATCCATTTATGTATAAATTGAATTTGTATCTGTTGTTACTGTTGA
ATTAATGTCTAAGCTCATAGTAATCAATGCTTGTGCAGGGATATTATCAGTGGGATGTGT
GTTCCAAAATACATTTCAAAAAAGTTTAAATGTCTATACTTATAAAAATAGAGAAACTTA
AACAAACATGGACCTGGTTGCCTAACTAGTAAGTTAGACCTCCACTTTACTTTATCTGGA
TGGTGTTGCTTTATTTGAACATTGTGGCAAGACAGTATGAAACCACACATATTATGTGTA
AAGCTTAAAATCGTAACGAAGCATTGTTGAGCACAGAGACGCGCGGAGCAAAAGTAATTG
TATGAGCCGCCGAAGAGTTCAGTCAGGAGTAGGCTGCTACTGTAGTTTGCATTAAGTTTG
GCTGTGCGCCCTGTATTAAGTTGGCTGCTGCACCTTGCACTATGGTAGAGCAGATGAAAA
GTTTGAGTTAGTCTGCAACGGGCCGCCGAAGTAGACGGTAGCAAGTTGGCTGCGCGCCCT
TGTATTAAGTTTGGTTGCATGCCATGAATTATTGTTGGAGCAGATGGAACAGTAACTAAA
TGTTATTTGCAAAGTACTATATGAAAGTGCTTCATGACAATTGACAAGCTGATAGAAGTT
GTGACACAGTGTATAGACTAAGCAAACGAAAGCGTGGTTCAGAACCTGCAGTTTGAAGAG
ATGAAGCGCCGTATTGTCTTATCCACAGTCAAAATGAATAAGTAGATTTATTGTGATGGT
GGGTATGTACTTTTGAATTGGTAAATAAATCTGAAATAAATTTAAAGGGGCCCATTTGAA
TTAGTAGAATTAGAACCTGCAATCAAGAAACAATCAAACCCAATTATTACCTCACCAAAC
TCATTATCACCCGCTCACCTGAAAACACATATGCTGTGGTGGGAAAACTCATTTAATCAT
TACAATATAAGAAGAAATTATGTGTTAGGAAGTTTGCAGGGTTGGGCAGACACAAGTACT
TCACTAGCTATGCAATTAGTGTTTTCAGTAAGAGTGGAAGTTTTTGCAGAGGGGCATTAA
ACAGCATTTTTATAGTGTTCCAGTGTGCAGTGCCTTTGGTAAACACTATTCTGTATCACA
GTGTCATTTGTTTACTTTGATATCTATCCAATATTCTCGTTAAATGCCTCAAATTGTATT
GTCAAAGGTGTCGTATGTAGGCATTCCCTAAGTCGGACCCTATGTAATTGGAATTAATAT
TTCATTAATTTTTTTAATTAATTTTAAATGTAGTTTTAGAGGACCAGAAAAAGTGGTGAT
TTTTTCATTCGTGAAAGAACTTATTAGCGGATTAGGGCATAAATTATCAAATATTATGAA
TGTCAAATAACCTAGATTATTTTTATCATGGTTAAATTTTAAAATAAAATGATTTAATAT
TATTTTTAATTTTAATGGACTTTTTTGATATTTTTGTGTACATTTTTAACTTTGGCTATC
ATTTTCTCAGAGACTGTTTCTGTAACTTTTTACTAAAAAATGAAATTGAGGACTATAATC
AGATATTTTCTAACTTTTATCATGCAGGCTATTTGAAAACATACCAAAGAGCTTATTACA
TTAAAATTAAAGTAAACTTACCCCATATCAAAGACCATATAGGGAAAAAGCAAAATAGGG
GTCCGAATTTGGTTCCTTTCCTGTATAACTTCTGAAAAAGTTATTTAAAAATTAATATGA
AACCTAACAAAATATTTCCAACATGTTTGAAAGGATATTTTCACAATGTTTGCTGATGTA
TAATAGTGCTACTTAGGCCCTTATGCCCATTTTCCAACCATGTGATGAACTAAATATGAA
CAAATATGAACATTTACATTGGTTTTGTGTGTGCGTGTGCTTTTTTCTTCTAATCCATCC
AAATCGTATAAATATATCTTCAGTCAGATTAACAGATCATCATAAATATGATTCAATTAG
TGCAGATGAAAACAAAAACTAGTTTTATATATTAGGAACACAATTTCAGCAAATGGTTGT
AATTTTTATAAAAATATTAATCATTTCTAATCATGTATATTTATATAATCATTCAATCAC
TGGAGTCCATAATTTAACAATAAAAAATTAATATACAAACAAAATTTGGAAATGTTAAAA
ATGAAAAAATAACAGTTATTAGAAAGTAATATTTGCTTTTCTTTCATACTATACACTTTT
CTGAAAAATGCACTGTAACTTACCCTGTATGTTAAGTTTTCCCTGGCCTTTTTTTTTTTG
TTTAATATATAGGGCTCACTGGAAGAAGTTCGCATCATAACAGGCTCTCATGGATACTTG
AAGCAATGCCCATTGTTGGATTCAAGCTGTCCTACTTGTGGACAGTTTTCATTGTTACAA
AGCACGGTGGAGCAGCTAA
>VvP24XO-432#RC/Helitron_653970-664165 [forward] 10196 bps; scores=7:9 Multi_5'_ends:
TCTGGTTACTAATAAATGGTTTATGTTTGTTATATGTTCGGCCAATCGCGAGATAGAGGG
CGGACAAGGCCCGCCCAAGGCGAGTCAACAAGGAAGGTATGGCGTTCTGTGGACAGACAC
TTGATTTTCGGCACGTGGACTGGACGCTGAAGGCTCAGCTGGGGACGGCACCTCTCTGGG
CCTTCTGGGACATCGCGGCTGTTGGAGATGATAGACACCAGACGCCCGGTCAACCCTTGG
CTCACCTGACGAAACAACCTGGGGCCTGCCGAAAACACCACGCACGAACGGCTCAACGCA
GCTCTCCTCGCGGGTCAGCCACATGACTCTTCTCATTGGGCTGTACAACACTATGGTAAC
TCCTACGTATGCAATCACCTACAAGGTAACCACAACGAGCTTCAAAAATTAAAGATACTT
TGAACTGTAAATTCCGTTACCTGAGATGGAACAACCATTTATACATTATAGTAATTGTAT
CGTCAAATAAATTTTGCTTTTTATGTATCAAGATTAATAAAGTCAAGATGTTCCTTTTGA
ATATATATTTGACTTGTACTAATGTGAAGGACCATTTGTTGTAATTAATAAAACCTTTTA
TAAAGTAGTAAATACCGAGGCATCTACCGAGTGGGACACTACATGCCACCGCAGATGACG
ACTCAGCTAACTTCCACGGACCAGAACATGGACACTTATGGAAATATCCCTGCTCAGCTG
TCGATGACCCAGCCTACGCTAGGACCATCTGACAAGCGGGTTACTAAGAGAAGTGCGTCC
CTATGTACTCGCAGGAAGGCTAAACAGCCGAAAAACGAAGCGAGAGGATCCAACGCAAAA
ATCAGTGTTCCGGTTTCCCAACTATCGACATCCAGCAAGAACAAGAAAGCTACAAAGAAG
AAAGCATCGGGACCCCCCAGTCTTGAAGCACCAGCCACCCTAAAGAAAACAACATCGTCA
ACCAAGAACAGAGGATCACAGCCAGACAGAGACGGATTCGTCCTAGCTAGGGGAATCTGT
AAACACCCACCATCACTGGACCCAGCCAGGTTGGAGACCACCAACCTATACGAAATACTA
AATGGTGAAGAAGCTGCACAGTAACAACAACAGCAACCGCAGCAGCAATAACACCAGCAA
CCACAACAGTATCAGCAGCAGCAACAACAACAATACAAGCAACAACAACAATACAAGCAA
CAACAACAATACAAGCAACACCAACAGCAGCAAAGCTTCAGACAGCAGATCCCTCCCATT
GGGTATAGTACCCCAACACATATAAGGAACTGTACCAGATGGTGAAAGGAACACTGAACA
GAAAGCCTTTACATGCTAAGTCCGCCGGTGAAGAATCAAACTGACTTTATCCAATACTGA
AGATTACTTGGACGTTACCGCAGTGCTGCAGTGGAGGAGAATACCTTATTATACATTTCC
GTCAGCGGCGGTAAAGATACTGAAGATCGTCCTCCACGGCATGCCTTCGAACATGCCACC
AGAAGATATAAAGGAAGAATTACAGGAGCTTGGACTCTACATAAGAACAGTAACAAAACT
AAAGAGACCGGGCGGCTCTGAAGTCATACCTCTTTTCCTTATGGTGCTCCCAGATCAACC
TCAAAACAGGAAAGTGTTTGAATAAAAGTAGAAAAATTGAGATCCTCTAATCGCCCTGTT
CAATGTTATAATTTTCAGGCCCTGGGGCATGTCGCAAGACATTGCAACGTGACCTTAGTG
TGCGTCAAGTGCACTGGGGCGCACCTATCCAATGATTGCACCATGAGGAAGGGTGAAAAC
ACCGCGAGATTCGCTAATTGCAAAGGTAGTCATTTCGCGAGTTATAAGAGGTGTCCAGTG
TTCAAACGGGCCCGTGATAGACAACGGGGTGTCATCTCTACCCAGGCAACTAAGAAACAG
AAAAAGACGAACGCAGAGAAGAAGGCGGAAGAAACCCCTTCCCAGATATGACTAGCTTCC
AGTCAACACAGGGGTCAACGAGAAGACAAGAATAACGCCCAGAACCCACCTCAGAAGAAT
GGCAAAGGTCAACAAAAAGGGAGCAAGAAGAGTGAGGTACAAGTGCCAACCAACCACTCA
GAAATCGCCTCCTTTGCTGAGGCAGTCACTGGTCAAAGTCACCCCAAAGGAAATAAGTCA
ACAACAGCAGCCCTCCCAAACCTGGACAACAATGCCAAAAATGTAACCACACCAGAAAGT
TTTCCGACTCTGAGAACGGTGGGACGATGGACCAAATGCAGACAACAGTATGAAACCTTT
TCAACATGGTGACATCTTTTCTCACTAAACTTGACCAGCCAGCCGCGGACGTAGTAACAG
CAGTTAAGACGGCCTTAACAACCGACAACCTTGGCAGCCAGCCTTTCTATCCACCATGGC
TAGAACGTATATTCTAGGATTAAACATGTGCATTTGGAATGCCGACGGCATCCACTCACA
AATTCGTGAGCTGAGACAATTCCTACGCTACGAAGACATAGACATATGCCTCATGTCTGA
GACACATCTCAAACAGGACCTCCGAGACACAGTGGCCAACTACTGCTGCAACCGGCAAGA
TCGACGAACACCCGGAGGCGATGTTGAAATTTATTTCAAACACGGCATCCCCCATCATGA
ACTGTTTTCGCCCCGGATAGAGCAGCTTCAAACAAGGGCTATCGAGGTGCAAACCAGTAG
CGGGCCTGTCACAATGGTCTCTGCCTACAGACCACCGAGCAGAAGACTAATCGAAGACGA
CTTCGCCCAAACACTAAACTTTCGAGGCAAAGTCTTCATGGGGGGAGACTTAAATTCTAA
ACACATTGACTGGAACTCCAGGGTTACCAACTGCAGCAACTACATAGAATTGCACGTCGG
CACAACCTATTCGTCTGGGGACCAGAGCAGCCGTCGCATCATCCTTGGAATGGTGGTAGA
CCGGACATCCTGGACATCGTAATGACTCGGAGAATCACTGGATTCGTCTCCACTACCACG
ATGAACAGGCTATCCTCAGACCACTCGCCAGTCATAATTGAAATCAACTTCGGCTCCTGC
AGACCAGTCACTACAAATTCTCCCAATTAAAAATCCACCAGCTGGGACAGCTTCCGATCA
GATGTAGTGGAATCCATGATAAGACTGCTACCTATTGACGCCATGAACCAATAGTTCGCC
ATCATACAGGTCTCAAAAACCATCTTAGACGCTGCAAACAAAGCCATGCCTCCAGCGGTT
GACAGAATTCAATCCCGTCAACTACCTCCACACCTGTTGGCGCAGATCCGACACAAAAAC
AGGGTTGCCAGAGAATGGCACCCAACACCAGGTGTTTACTCAATTGGCTGCAGTGAGAGC
TGAAGGCGGCGATCCAAGATCACCGCAAAAGAGAGTGGTACGCACGCCTAACCACCCTCG
AAATTAGTGATGGCACATTATGGAAAGAAACAAGGCGTTTCTCTAAGAGGAAAACAAAAA
TCCCACCGCTGCACGAGGAAAGGGGCTTTCTGTTTAGCGACCAGGACAAGGCAAATGCCC
TGGCGAATCATTTTGAGCGGCAATTCAGGCCCGCTGAGGACTACGACGAGGATGAAGTGG
CGGACGTCCGTCATCAACTGGCCCACTTTCTCTCAGATGATGACGAAGACTACACCATAG
ACGAAATAATTCCTTAAGAAGTTCGCAACATTATGATCCAGCTTCATCCTAGGCGTCTGG
ATCAACAACATTAGTAATCAACTGTTTAAAAAACATTCCCCAACAAGCTGTCAAACACAT
CACTCATATTTTCAACGTTATCCTAAGCTGTCAGCGCTATCCTCGATTTGGAAACGAGTC
ACGTGTTGTATTTTAAAATGATTTTCCATGTTGTATTTTTTAAATATTCTTCTTACTTCT
TGTTGGTCTCGGACCTTTCATTATTTCTTTTTTCTAGTCTTGAATCAGGTCGCCAGGGTC
AAATGTCCCGTTCTTACTTCGTTCGGTGCTTTAACTTACACACTTATTCATCTAACTTTA
TGTTCAAATAATAATAAACTTCAATATACATTTCATTAACATTTATTCTCGTTTCACTTC
ATTATTAAAAATCCGAAGAATACAACGGTCCTTTCCTTTCAGTAACTTTATATCATCAAC
TTTAAACGCTAACTAAACTTTTCCTCTGGCTCGCCCGGTCTTATTGCTATCTTGTTACCA
TCTGGTCTCCATAGCTACCGATTTTCACTCCGAGTAATTTTATCTCTTCTTTGAGTAATC
TGTTATACTACAGCCCTCCGCAATTAACCATATATTTGTTAAAAAATACTATGGTAAACT
TTTTACCATAGTACTTTTGTACTTCTTCGCCTTGTTAATAATTACAATACATATATAATT
TTTCCAAATAACAACAATGACACGAAACCAATAAAACACCACTTTTCTGTCCTGTCACGA
GAGGTAGCCTTCACCAGTCCACTCTTGTCACATTAACACCACTCCATGTCAACGAAAAGT
CTGTAACAATAACATTTTTTGTATCATTTATCTTATCTGCTAAAACAAAGCTTATGAAGA
CAAAACATGGTGCAACCAACATTCCTATTAACAGAAACAACTTAACGATGTTCAAAAAAG
CGAAATATGTCAACCTCCTGAGTCATCAGAGTACATATCCAAAAAATATTTACAATAGAA
ACGGTATTGGCATTATGTATGGTAATTACTTTCTTGACCTTTACATATATTTATTTTTTA
TTAATATATATATATATACATTAATAATAAATAAAAGACATTCTTTAAATGTAAAACCCA
TGTAACCAGCTACACATGAGTTCCTGAATGAACGAAGGAAAGAAGGTCCCCGGAAATATT
ATTGTTGCTATATTCACAAACACCAATGGAACTCTAATAACTATGTAATATGATTTAATA
TATGTGATTTTACACTTGGCTGCTCTCTAAATCATCATGAGTATAAAGGTTTTTGCATAA
ACCCTCAGTGGGTTACAAAACTTTGCTTAGACCATTGCTCGAATATGGTATGGTAGTGTA
TCAAATACAGGAGTTGGAGAGGGTGCAAACAAGGGCTACTAGATTTGTTTCTGGAAATTA
TAGCAGAATGCAATCAGTGACAGATATGATAAAGGAGCTGGAATGGTATTAATTGCATGA
CAGGAGGAGGATGAGGAGGGTCATGGGAGTGTACAGGGCGTATACTGGCGATGAGGCATG
GAAAGATTTTGGAGTAGGTATGAAAAGTAGTGCATGGAAGGGAAAAGATGGCCATGACCA
CAAGCTGGCACTCGATTTCAGGCTCAAGGGTGAGGGAAGATTCTCTTTTTTAGAATGAGT
TACCAAGAGAAATGATGAATAATTTACCGAAAACTTTAAAAAGAATTTAAAGATAAAATT
TGTAGAGGGCAAATGTAGGTGGTTGCAGGATAGGGGGAGATGGAGGTGTAGGGAAATTGC
CACCGGAGCCTGTGCTCCATTGCTATTAAATTAAATTAAATTAATGATTACCATAGTGTT
TTTTTAACAAATATATAGTAAGCTTGGGGAGGAATGTGGCATAACAGATTACTTAGAGAA
GAAATAAAAGAACGATAATTACTCTGGAGGAAATCAATAGCTATGGAGACCAGATCGTAT
CAAGATAGCAATAAGATCGGACGAGCGACAGATAAAGTTTAGTTTGCGTTTTTGAGCCGA
TGAGTTGATGAGTTACTGAAAGTAAAGGACCGTTGTATTCTTCGGATATTTGCTAATGAA
GCGAAACGAGAATAAATGTTAATGAAATATATATATGTCAAAAAATTTAAAATAATGGTA
CTTTTTCCATTCAGGGTTAATTTCCGAAAAATTCATTCTCTGAGTAATCTGTTATGGTAC
ACACGGTGGTTGCAGTACCAAAATCGGGGAAAGACACCCTCTTCCCCCAAAATTATGGAA
CAATCTGTCTGCTTCTGTCTTTTAGAAAGGTTTTAGAACGACTTGTCTTCAAGAGTCTGA
TGGAGCACATTAATAGGGAACGAGTAATCCCCGATTATCAGTTTGGATTCCAAAAGGGAC
ACTCGGCAACATAGCAAATCCTGAGAATCGTCGAATGTGCCACCGCGGCCTATAACCAAA
GAGGATATTGTCCACTAGTGCTTCTGGATTTGGCCCGTGTGTTCTATTCAGTTTGGCTCA
GTGTGCTGTTATTCAAGCTTTACACATAGGATATCCCCGGCCCTATGGTAAAGCTCATCG
AAAGCTACATTTCTAAGAGTTCCTTCCAAGTACGTGTTGGCAGTCACATCTCATCTCGTA
GACGCATCAATGCCGGTGTTCCACGACACACCGGCCCCCCTGCCACAATACGCACAACTC
ACTACGCCGACGACACGGCGCTCTTCACCGCACACAGGTGCAAGGTCGCAGCAAGTAGGA
GGCTCCAGGAGATCTTTCAACAAACAGAAGCCAGGAGATGGCGAATTTCACTCAATATCG
CCAAGACGCAGGCAATATTATTCACGAAACGCCTGGGGAAGCGTGATCGGGAGAGAAATC
ATATACCAAACCTGCACCTCAACGGGTCACCTACAGTAAAATACAGCGGTGAAGTTCTTG
ACTCTCGCCTGACGTGGCAAAGACGCAAGAGGTAAGAAGGAAAGTGGCAACTGGGCTTCA
AGTACTCTACCCCCTGTTGAACAGGGATAGCGCCTTGTCAGCCAACACCGGCGTAAATAT
ATATTGCAGTCTCGTATGCCCAACACTTGAGTACGCATGCCCACTCCAAGACCAGTATCA
AGTGGCTGCAAATAATTCAAAACCGCGCACTTTGGCGTGCGCTACATGTGCCATGCCGGT
TCCCAACAGCCCCCCAGCTTGAGGCCGCAGGGATACCGTTACTCTCTGAACGAATCCTAG
AAGTAACCAGAATATTCTATAGAGCCTCTAGAAAATCACTGAATCTAATCATCGCCAATT
TGGGGCAGTACTCAACCAACTCTGACAAGCATAAAAGGCCCCTGTCAATAGTGACATACA
ATTAAAATATCCCAGAGCGAAAACAAAGACACATCAACAGTAATGATATGTATCTTATAA
CTTTGAAGGAAATGTCAAAAGACAAATACTTCACTGAAACTGCAAAATAATGTAATTTGC
AGAAAATGCTCGGGTGTGTGTGGGCGCAAAAGGTAACTTTCACATGAGCCAATACCGTAT
GCACGGTACTGACAGGCAGCATGGCGCGCGGGGTGGAGGCACGCCTGTGATTATACACAC
GGACATAGAGCAATCAAACGTGGTGCTCACCGAGATAGAGAGAATCAAAGCCACAGCCGT
AAAAATCCGGTTTAACGGAGCTTACACTAATCTCATCGCAGTCTACAATAGACACAATAA
TATTAGGACGCGTGATATCAGTAGGCTGCTAACCACCACAGCTAGAGTAATAGTCACTGG
AGATCTAAATGCCAAACATCACAGTTGGAATTCGCCGCGTCAAAACTCCAATGGAAGGAA
ACTGTACGAACATTCACTGGAGCAGAATTATCTTATACTAGGGCCAAACGAACCGACGTT
TTCCCCCCATGCTCTGAGACAAAATCCATACATATTAGATATAGCCTTCCTCATGGGTAT
AAACCGCCCACAAGACCTACACGTTGTAAACGATCTGAATTCAGACCACATGCCACTCAT
ACTTGACACTGAAGGCACACTGCAGAACACTGACAAGCGGTGGATGCTAAACTATCGACG
CGCCAACTGGACTCTGTTCAAGGAAGTCTTAGATAGTAGCATACCTGACAGACACGAGAT
TAGCCAACAACGCATTAATGAGTCTGTTGAAATTTTAACCGATGCCATACAGCAAGCTAT
AGCGAGTAGCATCCCTGAATCAACCTCGCACCACCGACAAATGGCGCTACCTGAGGCAAT
CACGTGGTTAATCACAACTAGGAATATGTTCAGGAGTCACTAGCAACGTACTAGGAGTCC
TATTTATAGAGTACATATCAAAAGATTCAGACATAATTAGTTGTAGAATCCAGGAGTACA
AAAACCAACAAGGGGGGCGTCTGCTCTCGGAGTTGAACACTGACATCTCCGACCACTCCG
TGTGGTCTTTAGCTCGTCACTGCACTCATGAAGCAAATCATATTCCCACCCTACAGTGGG
CTGATGGACTTGTCTATTCTTCCGAGGGCAAGGCGAAACTGATGGCCAAAACACTCGCAG
CGTCTTTTCGACCAAACGTAGATCCTTCCGATCCTGCGTTTACAATGGAAACGGACCAGA
TTGTGACACAGCTGTTAGCCCAACCGGCTCGCATGTATCCGAGTAGGGCAACTTCCGACG
AAATCTCATGGGCTATACAGCATTCGGATGCTAAGAAAGCACCTGGTCCTGATGGTATTC
AGAACCGTGTTCTTAAATTGCTCACCGGGAAAGCGATAGAGTACCTTACAGACATCGCGA
ATGCACATCTTAGACAACCAGTATTTCTCCGACCGATAGAAGGAGGCCAAGTGCTAATGT
TCAGAAAGCCGGGGAAAGAACCATCTTCACCCAACAACTACCGTCCGATTAGCTTACTCA
ACTCCCCTAGTAAAGTTGTTGAAAGAGTCATACTCGGGCGCTTTACACAAACATAAAAGA
TATCAATATTCTGAAGCTGGAGCAATTCGGTTTCAGAAAGCACCACTCCACAACGCAACA
ATTAATGCGTGTTGTTGAGCAAGTAACATGGGGATATAATTTGTCTGCGTCTACCGGGGC
TGTGTTTCTGGACATTCGTTCCTCTTTGGCACAGCGGCACAACGGCCTCATTCGTAGACT
CTGTGACGACGGATTCCCAGACGTTGATAATAAGAACTCTACACCTCAGGGTATACAGGA
GTGCCTCAAGGAAGTATAATAGGCCCTCCGCTCTTCACAGAATACGTCAACAAAGCCCCG
ACCAAAGACAAAACGATGCAAGCCATTTATGCTGACGATACCGCCTACCTTGCACAGTCA
CGGCAATCATCTCATATAAACAGTAGATTACACACAATGGCGAATTAAAGTCAACGTAGA
TAAATGCGAGGCACTCCTATTTACACGAAGACCTAGGCAAAAACGCATTCACGAACACTG
ACGATCGCTAACATTGCACAATCAACCTATACATTTCCGAAACGAAGTTAAGTATCTTGG
AGTCAAATTTAACGCGAAGGTAACATGATGGCTCCATATAGACCACATTATTAATAAAAC
AAACATTAGACTCAAAAAACTACACCCTATGCTAAACAGACAAAGCACACTACACCGACG
TAATACCCAAACAATGTACTTAGCACTCATTCGGCCACTTATAACGTATGCAGCTCCGGT
TTGGGAGTACGCCGATAAGTCTCACATTCAGAGACTGCAATTAATTCAAAACAAAGTACT
CAGAATCATAGCAAATGCTCCTTGGGGAACACGAACAACAGATTTACACTTAGATTTCCG
ACTCGAGCCAATACAGCAAGTAATTAAGAAGCTTGCCGTAAACATATGCTGGAAATCCCA
AATGTTGCGAAATATTTTGATACGCACTATAGGCAGTTACGATCACAACCACAGATTTAA
ACAACCACGGCCGAAAACATTGCTCAACAGATAGGAAAAAAACTAATATATAAACAAGTA
AGAAATCAGTCGACAGCATCAAGGACCACTGGGGTTAGGATCCGATTACCTGCAAAGTAA
TCACTGGGCTAAGAAAAGTGGCAGCCACACACAAGAAGAAAAGATTCCACACACAACATT
AGTAAAGTATCCGGCGTGGTAAGCACCGTGGGGGTACTGGCAAGCGTAGCAGGCTAGCGC
GATGCATCCTGCTCCAATATTGCCTGGAATGAGCATGGTGGGGTTGCCTTACCTGGCGGC
GATGACACCTGCTGGTGGGGGTGGTCATTGTGGTGGTGTTCGTCACCGTCCTAAAACTTG
GGCAAGTTGGGGGTGGTCATCTAGCAGCACTGTGGCTGTCGCAGTCGGCTAAACTCTTAC
CGTGGACTCCCGGGATTAGGAAATGTTCTGCGTGTTGCGGCTGTTGCTCCCTGTTGCTCC
GAATCACGCCTCACCAACACGTACAACACCCGTTGCGCACGGCTGTTACTAGCTGTAACC
AATCGGCATGTTCTAGGACCATCTCAACGGCAGCAACGGCGCGCGGCACCAGCTGA
>VvP24XO-432#RC/Helitron_936382-937785 [forward] 1404 bps; scores=7:15 Multi_5'_ends:
TCTGTAATATATTTTTAATTTTCCTGTTCCAAAGATAAATATTCTTTATTTCCTTGCAAA
TAAGTTGCCAAACCAAGAAACACGCCGTGGGAACTAAGATTGTGAATCGAAAGGAATCAC
GAGTTACGCAGATATCAAGAGTTAAAAAGAGCCGAATCCATGGAAGAGTCATTAAGACAG
AAGTGAGCCGAGAGCGAGTGAGCCGAGAGCGAGTGAGCCGAGAGTCGTAAACATTGTCGA
GTTAACGACTCGGAGTCGACTCAGAACCTGGACGAGTCGGTGAGCGATTGCGCAACAACG
GCTCCGCTCCGGAGCTCCCTCTTAACAACTCTTGAGTGAACCGTGACTCTTCCAAGTGAG
TCGATTCCGCAAACGATTCTTTTAGACGAGTCGACTCTTTGAATCGATTCACGATTCTTT
TGCCCACCTCTACAGTAAAGAGTGTGAAGAACTAATAATAGTCAGGCCTAGACTCACAAT
AACCATAACTTCACAATTAAATATAGTTTAGCAAGTATTTTAAAGAAATAAACTGGATGA
TTGAATAGTAGACTGAAGCAGTATGAAAATACTCATTGTGATGGAATTTGACCATTTTAA
AGCTCTAAAAGTAAAGAGAATAATGCCCGAGACGGTTTAGTAGGATAATTAACAGGTTTC
TAATAGTTTTCAAGCATTTAATAATCACAAGAAGTAATTATGAAGAAGTTTGAACACACA
TTTTCCTAAACAGTTCACATAAACAATTTTTGGTCTTTTAAGTAATTTCAGGATTTAAAA
AGTAGACAAATATAAAGGAAATAAACTAATCTATCAGTTTTAATAGGTTTTAAGCAGTTT
CAGTCCGTAAAATATGAAATATCAGTGAAGAAACAGACACCGGTAAACCGATAAAATTAT
TCAACTTTTCGGAATTAATTCTAACACTTATAAACCATTTCAAAAGCGCTAAGAGCATGT
AAATGATAGTAAACACACATAATTAATTTTCTAAAACCATTTAAAGACATTTTACTGACC
TTCTGTCTGGTAATCCAATGTTGAAGTAACTTTCTACAGACACTGCACACATCATAAGCT
TCTACACTGATTTTAAACACAGTCACACAGTATAAAGTAGCTAATAAATTAAAACAGCCA
TGAAGAGAAGTAAATTCAAGTAAATCTGATAGTTTCCAACACTCTAAGTATTTTTAAATA
TAATCTGAACACGTAAAATAGAACACCCAACTTCAACATTTTATTATTCAAAAGCCTACT
TTAATTCCGGGTTAAAAAGTAGATAATCTTAAAAATCCATTCTTTTAGCTTCCTACACAT
TAATTCCACGTCATTTAAAGCCATAGAACCGATGTTATGAATTTTCTAAAAACACTCTGT
AACAACGCACGTGTAAATAACTAA
>VvP24XO-478#RC/Helitron_1051044-1067714 [forward] 16671 bps; scores=11:10 Multi_5'_ends:1066445:11
TCGTTTATTATATTTTATTCAATTTTACAAGTAATATTTTTTTAAACACAAAAATAAGAT
GGTTTTTATTTTGGTTTCAGCTTCCAAGGATTGAACAGGAGTGGTTGACAATTGCAGGAG
AATTTAATGACAAATAGAACTTCCCAAATTGCATAGGTGTAATGGATGGGAAACATGTTG
AAACTGAAGCTCCTCCACATAGTGGAAGTACATTCTTCAATTGCATAGTACTGTGTTGTT
GGCTGTTGTTGATACCAACTACAGAATTCTATATGCAAATGTAGGAATCCAGGGTAGAAT
TTCAGATGGCGGAGTATTCAAACATACTTTATGAAAAACCAATGAAAAAGCAATTAAACA
TACCGGAGCCACTTCCTCTTCCAGGCACAACTAATTGCTCACCATACGTATTTGTTGCGG
ATGATGCATTTAAAATACTGGTGGACGAACAAGAGAAGCTCTTGATCACAGAGAAGAATT
AGCAGAATATTTCTGCAGTATTGCAGGTTCTTTGCCATGGCAATATGAACAATAAGTTTT
TTTTGTGTCTATTATTTAGGTATTGTACATATTTGGTATAAATTAAAACATTATAAATAT
TTGAACGATTTGTCTTTCATTTTATTATTATTATTTAATTGTGATGGAGCAATATTTTTT
TTGTGTCTAGTATTTAGGTATTGTATATAATTGGTATAAATTAAAACATTATAAATATTT
GTTTGATTTGCCTTTCATTTTATTATTATTAATTTAATTGTGATGGAGCTAACGCTCCAG
CAGCAATTTCCCATGTCATCTAATTACCCCATTTTATATTTATTTTTTAATTCTTCTTTT
GTAGTTGCGGTGTTAAATTCCTCCTGCATTCAATTTTCCAATATACAAATTTTAAATTAC
TTAAGCGTTTCGGTTGAATTATTAATTAGTTGGTAATTTGTTCCAATCCCTGACACCCTT
ACCAACAAAAGAAAATTTTCCCACTCCCTTAATGCATGAAATTGAGCACCAGCTTGTGGT
AATGGTCAGCTTTCTTCTTCCATGCACCATTTCCACTTACTTCCATTACTGATGATGTTC
CTTCAGTGTCTTTGTTTGTCACAGGTTGGTAATGGTAACTCAGAAACTGCAGTTTCCAAA
ACGCATACCAAGATGGTGAATATATCTCATCACCCCCTGCTTCAGATTTAACACTGGCAT
TTATCTTGCCGAGTTCCCTACTAAACTGGCTTTTTATGTTGTGCCACTTGTGTTCAACAT
CTTTCTTGGTTACCTATTTTGTAAAATAATAAAAACGTAAAACAACAAATACCGAAAGGC
AATTAATTATTATTGTGGTGCCGCAATTTGATGATGGATTCTTAGAAAACTCAAAGAAAC
AAAGAATTATTTTTTATTTTATTTTTGAAATGTTGCTTACTTCTCAAGATATTGTATCTT
AAAACTGAGGTGGTTAATGCAGCCTGTTCCAGGGGGGTGGGGGGGGGGGGGTGAGAGACA
TATCCAATGGCAAATGGAACTACACGCTGCACATGCACAATCGGTGTTTATGTTTAGCGG
TTAAATACAATCTGGATTTAATTTCAATTTCTTTTGTGGATTTACTTAAAGATTTCATCG
TCAAATTACAGCGCCAAGGTTAAGAGAGTGCTGACTACACAAATAACAAAAATCCCTTTA
AAAAGGGGAAAAGTAAAAGGAACAGGGAAAAACCTGCAGCTTGTTGGCAATTTCCAAGAA
AATGTCCTTCCTAATGCTTATATTTTTATGAAGTTTTGACCGGGTATCCCACATACCACT
TTCTCTGATCAATTTGATTAGCCGAAGCACTTTTTCCCATGGCCAGGACGTCATCTTTTA
TCTGGAATTATGTTAAACAAATGTTAAACATGTGCTTCATATGCTATCTAAATCTAAATA
AAGAAACTTTTTACTATACTTACTTCTTAATAGCGGATGAAATTCAAATCGAGAAATAAT
CAACGTGGCAACCTTTTGCTTGCGATAAATATCACAGAGATGAATTCCCGCGTTAAAGCG
TTTGTTTTTGTTTGGTTTGGCTAATGCGCATGTGCGTGTATGAGATACAGTCAAAGTCAA
AGGTGAAAGAACCATATACTAAATGTCTGAGTGACTTGTATGAGATACTCCATTATTTCA
GAAATGTATGAGCAGTTTGTATGAGGTAAAGTGCCGCAACTTGTCAAATATACAAATCCT
GATACAAGTTCCAGCATTAGTATCCAAGTGTGAATGTAGTTTAATGTCTACATTACAGAT
TTTTTACTTGAATCTGTTTTTATATATAAAATAAGTTGATAGTATTTTTAAAAAGTACAA
AACACTATGTACCCTTACCTTGGGGTAGCATGATAGTCAACAGACATTATTTTTAAAATT
ATGTTATTAATATCAGTTTCAAAATTATCTTTTACTGATGTAGGAATAGTCAATAGAGGA
ACTGGACCCATAACTTCAGAAAACTCAGCAAATATTATAAAATCTTCCTTTCCACAGAAG
CATTCTTCCTAAAAAGAAGAAAAAAGAAATAGAGTATAGCAGCTTTGGATATATCAAGCC
ATTACCTGAAAAATAGTGGGCAGTAGTCTAAACACAAAATTCAAGCAGGCCAATATTGCT
TGTGTGTGCATTTGATTCTGTTCTCTACATGTTAAACTAGTTCCAAGTTACATAGCACCA
ATTCTCCTAGAGATAGGAGTTAAAACATATTTCATAACAGACTAATATCCAGAATAGCCA
TTGCTTAATTATATGAGAGTGGGTCAAAAGTTACACACCTTCCAGTTATATCAAAACTTT
TGCTGAACAGTTGTATTTGGAGTAAGATAAATGTTTATTAGAAAAATATGTGCTATTTAT
GAAACATGAAACAAGCACTTTTGAGCTTAAGAATAAAAGGCAGAAGACAGAAGAGCCAAC
CAAATAAATATTCAAAAGTTAACCACCATCTGGGAAATAGATACTTTTGCAGGATTCTAA
GGTGTCAATATTTTAACAATTTGAGATAAATATGTTTTTGTGGTTCATCAGGTAGAGCCT
GATGTTGCAGCCATCTTGCTGTGGCTTTCTTCAGAGGACTGCCATATATGGAGCATCATA
GGTACGTCAAACATGTTCCCACTATCAGCAGAAGTTTATGCAGTCATTTGAGATAAATAG
TTTAACAACCAACAGCTGCTTCCTCTGCATTAAAAACAAAGTTGCAACATAAGCAATGTG
AATGCAGCTTCAATGGACTGTTTCAACCCCATCACTAGGACAAACTGTGCCACTCGGGAT
GGTTTCCTCAAATCAACTCATCCTAAACCCACCTGTCTCTATACTATAAATACCTGGTCA
CAACGATCTATCAATCAACATTCATTACTGTACCACACACTGATGTTTGTCTTACGGTGT
GGAGTTTTTGTGTTAGTCATACACCGTGTCTTTACTATTATTACTATTTTTGCATAAAGT
GTTCCTGAACTTGTCCAACTACAAAATATCTCATCCAATTGATGCGCTTTCCCCATGGAT
GGCACGAGGACATTCTACACAGTTTATACATTGGTAAAGGTTCCATTTATTATTATTTTT
GTTCACACATTTTTCTTAACATATCAAATATGACTATGCTGCTATCATTTCCACGGTTCT
CGTTTTGCCAAACTATTTTGATACAGGCTGTCCCCTCCCTGAATATTCCACTAAATGAAT
TTGTTATAAAAATACTGGTTTCTAGTTGCCAACAACACCGCCATCTGTCATTCCATGGTT
TTCATTTCACACAATTCCTTACATTTACACAGTTGGTTTTCTAACAATATGTGTACAAGG
CCAAAATACATTCTCCTGAACTAATCTCTCTCTACAAAATATTCTACCTTTCATCCCTTC
AGTTCACCCATCATACTGAGAAGATCTTGATGCAAGGGAGACAGATGTAAGTACAAAATG
CCCAAAAACACCTGTGCAAGCTTTCAGCTATCAATAAAACTTATCTGGCTTTATGTCTGC
CCTTCCTTTATCAACACTCCTTTCCAGAACAGAACATGCCAACTCTTCTCCTGATAGTCA
AAACCTAATGCCAAGTCCAAATTCCCAATCTTCACAGCCAAGCTTACTATCCCCCTCCCT
ACAAACACCTACTCCACTTTCAGTTAAACTTCAGCAGTCTAAATTTAACCTTTCCTCTAC
TTCCCAGCCGCAATCTCAACAATTTGTTCTAACCACGAGTCTCGTTTTTTCAAACTCTCA
AGTTTCAGTGCGTGACTCAATAGTGTTTTATTGCACTCTCTTTTAGTGATATCACTTTGC
TATCACAAAGGAGGGCAACAACAGGTGTGAAGATATTGAATCCAGCCCACAGAAATTTAG
ACCTTCACTGGATCCATCCTGCCTATCCCAAAACCATACTCTCGTGCTATCCCAGGAATT
CCTCACTTCCACACTGTCTGCTCTCTCTTTCTGAACTTCATTCCTCATTCCATCAATCTC
ATTTGCATGGAAACTTAAGACATGAAATAATTGTTCCCTATTCACAATCCATTTACTTCT
TCACTATTCAGAATTCCTCTGCATTCATTCACTCCTGGAACACTTCCAGGATATGCAATC
CCCATAAAAAAATTTCCACCATATTCTATCTAACATCTTTGGCTGACTTCACTTGCTTTT
AAAAAAATTGCCATTGGTACCACTCCCATGCAAATCTATTCCAAGGTAATCCAGATAAAC
AATTCTTTAATTGCTAACCACATCCCATTTAGTTCCTGTAGTTTTGTAGTTCTGATACAT
AGATGATAAATTTATGATCTGGAATCCACAGCCAAAATTCCCTCCTAGGATTCTTTGAGT
CCCTAACAATACCCCTTCACATGGACTTACTCCCACACATAAGCCACATTCCTCAACATG
GACATTGTACTATGCTGTGCATTAAATCCTACACACACAAAATATTACAAACGATCTTTT
CTTGCATAAAAACAAGTTTACCCCCACCATGGACCATGCTCCTTGCTCAGCAGTTACTAT
GTGATGCAATCTTCTGCAGCATCCACCTCCACAATGTTCTATTTGTTGATGAAGGATTAA
GACGTGAAAATTTCGACGTCTTTTGTATTCATGTCCGTCACACATGCCACACGGCCATTA
AAAGTAAGTGGTGGTTCATTTCCCTATCCCAATATGTATATTACAATGAATGATAAATGT
GCAGTCATATATATAGACCTATAACATCCATCCCATATCTGTCATGTTCCACTGCTGAAG
AAGTGTTGTATGCCCAGTAATTGTAATGTTTTGTGTGGTTTCAATGTTCTTTCCCACCTA
GCATCTTTTATTTTCCTGTAATCTATATAAGTATAAATAAAGGATGTTTCAATAAGAGCA
CAAGATTTGAACTGCATGCCATTTTGGCTGTTATGATTTGCTAGGTTAATAGCAAATAGA
TAGGAATTAGTGAACATGGAGCACCACACAATACAATCCTTATTGTTAAACTTTACTGTC
AAAATGGTGAAAGTTTGGTGGCCACAATTTGTAATATGTGTTCAATTTTCAGTAGAAATA
ATGTTCCGAATTCATCAACTGTGAAAAGAATAATAGAAAAATTCAAAAGTACTGGTTCAG
TTTTTGATATAAAATACACAACACAAGCTCACAGTGGTTGGTCAGGGGGGGAAAAAGAAA
AAAAAAAAATGTTGTGGCAGTTCACAAGCGTGTGGCTGAGTGTTTAGTGACCTTGATTCA
TCATTGCGCATAAGAATTGATGATTTCAGCAGCCTCTCTTCACCGTATTCTCAGTGAAGA
TTTTCAACTTCATGCTTACAAAATCCAAGTAACCCAATAACTTATGACAACAGACCAGAT
ACAACAAAGAGAGTTCACTGAACAACAAGAAGTGACTGCTGATTTTGTGGACAAAATCAT
CTTTAGTGACAAGATCCACTTTCATCTCGATGGCTTCAATAACAGGCAAAATTTGCATAT
TTTGGATTCACAAAAACCCCAATGTATCACTGTTTGGTGTGCATTGTGGACTGGACAAAT
CATTTTACCATTTTTCTTTGAAATCAAGGCAGGTATTGCACTAACAGTAAAGGGCAAACA
TTGTAACAAGACAACCCAGTTCCTTCTGCCTCAATTGGAAGATATTGCTCTTGAAGACAA
AGTTTCAGCAGGACACTGCCACTTCCCATACCACAATATTGACATTCTTGCACAAGTATT
TTCTTGGTCATGTCATCTCCCATTTTTGTCACCAGAATTGGCCATCAAAATCTTGCGATT
TAACACCTATGGACTTTTTTTGTGGGGTTTCTGAAGCCTTATGTTTACATCAAGGAGCCC
ACGAACTAACAGACGTCAAAGGCCAAAACTGAACACTATATCAATGAAATACAACATTTA
TGCAAAGTCATTATTAAAAATTCTGTCAGAAAAGTGCTGTGGCAGCTTTTTAGCGATGCA
TTGTTCCATACAGAATCCCCAAATGTGTACATTATATGTACAAATGTGTATCAATAAATA
TTTTATTGCAGGAAACAATGTTTTATTTAAAGCTTGCACTCTTTGTATATCTTATGTTTG
GTATGTCCCCCCACTTCGAGTGACAATAATTCCCCATGAACACTGACTCTATTTTCTACC
CCCTATTCCCACCACTCATGAGTTATTCCTCTTGAGTCTCCCTTTGTGTAGCAGGTGTCA
GTGTTTGCATATCTGAGTCTCTTACCATGTGTGCGTTTACTTGTGTGATTAATGTTTACC
ACAGAAATCCTGCAATTTGTATTGGTGTTTTTGTTTTATGTCTCTGCTCACTCTATTGTA
GGTGTTGGATTTACTTACTCTAGCCTTCCGTAATTTTATCTATACATATAAAGAAATTAA
TAACTCTCCCCCTTTATTATACTTACATCAACATCAAATTTAGGCTGATTACCATCATCT
GATGGTGTGTTGAATATTGTTGATGTTGCTTGTTCTTCATAGTAGGTTTTGTAACCAAAA
GCAGTTGGATCTGTGTGTATTGCCGCCATTTTTAATGACACAATTTAGTCATAGATTATC
TGAAAAATGGGCATATATACAAAATATTAGTGTTTCAAGACAGAACCAAACAAGACATAT
TAAAAACACGTTCAGAATATTCTTCATAGAAAAGTTTACTGAATGTGTCATAAACATGCA
TGAGGCAATGTGAACTATTTATTGAAAGTATACAGTTAATAAGTCACTAACTTAATTTTC
TTATTCCTATCTTTTATAAAGAGTTTTATGGGATGGTTATGGCTGAAGGCTAACAGACAA
ATACCTTATCACTAAAGTAAACTCATGCAGTCGTAATGACCAGGTGACGGTATTTATCGG
CTGTGCAATCGACCCCTGTCATAGCCATCTAGCTTAACCCGGTAATAATACTGGGTACAC
AGGACCTACTGTTTAGAGTTGAATCTGAACCACGGAAGCATACTTAACATTACACAGCAA
GCTGTGCCAGAGGTGAAGTTTGGATTAAGGGATTATGAAAATCTCCACCGAAATAGGGAT
TTGAATGGGAGGCCTTTCCATCTCCAGTAAGATGCCTTAACCATTGAGCAACCAGAGTGC
TATACCCTATCACTATGTACAAATAAACTTACTATAAAAACACACTACATCAAATGTATC
AGTCCTGTACATTGACATAGAGAAAATAGGACAAAATACCTGTCAACTTACAAAATCATT
TCAGCAGTACAATAATACTTTACACAGAGTTGCTAAGCTATTGTCTTGTTGTAAAAATAA
AGAATTTCTTAATGATTATTTATTTTACTTTTTAGTTTGTAATAGTATGCTATGTAGTTC
TTAAGTATCTAAATTATCTAATTGTTTCAAATGCTAAAGGTGGTTATTTATAATTCACTT
AATTTTTAACCAGTAGTTTTAGAGCTATGGAACTACTTGTTTGCAGTTCAAGTTCTACAA
ATTAAAAGACTTCCTGTTCGAACCACTCACTAGTATTGTTTCAGTTCAAAATTTTAAACT
GATGTTAACAAACAAAAGCTTGTCGACCGACTCTGGAGTAGTGCGAATTTGCACTACTAC
CTGAGATTCGGGGGGGGGGGGGGGGGTTAAATCCCGCCCGGCCATCCTGACTACGGTTTT
CCCGCAGTCAATTTAGGTGAATGCTGGGATGGTACCCTGCAAGGCCACGGCCAACCTTCC
ATTCCCCTTCCTTCCCCCTAGATTAGTAGGCTGAAAAGAGTCTTCATGACTCTCCAGCAG
CCCGCTGGGAGGAATGAAATTGTAAAAGCTTGTTGAATGGAAGTAAAGAAGAGAATAGCT
GCTAAAGGGAAACTGGTTTTTAAAATGAATTGTAATGCCTCTAACTACTACAACAGAAAA
CCTTTAAATGAAGCCTAGGAATAAATTTTAGCTTGCATTTTTGTATAAGATGATTGGGTA
GTTACAAAATCATCATCTGTATCAAGATAAAGGATCTCATTTAAAACACTGAATGAACCT
ATTGGAAGTTTTTTTTGTGAAAATCTAAATCGTACAAAATGAACTTCCCACTTAAGCAGT
CACCTTGCATAAATTGTGACTAATAACAGATATACACTATTCCCTAAAAGCAGTCATCAA
TCCATCACATCTAAATATGTTGTTGTTGCTGCTGCTTCAGGGCACATCGACAGCGAGGAC
ATTAGCATCCTAATGATAACCGTCTTACAGCATGGCTTAAAAATTTACTAACTTATTTTC
TGCATGGTTGACTGTAAAGGGGTTGGCCAAATGGACAGGAAAATAAAATAACACTTTAAA
AAAATAGTGGCTGTAAAAGGGTCATTGTGAACTAAAACTTTACAATTTCTGGTTGGCTGT
AAAAGGCTAAACAGGTTTAAAAACAAATTAAAAACACTAAACGTATCGCTGGCTGTATAG
TGGTCAACGAGACACAGACACAGTAAAAAATAAAACACTGTACATGGACAGGTGGATGTA
AAGGGGTCACTCATCCATCTTAAAACAAGGCCGATCTACCTAAAACCAGCCAATACACAA
AATTTAAAACACTGGCCACATTGCTTGTTTCATTATTTAAAATAAGGGACAGATCGTTGG
CCTGGCCAATGTCTACCCTTAAGTCTAAAAATAGTACACAATAAGTTAAAATGGGACCAG
CTGGAACTGATTTTGTTCAACTTCCTGCACTGTTTCTGCCATACATCACAGACAATTCTT
TTCACTGCTGAGGCAAGATTTGATATTGGGACTGGAGCAAATTCAGCTCCAACCTAGTCC
CAGGCTAACTTGGCACTTTCATTGGCTGCCTCGTTTCCCCTGAGACCTGGTACCCAGCAA
AATAATACCTCCTTACCCAAGGATTGGAGGGTGTCCTGTATAACCTGGACTAGTTGGTCT
GCTGGGTACAATGCCTGGATGCAAACTGAGGGAATCACAGCATATGATGTAGTTCATTCC
GCAACTTCCTTTCATATGCTGGAGCGACTTCAGCAAAGTGTAGCTCTCTGCAGTGTATAC
ACTGCACATGCTGTTCAGCTTGTAATTATAAGTTGCTAGAGGGAACACTAAGGAGCATCC
TAATCTGTTAGTCTCTTAGACCTATTTGTATACACCAGGGTAAAATCATGATGCTGCCTT
AAAACATCGCTAAAAACTCTGATAAATACATTGTCAGCAGTAAACAGCTTGTACCATGAC
AGGTCTAAAATCATTCTTCACCTCTTAAAAGCCAGGGGGAAGATTTACTCCAACCCTGGC
AATAAAAAGGGGACAGCTCACAACCATATTCTTTTAAAATAGCCTTTGTACTATAGCTAA
ATGGTTTGCTCACTCTATGACGATTGGCATAAACCCATTCGTAATTTAGAATAGTTACTA
CATCATACACATGACTGCCAGGAGTTGCAGCAATATGTATATGTGTTGCACCATGAGGAG
ATGCCAGTGGATGGAGAGCGGCAGCTTGCTAGATTTAGCACAAATGCTGGGTATCGGGCT
GGTGCAGCAGGCACCCGTGGTGAGCTGAATTCCTGCATGGTGGACACTATCCAGTATCTA
GAGATAACTGTCCTGTGTCGAACTGTATACTACGCAACCATACTCCAAATGTGACTGTAC
AAAGGCTCTATAACATTGTAGTAGGCAGGAGTGGTCAGCACCCCATGACCTGCCACACAG
ACATTTTAAAACGTTTAGGAGTTTTAATGCTCTGGCTTTACCATTTTTAAGATGTGGCAG
GCAAGTAAGCCTATTGTCTAAAATGAGATCCACAAATAGAATAGTTTCAGTAAAACTTAA
AACAGTGTTCCTCAAGGTAAGATGGAATTCTGCTATAAGACTTCTGCTGCGGCTGAAAAG
TACACACCAGGTTTTCTCAGCAGAGAAAATAAAGCCAGTGTGTACTGACCATTCGTCCAG
TGTCTCAGGTGCTTCTAAGGCTAGATGATGTACAAAACATGAAAAAGTCATCAATGTATA
AGGAGTACCGGATGGGCCTCCTTATAACAGTTGAAATACAATTAATCGCAATAGCAAAAA
GGATCACGTTTAAAACTGACCCCGCCTCGGTGCTGGAAAACATCACGATAAAAATGATTT
TAAAAAATAGGGCACATTTTCTCTGAAACACCATTTATATAACCGTTTTAAAATAACATA
CCACCAGATAGTATCATAAGCCTTTTCAATGACAAAAATTACTCGCACAAGGTGTTGGCT
GCAGATGAAAGCATCCTGTATTGCCGCTTCCAGTAGGATCAGGTTATTTGTAGTGAAATT
GAACTTTCTGAATTCACACTAAAAGCAGCTCAGCAGATTATGGGACTTGAGACACCAGAC
AAGGTGGTGGTTAACCATTCTCTCTCGTGTCTTCCCAACGCAGCTCGTTAAGGCAATGCT
AATATAGCTACCTGGCAACAACCTGTCCTTTCCAGGTTTTAAAACACGGATTAGGGTTGC
TTCTTTCCATGAGTTGGGGGAGTGTACCCTGCTCCAAATATTGTTAAAAATACCTAGGAG
GTATTGTTTAGCATCTTTGTTAAGATGCCTCAGTATCTGGAATGGTGCTGCGGTATCACT
GGCGCAACCGGCAGATGAAGTAATGGCACTGAAGTACTCTGCCATCAGCCCGGTGGTAGA
TAAATGGAGCATAAGGTCAATTGTATCAGCCCATACATTCTAACTGCTACAGTTTGTAAG
GGAAATGTGAGATCAACAGGTTTGGAGTGGACAGTGTTTCGGACAAACACACCCACTCCC
CCCTATACTTGATAACCGTCGGTATCATCCTTCCAGTATATGTTATAGCCTCTTAGCAAA
GGTTGGTGTGTTGGTCTAAAATGTCTCTCTTGCAAACAAAGACCATGCTAAAAGTTGTAA
CTCCTCTTTATGAGCCATAAAGCCGTTAATGTTCCACTGAAGTATGGGAGCCATCTTACT
GCTTGATCTTCACCTGCCCCGGTTCAGGTGGGTCTTCAGTCACTGTCTGCTGAGGAACAG
GACCAGACTCATCCATTAGCATTTCAGTTTCTTCTGGCTCTGAAGAGACATCTTCTATGA
GGGTAATTTCACAAACTGAGTCAGGTCTGTCTGCCTAAACATCAGGCCCCAGGTCTTCAG
ATCACATCCATTACTGCTGACAGCTGATGATGTTGCTAGTCATGTCACTGCAAGTGATGG
AATTGCAGGTGCAGTTACTTTGACTGCTGCTGCTGGTGGATCCTATGTAACTGCTGCTGC
TGGTGGATCCTTTGTGACTGCTGCTGTAGTGGTCGAGGTCATAGACATCTACCGTCTTCG
ATGTTACGACCTTAGCAGCTTTTGCACCGCATTTACATTGACATGAACAAGTTGTGGTTG
TGCTCATGTCTGCAATGGATGTCTGTGTAGCAACACTTACTTTCCTGATGGGAGCTGAAG
CCATCTTAGCAAAACTAGTTGCAAAAATGAGAGCAGAAAGCAACCTGACCATCTTCTTTG
CTTCTCGGTAAGAAATCCGCTCATTGGTCTTCCGCTCCTGTATCATGCACTCATCAATAA
ATTTTTATTTATTTAACTTCTAGCTTTACGCCTCATTGACATCAAGGTCATTAGAGGTCG
GATGGGATTGGGGACAAGGAATGGGAATGAATGCGGCCAAGATCTCTTTAAGAAAGCGTC
TCGGCGTTTGCCTAAAGTGATTTTGGGAAACCATGGAAAACCCAACTCTAGATGCCCGGA
GGGGGATTCGAACCCACATCCACACAAATGAGAGACCAGAGTATTAACTGCTCACCCACC
ATGCACAGTTAAGATACACCTGACACTCCCTACTCCATGCATGAAGATGTGGAGCAGTTA
ACACACCTGTGGGAGTAAACAATTAACACCTGGCCGTACTTACCGCAGGTGGGGTTGCCC
TAACATGATGCTGTCGTATGCCTAAACCTCTCACACTCGAAGCACCATGTTGGGTCTGGG
ACATACTGGTGGATGTTCAGGTTTAGATATCCAGCCTCAATATTCTTGGGTAACACTGGA
AGGTCAAATGTCACGACAAAAGTGGCAGTCTTCTCAAGATTGCTATTAACCCTTCGTATA
ATCTGATGCACATAGACCACTTTTTTTTCATCTTCCCGCTGCTTAATGAGTTTCTCGGAC
CTTATATCAATAATGTCATGGCAGATAACAAGGCCTTTACTACTATTTAAGGACTTATGG
AGTTCACATTTTACAGCAAACTCCCAGTGCTTCTCACATTTAAAGAGTTGGGTAGCCTGC
CTACTGGTGGTTGTTTCTAGCAGCAATGTCCCTTTCCTCAGCTTTTTAACTAAATTCAAA
GTCCCTACCAAAACCTCTAATCCTTCAGGAATAAAATGATGAGACCTTATCAAAAGTCCA
TTCCATTCTTTCCATTATTACAAAAGTGTTCGCAGGTCAAGAAACTCTTCTATTACTGTC
TTTATCAAAAGCAGAGGGGCTATCAACGCTTATCCACTTCTTAGAACTGGGTGTGTTTAA
ATTATTATGCAGCACACCCATACCACAGCTAGTTGAAGTTTTATTTGTTTGTTTTTTAGT
GTTTGAGCTTGAATTTTGGTCTCATGAGTAAGGAGGACAGTTCCGGTGGCGCGTACCTCC
ATTGCATTCCCACCGGCCTAATACAACAAGGGTATGCAGGTGCCTAAGGTCGCACACTAG
CGAGTCATTGTCTTCATCACCCATTCACCACGTCAGCACATATAAAACCTTGTGGTTGAG
GTTTTTTTTTTATATATAGAGTTTTGTAGCATATTCATAAAACAGGTGATGAAAATAAGA
ATAACAATAATAAATACAAAGAACATTTTGTTTTGTTTCACTTTTATTGCTGGTCAAGCC
TATCCCCCCCCCCTCCTTTTCCTGGCAATTCTACCACCAACACACGTATTCCGCCTGTGC
TTCATTCATGTGGCGGGTTGGGATATGATCACTGTTGTTGTTGTTATTGGTGTTTAAGGG
CGCGTCGACGTCGGGGTCATTAGCGCCCTTACAATAACCAGCAATTACTGTGGCTTTAAA
ATGTACTAAAATACTGTCTGCATGGTCGACTGTAAAGGGGTCGGCCATACAGACAGCAAA
TAAAATAAAATATGAAATTACACGTGGCTTTAAAAGAGCCACCAATACTTCAAACCGTAC
GGCACATGGATGGCTGTAAAGGGGCCAAGATTGTTAAAAAGATGATTAAAAACACTACAC
GTCTCGCTGGCTGTATAGTGGCCAGCGAGACATGAATCATAACAATATAAAAAATAATAG
CAATTCGCATGCATGGGTGGCTGTAAAGAGGCCACCCATCCATCTTAAAACTAGGCCGAT
CTGCCTAAAATTTTAGGCGCTAGACCGGCCAAAACACAAAATCTTAAAACCCTCGCCACG
TTGCTGGTCTCATTGTTTAAAATGAGGGACAGATCGTTGGCCAAGCCTACATCTGCCCTC
AAGTCTAAAAATAAAACACATTCAGTTAAAATGTGGCGTACCGTCAAAGGTACGCCACAG
GCATCACACTCCGGAGGGTCCTCTCGGCGGAGAAGGAAACCATGTGTCAGAGGACAGTGC
CCTATACGGAGGCGAGTAAGGAGAACCTCATCCCTCCTCGCCCGCTGGAAGGAGCTTCTC
CACGGCTGAACGGTCGGTTTGACCAGCCGGAGCTTATTATGCTCTACCTCCAGCCACTGC
CTCTGCCAGATGTCGGAAACAAATCTTTTCACCACCGAGGCAAGGTCAGACTTTGGGACC
GGATCAAAGTCAATTCTGACCTTGTTGCAGGCTAACTTGGCAGCTCCATCAGCTGCCTCG
TTCCCCCTGATTCCCACATGTCCAGGTACCCAGCAGAATATGACCTCCTTTCCAGAAGAT
TGGAGGGATTGGAGGGTGTCCTGTATGTCCTGGACAAGACGATCTGCTGGGTACATGCTT
CCAATGGCCTGGATACAGCTGAGGGAATCACAGCATATGATGTACTTCAAGCTGCGACTT
ACTTTCATATGCTGGAGCGACTTTAACATAGCGTAACACTCTGCAGTGTATACGCTGCAA
CAGCTATTCAGTTTGTAGTTATATGTCGCTCGAGGGAACACTACGGAGCAGCCTACTCCG
TTAGCCTGCTTAGACCCATCCGTATACACCGGGGTAAAATCCTGATACTTGTTTAAAATG
TCGCTAAAAATTCTGGTAAAAACACTAGCAGTAGTTGACTGCTTGTTGAACCTAGACATT
TCAAAAATCGTTCTGGGCCTCTTTAAAAGCCAGGGGGGAGATTTACTCCAACCCTGGTGA
TAAAAGGAGGGCAATTCAAACCCATACTCTTCTAAAATTGCCTTTGTACGGTGGCTGAAC
GGTTTGGTGGCTCTACGGCGATTAGCATATATTCGTTCGAAGTTAGGTGTCATCACAATG
TCGTGCACGGGACTATGAGGAGTTGTGGCAATATGTACATAGTGTCGCACCATGAGGAGA
TGCCGCCGGATGGAAAGCGGCGGCTCGCCAGACTCAGCACAAATGCTGGGGATTGGGCTA
GTGCGATATGCACCCGTGGCGAGCCGAATTCCTGCATGATGGACACTATCCAATATCCGA
AGATAGCTGTCCCGTGCCGAACCGTATACAATGCACCCGTATTCCAAACGCGACCGCACA
AAGGCTCGATAAAATTGTAGTAGGCAGGAGCGGTCAGCGCCCCAAGACCTACCACAAAGA
CATTTTAAAACGTTTAGAGCTTTCAAGGCTCTGGCTTTTACATCTTTAAGATGTGGAAGC
CAGCTGAGCCTTGAGTCTAAAATGAGGCCCAGAAAACGAACAGTATCAGTAAAACGTAAA
ACGGTGTTCCTCAGGGTAAGGTGGGGTTCTGCTAAAAGACTTCTGCTACGAGTAAAAAGT
ACACACCGGGTTTTCTCAGTAGAGAAACGAAAACCGGTGTGCACTGACCATTCATCCAAC
CTGTTCAGCGCGAGTTGCAGCTGCCGCTCAGCGCTTCTCAGGCTGGACGATGCAATAAAA
ATTAAGAAGTCGTCCACATATAAGGAGCACCGCAGGGGACTCCATATAATGGCTGCAATG
CTATTAATGGCAATGGCAAAAAGGGTAACGCTTAAAACTGAACCCTGAGGGACACCGTTT
TCCTGAATAAAAAGATCGGACACTTCATTACCGACTCGGTACCGGAAGCAACGACTAGAT
AAAAATGATTTTAAAAAACGGGGCAGGTTACCCCTAAAACCCCATTCATGCAACTGTTTT
AAAATAACATGCCGCCAGGTAGTATCGTACGCCTTTTCAAGATCGAAAAAAACACCCACA
AGGTGTTGGCTGCGGATGAACGCATCCTGTATTGCCGCCTCCAGGAGGATCAGGTTGTCC
AAGGTGGAACGGAACTTCCTGAATCCACACTGAAAGCGGCTCAGTAGATTACGGGATTCA
AGACACCAGACGAGGCGGCGATTGACCATCCTCTCTAGTGTCTTCCCCACGCAGCTAGTC
AAGGCAATACTACGATAACTACCTGGCAACAGTTTGTCTTTGCCAGGTTTTAAAATCGGA
ATTAATGTTGCTTCTTTCCACGAGTCGGGGAAGTGTCCTCCGGTCCATATATCGTTAAAA
ATATCCAGAAGGTACTCCTTAGCATCTTTACTTAGATGCCTCAGCATCTGGTACTGGATC
AAATCAGGCCCTGGAGCAGTGTCGTTAGCGCTGTTTAACGCCGACTCCATCTCCCAAAAT
GTAAATGGGCAATTGTAGGCCTCTGTATTCGACGAATCGAAGCACAGCGCGCGCCTCTCG
GCAGCAATCTTGCGTTGCTGGAACCGAGGGTCAAAGTTGGTGGATGAAGTGATAGCGGCG
AAGTTCTCCGCCATCAGCTGCGCTATGCTTCGTTCATCGGTGACTATACGTCCACGATCC
AGTAAACCACATACTGGAGGGCGGGAGTACCTTCCAGATATACGGCGGATAGACTCCCAT
ACTTTCGACGAAGGTGTGGAACGGTTTACAGAGCTCACAAAGTTCTCCCATGACCTTTTC
TTGCTCTCCTTAATAACTCGACGCGCCTTAGCTCTGGCAATACGGAACGCTGCCAGGTTG
TCGGTTGTTGGCTGCAACCTAAATCGACGCAACGCCCGTCTACGACCCTGA
>VvP24XO-493#RC/Helitron_2007095-2024619 [forward] 17525 bps; scores=11:10 Multi_5'_ends:
TCTATTATAGTATAAAAAGAAAAATCAAGTGCAGAATTTCAGTATACAGACCAGAGCCCT
AATGTGTGTAAATAAATTTATTTGGATATGCTATTGTTAATTTCAAAGGAAATATTTTAC
TTTTATGTATAAAATTAAATTATTTGTAAATTGTGAAATAAAATTCTATTAGTCATTGGT
TACAACTGATTTATGTGTAATCTATCTGTTGCCCAAGGATTTGTTCACATGCACTCACTG
ACAAATGATTAGGACAATGTTTTCTTCAAACTTTGTCTCAATCACAGGATTTTGTTCAAA
AGAACAGTAAGCTTAGTACAATATACATTTTTTGTGCTCAAAGAAGAAAGTCAAAAATAG
CAAACAATAAGCATTGTATGCAAAGTTTCATTATAATGTTTGCTGTTTATCCACCGAAAA
CAAAAACCTGAAGGTTTTTAGGCTTCTGACAGTGCAAACCATGTGTGTCTATGATTTGTC
GATTGTCGTGACAAATCAGACATACTACACTTTTCTAAACCGAAAATTTTTAGGAATAAG
GAGAATAATCTCAGCTTAAACCAAAACTCATTACACACTGTGCTATGATCAGATGGCTTT
GTATGGAAATCACTTCAGGCCCTATTCTGTTACACAATGACACTTTAGTAATAGATTTGT
AAAAGCATATACAGAATAGTTCCTTTAAGTCCGATTTCTTGTGCTTTGAACCTAATCTTT
TTTTTATATATATATATTTTTTTTTCTGAAATTACACTTTTTAGAAAGTTTTGTCAACCA
AATCTTTTATTTATTTATTTATTTTTGAGTGAATGCTTTAACTAGAAGAAGTAACTTATG
ACTTATTCTACGTGATAAACAGTATTACATGAACAATTAAATTTGTGAACACTTTTTCTT
TATGAGATGAGATCAGAAAGTAATACGACTTTTGATTAGCATCTGCTTTTCTTGTTCATC
GAGTTAATGCTTTTCTGTGTGTTGGAATCATTGTAAGTAACATACGTGTTAATTTTTGGG
TAGCTGCAATGTTTAGTTTGTATTTGATATGCCGATGAGCAAGACATACTTCAGTGAGCC
GAGCAATTTTTTGAGCTACGAAATGTTGGATCAGAAAGGTTTTGTGAAATTTTGTGTTAA
AATCATATTTAAGTCCTGCAAAGCATTCAGAATTTTAACAAAGGCATATAGAGATGATAC
TTTGGCACCCTCACGAGTTTTTGAATGTTGTAAATGCTTTTAGCAAGGTCGAGAAAACAT
CTAAAATAATGCAAGCCTCGCCATCCTAACACATCCATCAATGAGGAAAATGTGGAAAAA
ATCTCAGAAGAATTACCATTAGAGATCTCATATAGTCAACCAGGATTACAATCGAAAAGT
TTTGCGCAGTTTTTGTGAGGCAATCCAGGGGAAAAAAAACCCTAAACTTCAGAGAGACAA
CTCGTAGATTTTGCACCACCACTACACACCATCACAAACCGTTTTGGTTATCTATCAGTT
CTTGCAAAACTTGACACCACTGGGATGCCACAACCACCCTATTCTCCAGATATGATACAC
TGTGACTTTTACCTATTTCCCAAACTCAAAAGGACAACATTTTTCAACAATAAATGTGAT
AAAAGAGAAATCGCAGAGCGAGCTCAAGACACACTTATAAGGTGTTACAACAATGTTTTT
CAAACAGGAAACTGCATTGGCATAAGTACATCGAAGGGGGACTACAAGAGAAGAATATAA
AAATTTCAGATTAAATAAATACTTCCTGAAAAAATTAAAAATTCTCGTTACTTTCTGATC
ACACTTCATATACCTCAGCTTTTGAACATCTCATCAATATGAAGCATATTACTTTTTACT
ACTGGAATGCTGGACTTGTAAGAACTTAGCTTGCAGTGGGTTGAGTGCAAAACTGCAGTC
TCAGCTATGACTGTGGATGTTTCAGTTCTAGCTTTGCAAATGTTCTTGGTCGCCACTTAG
CTTGTTTTACCCCAAACTGAAGAAAGGTGGTAAAAATAATGTTGACAAGTCTTTTGCTGG
TATATATAAGATATATTCTTGAAAATTTTGCAAAGACAGAAACTGAAGTGGCATCAGACA
AATTCTCTGAAAATATGATTGCAAGTTCGATCAACCGATTCGAGCCAGACCACATCTATA
GTTTAAAGTACAACTTACTAATTTATGAAAGCAAATAAAAGTTCAACACACGCTTCCACT
TTTCAACTGGTTAGCAAATGACCGACACTTAGGTGATCCCGACGCCCCACATGGTGTAAA
ATACGGCTTCCCTGCTACATTACTATAAAACTGAATATGCAAACCTACATAGTGCCAAAA
TAAAATGGTAACACCGTAGTGCTTGATACGAAACTTGCTGACCGACAGATCTACATTGTG
TCATGCTCACTGTATCTGGAAGACTGTGCTACTGTGACTGTGCAAGTGAGTGAGAACAAA
GAAAATTTTGGCCGAATATTTAAGCTCACTTGGCATGGGAATCTACAAAACTTCTGCTTC
ACACGAGAATATGCTGGAAATCTGATCAGATATCAAATCTCACGTTTGAGAGCTAGTATC
AAATATTTTGACCTTGAACATTAAAAATATTTCTATCACTCTAAAATTATGAGAATCGCT
AGATGATATAAAAAGTGTAAAATATAATCCTTATAAAAAAAAATTGTTACTTTAATAGTT
TCATCGTAAAAAAAAATTATTTTGATGCGATTGCAAAGACTTGTTAATAAATTTCATAAT
TTTGTTATTATTAAATTGAAATAAATTTTATTTTACTCCCAAAGAGTTACTCTTCCGTTT
ACCATTAAGCAAAGCATGTTTATTTCCTCAAAAGGTGAAATAAAAATCATAAGCTAAAAA
CAGAATCTAACTCATCAATATTTCAGAAGTTATTAAAGATATCAACTTGAAAGTAACTTT
AATCACATTTACATATTCAAAAATGATCACTGTGTGAACTTGAAGTCCATAAATGCTTTC
TTCGATTTATTATAAAATATTACTCCAGGCGAATGCAGAAAGCTGATGCAACAGAAAATA
CTATCTTAAAAACTATAAAAATCTGCTTTCTAGCTTGAATTAACACACTAACTGACTCTA
AAAATTATATGCAATTCTATTTAATCTATCTCATGGTTCTGAGAACAAATTTTGTTACGC
AGTTACAAAATTTTGTAAGATACCTGACAGACTATACATTGTTCAAAACTCCATTCAACT
GTAAACAAAACATATATACATACTGACAGACAGACAAACAATTTAAAAAATGGACCGCCT
ACTTTCTGTGTTCTAAACTCATTTTTTCAACATTTCTATTCTGAACTTATTTTAGAAATG
ATTTACAAAATTTTCTCATCTTCTTTCAAACAAACTGGAGTAACCTATATAACTCTCACT
GATATCATGTTAATAGAATTACTCAGCAACATATACTTAATTTCCTATAGAATTTTTCCT
AAATATATAGGTTGTGGATTGGAAACATTTTTTATCATACAAAAAATTCAATCTGTTTAG
TATCAGTCAAGAATTCATTGCTAACATTCATGTTTCAGTTTCAAAAAAATCAAGTCAGAT
AAATTTAACAGTGGTAGAGTGGTAGCTTCAGACTGGCTTTGTTTGAGGTTTAATACAATG
ATGATGTCTAGCATGTAAAAATTGATGATTATGCTATCCAAGTAATTATCTGTTGCTCCA
GATATTATAAAAATAAAAGTGGTGAAATGTTCAATACCATTAAACAAATAAATTAAGTCT
ATAATCAATTCTTCTTTCATCATACTCTGAGTGTATGTGAAATTGTAATACCTCCTTTTT
AGCTGTTATTTCTGGGTTGTATTAAACAACAGTATTTAAAGTGTAGACTAAGAAATTTGA
AATTCTTGCTCAGTATATCATGAAAGTATTAAGAAGGTTGAAAAAGTATAAAGGAGCTGG
TGTAGATAATATTACTACATATGTCTTAAAGATAGCAGAATATGACACTATACCTTATCT
TAAAATGAAATTTAAATTGGTTCTGGATACTTGCAGTAGACTGGAAAAAGGCAACTGTGG
TTCTGGTACACAAAGAAGTGTAACAAATATGGTAGGAAATTATAGGTCAATCAGTTTGAC
ATCAGTGGTATATAAATTAATGGAGAGATTATTATGCAATCAAATCAGAAATACTATATA
TGTAAAGACCAAAAATGGTTTTCATGTCAATAACATTTTTTAAAGAAGGATATTCATGTG
AATATCAATTAGTAAGCTAAATGCAAGATATTTCAAATGAAATGGTCAGGGTAAGCCAAA
TAGATAGTGTACCACTAGATCTTTCAAAGGCTTTAGACAGAGTGAGACTTAGAATGGTGG
TAAATAAGGTAAAAACCATTGAAGGGGATAAAAAAGTGATTTCCTGGGTAGAAGAATCAT
TAAAAAGTAAAAAGCAAAACGTCGGGGTAGGAAATGCGGTGTCAAAAGAAATGGAAGTGA
AAATGGGAATGCCATAGGGTAGTGTATTGGGATCACTGCTGTGAAATATTCTAGTGAATG
ATGATTGTAGGTTGTTGGCTTACTGTCAGAAGTTAGGTTAGATAGGATCAATATGATAGA
AGAGTGTAAACAGGTGCATTGTGACCTGGACAGGATATCTAGCTGGGTAGGTCAACATGG
GATGAAGATAAATGCAAAAAAAAATCAGCTTATTTGTTAGGTACACAGATAAAAAGCTAA
AGGTTGATTATAATTATAAAGTGGGGAAATAATTGCTTGTTGAAGACTTAAAATTTAAAT
ACTTTGGCATAAAATTTGATATCACTCTCAACCGGGAAGTACACATCGGAGAGTTAGTAG
GAAAATATTTCAAGAACCTCACTTGTTGAATAGAGTGATGAGGGGATGTACCATAGAAGT
GAGGGAATTGTGTTACGAAATTTTGGTCAGACCATTCCTATAATATGAAGATGTAAAATG
TGACCCATATTTGGGTATCAAATACAGAATTTGGAGGGGGTGCATAGAAGGGCTGCTAGA
TTTGTCTCTGCAGATTACTACAGAATACAATCGGTTACTGATATGATAAAGGAGTTGAAA
TGAGAACGATTGGACAACAGGAGGACGGTAAAGAGAGTCATGGGAGTGATGATTAGGTAT
GGAAAGATAGTGGTGTTAGAATTAGGAGTGAAAAGATGGCCATGACTACAAGCTGGCACT
TGATTTCAGGAAAAAAGGTACCAGAAGATTTTCTTTTGTAGGTAAGGGTGTTAGGGACTG
GAATAAGTTACCAAGAGAAATGATAAATAAATTGCCAAAAACGATGAAAAAATTTAAAGT
TGAAATTTTTAAAGGGCAAAAGTAGCGTGTACAGGAAAGGGGAAGAATGGGTGTATAGGG
AAATTACCACTGGAGCATGTGCTTCTTTGCTATTAAATTAAATATTGCCACCCCTTCAGA
TGTTATTTTGCTTCTCTGGGCCAGTGCCCCTATTCCACCCTCTCCCTCCCCTTAGATCCG
GCTCTGACCAGAGTTCTTAAAAATTTCAATATTCACCACCTTGGCAGCAAGTCTTCTCGC
TGTAGGGATAACAAAAGTCGCAGAAGCTCCAAGAGTGCCTAATAAGCTGAGGAAACAATT
GTAAATAGAGAAACTACACAACAAATTGTTTTCTTATGATTTCAAGCTGGTAGATCTCAA
GGTCATTAGAGGTGGGGAAGAATTCGGCCATGACGTTTTTAAGGAGCCATCCTGGTATTC
ATCTGAAGTTATTCCTGAATGCGTGGCCAGAACCTTATCGCTCACCCAGCACACTCAGTA
AAATGCATGGCCATGACTGTGATATTTTTAATTTTGATAGTATTCATGGTGGTGGGACAC
GATGGGTGGCATACATCAAGTACAAGGAAAGTACAGCCAAGCATTTTCACTGTTTTGGAG
ACTTACAACCATTTTGGATTTGCTGTGATATTCTTCAGGGCACAAGAAATTTGTTACGTA
CATCTGTGGGTGTTGTTTTTAAATTTCGGGTATGAAAATGCATGAAATCAGTCTTTGATC
AGAATATGACAGGTCTGTTACACTGTGCTTGCCTGGTAACAGTTCTTTCCTGAGTTGTGA
ATACACTCCATCGATCAATTTTAAGCAGGGAGTGTATAAGATTGGATGATTGATTTTTGG
TTCGATTCAATGCCCAATATAGGCTAGACAATTGTAAATTTCATTACTCGAAGAATAAGG
TAGTTCAGAAACCCACAGGATCTTATGATACTGACAATTTGATCAATTATTTGTTCAAAC
AAACTAATAACAAGGAGCTTGTAATTAGAGCAAACAGTAATTCACTCATGTGCAAGATAT
ACATCTGTGTAATCAGTTTCAATAAACCAAACCACTGCTCGGCTCTTTGTTTGAGTATTA
AAATCAAATATAGTACCTCAGACAAAACAGAACAGATTTTTGGAGCTAATACTATATGTA
AGAAAGGCCAAATAATTATGCAAATAACAAACTGAACCATACATTGGAATAGTTTTCCCA
ATGGTACCACTTGGGCATAAGATTTTTGAAGTATCTGTGTATGTCATATGCCTACCTCTA
GTGGTGAAAACCTTCAATAAACAAAGGGAGAAACCATTATTCTGAGACTACTTATAAAGA
ATGGGTGCACGATTTTATGGGAAACAACATTGAAATATTTAACAATGTACTGTTCCTCCA
GTTATTCACATATACAATCAAAAAAAGAGGTCGCACTTGTGTATCCACTATTATTAATGA
AATCCTCTTGGGTGTCCAGCTGGATGGTCTTGTATAAACATGACATTTCAACAGATAGCT
CTGCTGTCTTCAGCAGGTTTCATGAATCTTCTAGCAGTTGCAAGCTGACTGTTAGTGCCT
AGACTGGCTTAGCCTCCGCATCAGGGCAAGTTGTTGCTCGCTTTCTTTGATTAAGCTGTT
GATGGCGAAGGTTGTTGTCTATTGACATTACCTTCAAACATGATAATGGATGTTCTTTGC
TTTCGGTGTGTCTTTTTGGTTGCTCTTTGTTGTTAGAATTTGTGGGTGTCTTGATCATTT
TGACACTGTTGGTTTGGCTGTAAAGGCGATTAATGATTTGGGTTAGAAACTTGAGAATTG
TAGTCAGCTTGGAACCTCACTCGTACGCACTGTTGTGCCCACAGCAGTGGCTGGGGCAGT
CGACGTGACCAGGTGGTCAGCTATGAGTTGTTCCAAGTATGGTCCTGGTTGGTTGCCTCA
CTTCTTGACGAGGTTGGAGAATGCTGGCAGACAACTGTGTTTAGTTTAATTTAATTGCAA
TGAAACACACGCACCAATGTCAATTTCCCTAATCACCCATTTTCCCACTTTCCTGCACCC
AACGACATTTGCCCTCTACAAATTTTAATTTTTTCAACATTTTTGGTAAATTGTTCATCA
TTTCCCTTAGTAACTTATTCCAATCCCTGACACCCTTACCTTAAAAAGAAAATCTTCCCA
CATCCTTGTGCCTGAAATCGAATGCCACCTTGTGGTCATGGTGATCTTTTCCCTTCCATA
CACTACTTTTCATCCCTACACCAATATCTTTCCATGCCTTGTACACTCCCATGACTGTCT
TCACCCTCCTCTTGTCTGGTAATGAATCCCATTCCAGTTCTTTTATCCTATCTGTTACTG
ATTATATTCTGTGATAATTTCCAGAAACAAATCTTGCAGCCCTTTTTTGCACCCTCTCCA
ACTCTTGTATTTGATACTCAAAATGTGGGTCCCATTCTACACTACCATATTCGACCAATG
ATCTGACCAAAGTTTTGTAACCCAACTCCCTCATTTCTCTCGTACATCCCCTCATCATTC
TCTCCAACAAGTGCAGAATTTTGAAACCTTTTCTTACCACCTATCCAATGTGTCCAGCCC
AGTGAAGCTTGCCATCAAATGTAATGCCAAGATATTTACATTTCAAATCTCCAGCAACCA
ATTCTTTCCCCACCTTATAATCATAATCACCCTTTTGTTTTCTATTTGTATATCCAATAA
GCTGACTCTTCTTTGCATTTATCTTCATCCCATGTTTACGAACCCAATTAGATATCCTTT
ATAGGTCACCCTGCAACTGTTTTCAGTGCTCAGGGGCGTAGCTACTATGGGGCTAGGCGG
TGCAGTGCACCGGGGCCCTCACGCTCAGGGGGCCCCCAAGCATACCTCAAGGGGCCCCTA
AGCGCACCTCTAGGGGCGCAAACTGGCAACCTTTTTTTTTTAGCTCTACTGTCGTCTAAG
GGGCCCCTGAGAACACAGGAGCCCCTCACTAAGGGCCCTCGCTGCTCAGGGGGGGCCCAA
CCACTGCTTAGGGGCCCCTAAAGAACAATTCAAGGGCCCCCATCTTCAGTTCAGGGGGCC
CCTACCAGCACACAAAGCAATAAAAAGGTCGCCCGTCTGGCCTGATGGCCCAAAATAAAT
TTTTTGCACCGGGGCCCTTGTTGACCTAGCTACGCCACTGTCAGTGCTTTACCATTTTTT
TCCTTTTATTTAGCCTTAAGTCATCTGCAAACAATCTAATTTCAGATGGTAAACAATCAA
CACAATTATTCATTAACAATGGTCCCAATACCCTACCCTGCGGCACTTCCATTTTTACTT
CCACTTTTTTTGATACTGCATTTCCTATCCTAACTTTCTGTTTTCTACCTTTCAAAAACT
CTTCTACCCAGAAAATCACTTTCTAATCCACTCGAACTGTTTTTACCTTATTTACTACCA
TTTTATGGCTCACTCTGTCAAAAGCCTTTGACAGATCTAGTGTTACACTATCAATTTTGC
CTCTCTTGTCCATTTCATCTGAAATATCTTGCATATATCCAACCAACTGACATTCACATG
AATATCCCAGGGCCAGATTAAGACAGCGAGGGGCCTGCAGCAAATGTGAAAAAGAGGCCC
ATGATTTTTGCTCTCCTGGGGAAAATTGTAGAGCTAAAAAAAAATCCGGTACTGGAATAT
CCTTGCCTAAAGCCATGTTCCCTGCTTGAAACCCACTTACATTCCTCACATATGTTTCTG
ATGTGGTTGGTATCAATCTTTCCATTAATTTACCTACCACTGATGTCAAATTGATTGGCC
TATAATTTCCGACTCTATTCCTCACCCCTCCTTTATGTACCGGCACTAAAATCACACTCT
TCCAGTCCTGTTGTTATCAGCAAGTATCCAGACTCAATTTAAATAATATCTCAAGATAAG
GTACAATGCCACATCTGGCTATCTTTAAGATATCTGTAGTAATATTATCTAACCAGCTGC
TTTATGTTTTTTCAGCTTTTTTATTTCCTTCATGATTTCCTCAGGTTGAATTTCAAATTT
TTTGGTATCTTCTTTTCTAATTGTGTTGTTATGCTCGTTCTCCAAATTAGACCTTCCTGT
TTCTGATTAATTGTCCCTAATGCTCTCACTAAACCAGTTACTTAAAATCTCTGCCTTTTT
CAAATCCTCAGTAACTTTTTCTCCATCCTTATCTGTAAGTGTCTCAACACCCTCGCTTCC
TCTCAGTTTTTTTAACATAGCCATATAAATTTCTAGATGCATCAGTCAATGGTCCTCCTG
CACTGACAATACTCTTCATTAACACATCTTTAGCCACATTCTTTACTATTATTAAGTCCT
TGTTTAGTTGTTTTAAATATTCCCTACTATCCTGCTGTTTCTTAATTCATGTTCTTCTTA
CCAGCCTCATTAATATCCTATAGTGACTATATCTACTTCTCTTTATTTTCTGTTTTGGAA
TAAATTTTTCTTCTACCTTTCTTATTATCTCCTTGAATTCTTCCCACCTTGATTCTACTG
TACGTGTGCCTTCCTTCCATTTGCTGAAACTTTTTCTGTAATATCTCTCCAAATTTGAAA
TCTGTGCCTTTTTATAATTGTACCTATTTCCCCCTTCAATTTTGGCTGCTGGTTCACTGA
GTCCTCTAATATCCATCACAACTACTTCATGATCACTTATTCCTTCTGTTACTTGACACC
CCACAAGGTTATCATCAAGCTTTATTATGAATATATCCAAAGTATATATCCTAGTGTTTT
GCTCTGCTGTTGTGCAAATTCTCCTTCCCTTATTAAGGTATTTGCAAATCTCTGTTCCCT
TATGTTATCTTATTTCCTACCCAGTTTACACCTGGTAAATTTAAATCCCCACCAATAATG
ACCATTCCATTCTTACAAATGAAATCTGAGTATGAATTTAATTTATCTGCAAGAGCCTAA
GTTCAGACGATTACGAATATATTATGGTTTCGGTAAAAAGTTTAAGTAGTTGTCTGGTAA
TTAAATTTTAAAACATAGATGTTCGCTAATTGTTGTTGCAGTTCGATAAAGTCCGCCAAG
TTGGTCACGTGATAGACTTCAGTTTTAAGCTTATAAAAGTACTTTTGAATGTTAAATAAA
ATTAAAGTAGATAGAACATGATGATAGGAAACCCTTGTAAAAATTGCAAGTTAAACTATT
TTGTACTTTAGGAGATATTAATTAAAGAAAAAAGTTACTGACGTCATAAGCCATGGCAAG
CTTATAAAAGGCCATGCAGCCACCATGATTTGTCTCATTCTTTCGCCGGAAAGTGATCAC
GTACCTTCACGTTAGTCAGCGGGGCGAACTGCTTCGATCGGTAGCGGTTTCAGCAAATTC
CAACCTGTCGTAGTAGTGTACTCACTAATGTTAGTGGGTCTTCGTGAGTTTGTCTTCTTG
TATGATTGTGCTTAATCTGTAATCTTCAATGAAACTGTTGTCCGATGCTTTATCGACGTA
TCTGGTACCGACAATGTACAAGTGAACTATTATCAAGAATATAAGTGTTGTGTTACTCTA
AAACTGTGTCAAGTGACTTTATTTCAATTACCCTTCGCATTTGGGGTTCAATAAAAATGC
GTGGTGGCCAATTTATTTAATATTTTAGCTACCAGAAGGCTACACATGGTCAGGAACTTA
TTTGTTCACAGTTCAGGCAAAAGTGTTAATCCCCCAAAGAACCTTTCCGCCTGACAAACT
TCACTGTCTAATACTTCTTCTTTTAACCAACTCTTTACCCCAATTATTACTTGTGGTTCG
TGTATCTCTATTAAGTTTTCCTAATTCGATTACTTTGTTCGTTATACTTCTACAGTTTAC
CATTAATACCCTTTTTATTGGGTTTCTATTTTCAGCATTAAGCTCCTCTTTCGCAGCTTT
ATGCGAATCAGTTATTGTTTCAGCAACTTTGTCTATTTCTTTAACATCTGTGATTTTCCC
CATCGTGGATCTGCAGTCAGTATCACTTTTATCATCTACTTCCATCCCTTCACCAGCAGC
CCCTAAACTAAGATAGGCACAGGGCTGACACCATCATCACTGGAAATGGGCTCCCTTACT
GCTTTAGCTAACAACTCAGAAAGTACCCCCTTTCCCCTACTATTTAGGTATAGGCCATGC
CTAGTGAAACCCCATTTACCAATGGTGTTCACAGGCACAACACCCAACATAGAACTAATG
CCTTTCCCAAGTGGCACTTCCGTTTCCACATTTACCCGCCTAACAGCAAAGTTCAATTGT
GGCTGGTCATGGCGACTTAGGACCTGCATGAGTTCCACCCTGGTATGCTGTGTCTCCTTC
ACCACCTTCCTCAGGTCACTCTCTATACTATAATTCACATTTCGACCAATACTATTCCCC
ACACTATTGTCCTTAGTGAAACTCCTACAAAGTGAACCTATATCCTCTGTTACCTGAGGT
AATGTTGCACTAGTTTTGATAAAACATGTGACCTGGTAACCAGTACCTAACTGCTCCTGC
AGAAGAGGGCCACACCTCTCCCATGACTACCAGGTGTTGTGGCGGGCATGGTGGTTTGTC
GTCTTGTTGAATGGATTGCGCTCATTTCTTCAATGAAATTCACCATTAAATCTTCCTCTA
TCATTTCAGCTAAAAAATCTCGCACTATTATTATTCCCTTGGTATGATATTATTTCCTCC
ATACATTAATTTATAAATTATATATTGCTTTATACATTATCTGACCAGTTTTTCCTCTCT
GAAATCCTCTGTTAGGGTTTTCTACATGAAGGCTGCTATAGCCTCTATTATATCAATTAT
TAATCCCATACATTCTAACATTAACATTAGGCACATAAAAGCAATTTTGCTGCAGATGTT
CGTTTCTGACACATTGGAAACAAGTTAGTTCTAATTTTTTGCATTGAAAACATGTTGAGA
ATTTTACGATTACCTGAAGGCTCATTTTTCGCCTTTTCAAAATGTATTGTGTGTTACATA
GCTTCTGAAAGAGTTTTTCATCCCCTAAACCACTTAAGAAGCAATCTAATCCTCTTTGAT
CAAATTTCCATAAAATGGCGGTATTATAATCCAGTTTGTCTGTTAAAGTTACTGTGTTCT
ATTAAATTGTTTTGTGCGGTCAGAAAATTTTCCCATGTCTTCATTTGGGTATCTACGTAA
GTTGCGTAATTTTTTCGTGAAAACCGCGATGTGTTTTTATTTTGAAATCTTTGAGTTAGC
TCCTCCTTACACAATTCGCATGTTTCACAGATTTTACAGCTACCTCCATGATTATCATAG
ACCAAAAACCGGAAGGCCTCGACAATTAATGTAGTTCTGACCAATATCAACTTTCGTTCA
CTCAACAAGTCGGCAAAAGTAAATTAAATTCTCACATTTCAAGAAAATTCTCCCATGGAT
TCCTGTATACTTCCCCCAAAAGAAATTTGATCAAGTAATAATAGACACTAAATAACGGAA
TTTTAAGAATTTGCTTCTTTATTGCTAGTTGCTTTTTTTTTACGTCAATTTTCCCCATTT
CTGACTTCGAATATTTACCGCGTCTTGGAAATTAACCTCTTTCCCTTCTGTAGTAATCGA
AGTCGTTCACCTGCCCGAAAACCTCCTACTATTCAAGTCACTATCGATCATAAAATAGGT
AAGCAAATGGTAGGGTGCTACGACTTGGAGAAGTAGCACGCCGATCAGCAAGTTACTGTA
ATCTGGTAAAATGACTTCACACAGCAGGCTAGCGAGGAGTATTGCCCTATCCACGCAGTG
GTAGTAGGAAGTGGAAGAATCTACTTAAATCCTCTGGGCAACAGCAGCGGGGCTGTCTCT
CTCCGAAGGTCTTTCAACGTACCATACCGACGTGGACGCCTAAAGGCGTCCGTATCTGCT
CCACCGGAGCGATGGTCGCAGACAAGAAGATGATGCTAAGGTGGGCCAAGGGCGTAGCCA
GGTACGGGCGGTGGAGGGGGAGGGCAGCTTTCCCCCTCCCAGTAGAATGCAGGTATGCGC
TCGATCGAAGTTCTGCCGAACCGAAGAGTAAACAATGTTAAACAACTTAATTAATTCGGT
TCGCGTGATTTAGGCTGGTCGTACACTGCAAGCGTATTTGAGCGACTAACAACTCAAACT
ACTATAGACGAATGTGAGAGGGGTGACAGTGAGCGACTGAGGGCATTCTCTATAGCCGAC
TGAGTCGCGCGACTATGATTGTTGCAGCAGTTCTCAATCGCGGCTAACAGGTGTGCCAGT
GATTTGGTTAGAAAAACGCAATTCACTTGGAGAATTCCACCTACAAATCCTCGTCCGGCC
ATACTGATCACTCCAGGCGAATGCCTAGATGGTTCCTTCAATAGGCAATGGCCGGATTCC
TTCCCACTCCTTAACCCTCTAATGACCTAGACGTCGACGAGGTGAAAAGCCGCAAACAAA
TAATAATAATAATTTCTTAAACTTTATATTAACTAAACTAAAATAGAAACAAAACTGTTT
ACATTCCTTACCAAATACTCGACAAACACCGTGGTTTTTTGTGGCACGTTTCAAAGGCTT
ACAATTTTTTTTTTTTTTTTTTACGGGGTTTCCAGTGAACAGCATCATTGGGTTCAGATG
GTAATAGTAATCTATTGTTCAGGGCGTCAGAGGTGGAACTGGAGTGTTTCATTGGGCGGA
TCAGGGCGGTAAATATAGAAAAGGTACATGTGGAGATGTTGGAGGTTAATCCTCATCAGT
GAAAACTTGCTGCAGTTTATTCGAAACTGCCACTTCAGAACTAGGAGTACACTGCAAAAA
TTTAATATTACTATCTCCCCAAGCGGCACTGCTAATAACAGTAATTTTCTCTCGTGATTT
CAAGAAACAGTTTGTCAGAAATGCTGTGATCCATTTGTTTGCGCTTAGTCTGAGTAGATA
TGGTTGTGTGAAATCCAATTGTTGATGGTTGAACGGATGGGTTAGAACGTTGCGGATTTA
TTGCACTGGTGCTCAAAATTTCGAAGATGAATTGACGCCATCTCCCAAATTACCTTCGGT
ATCATGCCAGTTATCGTGTCCGGAAGCTCCTTTGGAGATTTTACGTTTCTTTTCAGTTCC
CTCGGTTCAATACTAAACCTAGTACTGTATTTCAATTGAATTAATTGCGATGGATTAGTC
ATCTAATTATCACTTTCTTAGTATTTTTTAAAATAATTTTATATACTTTGAATGTTTAAA
TTCCTCTCCCATCTACTTGTGATATACGAATTTTAATATTAAATTCCTTCAGCCTTTTTG
ATAAATTATTCATAACTTCACTCGAGTGACAGCTTGTACCCATGGTCATATTTTCCCTTC
CATGCACTACTCCTAATTCTTCGACCATTATCCTTCCAAGCCCCATCACCAACATATGCC
CTGTACATTCCCAGCACTCTCTTCAGCCTCCTCCTGTTTTCCAATGGCTCCTAATCCAGC
TCCTTTATCAGTTACTGACTGGGTCCTGCGATAATTTCCACAAACAAATAAAGCTGCTCT
TCTTTGCACTCTCTCCAACTCCTGTATTTGATACCCAAAATTTGTATCCCACCATTTTCA
TGTTTTGTTTTCATGTTTTTTAATCCAATTCCCTATCTTCTCTGGTACATTCTCTCATCT
CCCTCTCCAGGTAATGAAGGATTTTGTAATCCTTTCATACTACCTGCTCTGTGTGTTCTG
CCCAGTTGAGTTTATTATCAAAAGGTATGCCAAGTTATTTATACAAACAATTTTGTCCCA
TCTTGTTATCATATAGAAGCTTTAGCTACTTACTTGTGTTCCTAATATGTTTGCAGTCTT
CTACGCTATGATAGCATGCAAGAAAATTTAGTTAAATCACAAATATGCGAGTACAGTTAC
ATAATGATGCAGCATTAGAATAGATTAATATTGGACTGTGATAGATGCGAAAGGAATGAT
TACATCATGTTGTGAACTCTCTAATCTTGTTGGAAATACTTTCTAAAGAAACAAGAATCT
TTCAAGAAAAACAAATTTTATAGATATTTTTACCAGGTGTACTTGATGTAATAATGCAGC
TTTTGGGTATATTTTATTTAAATGTAACTGTAGAGTAGTCGTAAATATCGGAACCTCAAA
AAGTTTCATTAAAGTGTGCATACACAGGGTATAAATTTGAAAGTCCCTATAATAGTATAC
TTGTCAAGAATATCTACCATCTTTACTACCCATTTCTTGTGCAACTTTTTTCCCCACAGT
TTTCGCTGAGTAGCACCGCTTGTCTCTCATATATCACATCGGTGTTTTCTCATCTATGGC
ACCGATTAACTTCTCATTACCCATATTGATGGGTAAAACGAACATAAACGGCGATAAACA
TGAAAAGGAACGTGAATCGTAGAATACGTAACGGCTACTACAAGCGATTAATCCAATTCC
GGTAGGATCAGTTGCTCGTCGCCTGTCGTCGGTTACAATCGGTCTCTCAAGATCACTTGC
AATGGACGCTGTTCAGTAACGTTCCGTGTGCTGGGATCAGTCGCACCAATACGCGCGACT
ACGCGAGACCTGTTAGTCGCTCAAATACGTTTGCAGTGGACGACCGGCCTATTAAACCTG
CTTGCTACTGCTATCTGCGGGAAACAGACGTTAGCGAGGTGTCACAACGCGCCACGCACG
GTGTTGCTGACGACTCGTAAGCTGCGTATCGACTATGTGCGGTAGCCGCGCGAGCCATGT
TCGAGCGCGCCAAACCGGTTATTAGCCGCGCGAACCATTTCTGTTGACGAGCACGGCTGC
AACGCGTGGCAACGCAACCCAGCCAGGATTGCGTGGCAAACTATCCAGGCAATGTCTTTT
CGTGAAACCACTGTGGACATTTCTCGTGCACGAGTGATGAATCACACTGTATGCCAGAAA
CCTAAACGAAAAGTGATTTGGTAGATATTGAAATTGTATTTTAATAAAATACAGTATGCG
AGAAACTCATGGAAGACACGAGATACGAAGCCATCAGGGATGCAATAAACAAATTGTACC
AGGATGACAACGGTAGAGTTCCTAAAGTCATTAATTGCGCCAGTGAAAGCTCAATTTCGG
GAGGCGATTTCAGTTACTGCAAGACGCTGTGACTTCAAGATTTCTAGCAATTGGAGAACC
ATGTACTAGCTTGAAATACCTTTTTCGGGTGTCAAAACAATCATTTTGTTGAACATTTCC
AGATCTTTTTGACGCATTATGTGAAGTTCTGAAAGAATGGGCAAAGATAAGGTAATAGCA
CCCATTTTGTACTAAACGATGCTAACGATGTAACGATGCTAAGAACTTCTCGGAAAAAAT
ACTGGTCGCTATAATGATGAATACTGCTCACCAGAAGGAAATAGAAGACAGTCGACAAAT
CGTGTCATCTATAATATCTTCGAATACTTTCTGTGGTACACCATACAAATGACTTGTCTT
TAAGAAGTAAAGATCAACATCAAGGTGTTCTTGAAGAGCTGCTAATCGTGTGACCAAGCT
GAGAAAGAACAGCTTTCCATAAAAATCAATTTTTATAACGAAGATAAAAATACAATCCGT
AAAAAATTTCTGTGATTCGTAGAACTGATAGCGTTGAATGACAAATTATAGCATCTAAAA
TTGACAGGTTTTTAGAAAAGGAAGGACATGGACCTGACAGATGTGTTAGCCAAGGATATG
AAGGGTGTTCTACATTGGCGGGTGATATTGGTGGGGTTCAAATTTAAAAAAAAAAAAGAG
AAATGTAAGAAAGCCACGTATTTTCAATGCGCAAGCCACAGACTTAACCTGGTTGTAAAT
AATTTAAATCAGATTACAGAAATACGGAATACAATTAGCACCATAGGGTACATCATAAAC
TTTTTACGAGAAACTTTTTAACGGAGAAAGTATGTGGCAAATATTTCAGCTTTATACTGA
GACCCGCTGATCTAAAAAATACACATGTTTTGCTATTTTTAACGAGCACTTTGAAGATAT
TGTCGCCGGACTTTCAAATGTTTCTAGAGAAGGGAAAGATGCGGCGAGGAAAGGTGCTTA
CCAGTTACAGTGCGCTGCTACTAAGTCAGAATTCATTATATGCATAGGATTGAATACTCA
GGATTATTGGAATCAGTTGCGACTGCGTTAGTATCTAACATGTATCGACATGTATACATG
CATGGATCATATTAATAATGTCTGTCTTAAAAGATCATCGCGGCAACGCGGACACGGAGA
GCTAA
>VvP24XO-540#RC/Helitron_98800-110653 [forward] 11854 bps; scores=9:9 Multi_5'_ends:
TCAACAGTTATTATAAAAGAGTCGTTTTCTTCCAAATCACTTCAACAAGGATAAATGTGA
TGTTATTCCTCCACACAAAAATCCTTCTTTTCAAGTATGGGGAACGACAGCTTGATTATC
TGCTCAAGTAACCTGAATTATCAGGGATAATCCGAACAGCGCCGTACCTCGATGTCGTCA
AGGTGCGAAGCCGCAAGCACACAAACCAAAATACGCACTGCCCGTCTCATGTAATTCAGT
TTATAGCTCACATTATTTCAATCTTCTCTCTAAGGAAGGCATTCAAAGCAGTAAGAGATT
TCATCTGCTTCCATTCTTTCCGAGTGCATTAATTTTTAGTATTGTTGAAGAGATATCTGC
GTGGAGACAAGATGTTCGAAATACTGAGATTGGCTAATATTGGGTGATAGGTGAAAGTCT
GGATCCGACGAGGAAAAAATTTGTTGTCTATAAGAAAGACGTAAGGCAGCTGACTAAGAT
TTTTTTTCGATTGATAATACTTGTTTCAGATTTTTTACGTTGTGTATTGATAGACTAACA
GAATTTCACGAATTGGAGACGTCTTTACTTGAAGATGCAAGCTGGTAATTCAAAAAAAAA
AAAAAAAAAAAAAAAAAAATTTACCCGTGTCCTACTCATTTGTCTTGTTTACTTTACACT
ACTCTTAGGTAAGGCTATTTGTAACGTACAATGCCTGTTTAGATATGCGATCGCAACTCA
GTTTATGTACTACTGACTAGAAGGCGTCTTAGCGATGGCTCTAACTCTTTATGCGTCAGA
AATAGGTCATGAGTATTGCATTAGGTAACAAAGGGCCTTAGGTCATTTGCCATTCATGTA
CCTGTAAGGTTTGTAACTGACTGCGTTTGTTATGTACCTGTTTATCGGAAGTTTTATGGA
ATTTCTGCTTAAATCTGTCTCTCGTCGTTTTTTATCATGCGAACCAAAGAATTTATTTAA
AGACCACAGTTTTTGGGAAGGAAAATATTTAATTCTCGCTGTTCCATAGAAACAAGCAAA
GATTCTTTCTAATCGTATTATTATGTCTGGATTATTACTGAGAAAATTATTAAATTTTCT
GATGATTTACACTTCGAGTTTTATGTGCTCTCCTCCAAAAAAATTATTTTAATTTATCTT
TTATCAACCTTGAAGCAGACTGAAGATAATTCATTACCCTCCGAATTTACAAAATTAGTG
CATTCTTTATATAGTACCAATACTCATTATTGTAACTTATTACAACGTTTCTAGACTACT
TTCATCATTTCTTCTGTCCACATTTTTATTTCGGTTGTGATCTAGAAAAGAGCTTCTTGA
ACTGAATGTATGATGAGAGTGTAATATTAGGGGTTCCCTGTTCATATATCAGATGCCAGT
TCTAATAATATGTGACTTTTCCAGGTATAGGTGACTAATTTTATAACAGTGAGCTGTGAG
AATCTGTAGCTGATGCCTATTGCACTAGTTCTTCTTCCTCGAATATTAACTACGTTTCAG
TAATAACACTAAGTCCCTTATGTGTCACAAGCACACCATATCACTGCATTCTCATATTCC
TAAACCGCAGTTGAAGAACAAATAAGAAATTTTTTCGCTCCATACTAACAATAACTGAAG
TTTCAAAACAATGTTCTTGTGTATAACTGAGAGTATAGTTACATGTAACTTCACCAGAAA
TAAGTATTAACTTATTCTTCACCATTCTATTACTTTACACTATCATTTGAATATATTTAT
TCTTTTTGTTTGAGTGCTTAAGGGAAATGTTAATGAATAACAATGGTGACTAGCGGAAAA
TCTGAGCAACTAATTACGTTTCTTCAAAAACTGTAGTGAAATATATCATACGTTTAAACA
GTTTCAGATTATAAATAAACGAAATTAATACGACATAGAACCACATACTGCTATTAAAAC
ATTATTTTTCGGGTAAGCAGGGGCAAAGTTTGGTCGGTAATGCAGCTACCACAGACGTCT
AACAGGAGTCAAAATTCACATTGAGTTCAGTCATAGGCAAGAAATAACACCAAGAAAGAG
CTTTAAAATTCGACGTTATCTCAGTGGGAACGACTTTACAACAATATTGGTATCAAAACT
GTGCTCCATCTTGATGGAAAAAATAATTTGAACAAGCAGCCGAAAATAATTTTCTATGAA
AAGTATTTTTTTTATGGCATTCGGCAACTTTAGCCATATCGCCAGTTCAATGTTGTAGTG
TATCAGTTTCTCCAGTACGTATTTGTAACTATGGACACTACAGGACGGACACGACATCAT
GACATTACCACACACACACACTAACCGGCGACCATCGGCACGTTTAGCTAGCACTCTAGC
CCCTTCGCTACCAAGGCCGACCTATGAAAAGTTAAAGGATGCAACAAAATAAAGAAATAA
AAGAAAACAGTTATGATTTTTTAATCTCACGCCTGAGTGATTAATGTTTGTCATTACCAC
TTTTATATAAGAAATAAATTCAAATACATCATGCGCAAGCAACTCCGGGGCAGGGCGGTA
CTCAGTAGGATGCACTACAATGGGTGGAGACTGTGACTTGTATTTTCTGGTTGGCAAGCC
CAAGAAGTTGATGGGCCTACGTCACCATAGCGGGAAAAGATTTTTTTTTACTTATGGCTT
TACGCCTCGTCGACGGCCAAGGTCATCAGACGCGGAATGGGACTGGAGACAAGGAACGGG
AAGGAATCCGGCCATGGCCTTTTTGAAGGAAGCATCCCGGCATTCACCTGGAGTGATTTG
GGGAAACCATGGAAAACCCAAATCTGGATGCCCGGACGGGGATTCCAACCCGCGTCCTCT
CGAATGCGAAGCTTGAACGTTAACCGTTTACCCACCACGCTCGGTGCGGGAAAAGATGTA
AACGAAGATGAACCCAGATCACCAAGAAGATAGGACATGGGATCAATCGTAGAGATCCGA
GTCGGCAAAAGTAATTCGTGGTCACCTCCCTGACTGGGACAAGGTGGACTGCGGTTCCCG
AATGGCAAACACAAATACCAGCTGTCAGCACTTCTATCTCGCTGTGGGCAGAGCTTGGGA
CGCAATGCAGTCGATACTACATGAAGCATTTCGGCAGAAACACGTGTGTCGTGGGTGAGC
GGTAACTTTATTGCCTCGCATTCGGAGGTCGTGGGTTCGAATCCTCGTCCTGCGATCAAG
ATTTGGGTTTCCATGGTTTCCACAAATCACTCCAGGTGAATGCCGGGATGGTTCCATGAC
AAAGCCATGGGCGAATTCCTTTCCTTTCCTTGTCCCCAGTACTTTCCCACATCTAATGAC
CTCGAAGTCAACGAGGCGTAAAGCCATAAACAAAAAATCATTCAGCACAAATCGCTAAGT
GATATCGTAGTTGCCCACAGAATATTTCCTTTCTTCATGCAAAGACCGTCTCATGTACAT
TTTATTTGCGGTGATCTGAAACTTCACACTTCATCATTTAAATTTTATATTGCTAATTAT
TATAATTTTCAGAATTTATACTGTCAAAAATATTAATTTTTCATCTTAACCATTTATTTT
ATAATTTTTTATGAGCACGAGTTTCATAATAAATTTTTAAATCAATTCTGTGGTTATTTT
TTGTTATAAAGATGTTAATTAAACAGTTCCCAATCAGATATTTGCCTCCCTGTGATTTTA
ATGCGCAGCCCCCAGAAAAAAATAACCTCGACTCATATGTTCCTCATCTATCTACTAATA
ATCAGATCAAAGAAATAAAAACAAACTTCAATGCCGCTTAAACTTGGGACTTATCCGTCT
CTCGATGCATTGAGACATCACAATAACGACCAGCGACCCCGAAAAACATTTAATGAAGTA
TGAATCCCGCAGTAGCAGCCTACTTCTTTAAATGTAAAATTAATAAATAAGAGAAACCCT
CCTCCCCCCTCCCCCCCAAGTGGTACCATATTAGATAAATTACTAATTTAACCTCAAATA
ATAGTCCTAAAAATATAATTTATTTAATAGACGAACAAAATTAATTTTAGTTATGGTCTA
AAAAGGTGCTTGACTTCTGTGCTCAATCATCGAACCCAATAGGAAGCATTACTCTTGTAT
ATCAATTGTAAAACTTGGAAGTCATTAGGGAAATTATATAATTTATTAATATTTACAAAC
TAGAATCTGTCAGCTACGAAAAAGATCTAAAATGACATTTCAACGCCTGTTTTAGTATTT
TTTGGTAGTCATCAGCATCTTTCTATAAATTCGAAGTCAAAAACTTCGTTGCAATTGACG
AACAGTTTCAACCAAGCAATAGCAATATGGTTCGGAACATGAACGTTGCACGGTTATTTA
TACATACAAAAGTCATGGCAACTATGTTATTTGTTCATAACATATGAAAACACCGTAAAT
CAAGTGTTTAAGTTTGATGACCTGAGTAATTGACTTCTCGTTGTTAGTCCCAGATGTGGT
TGGGGAATAGAAGCTACGAGAGGGAAAAACAAAAACTTATGTAAATAGAAATCATGGCTT
TATTACAGCGCATCGTACAGTATGAACATAGTTATGTACAGTTCCAGTATGGGAAAACAT
AAACAGCTTTCAAAGGAGTCGTCAGGTTTGTACAAACCTATTTGCCGACGATGGGAAAGG
CGTTGGATACAAGTAGCTGCGTGTATTCCCGAACGGCCGACAAAGAGCCGTAGATAGCTT
GGGCGACTTCTTTTAAAGCTGTATATACTGTATCTTGTTGGTTTCGTTTCGACCAAATCA
ACTAACAATTCGAGAATCAAGTTTTTCCCGGCGTATGGCTGACAAAATTTTTTTTTTGCT
AGTATTTTTGTATCTCTAAGATCCAAAATTTAGTATCGCTTTCAATTTTCTCTATCCAAA
AAAAAAATATATTTTTTGAATTAAAAGTATGAGCAAAGTATGAGTTCTAGGTATATTCAA
TGTCATAGAAACGTTGATACGGGTCAATACAGAAAATAGCTTTAATATTGGCTCTAGCAC
TTGACTGGATGATTTCTGAAACTCTGTAGTGGTTTAGTGAAACACTCAAGAACATTACCT
TGCTTCTGGAATGTTTTACGGACATACAGAAGGAAAAATGTTTGTATTAGTGATGGGGTT
GGCGACGGAATTTTTGCACTGTGTATGTATAGTGACAGATAAAAGAATACATCATATGGA
AAAATTGCTACAGTATAGTATATCCCGTCGCTGGTAAAGTTTTCCATTTGTTCCCCCCCC
CCCCCCCCTTGCTTGCAACCTCAGAAGCTTTAAAATTCGCAATACGTAATGGAACATTAT
CCTCCCTCCCCCCCCTCCCCCCCGTTTGCTTCCTCTCCCGGTAGCTGTAATACCACAGAC
TATTTTGTGATCGGCGTTGAAAAGCAACTTCCTGTGGTTTCCAAACTGAATATTTAATTT
CCATTTATTAAGGTTTTAAATAGCATAAATGTCTTACTTATTTAATTTCCAGTTATTAAG
GTTTTAAATAGCATAAATGTCTTACTTATTTTATTTTTTTCAAAAATGTTTGCCACTTCT
TGAAAACAACCATTTTAGATCTTTTTGTTGCCGTGTAGGCATAGAAAATGGCTGCCGGCT
TCCGATAATAACAGATATTTTCTGTAGTTAAGCTGAAAAAACAAAGCTAACTATTCGAGA
AATATATCTGCTCCGCTGGCCCAGTTGGTGGTAGTGCCCGGTGCTTGACGTGGTTAGCTA
GTTCAAAATTTTATGGTGGATAAATCTTCGTCTTCAGAAATTATCGGGCAGGGTAGGAGA
GGTGGCGGTACACAGTTCCTAATAACCACACTGTGCACCAAAGTCCTGCGTTAAATCTCA
AACCTCTCCGCAGTGCTTATGGAGTGCAGGCAGGCGGTGCTATTGATATTGTATCGTCTG
TCGGATGGAGGATGAAGGCGTTAAGCCCGGAGGACCACTCGTTTTCCTTCGGAAGAGTAG
ACCTGACCTGGCCGTCCATCCACTTTCTTCCATCAATCATCCACAAAAAAATTAGAAAAG
CATAAATACACTTCCGTCTCTGGCGAATGCTAGGGAAATTCATCCCATTTTAAATTTCAC
AAGAAAATTTACCCAACTACTTAATGATTGAGGGCAAAAGGTGAAGAGAATCGCGAAGTA
TACTATTTGTATTTGCGAATTTCAAGTATCGTACAAATTAGTTAAAACTATTTCTTCAAC
TGATTTCATTCAAACCATCATATAAATCAATCACTGCCATTGATAAAACTCGCCCTTTTG
ATATCCTCATTTCTTCAAAATAATCAGACCGCATTTAGGGTTTCTAGCTTCTATTAATCC
CTGTGACTTATTTTAGTACGCATTTCGAACAATACTCGTTAACATGAATTCAAATATGAG
CGCCACTGTGTTTCTTTTAGCACAGTCAACACAGTCTCCCTACGATTCTTGCAGAGTTTC
TAGCACTGACATTATACTTATTCTTAGTGCTCAAAGATTACACAAACCACTCAACCAGGG
CTTCCCGAAATGTGTCCAACAAATTAACTAAATCAAGAAATTACGAAAAATAAATATAGA
TATTTCCATCTTGTCATAATTCACGCATTTTTCAAACGTTCAGAGGAACATGGAATGAAA
AAAAAAATCCCAAGAACAGTCAGCTTATTAGGAGCAAACATAAAAAAACTAAAACTAACT
TGTTTATAATTATAGAGTAAGGGAAGGAATTTTTTGTTGAAGGCTTGAATTATAAATAAC
TTGGCATAACATTTGATGAGGGCACATTTGATAGCAAAAGGTTACGAAATCCTTCAATTA
CTGGAGAGGGTGTTGCTAGGATGTACCACAGAGGTAAGGGGAGTGGGTTTCAAAACTTTG
ACCAGACCATTGCTTCAGTTTGGTGGTGTAGTTTGGGACCCAAATATTGGATATAAAATA
CGTGTGTTGCAGGGCAGCTAGATTTGTTTGTGGAAATTACCGCAGGACCCAGCCAGTAAC
TGATATCATAAAGGAGCTGGTTTAGCAGTCGTTGGAAGGCAGGAGGTAAGTGAAGAGAAT
GCTGGGAGTGTACAAGGAATGTGTTGAGTCTTGGAGGTATATTCGTCGAAGATTAGGAGC
AGTGCATGGAAAAGAATAGATGACCATGAGCATAAGGGAGTGAAAAATATTCTTTTGCTG
TTAAGGGTGTCAGAGATTGGAAGTAATTACCAAGGTAAGTGATGTATAATTTACCAAAAA
CGTCGATGGAATCTAAAATTCAAATTCGTGAATGTCAAAAGTAGAGGGATGGGGGAATTT
ATAAGGTAATAATAAAAAAATATTGAGAAAGAGGTAATTAGATGACTAGCGAAATTTGCA
CCGCTGTATCGCAATTAAATTCAGTTCAATTGAAACTAACATTTTTACCATAACTTTTGG
AACGACCCTCGTATGGTACCGGTAGCAGAGTTTGATTTTTAGCTGATGAGGGGCGTCTCG
CCAGTGAGCGATCGATCTTGTCCCCACCACGTCGCTTTCTTCCGACGCCTACCTGTTGCT
GGACGCCAGAGGCAGCTCCTGCCGGACGCGCAATATTGGTCACAGCGGGGGACTCCGCCA
TACTTCATAGCGTGTCACGTCGCATCCGTAATACGGCTCGTTAAGTTCGCCATTAATTTA
CCGTTCTCCAAATTGGTAAACTTGTACCAGACTGAATATGAAGCAAGTTTAAAAGCCTGA
TTAAAGCGCCAGTCCGGTGCACTGAGGCGGCGAGTAACACAGCGCCGTAAATAAAGAGCC
GCGGGCGTCGCGTGTTTACAGTATCAGAGCAAACGCCAACTAGCGGCCTAAATCAAAAGT
TGAGTCTTACTTTTAATTGCAGTGTTAAATTACGCTGCAGGTAGCGTGAAGTGTATCGCC
AGGCAAACAATGTTTAACTTTTCGAGCTAGTTTGCTGCATGTTTCTTTGTTTTAACACGC
CATTTATCATTCCAAAGAACTTGTTAGAACGCCAGATGACATGCGAAGAGAACGTAGCAG
GTAATTCTGTCATGGAAGTCACGGATGTCTTTACAACTTATTTTTTCTTACGGATAAAAA
AGCGAACATGACACCCACATTTAAGCGATACCAATGTGCAACAATGAAAATGATTTGGAC
TAAAAAATAGCTTATTCTTGTGTATTTCCATATAATGAATTCAAAAATCCTCACTAAAAT
GACCGATCAGCTGTTGCTTTTGGGATACAGTGACATGTCATTTTTTAGAGTATGCATTTT
CGGTTAAGGAGAAATCTTTTTTTGGGTAGTGGTACATCTCTCAACTAACAAAACAACTTT
CTCCAGCTATTTGTGGGTTACAAGCGTAAATACTGTTCTTGTGACTGTGAGTCTCATATT
GTTTGTGTCGTAATTAGTACCCAGTCTCTGGTTTTGGAATGCTTTTAAAGTGCAAAATAT
GTCAAACCAAAATGCCACGAAAGCGAATAAATTTAGTTTATTTTTTGTCTCTGGTGAAAT
AATATTTTCGTTAAAGGAACATAATCTGACACCTCTCATTTTGTTTATGGCTTTACGCCT
CGTCGACTTTGAGGTCATTAGAGGCGGGAATGGACTGCGGCAAGGAACGGGAGGGAATTC
GTCCAAGGAAGCATCCCGGAATTCGCCTGTAGTGATTTTGGGAAACTATGGAAAAACCAA
ATCTGGATGCCCGTCCGGGGATTCGAACCCACGTCCTCCAAAATGTGAGACCAGGAAGTT
TGCGTTCACTCACCACGCTCCATCTGACGCCTCTTGTGAACGTTGCCTATCACCTTATTT
TGTTATGAAGGTAGGGGACTGGGATAAGGTTTCATTTTTGTTTATTTCTTTAAGTCTGTT
CGACGTTGAGGTCATTAGAGGGGGGAAAGAACTGGGGGTGGCAAGGAGTGGCAAGGAATT
CGGCATTGGCCTTTTCTAAAGGAACTATCCCGGTATTCACCTGTAGTAGTTTGGGGAAAC
CATAGAAAACCCAAATCTAAATGGCCGGATGGAGATTCGACCAGCGTGCTCCCAATGCAC
TGCCAGAGCGGTTCGGGTCACCCACCACCCTTGCCCGGGATAAGTAATGGGCTTCCTCTA
TATGTTGCAACACTTGTTCAGTTATACTTCAAGAAAGGCTGAAAGAAACCATATCTATTG
CTTTTGCTGCGCCTATGGTTTGGTGGAAGCCTGCAATCAATACGAATAACTGCTATTTCT
GAAGAAAACAGGAATAGTTCAATACCCGAATCTTTGATCTGCTATTCCATCTATTCCACA
TTCAGATAGTTTACCAGTTACTACTCCACCACAAAATTATGAGCTAGAACTAGAAAATGA
AGACAGTGTGGAAGAAGAGCGCTACAAGCCTTGCACATCCCATGACCTTGATTGTTAGGG
AAATGATGATAAACCTCACAAATTGAGTTATCTCAATGAAGACCTTGACTTGTCAAAGGA
GACTGAAGAACGTATAGGTTCATGACAGCAGCAATAAAAACCTTTCACTAAAGTCAGAGT
GTATCAGTACAAACACGGTAAGAAGAATCTGCTTCCTTTTCTAAAGAAGAAAAATTCTTG
TTTGCTGCGACGTTAACGGCTTGATGAAATATTTTAATTCCAATCATGATCCAATTGAAT
GGAGGGTATTCATAGTTTAGTCTGAACGCTTATTATTTCACAACGACAACCGTCTTCATT
CTTTTCCTGTTAGTTATGTGGTTAACATGAAGAAGACTTATCTAAGTATGACAGCCATGT
TCAACTGAACACAAGTGGAAAATCTGTGCTGATAGCTGTCATCGTTGTACTCTTAGGAAT
GCAACTATGGTACTATTAATGTTGTTTATATGTAAGGGACAATAGGGGTAGGAAATCACA
TAATTCAGATTGACATGCGTAAAATCTTAACTCTACCTAGAAAAATGTCATTTTCGAGTC
TCTCAAGGATCCAAAAGATGTTCTTCTTCTATTCGTTTGATGATAATTTTTTCAAACGTA
TTGTGTTAGACGGGTTGTTGGGTGCCTTAATTTATGCATATGAATTTAATTTTCATAATC
TGAGGTAGAAAAAAAATAGTTATTTTTAATTTATTGAAAATGAAAAGTGTTCTTTCATGA
AATTGCATAACATCACAGACAAATCTACCATTGCCATAACCTGGGCACTTACTCTTGAAG
TCAAATTTAAATTTCATAAGGGTGATTCAAGCTATATTAATAACAATGGCAATGAAAGAC
TACACCCTTGGATATACTACACATGAACAATAGCAATCTATAATTACAAACATACAAAAT
GAATCTGTCACGTCGGCTATCATTACAAAGTTATTATGTAACATTAACAATTTGCGAACA
AAATTAATGATTCAAAAAAAATAATAAAGCCACGGCGTATGTTTTACAAACAAAAGTCAT
TAAAACATATGCTTAGGCTAAACTCATATCTGTTACATAGACTGAGCAAGTCTCCTTGCA
AGGGCCGTTATATTGGCAAGAGAGCTTATTTAAATTTTAGTGCACAATTTACCGTATAAG
ACCGTACTGCGCGTTGAGCAACACACCCACACGATCTTCCACCAACTGAACTATTGAATG
TATCTGCTCACTGTTGCCAGCTGATCAGAGCTGTTTTACCTATCGCCGTCACTGGATCAG
TCCTCATTACCATCATCGCCACTTGCCTCGACACCTCTAAAGGCGTTTTCCAAACAACCA
ACGGCCTGTGGCGCCATAGAAGTATCGAAGTCCTTTATTCGATCTCCCGATACGTCGAGA
CATGAAACATAATTGTATATCAATAGTAAATTTAAACAATCAATTATCTTATTCGGCAAT
CACACACACTCATCCTGTTTAGACCACACCTCTTCATTCAGCTTCTTTCTGATTGGGTGA
AACCTCCATTCCCTGTCGCCATTTCAGATAATTTCGTATATCGAGCTTCTCTGTCCAACA
GAAGTCCGTCCTTGTCTCGTGTGTTTACGTGCGGAAAGACTTATCTGGTGCATAAAACAC
GTCTATTCGCTTCGGCCACTTGAGTCTTGTTTCCGTAGATCCACGTAACTTTGCAAATGT
CACGAAGTCGGAATTATCCACGGTGGTTGTTGGAGACACTAAAAATTTATTTTTAGGGAA
ACGACTCTATCGAGGGTTTCCATGGCTGACAGCTGATAAGGGTCAACTACCCTCTTGGGC
CGTCTTTAGCGGAACAATGCCAAGTGGAATTACTTTCTCCCAAGCTCGGGTGTTTGGCCG
TCTGGGTCTTCATCGTCTGGCAATTCACGTACGCACAAATAATTATTGTACGATTTATCG
CACTGTACATATTGTACCCATACTAATTAAATAATCTAAGATTATTGTAATTTTCTGCAA
TATTAATATTTTTCTTTAAATATGTAACTACACTGCAAACCAATAATTTTTCATTAGAGG
TTCTGGTGCTTGGGTTTCTATATAAGCGTTAAAAGAAAAAAATGTTGACATCGTTTCAAA
TTGCATCAAAATGTGAAAAACGAGGCTCAAATTTTATTTTAAATGCACCCAGAGCTTCAG
TTGCAAATTCTACCTGAAATGGAGTCTCAGTTTACTGTATAAATGTTTGGCATGTATTAA
AATGGGAGAAATATTCGTTGGTTTTAATTAGATAAAAAACAAAACAATTCTCTTGTATAA
ATGACTTAATTGTTTACTTTAAATGTATTGTTTTTTTTTTTTAATTTTAGTGCGGCTTAT
TCGGGAATCGGACAAATTGTTTCGAGATCTGATTAGCTCGAGTGGCCCTCTGACAAAAGG
AGGCGAAGTCAAGAGCCTTCGACGCGACGGGACAGCGTCAGGTCGTCGGACTGATTGTTA
GATTCCTTTGGGCAACGGACGTTAGATCAGCTGG
>VvP24XO-621#RC/Helitron_761883-776230 [forward] 14348 bps; scores=8:12 Multi_5'_ends:
TCTATACTACTTTGCTCATTTAAAGCTTAGTACATACTGGGATTCATTGTCGCAGGCCTG
CGTCTGTGACGTGAGTGCGTACACAACTCGGTTTGATGTAATTTATGCACTGGGTACAAA
TTGGTCTGGTTGCCTTTCATTGTGAAAAACAACTTTTACCTACTTTTATTCAACTTCCTG
TCTCAGTGAGACTTACCATTGAGTTCCCATAATCAGAATTATTCTGGTGTGTTTTAGATG
TAGTTCTGATAGAAAATTTAGATGGTCAGAAGAGCCCATTTTTGGGTGGGATGGTAGTGA
CTGAGACCATTAAAGTACAAAGCATTGTGTCTTTCCTGTATTTTGTCTTTCATGTTTTCT
GTATGATTGTGTTATACTGGGATGAGAATTTAGTGATAATTTTTTCCCCATCGCTGTAAA
CTATACATTAGGATGAATACTTTTTGTATCATTCCTGTGAGGCCAAACCTTGGAATTATC
ACCCAAAATGGAAGAAATAGGCTGATGTGGATGCACTGGGTTTTCAGATTTCTCCCTACA
AAAATTGGTCACCATTGGCGAACATATAGTGCCCACAATATGTTGTGATGGTTTTCACTT
TTATGAAGTCATTAAAATGTAAAGGTTGGGTAGTCTGGAACAACAAGTAACAGTCTCTAC
CAATAATCGAGAATGTTTCACCATATCACACTGATTAGTTATTTGTTTGTAGGAAGTATA
CGTCCTCTCATATTGGTAGCAACATGTAGTTCTCAGTTAGTAGAACAGCAATAATTTTGC
CCTTGTTTTTTTGATAAAATAGTATAGCCATGGCTCACTCCGTTCTATTTTGGTGTTATG
GGTTGGATATGCCTTATCAGTGTACTTCATCTACATATTCCAATCATATGCCTTAATGGT
ATGATTCATTTGGCTGATGCAGCATTAAGATCCTTGTTCAGTACCAATTCTACACCTCCC
GTTAATATGATTGTTCAGTGACATATTGGCATTTGTTGCTGATGCAAATATATATATATT
AAAAAAAATAGTGCTAAGTAAATCAGAATCTGAGAGAAAGTACAGTTATAATGATTGTCA
ATACGTTAAGTCGTCCCATGATTTTTGGAAAAGGGGGGGGGGCAGTTGTCCTTGGCACTA
TACATTTAGTTCTTCCAGCCTTTGGGACCAGAAATGGATTTTACAAAAAACAATATACAA
ATTGGCATTTCAACTCGAGCCTGCCTTTTTTTGTATGTTGAAATGTGATATCAATGAAAC
TTCTAAAGGAATGAGATCATTTGACACTTTGATGTCCACAATTCGACTGAGAATCAGGTT
GTTGCTGCTGGAAAGAAACACCAGCAGCCATATATCTTTAGTGCCAAGGCTCAAGACAGT
TGAATTTCACTCTAAACACCCTTCATTGCCAGTAAGGCTGTTATCATCTAATAAGATTTG
ATTTATATAAAGACTATTTCAAGAAATGGAAACTTGAGAAAACAGTTGAGGCTTGACAAA
TTACACAAAGAATGAGTGGAATTATGCAGAAGACTACCTACTATCTTCTCATAGGCTATC
AGCAGGACTAAATAAAGTGTTTACCGACCTGCAGCATGCCCATACTGCTGGATCCACTGC
ACTGATTTCAGTGTCAGCAGTATGACAATGTGGTGGAATCATGAAAGGGCACTTAAAACT
TATCAGAAATATGACATGACAGCCTAAGGACTAAGTGTTGCAGCAAGTTTTGTCATTTCA
TGTGCTCAATTTTAAATTCAATATGCAGGAATGGTGTTGGATGTATCCTAAATGATGTCA
TGCTACATGAGGTTTGTTTATATTTTGGTTCCACAAACTAGAATTCTTAAAACCGTCTGT
TTTCTACGTGGTATCTACCCTCATTTGTAAATTTGAGATTGCGTCATTACTGGCTAGATG
GAATGGTTTGCAAAAGAGTTGTTTATCTAGTTCTATTGTGGTGATACTTCTGGAAAATGG
CTCCATTGTTCTATATCTTCATTCAAAATTGAAGTTGTTGTTTCCAAAAAAAGTTTTGGA
TTTGAAAACTGGTCATATTTACACTTTTTAGTCGGAGATGTCCATTGAGACATTTTTTTA
CATATTGATTCAACTTTTTCCTGCATAATAAGTACGGTTGTGCCCTGATCTTGAAGTCCC
AAATTCAGCTCATTCAATCTGGTGAAAATATCTGACAACGAAGAGAATATTTGCAGCCAA
AAAGGCCAGTCAGCATCCTTTTGTACTCATGATGCCCTTGCTCCACCAAGAACCACCCAA
TTTCATGATACGAATTCTTCGCGGGTTCTCCGCTGGATAGTATTATCGAAAGGCAAGCTT
TTGGCGGCTTGCTCTGCCGCCATCATCAGTTCCATTGTACGTATGTGACAACTAGAACTG
CACTAGAAGTCTCGCGGATCTGTATCGGACATGGATCAAATGGAGCCATACCGTCTTCTG
ATTGGCTGACCACAAGGCCCGTTTATATCCTGCTTGTCTGTAATTGGTCGGCTCTAGAAT
AAGCTGTAGACAGGATTGGACGGATCTGCAGCCGGCGCCCTATCATTCAGCGAAAAACGT
GGTTGTTTTAGAATGGAAAAAGTTGGTTTCCACGTGTCACTGAGAAATACGCCGGGAAAG
TCTTGTTTCTCATATCCAATTTCATGTCTCAGCTCAAGTATTCTTGAACCATTCTTTCCC
TGAACAGGATGTAACGGGGTCTCGTGTTCACTACCAAACTCTCTGCAACTGTTGGCAAAA
ATTCTTGAGTTTGTGCTGTGGGCCTTGATTAGGTTAACAGTGTTTACAGAATTTTAAAGA
ATGATGTCCAAAATCTCTTGCATTTTTGGGAAGCTAATGCCTTTCAGTGAACTGCAAAGC
TTCTCCATCTTGCACATGGAACTACATTTTGTATTTTGACAAGAACTAAAAAACACCATT
CATTGTTCTGTGAGCATCAGTGCATATGTCCACACATTTCAACCAATCATTTTATTTTCT
TCAACAAAACCGTTGGCCATGTGAAAGAGAGCCTCTTTGGTGGTGCAAATTGGAAGGGCA
TGGAAAAATAGGAACTCTTCACTGACATCTTTGGAATTAACATATCGAACATTCACTAAA
AGTTGAGGCAAGTTAGATACATCTGTAGAGTTGTATAGAAAAGTAATTACTCTGTGAAAA
GTGTTTACAGATTATTTGACATGTCTGTAATACGGCGACATCGAAGTAACATCAAGCTTT
CGTGTCATTTATCCCCCCCCCCCTTTCTGAACATACATTTTACTATCTCTTTTGCTGCTC
CATATCCCTGGGAGTATCATTAATTGGCAACCACTGCCATAGAGGATGCTGAACTGTCAC
ACTGTTTAGTGTATCCTGAACCTCCTTAGGGGGCATCCACAAATTACGTGAGGTGTTTTT
CCGGATTTCNNNNNNNNNNNNNNNNNNNNNNNNNNNNNNNNNNNNNNNNNNNNNNNNNNN
NNNNNNNNNNNNNNNNNNNNNNNNNNNNNNNNNNNNNNNNNNNNNNNNNNNNNNNNNNNN
NNNNNNNNNNNNNNNNNNNNNNNNNNNNNNNNNNNNNNNNNNNNNNNNNNNNNNNNNNNN
NNNNNNNNNNNNNNNNNNNNNNNNNNNNNNNNNNNNNNNNNNNNNNNNNNNNNNNNNNNN
NNNNNNNNNNNNNNNNNNNNNNNNNNNNNNNNNNNNNNNNNNNNNNNNNNNNNNNNNNNN
NNNNNNNNNNNNNNNNNNNNNNNNNNNNNNNNNNNNNNNNNNNNNNNNNNNNNNNNNNNN
NNNNNNNNNNNNNNNNNNNNNNNNNNNNNNNNNNNNNNNNNNNNNNNNNNNNNNNNNNNN
NNNNNNNNNNNNNNNNNNNNNNNNNNNNNNNNNNNNNNNNNNNNNNNNNNNNNNNNNNNN
NNNNNNNNNNNNNNNNNNNNNNNNNNNNNNNNNNNNNNNNNNNNNNNNNNNNNNNNNNNN
NNNNNNNNNNNNNNNNNNNNNNNNNNNNNNNNNNNNNNNNNNNNNNNNNNNNNNNNNNNN
NNNNNNNNNNNNNNNNNNNNNNNNNNNNNNNNNNNNNNNNNNNNNNNNNNNNNNNNNNNN
NNNNNNNNNNNNNNNNNNNNNNNNNNNNNNNNNNNNNNNNNNNNNNNNNNNNNNNNNNNN
NNNNNNNNNNNNNNNNNNNNNNNNNNNNNNNNNNNNNNNNNNNNNNNNNNNNNNNNNNNN
NNNNNNNNNNNNNNNNNNNNNNNNNNNNNNNNNNNNNNNNNNNNNNNNNNNNNNNNNNNN
NNNNNNNNNNNNNNNNNNNNNNNNNNNNNNNNNNNNNNNNNNNNNNNNNNNNNNNNNNNN
NNNNNNNNNNNNNNNNNNNNNNNNNNNNNNNNNNNNNNNNNNNNNNNNNNNNNNNNNNNN
NNNNNNNNNNNNNNNNNNNNNNNNNNNNNNNNNNNNNNNNNNNNNNNNNNNNNNNNNNNN
NNNNNNNNNNNNNNNNNNNNNNNNNNNNNNNNNNNNNNNNNNNNNNNNNNNNNNNNNNNN
NNNNNNNNNNNNNNNNNNNNNNNNNNNNNNNNNNNNNNNNNNNNNNNNNNNNNNNNNNNN
NNNNNNNNNNNNNNNNNNNNNNNNNNNNNNNNNNNNNNNNNNNNNNNNNNNNNNNNNNNN
NNNNNNNNNNNNNNNNNNNNNNNNNNNNNNNNNNNNNNNNNNNNNNNNNNNNNNNNNNNN
NNNNNNNNNNNNNNNNNNNNNNNNNNNNNNNNNNNNNNNNNNNNNNNNNNNNNNNNNNNN
NNNNNNNNNNNNNNNNNNNNNNNNNNNNNNNNNNNNNNNNNNNNNNNNNNNNNNNNNNNN
NNNNNNNNNNNNNNNNNNNNNNNNNNNNNNNNNNNNNNNNNNNNNNNNNNNNNNNNNNNN
NNNNNNNNNNNNNNNNNNNNNNNNNNNNNNNNNNNNNNNNNNNNNNNNNNNNNNNNNNNN
NNNNNNNNNNNNNNNNNNNNNNNNNNNNNNNNNNNNNNNNNNNNNNNNNNNNNNNNNNNN
NNNNNNNNNNNNNNNNNNNNNNNNNNNNNNNNNNNNNNNNNNNNNNNNNNNNNNNNNNNN
NNNNNNNNNNNNNNNNNNNNNNNNNNNNNNNNNNNNNNNNNNNNNNNNNNNNNNNNNNNN
NNNNNNNNNNNNNNNNNNNNNNNNNNNNNNNNNNNNNNNNNNNNNNNNNNNNNNNNNNNN
NNNNNNNNNNNNNNNNNNNNNNNNNNNNNNNNNNNNNNNNNNNNNNNNNNNNNNNNNNNN
NNNNNNNNNNNNNNNNNNNNNNNNNNNNNNNNNNNNNNNNNNNNNNNNNNNNNNNNNNNN
NNNNNNNNNNNNNNNNNNNNNNNNNNNNNNNNNNNNNNNNNNNNNNNNNNNNNNNNNNNN
NNNNNNNNNNNNNNNNNNNNNNNNNNNNNNNNNNNNNNNNNNNNNNNNNNNNNNNNNNNN
NNNNNNNNNNNNNNNNNNNNNNNNNNNNNNNNNNNNNNNNNNNNNNNNNNNNNNNNNNNN
NNNNNNNNNNNNNNNNNNNNNNNNNNNNNNNNNNNNNNNNNNNNNNNNNNNNNNNNNNNN
NNNNNNNNNNNNNNNNNNNNNNNNNNNNNNNNNNNNNNNNNNNNNNNNNNNNNNNNNNNN
NNNNNNNNNNNNNNNNNNNNNNNNNNNNNNNNNNNNNNNNNNNNNNNNNNNNNNNNNNNN
NNNNNNNNNNNNNNNNNNNNNNNNNNNNNNNNNNNNNNNNNNNNNNNNNNNNNNNNNNNN
NNNNNNNNNNNNNNNNNNNNNNNNNNNNNNNNNNNNNNNNNNNNNNNNNNNNNNNNNNNN
NNNNNNNNNNNNNNNNNNNNNNNNNNNNNNNNNNNNNNNNNNNNNNNNNNNNNNNNNNNN
NNNNNNNNNNNNNNNNNNNNNNNNNNNNNNNNNNNNNNNNNNNNNNNNNNNNNNNNNNNN
NNNNNNNNNNNNNNNNNNNNNNNNNNNNNNNNNNNNNNNNNNNNNNNNNNNNNNNNNNNN
NNNNNNNNNNNNNNNNNNNNNNNNNNNNNNNNNNNNNNNNNNNNNNNNNNNNNNNNNNNN
NNNNNNNNNNNNNNNNNNNNNNNNNNNNNNNNNNNNNNNNNNNNNNNNNNNNNNNNNNNN
NNNNNNNNNNNNNNNNNNNNNNNNNNNNNNNNNNNNNNNNNNNNNNNNNNNNNNNNNNNN
NNNNNNNNNNNNNNNNNNNNNNNNNNNNNNNNNNNNNNNNNNNNNNNNNNNNNNNNNNNN
NNNNNNNNNNNNNNNNNNNNNNNNNNNNNNNNNNNNNNNNNNNNNNNNNNNNNNNNNNNN
NNNNNNNNNNNNNNNNNNNNNNNNNNNNNNNNNNNNNNNNNNNNNNNNNNNNNNNNNNNN
NNNNNNNNNNNNNNNNNNNNNNNNNNNNNNNNNNNNNNNNNNNNNNNNNNNNNNNNNNNN
NNNNNNNNNNNNNNNNNNNNNNNNNNNNNNNNNNNNNNNNNNNNNNNNNNNNNNNNNNNN
NNNNNNNNNNNNNNNNNNNNNNNNNNNNNNNNNNNNNNNNNNNNNNNNNNNNNNNNNNNN
NNNNNNNNNNNNNNNNNNNNNNNNNNNNNNNNNNNNNNNNNNNNNNNNNNNNNNNNNNNN
NNNNNNNNNNNNNNNNNNNNNNNNNNNNNNNNNNNNNNNNNNNNNNNNNNNNNNNNNNNN
NNNNNNNNNNNNNNNNNNNNNNNNNNNNNNNNNNNNNNNNNNNNNNNNNNNNNNNNNNNN
NNNNNNNNNNNNNNNNNNNNNNNNNNNNNNNNNNNNNNNNNNNNNNNNNNNNNNNNNNNN
NNNNNNNNNNNNNNNNNNNNNNNNNNNNNNNNNNNNNNNNNNNNNNNNNNNNNNNNNNNN
NNNNNNNNNNNNNNNNNNNNNNNNNNNNNNNNNNNNNNNNNNNNNNNNNNNNNNNNNNNN
NNNNNNNNNNNNNNNNNNNNNNNNNNNNNNNNNNNNNNNNNNNNNNNNNNNNNNNNNNNN
NNNNNNNNNNNNNNNNNNNNNNNNNNNNNNNNNNNNNNNNNNNNNNNNNNNNNNNNNNNN
NNNNNNNNNNNNNNNNNNNNNNNNNNNNNNNNNNNNNNNNNNNNNNNNNNNNNNNNNNNN
NNNNNNNNNNNNNNNNNNNNNNNNNNNNNNNNNNNNNNNNNNNNNNNNNNNNNNNNNNNN
NNNNNNNNNNNNNNNNNNNNNNNNNNNNNNNNNNNNNNNNNNNNNNNNNNNNNNNNNNNN
NNNNNNNNNNNNNNNNNNNNNNNNNNNNNNNNNNNNNNNNNNNNNNNNNNNNNNNNNNNN
NNNNNNNNNNNNNNNNNNNNNNNNNNNNNNNNNNNNNNNNNNNNNNNNNNNNNNNNNNNN
NNNNNNNNNNNNNNNNNNNNNNNNNNNNNNNNNNNNNNNNNNNNNNNNNNNNNNNNNNNN
NNNNNNNNNNNNNNNNNNNNNNNNNNNNNNNNNNNNNNNNNNNNNNNNNNNNNNNNNNNN
NNNNNNNNNNNNNNNNNNNNNNNNNNNNNNNNNNNNNNNNNNNNNNNNNNNNNNNNNNNN
NNNNNNNNNNNNNNNNNNNNNNNNNNNNNNNNNNNNNNNNNNNNNNNNNNNNNNNNNNNN
NNNNNNNNNNNNNNNNNNNNNNNNNNNNNNNNNNNNNNNNNNNNNNNNNNNNNNNNNNNN
NNNNNNNNNNNNNNNNNNNNNNNNNNNNNNNNNNNNNNNNNNNNNNNNNNNNNNNNNNNN
NNNNNNNNNNNNNNNNNNNNNNNNNNNNNNNNNNNNNNNNNNNNNNNNNNNNNNNNNNNN
NNNNNNNNNNNNNNNNNNNNNNNNNNNNNNNNNNNNNNNNNNNNNNNNNNNNNNNNNNNN
NNNNNNNNNNNNNNNNNNNNNNNNNNNNNNNNNNNNNNNNNNNNNNNNNNNNNNNNNNNN
NNNNNNNNNNNNNNNNNNNNNNNNNNNNNNNNNNNNNNNNNNNNNNNNNNNNNNNNNNNN
NNNNNNNNNNNNNNNNNNNNNNNNNNNNNNNNNNNNNNNNNNNNNNNNNNNNNNNNNNNN
NNNNNNNNNNNNNNNNNNNNNNNNNNNNNNNNNNNNNNNNNNNNNNNNNNNNNNNNNNNN
NNNNNNNNNNNNNNNNNNNNNNNNNNNNNNNNNNNNNNNNNNNNNNNNNNNNNNNNNNNN
NNNNNNNNNNNNNNNNNNNNNNNNNNNNNNNNNNNNNNNNNNNNNNNNNNNNNNNNNNNN
NNNNNNNNNNNNNNNNNNNNNNNNNNNNNNNNNNNNNNNNNNNNNNNNNNNNNNNNNNNN
NNNNNNNNNNNNNNNNNNNNNNNNNNNNNNNNNNNNNNNNNNNNNNNNNNNNNNNNNNNN
NNNNNNNNNNNNNNNNNNNNNNNNNNNNNNNNNNNNNNNNNNNNNNNNNNNNNNNNNNNN
NNNNNNNNNNNNNNNNNNNNNNNNNNNNNNNNNNNNNNNNNNNNNNNNNNNNNNNNNNNN
NNNNNNNNNNNNNNNNNNNNNNNNNNNNNNNNNNNNNNNNNNNNNNNNNNNNNNNNNNNN
NNNNNNNNNNNNNNNNNNNNNNNNNNNNNNNNNNNNNNNNNNNNNNNNNNNNNNNNNNNN
NNNNNNNNNNNNNNNNNNNNNNNNNNNNNNNNNNNNNNNNNNNNNNNNNNNNNNNNNNNN
NNNNNNNNNNNNNNNNNNNNNNNNNNNNNNNNNNNNNNNNNNNNNNNNNNNNNNNNNNNN
NNNNNNNNNNNNNNNNNNNNNNNNNNNNNNNNNNNNNNNNNNNNNNNNNNNNNNNNNNNN
NNNNNNNNNNNNNNNNNNNNNNNNNNNNNNNNNNNNNNNNNNNNNNNNNNNNNNNNNNNN
NNNNNNNNNNNNNNNNNNNNNNNNNNNNNNNNNNNNNNNNNNNNNNNNNNNNNNNNNNNN
NNNNNNNNNNNNNNNNNNNNNNNNNNNNNNNNNNNNNNNNNNNNNNNNNNNNNNNNNNNN
NNNNNNNNNNNNNNNNNNNNNNNNNNNNNNNNNNNNNNNNNNNNNNNNNNNNNNNNNNNN
NNNNNNNNNNNNNNNNNNNNNNNNNNNNNNNNNNNNNNNNNNNNNNNNNNNNNNNNNNNN
NNNNNNNNNNNNNNNNNNNNNNNNNNNNNNNNNNNNNNNNNNNNNNNNNNNNNNNNNNNN
NNNNNNNNNNNNNNNNNNNNNNNNNNNNNNNNNNNNNNNNNNNNNNNNNNNNNNNNNNNN
NNNNNNNNNNNNNNNNNNNNNNNNNNNNNNNNNNNNNNNNNNNNNNNNNNNNNNNNNNNN
NNNNNNNNNNNNNNNNNNNNNNNNNNNNNNNNNNNNNNNNNNNNNNNNNNNNNNNNNNNN
NNNNNNNNNNNNNNNNNNNNNNNNNNNNNNNNNNNNNNNNNNNNNNNNNNNNNNNNNNNN
NNNNNNNNNNNNNNNNNNNNNNNNNNNNNNNNNNNNNNNNNNNNNNNNNNNNNNNNNNNN
NNNNNNNNNNNNNNNNNNNNNNNNNNNNNNNNNNNNNNNNNNNNNNNNNNNNNNNNNNNN
NNNNNNNNNNNNNNNNNNNNNNNNNNNNNNNNNNNNNNNNNNNNNNNNNNNNNNNNNNNN
NNNNNNNNNNNNNNNNNNNNNNNNNNNNNNNNNNNNNNNNNNNNNNNNNNNNNNNNNNNN
NNNNNNNNNNNNNNNNNNNNNNNNNNNNNNNNNNNNNNNNNNNNNNNNNNNNNNNNNNNN
NNNNNNNNNNNNNNNNNNNNNNNNNNNNNNNNNNNNNNNNNNNNNNNNNNNNNNNNNNNN
NNNNNNNNNNNNNNNNNNNNNNNNNNNNNNNNNNNNNNNNNNNNNNNNNNNNNNNNNNNN
NNNNNNNNNNNNNNNNNNNNNNNNNNNNNNNNNNNNNNNNNNNNNNNNNNNNNNNNNNNN
NNNNNNNNNNNNNNNNNNNNNNNNNNNNNNNNNNNNNNNNNNNNNNNNNNNNNNNNNNNN
NNNNNNNNNNNNNNNNNNNNNNNNNNNNNNNNNNNNNNNNNNNNNNNNNNNNNNNNNNNN
NNNNNNNNNNNNNNNNNNNNNNNNNNNNNNNNNNNNNNNNNNNNNNNNNNNNNNNNNNNN
NNNNNNNNNNNNNNNNNNNNNNNNNNNNNNNNNNNNNNNNNNNNNNNNNNNNNNNNNNNN
NNNNNNNNNNNNNNNNNNNNNNNNNNNNNNNNNNNNNNNNNNNNNNNNNNNNNNNNNNNN
NNNNNNNNNNNNNNNNNNNNNNNNNNNNNNNNNNNNNNNNNNNNNNNNNNNNNNNNNNNN
NNNNNNNNNNNNNNNNNNNNNNNNNNNNNNNNNNNNNNNNNNNNNNNNNNNNNNNNNNNN
NNNNNNNNNNNNNNNNNNNNNNNNNNNNNNNNNNNNNNNNNNNNNNNNNNNNNNNNNNNN
NNNNNNNNNNNNNNNNNNNNNNNNNNNNNNNNNNNNNNNNNNNNNNNNNNNNNNNNNNNN
NNNNNNNNNNNNNNNNNNNNNNNNNNNNNNNNNNNNNNNNNNNNNNNNNNNNNNNNNNNN
NNNNNNNNNNNNNNNNNNNNNNNNNNNNNNNNNNNNNNNNNNNNNNNNNNNNNNNNNNNN
NNNNNNNNNNNNNNNNNNNNNNNNNNNNNNNNNNNNNNNNNNNNNNNNNNNNNNNNNNNN
NNNNNNNNNNNNNNNNNNNNNNNNNNNNNNNNNNNNNNNNNNNNNNNNNNNNNNNNNNNN
NNNNNNNNNNNNNNNNNNNNNNNNNNNNNNNNNNNNNNNNNNNNNNNNNNNNNNNNNNNN
NNNNNNNNNNNNNNNNNNNNNNNNNNNNNNNNNNNNNNNNNNNNNNNNNNNNNNNNNNNN
NNNNNNNNNNNNNNNNNNNNNNNNNNNNNNNNNNNNNNNNNNNNNNNNNNNNNNNNNNNN
NNNNNNNNNNNNNNNNNNNNNNNNNNNNNNNNNNNNNNNNNNNNNNNNNNNNNNNNNNNN
NNNNNNNNNNNNNNNNNNNNNNNNNNNNNNNNNNNNNNNNNNNNNNNNNNNNNNNNNNNN
NNNNNNNNNNNNNNNNNNNNNNNNNNNNNNNNNNNNNNNNNNNNNNNNNNNNNNNNNNNN
NNNNNNNNNNNNNNNNNNNNNNNNNNNNNNNNNNNNNNNNNNNNNNNNNNNNNNNNNNNN
NNNNNNNNNNNNNNNNNNNNNNNNNNNNNNNNNNNNNNNNNNNNNNNNNNNNNNNNNNNN
NNNNNNNNNNNNNNNNNNNNNNNNNNNNNNNNNNNNNNNNNNNNNNNNNNNNNNNNNNNN
NNNNNNNNNNNNNNNNNNNNNNNNNNNNNNNNNNNNNNNNNNNNNNNNNNNNNNNNNNNN
NNNNNNNNNNNNNNNNNNNNNNNNNNNNNNNNNNNNNNNNNNNNNNNNNNNNNNNNNNNN
NNNNNNNNNNNNNNNNNNNNNNNNNNNNNNNNNNNNNNNNNNNNNNNNNNNNNNNNNNNN
NNNNNNNNNNNNNNNNNNNNNNNNNNNNNNNNNNNNNNNNNNNNNNNNNNNNNNNNNNNN
NNNNNNNNNNNNNNNNNNNNNNNNNNNNNNNNNNNNNNNNNNNNNNNNNNNNNNNNNNNN
NNNNNNNNNNNNNNNNNNNNNNNNNNNNNNNNNNNNNNNNNNNNNNNNNNNNNNNNNNNN
NNNNNNNNNNNNNNNNNNNNNNNNNNNNNNNNNNNNNNNNNNNNNNNNNNNNNNNNNNNN
NNNNNNNNNNNNNNNNNNNNNNNNNNNNNNNNNNNNNNNNNNNNNNNNNNNNNNNNNNNN
NNNNNNNNNNNNNNNNNNNNNNNNNNNNNNNNNNNNNNNNNNNNNNNNNNNNNNNNNNNN
NNNNNNNNNNNNNNNNNNNNNNNNNNNNNNNNNNNNNNNNNNNNNNNNNNNNNNNNNNNN
NNNNNNNNNNNNNNNNNNNNNNNNNNNNNNNNNNNNNNNNNNNNNNNNNNNNNNNNNNNN
NNNNNNNNNNNNNNNNNNNNNNNNNNNNNNNNNNNNNNNNNNNNNNNNNNNNNNNNNNNN
NNNNNNNNNNNNNNNNNNNNNNNNNNNNNNNNNNNNNNNNNNNNNNNNNNNNNNNNNNNN
NNNNNNNNNNNNNNNNNNNNNNNNNNNNNNNNNNNNNNNNNNNNNNNNNNNNNNNNNNNN
NNNNNNNNNNNNNNNNNNNNNNNNNNNNNNNNNNNNNNNNNNNNNNNNNNNNNNNNNNNN
NNNNNNNNNNNNNNNNNNNNNNNNNNNNNNNNNNNNNNNNNNNNNNNNNNNNNNNNNNNN
NNNNNNNNNNNNNNNNNNNNNNNNNNNNNNNNNNNNNNNNNNNNNNNNNNNNNNNNNNNN
NNNNNNNNNNNNNNNNNNNNNNNNNNNNNNNNNNNNNNNNNNNNNNNNNNNNNNNNNNNN
NNNNNNNNNNNNNNNNNNNNNNNNNNNNNNNNNNNNNNNNNNNNNNNNNNNNNNNNNNNN
NNNNNNNNNNNNNNNNNNNNNNNNNNNNNNNNNNNNNNNNNNNNNNNNNNNNNNNNNNNN
NNNNNNNNNNNNNNNNNNNNNNNNNNNNNNNNNNNNNNNNNNNNNNNNNNNNNNNNNNNN
NNNNNNNNNNNNNNNNNNNNNNNNNNNNNNNNNNNNNNNNNNNNNNNNNNNNNNNNNNNN
NNNNNNNNNNNNNNNNNNNNNNNNNNNNNNNNNNNNNNNNNNNNNNNNNNNNNNNNNNNN
NNNNNNNNNNNNNNNNNNNNNNNNNNNNNNNNNNNNNNNNNNNNNNNNNNNNNNNNNNNN
NNNNNNNNNNNNNNNNNNNNNNNNNNNNNNNNNNNNNNNNNNNNNNNNNNNNNNNNNNNN
NNNNNNNNNNNNNNNNNNNNNNNNNNNNNNNNNNNNNNNNNNNNNNNNNNNNNNNNNNNN
NNNNNNNNNNNNNNNNNNNNNNNNNNNNNNNNNNNNNNNNNNNNNNNNNNNNNNNNNNNN
NNNNNNNNNNNNNNNNNNNNNNNNNNNNNNNNNNNNNNNNNNNNNNNNNNNNNNNNNNNN
NNNNNNNNNNNNNNNNNNNNNNNNNNNNNNNNNNNNNNNNNNNNNNNNNNNNNNNNNNNN
NNNNNNNNNNNNNNNNNNNNNNNNNNNNNNNNNNNNNNNNNNNNNNNNNNNNNNNNNNNN
NNNNNNNNNNNNNNNNNNNNNNNNNNNNNNNNNNNNNNNNNNNNNNNNNNNNNNNNNNNN
NNNNNNNNNNNNNNNNNNNNNNNNNNNNNNNNNNNNNNNNNNNNNNNNNNNNNNNNNNNN
NNNNNNNNNNNNNNNNNNNNNNNNNNNNNNNNNNNNNNNNNNNNNNNNNNNNNNNNNNNN
NNNNNNNNNNNNNNNNNNNNNNNNNNNNNNNNNNNNNNNNNNNNNNNNNNNNNNNNNNNN
NNNNNNNNNNNNNNNNNNNNNNNNNNNNNNNNNNNNNNNNNNNNNNNNNNNNNNNNNNNN
NNNNNNNNNNNNNNNNNNNNNNNNNNNNNNNNNNNNNNNNNNNNNNNNNNNNNNNNNNNN
NNNNNNNNNNNNNNNNNNNNNNNNNNNNNNNNNNNNNNNNNNNNNNNNNNNNNNNNNNNN
NNNNNNNNNNNNNNNNNNNNNNNNNNNNNNNNNNNNNNNNNNNNNNNNNNNNNNNNNNNN
NNNNNNNNNNNNNNNNNNNNNNNNNNNNNNNNNNNNNNNNNNNNNNNNNNNNNNNNNNNN
NNNNNNNNNNNNNNNNNNNNNNNNNNNNNNNNNNNNNNNNNNNNNNNNNAGCCGCCCGAT
TTGTGATAGGTATATATAGCTGGAGGGAAACTGCAAGTACGATGTTGATTAAGGTTGGGA
AGATCCGGGACACTGAAGGCATTGCTCTCGGCAGAAGCCATTTGGAAAATTCACAACTGA
CCTATATCAGGATGACAGTAAACACATTTTACTATCAGCAACATTCATATCTAGAAATGA
TCGAGAAAATAAGAGAAATCTGGGCCAAAACTGAATATACTCATTTTTTCTATGGGCGAT
TAGGGAGTGGAATAGGAAGGATTTATTGAGTAAGGAAAATTAGAATTGAATGGGAGTAGG
TCTTGATAATCCACTCCGGCCATATCGATCAGGGTTTTCCCAGATCGCTAAAAATAGCCC
ATGGGTGCTTCCTGCCACGTCATGTATATCATTTCCTATGCAAATAGTTACACATTAGGA
TAGGTGCAGTGCACCCTCTGCCGCCCACTTTTAGTGAATCGCGAAGTAATAATAACTGTA
AAATGATAGAAGCTTTTGCCATAAATTTCTTTAGTTATGAAAACTATTGCTATTTGCTAT
CTCATTCCTTGATTGAGTTATCTATCTGAAGGATAACTATAACACACTGACAAGAAGCTG
ATCCACATAAGACAGGACTGGCATTAGGGGGGAGGGGGTGTAAGGAGGGCAAAAGAACCC
CTAAATAGAAATAAAATGCAAGTTATATAATCGGTGCCTATGATTTTAAATATTTTCGCT
AAAAATTTTCTGAATTTATCCAAACAACCAAAGTTTAAACACTTTGTCAGGGGGAGGGAG
TACTAAGAACACTCAAGATTGATGTTCAGGTTTACCATAAAGTACAAGGTGATGAAACAG
TATTTGATTTTAGTACCCAAAGAAACAGTATTGTGTGAGAAGAATGCAATGCACGTAATC
TTTTCTGG
>VvP24XO-675#RC/Helitron_1166225-1181887 [forward] 15663 bps; scores=11:10 Multi_5'_ends:1180612:11
TCTTTATTTACTATATAGTGCATTCGAGTTGTTGGTTGCACTTCTTCCTTCGCGATTCAA
AACAGCGCTCGGTTTCTGCCGAAAAAAAGGAGATGGTGATACGTTGTACCGATTACTCAG
GAATATCGCAAGCCTACGTAGTAAACGATTGTATTTGAGCAAGGTTAACGTTTCTTCTCA
GTTGCTCGTTAAGTGCAAGTGTCTTAAATATTTGAATACATTTGCAACGATTAATTTGCT
TCGTAATCTATGCACGGCCTGCAGGGAATCCGATATTAGTTCTGTCTAGTAACGCACCGC
ATGTAAGATATCGTTCCACAGCTTCGCTAATCCTAAACAAAAACCTTACAGTATCAAAAC
AAACCGACAGTTAGAAACACGTGTTGCTACCTCGCCGGCTTAATTTGGGCGAAGAGGGAA
GTGCGGGCAGGAGAGGGAGCTAACTCTACATGACCTTTTTTGACGACGACGATTACAGAT
CTCTCCAAGGCATTTGACACTAAGCTGTAAGGTTAAAACCTCTGATATGAATAAGACTGG
TTAAATGCCGAAAATAATCAGTTTATTAGTTACGCAGATAGAAAAACAAATGTTTTATTC
AATTACGTAGTAGAATTAGAGCTGATTGTCAAAAATACAAAATGTTAATATGTTGGAAAA
TAAACTCAGCTGCCGAATGCCGAGGCGATAGGGAATGATTTTAAGTCCTGCATCTGTTAC
GAAAGATAATGGGAGGAAGTACAAAGAAAGCGAAGAAGCTGGAATACAGAAACATTTGTC
AGACCAGTGCTAAGGTACGGTGGAATGGTATGGGGCTAACATTACTGGGATTACATTCAA
AAATTGTAGGAACTATAAAGTAGGGCAGTTAAGAGTCGTTTGAGAAAATTATCGTAGAAC
ATACTAACTGATAAGATAGAGAAGATGAATTGGGAGTCGCAAGACAGGACACAGAAATAC
AAGGCATGAATATTTACAAGGATGAATACTGAGAGGAGGATTAGTAGTAGCAAGTAGACG
TAAGGAGATGAGTATGATCATAAATTAACATTTGAGTTCTGGCTTAAGGACGTGGGATTC
TAAGTGTGTCAACAACTTGAATAAATTATAGAGGGGGATGCTGAACAATCTGCCTCAAAC
ACTGAATGAATATAAACCAAATATTTGTTTAAACCGAAAGCAGGTTTGAACAAAATTTGC
CAGCGACGCATAAGCTCTATCGAAATTAATAACAAAAATATTTTAACGCAATTTCATTAC
TTGTGGCAAAACTAAAAACAAGGAACTGGAATAATCACTCGACCACAATTGGAGTATTAA
ACCTTGTTCATATCGTAAGCGCGAATTATCCCAGAAGCCCAGATAATTCCTAGAAGTAAT
ATTCTTTCATTAAAAAAATAAATCAATCTGTACATGTTGTACTACATAAAACATTCAACT
CACACCTGTCCTAAGTTATACAGCACACTCTTACAAAGTCATTATTTCTACGAGTAGAAA
AACGTTTAAGACGATGTCATTTTGTTCCAGAAACAATGGCTCCGAAATATTCTGAAAACA
AAGTCTAAATTAACTTAATGTTATACTTTCCTGGGTCATTGAAGAGGAAAATGAAGCAGG
TAAAAAACATTATGCACAAGAAAAGGGGCGGGTCGGGAAACTAGTTACCCCACCATAAAA
AAAAAAATAATAATAATAATAGAGAATTGTTGAAAAAGAGGAAAGGGCCCAAAAACGAAC
GCGATGAATCAGGAAACTCAGATAAATAAAAAAGCCAACGAAAAATGATGGCAAAAAATT
TTGAGAAAGAAGAGATATGGTTGGATTTAGAAGACACTAGGCAGAAAATATGGAGGTCGA
AAAGAATTTTGGAGGTCATATCACGGAGTAAATTCAAGCGTTTTTAAATGAAAGTATCAT
TTAACGCTCCAGAAAATTTCACAAGTCTGTAAGCAAGAAAAGTCGCACAGTCAATCCATT
AATACATGTTTCGGAATTCTTGGACGGGATGATACAAGAATAAAAAAGTTGGAGAAGCGT
TAGTTTCAGCAAAGCCAGGGTTCAAGAGAAACACTTTTTTCCTATTTTACCCTTTTTTCT
GTCATCAGTCTCCAGATTGGTTCGATGGAATTCTCTCTCCTATCTTACGCTAACCACTTC
ATCTCAACACTCCCTTTACAACCTAAGTCATCAATTCTCTGCTTCATATATTGTAATCTC
TATTGTCCTCTACACTTCCCGCCACAAAAAAATTAAACAATCCCTTAACAATGTCTTAAA
ATGTGACTCACCATCATCTTTCTGTAACTCTTCCGCAAGCTTCTTATCTCATTCATCGTT
TTCAAAACACGTTAATTTCGTACTTTATTTGTCCACTTAATTTTACGCAACCTTACAACA
ACACATTTCAAATGCTTCAATTTTCCTTCTTTCTGGTGTTACTAAAGTCCATGGTTTGCT
ATCATAAAATGCTATGCTCTACACAGAGTTTTAAAAACATATTTCTGAATCCTAGGTCAG
TACTTGAAACTAAAAGATTTCCCTTTTTCAAGAAGATTCTCTTCGCTAGTGTTTTCTGCT
TTTATCGTTCCTATCAGTTGTAGTTTTACTTCCTTAATAACATAAATCACTCACTTCTCC
TATTGCCTACGATCCTAATTTCATATTTAATCTACTACATTCAAAGCATCTTATCAGTGG
GGGATACGTTCCTTAAAAATGCCGTGAATAAGGAATGGTGATTTGAGTAAGATTATAGGA
GATAAGTTCCAAGTTTACAAAACAATTCAACTAAATTTTCTAGATTCGACCTTTTTGATT
CTTACTATCATTTTAATATTCAGCACTTAGCCGTAGGGTAGAAGAGCTGGTGGTGCACAA
TCCTTGCAACCAGGTTGTGTATCAAACCTCTCTAAGTGTGTATGGAGTGAGTGCACACGA
CGCAGTCGATGGCGATTCTTCCATGAGATGGGGACGTTTAACTTCGGCGGCCCCCCGCGG
TATCCTTCGGAAAAGTAGGAGTCAGTAGACCGGCACAGGTTTCCTATCTTACATTTCATT
CATTCATAACAAACAACACACTACTCTCAACATGCAGACATCACAATAACCCGCACAAAA
TTACAGACACGTAAATACACTTCCACCGCCCCAGCTTAAATTTCACAAGAAAAAATACCC
ACTAAACTAATGGTTGAGGAGAAAAAGAAAAATATAAGAATTATATGGCAATGACAAAAC
AAAAGAAGAGAATCACCAGAGGCAAACATCATTTAAGAAAGTAGTGAGTCAATGTTGCAT
TTTATTTGCGCTAATATTAAATATATTCGTACAAGAAGCGACAGTGAACCGGAAAAAAGG
ATATGAATGTGACTTATGGATTTAAGGATAAACAATCAGTAATCAGAGATTTGTTGATAT
TTTCCCATTACTGCTGTGAAATTAATGAATGGTATGAACAAAATATTGAGAGAATAATTT
TGCTTAAATAAAAATCAAAGCAAGTCCTAAACTGTAGCAGAAATAAAAGGAATAACAGTA
GAATAAATGAAAAAAAATAGAATCAAATGTAATGGAGAAGCTAGATCAATTCTGTTGTTT
AGGGAGTAAACTTACTACTAATGGCTGTAACAAGAAAACCGAAATAGTACACACGAGAAG
AGCCTTCTTCAAGAACAGAAATGTTTTAAACTTTCACATAGGATTTAATAACTTTCAAAA
AATACAGGTGGAAGTGAATCTTGGGCTTTCGAAATACCATAAAGAAGGAAGATTGAGGCA
TTTGAAATTTGATTCCAAGAAAATCAAATTAAGTGGACAGATACTTTAACTATGAAATGA
ACATGTTTAGGAAATGATGATACGGAAACAAATAAGAAGTTCACCTTTTTAGACGCGTGA
GACTGGTAAATGTGCTAGCGGAGGGAACAATCAAACGTGCAGAGGATGACATAGATAGCG
AAAGAGAATTTTTAAAACTGTTTTACCTCCCGGCATCATAACAGTAACTAAAAAAAAACA
ACGCTATTACAGTTTGAAAGCGAGATAGAGGGAAAAAAGGAGAAGCGTATTAACAAATGT
ATCATGTACGACTCTCGCTTGAGATAGATTATTTATCCGGCCACACGGTGGCCGTTGCAG
CGTGGGGTGTGGCGCAGCATCCCGGGCGAGATATTACGATCGATACCAAACCCGCTGCTC
CACCGGAGCGCCTCCTAAATGCAATTACTACTGCAATTCTTGTTGCTCTTTTACATAATC
TACAGCTCATTACTCACAGCAATCCTGTAACAAGCTGCAGTGAAACTAACGCAACAATCA
ATCCATTATCTGCGTCCTCTTAATGTTACATGTCAGCCTTTAGGCACATATGGCGGTTAA
ATGCGGGCGAATAGATCAGGATTCCCTACCCTACCTCGTGCCTTTTTCTTCCTACTTCAC
GGCCGACGATGATATTCAGCAACTGACAAAACCTCTCCTGAGTCTCCCGACGATCCTTTC
ATGACTGCCCATGGGAATCTCCCGACAAAACATTGTTGCCATAACATCATACCACAGTCC
AGATTAGTAGAATCTTCCTCTACGGCGTCTTTTCCTGAAGCCCTGGCCACTTAATGAGCT
GGTCGCCGGCTAGCCTTAGACAACTGCGCGTATTCAGATAAATTATTACTTAGCGTATGG
TTACAAAGTGAATAAACGGGCCGAAATAAGGTGTTGGTTGAGAGTAGGCTTCAGTGTAAA
ACCCTCGTGCCAGACAATGAATTTTTTTTTTTTTGCTATCATCAATCTTTCGACTGGTTT
GATGTAATCCTCCATCCCTTCCTATCTTGTGCATACCTCTTCATGTCTACATATCCTTTA
CAACTCCCCGTCCTCAATTATCTGCTTCATATATTCTAATCTCTGTCTTCCTCTACAGTT
ATCACCTAGCACTGTTCCCTCCACTAACAAATTAACCAATCCAGCATGTCTCAAAATACG
TCCTACCAGCCTGTCTCTTCTTTTTGTAAGCTTCTTCCACAAACGTCTTTCCTCACCCAT
CAGTTCCGAAACTCTTTCATTTCGTACTTTGTCTGTCCACTTAATTTTCAGCATTCATCT
GTAGCACCACACTTCAAATGCTTCAATTTTCTTTATTTCTTTATTTTTGTAATCAGTGAC
TTTATACTTTAAGCTTAGTCAAAAAAAATTAATTTATCCTGCATTGTGAGACGTCCTATC
ACTGTTAAACAAAATGTTTATATTTAAATATCATTTTTAACCTTTTAGTTCACATTACTA
CGAAAGCGTGATTTTAGATTTTTAAACTACAATTTTTATATTTAATCTACTGTTATTGTA
TCATGTCTGCTACATTTCATCACTTTTGTCTTGTTTTGATTTTTATTCATTTTAAAATCT
TCCTTCAGTATTTTGTTTATGCCATTCAGTAACTTCTCAATATCCCCAGTCCGTTCTGTT
AACAAGACAATGTCATCAGCAAATCTTAGCACACCGATTTTTTCTCCCTGAACACTTATG
CCACATGAAAATTTTTCTTTGACTTTCTTCATTGCTTCTTCTACATACAAGCTGAATATT
AACGGGTATAGACTACAACCTTGTCTCGCGCCCTTTTTAACTGATGCATGTCTCTCTTGA
TTCTCTACTTTTATTCTTATATAGTTTATAGAGTATTCTTCTATCTCGATACTTTAGACC
TGACTTCTTTAAAATTTTGAACATCTTGTCCCACCTAACATTATCAAAAGCTTTTTCTAA
ATCAACAAATGCCATAAAAGTATCTTTGTTTTTCTTGATCCATCCTTCAAGTATTAATCT
TGTAACGAGACTGCTGTGTCAGACTCGTACAACTTTATTAATAGCAACAATAATTAATAT
TGATAGGAGGGCTGGAATATTTTGCTCGAAAGTATTTTTGCTTTGAGTCTGGGAGGTAGC
CACCTGTAACGGTGAATCGAGACCATTTCGCACCTGAGCTGGGGTAGCAACATATTTCTC
GACTGCGACAGAAAGCCCACTTATCTGTAGCAGGTATCGCCGAACTGACCCTTCTCCGGT
CAAGTGGACTATTCGGCTGGACCATCTATTGTGCCGTACGCTAGTGGAAAAATTTGGTGG
CCGAAGCAAAACTCGGAGAAGGTCGGATATTTTCGGGGTGAGGCAGTTATGGTAGATCCG
AGTGTGAATCACGTGGCTGTGAACTCCCAATGAACGGGCATGTTACAAAATAATAACGAG
GTGTTTGGTGTGTTCTGGGTCCACATCTCCTACGGGCCGAGGGATTGGTTTTCGACGGGG
TTGGAAGAGGATTCCGATCCAACATCGGGAGAGAAGGAGGTCTTCCTGTGGTGTCTGGCG
GACAGACAGGTCACGCCATCACCGAGTCTGCGATTACGACGAGACTTCGAGCTGGACGGA
TTAAGCCACTTCTGGCTTGCGGTACCTGTGGCGGATATCTGAAGGAAGTGTGCGTGTTAC
CACCATTGGTGCCACAGCTGCTGCATAAACGGCAAAGACCTTCAGCCACTAAAAACAACT
CGGTATTACGCATTCCTCGACCCGTGAACGCCCTTGAGCATCACTCTCCCACAATTTTTC
TGAGCGTATTATTAGCCGTGAGCATTCTGATTTGATATGGGAAGACTGTTATAAATTCCT
ATCAATCAGGAAATATTATTTTATTTAAGTCCAAGACTTAATGGCGCCCTCCTTGATTTC
ATTTTTTGTATAAGCTTGTATTTGTGAACAGCTTTATAAATTTCACATGGATATGTTATT
TTTTGCATGGAATTAACGTCTTATGCCACATATTGTAAGACTCGGTGTTGATTTTTGTTT
GAACATTGGATTTTCATGTTTTAAATTAATTGTAAAGTTCACCGACGTCTGTTGGCATTC
AATGTTTGATTTGAATAAATCTGTCAGGTTATGACTTTACATTAGTAATGCAAGATAGAA
TATCACTTTGCACCCTCTTCGTATTTGATAAAAATCAAATAATTAAAATTATGAAATTGT
TGAGATCAAAAAAATCAGTGATATGAAAATTAATAAAATAATAAAATGGAATGCTATATA
AAGATAATTACCCAGCAAACCCCTGCCTACTACCACAATCTTAAAGACAGAATTGCTTCC
CTTGTACCGCGATTTTTCCTAAACCCAAACTAATCTTCACCTACTATCTCTTCTTTTTTT
TTTTAACTGCTTAACGTTTCCTATAACAACTAGGTCTTTAGAGACGGCTATCTCTTCTAC
TCTCCTTTCTATCCTTCTGTATACAACTCTGGCCAGTAATTTTGAAGCATGTGATGTTAG
ACTAATGGTGCAATAATTCTCACTTTTGTCGGCTTGTGCTTTCTTTGGAAGTGTAAAGGT
GATATTTTTATTAAAATCAGTTGGAGTTTCTCCTGTTTTATAAGTTTTTGATATCAGCTT
GAATAATCTTTCGATTCCTTCCTCTCCTAGGGATTTTGGAAGTTCTGCAGGGATCTCATC
AATTCCAACTGCCTTATTTGCTTTCAAGTCATTCAGAGCTCTATTAAATTTTGTCCTCAA
AACAGGATCTCTTAAGTCATCAATATAGACATCGCCTTCCTTTTCCATAACGTTATTGTC
CAAGTCGTCCCCATCATACAGTTTCTCGATATATTTCTTCCATCGATACCAGAATCAAAA
CGTAATTCTTCAAAATCTTCTCCTGAAAGAAAATGAGTACCTGTTACCAGAAAAATCAAT
ATATCCCGTAGAACATTATTCACATTTAGAAAGTGTGCTTTTTTCCCCGTCCTTATTCCA
TCTCATTAATACTGCAGGTTTGGATTTTTTCCCTCATGTACCAAAAAGAAGCACAATGAA
TTTACTTAAAGTAATTATCTTGTTTTTCCTTTCACACTGAACCAATTATTAAAATTGACA
TTTTTATCACCTAAACTTTCCTTCTCCAATTTTTCACTAAACCGGCATTAACGTTTGATC
TGACAACAGTACACATACTACATCCATACATCTAACTTTCAAAGTCTTCCCTAGGAATAA
TGGAATAGGAAAAACAACTAACGGGTTGGATCCATGATTTTTTCCTCATTCATTATTTAT
TACATTTTCTGCTGGTTTACCCAAATTTTAATTTTTTCCGCTGCCCACTTTGCTAATGTC
GATCATATCCAGATCAACGTCGCCCTCCAACTGTAGAAATGTTCTCATTAAATTTCGTTG
TCTCCAATTTAAAATTAACAATTATTGGTCGTCTTCAAAACACCAAGTTTAGAATTGCTT
TCGACAGTTCTATTATTTATACCGTCTAGTTCCTAGTTTACAAAAAATCTCAGGTTCATT
CTAACGTTTTAGAATCAACTATTTTAGGTGCTGAATACTTCCATGTATTTGATTTTTCCC
GTTGTCGTCCTCGTCATGCGGCATCACTTAGTCGTACAGACGAGCAGTAGTGGTACTGGC
TAGTAATCTCTCCTTTCTATGAGATTCCTAGATCCCTGGTGAGGTTCTGGCTGTCACCCA
CCCAACGTGTCTCCTGGTCTACCGATTCCATGTGCCAGTATTTTCTAAATACTAGTATCT
TGTCCCGATGACATGAGTACGTTCACCACCTCAAATTTTTGATGTTATTATTTCACAGTC
CTGCAATGGTAACAGGGCACTGCCGCATTATCAGAGACAGGCCAAAATGTCGAAATACTG
TTTTAGGTGGATTATACTGCTGACTCTATTTACTCTGTAAATCAAGTATATTCAAAATTC
AGAATCTTGAACCACCCAACCACTATTTAGAAATTTATAGGCCATCTGCAGATCCTAATG
TGCAACAACGACCATCCTTCGACTTTAATCAGTGGTTAAGAAGTACGAAGTAGGGATTGC
AAGCAACTTTTGAGGACATGCGGGATTCGTCCAAACACCCAACTGTGCAGCTCATCTGGG
CCTCTGCCTTCTAGCCCAGTTCTGCCACTCTTGCAAATTTAGGTAGACTTCGGTTTTACC
CACAGCAAATTAATGCTTATAACCGTCAGCATAACAGCATTTTCATTTTATCATGAATAA
CTAAATTAATATAGATTACAGTTTATTGGGTGATAGCTAATACTACACTGAAACTAGAAA
ACAATAACAGACTAGATTTATTACGCCTTTGGCTTCTCGTCCTAGATTTAACCTTGTTCT
ATACGCTAATTTAACATTTTCTTAAATTTTGCAAGCTTTTTGGAAAGCTATACGTTACTA
TGCTCTTCATCATTTACCAGCAAGATATATTGGGAACACCTTGGTTTTAAAGTGGTTGGC
AGTGGCGATTTTTTTTTATCACACTTAAAGTGCTGCGCAGATGCCACGTTAAAGAGGGTT
GAGAACTTCTTGATGCGATGTTTTATAAATTCCGGTTCTGTAAATGTACTCAAATCTCTT
TAAATCTGAATTCTAAGGACGAACGAGGGGCTTTTTTTTATAACAGTCAGAAGCACTTTG
ACCTGAAATCCTTATTTTTCAGCTGCTTCACGTAACGAACAAGCGTATACACCTTGGTAT
CTTACGGCTAGGTTATTTAGGTGCCATGGCATCAGTTAATTGCTTATTTGCCTGGTAGCA
TTTTTTCGACGCATTTTGTGTCATTGAGAGTGATGTGCCACACTGGAAACTTGATTGTTG
CTGAAATCACGTTTTTAGATTACCCTCCCATACGCTATGTTTCAGGTCTCAAAGTGAGGT
AAAGAATAATTACTGAAAGCTAAAACTAATTAACAGAAAGTACAGCGAGCGACAACGCCA
CTGTGTGATTACGGACTCGGGGCGTAGCAGGCAGACGCGCGCGCATCTCCACACAGAGGT
CTGGTAACCAGCACCACTTGAATGGAGAGGCCTCCACACTCCACGAACGGTGGCCTTAAT
GAAACATACAACAAGCAATTCAGGTAAAGTCAAACGAGCAGTGAGGCAACAATTAAAGCC
CACAAGAAATTAATCAAATGTGAGAGGAAACTGCCTAAATTAGATACCGTATAATTGTCG
AAAGGACATCGGCTCTCGATTACACTTGAAAGGGAACGCTGTGCGGTCTGGTGTCAGTGT
GTTAAGAGTCTGCGCGATATGCCTGTATACCTAAACTAACACGGTAACCCTAAGAAAAAA
GAATTCTCAGACAAAAGCATGACATCAGAAAAAAGGAAGCGTTCACTTGTAAAAATAAGT
TCTAGAAGAAGTGAAGGACGGGTCGTGCGTGAGCATTTAAAAATCCCAGCCACGACCGGC
ATTTGAACTAGGACCTTGCAACTGAGCAAACTTATCATTCACTTCAGCACTGAGAATATC
TTCCGAAGATGCTACTCAAACTCATTCGTTTTGCCGGCACTATACAGATAAGTTCCAACA
AAGAATGATAGTTCTGTACTGCACTGTTAATATGGATATGAATAGCCCGTTTTTCTTGAA
AGCTATTTACAAACTTCAACACAGTTTGAAACAAAAGTTTTTAAATACAATAAATAGCCC
ACTCTGTTGAGGTAAAACCGCTTTTGAGATAGACCTAAAACGAACAACTTCGACCCTAGA
TCACGCATTTATTTAACACTAAGAAATGAAAAAATCTGAAGACTCTACGTAACAAATTCT
AAAAAGCCAGTACAATACACGCAAGGATAGCAAAAAATATTTTCTTTAAAGTGTTCTCTA
TGTGAAAACCACCTAGAACATAATCTTACAAAATTTTGAATATTATATTTGAGCTTGAAT
CATTTAAAGACCAAATTTCAAGACTGCAAAATATTCTGTTTACGAATTAGAGGCCTCTAC
CAAGCGGATAGCCAGCAGGTCAGTAACATCAGGTATCTGTTCAGATACGGTGCCCTAAAA
TATTATGAGTGTTAGGATACACTTCTTCCACACTTGCTTCTCTTTGAACTGTTTCGCTAT
TACAGTAGCCTGTTGTACACACTTTGATAATAAATTTGGCCGCCGCTGAAAACTGGCTTG
CCAGTATTGCATTACTGTTTCCTGGGATGACATTGATGTCATATTTTGCAAAATAAGGGT
GATAGAAGTTTTCAGCGGCGGCCAAATTTATTGTCAAAGTGTGTACAAACAGTCATGCCT
CGTCTATTACGACAAACGAAAAGAATTGATCAACACGCGAACATGCTATCATAAATGATG
ATCAAAATTAGAACATTAACTTCTCTTCTTGACAGGAAATAACTGTACTCGGTTGAGTCA
CACATGACAAACGGATGGAGAACAACAAAAACGTCACGTGAAGGTAGTCATCGCTTTCCT
ATTACTAGATCAATGCCGAAAGGTTTTTTTATTTGACCAAATGTGTCTCATAAACAAGCA
GTTTGACCTCTTCCCATACCATCGAAGGAGAGAGGAAGCAGATGGAGTGAAACTGTCGAG
CTGGCCGGATGCCCCCCCCCCCCCCCCCATCATAGCAACACACACTAGAATAAGGGCAAG
AACAACGTCTACAAGATAAACACATTACAGTACGTCGATCTGAGAGCTCACTGAGTGCCT
GTATCTACATTTACATTACGACGGCCCTCAAATGGTGTGGTCGCCAAGTCAGTGACAAAA
ATGTTTCCAAGATGCTTTGATCAGGAGGGGACAAGCTCTCGGTCCTTAGACACTTTGCAA
AGAGATCAGCTGTAGGAAGCAGAATAATAATTAAGGGATGTACAGGTAATCGTTCAAGAT
TTATCTGCGTTCAGATATGGACACAGAATCTTGAGATTTCATGTTATTCTTATTTAAGTT
TGGCGCGACTATATTACCTCATAACAGGTGACGAAGCTCGTTCATGGAGAACTAATGATT
GATGAAGTCTCTGAAAGCGAAAATGTATTATGACCTGAGCACGTCCGGGCAGGGAAGAAA
CTGCTTTACAATCATTTTCCAAGAGCTGCCAAGAGGAATGGGACACGATTCACAAACACT
ATTAGGGATCCTTATTTATACTATTATAGAGCTTCGACGGCTAATCTATCGCGTTACGAG
AGAGGTAAAAAGGTCACAACCTAAACAAACCTTCCGAACGGTCAAAAAGAAAGTTTTTCC
CATTCCAGAAATCTGATAAAGATTTGCTTCGTTCGTTTGTATGCTAGGACGTCTCCCTTA
ACCCGTTAGGATCATCGGGTAAGGTTAAGCCACAAAATAAACTGAAGGCGCGACAGATCG
AAACTATGACATCGGCGTCTCCTAGCCAGCTTTTACTTTGGCTTTTACTATGGCAATTTT
CTGTAGAACTAATGATATAAAACCATCGTGCAAGTGTCTGCAATAACTACTGTCTGTTGT
TGTTGTTGTTGTTGTTATTGGAGCTTAAGGGCGCGTCGACGACGGGGTTATTAGCGCACT
AACAACAACCGGCTTGGCAATGTGGTTTAAAAATTACGACATTACGTCTGCATGGTCGAC
TGTAGAGGGGTCGGCCACACAGACGCATAAACAAATACTAAAATGTTGAGTTGTAAATAG
GTCATTAAAAGAAAACGATCATTCGAACGATGGCTGGACGGCTGTAAAGGGGCCGACCAG
ATTTAAAAGGCTTAGAACTAATGGCAAAGAAATACCTATGTACATGGATGAGTGGCTGTA
AAATGGCCACTCATCCACCTTAAAAACTTAAGCCGGTCTTCCCACAATTTTCGGGTTAAG
ACCGGCTAGTATACAGAATTTTAAAACGTTAGCCACATTGCCAGCGTCATTATTTAAAAT
AAAGGACAGATCGTTGGCTAGGCCAACGTCTGACCTTATATCCAAAAATAAAACACAGTC
GGTAAAAAAGTGGCGCACCATCAGAGGTACGCCACAAGCATCACATTCCGGAGGGTCCCC
TTGGCGGAGGAGGAAACCATGACTTAGAGGACAGTGCCCTATACGGAGGCGAGTAAGGAG
AACCTCATCCCTCCTCGCCCGCTGGAAGGAGCTGCTTCACGGCTGAAAGGTTGGTTTGAC
CAGCCGGAGCTTATTATGCTCTACTTCCAGCCACTGCCTCTGCCAAACATCAAAGACAAA
TCTCTTCACCGCCAAGGCAAGGTCTGACTTTGGGACCGGATCAAAGTCGGTTCTGACCTT
GTCGCAGGATAACTTGGCAGCTTCATCAGCTGCCTCGTTCCCCCTGATTCCCACATGGCC
TGGCACCCAGCACAATATTACCTCCTTTCCATGAGATTGAAGAGAAAGGAGGGCGCCCTG
GATGTCCTGGACGAAGCGGTCTGCTGGGCACATGTTTACTAACGCCTGAATACAGCTGAG
GGAATCACAGCATGTGATATATTTCATACAACGACTTACCTTCATATGCTGGAGCGACTT
TAGCAGGGCGTAGCACTCGGCAGTGTAAACACTGCACCTGCCATCCAGCTTGTATGTGTA
AGTCGCTCGAGGGAACACTACGGAGCAGCCTACTCCGTTAGCCTGCTTAGACCCATCCGT
ATACACCGGGGTAAAATCTTGATACTGGTTTAAAATGTCACTAAAAACTCTGGTAAAAAC
ACTGTCAGCGGTAGACAGCTTATTGAACCTTTATATATCTAAAATCGTTCTGGGCCTCTT
TAAAAGCCAGGTAGGAGATTTACTTCAACCCTGACGATAAAAGGAGGGCAATTCAAACCC
ATACTCTTCTAAAATAGCCTTTGTACGATGGCTAAACGGTTTGGTCGCTCTGTGGCGATT
AACATATAGTCGTTCGAAGTTAGGTGTCATCACTACGTCGTGCACGGGACTACCAGGAGT
TGTGGCTATATGTACAAACTTAGACAATAAATTTGGCCACCGCTGAAAAATTCTATCACT
CTTAATGTGCACAATCGGACATCAATGTCATCCCAAGAAATAGTAATTCAATACTGACAA
GCCAGTATTGCGTTACTGTTTCTTAGGATGACATTGATGTCAGATTGTGTGAGATAAGAG
TGATAGAATTTTTCAGCGGTGGCCAAATTTATTGTCAAAGTGTGTACATAGTGTCGCACC
ATGAGGAGATGCCGCCGGATGGAAAGCGGCGGCTCGCCAGACTCAACACAAATGCTGGGT
ATTGGGCTAGTGCGATAGGCACACGTGGCGAGCCGAATTACTGCATTGTGGACACTATCC
AATATCCGAATATAGCTGTCCCGTGCCGAACCGTATACAATGCACCCGTATTCCAACCGC
GACCGTACAAAGGCTCGATAAAACTGTAGCAGGCAGGAGCGGTCGGCGCCCCACGACCTG
CCACAGAGACATTTTAAAACGTTTAAAGCTTTCAAGACTCTGGCTTTTACATCTTTAAGA
TGTGGCAGCCAGCTGAGCCTTGAGTCTAGAATGAGGCCCAGAAAACAAACAGTATCAGTA
AAATGTAAAACGATGTTCCTCAGAGTAAGGGGTTCTGCTAAAAGACTTCTGCTACGAGTA
AAAAGTACACACCGGGTTTTCTCAGCAGAGAAACGAAAACCGTTGTGCACTGACCATTCA
TCCAGCCTGTTCAACGCGAGCTGCAACTGCCGCTCTGCGCTTCTCAGGCTGGACGATGCA
ACAAAAATTAAAAAGTCGTCCACATTTAAGGAGTACCTTATGGGACTCCTTATAATGGCA
GCAATGCTATTAATAGCAATGGCAATGGCAAAAAGCGTAACTCTTAAAACGGACCCTTGC
GGAACACCGTTTTCCTGAATAAAAAGATCAGACACTTCACTACCAACTCGTTACCGGAAG
TAACGACCAGATAAAAATGACTTTAAAAAACGGGGTAGGTTACCTCTAAAACCCCATTCG
TGCAACTGTTTTAAAATAACATGCCGCCAGGTAGTATCGTAGGCCTTTTCGAGATCAAAA
AAAGACACCCACAAGGTGTTGGCTGCGGATAAACGCATCGTTTATGCCGCCTCCAGAAGG
ATCAGGTTGTCCAAGGTGGAACGGAATTTCCTGAATCCACACTGAAAGCGGCTCAACAGA
TTACGGGACTCAAGACACCAGATGAGGCGGCGATTGACCATCCGCTCCAGTGTCTTCCCT
ACGCAGCTTGTTAGGGCAATACTACGATACCTACCTGGCAACAATTTGTCTTTCCCTGGT
TTTAAAATAGGGATTAGTGTTGCTTCTTTCCACGAGTCGGGGAAGTGCCCTCCGGTCCAT
ATATCGTTAAAAATATCCAGAAGGTACTCGTTAGCATCTTTACTTAGATGCCTCAGCATC
TGGTACTGGATCAAATCAGGCCCTGGAGCAGCGTCGTTAGCGCTATTCAACGCTGACTCC
AGATCCCACAATGTAAATGGGCAGTTGTAGGCCTCTGTATTCGACGAATCGAAGCACAGC
ACCCGCCTCTCACCAGCAACTTTTCGTCGCTGGAACGAAGGGTCAAAGTTGGCGGACGAA
GTGATAGCGGCAAAGTTCTCCGCCATCAGCTGCGCTATGCTTCGTTTGTCGGTAATTATA
CGTCCGTGATCCAGTAGTCCAGATACTGGTGGGCGGGAGTACCTTCCAGATATACGGCGG
ATGGACTCCCATACTTTTGACGAAGGAGTGGAACGATTGATAGTGCTCACAAAGTTCTGC
CATGACCTTTTCTTGCTTTTCTTAACAACACGAAGCGCCTTAGCTCTGGCAATACCGAAC
GCTGACAGGTTGTCAGATGTTGCATACAACCTAAAGCGACGCAACGCCCGTCGGCGACCC
TGG
>VvP24XO-681#RC/Helitron_175829-184710 [forward] 8882 bps; scores=10:7 Multi_5'_ends:
TCTCTACTAAAAAGTGAAGCCCGTTGAAAATGTGATTCTAACTATGTATAAAACCAGTAC
CAGGTCTACAATGATGTTACGTACAAAGGAATAGTGCCGATTAAAGGAAGATGAAACTTG
ATGCAGAGAAGACGTACTGGCTTAGTAAAGGACCGGGAGACATGAATAGTTGGATGTAAT
GAAGAAATTACTGCTTTTTTGAAAGAACTATAGACACAATTTTAAGATCTGGAAATTGAA
ATAAATACCGTATACAAAATGAGGAACGAAACAGATTACCATAGAGAAACGAGGATGAGA
GATACCCTTCTAAGGTCCGACTTGATGTGGAGAGATGATGTGGAAGATTGACTGGTTGAA
AACCGGTTCGTTGGAGACCAACGTCATCAGAAGACCATAGAACCTACAAATACGCAAGTA
TTTAAGTAATAAACAAAACTATTTAAGTAATCTGTAAACATAAAAATTATGAATGTGTAT
GTTTACTAAATTACGTAGTCATGAGACCACTAATTCAAGTAAAACGGAATCATTAATGCG
GAAAAGGCTAACGTATGTCTATGGATTTTACGTTCGATTCCCTCGGACTAATGCTTATAT
TTAAACAGGATATCGCTAAAACGTGATTTGTTTTTCAGAAAATAAACTTATAATCACAGC
GTTTCCTGGTTCTTTCTTTATATTTCGCTTCCTGTGCGTTGTATCAGTGCCAGATAACTA
ATGCTAGAGACTGACTTTTTCCTGCTGTGAGGTTATCCTTCACGAGATTTTTTTTGTTTT
TTATTTGCAACGCAGCTGTCACAACTTGCCAACGTCACTGTGTGTCCGCGGGAAAAACAA
AATTATACGCGTAGTCCTGTTATACGTTTAGTTTTTGTTGCTCTGTCCAGAACCAGACGT
CTTGACGAAGACAGAAGCAGGAAACTATCTCCACGAGATTGTTCTCCTGATACACTGTAT
TTTCAAAGCACAGTAAGAAATCTGGAAACTATTTGTATTCCAGAAAAATGAGCTTCCCCA
TTAAGTCAGGCTCCAGGTGACTAACAGCTCAAAACTATGCACCTCACAGAAACATCGTTT
GTCTTTAACAACAGTAAAGTGTTTTATGCCACATTCTCTTGTCGAAATTAAATTTGAAGT
AGTTCTAGAAGTTTTATTTAATTCTGTTGAAGGACTAACCACCTTTTTTCCTACTGATGT
CATCTAAATAGCCTAGCTTTCGCATAACCCGTATGAAAGGAATATTCTATCAACTAGTTA
CGAGCTTTAATACAGTATTTTGCAGCTCACTGATAAAAATTTGCATTTTGTGATGTCAGT
TCAAACGCTAAATGTGTACCGTGCTTTCAGCTAATCGCTGTTTGACCCAGTTGTGGTATC
GAGCGTAACGTTAGCATGTAATTATCAAAACATTGTTTGCCTATGTTAGTCAAACCTAAT
CACGTCGTTGTTTACAACAATTAACGACAGGTTGATAACTCACTACAGTGCATGTCACCA
GTCTGACAACAGTCTATTATGTCAGACATTATCGATTCTCTGAGCAGTAAGGCAGGGAAT
TAATCGTCAATAGCGCCACGCTAATGCAACGTGTCTTTATGCGAGTAGCGTGTTTGAATA
CATCAACAGTGAAAACTCTGACAGCGTCTGCTTAGTACACGCTGTCAATAGAACACGATT
TTGCCGCCCCCTAAAGCAGCCACCCGAGGCAAGTGCCCCGGTTTGACCCCCCCCCTTTTT
CCTCCTCCTAGTTCCGGCTCTGTTACACACAGGTCAGTATTATTACTAAAAATATTACGT
AAGCATGATGATCTTTATGAGGCATTAATTTGGGCAGTTCTTCCCAGTTATGTAGTAATT
ACTTGACCACCTGCAATAGCAATACAGAAAACCAACTTGCCGTTCAAAGCTTGTGATTCA
GCACACTGTATACGGACGGTTTAGACTGTTTTCAATCCCATAGGACACTTGCGGAACTGG
CGTCAATCCCGCAGAAAAGTTATTAAAGTGTTATCAAATTAAATAATAAACGTCTGTTTA
ACTGACTAATAAATCAATTTCATTGTGTATGGTTATTTCAGTTGTTTATTTTATTTATTT
ATTTATTTATTTTTCATGGCATTCGGCAACTTAAGCCATTCAGTCAGTTCAATATGATCA
TTACTCTCGCAGAGTACCAGTTTCTCCAGTACGTTGTAATAGCTTCTACCTGTGGACACT
ACAGGACAGACAACGACATTAACACACACACAACACCCATGCCCTCGGCCGGACTCGAAT
CGGCGACCTTCGACACGTAGGGCTACCACTCTAGCCCTTACGTACAGAGGCCAGCAAATT
TCGGTGTTAAACAATAAAAATATTATTTTAGCTAACAAAATGACGTCAATTTAAAAATTT
CAGGTCTCTCTTAAGTTTATTTTTATAACTATAAAATAATACCTTAAACTTTAAAGTACC
TTTGTGCTTTTACATTTTTGTTTTTAAATCAAATTCTACTAGTCAAGTAAATAATCTAAT
AAGGCGACTATTCATTTTTTTAGTCGCATTACATGTCATAGAGCAAGTCATTTTAAAAAA
AATAACCTATTTATCTACTAAGCAGACAAACACTCACATAAGTTGGTATTGGTGTGTAAG
ACAGAAAATCAAATTGAGCCTTAAAAAATGAAATATTTCGTAAATCAGTCAATCATTTCT
GCTTTAGGAAGCAAGATCTTAAGAATCAAATAGTATGATTCTCTTTACTCACCTTGACGT
CGACTAGGAGTAAAGCCATGATGACCAAGACCAAAAAGTAGTGATTCTTTTGTTTTACAC
TTCTCAATCAGCTGCATATATATATACAGGGTGGTCAGAAATTCACTCATCGGCGGGTAA
GAGTGTTTTTCTTTTCGTTTTCTTTGGCGGTCCCGTGCCTCGAGTACGCTTGGCAACACC
GCCTGTGGAAGGCTGTTTGAATTCGCCCGCGCAGCGCTCTTATTGGCCAACTTTAGCTGC
GTATAACTCAAAAACGGTACGACTTTTACTAGATTTTTTTGTATTTATTTCGTTAGTGCA
ACGTCCTGAACACTGCCCTTACCCGCCGATGAGTGAATTTCTGACCACCCTGTATAACCA
GTGGACAAGACGTGTCTTCCCGCTTCATGCAGCGCTCAAGAAAAAGAAAGAAAGAAAATT
GAACATACAATTATTTTTGTACTGCCCTGCAAGCAAATATATTAAAGTAATTATTTTAAT
TACGTACATATTTATGCAAATATAATTTTATTAATTGGATTGGTTTCTTCTTTTTTTCCT
CAACCGTTAGGTTGGAGCATACTTTTTCTTGGCAAATTTAAAATATGGTGGTTTTTCTTT
GCCTTTTCCAATATATAATTGTATTATCGTGTTTATTGTTTTCTCTTGATACCTGTGATG
TGCGTATTCTCAGTGTGATGTCTTGTGAATGAATGAAAGAAGGAAGGAAGAAGGAAAAGT
GTGAAACCAGATGCTAGCCCATTCAGTTCAACTCTTCCTAAGAACACAAATGGGCCGCCA
AGCTTAACGTCCCCTCCGACAGACGAATCACCATCAACACTGCAGCATGCCCTAAATCCT
TATGCATTGCGGAGAGACTTAGGACCGAACATAGAACGTTGATGCACAGTAAAGTTATCT
GGAATTGCGCACTACCATCTATCCAACCCTACAGACCACGTCCTGATGAAAATTGTTTCC
ACTGTGAGTAATCTATCTACCTAAAACCGGGAACTATCTCCCTGCCGCAACCAACTGATA
AAGCGGGACGAGTTACCATTATTTTATAATACCGAATAATTTTGGAAGATTATTATATTA
ATTGATTAGAAGATTTATACTTCGTATACCATAATGTCAGATTTTGCTGGTATTATTACT
CAGTTCACTACAACCTTAGTAAATAGTTAGAAATACGTAACATATTTCAAATAAATCATA
CCTAAGTTCGGATAAATGTGTACAAGTGAATCTATTGACTTACGAATCTCGACGAACGTC
AAAAACATACACAGGTTGACGAGAGTCAAATGTCTTTTGGATTGATAGGGACAATGTAAT
TCTTCGAGCCTAAGTTGGGATGGAAATCGAAGAGGGAGGGGGTGGCAACGCCGCACAGGC
TGACACACTTTTTCGTACCATTTTGCGGATTGAGAATCTGCGCAAAGGGTCTAGCGGAAT
AAGACAGTGAAAAGTGCCCCTGGCCCATCCCGTTCATGGGGCATACCACTTCATAGATCT
TGGTTAGCATAGCTTTCGGACCTATTTTTATTTCAATGCCGCAACTCTAGGGGGCGCTAC
GGGGGTGAATGTGCCAATGGGGCCTAAATGCATAACTCGTGAAATCAATGCGAGAAAATT
CTGAAAAAAATCAGGGACGTGCATATTGCTACAGGAAATATCTAGTATTTTTGTGGAATT
TTTGGCGCATTTTAAAATGTTTTATCGCAATTTGTTTATATCGCGTTCCTAGTAAACAAA
GTCATTTCCTTGAGTGACAACGTTTAAATTTTTAATGTAGAATCATCTATGGGCACTATA
TCTACGGTTCAGATTTAAGACCTGTGCGAGTGGTGCAACATAGCAAAAAAAGATAAAAAC
TCATACCAATTGTCTCAGGCTGTTTCATATTTGGCAGAAATGTTAAACGATGATAACACA
ATCAATCTCCGCTATTTGAATGAGAAGGGCAACATCGCCAAATTCGAAGTTCGATAACGC
CATATTAACGCCAAGACGTACAGATGTTATATCGATTATTCGCCGAACTCCACGGGTTAC
ACGAGTATCAAGCGATACTACTGCGAATGCGCTAACGGTAGCAGAACGATAGGATGCTGT
TCTCATATAGCTGCGGTAATTTATTACCTTTCAAATGCTCTATAGTTATCCAAGTTCTAA
GCAGGCTTTTTGGCGAAGTTCATGCAAATCCTGTTATAGAAACGGATAACAACGAAGATG
AAAGTTAAGGGAGGAAAAAATGTTGTTACGCCCTGTGATTTTTGTTTTGAGTGCTTTGAC
TGCAAAAATATTTTCTTAGCAACAAATGCCTGAAAAATATATTAAGTTCTTCTTTTTCTA
GGATTATTTAGTATCCTATAAGCCGCTCCTTTCATTTGACAAACAAACATCTTAGTAACC
CACAATATAATATTTCAGCACCCGTGTCACAACCGTAATTATGACGTGCGTACCCAACCT
AAGGGTCCCTGTGTGGTAGGCAACCAGATAGCATCAAATTCAGTGTTTATTTCTTTTTCG
CTATGTTGCACCACTCGGACAGGTCTTAAATATGAACCGTAGATATAGTGCCCATAGATG
ATTCTACAGTAAAAATCTAAACGTTGTCACTTAAGGAAATGACTTTGTTTACTAGGAACA
CGATATAAACAAATTACGATAAAACATTGTAAAATGCGCCAAAAAAATTCCACAAAAATA
CTAGATATTTCCTGTAGCAATGTACACGTCCCTGATTTTTTTAAAAAGAATTTTCCCACA
TTGATTTCACGAGTTACGCATTTAGGCCCCAATGGCACATTCACCCCCGTAGCGGCCGCT
AGAGTGGCGATATTAAAATAAAAATCGGTGAACTGGTATGCCCCATGAACGGGATGGGCC
AGGGGCACTTTTCACTGTCTTATCCCGCTAGACCCTTTGTGCGGATCCGGCAAACTATCA
AATGATGCGGGATCCCGCATTGCTGGATTGCAATCCTAGTTTAGATAGGCAGTTACTGGA
GCCCACATTGTATGACTGAAATAATAACTCATTAAAATAAGGAATCCTGGAAGTTCATAC
TTTCGCCAGAAAATCAATTAAATATTAGCTCCACAATCTCCGCGATTTATTCATACAAAA
ACTATTCTACAAACATTACAAACAAACATATTTCTCAGCCTACGGTGCCTCTATCGCTGA
TAAAATAAATACACACAATATATTATTTACAAATACAAATTCTGAATATGCTTCAGAATT
AATGTCAAATTTTCAACCTGTCAATTTTAACTTTTAGTCAATCTGCTGATTGCAGGTTAT
ATCTAAGGTCAAGTAATTTATCCTTACACTTTTTTTTAACTCTCGTCGACGTCGTGGTCA
TTAGACGCTGGATAGGACTGGGGAGGGTAAGAAACGAGAAGGAATTTGGGCGTGGCCTTT
TGAAGGAACCATCCCGGCATTAACCTGTAAGATTTGGGGAAACCATGGAAAACCTAAATC
TGGATGGCCGGACGAGGATTCGAACCCGTATCTCCCCGAATACGAGGCCAGAGCGTTACT
GGTCACCCACAATGCTCGGTTTATCGTTGCACCCAAGTATTCAGTAACATCTGAAATAAT
CTTGATTTGGCTGGTTACAACTTCACTCAGTGGATCAGTCATCTTCAGTCTTTTCGTCAG
CCTCTTTAACCTCTAACTTTACTGTCATAATACAATAGGTGTTTATGAAGTGAATTGACA
TAAAAGTATTATAAACTCATGCTCACTGTTATAATAACAACGTTGTTTAGGTACTTAAAA
TTTTTAATTAGATGATTATTATATATTAATATTTCAGGATGAGAGTAAATGGTGATGGGA
TTAAGTGAGTGAATGAGAATATATTGCAAAGAGAAAACAGTATAAATTATGTTTATTTTG
GCTGATTTACAAACTACGCACAATCTAACAAAAACCGGCAATGAGCTCTGCAACTCTATA
ACCACAGTTAATACGAGGCGCATCCAGAAAGTAAGTTCCGTTTGGTAATAAAAAGAAATT
GTACACAGATACAGAAGAAATTTTTATTGCACAAAATTCTACAACTCTTAAACTACTTTT
CCACATAACTGCCGAAATTTTGCAGGCATTTGTCATAGCGTGGCACCAGGTTTTGTATAC
CTTCTTCATAGAAATCTGCCGCCTGTGTCTTCAACCAGTTGGAAACAGTTTCTTTCAGCT
CGTCGTCATTGGTGAAGTGATGACCGCCAAGGAAAGACTTGAGATATAAGAACAGATGAA
AGTCTTGCCAGTTCTTCTGCAACCAAAGGTGGACACCCACTTCGTTCTTCATCGTGCACA
TCACTACGCCCGCCATTGAACTGTCGGACCCATCTTCTCACCATCGAATCACTCATCGCA
TTTGGTCCGTAAACATCGCAAATTTGCCGATAAATTTCACTTGGTTTCACTTTCCTCGCA
TTCAGAAACCGAATCACAGACCTGATTTCACAGGCGGCGGGATTTTCAATCAACGCCGAC
ATTTCAAACAAGCACAACAAAGCGTACGTAACTGACAGCGATCTCCAAATGGCGCACGTT
CTTCCCCTTATACACATCGTCTACAGCGCATGTGCGGAACTGCAATCGCAGCGCTGCAGC
GGAGATAAATTGAAACGGAACTTACTTTCTGGACGCGCCTCGTATATAGGTGAAACAAGA
ACTATAGATCCACTTGAAGGAGCCTTGTAGGTAATTGTAGTCTGTGGCAACACTCATCAA
GTGATCAGCGATTCGATACATGGAGTGAAGATTTTTCAGCGGGCAACAAGTGAAGGCGCC
GTAGATTTCCTGTTGAGCGACAAGTGATCATCACTGCATCGCGAGTGAAGGTAGAGGGTC
TCTATCTTGTCCGGCGGTGAATCATTGTTGCCTTCTCCGTAGCTCAGGATGTATCTCACC
CTGTCCAAAGTCTTCCCTAACAATTCTCAGGCACATTCTATTAACTAGATCTCTCCACTC
GATAAATAAAATATTAGCGGGCGTTTCTTAATCCTCGTGAAGAATCAGAGTACTTCCCTT
CTTTCTGAAATAAACAGCATGAATTGTTAATGGAATGGAATAACAAAACTGAATGGCGCA
GCCAATCCATTTCAATAAATTATTTGAAAACTTGGATCAGGATACATTTTATAGCTTTAC
ACAACAGTTACATAAATCAAGGCCAATCAGGGCCAATTGTTTAGGACAGTTGAGGAGAAA
AACACTTTTACCTGCAAGATCGGAGACTGTCCACCGTAGTAAATTTTTCTGTATTAACAA
GTTCGAGTCCCCTTTATTCAGTGACGGATCTATGAATTTTTCGATCCGGGGCAAAAACTT
AAACTTGACTCCCCTCCCCCTGAACATCACCACCACACTAATTTGACGCCCCTTCAAACA
AGATTTTTGCCGCCCTCCATATCCTGGAGTATAAAATGGACATAAATGTTACATCAAACG
GTATGAATGTAAGATAACGCACAATACTTTGAACACGATGCCAACAACAGTAGAAATAGG
GATGATAAACCAATATCGTGGTACGTAATTGGATTGGTAATACACACTTTGCACTCTTTG
GCTAAGGCATTGCTCTCACTAAACAGGGAACGGAAATAAACGGATCATTTGGCGTTCGGT
AGATCGTTCCTACTTTACTCCTGAAAATTTCCCTGCGTGAGGAATGCCATCAGAGCTCAA
TCGACTGCACTGAATATTAATCTATGAGATGGCGTTTGAACCTCCGCGCATCAAGAATGA
GGGGAACTTGTGAAAGCTGAGTCTGCACTCTCTCATGGTGTGATGGATTGCCAGCCACGC
CCGCAGTGCCATTACAGCATGCACGCGTTCTCAGCGAATGGCGCTTGGAGTGATACTAAC
TTGTAATGGCACACTTGATCAGAAAAACCAATTAGCAATGCTGGAAAAACTAGTGCCGTT
GGTGTGAAACGAAATTATTATGATTATGTGGATACCTTTTCTCTCTTCAGAATCACTCTA
ATTGTTGTGGTGTGTGTCAACTAAACGCTATTCAAAACTCGTAGCGTATGGAAAATCGTC
CAGATAGGCCGTCGATATCAAGCTGTACCCCAGTCCGTAGCAACACCAATGATATCTCCT
AG
>VvP24XO-690#RC/Helitron_1020663-1023287 [forward] 2625 bps; scores=10:7 Multi_5'_ends:
TCATATATTATATGTCCAAATCTGAGGTTAAGTTTCTTAACAGCTGTTTAAATTAATTTA
ACTCTTGAATTTACTGTTTATACTTTAACTATTGCTAATGTTAGATAAATTACTTTAAAT
TATTACCAAAATTAACTGTAAAAATGACTTTAAAGTGGTGGCATCCTACCTTACTTCAAT
TGAACTCGCTATCTTGGAAACTAATTTTGCTATGCGAAATTCTAAGATATGTTACATTAT
GTTCTCTTCTTACCAATCTCTTTAACCTCCTCATCTCCCTATTATAGTATACAGGTTCTC
TACTTCTCTTTATATTCTGTTTTGGAATAAATTTTTCTTCCCCCTTCCATTTTATCTCCT
TGAACCCTTCCCACCGTGGCTCTACTGTACTATGCCTTCCTTCCATTTGTTGAACCATTC
TGTGAAATATCTCTCTTCAAGTTCGAAATCTGTGTCTTTTTAAAATTATTCCTATTTTCC
CCTACAATTTTGGCTGCTGGTTCACTGAATCCTCTAATATCCAACAGAACTGCTTCATGA
TCACTTGCTTATTCCTTCAGTTACTGGACACCCCACAACGTTATCATCAGGCTTTATTAG
GAATATATCCGAAATATTTTGTCCCCTAGTGTTCTCCTCTACCACTGGTGTAAATCCTCC
TTCCCTTAATAAGGTATTTGCAAATCTCTTTTCCATTGTGTTATTAATCTTATTTACACC
TGGTAAATTTAAATCCCCACCAATAATGACCATTTTATTCTCACCTCTGAAATCTCAGTA
TGAATTTAATTTACCCGCAGTAGCCTCATCTTCATCTGCCATTCTTCCACTGTGGTAAGC
AGCCAACACCCTGATTTTTTCTTTTTTATTACCCCAGAAGTCTACTCCAAGTAACTCATG
GTCATTGTCTCCGAACACCAATGAACTGTAGTAGTCTTTGCTAACCAGTATGAATACCCC
TCCCCCAGTTGCTCCTTTATCTCTATGGTACACTCTGTTACTATCGGGGGAAAATCTCAT
TGTTTAGTACTTCTTCTTTTAACCAAGACTCTACCCCTGCAATTACTTGTGATTCGTGTA
TCCCTATTAAGTTTTGCAAATTCGTTTACTTTGTTCATTATACTTCTACTGTTTGCCAGT
AACACCCTGCTTTATATTTCAGCTGTAAGCATGAAAACTGTTAAATACCTACTGTGTTTT
GTAATGGGGTTTTCAAAGGTTTCATTTTCGCAACAGTACTCACCACTCTGTATAGTGAAT
CCTTAATCTTCTTCATTGTACTCCTGGGTCTCACAACACAAATCATTGTCATGGTTTGAA
AGTATTTTGGTGTATTTCCCTATTTTCTGACTTCCTACATAGGTTTGACCACCAATCCAC
TAGCCATAATAATGAATGGCCACTGACAGACAGTATTTGACCAGAATCCAAGCTATCCAG
TCTCTTTTCATCACAATACACATGGAACTAGCAATGTTAATTCTTGCTCCTCCCAAACAG
AAACAGCTTCTCTTTGAAGGTGAGAAATTCCTTACCAATCCAAGCTTGGTACCAAACAGC
CACCAGGTGTTAACTTAATAACACCCATTAATTTTACTTCCTTTCCACTACATTCCCACC
CCCCCTCTCTCTCTCTTCCCATGTGCACCACCTTCATTACAGTTGATTTTTAGTAGAGTG
TAATATCTTTGAGTTTTTATTCATGTTTGTTTATATAATATAATTATAGAAAAATTTTAC
TGGATTATATCCTTTTCTGACTTCTTCCGTGACTGTTCCTGTGATGTAGTTTCAAATTTT
ACAATTCTCAGATTTATACTTTTCTACTCCCACTCATACTTCTCACCATGTTGATTCCCC
CCTCCCCCCCTCATGAGTCCCCCCCCCTCATGAGTCCCCCATGATCTGAACCTCCAGTGA
GCTGCCACCTACGAAGGTCATTCAAGATGTCCTTAGAAAATCCAAGAGATGGCACGCGTA
GTGTCAAAAATAATTTTTATTAATAAGCATAATTACTCATTAGATGGCAGATAAATTCTC
AGCTACCTCTTTCATGTGGGTTCATTGTTATTGTTTATTGAAGCAGACAACTGTTCTTCA
TTGAAAAAAATGCAACTGTTTATAATTTGGTAAATGAGCTTAAACATGTCCTAACATCCT
CACAAAATGAACAAAGTTCGGGATGTCCAGTGGAAGTGACTACCCCCAAAATCATTGCCA
AAATCACGGATATGGTTTTAAGCAATCGATGAATCAAAGTGCACAAAATAGTAGAGGCAA
CAGGTTTATCGTAAGGTGTGGTACATTCAATTTTGCATAAAAAATTAGGTGCGAAAAAAA
TTTCGGCAAGATGGCTGCCACATTTGCTCTCATTGAAGAAGAAAAGTAATCGTGTAGTCG
ACTCTGAGGATTTTTTGACACATTTCTGTTGCAACTGTAAACAGTTTCTGCATAGATACA
TAACAGAGAAGGAAATATGGAAACACTACTTTACTCCAGAAACTAAGGAACAGTCTAAAA
GAGTACATTTTTTAAGGCGAATTAGCTCAGAAGAAGATAAAGATGGTGAAATTTGCCGGC
AAAGTGATGGCCACAGTTTTTTGGGATGCACGTGCAATCATCTAA
>VvP24XO-706#RC/Helitron_15838-29799 [forward] 13962 bps; scores=7:12 Multi_5'_ends:
TCCCTTATTATATTATCGGGATAGCTCGACATTACCTTACTCTATACATTATTTTATGTT
GTCATGATAAGTGAATTTAGACAGTCTGCAAGGCACTGATTTGTAGAGAGTGAAGATCAC
CAAATTTTGATGACAGTTCATGTTTCTTAGCTTACTGGCGGTATCAGTATCTACGGTCGA
AACCGAGATCTTTACACACGATCCTCGTACCGTATATACTTTAATTTTATGTACCTCGAA
GACATCTTAAACATTTGTGCGCTGAATCCACTCAAATCAATTTCAAACACAAAAGTAATT
GCTTGTTGGTCTGCATTGGTTGCTCTGGATGTCTCAAGGATTTTTTCCCCTCTGTATTTC
TAAAATTTATTAAAGATTTTTTGTGGTATAATACAACATTTAGCTTCAGAGTTTTTTTTT
CCCTCGCTGATAGTGTAGCGTAATGTATTGATACTATTCTTGTGTTGAATTGTTTTCACG
TATTATTAAGTCACCAGTTTTTGAACATACAGCGAAGCACAAAGGTCAAACATCGTGTTT
CGGGTGTTTAATGATGCACTACAGGTTGCAAACATATTCGTGATTTCCTTAGTCATAGTT
TAGAGCACATTCTGGTTTGAGCGTTGCTAAAGCAGTTATATGGTGGGAGAAGTAAGCACT
ACGGGCGTTTGGGGTGTTATTTGTGAGATTAGCTTGGGAGGCGTATCCATAGATAATGGT
GGGCGTCACTGGAACTGATTCTGGTCAGATAGTTTCAAGTTTGCGACTCCTTTTGGAGTT
TTGCCTTATTACAGCATTGGCAGTGACTGTGACTGCCTACCGTGGGTTTTTTTACGCCTC
GTCGACGGCTAAGGTCATTAGAGGCGGGATGGGACTGGGGACAACCACCGAGATGGGAGG
AGGCCGTTTTCGGCCTCCTACCTTTCATTCGGGAGGACGAGGGTCAAACCTCGTTCGGCC
ATCCTGGCTGAGATTTTCCGTGGTTTTCCTCAGCCACTCAAGGCGAATGCCGGGATGGTT
CCCTACAAGGCCACGTCGACCTTCCATCCCCCTTCCCTCCCCGTAGAGTAGATTGGCTGA
AAAGAGTCTTCGTGACTCTCCAGCAGCCCGCCTCCCAGCCTTCAGCTGGGAGGAATGAAA
TCGTTAAAAAAAACTGGGGACAAGGAACGGGAAGGAATTTGGTAATGGCCTTTTTGAAGG
ATGCATCCCGGCATTCGCCTGGAGTGATTTTGGGAAACCATGGAAAACCCAAATCTGGAT
GCCCGGACGGGGATTCGAACCCGTGTCCTCCCGAATGCGAGGCCAGAACGTTAACCGTTC
ACCCACCACGCTCGGTCCGTGGGTTTTTAATGTTCGGCGCGTGGGAAACTCAATCATAAC
AAAACGATGGTCAAAGTTCTTTGATTTCTAAACAACAGTAAAGTGCTTCTTTTAATTGTT
TCTCTCTTCTCTTTACTCTGCATATACCGAGCGTGGTGGTGTAACGGCTAGCGCTCTGGC
CTCACATTTGGGAGGATGGCGGTTCGAATCCCCGTCCGGGCATCCAGATTTGGGTTTTCC
ATGGTTTCCCAAATCACTCCAGGCAAATGTCGGGATGCTTCCTTCAAAAGGCCATGGCCG
AATTCCTTCCCATTCCTTGCCTTCCATCCTCTCCCGTCTCTAAAGACCTCGCTGTTAGAG
AGACGTCAAGCAGATAAAAAAAAATTACTCTGCATTTGGAATAAAAACAATTTTAGTGAT
CGGAAATGCTGGTGAAGTTTTTAAATATAAAGAAATTGATGAGAAAGTTTACAGTTTTGC
GACATTTAGCCATCCTTGCTGCGCATTTGGGCAATTTAATTAATTGTATCATCCGCATGA
TTTCATTATAGTTCATGTGTCTTGTGTCATATTGCTTTGAAATTAATTAAAGGTTTATCC
AGAATTCAGTTAAGTACATTAAAGGTAATAAGTAATACATTTATTTTTCAACTCTTTCAT
TGTTCTCTTATTTTGATGAAGACCATTACTTGAGATAACTAATTCAGGTCAACTGTTCTG
TATACAAAGTTATATTTAATTTGATAGCACGTATGTTTTTCTTGTTCTCTTCTTTTATCA
ATCTAGGTTCCCCTCAATCCCTCAGCAATGACGCACTGAAATTTTCTCGTTTCCTCTTTG
CCCTCCAATCTACATGCAGCCTTTTAACGGCATTTAACTGTATGCTGGCGAATGGCGCGT
ATGCCATCTCTTTTGTCCATCCTTTGTTCTCCTTTCGCTTATCTTAAGGGCTTTATTTGA
AACTGAATAAGCTAACCACGTAATGACCTGGATGTTCCCTCTGCTGTACAGACGCACTGC
GTCCAAAAATTATCCCTACATTAGAAGTAGGGTATTTCAATTATGCAATGCTATTTTAGT
GAAAGTAGCCACATTGGTATTATTTTATGTAGTATTCAGTATGTCGATTTACTTTCTCGA
CTTCATTGTGTAAAATACTAACTCATAATATGCTCATGTGCAAGAAAACATTTATGAGCG
ATTAAGAAGTTGGTCGCGCTGTCGTTACGTCGGTATGGCTGCCAGCGCAACACGTAATCG
TTACATAACGCAAGAATTTCTCGTTCGGAGGTCTTGTTAACTACCATGTTTATGTACGAG
GCTCATAATGGAGAAAGTAGGTTTCACGAAACAATGCTACCGGTAAGTTCAGTGTGGGAT
CAACTCCCGGAACGAGGAAGCCGTCACAGCGGTTCGTGGTTGGTGACTCCCGTAGCTCCA
GCCTTAAAGTGAGATTTTTGCTGCGGTCAATCAATTCCTTAAGAGCTCGCTAAGCTTGCG
GTTTACGAATGTAGTTAACAATGTTACAGCCTTGATTTAATGACCGGACTCTTAAACTCG
TGAACTGATTTTCTACCAGTTATTTTTTTGCCCCACCGAAGTCGGGGAGTTCAAAACCAA
AAGTTAACGACGTTGCAGCTAGGATACTCACGACAGCAGTTACGAATCAAACAACGATAT
TCAGTCCAACTTGTCTTAAATTTTTCTGTTTACAGTTGAAATTTAAAAGACAGGTTTTTA
AAATCTTAGATAGGGATTAACATTAAAAATATAATATAAAAGTTATCTATTTGAGAAATG
TTTTATTTTGTTCACGAAATGTGTATTTTTGTTTGCCTAAATACTTATCCACACTGGTAT
GTATATGGACTAAAACGACACAAGAGACTGGGCTTCGCACGACTAATTTATTTCTGTAGT
TCAGTTGTATTTAACAAAATATTTTTAGTATAATATTTGCAACTAGATACACATGTAACA
GATCTTATATGGCAAAAGGAACGAATATACAGTTGCAAAAAAAAAATGCAGTGTTTTTAC
TTTCACTTCTTGACAACTCTTATTAGAAATTTTGTTATTGAATTATAGTCAATTTTAATG
TTTTTCTTATCAATTTTTAATAATTTCTGTTTAGAGAATGCAGATGGCAGCTTCGGAAAA
TAAATTGATTAGTCACTTTTGTCTGTATGACTACAGCTTTGTACAGAATGTTATGTAATG
CTTGTCGGTTAATTTGACGTAGCCTGTTGATTAGGTTCATATTTCCACATCGATACTATT
TAAGTTGAAGCTAGAAAGGAGTAATCAATCTGTGTGGCGCGCCTCTTTTTCAGTTGGTAA
GTGAACTGCGTGTGCGTGTTGCAGAAGCTTGTTGTCCTGCTGTTTGCTGGCCGCAGGTCT
GGGGAGACCAGTTTCTGCTGCTGGTTGGCAGGTGTTGGCTCCCCTCGCCAGCTGGTCTCT
GGCTGCTAGGTGCATTTCCATAGTATCCTAAACTTGTTCGTCTTTCCCAGCTCGTAAACC
TGAGCGGCAGCTGACATGACGAAAGGCAGCATTCAATATAACTCTTTACTGTTCTGTCAG
TTCTTTTTTAATTCATGAAGTACTTCTGTATCTGTATGGGAGCATTGCTCTCATGCACAT
GCAACGTGCATGGTGAAATATGGCGTGTAATTACTAAGTGAATAACATTCCCACTCTACT
TGTCCCATTATAATGAAAGTATTTAACTTAGCACCACATATCTCAAATCTGCGTAAATCG
TAAAACTGTCTTGAACGCACCAAATGTAAAAAGCTGGGAAATCCCTAGTCTCAAGAAAAG
ATTCCATTAAGCTGTTCGAAACCAGCCGTGTTAGTTAACTATGAGAAACTTACATGTTAG
ACTGATTTCATCAAGACTAGTAAGTTTTGAAAGAATTCGTAATACATAATGCCGAAGTTA
TTCTAAACATCTTCAAAAGTCCCAACAACATAAATAGGGAATTTGTTAATGACTTTGTCC
CCCCGATTCATTTTATTTTTATCCGTGAATTAACTGATGCAATAGGCTCTCAGAAGTAGG
CGTTTTGCTCATCAACATCAAATTACAGTTAATATTACTTATTCACTTACTTCCTGTTCA
AAGATAGACCAAAAAGCTTTTCCGACCTTCTCTTCACGAAAATGCCAATATCTCTTCTTC
CAGTAGAATGCTATTGCGGGGAAAGTTTCGGAAATCTTGTCCTTCCAATTTACCCTTTAT
TGGGAAATTCTGTCATTCAAAGAAGAAATATTCAATTGTTAATTCATTTCCCGATTCCTT
CTTCCGTCTTTCACGGAATATTCCTTTACTGATCTAAGGAACTTCATTTCGGAGGATTAT
GTTTTTTCCTTTTTTTTGTATTGAGTTTTACCTGCGCTTTACTACCATATATCAGAGTCG
GTGCCGCCATTGTTTTATAAACTTTGAGTCTCCTCTGTGTTTTACCTAATGGTTCCACAC
AGGGCCGGCGCTAGGAATTTCGGGCCTAGGGTATTTTTTTTTTTAGTTCTACAAACTGGC
GGGCCGACAATGGGCGGATTCTTGGCTTCTGGCCTGGGGGCCCCTGCAGCCGTGATCAGG
GGCTCCCATCAGCCGGCGGGGCCCGGGTACATTTGACTCGCTTACCCCCCTCCCCTCCCC
CTAACGCCGGCCCTGGTTCCACACACATATTGAAACTGGTGAAGTTTCTTCTCTACTTCG
TTCTCTTCGTTAAAGAATAAATCACAACTGAGCTGAGAAAAGCTAGATACTAAAGAGTGT
TTGAGGGAGACTGCACCCTTGTTAACTGTTAGTTTATATCCCAGACCTAACACGATTTTT
GTCCTATCTTGGGCAAATTGTATTAAATGTTTTTGATATCCATTCTTGCGCATTATTTTT
CGGTAATTGCTCCCTCAGAATGTGTTTCAGGCAGAAAATGTTATCCATACAGGATCTTTC
TTTCCTAAATCCAAATTGTTGTTCCAGTAGAATAGAATGTGTTATCACCTTGTGCCAGTT
TGTGTTTCCAGTATTTAACAAACCAGTTCCTCGATAATTATGACATGAATTTCTATATCC
TTTCTTGAAGAGTAAAATGACTTCCGCCATTCTAACATTTATTTGTTAAGGGTAAGTTTC
TGAATTTTAGAATCATTTCCCCAAATCTAATAGATTCTAAGCCAATGTTATCCAGTCACC
ACTCGTGGAACTTTTGTGTTGTTGAATGATTCCAATATTACATCAACTTCCTCTATATCT
GTAATATCAATATCTTTCACATCAGTATTATCTATAGCTTCATCCTTTTCTTCCTGTCCG
TGATTTCGATTTTACCATAATTTTTGTAGTCTTTTAGCCACGATTCTTTTTCAGTTATAT
TTATATTAATATTTTCAATTTCATCTTTTTTTAGGTGTTTCATAAGCTTATAAGCCCTCT
CTTGCGTACCATCGACATCATCTGCTATTGACCCTTTTCGATTTCTCTAGTGTGATTTTT
CCTACTATTTGTCATTTATAGAGGAGAAGGTCCACATACGGGCTATCACTTTTATTTTGG
TCCTTGTGATTTTCCTGGTCACTCAGTATGAATAATTTTGATGTCACTTGCTTCTATAAA
CAATCATGAAGGTAATATGAGGGTTAAAAACTTCAATAACCAGTTTTAATTTTCCAGAAT
CAAAGGATTAAAAAAAATTAAAATGACTGATTTTCAAGAGGTGGTCCAAATACGGGCTAC
TTGTATAAAAAGGGAATTTTATTTCTTAATAAATTAAAGAACACCAAATTTTGTTCAAAA
ACTTTAATAACTTGACATTTCACAATCTCCTCACTCCATTTTTTCTTTTTCTTTTTTTTA
CTTGCAGTAGTTACAGATATATTTCATTTTCCATTCCAACAAATTCAGTCTCTGCGCAAC
CTTCACACTTGTAGAACTGAATCCACACTTCGAATCTGACATCATCTGAAAAGAGTCCAT
CACTGAAATTGCATGCTGCATTGTAGTCACCACGTTTATCCCCATAGAAATCATCATTTT
CGTCATCAGTAGGAGCGACCCTATGGTCTTCTTCCGAGTCCAACTCTTCGCTGAGCTTAC
CTAAGGGGCTTTTTGGTTTGGCATGGCAATTTTGAATTGTTTTTCTTCGCTGAGGCAACT
GATTAAACTTTCATAATAGTATGACAGTTTTTAAAGGCTGTACGCTACACACTTTTCTTC
AATCATTCGCTGTAAGGAGATCCAGTTATGATGCAAGTTTCGCCGCACTTGCGTCCACGA
TTGCTTTTTCTTTGCAATGATGGGAATTGAATGTACATCAAATGGATTAATCCTTTTGGA
CGTTGAAGTTTGAGCAGTTGATCGCTGAAATCTTCGCGTTTTCAAGTCAAGAGCTAGCCC
TTTATTGGACCACCAATGGTAGCCCGTTTTTAGACCATGCAGTACTTCAAGTTGATGGTC
TCGGCAGTCATTACAAAACAAACATATCGAACAGGACAGGCGTCCTGCATGAAGATCATC
TACTTTGAGATAAGGTGGAAGCCATTTACTTTACTGAATAAATAAAAAAGAGATCAATTA
ATGTTGACATACCTTGAAAAGTTTTGAGTTTTTCAAAAGCGAGTTTTACAGTAAAACAAT
TTGCGCAAACGCACGTGTGTCACAAACCAAGTTCACTTGCTCACTACTCTTCTCCTACCA
CTCTATGTTCCTTTTGGTGCCATTCTTGTGACTGAGCACAACCCCCTTCCCCCACTTTCA
ACAAGTAGCCCGTATTTAGACCTTAGCCCGTCTTTGGACCTTCTCCTCTATAGTTATGGA
TTCATTTTTACAAAATTATTAAATCGTTTCTCTAAAATTTTTGAATGATAAGCACTATAC
AAACATTTCAAACATGCATTGCTTCCACAGCAGGGAAATTTGATGAAACACAACCACATT
TTGCGTGTGTCTGTTTTTTCTGACATTATAGAGTATCTTGTATAGTTCGAAATTAACATA
GTAATAACAGGAACTTAGAGATGAATTACGCTTCAACACTTTAATAAAAACTGTTTGTGG
TTGATTCTCATTTGCAAATAAATTTTCATATTTTTGTTTTAACAATCCTTACCTACAAGT
TTTGGACTGGAGTCAGTTCAATCTGCAGTTGTAAGGTGGCATAGTAGAGGAATTCGTTTG
GAATTTCAGCCGTATGTTCCATCTTTCGATGGCACTCTTCCAACTGAAAATTGCGCTTGG
TCCAGACCGAAATTATATATCTGGACCTTTGGATAAAAGTAAAAACTAAATATTGTTGTA
TTACAGATATTTAGTTTGGTTGTCTCGGTGTTGGGGTCGCTTTGGTGTACGTCAGTTGGC
ACCAGAAATAAGCCGACCACAAGTTAGGCAGGCTGCGTCACACATCCAGCAGCCAATTTG
TGCCAGATTGGCCGCTGGCTGGGATATTCTGTCTCTGCGCGTAGCGACGTGCGGACGCCT
GTCTCATGCCCACTAATTTTCTGTTCCAGGTAAGTGCCGAATCCACACTCAACGGCTTCC
GCGGCTGATCAACATCGGAGGAATTCGCCGCTTAATGCCTGCAGTAAGACCCTACTCTAC
GCTCTTTATACTAATGATTTACTACTAATATAGCGGCTGCTACTTCGGTTTGTATATATT
CTTTTGGATGTGGGTGTTGATAACAACCGTTTATACGCTTCGAGTTGTCAATCGCAAGAA
AACATCATAGTGTGAACCTAATGGTTTTGAATTTACATCCCCCAAGGCTTAAATGGCCCT
GCACTTTTCCTTAAAAGCTTAGAATTACACACGAAAAAATAGCTTCCAACTGTTTTCGTC
TTTTAATTTGTTCTTCCTTCCTAAATTAATATGTTCACTTCATTGTATGGTAGCACAAAC
ACAAATTTTGATTAAAACTATGGTTGTCTCACAAACAATGCTAAACTCTGATTACAACGC
AAACCAACTACAATGTGATGTAACCAAGAAACGCTCTTAGTGATGTTTAAGAAAATCATT
GACTATCTTCTGAAGGAATTGATGATAAATCCGAATATCCACATAGCAAAAATTATATTC
TAATTTTATTTCTTACCTTTTTTTTTTTGCTTGCTGGCTAAAATTAATTTTCCTTTTACA
GTCAACAATCTGCACGAAAAAACTTGTTTTGAGAAACCATTCACACAAGATTTTAAGACA
TATTACGATCACACTTTTCATTATTTACAATAAGTATGTGCACTAAATTGGATACCTCAG
GCTGTGTATCTTTCGTGTATTTTTTATATATATGAATGGCATTACATTCGGATAACAGAT
ATGTGATATTTAAAATCTAATTATTTAGTATAGTCCTACTGTCTTCTATTTGTGTTATGA
GAGTTTCTGGATTAATTTTAGACTTTAAAGAGCGTGAGTTTGTTCAAATATAGAATGATA
TTTTATGTAAAGTTTCGCTGTCAAATTTTCTCTGAATTTCAGGCATGAAATTGGAACATG
ATAATCAGGACGGAAGATGTTTAAAACATTTCACTTCTATTTTTCATTGAGTGCAGCGGG
TGATATTTGTAGTATTTTATTGACGGTGTGATGGAACTGGCGAGTGCCCTTATTGTTGTG
GTGGCAGCACGTCCGGACGCTGCGCTGCGTGGGCGCCGGTGCGTATTGATTGCGACGGAC
CCTGATCAATACACTTTCTCTGTGTGCCGCACCGCCGCTGCTTTCACTCTACAACCGCAA
CCTTTGTTTACTCACACAATGCTTCCGTAAGATCTGTTACCTTTGTCTATATGCGTACAT
TGCTTTAATGTTCTCTAGTTTGTGATGATAATTTAATTTACTCGTCTACATTCAGCAGAA
TTATATTTAAAATCAGATGACCTACACTGTTTCGAGAAGGTGTTGGCTCCCCCTGTGTTG
AATCTATGGCACGGTAAGGTTAGAGGAAGGATACTAGATTTTTTTTTTCGATTTTAGCTG
ACATTGGTTGTAAAGAGGGAGATCTTGGCGTCTAGTACAAGGTGTTACGCAACCGCCGAC
TAGAGCGCACATGTGGGAACGCACTGTTTGTGTTGGCAGCCTTCTGACGTCGTTTCTTGA
ATTATTGACGCAACACACTGCCCCAATGATACTGCCTTTCCTCATTTTCGTAACTGATAC
CATTTCATCAAGTTTTCATAAATTTACCAGTTTCAGGATATTGCTTTCGGTGTAACACTG
TAAAATAAGTGCAGTGAGTGTTCTTACATTCTTCCATTCCTTTCGAAACAGATATCAAAT
AGAATGTTGGTCAGGAGTAACTGCAAATAATACTTACGCCCGCGGATAAGGCTACATGCT
ATGGTTTTTTTTTTCTTTTTTCTTTTTGGAATAAGTTGTTCAGCTGTCATTTTATCGGGC
TGATGTACTATCTGATTAAATCCACTAACATAGCACAGTGTGTGGACTAAATAGTTTATT
CCTCGGGGAGCTGTGAGCTTCTTCATAACATTTGCGAAGAGGATTTAAACCTCGACAAGT
GACTGCGTTCGGTTAAACTATCGGGAACTAATGCTCTGATTGCATACTCCCCTTGTCACA
AGTATCAATAAATCCATTTGCTCACAAACCGAGATTGTCTATGAATGTTTGAGGGATCCT
CATTGCAAACGAACCACGTGGTTTGATGTCCTGGTATTTATTAAATAAACGATGCGAATG
TATAATCAAGGTAGTGCAGGTAGTCGAGATTAGATGTTTAGAAAACATTTCTGATGAACT
GAGAATTGGCATTACAAAATGCGTGGTGACGTACAGAATAGGCTATCGAGATAAGACTGT
GTGGCGGCTGCTAACTATAGCTACGGGCGCCGTCCCGACCTCTATATATAGCCAGCCACA
CAGCTCGCTAAGCTGTCCTTTGTCGGACCTCACCGCCCTACCCACCTAGTGCGCTGATTG
CTCCACATTTTATATACTTCTCTCCAAAAAAAATCCCTTTGCCCAGTCGCCAATCAGATT
TTTCATATTATCCTTTTTATTTTAACCCGCTGAAAATAAGGATAAAAATCATTAAAGATA
GTATTTAATCTATCAATATCATAAAACTACAATTTTACTTAATGTTGCATCTGCTTCTTT
TTCTAGAAAATTTGTATACATGGCGGTGAGAGGTGTATCAACATCCATTCGATTTTTGTG
TCTGTTTTTATACCATTTTCACAGAATTTGGAAGGAAAAAAAACCAACCCAATTTAGTAG
TTTCATTATTTAGAGATGGATATTCTTTTTAATGCAAGGAAGCAAAAGAAGAGTGTTGCA
AGAAGAGTGCGAAGAAGTAGAAAACTATATGGTTGTTGGTAAGTTATATGCGGCCCATAG
GATAATTGTGAGAAAATGGAGAAAAGATGTATAACATTTATGATGGTGAAGATAGAGCTA
ACCGATGGAAGGAATACACAGCGAAATTGAGTGATGACTATGGCCTTAACAACAATGTGC
TGTAAAGACAAGACAATGTCGACATTGATGGTATAGGAACTCCTGTCTTAAGGACAAAAT
TTGACAGAACTATAAAAGATTTGAATTCAACTGCGGTGCAAGGATAAGAAGGGATTCAAA
TTTGTATGAAATGGTTATGAAACCGGGGAGATTAATAACTGATCTTCACACCCCAAAAGA
AAGCACAAGCTTAGAAATGTGAAAATTACCGCATGTCGCTCCTGACCTCACAGGCTTCAA
AATCACTGACGAGTATAATATACATAAGAATGTAAAGAATAGAAGATATCTTTGGTGAAG
ATCAGCTTATGTTTAGGAAAAACCGGAGTTCAATACAAGCAATTATGGCTTTATGATTAA
GTTGAATGGCACATCAGGAGAAACAAGGATACTTTTATGGCGTTGTGGACATAGAAAAAG
CTTTTGATAATATTAGATGGGACTAGATGTTCAAAATTTTAACACACTGAAATATCTAGT
TAGAACAATAATGTATAATCTATACAAAAATCAGGTTGCTATAATAAAAGTATAGAATCA
CTTAAAAGACGTGCGAGGAAAGATTGCACTCTACCGCCATTAATATTCAACTTGTAGATG
AAGAAATAAAGGAAGTGAAGAAAAATTTGAATGTGTCATAAGTACTCAAAGAGAAGCAAT
CAGTACTCTGTGATTTTCTGACGACATTGCCCTGTTAGCAAAGCAGGGTGAGAATATTGA
GAAAATATAGAATTTCATGAACAAAATACTGAGAGAGTAATTTGGAATTAATATAAACCA
AAGCATGACAAAAGTAATGTAGCAGAAACAGCACTGTTGTTTAGAAAGTAAAATTACGAC
TGATGGCCGAAACAGGAATGACGTAAGAAGAAGGGTAGTTGTAGCCAAAAAGTCTTCTTG
ATAACTAGAAATCTTTTAGGTTCAATTACTTACCTAGGACTGAGAAATAACTTCCCCAAG
TTGAATGTGTAAAGCACATGTTGTTATGGTTTTGAAACGTGGACTTTGGGAATACCAGAA
AGAAAAATTGAAGCATTTGAAGGACACTGAGAATAAAGTGGACACATAAAGTACGAAACG
AAAGTGTTTTGCAAATGATAGGCGAGAGTTTAACAAAAAGCAGACACAGGGTCGAGTAAA
ATCTCTATCCTTAGATTGCAAATCACGAGCAATTTTAGGTGTCGTAGCATCATTTAACAA
AATTCCACTGAGACAGTTCACTGCATAGAGCTCTAAACAAAACCAGTTTTAAATTTTCTT
TATCACAGTACTTAATAAAATTCCTATTCTCTCCTTCTGAATTGTAATGGAGATTCCAAA
GTTTCTTCTAACTTACGTACTGGTATATCGCATATTTTAGGTACCATCATTACGTTTGCC
CTGACTGTTGTCCTTGTCTATGTAGAAGAAGACAAAAGATCCTGCCTCTGTCTCTTTTTA
TGTCTCCATTTTATGGGGTTTCAAATTTGACAAAAGTGAGAACCCATTTTCTGAAATAAT
ACAGCAAAATGGTAAAAAGCAACACTCAGGGTGCTATCATAATTTAATCCGGTAGTCAGT
TTAGCGTAAAATCGTCCGAACCACGGGGCGTATTTCATATCAACAAAGCAAAGCTTCACA
GGTGAAGCTTCGAGACCGTTATACTAATTAGTTTATGTAATATCGCTTCATTTTTAGAAT
CTTGTGTCTGTTACCATGGTTAAAAACTTCGAAGCATTTGTTTGTAAACTAACATAGGGA
AAGTTTTCACAATATCATCAGCAAACTCCTTAAATCTTTATACCGCATGCTAATGTTTTT
ATTCTTTTCCTTAATCGGTTTGTGTTATTTGTCATTTCGAATGAAGGTTTCCACGGAAAG
TTCGAGTGTACTGCGCTTGAATTTGAAGATAACGTGTGCAGCACTACAGCTGCATCTCGT
TTGTACTGAATCACTTTGCGAGTGTGTGATCCTCGATTTTCTCCAGTCCATTAGCGAGTT
TTTGTCCAGAAGCATGATGCCGCTGGTTCACTTGACTCTACTTGAGCAGACCAATCTGCG
ACTGAGGTCGTCAAACCCATTGGAGCCGTCCCACATACCAGGGACTCTGCAGGGAACTAT
TTATTTTAGATGCTTCTGGCAAACTACTGATTACTAAGGTCTTCAGTCCTTGTTCTCTAT
TCAAATGTTTCTTATTGAGTTGAATTAATTTCATAATTTTTCCTATCTCTCAAATTTGTA
GTAAAAGATTATTTTTCGCCTCGCAAATATTTATGAGTGCTTGTAAGACTTGAATATTTC
TTGGTGTGTGTATTTCTGCATTTCCCACACGTTTCCTTGCGCACATACTTCTTGTAATAG
CGAAGTTACTACTCCCAATTAATATTTTTCGCGAAATTCGAAGTCAAGTTGCTCTTTTGT
TTTCGTTAACTAGTCCAAAATTCTTAACAGTATTTTTCTTTTTCCCTTTTCTGTCATAGT
ATTTCAATCTTCAATTCCTGTTAAATTTCTCCGACTATGTATGTGCATAATTTCGCTGTA
TATATACTCTTTCGTCGTCGTCATTTTTCAGACCTGCCGTTGATTGTTGATAACAGCGAT
TAATGCACCAATGTTTTCTATCCTCATCAGTGTAATTCTTTCCCAGAACTATTTTCGGTA
ACCCATATTCTTCAGGTTTTCTTATTTATCGTAAAACACTGTTTTGTTACTGCATTATTA
ACCTTTGTGTTAATTATATAGTGCACCCTGCTAATGTGCTTAAACTTCAAACATTTCAGG
TGACTCTTAAAAAGTCCTTGTATAATTCCTTCTGACGAGTCTTTCCCGAATAGTTTTCAG
CCAGATATCTGATACTTTGTATCCAGTTTAGCTGGGACCAAGCAACCGAGATTTGAAGAA
TTCCGCTGGTTCTTTAGTTCAATACATCCTCACAGCGTGCTTCCTCAACAAGCCTCTCCT
TCAGAGACAGTTTCAGATTGTAAGGGCATTCTGCAGGATGCATGTTCGATGCTCGGTGTG
TACATTCAGATTTCTGATTTGTATGATTTCCCGGAATTACTCCATGCGAATGCGGGAACG
ATTCCTTCATAAAAAGCTCTGCGTTAGTTTCTGCTTTCTAATTATCTGAAGTCGGCGAAC
AGTTACGCTATAAAACAAGGCAAAGCACGCTCCTCCGGCTGG
>VvP24XO-810#RC/Helitron_133835-148003 [forward] 14169 bps; scores=8:7 Multi_5'_ends:139983:8
TCTTTGCTTTCTATTAAGAGAAACTGTGATACAATATCACAGTATTAGAGTTACGTAATT
TAATGCCTTTGTCACAATTTAGTAACAACGAAGATATCTTAGAATGAAATAAAACAGCCA
ATAACTAATTTTAACAGAAGTGCAGTATCCTATTTTAAAGTGGGAGGCAAAAGGAATAAA
GCGAAAAATAAAAATTGGTAATTTGTATTTAATTGAAATGGTTTTAATTTTTTTGTTTTG
GTAATCGGTATTAATCAGTTGAGTGAATCATAGTACGAAGTTCCTGGATACAGCATTACA
TGTAGAAATTGATAGTACGATTTAAATTAGACAGTTCCAGAACAAGCCAAAACATTATTC
CAGTTCAAAGCGAAATCAGAGAGCTTAAGATGCGATTAAAAATGACATTAAGTAATTGTT
TAGTATACTTTGTAATGAATTCGTACTTAAAAATATCTTTGCAGCAGTGATTGGCTTAAA
AGGTAAAATTATTTTAATTATGTGGTATGCCGTTTTCAGTTATTAACAACTCTTTCCAGG
AACACTGGAAAGAAAGAAAAGTAAATAATTAAGAGACCAATAATAAAGAAAACCAGCAAC
CCTATATTCGTAGTTCAGAAGTAACTTTCAACAGAGCAAGCGTATGTAGACAGTCGCTAA
GAATAAGTTATATCACAACAAAAAACTTTTCAATTTTAATTTTTATGTTACTGCTAAATT
TTACGCTATAGCAGACAGTTTTATCGCCGAAATCATTTTAAAACGTCCCGTTTATTTCAA
TAGACTCCTTGTTTTGTGAAAGTAGTTCATAAGATGTGAATTTCTTAATGGCTCTGAATG
GAAAATATCAGTATGAAACAGGCATTGATGTTGAATTAACCAACATCTGTGCAAATGGAG
GCAACTTTGCCCTACAAAGTACAAATTAAAAACATTTGAAACCTTACAATATGGCATAAG
TCGGTTTACCGGGTACCATGGATGATCATTAGACTTCTCTGGTTGAAAAATCCTTAAAAA
TGGATCAGTTGTTGTATATGAGTTCTAGAGTGTTGCATAAACAAAATATTTCTGTCCGTG
AAACAATTCGGGATACGGTACATGTTTATGTAAACTTTACTGTTTACAATAGTTTATCCT
TTATTCACCTATATCTTTTATCCTGTCTTACCCTGTATCTGAATGCACATATTCGACGTA
GAGCCTCAACATACTTTATATAAATAACACTGGTTTAAACAGATGTGTTTAGTTTTCTCA
TATTCGACAAAATATTTCACATTCATTACGTTCTACGTTGAGAGCAATATGTTAAAAATG
CAGTAAACTCTTATAGAATTTAATTTGCAGAACTTTTTAATACGTCACACTCACTGTTCG
TGACCATACGGCCAATAATTAGTTCCTTTATGATTTAATAATACAGATTTTTGCTAAAAT
GACGGGACAAAAATGATATTTTATGGCCAAAAAAAGTAATCAACGTCTATTGAAAAATCA
TTTACAGTTTAAGGAGCAACTGATTAATATAATGTATTCGTAAATACAGGATGTCTGAGA
GAAGATATGCTTGACGTCAGAGACACAATAATTCTAATTACCGGACTAATTCTACACCGT
GTTATATCTTGAATACTGTTATGCTACGTGGGATATAAATAGAAAAGAAGTGACTGATAG
TCTTACAGAGAAATTATAGAAAACATCCGGTTTTCGCTTCAAGGCTGCTTGCCACAGCGT
CACACACATGGTACATAGACTGTGCTTGGATTATTTTCAGCCATACGACATAGTTTCCAT
TTGAATTTTTGGCCAAACTTTGGAACAACCACAGCGGTGAAATACTTCGGCCGTCTTACC
TGTTTGGGCCACAATAACAGGATAACAGGAGAGATATGATTAGAGAAATGAGGAGCCATA
TTGAAACCACATGAAAGATTAATTTCCTCTAGTGATTAGCGACTGAAGTGCTCTGAAGAA
AGATTTTTTTGCAATCACAATCATAATTTCTGGATTATGTACAAAGATTTTTGTGCTAGA
ATGCTAGAATATAGTTAGAATTTTTACTTTAGAAACCCACTAGTTACGCTACTTTAATCT
GACGTCACTTAAATGTCTCCATGAGTTCGTAAATCGTGATTATTGTAATCACAATTCATT
AAACATTCAGTTGATCCATGAAAGCTGACAGTTAGTTATAATAAAAGTAATATTGCTTAG
AAAATAGGATTATCCTTAACAGGTAACTTAATCTCTAAATTTTGATCAAATTTAGGAGAA
AAGTACTATCTTTAGCGCTTGTTCGGGATTATGGAGTTCTTGCTTTAACGTTACTGTAAA
TTATGTGACGATTTCGTGAATTCTAATAAATATAAGCGCCCACGCCATTGGCTCAGTTGG
TTGCAGCACCGTGACGGTGTCCGGCGCTGACACGGCGTTAGCTGATTCGATTCCTGGTGG
TGGAAGAAATTTTCATCATCAGTATTTGGCCCGCAGGGTAAGATAGGTCGTGGATTGAAC
GTCAGAGTTCTGGGTTAAATTCCAAACCAGTCCGCAGTGAATCTAGATTTAGGGCATGCG
ACTCTGTAGATGTCGATCAGTCCTTTGGATGGGGAAATTAAACCTGACAGACTACTCGAT
TTCTTTCAGAAGAATAGGCTGAATGGACCAATGACGGCCTTCATCCCCTCCCATCTTCGT
CTCTCATTTCATACAACACTGTATACTGAACACACACACTATCAGTCACCCACATCCACA
ATAACACACACTGGGAGGCAACGAGAAACCATCCCAGTTCATCATCTCAAGAGAGTTTCC
ATCGGAAGGTTCATCCTTCATAGTAATAATCACCTATGCCTGAAATCGGGCATCGTATCA
GTCGAGTTTTTTTTTTGTTTTTTTGGTTTTTTTGTTGTTTTTTTGTTTTTTTTGTTTTTG
CTTATTCCTTTACGCCTCGTTGAAGCCAACGTCATTAAAGACGGGAAAGGATAGGGGGCA
AGTTAGGGAAAGGAATTTGGACATGGTCTTTTGAAGGAACCATCCCCACATTCACCTGGA
GTGATTCGGGGAAACCATGGAAACCCAAAACTGAATGCCCGGATGGGGATTTGAATCCAC
GTCCTCCCGAATGCGAGGCCAGAGCGATTACCGCTCACCCACCACGCTCGGTCCAACCAG
TCGTACTGGCTACACAAAATGGCATTAAGCGTGAAACTACAGTCCTTTGGACAGCGAACG
GATACAGGAATGGCGTCAACTTCAGCCACCTTTTGGCATTGATTCTACCTGATAAGATAA
TCGGTGAGACATTAAGATTAAATTAAAGAAGTTTCACAGGAGCCAATATCCCGAATTTGT
GCGTCCCTAGGATTTAACATTGAAGGATTTTATGCCGTGAGGACGATCTTTGAATCTTCT
AAGCCCAATTTTCGCAGTTTGAATTCTGGGGGGGCGGGGGATGTAGTCAGAAATTGAATG
TTATTAACATTCCAGTCCAACGACACTAAGGAGATTGTATTAAGCTCAAACGGAGCAAAG
GAAAATGAAGTTTTAGGAAGAAGATCGGATTGAACACTCAGTCTTGCAGAAGCAAATCTC
TGGTTGAGAGCTAGCACGCTGGCAGACGCCAAGCTACACTTTCCTTTTTTAAACTGTTAA
TTTGCAGACTGTTTTCATATTAGGCTTAATAATAAGCTTTAAAGCTCGCAGTTTTCCATT
GCCACCCAATATACCCTTTATAAGGGTTTTTCACAAGGTAAAACACCTCTGGAGATATCC
ACGTGTTTCATTTAACCTTCATACAAGGCTAAATGCGGACCTATATAGATTAAATCTGAA
TGGCATCGTTGCCTTATCCAGAAAGCTGTTTTATTTAAAGGGCAGCTTCCATTGACGCCG
GTAACGGAGGAGAACACGGCAGGCAGCAGAAAGATAGGTGTAGAAGGATCGGGCAGCAGA
CGGGCTCGAGTGCTTCATCAAAATTACCCATCTCAGTGGATGAGCGGCAACATTCGGGCA
CGGCATTTGAGAAGATGCGAATTCAGATTCTCGTGAGACCTTTCAAATTTAAATCTCCTG
TTTTTTTTTTCAGAAATAACCCCAGGTGACTGCCGGGGAAGTTACTTTTAAACGTCCTGG
CCAAATTTCTCAACATTTCTTGTACCGTCCTCTCCCCCACAAAAAAATATCTTCTGGCTG
TAATGACGTCGATGTCGACAAGCCGTAAATCACGAAGGTGAAAAAAATACATAACTCTGC
AAGCTGTATATCACCGATTCAAGTTCCGCATAGCGGTGTTTTCAAATACATATTGTGTTT
AATTTTAATTTAATTGCGATGCATCGCACGCTCCGGTGGCAATTTCCCTACACACCCATT
ACCCCCCCCCCCTTTTCCTGTACCCACCTACTTTTCCCCTATCCACATTTCAGCTTTAAA
TTGTTTCAACCTTGTTAGAAAATTATTCGGCAAATCTCTTGGTAATTTATTTCAATCCCT
GACCCCCTTACCGACGAAAGAAAATCTTCCAACACTCTTGTGCCTGAAATCGAGTGCCAG
CTTGTGGTAGTGGTCATCTTTTCTCCCCGATGCATTACTTTTCATTCTTACTCCAATATC
TTTCCACGCCTCATCACCAATATACGCCTTGTATACATCGGTGACTCTCTTCACCTTCCT
AGTGTCTTCCCATGAATCACATTGCAACTGTTTTATAATATCGGTGACTGACTGCGTTCT
ACGGTAATTTCCAGAGACAGATCTACCGCCCTTTTTTGCATCCCATCCAACTCCTGTACT
TGACATAAAAAATGTGGGTCCCATACTACACCACCATATTCGAGCAATGGTCTGACAAAA
GATTTGTAACCCAGTTCCGTTACTTCTCTCGTGCCCCTCATCACTCTCTCCAACAAGTGA
AGGATTTGAAAACTTTTCCTACTACCTATCCAATGTTTTTTGTCCAGTTGAGCCTGCTAT
CAAACGTTAAAAAAACTATTTGCATTTCAAGTCTTCAAAAAACAATTCTTTCCCCACCTT
GTAGTCATAATCAACCTTTAGTTTTTTATCTGTGTATCTAATAAGCTGACACTTCTTTGC
AGTTATCTTCATCTAATGTTTACCAACCGAGCTCGATATCCTGCCCAGATTACCCTGCAG
CTCTTCACAGTCCCCTACTGTTTTGATCCTTTTATACAGCTTTATGTCATCTGTAAACAA
CCTAACTTCTGATAGTAAACCATCAACACAATCATTCTTTAGAATAATGAATAGCAATGG
TCCCTGTACGATACCCCGTGGCACTCCCATCTATACTTCCACTTCTTTTATACTGCATTT
CCTATCCTAACTTTTGCTTTCTAACTTTTAAAAAAAAATTCTACGCAGAAAATCATTTTC
TCATCCATTCCAATAGTTTTTTACTTTATTTACCACTATTTTATGGTTTACTCTGTCAAA
TGCCATTGAAAAGTCTGCGCAACATTATCAATTTTGCCTCCCTTGTCACTTTCATTTGAA
ATATCTTGCATATATCCTGATAACTGAGATTCGTATCGATATCCTTGCCTAAAACGATGT
TGCCGACTTGAAAACTGCTTACGCTCTTTGTCTTGTGTTGTCCTACCCTACAAAGTAGAG
AAGCACATGGAATAAATAATATAAAAACTATGATAGTATAAATTAACATGTCTGGATGTG
GAGTTGGCCGCATGGCTTGGTGGGCCAAATACCAGTTAGGGAAAGGCCTTGACCAATGCG
AGCATATGCTATAGAGACTGGGTCCCTTGCAATGTATTTTGAGTGTTGTAATACTGCAGC
AAACACAACGGAACCTTGTCTTTGTTAAACGTGGGGCATAGCCACATAACTGTATCTGCC
ATACTGATGTTCGTAAGTTGTTTCTAGGTGTTTTACTTGTTTAGTTCATTTTGGATACAG
GTTCTGCTAGCAGCAACTGTCTTCAGTTTACAATTACAGTAACTGTATTGAAGAGAAGTT
TTGTACACATAGAAATAGGTTTTAAGATGGATACTAAGAAGCCTGTGTTATAATTCCTAC
GAAAATCTGGATACCAACGATAATAGACTTGATGTTCCGCCTTTTCAACCTCGAATGTGG
AAATTAGTTCGCAGACTGACTTTTTAAATCGAAGATTATATATATATATATATATATATA
TATATTTAAAAAAAAGAACAACCAATAATTGTTTATTTTACGTGCTTATTCATCGCATCA
GTAAGTGAAATGTTTTGTAGATTTTTTTTTCCATGATCCAAAGGAGTTTTGTCGAAATTG
ATGAGTTTCGATTACAGATATCTTCAAACCAATTTAACACTGCCGTGCATTTTCCTCTTT
TTTGTATTTAAAGTGAAATATGAGTATGATATACGTCATGGTCCGCTATTCATCAGTTCC
TACACATCAATCTCTCCTGAAAAATGTCACTCGTGATACTTTCTAGTATTCCTGAAGAGA
CATGCAACAAATGATTCAAACAGCATGATTTTAGTCTTGAAAACCTTCTCCCCTATTATA
CCAGACCTCGTTTTAAAGGTCACCTAACAAAGTGAAAGCAAGGCAGGTGTGCCAAGCGTA
CTCACTAATCGGCTTGAAATTAAATCTGCATGCGACTCCACAAATCTAAAAGAAGGTTAT
TAAATATTGTATTATAAATTGAATCATTATAACATTTAAACATCTAATCCTTCAAATTAT
CTGTTGATATACAAATACGAAATAATATGTGAAAAAAGAGTTACCATGTCAGGAACACTC
AAGATTCTTTTCGGACTGAGAGTATTAGACCCTCTTGTGTTCTCACTGTAAGCTTCGTGC
TTGTTACCCCTTCTCGTAAAAGGCTTTCAGCATAAGTGCAGAGGAAAAAAAAAACTCTTT
TGCTTTTTGTGAGGGAATAGTGGTTCTGAGTTTATGGTCACTGAATATCTTATGCAGATG
GCCGAACCTGTTTCATAAATTATGTATGATTCGTTATTTGAGGCTTCTGTTACGGAATTT
ATTTGAGTCGTAAAATATCACCTAAAATGGGAATGAAAACTGCTTTAACTTAAAAAAGGT
AATGCCAACATCACTGTATATTACAAAGAGAGTAAAATTAAGGAAATTGCAAGCAGTAGA
ATACTTCCAACAACAGGCAACAGTTGAACAAGGCAGGAATTGTTTCTCATTTATCCTGCC
TTACTTTGGCTAATACAACTAAAATACAAGCATACTCTCAAAAATACATAGTTCGACTAT
CCTTTCCTTTGTACCTGAGATTTTCTTTCGTCCAGTGTTCCTTCATCCGTAATCTATGTT
CTTCCTTTCTCGCTTCAGTGTAAGTAATTCCAGTTTTTTGTTTCAGCTTTTCTTTGAAAC
TACGGTGCTCTTAAAGATTTTTCGTGAGCAGGATACGTTTCTGGATATAATCTTGTATTA
TGCCTTTCTCTACCTCGCTAATGACCTCGATGTCGAGGCGCTATACAGCAATAACAATAA
TTTCGCTACCTCGTTGAACCAAACCCTTTTTTATTACAGATTCTATTGTTTAGACATGTA
GGAGTCATACGGGAAATGAAGTTATAGAAAACTTCTCCTCCTACGAAATGGTGCCTGTGG
TCTTGTGTGTGTAGAATTCATGAGTGTGTCGTCTTCTCAATTTACGATTTTCTTTGATTG
GACCTATGATCTTTATTAAGATCTGTGTTTCTCATATTTCTAATTTTTCGATCAGATCTT
TTCTGTTAATTCAGTGATAATATATTATTACAGTGTTATTATTGTTAATCTATCGCTGTT
GCTAGGTTCTCTACACATCCACTTATGCATATTTTCGTTTTAATTTGTTTCACTGTATGA
TGCTTTTGGGCACCTTTCCCCATAATTTATACCAAACCCCAATTAAGTCCCATCAGATGA
AAACTTTTGTGACTCTGTTATAGCTGAAATTAAGTGCTAGTTTCCACATACTTCTCAGAT
TTCTTCTCATAAAATCCTTTTGTCTATATTAGTAAAAAGACACTTTTTCCTCTTTCTATA
TTCCAGCGATATCCGAACAGCTCCTTACACATATCAGGTAATGGTTGTGTGTTTCCATGA
CTAAGATTTCCTAATATAGTTCTATAATTTCTCAGGTACATTCCATCATTTCATTTTCTG
AAAATAGTAGGACTTTGAAATTTCTTGGAGCAACTCCCCTCTGTTTCTGTAAACTGAGGT
TATCAGCCAAAGAAATGACCACATATTTATATTTTACATCTTCCGCCACCAATTCACCAT
TTACAATACGATCATACAGAACTATTGGTTTCAAACTTGGAATACAGGCAACGGACGCTT
TCTTTAAGGTTATCATTTAACTTTATCGTCTTAAGTGCGGAAAAAAGTGATACATATCAA
CATTACTTACTTATGAAAGAAAGGATTTAATAAGATTGGAAACATTTTATGTATAGAGCC
CAAGAAAATGTCATATTACTCGGTTTACGATGATCCGAATCATAATTTCAAAAAATGTCG
GTGTTGTCTTACATTAGAAACTTATTCAGAATACCAAAAATACCAAAAACAAACACAAAA
CCTCCATATGAAACAAATATGAAAATCTTTATAAATTCGTCGTCTATAATTTTTTCTCGT
ATACAGTAAACCTTGTGTATTCTTCCATGAATTAAGTACGAATGAGTAGAACAAGGAGAA
TATAAATGGCATTTTAATTCAGGTTTCCAGTTTGTAATCGTATTTTTAAGAAATCTTACA
ATGAAAAACAATTCATACTACTAAGCGATACATAAGTGGTTGTCTTTATAAAAGCGTGCT
AGAATACATTCAACTTCTGCTCGTCTGTACGCTAATACACTCAATTTACTCATACACTAC
CGTACCTTTGCGTTTTCATAATTCTAACTACCCCTTAAAAGATATATTATGTATTTTTTG
TTAACTTACTATTACTATTACCATTACTCCGCGATTCACTAAAAGTGTGTGGCGGAGGGT
GCGTTGCACGTATCAGAAAGGGTAATAGTTTGGAAGGGATATACGGGATATGGCAGGGGG
CGCCCATGGGCTATTGTGAGGAACCATCTCAGCATTCGCATGGAGTGATCTGGGAAAACC
ATGGAAAACCCAGATCAGGATGGCCGGAGAGCTTTATCGAAAGCTACTCCTGTCGCATTT
TAAGTAAATTCTTTCTATTCCGTTCCGTAATCGCTCGTGGAAAAAATGAATACAGAAAAG
AATCGGTTCTGGCACTGATTTCTCTTATCTTATTTTCACGGTCATTCCGAGATATTAATG
TTGTTGGTAGCAATATTTGCTTGCTGTCATTCCAAAACATGACAGTCGTGAATTTTTCAA
TTAGCTTCTGTCGTGATCAACGCCTTCGGTGTTCCAGGTCTTCCCAACCTAACTCCTTCA
ACATCGCACTTGCTCTTTCCCTCCCACTATATATACCTGTCACGAATTGGGCGGCTCTTC
TTTGGACCTTCTCTAATGCCTCCATTAACCCCTTTTGATGGGGACCCCATACAGAACAAG
AATATTCTATGTTAGGACGCACTAGTGAATTATATGCAATCGATTTAACTCCCGGAGTGC
ATTGTTTTAAATTACGACCTAGAAATCGGAGCATACGATTTGCTTTCCCAATTGCATTCT
CGATATGCTCATTCCATGATAAATTATTACGAATTGTTACCCCTAGGTATTTAGCTTGAT
TTGATTTACTATCCACTTCTCGCAAGAAAGTGTATTATACGTCCTTTTTGTACGTCGAGG
ATGTCGAATGTTGAATGGTCTTATATTACTGTATGAGTTTGCTTATTCTTTTTGTTTCTT
TTATAATCATTCTTTCTTGTTATCGATTGCTAGTGACCACACCAGGAGTCACTTTTAAAC
ACTTCTTTATTCAGAAGTATTACATTCGCCCAATACTGTAACTCATTTATATTTTTGACA
TCATTTAACAGTTAATGTCGGACTCAGCCGACCGTGGTTTCATTACAAGATATTATCGTC
GTCCATACATTCAACCATTGTCTTTTACTCCTGTCTGAAATCTACTTTTCAACTGTTCTT
AGCCACTATGTTACCTCTCCGTTATTCCTTACTGTTAGGTTGACGTCGGTCCTCTTTACT
CGTTTTCGCTTGGTACTATTCCTTTAATACAGTACGTCAATAGTCATTACGTTCTTTCTC
TTTTCACATCATAAAAATACGGTAACTATTGGCGTTTTCCTGTCTGCCGTAACTTGTATT
AAATTGGAAAAAATGACGTGAGAAGGAATAAATTCACTATATTTGTCTGATAGCTTACTT
CAATTGAGTTTGAATCTTGGGTTTTAATATGTTGAAATCTAAAATATAATAATTTTCAAC
GATTACCTACGTTATATAATAGTAGATGCCGAATATGTTTGTTAAATTATTAGTTGAATT
AAATAACTTTTTAATGAAGAAATGTTATTTAATATTACATCATTTATGTTCCATTGAGGT
TAAGTATTAACATAAAAACGTTGTTGCACTAATACTGTGGATGTTTGAGCTGTGAACGAT
ATAAAGAATTTTTAGAAATTCAGTTTATGCCACCAGCTGAAAAACGATAAGCGTTTAGAG
CGTGTGGGACGTGCACGCCATCGCGTATGCGCCGCCTTTGCCATTACACACGTAATGAAT
GTGCTGAATACGTGCATATCGAGTTTGTTGACACAGCATTACGGGATACAGTGAACGAGA
AACGCTGCATCAGCACGTCGCCATCGGGATTGCGGAATATGTCATGGCTGAAACATGGCT
CCCACGGCCGGCCATTTGGACGGAGAGCGGTAATTTTGCGCTTCGGTGCCACTGCAGTCA
GATCGCTGTTCTAATTGAATCTGTACTGCTCCGTTCAGTTGGCTCGATTATCTATTATGC
CATGCTCTTAAAATATCTCTGGGTATCTACTGCTCACGCCTCTCTCCAACTGATAAGGTT
CCATAACTGGATTGTCATTTGTGAGAACAGTATCTACAGATAATAACATATTTACATCTA
ATAACTTTGTGTTTTATCAAAAATATATATTATGTTATATGTTAGGTATAACTACTAACT
GTAAGTTGAGGAACGTGTTTAGAGAAATGTCGAAACATCGAAAATTTCATTATTCCCCCC
AAAAAATTCATTCATGTATAGAAATCAATGAAGTCTATAAAAATTGTCAGTGTGGTCCCT
ACCAGTAATAATAAGTCGATTTGACTTCGTATAGACTCCCCCGAATAATTATTAAGTGAT
AAGTGAAAAAATGCAAGAATCAAACGGCAGTGCCAATTACAATTTAAGACAAAAAAGTTC
ACAAAAGAAATGGTTGGAGATGTTTTATAACATCATTGTTTCAACAATTTTATCTCTAGC
TCATTCTATGAGCACTAAAGCCGTGTTTTCCACTTTCAGTACTACCGTTAACATATTTTT
TAAACTATGATCAATGGTATTAGAAAAATAGCAACAAAAATGTTCTTATATAGAACTAGA
AACGACAAAATCTATTGTAGTCAACATGCTGGGATAGTATAAAATGTCGACTGAAAGGTT
TCATAATTAATGGAATTATCGATAAGTAAAACATTTAGCACCTATAGGTAGCTATGGCTA
CAATTCATTTTAGTGAAATAAAGCACTTCAATCGAGATACATCGATACTTGCTGCTGTGC
GGAGTATCGGTGAAGAAGACAAGATAGCGATTGGCTACAGAGCAGTGTGTGCGCGCGTGA
GTTTGTAATGGATTGTGCCATGTGCTATGGAACTTTAGTTTGTTTTAAAAGGAATATTAG
AAAGCGCACTAATCGATTTAGTAGCGATGTCATCGGCAGTTTAAGTGTGGCATAAGCTTA
AACAAGAATTGTGGACAGTGAAGTGAAGTACTGTAATTGGAGTAGCTGTAGTTGTGACTC
TACGATCGTGTTCACTACTTAATCGAACTTGCAATCTTCAGGATTTGGAAGACCGAACAC
GAATCACATATGTCTGGTGCTTTAAGACGGCGTGTTGTGTGTCATCCTTCTGAACTTTAA
CGTAATAAATAAGTGATAGCTGTGTCCATTAAAGCTTGTTTAATTCATGCAATTGTGGTT
CCTTTGGGTGACTAAAAATATTATTTCGGGTATCTACCCTGGCTACCGATCAGACCGAAT
CTGTAATCATTTCAAGGCGATCAGCACGGAATAATATTATAATAAACTTGTATTGTCGTC
CAATGCTAGTTAAACCAACTGGACTTTCCTGTTTATACCGTTACACACTCTAAACTGAAG
AAATAAGCATACATTTTAAGTATATTTGTCTGGGTTAAATGTTTTGTTAACTCGTAAAAA
ATCACGAAAGAATGTTAGAGGATAACCAATTAAACCTTTTTTTGTGCACATGTAGATGTT
AAAGCGCAATGGAAATTTTGCAGCAAATGAAAATTACAATATTTCTATGCCTGAATTAAA
ATTATAATTTTCTTGTTACTACGTTATTTCTTAGAATTTATTCACTCATTTGGTCTGAAG
AGTAGTCATTATAAGATTTTTTTAAAAATTGTAACAATTTAGTTATAAAGAATTCACCAT
GAAGATCAAAATATTTGTGTAAGGTTTTGACTAGCGTGTTGGTGGAATGCAGCGAATTAA
TTGGTTTAGCTGTTAAAAATCCAAAACGTGATGAAAATAGGGAAAATTGTTTCTGATTTA
AATTATTTTATGGGAACATATGTATCCAATTTGCTTCTTTAAGCATCAGTGAATATTGAG
ACTGTAACAGTTATACATTGCGAGTAAATTAGAATGATAAAGCGTATTTTCTAACATACA
ACATTTAAAGTCCAGTATAAGATCAGTACACAAAAAAAAAAAAAAAATACACGCACACAC
ACAATCACATTTACCCTTGGAAAACACTAAGTAAGAAACTGAATCTTTGGATATACATAC
TGTTTAATTTTGTGAGCTGAAAAATCCTTAAGACTATATTTAATTTTATTCTGTGATACA
AGTTAACTGGTTCGAATTTGAAATGTAACTATCAGACTATACTTAGATGAGTCCCATGTA
ACATGAAATTACATGAAAGTTTAAACTGTTTTTAACATGATAACTATTATCCATTAAGGA
TATAGGTTGGCACAAATTAAAAGTCAAACCCTCTTCAGGAGAGTCGAAAATAACAATATC
TCTGATATAATGACTTCGGTGTCTTGCTTAAAGCACGATAACTATCTACAAAACAAACAG
ACGTTCTTCAAATTTTGCAGAGAAAAACACAGCTTAGGTTAGTAAGCCATCCAGGTCTGA
TCAATAGATCAAACCTTTAATCCTTCTCTAAATCGATGGCACTGCACACTCGGACGTCAC
CTTACGTTAACCTCACCCCCGGCTTTCGCTCGTAAACTAGCAGCGCTCATAGATGTTATC
TTAACTCAGCATGGTGGGTGAACGGTTAACGATCTGGCCTCGTGATCGGGAAGACGGTGG
TTCGAATCCCCGTCCGGGCATCCAGATTTTGGCTAACCATGGATTCTCCAATCACTCCAG
GCGAATGCCGGGATGGTGCCTTGAAACGGCTATGGCTGTATTCCTTGTCCTCAGTCCTTT
CCCGCCTCTAATGACCTCGGCGTCGACGAGGCGTAAAGCCACAAGCAAAAAAGAAGGACA
AAAAGAAAATTCAACTATGACCTTCCCGTTATCACTTTTCAGTCACTACTGTCCAGATTC
AGGGCCATCATTAGGTATTTAATTATTCACTTTGGAGATCAAAATTGACGTTAAGGCTAT
TAAGAGTAAAAAAGAGTGTGATTTCTTCCCCAAAAAGCGGGAACTATCGTAGACCGATTT
CCTTACGGAAAAAAAACCCTACGAGTTACCTAGTTGTTGAATTTTAGAAACAGATTTTTC
TAGGTAATAATTCTTTCTCCGCATGAAGATCTAGTAATACATTTCATTATGTATAACATT
TAACTGCGGTCATTCGGTAAAGCTGGGTTGCCAAAGCTGCCTCGACGATGCCAGCCAGCC
AGGCAGTCTCATGTTATCTGAGGGTCCACTGATTCTGACGTCAGAAGGGCACTGTAAACG
CTTCGCCACTAATTAGATTCCGGACCAGCCTGTTAGGCGGGTCGTCTAAAGCGCGGGTCC
TTCTGCTGA
>VvP24XO-879#RC/Helitron_958160-971168 [forward] 13009 bps; scores=10:10 Multi_5'_ends:
TCCAAATAATAATAAAAAAAAGATCTCAGTAAAAGAGCTTTAGAAAATAAACTAAATAAT
TAAGACAGTATTATTTTAATAGTAGTTATTATTGTGGAGTAGAGATGGGTCGTTCGCGAG
TGAATTAGTTCTTTAGAGCAATTCTTTTAAAAGAGCGAGTGAGCAGTCGCTCAATAAAAA
GTGAACGGTAGTAGTTCTAGGTGAGTCGGTCATAAGTCGGCTAATTCTGAAGATCGAGAC
GAGCTTGTTCACATGGGCTTGAGCTAAAAAAGTCTACTAATTGCATCAAAGTCAATTTAA
GGGGGGTATTTTCATCAAAAAGTGGGGGTGTAACCGGATTCTGACTCGTGAGACCTAAAA
AAAAAAGGTCTCAAATATAACTGAGCAAGTGAGCCGTTCAAAAGAACTAGTTCCTTTCGT
AGAGTGATCAAATGAACACCGCTCTTTTTAGTGAGTCACTTTGCCCACCTCTATTGTGGA
GCCCATATAAAATTGTATAACAGGCATTTATTCTTGATTTTTTTGCAAAGGAATCATAAT
GGCTTTTTTTGTGGAGAAGCAATTTGCGAACCCACAGAAAACTTTCATGCCAGACAGTAA
ATCAAATCCTTGTCCTGCCAAATGCCAGGTGAAATCTTACTACTCAGGATTGGCCGCCTA
GCAGATGGTAAAATTCGCCCACTACTAATATATGCTTAATCATGGATGTCAGAAAAATAC
GTAAAACCTACCTTGTCAGCAACAAAGATAAAATACACTGCAAACCGGACCTGATTCGTG
CACAGCAAATCCAACTGAAGAATTTGCACACTGAGTTGGATACTCCTAATGCTAATGACA
AAACCAACAAAACGAAGTTCATCAATGGCATTCCTAGGAGTGTGAACATTACCACTTTTC
GTGCCCCCAAGGAGAAGTAAAAATATGAATCATGATCTACTAGTGTACTATCAGAACCCC
AGAGAACTAAGAACAAAACTATTTTTTTAACTATATCAGCTATTGTCAATATGATGTATT
ATGTATCACAGAGTTCTGGCTTCATTCATCCATTATGGACGGTGAGGAAGTTAATAAGAT
TTATTCCATTTACAGGAAAGGCAGAGATTCAGCGACTAGTGCTCATGAGCATGGGGGTGA
AGTCTTTATTGCTGTATTACTGTAGAACCAGTTACAATAAGTTATGATCATTTGGAACAA
ATTTTTGTCAGAATCAAGGTCAAAGTGATGACATTACTGTCGGGTGTGTATACATTCCGC
CAGTCTCACATCAGACAACAATATCCAATGTCAAAAACAAGTATCCAAATTGTTAATTTA
TGATATTTGGTGATTATAATATTCATAGTAGGATACCACATGTAGAATATGAAACATTGC
TGAACAAGAAGTTTCTTCTTTCTGGATGCCTTCAACTTGACATCATTTGGAATGATCATG
GTTGGATACTGGATGTGTGCTTTGATGACCTGAATGTCTTGATCGATAAGACATCTGCTA
TTAAAGATCAGTACAGATATCAATCACACTGTGTTAGCTGTGATACTCAAATTTCAAGTA
AACCTGAAGCCAAATGATGCACTTATGCCTTCAGAAGTGCTGACTTTGCAACATTGAATA
AATATTTACTGGGTATCAATTGGATATGTCCATATGAACTGGACAATATCAATGACAAAG
TAAACTGGTTCAATGAGATAGTCTACTAGGGAATTACTCAGTTTGTCCTGTTGTGCTATG
AGAAAAATGCTGATAATCCATGTTGGTTTTCTAAGGAACTGATATGTACTGATAAGTACT
GATAAGTACTGATAAGTCTCTTGAAAGAGGAAAATTTCCATCAACTTTAAAACTATCATA
CATTAGTCCCATACATAAATCAGGTGATAAATAAGACATCAGCAATTATAGGCCAATATG
CATTCAATTGTCACTTGCCAAGCCTTTGAAGAAGATCATCCTGCCACAACTTACTTTTGC
ATTTAAAAAAAATTATAACCCCAAAACAGCACGGATTCCTTGGCAGAAGATCTACATCAG
CTAATCTCTGCCTCTACATTAACTTCATACTCAACAAACTGAATAAAGGTCAAGATGTGC
ACTCCACCTACACTGATTTCAGCAAGGCCTTTGACATAGTTGACCATGATATTCTGGTTA
GTTGATCGTATTTACCTGGCAGGCGTTTACAAGTGCGCGTAAACGGTCATTTGTTGAATC
AGTACATTGTTACTACTGGTGTACCACAATGCTCCCTCTAGGACCTATCCTATTTAGCAT
ATTCATAAATGACATTACTAAAAAGTTTAAATCTTAGTATCTACTGTATGCCGATGTATG
GATATCTTTAGAGCAATATACAGTGATCATGACATTGATATTCTGCAATATTTCCGAGCT
AGAGGTATGGTGTCATGTAAATAAGTTGCAACTTTACATAAAAAAATGTGCTATCATGAT
GTTTTCTAAACATCACAACCAGCTGCCTGTTAACTACTAATTTATATGCTCAAAATGTGC
ATATAGTTAACCCAATAAAAGTCTTGGGAGTGGTAACTGATGAAAGACTTACTTTCTCTA
ATCATATTATCTACAAAAATCTGTGAGCACTTCGTGTCCTGGGAATCATATGTAGAATTG
GGAAAGAATACAAAAATGTTAAAACACTAAAGACATACCAGTACTGGAATATGGTAGTAT
TGTCTGGTCACTACTTATAGATCAACAAATTAGCTCGGTCAAAAAGATTTAACTAAGTTC
TGAAAATTTCTGTTACACTACCCGCAGGAAGAAAACATTATAGACATGTGCGATATGTAT
CTCTATTACAACATTAATAGCCTATGTTAGTCGGAAGCAATTGATGGAGCTATCCTTCTA
CAAAGTTGTCAATTGGCTTATTGATTCACCAGAAATTCTGGAGCAACTCCGATTTAATTG
CTCTAGGATAGATCTTTGAACAATAAGACTGCTGGATGCTATGAAACCTAACAAAAACTA
TGTTGCTTTTGGACCATACAGTAGATTAGTAATTCTGCAACAAATAACAACTTCTTTCGA
CAAGGGCGTAGCCAGGTACGGGCAAGGGCAGCTGCTCCCGCCTAGCGTGACATGGGTACG
TGCTCAATCGGAGTTCTGCCGAACCGAAAAATTACCAATGTTAAGCATCTTTCAAAAATT
AATTCAGTTCATGCGATTTAAAACTGCTTGCTACTGCTATTTGCGGGAAACAGACGTTAG
CGAGGGCGAGGTGGAACAACACGCCACGCACAGTGCTGCTGGCGACTCTTAAGCTGCGTA
TCGACTATGTGTAGGTGCCGCGCGAGCCATGTTTGAGTGTGCAAAACTGGTTATTTGCCG
TGTGAATCATTTCTGTTGACGAGCACGCAACCCAGCCAGGATTACAGGGCAAACTATCCT
GGCACTTTCTTTTCGTGAAGCCACTGTGGATATTTCACGTGTACGAGTAGCTGAAACTTT
CACTGTGATGCGTCACACTGTATACTAGAAACCTAAATTAAAAGTGATTTGGTGTATATG
GAAATTGTATTTTAATAGAATACGGCATGGTGAGAAACTCGTGGAAGATATGAGATACGA
AGCCATCAAGGATACAGTAAACAAATTTTACAAGAATGACAATGGTAGAGTTCCCAAAAT
CATTAATTGAGGCAGTGAACACACAATTTCAGCAGGTGATTTCAATTACTGAAAGACACT
GACTTCTAGCAATTGGAGACTCGTGTACTAGCCTTTTTCAAGTGACAACAATCATTTTCT
TGAACAGTTACAGATGTTTTTGACGCATTATGCGAAGCTCTGAAAGAATGGGAAAAAATA
TGGTAATAATACCCATTTTATACTAAATTTTTTATTGCTATTCAATTTTCTATTGCCATT
TTTAATTAGAACTTACTCCTTACTTAGGTAAAATGTATTGAGTTAATCATGTCATTTGAT
GATTCTATAGATTCATTAATTGGAGTTTAAAATGATGGTTGTGGTGGTGATGGAGGTGAT
ACCATCAGAGTCTGATTAGGCTGCACATAATTCTTTTTGGCACCGTATAGTTGTATTAAA
AAGTGATAGTTTTCGTTATCCATTGTAACAAACTTTCGCTGTGCCACGTGAACAAAGACA
CCTCTGTCTTAACTGTGTGTGAGCCAAGTAGTGAGGGTCTTTTGCCACATGCCTAAATAC
CCCACACTCGACCCGCACACAACGCATCAGGTCATTTATACTGTGACATCACTGGAGCAC
GCACTAATAATTTATGTTTTATAATAACGGATATAAGGAAGTTTTTTTAAAAAATAATCA
ATTTATATTTACTGTAACGCTAACGATGGCTTTTAATTAGTTTTACATACAGTATCTACG
AAAAGTATGATATCTATTTAATAACTATAGTTAGCTGCATTCATTTGTATTTTATTTATT
AGCATTAAGCAATTGTGAAAAAGTTGATGGCGTAAGAGCTAATTTGTGATAAAATATTTA
TTAATCTTGAATTTACAGTATATTTGTCCTAGGTGCCCGGATTTGTAGGGAAAAGAGTTG
GGCTGGTCCAACGGTCAAGTTGTTTCACTCATTCTGTGGTCGTATCTATACTGCTACATA
TGGTGTTATAGCCCACAGGCCCAGATTTATATTAACTTCTGTCTTATGAATTAAGTACAA
TGGTGTTTGAGAGAGATGCTAAAACGCTGCTGGGTATCTTCCTGAAAATTACAATTCTGT
AGAGGCTAAAGCCACCAATTTGAAATAAAAATTTAACCATGGTTGCTTGCAGACTTACGT
GCCTCTACTAGTATACTGTAATTAATTTATTACTTGAACTTTCGGTCACTTTAAAAATAT
CCATGAATACTGCAAAAACACGTTTCATCCAATTATCATCAATTAGCAGCTAACGATGCT
AAGAACTTCTCGAAAAAAATACCGGTCGCTGTAATGATGAATACTGCTCACCAGAAGGAA
GTAGAAGATAATCGACAAATCATGTCATCTATATCATCTTCGATTATTTTCTGTGGTACA
CTATACAAATGACTTGGGTTTATGAAGTAAAAAGCAACATCAAGGTGTTCTTGAAGACCT
GCTGATACTAAGAATTGATTCAAGTTTTTTAGTTTTGAAACAGCATATTGAAAAAGTTGA
GGAAATTGTTATGTATATCTTCCCACAGATTCAAAACGAAATCATTGCCCTATGTGGCTT
GGTCATTAAAAGTGAAATTATGCAGGCCGCAAAGAAGGCTTATGCCTATATTGTATTGAC
AGATGAGTCATGTGGCATAGCTGGGAAATAACAGCTTTCCATAAAAATCAGTTTTTATGA
CGAAGATAAAAATACAATCTGTAAAAAATTTCTCTGATTCGTACAACTGATGGCGTTGAA
TGACAAATTATAGCATCAGAAATTGACAGGTTTTTAGGAAACAAACATGGACCTGACAGG
TGCGCTAGCCAAGGATATGAAGGGTGTTGGTGAGATTTAAAAAAAATTAAAGATAAACAT
AAAAAAAAGTCTCCTATTTTCATTGTACAAGTCACAGACTTAACCTGGTTGTAAATAATT
TAAATCAAATTACAGAAATATGGAACACAATTAGCACCATAGAGTACATCATAACTTTCT
ACGAGAAATTTTTTTACGCAGAACGTACGTGCCATCTATTTCAGCTTTATAAGAGACCCG
CTGGTCTCAAAAATATGTATTTTGCTATTTTTAACGAGCATTTTGAAGACATCATTAATG
GACTTTCAAATGTTTCTAGAGAAGGGAATGATGCGGCGAGGAAAGGTGCTTACCAGTTAC
AGTGCGCTGCTACTAAGTCAGAATTCATTATATGTGTTGTATTGAATACTCAGACTTATT
GGAACCTGTTGCCGCTGCATTACAATCAAAGACAATTGACGTGTATACATGCATTGATCA
TATTAACACAGTAATATCTGTCATAAAAGATCATTGCAGCAACGTGGACACAGAGAGCTA
AAATATTTTAAACACATCTACCAGAACTGCAGCTGCCATTAGAACCGATTTAAAAGTAAG
CACATTGTATCTTTCCAACGTCGTTCCAATCATTCTGCTGAGTCTCTTTATATTTTTTTA
AAGGGATCTACTTTCTTACCTTATTTAAATTCCTTGATAGTTTCTCTGGAGCAGTGTTTT
GGGATTATACATTGCACTGTAATAAGTACGCCTATTGCAAAACCACAACTAGCCACAACG
AGCACAAATGATTGCAAAACCTCAAGGCAATGGTTGGTTTGTAGAGCATTTCCAGGCACT
GAAAGGTGCCCAGCAACAGAGTACATTGACCTACGTAGGTTTTAGCCAGTCGAGACCCCA
ATCTGGGATTGTTGGTAGGAGGTTAGATTTTAAAAGCCCCTGCAGCAATGCCAAGAGGTC
ATTCTCTTCGATCCTGTTTCGCCACCCGACGCGGCCACCAGGGTCAGCGCCATTCCAGAG
CAGCCATGGACACAACATAGCACTCCGCCATGGAGGTCGCTGTCTAGCAACAAGGCAGGA
AAGCAGTAATTGATGGGTTCGGGATGGCATAACTAAATAACCCTCGAGATTGCTAAGAGG
TTGGATCGTTCGTTGCTAATTGTGGGGAGCTGTCAATGGAAGGATTAACTTTACATACAT
AGTTGTTGACTAGCGGGTTGATCTGTATAAATCTTAAAATAAAACTCTGTACATTACTAG
CAGTATTGTTTGATTGATTGAAAGGACAGTAGCCGGATACCTAAGGAGTCGTGACCTACT
GTCGTACTTGTTGCATGACCAGGCTTACATTTTCTCTCATCCTTCTGTGTAACTTTCCGT
TCGGCTCACTACAGCTTTCACATATTTTGTTTTAAATTTAACTCTTGTTATTTAGTAAAT
AATCAATTATGGTAAATATTCAGTTTTAGATCACATTACATGCCTTACAGTGAATCACAT
CAGTCTGAAAAATAAGCTATCTAATAAGCACTGAAACTATCACTTTATTTGCAACGAATT
ACATATATAGCCAGCAGCCGAGAAAGCCCTTTGTGCCTCCACGTTTGTTGGTTTGATTGA
AATGATCATAAATAAAAAACTTAACAACATTCTGCACTTTTTTGAGATCATATCTGGGAA
TCACCTCAGTGTGTGGATGAAACAATGTTATGGTCACTGCCAATTGTATGTTGTGGGAAT
AGTACAATTGCAGGTAGCAAGGAAGAATCTTTTACTGATAATATCAGTTTCGACAGCAAT
TTTAGCTGAAGTGTTTTTGGATAGATAGGGTGCCCTACTCAGCGACTATCTACTTAGGGA
GATCATAAATAGAGTATTCTACTGTAAAACCTTTCACTGACTAAGCGTTATTAAAAGAGT
GGATTATTGTCCAATGGAATTGTGCTTCTTCATGATAATATGTCCACATGCTGTTGCCTT
GAAGACTTGCTTCAGCAGTTATAGCTGGATGTTTTTGAATATCTGCCTTATAACCCAAAC
TTAATTCCAAGTGATTATCAATGTTCCCCAAATTGTAGGATTTTTATAAACCAGAATGGA
ATTGGTAACGAAACGGTATAAGGTGTTAGTGACTGGTACAATAACTTGGCAGCACATCAG
TACACTGAAGACATTTAAAAGCTATGCAAAAAATGTTTAAATTTAAACAGCGACTACATA
GGAAAAGTATCACATGTGTCGTAAAATAAGTTTTGTTTCATTACCTTAAATGTCTGTAGC
AATAAATATTACTTACTTTTCAAAAGACTCGCAAAGACTGAACGTATCTCTGCCCTGGTA
GACCAAACCTTAAAACCCATTGTCAGTCAGTTTCCCTCTCACATCAAAGATACACAACAT
TCACAGTCATGGACTTAGCACAATGAAACATTTTCTCTAGCAGTGCCCCCCTCCTCTCAA
CAACCTACTCATCAAATCCTATGTCACAAACCTGCCCCACATTATACCTAAAAACAACTT
TTACTCCTTTGAGGGTAAAATTTACCATCAGATTTTTAGCACTGCCATGGGCACCCATAT
GGCACCCTCTTACACAATCCTCCTCCTAGGCCACTTGGAATAATAGTTCATGGATGAGGC
CCTCAAGAACCCCTTTTGTGGCTCTGATTCATATACGACATCTTTATGATCAAGACACAA
TGTGGAAAAAGAACCTCAGTTTCCTTAACATCCTCAATACCTACAACACCCTGAAATTCA
CAGGATCTATTATCAAATGCATGTAATTTTCATGGATGTGGATTTATTCCTTCTCGGCTC
ATCTGTCCACACCAAACCCACCAACCTACAACAGCACATTCACTATGACAGCTGTCATCC
TTATCATATCAAACACTTACTCATCTACAGGCTTGGCATTCGTGGCAGCGCATATGTTGA
AACCAGCATGCCGTCATAGTATACTCCAATAACACCTCCCAAGCTACGATATCTTGTAAT
TACCCACCATATTTAGTTCATAAACAATCTGCTCAACCTAACACCAACACAAACCATAAA
AAAATCAACCAAAGTTCAGTTCTTATCACCCAGTATTTTCCATGCATGGAATCAATAAAC
ATGTTATGATTTCATTTGAGCCAGCCCTGAAATGAGAACCCTCTTCCCAAAAATCCTCTC
TCACCTGCTTCAATAGACCCCTGAACCTCAGACAACTCCTAATCCATAAACATGCCCCCC
CCCCCCCCCAGCTTACAAGATAGCCCCAAGACTCCTTTCATGTGACAGATACCACTGCAA
ATTGTGCAGCATGCCCCAAACCTCCTTTACCTTCACCCCCTAAAATTGGGAAAAGCTTCC
TCGTCTTAAGACTGGTGACGTGTGTATCCCCCCATCAAATATATCAACAAACCCGGAACC
ATTGGCAAGCCTCATAAATACGTGTGTCCACAAATTTACTGGCCAACAGAAGGTATGGAC
ACAGACAAACTGTATTTCCGCAGAACTCTCACCACCTAGTATTTCATTATGCCACAAACA
ATTTCAATTTTTGCTTCATCGTCTGTGTCAGAGTTCTCCCAGACCAAAGCAGCATCTTTG
AAATCTGAAGGTGGGTATAAATTTGACACTAGATAACTGCCAGGTAACTTTTGCCATCTC
ACTTACCAAGCTCGTTATACTGCAGAGGAAGACGGCTTAATCAAAGGGCTGTTACAAGCT
GCTATTTCAAGAAGCATTTACACGTGCAAGTTGTGATTGGTTAAATTAAGCCATTCTCTG
ATTTACTACCAGCAGCTTTTGCTTACTGCAATGTCTTGGAATACAGACATGCTGTACACG
AGTGGCTCAGAAGATGTTCCAGACTCTAACCAAGATGACATCCACCTTGATGTTTGGAGC
AACAAGACAGGCTGTATAAAAGCCTGCTATTTGTAAAGATACACGAAGGTTACAGTAGCT
TGTCTGTACATTACATTTGTTGGATTGAAGTCACCAGATCTGCCCGACACCCTGAAGTTG
CTGGATCTGCCCCTGCCTGCCAGTTCTGACCAGTTGGAGGCAAACTCTGAAGATGAAGCT
GCAAACATCATGGAAGGACCTGTAATATCTCTGCTAGCTTACTACAACGGCAGATGCAAC
TATGTACACAGATGTGTTTCTTCTGTTGGTCAGAGCAAGACAGGATCAAGATCAATCTAT
CCTGCCCCTTGGATCAGGATTCAACAATCAAGATATTGGAAGAAACAGGTGTTCAATATG
GTATGCAATTTTCTGGTAGATCGCACTGAGAAGACACCCAGATCAAAAACAATAGACGCT
CCGCACCACAACACCAGCAGTGCTATGATGTCGAGCTGAAGGACACCTTGCGCATCATTG
TACCCAAGTAGAACGATGCGTGTACTGTGGGGGATGTTGTTGTTGTTGTTATTAGGGCTT
AGGGGCACGTCGATGACGGGGTCATTAGCGCCCTAGCAACAACCGGCTTAACAGTGTGGC
TAGTTAGGAATATAACCATCTGCATGGCCGACTGTAGAGGGGTCGGCCATACAGACAGCT
AACCAAAATAAAACCAAAACATGACGTGGCTGTAAAAATGCCACCAGCGTCAAACAGGAT
TAAAGACGAATTAAAAACCATTCCCACCTCACTGGCTGTATAATGGCCAAGGAGATGGGA
ATTATTACAATATAAAAAGTAAAAGCAATACACATGGACGGGAAGCTGTAGAGAGGCCTC
CCATCCATCTGAAAACTTATGCCGGTCTGCCCAAAATTTTTGGGACCAGACTGGCTAATG
CACAGAATTTTAAAACTTTTGCCACACTGTTAGCTTCATTACTTAAAATAAGGGTCAGAT
CGTTGGCTAGGCCAACGTCTGCCCTTAAGTCAAAAAATAAAACACAATCAGTTAAAATGT
GGCGTACCGTCAAAGGTACGCCACAAGCATCACATTCCGGTGGGTCCTCCCGGCGGAGAA
GAAAGCTGTGCGTGAGAGGACAGTGCCCTATACGGAGGCGAGTAAGGAGAACCTCATCCC
TCCTCACCCGCTGGAAGGAGCTGCTCCACGGCTGAACGGTCGGTTTGATCAGCCGGAGCT
TATTATGCTCAACTTCCAGCCACTGCCTCTGCCAAACATCAAAAACAAATCTCTTCGCCG
CCAAGGCAAGGTCTGACTTTTGGGACCGGTTCAAAGTCGGTTCTGACCTTGTCGCAGGCT
AACTTGGCAGCTTCATCAACTGCCTCGTTCCCTCCGATTCCCACATGGCCCGGTACCCAG
CAGAATAACACCTCCTTTCCACGAGATTGAAGGGAAAGGAGGGCGTCCTGGATGTACTGG
ACTAGACGATCTGCTGGATACATATTTCCTATGGCCTGAATACAGCTGAGGGAATCACAG
CATATGATGAACAACTTATCGCGCATTACTTTCATATGCTGGAGCGACTTCAATACGGCA
TAGCATTCGACGGTGTAAACGCTGCACCTGCCGTCCAATTTGAATGTGTAAGTCGCTCGA
GGGAACACTACGGAGCAACCAACTCCGTTAGCCTGCTTAGACCCATCCGTATACACCGGG
GTAAACGTGTGATACTGGTTTAAAACATCTCCAAAAATTCTAATAAAAACATTATCCGCG
GTACACAGCTTGTTGTACCGCGATAATTCTAAAATTGTTCTGGGCCTCTTTAAAAGCCAG
GGAGGAGATTTACTCCAACCCTGGTGATAAAAAGAGGGAAGCTCGAATCTGGATTGTTCT
AAAATAGCCTTTGTACGGTAGCTGAACGGTTTAGTGGCTCTATGCCGGTTGGTATAGAGC
CGCTCGTAGTTGGGATGGAGCACTATGTCGTGCACGGGACTGCCAGGTGTTATGGCAACA
TGCAGGTAGTGTCGCACCATGAGGAGTTGCCGGCGGATGGTAAGCAGCGGCTCGCCCAAG
TCAGCACAAATGCTGACAATAGGGCTGGTGCGATATGCACCTGTGGCAACCGAATTCCAG
CATGGTGGACACTATCCAATATACGCAGATACAGCCATATTCCAACCGTGACCGTACAAA
GGCTCTGTAAAATTGTAGCAGGCAGGAGCGGTCAGCACCCCATGACCTGCCACACAGACA
TTTTAAAAGATTAAGAGCTTTTAAGGCCCTGGCTCTCACATCTTTTAGATGTGCAAGCCA
GTTAAGCCTTGTGTCAAAAATGAGGCCCAGAAATCGAACAGTATCACTAAAACTTAAAAC
GGTGTTCCTCAGGGTAAGGTGAGGCTCTGGTAAAAGGCTTCTGCTGCGAGTAAAAAGTAC
ACACCGGGTTTTCCCAGCGGAGAAACGAAAACCGGTGTGCACTGACCATTCATCCAGACT
GTTCAGCGTGAGTTGCAACTGCCGCTCAGCGCTTCTCAGGCTGGATAATACAATAAAAAT
TAAAAAGTCGTCCACATATAAGGAGTACCGTAGGGGACTCCTTATAATGGCTGCTATGCT
ATTAATAGCAATGGCAAAAAGCGTAACGCTTAAAACTGACTCCTGAGGGACACCGTTTTC
CTGAATAAAAAGATCAGACACTTCACCACCGACTCGGTACCGGAAGCAACGACCAGATAA
AAATGATTTTATAAAACGGGGTAGGTTTCCCCTAAAACCCCATTCATGTAACTGTTTTAA
AATCACATGCCGCCAGGTAGTATCGTAGGCCTTTTCAAGATCGAAAAAAACACCTACAAG
GTGTTGGCTGCGGATGAACGCATCCTGTATTGCCGCCTCCAGGAGGATGAGGTTGTCCAA
GGTGGAACGGAACTTCCTGAATCCACACTGAAAGTGGCTCAGAAGGTTTTGGGATTCCAG
ACACCAGACGAGGCGGCGGTTAACCATCCTCTCCAGTGTCTTACCCACGCAGCTTGTAAG
GGCGATACGACGATAGCTACCTGGTAACAATTTGTCCTTGCCAGGCTTTAAAATAGGGAT
AAGTGTTGCTTCTTTCCACGAGTCGGGGAAGTGTCCTCCGGTCCAAATGTCGTTAAAAAT
ATCTAGAAGGTACTTTTTAGCCTCCTCACTGAGATGCCTCAGCATCTGGTACTGGATCAG
ATCAGGCCCTGGAGCAGTGTCATTTGCACTCTTCAACGCTGACTCCAGCTCCCAAGATGT
AAATGGGCAGTTGTAGGCCTCTGTATTCGACGAATCGAAGCAAAGCGGGCGCCTCTCGGC
AGCGACTCTTCGTCGCTGAAACCGAGGGTCAAAGTTAGCGGACGAAGTGATGGCGGCGAA
GTACTCCGCCATCAGCTGCGCTATGCTTCGTTCGTCAGTAATTATCCGTCCGTGATCCAG
TAACCCAGATACTGGTGCGCGGGAGTACCTTCCAGATATACGGCGAATGGACTCCCATAC
TTTCGACGAAGGCGTGGAACGATTTATATTGCTCACAAAGTTCTGCCATGACCTCTTCTT
GCTCTCCTTAATAACTCGACGCGCCTTAGCTCTGGCAATACGGAACGCTGCTAGGTTGTC
AGTTGTTGGGCACAACCTAAAACGACGCAACGCCCGTCGGCGACCCTGG
>VvP24XO-937#RC/Helitron_244084-245916 [forward] 1833 bps; scores=8:27 Multi_5'_ends:
TCTCTACTATCTTTTTTCTACATACAATCCTGTTCAAATCCATTTTAGTATTCGGATTTT
TTTTATATGATTGTGTTCGGAATTTCATGTGTTCCTGATGCTCTGAACAGTAAAACAGTA
TACATTGGAAAAAAGTGTAATGTAGGCAAAAACACAAAAACATACAACACACATAATCAA
AATTTTTGAATCCCAGACTTCTCTCGCCAACTTCGGATGTGAATTTGTTTGTTCTCTCGC
GTCGTAGGAGCAAGTGTTCTCTGCCTGAGAGATGGCGACAGATGTCGCAACATGCCGAGT
GCGCAGTGACACCTGTTGCTGTAGTCTTCGCCAATCCACAAGCGGCGCGGTACACAAAGG
CACGGGGGACTTTGCCTTGAGTTACGGGGCCGTAAAACGAGCGAGATAAGCGTCTCCTCG
CCACTCAGTCAGTCATTCCGACTTCCGCAGCCGAAGGTTCCGCCCACGCTGCGCCCATTC
GGTCAATTATCCGGCAGCTAATTGGTCGGTAATGAAGAGCGCAGTGGCCATGGTGGCGGC
GGCAGGCGTTAATGGGTGTTCCTGAGCCCTGGCAGTCGGCGATCACCTGCCAGCAGCGGC
GGATGCAACAAGTGGCTGGACTACCCGTAACAACATGTAAGTCATTCGGCACAGTGCGTT
GCGCAATATTAGGGGCCCTTGCAGATAGTGCAGGTGTACTCTTCCGATATAGGCAAGCAT
CATTCCGTAATTTATGATTCGTGGGGACGAGGGGTGCACAAGCGAGACGTGAGAATTCTA
TGAACCTTTCTCGTGTTTATTTTTTTTTATTTTTGTAGTTTTTTTTCTTTCGCCCTTTAG
TGAACGAACGAAGATTCTGTATTGCATTTGTACCGTAAATAGGAACTTTTTCTAAGTTAC
TCTCGTAAACAAATGAGAACTGTTAAAATTTTAAAGCTCAGCAGTTCGTTAGATTATATA
GTGTTACATCTAGCCTAAGCTGTATTTTGCATTTTGAGCTTTTATATCGGAGAAAATCTT
GGACAAAATTAGTTTATATCCGTCCTTAAAATAAATTTTTATTAATTACTAGCTCCTAAG
CCCGTCAAAAATGACGGGTTAAACGCAGATTCATGGCTCAAGGGAAAAAATAATAGCTTA
AATGCCATAATGATAATATTTCTGCATGCAAATGAAATCTTTTATTTCACGCTCATTAAA
ACATTCATTGTATCGCAATCTAAGCGGTCTGGCGGCTCAGTGATTAAGATGTTTGAGTGG
GTATCGAGAGGTGCCCGGTTCGGATACCTGTCTCGGCGGGAATTTTGTAGGCCCTTAACC
AGACCTTTACGTCTGACATAGTTTGCTGTGTAATGTGAAGTACGCCAGAACGCTTCTGTG
GTTCGGATTCAACGTTAAGCTGTCAGTCGTGTAACCGGTAGGAATGCCGGGTTAGGTTAA
TGCGTCTATGACATGGGGGGAATACGCATCCAATAGAAACCCTGTCACCAGATCATTACG
ACCACACGTAATCATTATTAGAGCGATATAAAAGCTATACCATATTTCTTTTCTTTCTAT
AACAAGGATCAGAGAATGCAATAAAACCACCTATATCGATTAAACATAAATAAACAAAAA
ATAACAACTAAACAAAAAAGCAACTAAAAATATTGATGCATGGCTCATTATGTAATAATG
GCGACTCCTCTGGAAGGAAATATACTATTTGAAGTCGTTACTTAATTTTCAGTGCGTATT
AAATAAATTTTAGCTTTAACTTTTAAGCACGCATGCGCATACCGTTAAGTGTGCATGCGT
GGAAGATTACGCAACGCACGTGCGTAGCGCTAA
>VvP24XO-959#RC/Helitron_653694-669045 [forward] 15352 bps; scores=8:8 Multi_5'_ends:
TCAATATTATATTAGCCTCGTTAGTCATTTCGATGAATTTGGTGTCCAGCTATTGGAAGG
GTAATCATCACATTTATCTTGAGCTTCCTTTCGGATTAAATGACTTTATGAATATAAAAT
GTCTTAAGGTCACACTTTATGATAGACTATATTTGGTAGGTAAATAGTATAATTTAAAAT
GTTTACAACATTTAGCGCTGTAGTGGACACAATCTAATACTTCAATACGTATAAATCATA
TTAATTCCAAATACTGCTTCCTATATGTCTCTCAATAATACAGATAATTTGGAGCTTCCA
AGTCTAGCCATTTCTTGGTTTTTACATTTCATATCCAGTTCTGGTACACCATAATAATTT
TACTATCCAGCTTTCTGCCCCCAATAGTTTGACATAGCTGTCAAGAAAGTTCAGATTTGA
TTAAAGCAACTATTTCAAAATATTCTCATTAATCTCACGGTGTTCATCAATAAAAGAAGT
AATCGACTATACGCTTAGGCATTTACTAGGCCCAGGTAATGCAGGAACTAAAGTACTTAC
AAAAATTGTATTAATAATGAAAGGTCCTTATACAACACGATTTCTGTTCAACCATTGTGT
TTTATCTTCCACAGCTTAAGGAAAGAAAGCGAGAGACTTGTTTTCTCACGTAGGTCTCAA
ATTAATCACACAATTGACTTGCTTAAAGTTCATACAATTTTACAGTAACGTTAATAGAAT
AACTTACCGTAACAATTAAATGCAGTGCAGCAGAATAAAATTCTATTAAAGGGCTGAAAA
TGCAGTATATCTAATAATAATAAAAAATGTTCTTGTTTTCTTAAATAATTACTAAACAAC
GTTTTTGAGATAAAGATATAAATACAGTACATACAGCAAGTCGCGATAATTCGCATATGA
CATAGTATTTCGGCATTGACTGGGGAAAAAAATTCTTGGTAATATAACATGGTTTTCTAA
AAGGCGGTTATTACAATCATACAGTTTGTAGTTTTCAGAAGAAAGTTACTAAGATTTTAA
AAAAGGATTAGTATTTAGAAAAACAAACACGATTGAATTTCGATTTGCAGTCAAATTTAA
TGTTCTTTTCATCTACATTCACGTTTTTTTTTAAATTGCCAATAATGTGTTAGTAAAAGT
CTTTTGAAATTATAAAACTTCCAGAAAAACAAAGATACTTTTCGCAAAAATATTTGTATA
CACTTGAAATGCACTTCGTTACCACAGCACGGATCACTAAACATTGTATAAACCTGCACC
GAAGTTGTTGAGCGCAACCCGTAAGAGATCTAGTACTAAAGGTTCCACAAACTATTTTAT
TTAATATATATTCTACACACTTAGGTGTTGTTGAATTCGATACACAGAACATAATCGTTA
CAAAGGTACTAATTAATTTAATCAATTTTATCCACAACGGTGAAAAAGGAAATGAACGTT
CTAAAATGTTAAATGTAAATTTTCATTTCAAGGATTAGAAGTTGGATTTGTATATGAAAT
ACAATGAAATTCCTTATGATTCAATAACAACTATGCGTATTTTGCGCACTACATCTATTA
TCGAAAAGTTCTGAACGTTTCAAGCCGTACTTTAGGACAATTTACTTATTTTGTATTACT
TGTTCAGATGATCTGAAATACTTGAAATAATTACTACATCTTTTTTTTATATATTGTGAT
CAGGAAATTGTTTTTCTTTCAGTTCTTTGAAAATATTTAGTGGTTGCAAATTATTTTTAC
AACGTAATCAATATTAGGATAATTTTTTTTCGCATTGAATTGGTAAGATGAAGAATCGTG
AATAACTAGATTGATTATTCCAGATATCTCATTCAGAACGCCAAGAAAAAAACAATTTCA
GGCTAGGCAAATCTTATTTGCTTTCGTCAAAGTTATGTTTCCTTTCATTTTCTGCTCTGC
GTGAGTGGTATGTACTGTAGTAGCAATATGACCCCCAAGCTTAGATGATGGTTTACTCGT
CTCTGCTATGTTTTTTATTATTTTTTTTAAAGAAGAGGAAGACTTTGTCACTCTGCACGC
TGCAGGCCAGATGAATGGCCATTTACAGTCCGTTATCGAAATCTGGTTGTTTTAACTGTA
TACTGTGCTCGGTTTGGATTTCCAGATTCACGTTAGAAGTAGCTAAAAATGATATTTGTT
ATGAAAAATTCTAATGTGCTAACTGAGTTACCCGCCTAAGACATCGAATGTTGTTTTCTT
TCCATGGTTTCTGGATGTGACATGAATGACTTTTCAATTATGTGTTGTAATACAAAGATG
GACTTAGCATATTTTGGGGTGTAAATAATTTTTTTACTTCTCAGGTAATTCAGTAATCCA
GATCTCCTTGAATAAGGAATTTAATTACTCCGTTAGAGGATGAAACCTTTTTTTAATGGA
ATAAACTGACCAAAATATGACTAGCATCTCGAAAGTATAAAAAATTATCAAGATCGTATT
GGTGTCTGTGCGATAAAATGTCACAAATTATAAATTTTCAACATTTGGATTATTTGTTCC
TTCAATTAACTGATTAATCAACACGGATATGGACAAAGATAAATTTATGATGGAATAGCA
AGTCATTTATCTAATCTGTGCGTTTCCATTAAAAGTAATAAAAAAACCAAGAATTGTTAC
GTAATAAGTCAGTACGTAAGAATTCTGTTATACAGAGATGACTGATACGTTTACATTGAT
TACAATTACACGATTGCTTATTTAAAGAAGACTAGTTTTTCGAAGACATTTAATGAATAC
CATGTCACACAGATTTGCCGACATTTTACCATGTTGCTTCAAGTGGAAAACGATACAGAT
CTTCAATGGAATTTTTAACGATTCAAGAGAATAAAGAAAAAGATGTCTTAAAGGGTTTTT
ATTTGAGGTAGTACAATTAAATTCAGTGTGTTACATGTTATAGTAGAATATCATATTACG
TTTGATGTATGAATTTTTCGGTAAAAATAGTAATAAATTTGAAAGATTGAAGTATGAGTA
CCTTCTTTTCATAAACTGTAAAAGACGCAGGCTATAAATGATCTAAAATGAGTTTTTCCT
TATATTTTACATGTGCCGAAAACATCATTATGTAACCTATTGAGGTACACCATTGTACAG
GTGATTTTTTCCCTTTTAACAATTTTTCCTTGCCAAAAATTCCATCAATTCATATTAAAA
CGTTTGTTATTCCGTAGAAATGTTAAAGATTTTGAAGTATTAATAGTGGTTCACAATTAT
AAACAATGACGACCTGAAGAATCATTAACTCACCGCAGTATAAAACAGGAATCGAGTAAC
CTTCAGCGTATTTCTGTAAAAGACAAATTTGTCTTCCAAATACAGTGTTAAATCAAGAAT
TACTTAACAGAACTGGATCATCCTCTGTATTAATGTAGCGCAATACTATGAACTCTTTAG
TCTGCAGCCAGCTTTAAGGATACTATCTTTCATGTCGAGGACAAATATTATTGTTCTCTT
GAAGTTGGATAAAATCGTGCGCAATTACATAAGGGAATTAAATTTATACGTTAGCTTTCT
ATATAGATGCTATTTAAACCACCTAACTCAAAACATCTACCTTGCAACATTGTATTAACA
TGCGTGTTTTGCTGCTATCAACTTGGAACCGTTAGAATAATTCCTCTGCAATAATTGCCT
CCTTTCGGTATGAATATTTATTCACTAGAATTGTTATGTTGCATCTTTCACTTTTTTGAA
ACATATATGTGTAAGTTACTCTATTAACAATTGTAGGAACCTACCACAATTACAAAATAA
CTTTAAAAAATATAGTGCAGTACCAGGAGAACAGCAGAGAAGTAATTAATGGTTTATAAA
TTATTCTTGCGGTGAATGTGAAAGCACACACAGAAGACACATAGAAAGTAGCGTATACAG
AATCCTTTCAACATAGAAGCGGCATCTCTGTGACAGTACACAAAAACGTTGAAAATATAG
AAAACAATAATAAAAAGGCCTATTGATATGTAGGTACTACCACGGAGTTTCCTTGAATCA
ACGAAAAGACTTTCAACAATTGTTCCGTCAACACGCAGTCATAGATTAAAATATAACCCT
AAGCGTACAGGAACTTCCCATGATATGAATAATGCAAGGCTACAGAGAACATTACGATGG
TTTTGGATATGAGTGGTTGTTCATATCTTCTTGTTCACCGGTATGTATAATTATTTGCGT
GGGGTAGGATTCCTTTTTAGATAACGAATGTGACGAAACGTGATTGCCGTAAAGTAATAA
TCTATACCTTGGTATTGGTAAAGGTATTATACATGTTTCCGACCCAACAATCACATTTAT
TTCATTTAGTTTATAAATTAAGTACAACGTGAATACCCCGGTTATACATTATAATTTCTT
CTTCTAATACAACCTGTGTGCAATGTGGTTATAGTTATTAATCGCCAATTGTTCTTCCTT
GTAGATGTTCGATATGATTTCATTAATTAAGTGTAAGGATAATTACACACATAATAACTT
TAAAGTTAGAAATATTACACTTAATTTATACACATTAATACAATAGCCCATTTTTTTTTT
TATAAAAAGACCTCCAAAAATTCTGTCCAAGACCGGTAATCGATCCGGAGACCCTGCAGT
CTCCAATCACGCGCTTTAACTAAAAGTAAGATCAAACCACGCGTCCACTCAGTACTGCTA
GCAAAGAAATCAGGTATAATTTGGATTTTTAAACACGCCAAAAATTCTTCAGAAAATGCT
GATTAAAATATCTAATGACATTCGTATCTTAATATGAGAGGCTTCGTTTTTAGCTACCGC
AGTAAATCGCATGTTTGTTTTGTTCTTTATCAGATTTATTTACGTACGTTAAAGCCGCAT
TATTTGTAAATTATTAAATTAAATATATGATAAAGTACCTAAAGTAATTATCTGATAATA
GTGGTAAAAACCTTATAGCCAGGTTGGGGGTATATCTGTGAGCTTTTCCTCAAGTCATCA
TATCCACAAAAATGTGTTACAAGTAGAAACATATTCGCATGATGCAAACTATTATTCAAA
ACGTTGCACGAGATCAACTCGGCGGATGAAGGTTAGTTAACTGCTGGCCACTCCGCCAAG
CTCAAGCGCTTTCCTCTAACATAACTGGAATAAAAAACACGTTGAATACGTTGCTAAATG
CGGAGCGCAACAGGTTCAGGAAATCACACACGACTGCCGCTGGTTAACCTTGAGCTAAAC
GAGGACTCTGAGGTCTTCTCGCAGCTTGGCTCTCGCTTTGTTATTTCATGATAATAAATA
TTAACTCAGTTGGCCATGACACTTTATGCAGACTCCATTTATCTTGTTGGCAATAATGCA
GCTAGGATTTGTCACTTAATCATATATATCCCTCATAGCACACATTTTTAAATTATTTTT
CTTTTACAGGTGGAAGGTGAGGGAAGTAACTTTCCCCTGGTTATAATAAGACGGGAATCT
TCATAATAAAGCATTCTAGATTGTCTACGAATATGTGAGATGATACCACCGCAAACAAAA
ACTGTTTTACAATAAAACTGATAGTTTTCAAAACATCTGTGTTAAGGAGGAGTGTGAGGG
AGAGAAATGGATCAATCTTTCTTCCCGATTCCCAAATTTATTAAACAATTGACTCGCACG
ACTTTCAAGGTTTTAGAAATCAATCCAAGCGAATGCCTGGATGGTTACTCCTAAAGGTCA
GAGCCGAATTCCTACCCGTTTCTTGCTCCCAATCCTTTCCCGCCTCTAATAACCACGGCG
TCGACGAAGCGTAAAGCCATAAGGAATAGAAAAACCAGAATCGAGGTGCAGAATTTAGAA
CCTCATGCAATAGGAAACGATTTTTCGTAGTTCTGTAACCGAGCGATGGATATAGCGTGT
CGTATTTTGTATTTAAGAACACACAACGCATCACGGTACCACTTGTCACACGTATCCTCA
AGGCAATATCTCTTTTTCTACGTGACGTGAGTTTAAACGCTAGAATCAGAATCAGTGCCA
CTTAGTAGTCAATTGTGTTAATACAGGTGCTATCTTACACTACCACCTGATTTGTATTGT
CATATACCTTCTTTATTAATGTGATTTAACTTTAGGAACAGAATCCTGCGAATAGATTAG
CAACAGTTTAAATCATAAATGGGACCACATGTGACTTATGCAATAACTTGTAGAAAGGAA
CAGCATTACAAAAATACTTAATCTTCTGCTTCTTAAGACACCATCTCCTGGAGGAGGCTG
CCCATCCATATAGCCACCACTGGTTTGTGAAGCAGTAGAAGGGAAAATATCTGGTGACGC
GTTATTAAATTACTTGAATGAGTCTCCCAGCAATGAATTCTTTCGTTTTCCATCACACCG
TTTTCCCGCATTTTTCCCTCGATGATCAGTAATAACAGTGAATATATATCACCTCCCATA
ATGTCTCAGATATTGTGTAGTTCTTTCGTTATTTCAATGCTACTAAGGACCTCGTTATTT
GAGATTAACCATCAGGAAAATGACCTTCAAAACATCTATATTTTCAATTACTTGTATGAA
AATGACAATACTTACATAATTATTGGCATACAAATATTTATCTTTTTTACGCCCGTTTGT
GATTAGTTTATGATCAGTCCTGCTGAGAGTTGTTCTGATTAGTAGATGTACCACACCAAC
TAGTAATAATTGTATCGGTGTGCCAAAATGTACGGCGAATGGCGATAATTAGGTGGCTTC
GCCTGTTTCTTCACCAATATAGAACACTTTCAAGTGTTGTATCCAAGAAAAAAAGCTTAA
TTTTCATAAGGATTAACTAATTTTCAAATTGAAACGTAATTAAATGGATAGAAATATGAG
CGAAACTTCGTGAACGACATCTATTATGATAATATGTCACTGAAATATGGTGTACTTTCA
AACGTTGTCTCTTTTAAAAAGAGCAAGTTGCGTTTATCCAGTAAAACGACACATACGTTT
CAATCACGCAGATCGATCTTCTCAGTTTGAAAACATTAGTAGCTATGGCAGAAGAGTTTT
ATATAGACGCTGCTGAGTCTTTACGACAGTAACGTGTTGTTCGCTGCTCATACCTATTCA
ATATGTGCTCCAGTAGTTTTTAACGCGCGTGACGGAATTGTTAGGTTTAGGGCGAAAACT
GAAATGGCCAACATTCTTCGAACTTGGTACACAAACTGTATTTTGGTTCGACAAAAGCGA
AATTTTATTTCTTAATAATCATATTTATTTTGGAAAAACACGTGACAGCGTTCTAATAGG
AAAATAATGGATAGCAGCTAATTCATGCTCTACAGTAGCAATTGATCGCGCAAGACATAG
TGTTATGTCAGTAACTAGAAAATTCTTACGTAAAAGAGGCTTGAATACTGTACGAGAAGA
ATAGAGAACTTATCACTTTCCGTCTGAAAAATTCTAATCTTCAATTTTAAGCCAAACAAT
TTAGAGACATTTGTATTGAGATGCTAAAAACGAAACTGCTCTATGCTTTTCAGTAATCCC
TGTTAAAGAAATTTCACACCACTTCTAGAGACAAGATGACAATGCCAGCAACCCAGTACG
AAATGTATTGAAAATAAATAAGTTAGTGACGCAGCAAATGCGTATGTTATTCTATGATTA
AAAGTTCATACAACATCAAAAGAAAACTATTTGTTTGTAGAGGCCGAAAAAATTCTCTTT
AAATTTCCTCGTAGACCAACAGATCTCAGACCATCTTCGCATACATATTGACTTATTTCC
TTTTATCACAAGACAATCAGACTCTTATACAAACTATCTTCTATTTCTTGATTAAAGTTT
TTGCTGTTATTGTTATGATACTTACAGAATTTACACAACAATAATTTACCCATTTCCGTT
CATAGATTTATCCGTCGTACCAAACGAAATAACTAAAAAATAATTCTTCTCAATAATATA
GTAAACGGTATACTGTTCTCTGTAATTTCCTTGAATGCGTGTAAGTTAGAATATTTGGCT
TAAATGTTTACGACCAAGTTATTTGCGAAAATTAGTACCTTTATTTCTTAATTTCCTACA
CTTTTGTAGAAACACTGTTTACCTGACTTTTTGAACGGAAACTTCCGCGCGGAATCCTTG
TACCAACTGTATGTTTCAGATAAGGAAATCTCTTGTACTAATAGCTACAATAGTCTGTAT
TTCGTTCTCTCTCTTTTTTTTTTTTTTCTTTTTTTTAAAAAAAAGAAAGAAAGAGAAAAG
CTGTTTTTAAGGCTCGTTGGCGTTGCAATCGTTAAAACTGTAAGATAGCTGGATGTAATG
AACGTGAAGGAAATCGCTCATGGCATTTTGTAAGAATCATCCCGCTATTTGTCTAAAGTG
TTTTCGGGAAACCATTGTAAACCAAAATCTTAAATGATTCAAGAATTTTCCCTCACAATA
TTTGGAGAGCTGGTTGATAAACATGTGTTACACCAAACCTCCTCATCTTGAGGCAACTTA
ATAACGAAACTGTTCCAACGATGTAGATATTGTATTTTGTTAAAAGTATATAAAGACCAT
ATAAAATCTTCGGGGTTTAGGTACATGTACAAATGTGTTGGCGACAATAGAAAACGCGTT
TGAAAATATGATTTAGCCAATATACAACGAAAATCATTTTAGCAGTGTAAAGATGTTTCA
TCTCATTACTTTTCTGCTGGCAAACCATTTTTTTAAATAATCTTTCCAGCACGAACTAAG
GCAATATAAGCTATATCAAGATGGTGAAGAGATGTTTAGACAGTATAAATTTAGAAAAAT
AATTAGTTTTTCTCTTCAGTTTAGGAAAGTAACACGAAAATAATTTTCTAAGATTGGATA
CTCCCAATTAAACAAACTTTAAAACTGTTATATGAATACAAATCCTATACTGTCTAATTA
TTTTATACGATATTTTGTAAAATTGCGAGGCTTGTTGTACCTTTGCATTACAATGGTACC
ATGAAGTCAATAATGCAAAATACTAATTTCCATTTCTTATATTAACAGAAATAATTTCTC
ATTTTTAGAAAAATTACTTCTTGTTCCTAAAACCAAATTAATTTGTAGCACAAATTTTCT
TAATTTTAAAAAACTCCATTCTATAAAAGAATTTATGATTATCAAATTTATTAATTTCAG
ATAACCAGAATTATTAGTAAAGGTTGTAAACATTTTCTCCGAAGTTGTTTTTCGGTTATT
TCAATATATAACGTTCATAAGTGCACAGGATTATAGGCTTTTTAGCAGAAATATTTTAAT
GTTTGCCAGTATATTAGAGACACTAAACATTAGCATAAAATTCTGTTTTGAAAATGTTAA
TTTAAAACATTAATTAATTAAAACCTAATCTTGGGAGATTATAGTACTTCACAAAAGAGA
AATTCGCAACAGAATATTTTGTTAGTTGAAACAATCTCTTCATTCTAGGATACTTTTGGC
AGAAGGATGCATTTAAATTCGCCTATATTTTATTGTAGACATACATTAAACAAGAAACCA
TGCAAGCTACATACGCTCTGAGTGAATAGCTCACGAAACTATAGGCCTACATTTTACTGA
CTTACTGCAGCTAACCATGAGAAAAATTATCCATTCTAGAACAAAATACGTTTTACTTCC
TTGTTCAAAATCCCATCCTGAGGAATTAATTTATAGTCAAAGGTATGTAAAATTTACCTG
TAAAGCATTTTGTCTGTTGGCAATTTTTTGTCAGTGTCGATTCAAATATTTTAAAGTGAA
ACAGTTGTTAATAGATGGTATTTAATTTAAAAGCGTTCCCAATACAAGCTCATTTATTTC
CTAACTTGAGGAATTGGACTTTAACAAAGCTTAGGTTTATGTTTTCTTTCCGCCCGTTGA
AACGGCAACAATCATCATAAAACGAAACATATCGCAGAAAATGATAAGCGGAGAAATAAA
TAATCATACCATGTTTCTTAGACAAAGGGTTTTCGAAGTGTATAAAATATTAAAAAGAAA
AGAACAAAAACAAATAAGTCACTTGAACCTATATATAAATCAATTATGGTCTATTGCTTG
GAAATGAAATAATATAAAATACGAAAACTACATTCTACAATTAGGAATTAACAAATTTAG
AACTTGGTATCCCAGTGGAGAGAGAAAAAAGAAACGGCTAATTCCTTTTGTACACTACAA
AACGCGTTCTGCACATATGTCAACCGAATATTTCTTTGTATTAGTTATTTCACAATAAGC
ACAACTGTAATTCCAGACAATCATTAACTATATATTTACGGATGAAGGGTATAATTTAGT
GTCGCAATCTTCAGAACAAAACAACAAATGATACGATCTAATATTTATTCCCTTTCACTA
ACTGGTGTTTTATGTTGCAGGGCAAATTATATTCAATTTCTATGTTTTGCGATACAAATC
ACTAGTCAGACATGGTAAAGTAAACGTCCGTTCATCGGTTTAGCGGTGAATGGTGAAAAC
CGGAAGAAAAATATATGGAACCATCAGAAATTTTATTCCGCATTTGCCACTTAAGTAGAT
TTTATTGCACTTGGCTCCATTTATTTAAATAAAATAAAATAAAGGTAAAATTCAAGAAAA
ATAAATGTAATTAACATCACTCGTACACTTCCAAACATTTATACTTGATTGTATAAAAAA
GTACGTATTAAGGATGATCTTAATTTTAAACTGTGTATGCCTATCTCGCCTTTATTTCAG
TAAGCATATCACGAGATACTAATTTCAATCATTGTTTAATAAAAAATAGTTTCTTCCAGG
ACTTGCATTCATTTCCTTCTCTTTCACGGTCTGAAATCAACGCAACAATCCCAAGTGATT
TTCAAACCGATTTAAGTAAAACTTAGTTTTTAGCAAATTATTAAGAAATTTCAAGCAATG
TGGTGGTGATGTAGTGCTCATGTAGTTAGAGATGGTCTCTACAAGCTGAAATTCCAGTTT
ACAGTGACCAAACAAACATTCCGCATTTAATGGATATTTCACGTAAGGTCTAATACTTGA
GAAGGAAACAGTGGTATTAATAATACGAATAATAATATAACGAAATGACTGACCTCTGAA
CAACTTAATGAAATTATAGAACCGACTAAAGTTTCTCGTAGATAAACTGCATTATTTTTA
TTGGGATATTCGTAAACTTCCATAAATTTCAGTTTGAATTTAATGATTATATATAAAATT
AAAATACAAAACAAGGCTGTCTAAATGAACATTTCTCATTTGTACACGATTACTTCCATG
ACGTTACAATTTTAATGCAGAATCTATTTAATTTTATAACGCATACTTTGCTTTTACGGA
ATACACTTCAAATGACCTCACTCCTATTACCCTATAATCTAATGACCATTAAAAACGACA
CACTTAAAAAAGTTGTTTGAAAATTAAAATGAACAGTGTAAATATCAGAAGCTAAATCAC
TAAGTTCAACTAACTATGTAATTTTTTTGGAAGTAATACAGATATTTTCCCTGTGTAAAC
AATTTTTTTCTAATCGGCTGAATTCTTTTTGTGACTGGCCTAATTTTTAAATTTATATAA
TGTCGTCATAATAAGATATTTTAAATCTTAACGAAATTTACACTATATATCAAACAATAG
ATACAGAACGTAGGTTATCTGAATTTGAAAATTACACACAAGAACAGAATTTTTCCCGCT
GGACGATTTGATAGGAGTACTGTTACGATTTGATAAGAATAGTGAAAGAAATTAATGAAA
TAGTGTTGTATTGCAAAAAGGAGATTGAAATGGTCCCAAATATAGAGATTTTTTTGGTCT
AAAAATCAAGAATATTTCAACAGCGAATGATTTTTTAAACTAACTCAATTCTTGGCCCAA
AACATAAGTAGAGATCATGTAGATTACATCGCAAATATATTGATATTTCTTCATGTGAAA
AATATTTCTACTATTATGAATGAGAGGAGGAATAGAATCTAAAAGTCTTATGAATTAGAA
TGTAGATTAAATGTTGTGATTGAATCCAAGTTCATAATGCCCGTAAACGATCTCGAACTA
ATGGCTAATTATCCCACTAGGAGAGGTATCGATGAGGCATTGCATGCGGAAGATGGCGGC
CGGGGGCTGCGCGGGGAGCATGCGCAGTGGATGCCGGCGCTGCTGTGGCCTTGCATACTG
ACCTGCACACGGCCGAAGAACGCCGCAGACACCTCCGACCGATCCCGGCTGCTCCGCGCG
CCTCACTGCCTTCTGTCTCCTGCTCCTCTCAGACCCACCCCTGAAATAACTGTCCAAAGT
GGCTGCGCAAGGGGGGAGGAAGGGAAGCAGCTGCCCGCGGCGAGCTGGGACGGGCCGCAT
TCCTCTACCAAGACAGCGCGCCCAGGTAGCCGGGGGGACCTCGCTGCAAAACGAACGTTA
CACGTCCCCAGGCGATATGCCGATCTGTTAGGGAATTTCCTCCGAATAATGCCATACGTC
GTGGTAGTGCTTAGGAAGGATTTTGTGCCTGGGTTTAAGACCGAAACTGCTGTTACCCAT
CAAAACCACCTCAGGTTAACTTAAGACGTTGTTGTGGTGGAGGCACAAGTTTTACTTTTC
TTCTAAGAAACCAAGTAACATTTCATTCATCTCTTTTTCGAATTCTCTGGAAAGACTTGC
CTCCTGAGTTGAGATATCTTAAACAATGAAAATTTTCTACATTTGATGTATTTATGCAAA
TCCATTTCGTTTTTCCATGAACCGAAAAGTAACAGTGTAACAACCACTTCACAGTTAAAA
AGAAATTTCCCTTTCGTTGAAATTAGTAATTCTTGTGCAGATAAAAGAATGCTTATAGAA
AAATAGCGGAAGGTTTCGGGATGAAGGAAGTGTAGTTTTTTTTTGTTTTTTATTAGCGTT
TGCCACATTAAGCCGTGTACCCAACCGCGTTTTGCATTAGCTCATATTATTGGGTAAAGA
ATTGTGAGAGATGACGAGACGCACAACGTGTTTAATTTACCAACCTCGAACGGCAATCCG
TTGTGTTTCATTTTATCTCTTCTTTTTAGCAGGATGACCAAGAACAAAGTTTTTATATAC
GTCTGACGGTACTGAAATACAAGGACAGACACTCCTTGTTAAGTTACTGAAAGAACTTAA
CTGCTACCAAAAACGTTGCAGGGGAAACACCGTACTGGTGGGATGGGATAACAAAGGAAA
ACGTACTTGGAGAAAAGGCAGTCCACTGTGATCTAGACATCCCCAGAAATCTACCACGAC
ATGTGTGTAGAGTACACGAGTATAGAATCTGATGAGGGACGAAAGGCAAAAATCGTGACA
TGGTCGACAATAATGTTCTAACTGTGCACAAATACCAGGGCAAGAGGGAAGGGCCTTAGC
CTGGCAGCGAAAGATTGTGTTTTTTAGTTCAAAAATGTATTTTTCCTCCAACGAAGACCC
CATTTGATTTTACGTTTCTACAATGGATGGATTCCGTCCCTGCATTGCAGCTCTGGTAGG
TGTCAAAAACACCCATACATGAGGACTGTTATAACCTTTTCACTTAACTAAAAACGTTTT
CTACCCATAAATTTCATTTGATATGGAAATCTGAAGGGCCAAGTCTGGTGACTTGGGAGG
ATGTTTAAGCAATTCGTAACATCTGATCCCTCAGTTATCCATTTACCACAGCACCTTTGC
CGGCAGGTGCATTGCGCTGACGTCAATAACGATTTTTTTTTTTTGTTCTCTTACGTTTTT
TTAATCTGATTTTGTACTTCAGAAGACTTGAGTAGTTTTCGCCAGTTATTATTTTACCCT
ATTCAAAGTTACTAAAAAAAGCAATCCCTTTTGCATCCAAGAAACACATTCCTTGACTTT
TCTCACAAATAAACTCGACTTTACCTTTTTTGGTGCAGTACATCGACTGTTTTCATAACT
GTTTCTTTTCTGGAGTACTTCTCATTATATTAACAAATCGGTTCGTACAATTGGTAGGAT
TCATTTAAAAAGGATCCGAACATTTTTTGGAAATTTGTTTTCGCGTTTGTTTTTGGTCAC
CATTTACCACATGAGGCACCCCTTTAGTACAAATCTCTCTCATATCTGATTGGTGTTGTA
AACGATACATCACACTCTCGTCTGATATGCCTACGGCATTAGTTAAGTGATAAATCTTTG
ATCAACGAACGTAGATTTTCATATTATGCACTTTCTCGTTGTTTTCATTTGTCGTTGTAG
GTTTGGATGGTCCTTCACGTGGATTAACTTCAAGAGATATATGACTAGTTTAAATTCAAA
TCGACAGTTTTTTTAGTGTTGAAAGTGAAGGAACAGACTCATGATAAACCTTTGCCACTT
TGAAAGACTTTCTGTTGGTATGAACGGTCCGAAATGAAAACTTTTATGACAACAGGATAT
TAAAGTTTATCATTTTCAACTAGACACTCTTAATACGCCTGATTGAAAAATCATGTAAAG
TTAAAAAATGAATTTGTGCCAAGCCGAGCTTCTGTGCTACGTTTAGTAACTTGATTAAAC
ATTAAGACCAACACTAGGAGTGCAACGATAAGTTAACAATCCTATAATTTATGTAGTTTG
AATTTTGAGTCAAGTCTACACTAGCCATTATCGGAAAAAGAGTGTTTTGTCTCGGTGTTA
TGGATAGATGATTTAAAATAATAATAATAAAAAAGAATCTGGTGACTCGGCCAGTATGCA
TGTCATAATTTTCACTAAAATGAAAGGCATAATATATATGATTTATTCTAAGACTTGGAA
ACCCCGCCCCCCTCACCAAAAAAAAAAAAAAAAAAAAAAAAAAAAAAAGGAAATGAAATT
TTTGGCTTTTAAGTATTTGTAAGTTTTATAAAGTAACAGATTTAATGTATTAATATGAGT
AGAAGTTTTACTAACTAGTTTATTGAGACAGTCATCAGAATATTTTTTTATTTTAAATAA
ATGTTTTAGGTTTGTCATTAAATAAATGCAGGGAAAATCACCAATATTGGTACTTTTTAT
GATTTGGAGGTGAAACCATATATGAACTAAATTACCCCTCTTTAGGACCACGGGAAGTAC
AGTGGAATTATGACAGAACGTCTAGTCAGTTAAAAATTCAAATTTCACTAAACTCTACAG
TAAGGATATGAAGGAAGTGAAATTTAACACATTAGTCAAACTTATTAAGTTCCGTCTATA
AAATAAATCTGAGACATATAACGTTATTAGGCTAGAATGCGTTTTAACGTTTGGGGTATA
CAACGGAGCAGATATACGGGAATATATCAGATTACGATTTTTCTTATAATTTGGGAGTAA
ACCTTTATCTGTGTGCCAAATTTAGCTTTATAAAGGCTCATTATCACGGCGCGTGGTAGG
CAGTACGCGCCTCTCATCTTTTACCGCGGCAAAGATGAGAGGCGTCCCCTAA
>VvP24XO-969#RC/Helitron_923085-936646 [forward] 13562 bps; scores=9:10 Multi_5'_ends:
TCATGTTAATATATATATAAATACAACATTAATAATATTCATAGTGAAAAACATTATATG
TTACAAAGACAATAAAGAAGTGAAATAAAATAACAAATATAACTGATTTTTTCAAGAGAT
GTATTAGATGTGTTATATGTTAAAAATACAAAAATAAATAAATACAAAAAACCGATTTTT
ACAGCCGAATTTTGCAAAAGCCATATTAGGTACAATTAATTCTTTTGTACGAATTCTTGA
ATGGAGTAGAAGGAGTTGGCAATAAGACAATCTCTCAGTTAATGTTTAATAGTCGATTTT
CAAAAATTTATCATGTAACTAATACGTTAATGAATTTCTTCAAATAGCAACAGGAGAGAA
AATGCCACAACCTTACCCATTTTTACAACTGGTGGTCCATTCTTGTTAGCCACAATAGGA
GTGTTGTCAATGGGCCCTGGTGGTTCAGGTTCTTTGCCACGCACAAAGTTCTGCCACTGC
CTGAACCAGCTCATCGAGATTGCATATATTACACTTGGACTTTCATCTGCCTGTAACATT
CCAAAAAAACAACTCACACTGTTATTAATTTGAACATGCAAGTACAGTTAATAAAACAAA
TTACATAGGATGTAAAAAAATCTGTACCAGTTCTTATCAATACTCATTTACTTGAAATAG
TTATGAAGAAGCAAAACATGCAATTTTTTTTAGAAAGAAATGCTTGAAAAAAACTAAAAA
ATTTAGTTTTTAATTTGAGATTAAGAAAAGTTATATGAAATATCATTGCAAAAGAAATAT
GGTAAAAGGATTAAATTTTTTTAAAACACTTCAAGAATTATGTACCCCAATTTTGTAGTA
ATGAGGCCTTTGTGGCATCCAAACTCACCGAGGACAAAATGTGTAGTTTCCCTTATCCTG
TAAGCATTTTGAATATAATTCTAATATTAACCTGCCATGAAAGTGAGATGCAAATTGCAC
TTCACACACACAAAAAAAACTTTTTGCTATAGATTGTTAGAATATTTTACAACGCTCAAT
TGGTTGAACATTTTAAACAGTAGTCTTCCATAGCTTGAGTGGAAAATCAGACTGACTGAA
CTGTGTAGGAGGAGATAAGATGTTGCCGATGTTGGACTTAGAAATTTCGAGAAGAATAGT
TGTCAACTTTAAGGAATTTTCCTATAATCTTTCCCACAGGGACAATTCACCATAAAAATC
ATTTTTAAAGTGTATTTATCATATCGGGAAACGTTTAGTTTAAGAGATATCCCCGTTTGT
TCATGTTTTGAAACGCGCGATCGGAAAAGTAGAAAACTAAGATTCGAAATATCTTTAAAT
TGAGTAAAGCTACAGCTGACCTTTTATCACCAGCTATAGTCAGCACTGTCCCTGATATTT
TGGTAGTAAAATTAAATAATTTGGCAAAGTTTAATTAGTAGTTTTAATTAAGAGAAAAAA
TGAACTTTTTAATTAAAAGGAATATTAATTTGAAATTTATATCAGTAGATAGCCCTAATT
GAGACGATTATGGAGATATAATGGTTTCAGTAAAAAGTTTAAGCATTTGTCCGGTAATTA
AGTTTTTGAAAAGTAGATTGTCGCGGATTGTTGTTCAAGCACGTAAAAATTCCGCCAAGT
TGGTCATGTGATGACTTTAGTTTTAAGACTTTAGAAACCATTTGGAATGTTAAATTAAAT
TAAAACTGATAGAACATGACAATAGAAAGTCCCTGTAAAAGTTCCAAGTTAAACCATTAT
GTACTTTTGGAGATATTAATTAAAGAAAGGTTCGCCAAGATCACAGGCTCATATAAGTCT
ATAAAAGACCTTGCTGTAAGCTCACGTTGTCTCATTCTTACGCCGGAAAGTGATCGCGCA
ACTTCGCGCTAGTTAGCGGCACAGATTAGGGTAGCGGTTTAGGCCAATTTCAACATGCCG
TAGTACTCACTATTGTTAGGGGGACTTTGTGAGTTTTTGTCTTCTCCTACAATTGTACTT
AATCTGCAATCTTCAAAGAAACTGTTGTTCGATGCTTTATTCAATATTCTGGTACCGACA
ATGTACGAGTGAACTATTATCAAGAATATAAGTACTGTGTTATTCTCAGACTGTGTTTAA
TGACTTTAACTTGTTTACCCTTCGCATTTGGGGTTGATTAATACGAGTGCGTGGCGACCA
GGTTATTTAATATCATAGGTACCAGAGGGCTATACATGGTGACGGACTTAATTGTTCATA
GTTCAGGTGAAGGTGTTACAAACCCCCATGCAGCCTTTTGGCCTGACAGCATACTTGATG
TCAATGTACACATAAGAATGTAATTTTTAGGAAAAGTACCGACCACCAACAACTTGTGTA
AAAGGTAATTCACAGGTAATTTTTCACTGGTAAGCAGTGGGGAGCTACCTAGTCACACCT
CGACTATTTGTAGGTCTCTGCTTAAATTGTTCACCGTTTGTTTCACATTTTCAACCAGAG
ATCTGGAAGGGGTTGTGAAACTACAATAACTTAGCAATCCACAATTAAAGAGTATCTGCA
TGTATCAATAATCGACACAGAGCGAGAAGCACTAATTTATGCTAGATTAACAGTCAGTCA
TGTGTTAGCTCTCGTAGCAGTAGCACGGGAAGTGGTAGTTGCTTAGAGGTGAAGTGATGT
GTATTCAAGACTTATCTGGACATGTGGATACGTAATACGTGTAATACACGCTTCCGCGAC
GGGAAACAACTATTGGCTTAACGTCACTAATGTAAGTCGAGCCAGACGATGTGAAAATAC
ACAGAGACGTTCCTGGAGAACTGATAATGTGCTATTGTGGACTAGTAATGGTAATACAGG
TATTTAAGGTATTGCTAATTGAAGGAGAGTATTTTGGGATTAAACTTTCCACTCATAAGA
ACATCTTCGGACAAGTGATTTCTAATTTCAGTTGGTGGTTGGCGTACTAATGTAAGACCT
AAACTGTTGGAATAAAAGATGTTCAACTACCTACTTCCGATGTGTGTGTGTTTTAATGCT
TATTTCTGTGAACTTGTGAATACTTAAAACCACAGAGAATTGCAAGTGCATTTTAGTATG
TTCATTACACAACTGTGGCGACCAAAAGAAAATAATAATTTATGAAGTCTTGATGCCTCC
ATGAGGTGGGTCAAAAATATAGTGTTGTAATAACCTCACTTATTGTTAATAGCATCATTA
ATAAACAAGTAAAACCAATCCGTTTTACAACATGTTAAGAACGGATTTCAATCTTCTTCA
TATATGTTGAAGGGTACACAGCATATATTCGCCCAAGTTTTTGAGATATTTGCATGCAAA
TAAACAAAACATTCTAAATGTTGGGTACATAGTAAATTATTGCTTCTTATTATCATATGG
CAGCGTGGTGTATGTGATAGGATGTTAGTTTCATAATTTTCTAACCCAGAGTTCAAATCC
CCGCTGAATCAAATACTGTATTTTTATTTATTTTTGTCTTAAAAAATTGTCAAGCTTGAC
TTATTTACTTTTTTAAAACTTCATTTACACACTTTTATTGCATGAAATAAAATTTAAATC
ATATTACATTGCTTATAATGGATACACCAAACATAATTTCAGCCCATATATCAACAAAGG
CATCCTAATACGACTCGCCCATACCCAATGAAATTAAGTAAGGAGGCGAATCTGCTAGTA
AACTGGAAACTGACAAGAATTTTGCAAAGTTTATAAGAACTTGTCACTTATTCTTCCATT
TCCTTGTTGAGCTCCATTTTTCGTCTGGATAGGCCAACTATTTTATTTTCAACCATTTAC
ATGCAACCGTTCTTGGAACAAATCAAGTGTAGAAGAAAGAAATAAAAAACTATTTTAATA
TGCTACATATTTTGTTTAAAATACCTCTTGATGATATACAAGTAAAGAAACGAAAAACAT
GAAATAAATAACATGATAGTAAGTATTTCAATTGAAAATGCATCGAAACAACTTATTAAG
AAAAAGTGAAAAAATAATGTAAGAATGGAGACTTTCCTGACGTTTGATTGCAAGTTTTCA
AGGGTGTGCGATCGATTTGTATTATGAAAAGACAATCCGTCGGTAGACCCGTGAATTCAT
TACGAAAAAAAGAATTTCAGGAAAAAAATGACGTTGAATTGTAGATTATAATTTGTTTGT
TTTAAATATTATTTCACTCAATAAAAGTACGTAAATGAAATTTTAACGAAATAAAAAGGC
CAAGCTTGACAATTTCTGAAGAAAAAAAATGAATAAAAATATTTAATTCTGTTGGGATTT
GAACTCGGGTCACGAAATTATGAAGCTAACACCTTACCGCATAGACCACACTAGCATTTA
TTACAACGAAGCAATAATTTATTATATAGCCGACATTAACAATTTTTTGTTTATTTTCAT
GCGAATATCTAAAAAACTAGGGCACATTTTGAGAAATGACTCTACCACAGATATATATGC
TGAGTGCCCTTCAACATATATGAAGGAGTCCAATAACATCTCTTAAACTTTGAAATTCAG
CAACTATCCACTAAATTCAGTTCAAAAACAGCTTTTGCGTGCCACAACATGACCTATTTA
CCCTATCAACCAACCTGACTCTCAAAAATCAGTAGCCATGCAGTAATTTCCAGGCCTGGA
ATAAATTAACCACATCCCATGGAAAGGTTATGATTTACTTTGATCCTACCAAGAAATGAG
ATCTATCTCCCCATAATCCTCCTGGACATGCTTCAGCTACTAGACAGCACCAAGGCTCTT
TTCCATACAACAGATACCATTGTAAAATGTGCTACAAACACCCTTCCTCCACCACCTTTA
CAGGGCCAGATTAAAACAGCGTGAGGCCCACAGAAGGTGTGAAGAAGGAGCCCTTGGTTT
TCGCCGTCCGGGGCAGTAGTAGATGGTTAATCCGGTACTGCACCTTTACCAACCCAGTAA
CAGAAAAGTTTCAGCTTCCTCATCACAGGGCAAGTCAATTAAAAAACTTCCAATGCTATA
TACCAGTTAACCTGCAACCCCTACCATAGACGAGAACGACTAACACAAAAAATACCGTCA
CATGTAACACAATTTTTATTTTATGATATTAACATATTTGTTCCCTATCACAGCTTAACA
CTTTACTACGAGATTCATTTTTACTGTTTAATTAATTTCTGGATAACATTTCCACACACA
CTGTCCATACAAGAGTTCAATTGCATTTTATAATATCTGATATTCTGAGGTTAAGACAGT
ATCCAACCTGTCGGTTATCAAAGTCTATTCCAACCACAATAACTGCCTTGCTACCCTGCA
GCCGCCTCCGCTGCGGGATTAGGCCATTTGAAGAATTGCCCACTGTTACAATGAGGATGT
TGAGGTGAGGCGCATTTCATCACCCATTAAGTGTGCACACAGGGAATGACGCAGACACAA
AGCCTTTCGCATATAATTAATGTTTTAAAAGTGATTTATGTAATTAAATAAATATAATTT
GTAGACTGTTATTTTGATTTATAATCTTGATCAATTTATTTCCTTTTGTTTGCTATGTCC
AAAAATCCTCTCATACCAACATTTGACCGTGTCTGTAGTACTTTTTGCATTGAGTTCGCT
CCGAAGGATTAGCAGGTTCTTTTCTACTCAAGATCTATCAATTTTTTTCTCCGTAACTAT
TAATTTTCAAGCATCTCTGATCAATTATCCTGATTTTCTCTCCACTTGTACCAACAATTC
TCTTAACAACTTTCTTTTTTTTTTCCCCCAGAAAACCTATATCCTTTCAAGCATCTCTGA
CCAAACAATACTTATTAAACTTGCTATTCTTTTTTACAAATTCTTTTAACTATTAATTTG
CCAATATTATGGCCTTTATGAGTATGAATATATAATTTTACTTGTTTTTAAAGAGCTACT
ATGTTACAAGCCTACCATGAACCAGACTGAAGGCCATCCAAAACCTGGCTATACACCTAA
AGCCGCTCTGTTGTTCCACACAAGCGCCTGTCCCCACGCCAACACCCTCCATATGGGGAC
GTGGCGGTAGCCGTAGCGACTGAATGCCTCACGGAGCACACTTCTAAGTGTATTCCCGTG
CACCCAACTGACACATTGAATGTCACTGATGAGCACAAGCATCCGCACACTCATCCAATC
TTCACAGATTGCCCATCACAGCAGTCCGAAGACCGCCACAACGCTCAAAATGTGTTTCTG
TCCCATCCAGGTTAGATGTTCAGACCCATGCACTACCAAACCCTACCAGTATATAGGATC
TATTATGACAGCAAGAGACAGGTACATACTGGCAGCATGAGACATTACATCACTTGATCA
CCGAAATGTGTGTGGCAGCAGCAAATAGAGGCCAAGAACTGACACTCCAACATGACTGAC
ACCTTCAATGGCAAATGCTGGGTGTCTTACTGGTGCCGTGTATTCCCCATCAGAGCTGAG
TCACCTCTCCGCATCCTTGGTCTTACAGCAGAAGAGGGTAGAAGTCAATACAGTACATAA
TATTTCTTACTTTTTCCTAATCTGTTACCAACAGATTCATACCTGCGCTCCTTTCATCTA
ACCAAACTACATTCTCACACCCTCTTCCTTCAATCCCGACTCTCCCTCAATATAACTCTT
AACAGTTAACCCTCAAACTCCCCCATCTCTCCACCACTCTATTTCTTTCATTTTAATCAA
TTTCTCAACAACACCAGACTAGTCCTTTAACAGTTCCTGTTGTATCTGACTGGCATTCAG
TCCAGCTCATCTCCATACATACATTACTCTACCTGCCCACATCTAATGTAATATATTTGG
TACAGTAGATCCTAAAAGAATGTAGACAGATGCAAGCAAAACATTCACAAAAACTTCTGT
GCATGTTTACTGTGCTGGTACTGGACTGAACAACTTGACTCCATCACCCACTATACACAT
TTACACATTCACTGAAAACTGATGTTTTCCATGTTTTTTAGTCGATTTGATAACATGGCA
CTCTCATATGACTGCCAATACCTCAAAATTCAAAAATCTTCCATTCTTTCCTAAATGTTT
TTATTAGATAGCCTTGACTATTTTAAAACTTTTATTATGAAAACCCAAAAATATGTGTTT
TTCCGCCCAGAAATAATTTTCAATAGTTCACACTTACCCATGAGGTTTAATCATGTTGAA
CTCTTTAATTAATTAGCCAAATTATGTTAAAATTCTATTCCATTCACCTTCCACAAAATC
TTGTTGTCTCCCTAGAGGAAGATATCATTTTATGCCTTCCTTATAAAACACATATCTTTA
TTATCCAAAGCCAGTTATTTCTCTCTTCTTCCATGACATGAAGCCACAATATATTAACTT
TTCAATATCTACTATGTCTGTTAGATGCGCTAAATGAAACTATTTTTTCTGATCAAGTTT
CATCATCATGAAAAATTCTGATTTCATTTATACTTTAAACCTGAAAATGAAACTATACAT
CCTTTTAAATGTTGTCATCTCGAAATATTATTATACTGTTTTCTTAATTTTTATGCTCAG
ATATGGAATGTGAAAATGTTGGCTAAATCTCTAAATAAACTATTTGTTAACTTAAAACAT
ACCATGAGACTTCAATCTACACAAGTTTTCCCAAAACATGTTGGCAATAATTTCTATACA
ACTCGATCCGATTGTGTTACTCCCCGGACCAGAAGAACCTGTAGTCTCAAATATTTTAAG
GCGAAATTCACTCTATTCTGCTATAATATCTTTGGCTCACCTTTTTATGGAAAAGTCGTT
TCCTTCAACTCTCAAGTTTACCACCAGATACATGGCACTGCCATGGAAAGCCACATGCAA
ACCTGCTATTGAGCCAACTGGAGCAATTATTCCTGAAAAAAATCTCGCTCAACTTTCTTG
AGTGGTATAGATACATTGACGATATTTTTACAATTGGACTCCACAGTGAAAATCATCTAC
AAGGCTTCCTCAATTCTCTAAACAATAGCCACTTCCAATAATTTTACCTGGATATAATCT
TGGTTGTCTGGGTTGAACCGCGTCAATTTGTCGAAACCCAACATTTCGGCCATCATTTTG
TGGCCTTCTTCACAGTACAAAATGATGGTCGAAACGTTAGGTTTCGACAAATTGACGCGG
TTCAACCTGGACAACCAAGATTACATTGACAATGACCGCAGAAGTCTGCGCACCCAATTT
TACCTGGACTTACTTCCAGACTTATGTCAATCATACCTATGTCGACAGTTCCCTTCAGAA
AGGGAGGAACGCACCTCTGTTCACATCAAAATACAAATCTTCAACAATACCTTCACTTCA
ACAGTTGCCATCCCTCCCACCCCAAACGTTCCCTTCCTTATAACCCGACCATCTGTAGTA
GATGCATCTGCTCTGATAAAGAATCTCTCACCAGATGTAAGACAACAAGCTTGTGCTGGG
GTTGGTACACAGCTTGCATCTTAACTTTGATCGTGCAAACCTAATGAATTGCAGTACTAA
GTTCTTCACACAGTCGCCACCATAGTTTTGACCAGAAACTAAGGAAAAGGTTCAAGTTCA
ATGATAAAAGTTCACTTCTGATATGATGAGTATATTCTTCAAAACGTTACATAGTTAAAG
TACTGCATAGGCATTCAGACAACTTTTCCAAATTTAATTTTACAGATTCGACTGACCACT
CGAGCACGACCGAAACCCCACGTTACTATTACTTCTCAATTACATGAATCTTCAGAATAA
AACTTCCCTAAGCTGACAAAATTTCTACTTGATGTTGAACAAACTAAAAGTTTGCCGCGC
CACGAGCCAAGAGCTAGCCACCCGACATAACGCGCCTACACTGAACAACTGCTGCTTCTA
GAATGCCCTCTTCTCGAATGCGTCTTTACGAATGGGTCTTCACGAATGGGGCGAGCTTAG
GCTAAGGGGGAGGTATATATAGAATCGGACCGTGAGAACTTCCTTGTCTTGACTTTCCCA
GGGGTTTGATACGATAGCTGATCAGTTTCTGACAACTGTTGCGAAATCCAATTTGACCAT
GACAGTAAAAATAATCCTAGCTTTCTGAAATTTTGATAGTAGCAAGATATTATTACGAAC
GTCGAATTAAGTTATTATAAAAAATGTTGTTACTTTAATAGTTTAGCCAGAAAAGAGTCT
TAAAGATGTGATTGCCATAACTACCGAAATATTGCTTCTATCGAGCTGAAACAAATTTAA
TTCTATTCTCCTATTGCTCATCTATTACCTGATTTCAAATAAAGAATTTTACCTATTTTT
TAAAATGATCTAAAACTCGAAAATAAAATTTAATGTCTTGAAATATTTCGAATATTGACT
TGAAAATACCTCTAAACAAATTTCCCTAATGAAAAACTATTACTGTAAAAATTTGGAATC
TCTAAGTTAATTCCCTGATTTATTACGAATTTTTGTAGATATCACCCTCGGCGAATGTCG
AGCGATTGCATCAATGCTTACTCGCGCCAAAACCCATTTTATTTTATTACTATAAAATGC
TTTAATATTTTGAAATGAATCTTTTACAGAAGTCTTTAATTTTAAATAAACTTTACTCTG
AATATAATTTCTTTTCATGAATCACCAAAAGACTGAAATATCGAACTTTTACCTAAATCA
CATATCTGGCTATATCAAATTATATTCAAAAACGATCTTTAGGTTGCATGAATCTTTCTA
AAACTTTAATATGTTATCTAAACCGAAATTATGATACTTTATCTCTATCACTTGACTTCT
TAACTGTTTTCCTGATAGCTAAATGCTTCGTGTTTAGAGTGGAAAAATTACGTGATAAAA
TTCAAAACCGGCAAATCACTTTCAAACATATTCAGACTCTAAGTAAGATCTTTTAATAAC
AAAACTAATTATCTACTGGCTATATATATCTACCTAAACATCTTTTAAACTAACGAAATA
TCTTGGTTTATTGAAACTAAATGAAAGACAAACACTACCTATACAAATCTGAGGTTAAGT
TTCTGATCAGCTGTTTAAATGAATTTAACTATTGAATTTACTGCTTATACTTGAACAAAT
ACTTATTTAGGACATATTACTGGGAAATATTATCAAAAATTAACTATAAAAATGTCTTTA
AAAGGGTGGTCCCATATACTTCAACTGAACCTGCTATCTCAGCAACTAATTTCGTTATGC
GAAATTCTAAGATGTGTTACACAGATACAACCAAAACCTGCCCCAAGCTCTCATATTCTG
CTGCTACTTCCCTGATCTGGTACAAAAATCAAATATCTTGTGCAACATCGATCCTTTAAA
CAATTATTCCAATGCCCACAGTCCTGCTTTTATCACCCAGTTCTTTCGTGGTCTCGAGTC
CATTAAACTGTTGTTGTTGTTGTTGTTGTTTAGGTTTTAGGGCGCGTCGACGACGGGGTC
ATTAGCGCCCTAGCAACAACCAGGAGTGACAATGTGGCAGAATTGCCGTCTCTGTGGCCG
ACTGTAAAGGGGTCGGCCACAGAGACAGCACAATAAAATACTAACACACTAACTAAAATA
CCGTCTGCGTGGCCGACTGTAAAGAGATCGGCCACACAGACGGCAACTTAAAATATAAAA
CTGAGACAAGGCAATAAAATATATAACTATATACATTAACTGGTTGGCTGTAGAAGGGCC
AACCAGTTTAAAAAACAAGTAAGCTGGCTGGCTGTAAAAGGGCCAGCCATATAAGCAGTG
TCACAAGTTAAAAAAGTACTTGGATTGGTGGTTGTAAAGGGCCACCAATCCAATCTAAAA
CCTAGGCCGATCTGCCCAAAATTCTTGCGACAAGACCGGCCAAGCTGCAAAACTTTAAAA
CCTTAGCCACATTGTCACCGTCATCGTTTAAAATAAGGGATAGATCGTTGGCTAAGCCAA
CGTCTTCCCTTAAATCTAAAAACAGTACACATTCGGTTAAAATGTGGCGTACCGTCAAAG
GTACGCCACAAGCATCACATTCCGGTGGGTCCTCCCGGCGGAGAAGAAAGCTGTGCGTGA
GAGGACAGTGCCCTATACGGAGGCGAGTAAGGAGAACCTCATCCCTCCTCGCCCGCTGGA
AGGAGCTGCTCCACGGCTGAACGGTCGGTTTGACCAGCCGGAGCTTGTTATGCTCAACTT
CCAGCCACTGCCTCTGCCAAACATCAGAAACAAATTTCTTCACCGTCGAGGCAAGGTCTG
ACTTTGGGACCGGTTCAAAGTCGGTTCTGACCTTGTCGCAGGCTAACTTGGCAGCTACAT
CAGCTGCCTCGTTCCCCCTGATTCCCACATGGCCCGGTACCCAGCAGAATAATACCTCCT
TTCCACGAGATTGGAGGGAAAGGAGGGCGTCCTGGATGTTTTGGATTAGACGGTCTGCTG
GGTACATATTTCCTATGGCCTGAATACAGCTGAGGGAATCACAGCATATAATGAAACACT
TATTGTGCAGTACTTTCATATGCTGGAGCGACTTTAATACGGCGTAGCACTCGGCAGTGT
AAACGCTGCACTTACCGTCAAGTTTGAATGTATATGTCGCTCGAGGGAACACAACGGAGC
AACCAACTCCGTTAGCCTGCTTAGACCCATCCGTATATACCGGGGTAAACGTGTGATACT
GGTTTAAAATATCTCTAAATATATTAATAAAAACCCTGTCAGCGGTAAACAGTTTGTTAT
ACCGAGACATATCTAAAATTATTCTGGGCCTCATTAAAAGCCAGGGTGGAGATTTACTCC
[truncated: 1,769,612 more chars]
