# Supplementary material for: Comparative analysis of morabine grasshopper genomes reveals highly abundant transposable elements and rapidly proliferating satellite DNA repeats
Source: BMC Biol. 2020 Dec 21;18:199. doi: 10.1186/s12915-020-00925-x (PMC7754599; doi:10.1186/s12915-020-00925-x)
Supplement: Supplementary file 3 — Additional file 3. Repeat consensus sequences of the P24X0 sex chromosome race (male) of the of the viatica species group (tar.gz file). [file 12915_2020_925_MOESM3_ESM.tar › Additional_file_3/P24XO_RML_currated.library_4.fa]

>VvP24XO2-31#LINE/RTE-BovB
TAGAAACTAAGCCCGCCCCAACCACGTTAGTACAAGTGTATATGCCAACGTCACAGGAAG
ATGACGAAGAAATAGAGAAAATATACGCTGAAATTGAAGAATTAATCCAATATGTGAAGG
GGGAGGAAAATCTAATAATCATGGGTGATTGGAATGCGGTAGTGGGAGAAGGAAAAGAGG
GGAATACTGTAGGAAGTTTTGGTCTAGGAGAAAGAAATGAGCGAGGAAGCAGGTTGTTAG
AATTTTGCGAAAGATATAAGCTAGTCGTGGCAAACACACTGTTTAAGAACCATGCAAGAA
GGATATACACCTGGAAACGTCCCGGGGATACAGGCAGATATCAGCTAGATTATATCATGG
TCAAACAGAGATTCAGGAATCAAGTTCTAGACTGTAAAGCGTACCCAGGAGCAGACATAG
ACTCTGACCATAATTTGATAGTNATGAAGTGCAGGCTGAAATTCAAGCGAATAAGGAAGC
AGTATAAGCAGAACAGACTGGAAGTGAATAAACTGAAACAATCTAGCACGAGAGAAAAAT
TTGCAGAAATGGTAGACNTGGGTCTAAGAAGTAACTCTGAAAGGAGCTCAACCGAGGACG
AATGGAATGCATTAAAGACCGAAATAATGAAAGCTGGTAAAGAAACATTAGGCTTTAGGG
AACAAGCCGCCCGAAAACCTTGGATCACAGAAGAAATTTTGGAGCTGATGGATCAGAGGA
GAAGGCACAAAAATGCTCAGGATGAAGCAGGAAGAGAGCAATACAGGCAATTTAGAAATC
AAATAAACAGGAAATGCAAAAAAGCAAAAGAAAAATGGCTACAAGAAAAGTGTGAAGAAG
TAGAAAAGGAAATGGTCGTAGGTAAAGTAGATGTNGCNTATAGGAAGATCAAACAGAATT
TTGGAGAAATGAAGAAAAGAGGTGTGAACATTAAAGCTGCCGATGGGAAACCTCTTTTAA
GCTCAGANGATAGAGCTAACCGATGGAAGGAATACATTGAGAAACTGTATGATGGGGACG
ACTTGAACAACAGCGTAATGGAAAAGGAAGGCGATGTCGACATTGATGACTTAGGAGATC
CTGTTTTGAGGACAGAATTTGATAGAGCTCTGAATGACTTGAAAGCAAATAAGGCAGTTG
GAATTGATGAGATCCCTGCAGAACTTCTTAAATCCCTAGGAGAAGAAGGAATCGAAAGAT
TATTCAAGCTGATATCAAAAAGTTATGAAACAGGAGAAATTCCAACTGATTTTAATAAAA
GTATCATCTTCACACTTCCGAAGAAAGCACAAGCCGACAAAATGTGAGAATTATCGCACC
ATTAGTCTAACATCACATGCTTCAAAATTACTGACCAGAATAATATACAGAAGAATGGAA
AGGGTAGTAGAAGAGATAGTAGGTGAAGATCAGTTTGGGTTTAGGAAAAACCGCGGTACA
AGGGAAGCAATTCTGGCTTTAAGATTAATACTTGAAGGGCGGATCAAGAAAAACAAAGAT
ACTTTTATGGCATTTGTTGATTTAGAAAAAGCTTTTGATAATGTTAGGTGGGACAAGATG
TTCAAAATTTTAAAGAAGTCAGGTCTAAAGTATCGAGATAGAAGAATACTTTATAAACTA
TATAAGAATCAAGTGGCTATAATAAAAGTAGAGAATCACGAGAGACATGCATCAGTTAAA
AAGGGTGTGAGACAAGGTTGTAGTCTATCCCCGTTAATATTCAACTTGTATGTAGAAGAA
GCAATGAAGGAAGTAAAAGAAAAATTTCCATGTGGCATAAGTGTTCAGGGAGAAAAAATC
AGTATGCTACGATTTGCTGATGACATTGTCTTGTTAGCAGAANAGGCTGAGGATATTGAG
AAGTTACTGAATGGCATGAACAAAATACTGAAGGAAGATTTTGGACTGAATATAAATCAA
AGCAAGACAAAAGTGATGAAATGTAGCAGAAATGATACCAATACTAGTAGATTAAATATA
AAAATAGGATCGGATGCAATAGGAGAAGTAAGTGAATTCTGTTACTTGGGAAGCAAAATT
ACAACCGATGGCCGAAGCAGGAATGATGTTAAAAGCAGAATAGCACTAGCAAAAAGAGCC
TTCATGAAAAAGAGAAATCTTTTAGTTTCAAATATTGATCTAGGANTCAGAAAGAACTTT
TTAAAACTCTATGTGTGGAGCACAGCACTTTATGGTAGCGAAGCATGGACTTTAGGAATA
CCGGAAAGAAAGAAAATTGAAGCATTTGAAATGTGGTGCTACAGAAGGATGCTGAAAATT
AAGTGGACGGATAAAGTACGAAATGAACGAGTTTTGGAAATGATGGGTGAGGAAAGAAGT
TTGTGGAAGAAGCTTACAGAAAGAAGAGACAGGCTGGTAGGTCATATTTTGAGACATGCT
GGATTTGTTAGTGGAGGGAACAGTCGAAGGTAAGAACTGTAGAGGAAGACAGAGATTAGA
ATATATGAAGCAGATAATTGAGGACGTGGGTTGTAAGGGGTATGTAGAGATGAAGAGGTT
AGCACAGGATAGGAAGGGATGGAGGATTGCATCAAACCAGTCGAAAGACTGACGACAGCA
AAAAAAAAAATTT
>VvP24XO2-182#LINE/CR1
CCGTGTGGAATGCACTGGGTGGTTTTTTAGGCTGAGGGAGGAAGACCCGAAACACGAAAT
ACAGTTACGGGCAACCCAATCAGATGCAACACCGGAATGTAGGAGGAGCGTAAAAGAATC
TCGACAGTTAAAAGTNCTCGTAATTAACTGTAGAAGCGTTTGTAACAAACAACCGGAACT
TGANAGCATTATTTGTAGCACAGAAGCGGATATCGTTATCAGGTACAGAAAGTTGGCTAA
AACCGGAAATAAGTTCCGCCGAAATTTTTAAAGATAGCATGAACGTTTTTCGTAAAGACA
GATTACATTCTCATGGAGGTGGTGTATTTATAGCTGTTAGTAAATNCCTCCCGTGTAACG
AAATAGAAGTCGATACGGTCTGTGAAATCATATGGATTAAACTCAAAGTNGCTGGGNCAA
AACTCGTNATAGGCNCCTTCTACCGTCCACCCGATGCNGACGTAGNTATCGCCGAGGANT
TAAGAAATAACGTAAACAGTATAGCTCGNCGATTTCAGGATCATGCNATGATNCTAGGAG
GCGACTTCAATCTGCCTTATATCGACTGGCGTAATTACGTTCACGTTACNGGTGGCAGGG
ATAAGGCAGCTTCTGAAGTNATTCTCGACCTNTTCTCAGATNATCATCTCGAGCAGCTNG
TNAATGAACCAACGCGGTGTCATAACGGTAGCGAAAACATTTTAGATNTNCTNGTTACNA
ACAGGCCNGAATTATTCACCGACATTTCAACGACCACGGGAATAAGCGATCACAAAGCGG
TAATTGCNACNGTAAAACTAACGGCCGAGCGNAAAAGGAGAAAAGGGCGGATCGTNTACA
GATTCGGNAAGGCCTCAAAGGAGTGTTTTAGAACGTACCTGAGGAATAATTACCATAACT
TCATAGTCAAGAAAGAGGCACCGTTGAAGAGATGTGGCATCGATTCATACGTATAGTCAG
GGAAGGTATGGACNTACATATACCGAAGCGGACAATNAGGGGGGGAACGATCCNCCGTGG
TACACACGCGAAGTCAAAAGGTTACTCAAAAAGCAAAGGAGGATACACGCACGCTCAAGA
AGGACGGGGTGTCGCAGTGATTTAGAAANNTTAGCCGAGNTAAGAGGACGTGTTAAGAAT
GCGATGCGCGAGGCCTTCAACGACTTTCGTTCCAACTCTCTCTCCAAGAGCCTCACNGAA
AACCCAAAGAAATTTTGGTCGTATGTACGAAAAGTTAATTGTANCGACAGCAATATGCCA
GCACTAATTCGNGACGGTTNNGAAGTTAATGANAGCCGCGACAAGGCTACCGTATTNAAC
ACCGAATTCAAAAATTCATTCACTGACGAAAACANGGANAGCATTCCCGCTTTCCCACGN
CGTGTNGAATTNGAGATGGATCCGNTACGAATTGATAGTGCAGGTATCGTAAAGCAATTA
AAGCTCCTGAAGTGGGGGAAAGCGCCGGGTCCCGATGGTATACCAGTAAGAGTATTTTCG
GAATACGCGGAAGAAATNGAACCATTTCTGTCNGATATATTCCGTAAATCNTTAGAAGAG
AGAAAAGTACCTTCNGACTGGAAAATCGCGCAGGTGATTCCCGTTTTCAAGAAAGGNGAT
CGGAGNGATCCTAGGAATTATCGNCCCATATCTCTAACATCTGTTTGCAGTAGAATTCTG
GAGCATGTCATATGCTCGAACATTATGAAGTTTCTAGATGAAAACGAGTTACTTACAGCA
AACCAACACGGATTTCGGAAGAANAGATCGTGTGAAACGCAGCTGGCCCTATTTNCGCAC
GACGTAATGAAAGTTATCGATGCAGGTTCACAAGTNGATGCNATTTTTTTGGATTTTCAG
AAAGCTTTTGACTCTGTGCCACACAACCGNCTTTTAGCGAAGATTCGAGCGTACGGTATA
TCGGATCAGATTTGCGAATGGATACGCGATTTTCTAACTGGTCGGTCGCAGTATGTCGTC
GTTGANGGGGAAGCCTCTTCTAANCTAGATGTTACNTCGGGCGTTCCTCAAGGAAGTGTA
ATAGGACCACTTCTTTTCTTAATTTTTATAAACGATCTCGGNGACAACGTNAANAGGCTG
TTTAGATTGTTTGCTGATGATGCGGTTATTTATAGGGAAGTAAGGNGCTCCGACGATTGC
TTAGAAATTCAGCGCGATCTGGACGTTATTTCGGAATGGTGCCGTGAATGGCAACTTACA
CTNAACTGCAAAAAGTGCAAGGCAATGCGCATAANTAACAAAAAGAATCCGNTTGCTCAG
GAGTACGAGTTAAACAATTCAGTTGTTGACACGGTCGATTCCCTGAAGTATCTGGGNGTA
ACAGTACAAAGCAACATGAAATGGGACTTGCACATAACTTCCGTCGTAGGTAGAGCTAAT
TCTAGGCTGCGATTCATAGGTCGNATTTTGAAAAATTGTAATGCTCANACAAAGGAGATA
GCGTACAAAACNCTNGTGCGTCCGCATTTGGANTACTGTTGTGNNATTTGGGATCCGTAT
CGCAAGGGATTGATCGAAAGTATAGAGAAAGTACAGAGAAGAGCCGCTCGATTCGTGACC
GCTTGCTACAGTCCTTACGAAAGCGTCACAGAACTGATNCGTAGATTGGGCTGGGATTGT
TTGGCAGACAGACGACGTACGTTTCGTTTGAATTTATTGGAGAACATGCGAACCCACTTT
AACTTACGAGTGCAACGAAATACTTCTTCCGCCAACCTATTTGGGTCGCAATGACAGGAG
GGATAAGATTAGAGAAATAAGATGCCGTACTGATNCTTATATGNATTCTTTCTTTCCTCG
TNCTATTCGGGATTGGAATGCGCAGCAAAGAGATTAGNNTTGGTGCTNAGCACCCTCTGC
CACCCACAATTTTGTGAATTGCAGAGTATAGATGTAGAT
>VvP24XO2-19#LINE/CR1
AATGGTAGTGCTTGNTNNCGTTNCATTTCNNTTGCTCGAANCGAACGATGCCGTTGTCTA
TGCTAACATTAAATAACACAAGGGAACGAAGANTTGCAGNTATCTTGATANGNGAGCGAG
GTAATTTACACAAGCGGTTGAGCAAAACACTAGGGGACAAAATNTTTTGGATATANTNCC
AATTAAGCCCGATGAAAACCTTNTGGGGTGTCAAGTAACTGAAGGAATAAGTGATCATGA
NGCAGTTCTGATGGATATTAGAGGATTCAGTAAACCAGCAGCCAAAATTGAAGGGGGAAN
TAGGTACAATTATAAANAGGCACAGGTTTCAAATTTGAAGAGATATTTCAGNGAACANTT
CAGCAANTGGAAGGAAGGNNCGGGTACAGTAGAGTGAAGGTGNGAAGANTTCAAGGAGAT
AATAAGAAAGGGGGAAGAAAAATTTATTCCAAAGCAGAAAATAAAGAGAAGTAGAGAACC
TACGTACTATAATAGGGAAGTGAGGAGGTTAAAGAGGTTGGTAAGAAAAGAACATAACAG
AGTTAAGAGACAGCAGGGTAGTAGGGAATATTTAAAACGACTAAACAAGGACTTAATAAC
AGCAAAGAAAATGGCTAAAGATGGGTTTATGAAGAATATTGTCGGTGCAGGAGGACCATT
GACTGATGCATCTAGAAATTTCTATGGCTATATCAGGAAACTGAGGGGAAGGGAGGGTGT
AGAGACACTTATAGATANGGATGGAGAAGAAGTTACTGACGATTTGAAAAAGGCAGAGAT
TTTAAGTAACTGGTTCAGTGAAAGCGTTAGGGACAATGAATCAGAAACGGGAGGGTCTAA
TTCGGAGAACGAGCTTAACAACACAATTAGAAATGACGATAGTAAAAAATTTGATATCCA
TCCTGAGGAAATCATGAAGGAAATAAGAAAGCTGAAAAAAACATAAAGGGGCTGGTGAAG
ATAAGATAGCCGGATGTGACATTGTACCTTATCTTGAAATATTATTTAAATTGAGTCTAG
ACACTTGCTGCTTACCACAGGACTGGAAAAGTGCAATAGTAGTACCGGTACATAAGGGAG
GGGTGAGAAATAGAGTTGAGAATTACAGGCCAATCAGTTTGACATCAGTGGTAGGTAAAT
TAATGGAAAGATTGATATGCAACCACATCAGAAATATATGTGAGGAACGTAAGTGGTTTT
CAAGCAGGCAACATGGTTTCAGGCAAGGATATTCATGCGAATCTCAGTTGGTGGGATATA
TGCAAGATATTTCAGATGAAACGGACAAGGGAGGCCAAATTGATAGTGTAGCACTAGATC
TGTCTAAGGCGTTTGACAGAGTGAGCCATAAAATGGTAGTAAATAAGGTAAAAACCATTG
GAGTGGATGAGAAAGTGATTTGCTGGGTAGAAGAATTTTTAAAAGGTAGAAAACAGAAAG
TTAGGGTAGGAAATGTAGTATCAAAAGAAGTGGAAGTAAAAATGGGNGTGCCACAGGGTA
GCGTATTGGGACCATTGCTATTCATTATTCTAATGAATAATTGTGTTGATTGTTTACTAT
CTGAAATTAGATTGTTTGCAGATGACATAATGCTGTATAAAAGAATCAAAACGATAGAGG
ATTGTAAACAGTTGCAGGGTGATCTGGACAGGATATCTAATTGGGTTGGTAAACATGGAA
TGAAGATAAATGCAAAGAAGAGTCAGCTTATTAGATACACAAATAAAAAACTAAAGGTTG
ATTATGATTATAAGGTGGGGAAAGAATTGCTTGTTGAAGACTTGAAATGTAAATATCTTG
GCATTACATTTGATAACAAACTCAACTGGCAGGACACATTGGACAGGTGGTAGGAAAAGG
TTTCAAAATTCTGCACTTGTTGGAGAGAGTGATGAGGGGATGTACGAGAGAAGTAAAGGA
ATTGGGTTACAAAACTTTGGTCAGACCATTGCTCGAATATGGTAGTGTAGTATGGGACCC
ACATTTTGGGTATCAAATACAGGAGTTGGAGGGGGTGCAAAGAAGGGCTGCTAGATTTGT
TTCTGGAAATTATCGCAGAACGCAATCAGTGACGGATATGATAAAGGAGCTGGAATGGGA
TTCATTGCAAGACAGGAGGAGGATGAGGAGGGTCATGGGAGTGTACAGGGCGTATACTGG
CGATGAGGCGTGGAAAGATATTGCAGTAGGTATGAAAAGTAGTGCATGGAAGGGAAAAGA
TGACCATGACCACAAGCTGGCACTCGATTTCAGGCACAAGGGTGTGGGAAGATTTTCTTT
TNTAGGTAAGGGNGTCAGGGATTGGAATAAGTTACCAAGGGAAATGATGAATAATTTACC
GAAAACGTTGAAAGAATTTAAAGTTAAAATTTGTAGAGGGCAAATGTAGGTGGGTGCAGG
AAAGGGGGAAGATGGGTGTGTAGGGAAATTGCCACCGGAGCGTGCGCTCCATCGCAATTA
AATTAAATTAAATTAAATTAAAACCGCACTATTTTGAACCAGGCCTCATTCTGGCACAAA
TTTTGAAGTGATTTTAGAAAAATTAACTCCGCTCCAGGA
>VvP24XO2-2#LINE/RTE-BovB
ACCGTTGNCTCAGTTGGCGCCGTGATGGTGTCCGGCGCTGACGCGGGGTTAGCTGGTTCG
AGCCCTGGTGGTGGAAGAAATTTTCATCATCGGGACTTGGCCGGCAGGATAGGAGAGGTG
GTGNGCACGATTCCTAATCACCAGATTGTGCACCAAAGTCCTGGGTTAAATCCCAAACCT
CTCCGCAGTGCGTATGGAGTGAGGCATACGACACTGTTGATGGTGATTCGTCCGTCGGAT
GGGGACGTTAAGCTTGGCGGCCCCCTTGGTGTCTTTCGGAAGAGTAGGCCTGAATGGGCC
GCCACCGGGTTTCNTCTTTCATCCGCAACACAAACAACACTACACTCGAACATACACACC
ATCACAGTCATACACAAAACACTATCCCACTGGGGAAGGCAACGGGAAACCACCCCAGTT
CATCTNCCCAGAAGTTGCCATGGAGGGNTAAACATCCCCGATGGTNACCGCCTAGCTCGG
ACACGGGCAAGGCGTTCACAGCAA
>VvP24XO2-121#LINE/Penelope
AAAAAAAAAAAACACCCCAAATTCGACCATGCTACTNTTATCAGGGACTCGCTTTCGTTC
TGCCGCGCNCTCCGCTGGCGGTATTATTTCGAACACTACANGGGNGANACAGCCGATATG
ACGANNTGGAGTCCAGTCTATAACAATTCCTANCTCCATCACACTGGACCCACCCCAACT
CCCCAAAGCATCCCCTTCTCCTATTCCAGGAGTTCCTCACGTCNACTCTCTCATCACTCT
CCTTCCTAAACTCAATCNCCACACGCGAAAACCTGAAAGACCGTACTCCGAAATCAAAGC
ATCATNATCCTCCCAGCCGACAAAGGCTCGACCACTGTNGTATGGACCAAAGCGACTACG
NAGCTGAAGCCCTNAGGCAGNTGTCTGACACCANCACNTACCGTCCCTACCACGATCCCG
CTGATCCATNTGCCACAGAAATCCCTCCCTNAGTCTCCGGGTCCCTTCAAGGCCTNTCNC
CAATTCCATCTNCCTCNTNACTCCTAAGAACCCTCGACAACCCCACCCTGCATCTTCTTC
CCAAGATCCANAAGGCTGGCAATCTGGGCGTCCTATAGTTGCGGCCTNTGGGTTTCCCAC
AGAACGGATTTCNGCCTTNGTGGACCAGCATCTNCAACCTTTTGTTCAGAACCTTCCCTC
CTACGTCAAAGACCACCCAGATTTCCACTTCTTAGCGCCTGTCNACAGTCCCCACACCTA
CTACCCAGATNCTTCCTAGTCACCACTGATGTANCNTCCTATACACCAACATTCCCCACC
AGGGCCTAGTGCCATGGAACATTACCTTACAGATCGCAACACACCTCCACCACATACTTC
CTCATCACTCTGGCCCANCTNATNCTGACCAAAAATTTCCTTCTTCCAATTTACAGGTTT
CACCACCAGATTCGCGGNACCGCCATGGGCACCCGCATGGCNCCTTCATACGCCANCCTT
TTCTTGGGCATGNCTGGAGNAACGTTTCCTGACGGGTCACCANACAACCCACCGTGTGGT
TCAGATACATGGATGACATATTTATGATCTGGACCCANGGCGAAAACCANCTCCTCGATT
CCTTGATAACTNAATAACTTTANCTCCTAAANTTCACNTGGTCCTACTCCCACACCACGT
CACNTTCCTGGATGTNGACATCTCTCTACAATGGCCACTTACACACCTCTGTCCACATCA
AACCCACCAACCTACAACAATACCTNCATTTTGATAGCTGCCACCCNTATCACACCAAAC
GTTCCNTNCCCTACAGCCTNGGCATTCGNGGCAGNCGCATNTGCTCTGACCAGCAGTCCC
TCACNCTNTACTCAAACAATCTCCCAAGCNCTNATATCCCGCAATTATCCNCCAGATTTA
GTTCATAAACAGNTNTCACGGCCAGACACAATCTGCTCGCAATCGACCATCCNAAACCNC
CNAAAACCAACCANAACCCAGTCCTGGTCACNCAGTACTTCCCAGGCCTCGAATCCCTAA
ACAGAATCCTTCGNCAAGGTTATGACTTTCTTANATACTTTCCCGAAATGNGATCCATTC
TTCCNACTACCCTTCCCACCCCGGAATCTGCTTCAGCAGACCNCCTAACCTAAAAAACAT
NCTNGTNCACAAACACTAGCCTCCAACCTCCTAAACAGCCCTANGGCTCTTTCCCATGTA
ATAGACCCCGTTGCAAAACGTGCGACGTGCATCCACGCACCACCACTTTTAACCCTACCA
CNGGGAAAGCTNCCCCATCATAGGNCATGCCACCTGTGCAACCGCNCATCTCATATACCA
NCTCACCTGCNTCCACTGCCCGGNTTCCTATATAGGCCTGACCGCGAACCCACTNTCCAT
CAGAATGAATGGTCACNGACAGACAGTTCACTCACAGAACCTAGACCACCCNGTTGCTGC
CCATGCCANCNCCCACGACNCCAATGATTTCAATNACTGTTTCACAGTCNGNGCCATCGG
AGTNCTCCCTGACAGCAGCTCCTCCGAACTCNGAAGGTGGGAACTGGCCTACCAACACAT
TCTNGANACCAGGCAACCNCCGGGCCTCAATTTCAGATAATACCTCCATCNTCACCCTGT
ACACCCATCATTGCTAGTACATATGTTTTAATCTTTTTTTATTCGTAATTTTTATTTTTT
TTCATATTTTTATTATTTCTTTAATATATATATNTAATTTTTATTTTGTTNTGATTAATT
TATCTTCCGCGGTCAATACTCCCGATGATATTGTCGTTGCTACCCCCACCATTTTCCCGA
CCGNCGGTCNTTCTGTGAGTGGCTGTGTCGANCGCAGGTGCTTGCGCGAGNTCAGCCACC
TCTCTGTTNTCTTGAAAAAGGGTTTNGCCCGAAATATTGTNTTTTCTGTGTTTGTGTNTT
GTTTTGTGTTGCTGCTGCCCTCCTCCCTTCAACTTTGGTGAGTGTTGGGTGTATTTTATC
TTTCCTTTCCATATAAATATCGCCTCACGGCATTTCTTTCCTTCCATTGTTACCTATAT
>VvP24XO2-510#Unknown
GCCGGCCTCGGTAGCGTAGGGGCTAGAGTGCTGGCTCCGCGTGCCGAAGGTCGCCGGTTC
GAGTCCGGCCGAGGGCATGGGTGTTTAAGTGTTGTGTGTCTGTGAATGTCTGTCCGTCCT
GTGGTGTCCATACATTGGAAAAAATACAATATACACTGGATGATGACTNATACACTGAAA
CTAATAATCACATTGAGCTGGCTGTATGGCCTNCGTNGCCGAATGCCATTAAAAAAAA
>VvP24XO2-123#DNA/Zator
GGGGGCGTCCATTAATTACGTGAGGTGAAATAGGGGGGGGGGGGTCCGGCGAAATCTCAC
CAAATCTCGCCAGGGGGGGGGGGGGTCNACGGAAATCTCACGTGAGGTTTTNAAAAAATT
CTTGAGGACAGTAGAGCTAAAAAAAAGTCTACAAACGGCGCGAAAGTCGATTTTAGGGGG
GGATTTCGTCGAAAAAACGAATTTTGAAGGATGAGACCTAAAAAAAAAGGTCTCAAAAAG
TTNCGAGGGGGGGGGGGGTTCTCCGTCACAAATCTCACCAGAGGGGGGGGGGGGTCCGGC
CAGATCTCACGAAATCTCACCAGAGGGGGGGGGGGGGGGGTCCGGAATTCCGGAAAAACA
CCTCACGTAATTAATGGACGCC
>VvP24XO2-52#LINE/CR1
AAATCCGGGGACTCATNATCGCGCTAAATTAGTCCAGTTACGAGCGGAAGTGCTAAGGCA
ATGCGTGATGCGTTTAAAGAATTCCAAGCCAGAAATTTATCCGAAGATCTGGTTACTAAT
CCAAAAAGTTCTGGTCATATGTCAAATTAATAAGAGGCTCTCNTAAGGTCATGCCGTGCT
GATTAATGAAAACGGGGAATTATCGGAAACTAGCGTAGAGAAAGCAGAAATTTTGAATAA
CGTATTTAAAAAAGCTTTCACGACAGAAAACTCGGAGGAGATTCCGATATTTAACAATCG
TAACCAACAAAATTATGAATGATCTCGTTCTCGACGTCGAGGGAATAACTAAACTGCTTA
TGAATGTAAATCCCGATAAGGCTCCCGGACCAGACGGTATTCCTACAAGATTCTACTNTA
GGTACGCAAAGGAAATTGCGCCGTATTTGACGAAATTATATACCGCCTCCTTGGATCAAG
GAAAAATACCAGCCGAGTGGAAGACCGCCATCGTAAGTCCAGTGTTTAAAAGTGGGAATG
TTAATGATCCTCAAAATTATAGGCCGATCTCGTTAACCTCAATATTTTGCAGGATTTTAG
AACACATCATCTATTCAAATGTCATGCGGTTTTTGGATGAAGGTGAGCTTTTAAACCCAA
ATCAACATGGATTCAGAAAANGCCGATGCTGCGAAACACAACTTGCACTTTTAATTCACG
ACTTGTGCCGTATTATAGATGAGCAATCCCAGGTTGATTTAGTTCTATTAGACTTTAAAA
AAGCTTTCGACACTGTGCCTCACACTAGGTTACTTAGGAAACTTCGCGGTTACGGCATAT
CTAGACAAATATGCGACTGGGTTGCAGACTTTCTGAAGGGCAGAACACAGTGTGTAGTTC
TCGACGGTGAGCGTTCATCACTTACCGAAGTGAGGTCCGGGGTTCCCCAGGGAAGCGTGA
TAGGGCCTCTGTTGTTTCTCATATACATTAATGATTTGTGCGACGTAATAAGGGGGATGA
AAAGATTATTTGCCGATGATGCNATTATTTATCGTGAAATCAAAACCCAGGACGACTGCG
CTTTGTTACAAGACGATATTATGAAAATAATTGCGTGGTGTAAAGACTGGCAGTTGGAGT
TAAACGCTAAAAAGTGCCAAGTCATGCGTGTAAGTAAAAAGGTGACACCATTTAGCTCTG
AATATACAATTAATGGCACTGTCCTTAGAACGGTAGATTCCGCTAAATACCTAGGGGTAA
CAATTCGTAATAATTTGTCGTGGAATGAGCATATCGAGAATGTAATTGGGAAAGCAAATC
GTATGCTCCGATTTCTAGGTCGTAATTTAAAACAATGCACTCCGGAAGTTAAATCGATTG
CATACAAGTCACTAGTGCGNCCTCACTTAGAATATTGTTGTTCTGTATGGGGTCCCCATC
AAAAGGGGTTAATGGAGGCATTAGAGAAGGTCCAAAGAAGAGCCGCCCGATTCGTGACAG
GTATATATAGTTGGAGGGAAAGCGTAAGTGCGATGTTGAAGGAGTTAGGTTGGGAAGACC
TGGAACACCGAAGGCGTTGCTCTCGACGGAAGCTAATTGAAAAATTCACGACTGACGTAT
TTCGGAATGACAGCAAACAAATATTGCTACCAGCAACATTCATATCTCGGAATGACCGCG
AAAATAAGATAAGAGAAATCAGGGCCAGAACCGATTCATTTCTGTACTCATTTTTTCCAC
GAGCGATTAGGGAATGGAATAGAAAGGATTTACCGGGCGAGTAAACTTAAAATCCGACAG
GAGTAGCTTTCGATAAAGCACTCCGGCCATCCTGATCTGGGTTTTCCATGGTTTTCCCAG
ATCGCTCCAGGCGAATGCCGGGATGGTTCCTCACAATAGCCCATGGGCGCCTCCTGCCAT
ATCCCGTATATCCCTTCCAAACCATTACCCTTTCGGATAGGTGCAATGCACCCTCCGCCA
CACACTTTTAGTGAATCGCGGAGTAATAATAATAATAATAATA
>VvP24XO2-163#DNA/TcMar-Mariner
TACGAGGCGTGTTTTTTAAGTAAGTNCCGTTTCGTCGCACCGCGGCTGCAGCGCTACGGT
CGGCGTTCCGCGCATGCGCACTGGGTACCTGCATCTCTTGCCTACGCACTGACGCCATTA
CAGTCTAATTCTTCGTTGTTTACGTCGTTCGCTGAGTGTTTAAAATGTCTCCGATAATCG
TGAGTCCCGCCGGCTGTGAAGTACGGGCTGTNATNAGATTTCTTTGTGCGAAAGGCCTAA
AACCGATCGANATTCATCGTGAGATCTGTGNAGTTTACGGACAAAACGTNATGAGTGACG
GAATGGTGAGANAGTGGGTGAGAGCATTTAAAGATGGCCGCACAAATGTGCACGATGAAC
AACGGAGTGGGCGTCCTTCGGTCGTTGATGAAAGTTTGGTGCAGAAAGTGAACAATAAGG
TNCGAGAAAACNGACGCTTTACGATTTCCTCCTTGTGTGATGACTTTCCCAATGTTTCTC
GTAGTGTTTTGTACGGNATTGTGACCGAGCACTTGAATTACCGAAAATTGTGCTCACGTT
GGGTGCCGAAAATGTTAACGGATGNGCACAAAACCAAACGTTTAGGCAGTGCATTGACTT
TCCTTGAGCGGTACCACAACGATGGNGACGATTTNTTAAGCCAAATTGTTACGGGCGATG
AGACATGGGTGGCCTACGTCACACCTGAATCAAAGCAACAGTCCATGGAATGGCGGCATT
CAGATTCACCCAAAAAAGCGAAGTTCAAGCAAACGATTTCNGCCCGGAAAATCATGGCNA
CNGTNTTTTGGGACGGAAAAGGNGTATTGCTTGTGGAATTTCTGCCTCGTAACGAGACAA
TCAATGCAGCAGCTTATTGTGAGACGTTGAACAANCTGCGCCGTGCGATCCAGAACAAAA
GACGCGGCAAGCTGANCAAGGGCATCGTTTTGCTGCACGACAACGCNCGTCCACACGCGG
CTAATCAGACCAAAGANCTCATCGNATCTTTTCGATGGGAAACTCTNGATCATCCNCCGT
ACAGCCCNGATCTGGCGCCNAGCGACTNCCATCTGTTCCTGCACTTGAAGAAACGCCTGG
GCGGNCAGCGTCTTCAAGACGACGACGAACTCAAAACAGCTGTGACGCAGTGGTTAACAA
GTCAGGCGGCAGACTTCTATGAGGAGGGTTTTCAAAAACTGGTACTACGTTACGACAAGT
GCCTCAATATTGAAGGCGATTATGTAGAAAAGTAGTAGGTTTTCATGTAAAAATAAAATT
NTTGATATATATTTGCACGTCTTTTTTTNATTTCAAAACGGNACTTACTTNNNGAACACG
CCTCGTA
>VvP24XO2-46#RC/Helitron
AATTTTTTAAATCTTTATATATAAAGATGAATGTATGTTTGTTTGTTTGTTTGTTCTTCA
TACAAATCCACAGTTTTCATCCGATCTCGATGAAACTTTGCACACTTATCCTTTGAAACA
AGGAGAAAAATACTGTCTACATTTGGTTGAAAAATTATCTGTATAAATAACACATGTTGT
CTCATAACTTCGAAAAATTACTGAACGGCGATAGACAGACGCGTTGGATATGGANGTCTC
CGTACCGTNTTTCCGTGTAGCGGNCTGGCAGCTCAGTGGTTAAAGCGCTTGCTTACNAAC
GTTTGGATCGTGGTCTCCGGTTCAAATCTCCGTGGAGGCTAAGATTTTTAAAAATTGTTT
TTGATCGTAAGAGTCACGCCTGGGCCGTCGGTTATTCGGATTGAATGTTAAACTGTAGAT
ATCACAAAGTTAGGGGTGCAATGCGAGGCAAATCGTAGGTAGTCTTGCAATGCTGTAGGT
GTACACTTTTTTACGTTATAATGATCCCTCAGGGGTTGTTCGCAGTCAGTGTGTGTGTGA
ACCGCAGTAATAATACTATAAATGCGGAAGTAAGTCTCTGTCTTTTTGTTACGTTTTGAC
GACTAAATGGCTATACCGATATTGACGGAATTTNACAAGGAAATCTGTAGGAAGGGCACA
GGACATTTTTTTCCGGTATGATTAACAGTTGTAGTCACGAAATTTTGAGANCTTATCGAA
TGGTGACAGAGAGACGGATGCGTGTGTTAGTCTGTAATGTTACGTCGGTTGCTCAAGCTG
TGCTTCTCGCGCGTTATGTTAGTGTATAATTTGTTAATAAATTTCGTTTAGAGAACAAAA
CGTATTATTTAGTATAGATGTCGATTTTCTCTGTCCTATTACTTTGTGTCTGCTTAAATG
TTTCTGGCACCAGTTTATTTTGCCTTCTTTTTTGACATGCCTTGCGGGCGTAAACTGGCC
TAAGTTGTAGCTCTAGCAGAGCACGAGCAGCTAAAGTTATTAGAACCCAAGAATCGGATG
CTCATGCTGAAGAAAGAAGAAAAGACCAAGCTGAAATAAAGCTGCCCTTAGTTAACCCCC
CCCAACATCCCCNCACCTTCGTTTGTTTTTCTGTTTTTAAATATGTTGGAAATTGATTCT
CTTCAAGAGACAGGTTCGACGGTAGAATGATATAGTGATAGCTTTCCTGTCATATTATGC
CGACTCGGTGTTGTTTGGGACCAATCCTTCGTTACCAACAACTTTCTATATTCAATTCTG
GAAAGAAAATCTTAATCCACGCGTACGAAGTCGCGGGTACGAGCTAGTTTTATATAAAAC
GTTTAAGTGAACNGAACTGCCGTGAGGTTTTTTT
>VvP24XO2-41#Unknown
ATATACTAGTGTAAGCCCGTGACCGTTTTTTGCGTATCGTCACGGGTCTAGAATAGTTCC
AGTTTTTAGGGTCAAAGATTATGACAGGTTGACCTGATCTGGCCAAATACGAACTTGACT
GTGTTTCACCCTTAGGATGAATAAAATCTCTTGAGCTTGAAGAACTCAGAAGTATTAATA
GACGTAGTATTAAACACGGACAGAGACGATCGCGCTATCGTATAATTGTTTCAAAGGTCG
TGCTAGACTCGAACTTGCTGAAATACAAACTTGACTTGTATTTGACCCCAAAAGTTCACT
CTGCAAAATTTGAAGAATTCCTGTTTGCTTCGAAAGCATCACGTTGTTCTTTTATTGAGG
CTGGGCAAACATTCATAATGTAATCTTTGGTCATAGTGTCCGTAACGGCCAGAGAACTTA
ATACAGATTCCAGATTATTAAACAGTTGAGCAACTCCGAAGAAATGAATTGCCAGAATAC
TCGATTCGGTAACATATTTGGTCTGATGTCCACTTTAAATAACCTAATAACTCACGTACA
GCGAACGCGAACAAAGACCATTAACGAAAGTGGTCAGTAAAATACGTAAAAAGCAAATAA
ACCGTAATGTATAAACTTTGGTCAAGCAGCAACATTAGCGAAAGTTTTAATTAAATTGAA
ATTTAGCCTAGGCCGGAATGACAATTGGCATTCGTGGTTACAGCAGAGACCATGAGTAAT
TTAAGTTTTTTATGTTGCTTTCATTAGCGACATGTTACTGAAAAGCAGTTCCACGTTTTT
TCAGCCGTAAAGTTTATCGATATTTTTTTAACTATGAAATGCTACGAAAAGCAAACTTAA
TGAATGTATTNTGGCAATTAATTTCGTAGCAGTTGCTTAGCTATTAAATTGTGGACATAA
CCTCGAATTTCTNNTAATATCTCTGGTCGCTGTTAATTTGCGAGCGAAGGCTGGCGCNTG
ACGCCGTTCTCCAGCCAATAGCTATCGAGGTGAGTGAGTGAGCTTACGAAATTATATAG
>VvP24XO2-131#LINE/L2
ACTTGGGGCCAGATTATGAAGTCTGCAGTATTTTCAAACCAAATGCAGATCTTGGAAGTG
TGGTAGCAAATGTGAAAGACCTAGTTAAAGATTTCTCAGATGAGGATCGTGTTGTAATTG
TNGGGGGACCAGGAAATAGCCTTGATAAGGACCTCAATTATTCAATTGAGGGAGACATTG
CCCGCATTTCCAGGAACACACGTCAGACAAGTGTGGGATTTGTNGGTTTGCTTGAGCGTT
ACGATAAACCCTGGATGTGGCATAACGTCAGGCGTACAAATGCATCCTTGGAAAGGGTTC
TCTGGCAGCCGGCNAATTCACACATTGGTTTGATTGATGTGGCCTGCATTGGTAGGGACA
GTTATACTCGCCATGGACTCCATCTGAATGTCAGAGGTAAGAGGAAGCTTTCGCTTCTTA
TTGCTGACGAGGTCAGAGGATGCCAGGTGAGTGAAAGAGGTATTCCTGTGATAAGCGGTG
TTAAGTCGCGGCCTTTTTTAGGGTAAATAAAATAGATNTATTAAGATGTCTAAAGGAAAT
TAACGTCTCTGNTGATCANAATTTGTTGAAATTAGAAATTCCAACTGATATACCAGTATG
TANTAATAAAGTAAACAATTCAAAGTCATTGAGTCAAAGTGTTCAGACCACTATTCTCCA
CCAAAATATAAGAGGAATATTTAGTAAAATTGATGACATTACCTTANGCCTAGAAGAGAT
TCAAAATTCCAGAAATTTTAATGTAGACGTTTTGTGTATATCTGAACATCATTTGTCTGA
CACAGGAATATCTCAGCTGTCCATCCCAAATTATAAATTAAGCTCTCATTTCTGTAGATG
TAAAATGGAGAAAGGGGGAGTTGCCATTTTTGTTAAAAATAATATTCAATGCAGCAGTGT
AGTTGTAAGTAAGTATTGTATAGAACAACACTTCGAATGCTGTGTTACNAAACTGGAATA
TGGTAAGGAAGAGCTCATAGTAATAGCAATTTACAGGGCCCCCTNAGGAAATTTTAGACT
GTTTTTATCTCAATTAGAGTCTTTGCTNCTACGTTTCACAAATAACAAACAAACAGTNTT
ATGTGGAGATTTCAATGTTGACTTTCTCAATCACAGCAATGAGAGGCTAGATATNGAAGC
CTTGATGTTGTCTTTTAACTTAANAGCACTTGTAAATTTTCCTACGAGAATACAAAATAA
TAGCAGGACTGCAATTGATAATTTTTTTATGGATATTTCTCAGTACAGTAATTCAGCATA
CTCCAGTAATAAATGGTATCTCAGATCATGATGCCCAGCTGTTATGTATCGAGTCCAGAA
ACACTGTTAAACAGATAAAGAAAAGCTGGGTATATAGAAGAAATATTAGTGAAAACAATA
TAAAACATTTCATAGATTCCTTAAACAATGAANACTGGTCAGAAGTGTACANTGCGCAGG
GTGTTAATGCAAAATTTGATTCCTTTNTNAATATATTTCTAACACTTTTTGAAGGAAGTT
TCAAAAAAAGGAAAATTNTCAACACTCCAAACGGTGAANTGGGTAAGGGATGGATAACAA
AGAGTATTAGAGTATCTAGTAAAACAAAAAGGGACCTTTACNTAAANTAAGAGAATCAGA
TAACTATACGCTGAAAGCTCATTATAAACTTTATTCTAAAATACTAAGAAATGTAATAAG
AAAGGCCAAGAACAGGTATACATCGGAGAAAATAGANAATTCGGGCAATAAAATGAAAAC
TATATGGAATATAATAAAAACTGAAACAGGAAAATCTGTAAATCACTCTAAAGACATAAA
AATAGAACAAAATGGACNTGTGTATAGCGAAGTAGGGGAAGTTTGTGAAATATTTAACAA
ACATTTTACTTCAGTTGTAGATAAATTAGGCATAGAAAAGCAATCCCCACGTAGTGCTCT
AAGGCTTCTTCAGACTGCTTTCCCAAATAGATTTGTGGAGATGCAATTGCCACCAGTAAC
AGTCTCAGAAATAAATAAACTCATGAAACAATTAAAACCTAAAAATTCTTCCAGCTATGA
CAATATTTCAAGTAAATTACTGAAAAGATGTTCAGACTGTATCAGTCATGNNCTTGCCCA
CATTTGTAATGAATCCTTAATGCAAGCTGTNTTTCCTTTTTTTTTTTTTTTTTTTTTTTT
TTTTTTTTTTTTTTTTTTTTTTTTTTTTTTTTTTTTTTTTTTTTTTTTTTTTTTTTTTTT
TTTTTCAACANTCTCAGAGATTGTTGAAAAAGTCATGAAATAGTAGAGTAAAACCTAAAA
NNTCTTNCACACAATATAATATCCTNACTAATCACAATTTGGGTTCCAAAAAGGATCATC
CATAGAAATGGCTATATATTCATTTTTAAATAACACATTTGAGGAACCGAATAATAAAAT
GAGCCCTGTAGGAATATTTTGCGATCTTGCAAAAGCATTTGACTGTGTAAATTATGAATT
ACTTTTGAAAAAAATGGAATACCATGGTATTTTTGGNACCGCAGGTAAATTGTTTAAATC
ATACATGGAAAGTCGAATGCAAAAAGTTTCCATTTTTTATTCTAAAATAAGTAAAGATGC
TTCATCAGACTGGGAGAAAATAAAACATGGAATTCCACAAGGCTCTGTCTTAGGACCCCT
CCTCTTTTTGTTATACATCAATGACCTTCCTGGAAANTTATCCGACAAAGTTAAGAGTGT
TTTATTTGCAGATGACACTAACCTGACTGTGAGNAAAACACCAAACAGTAATATAGAATT
TAATGTAAATGAAGTACTTAGTGAAGTAGCAAATTGGTTTAAGGCAAATTCATTAAAATT
AAATTTTGAAAAAACACATTATATTAGGTTTAAAACAAAAAATTATGCACAGCCGGATTT
ACGTATAAACTGTAAAAATAACACAATCTTAGAAACAAAGAGTATAAAATTTCTTGGTAT
TAAAATAGATGAGAAACTCTGTTGGCACGAACATATCACTTCACTNCTGAAGAAGTTAAG
TAGTGCCACCTTCGCAATACGAACACTTTCTCTAACAGCAGATCTAGAATTAACGAAACA
GGTGTACTCCTCATATTTTCATTCAGTAATGTCATACGGCATAATTTTTTGGGGAAACTC
TTCACAAAGTAAAAAAGTTTTCATAGCACAGAAAAGAGCTATTAGGATTCTGTGTAGGGT
AAAACCAAGAACTTCTTGCAGACAACTCTTTAAAAAACTCAATATTCTTACAATGACTTC
TCAGTATATATATNCTCTCATGTGCTTTGTCATAGAACATTTTAACCTGTTTACATCTAA
TTCACAGGTACACAATTTCAATACAAGAAACAGAAATAACTTGCACAAAACANAAACATC
TCTGTCATTAGTACAAAGAGGAGTTAATTATTCTGGGATACATCTGTTTAATAAACTTCC
TAATAGTATAAAACAGCTTNCAGATAATAAAGATGTATTCAAACAAAAACTTAGAGATTA
TCTTATTGGCAACTCCTTCTACTCCATTCAAGAATTTGAACAAAATAATTAATTGTACTC
ANTATGACCTTNTGCAAAACTCGGTTGCAAAAATNNATGTTTATTNTTATTCTCTTGTAT
TTGTCTTGTATACATATAATTGTTTTTACTATGATTATGACTCATATTGTATGTATGTGT
ATTAACAATGACATGTTTCACATCCCAGAGGTCCTTCCTCAGCAGGGATCCATGGAACAA
GATT
>VvP24XO2-243#LINE/Penelope
ATCCAAANCATCCAGTGGCNGCCCATGCCANCTCGCACGACACTAATAATTTCAACTCTT
GTTTCACGGTCGTGCTGTCAGAGTCCTCCCNGACAGCAGCAGCTCCTCTGAACTCAGAAG
GTGGGAACTGGCCTACCAGTACAAACTNGGCACNAGGCANCCNCCTGGTCTCAACTTCAG
ATAATACCCGGTCAGTACTTTTNCTTCCCTCTATCCTCTNCTTGCCTCCATGCCCACTGT
CTACAGTATATTGAACCACCACATACCTGAGGTGATGTTTAACTACATAGATTCTTTTAT
TATTATTATCATTATATTTTTTTAAATTTTATTTTATTTATATATATTTTACTTTCTCAA
ATTTAGTTATGAACTTTTAATATATTTTTCTGCCTCTCTCAATATTTGTGCTCAGGTATT
AGCTCCGATTCANTGCCCCCTTTCCTCTGTTTGAATTTACCCACCATGTTCCTGACTAAC
GGTCATTCTNTGAAACGGTCTCCNACANCACCCTCCCTCCGTGATGTTCTCCTACTGACG
AAGGGTTANGTNCCGAAATATTGTCGTTTNTCTTGTGTTTTGTGCTTNTTTGTGTGTTCG
CCCCNCCTGCCTTCATCTGTGGTAAGTGNTGGGTTAATTTCCCTATCCTTTTCTTGTAAA
TCTATTCGCTACTTAGCNCCTATTATTTCCTGG
>VvP24XO2-72#LINE/L2
ATATCGTATGTCTGACAGAACATCATCTGAAGAATTCTGAAATAGGTCTCCTCCCTTTTA
TTGGATATAGATTAGCTTCTTGTTATTGCAGGTCAGAGATGAGAATGGGTGGTGCAGCAA
TATATGTAAGAGAAAATACCGAGACAAAATCGTTAGATGTAAGTAAATACTGTATAGAAC
AAGATTTTGAATGTTGTGCAATACAGTTAGAATTAGAAAACAAATATCTTATAGTGCTGA
CAGTTTATAGGGCTCCCACAGGAGACTTCAGTAAATTTTGTAATAAACTTGAGGCGGTTC
TAATAAACTTATCACGTACTAAAAGGGAAATTATCCTCTGTGGAGACTTCAACATAAATT
TTGCTGTAGAATGTAACCAGACAGATTATCTTCTAGGAATGCTTAGATCATTCAATCTCT
ATCAAACTGTAAATTTCCCAACTAGAACACAAAAAGATAGTAGTACCATTATTGATAACA
TTTTTGTAGAGCACAATAAATTAGAAATANATGAAACAGTTCCAATGGAAAATGGTTTGT
CAGACCATAATGCTCAAATAAATACTTTGGATGTTGTGGGAAATGAAAATAACAAAAAGA
AAGGATTTGTCAGAGTTAGGCCATTAAAGAACAATTCAATAAAAATATTAAATGATGAAC
TTCTCAATGAGGACTGGAGCACTGTTTATAAATTAAAAGGGGTAAACAATAAATTCAATT
ACTTTCACCAAAGGTTTTTAGAAATTTACGAGAGGTGTCTCCCTACAAAACTAGCTCCAA
TTGGTCAAAAACGAGTAAACAAAAATTGGGTTACAGTTGGTATTAAAACATCTTGCAGAC
ATAAAAGGGAATTGTATGTAAAAGTTAGGAATACTGATAATATGCTTCTCAGACAACATT
ACAAAACTTACTGTAGAATTTTAACCAAAGTAATAAAAGAAGCTAAACGTTTGGCCATAA
ACGATGAGATTAGTAGTTCAGATAATAAGATAAAAAGTGTTTGGAACATTATTAAAAGAG
AAACAACTGTATCATCCCTTGAACATAAACCTATATCTATAAGCATTAATGATAAGCTTG
TAACTGACCCCTCTTATGTAGGAAGTGCTTTCAATAACTACTTCTTAACAGTTGCTGAAA
AAATAAAAGGAAAATATATTGGGAATATGGATGCTATAGCAATACTTAAATCCTTGTCAC
CAAAAACAGCACCTATGTCTNTATTTCCCACCAGTCAAAATGAAATTGAAAAAATTATTA
AATCCCTCAAAAATAAAAANTCATTTGGTTACGATGAGGTTTCAACCCACGTAGTGAAAC
AATGTAACACCAGCATTAGTAGAGTTATTAGTCATATTTNTAATAGTTCTTTTGAAGAAG
GTATCTTCCCTGACTCGCTCAAGAAGTCAATAATCAAACCGCTTTATAAAAAGGGTGATA
CCTCAAAGATTGAGAATTACAGACCGATATCACTTCTACCAGCATTTTCAAAAATCTTTG
AAAAAGCAATGTACAGAAGGGTGTATGCACATCTACAAAAGAATGACCTACTCAGTAAAG
TACAGTTTGGTTTTAGACAAGGCGTTTCAACAGATTCAGCAATTTTTGCTTTTGTAAACA
ACATACTGGAATCAATGCATAAAAAATTAAATTCCCTAGGTATATTCTGTGATCTTGCTA
AGGCTTTTGACTGTGTTGATCATGAGATTCTACTAGGTAAATTAGACCACTATGGAGTTA
GTGGTAAGCCAGGACNTTGGTTTAAATCATACCTGGAAAATAGAAAGCAATGTGTATCAC
TGAAAGATGCTAATACAGGAGATGTTATAAACTCAGAATGGGGTATAGTTAAATGTGGTG
TGCCTCAGGGTTCAATTCTTGGTCCTCTGCTGTTCTTAATCTATATAAATGATCTCCCAC
ATATACTAGGTGATAATGAACACACGGTGCTCTTTGCAGATGATACTAGCATATCCTTGA
AAGACCCATCAGCACAAAACCTCGAAAACACAGCAAATGATGCTATAAAGAAAATTAACA
GGTGGTTTAATGCCAACAAACTAATACTTAATGTAGAAAAGACACAGTTACTTCAGTTTG
TTACAAAAAATAAAACAAAGGACAGCTATAATGTGATATCAGAAGGAAAAGCAATCAATG
AAAGCAGTTTCACAAAATTCCTGGGTGTATATATAGATAACAAATTGAACTGGAAACAGC
ATATTCAACAACTTCTTAAAAAACTGAATTCTGCAACATTTTCACTGAGGGTAATATCTA
GAATAGCTAATATAGAAACCAGAAAGTTAGTATATTTTGCATATTTTCATTCCCTGCTCA
CTTATGGCATCTCATTCTGGGGAAACTCGTCACAAGCACAGAGGGTATTTAAATTACAAA
AGCGTGCTNTAAGAACTATTTGTGGAGCAAGCCCACGGACGTCGTGCAGAAATCTGTTTA
AAAACCTGGGTGTACTACAATGCCAGCACAGTACGTATACTCCGTACTATCATTTGTAGC
GGAAAATCCTGAACACTTCAATCTTAATGCTGACATACATAGCCATAATACTAGGAATAA
ATATAATATTCACAAGGATTACAAATCACTGTCAATTGTACAGAAAGGGNTAACATTTAC
TGGAGCTTCCTTATTCAATGTCTTACCAACAGAAATTAAATGTTATCTACAAAAACCCAA
CTACTTTAAGTCCAAACTGAAAGAGTTTCTGCTTCAGAACCCATTTTACTCTGTGAAAGA
ATTTTCTTCTTGGAATTTGGTAACTAAGAATGACTGANAAAATAGTATATACGGTGTATG
GAAGGGGAAGGTGACAAAGTTGTCCACAATTACTAAAATGATGTATGGTTTTTCTTTCTG
TTGAAACTTTTGACAAATGAACTAATTACACTGTTTACGAAATTTCACTCATATATAGTA
ACTAACATGGGATAGCATGCACTCAAAAACTGCTGTGAAAAATTATCATACTAACAGGTT
TTTAAGTAATTGACTGCTTATGAGTTGTTGGTAATATAATTGATATTGCTAATAAGTGTG
TGTACTGTTCCACATAAATAGCAACTAACATGATATAATACGTAGTCGCAAATTACAGTG
AAACCTTATCATGGTAACTGGTTGGTAAGAAAATAACCGGTTATTAGATGCTGGTAACAA
GTGTATACACTGTTNCACATAATAAGTATTAATTAACTCGGGATTGTATTTGTAGATTAC
AGGAGATATTGGTTATACTAATGGGTTGTCGCTAACTTGTTGTCAATATATAATAACATT
ATCAATTATATAGTAATATTGACATTACTAATAAGTGTATGTACTGTTCCACATCCCCGA
GATTATTCTCACATGGGATCAAAGTGAACATATCTATCTATCTATCTATCTA
>VvP24XO2-124#LINE/CR1
GACGGGGTCAGGACTGTGCCTTTTTTAGGTTAGGGGCTGCTGGTGAAGGGACGGAAATAG
ATGATCAAAGTGATACTGATTGTAGATTCACGACGGGAAAAATCACAGATGTTAAAGAAA
TAGATGAAGTGGCTGAAACAATAACTGACTGGGGTAAAACTGGGAAAGAGGAGATAAATG
CTGAAAACGTAAAGCCGGTAATAAGGGTGTTANTGGTAAACTGTAGAAGTATAATGAACA
AAGTAATCGAATTTGCAAACTTAATAGAGATACACGAACCACAAGTAATAATTGGGGTAG
AGAGTTGGTTAAAAGAAGAAGTACTAGACAGTGAGGTTTTTCCTGATGGTTACAGAGTGT
ACCGCAGAGATAGAGGAGCAATTGGTGGAGGAGTCTTCATACTAGTTAGCAAAAACTACC
ACAGTTCGCTGGCGTTCATAGATCAAGACCATGAGTTACTTGGGGTAGATTTCTGGGGTA
ATAAAAAAGAAAAAATCAGAGTGTTGACTGCTTACCGCAGTGGAAGAATGANAGACGAAG
ATNAGGCTCTTGGGGAGAAACTAAATTCATACTCAGATTTCAGAGGTGAGAATAGAATGN
TCATTATTGGCGGGGATTTAAATTTACAGGTGTNAACTGGGAAGGAAATAAGATTAATAA
CACAAGGGAACAAAGATTTGCAAATACCTTAATAAGGGAAGGAGGTTTTACACAAGTGGT
AGAGCAGAGCACNAGGAGGCAAAATATGTTGGATATATTCCTAATAAAGCCCGATGATAA
CCTCGTGGGGTATCAAGTAACTGAAGGAATAAGTGATCATGAAGCAGTTCTGATGGATAT
TAGAGGGTTCAGTAAACCAGCGGCCAAAATTGAAGGNGGNAATAGGTACAATTATAAAAA
GGCACAGATTTCAAANTTGAAGAGATATTTCAGGGAAAGGTTCAGCANATGGAAGGAAGG
CACAAGTACAGTGGAGTCAAAGTGGGAACAGTTCAAGGAGATAATAAGAATGGGGGAAGA
AATGTTTATTCCAAAACAGAAAATAAAGAGAAGTACGGAACCTACATACTATAATAGTGA
AGTTAGAGTGTTAAAGAGGTTGNNAAGAAGAAGCACAACANAGTTAANAGACGCAAGGCA
GTAGGGAATACTTGAATCAACTAAACAAGGACTTGATAACAGCTAAAAGGGAGCGGCTAA
GGATGGGTTTATGAAGNGTATTAAAAAAAAAAAAAAAAAAAAAAAAAAAAAAAAAAAAAA
AAAAAAAAAAAAAAAAAAAAAAAAAAAAAAAAAAAAAAAAAAAAAAAAAAGAATAGGATT
GAGGATGGNGAAGNAGTTANTGAGNATTTNAAAAGGGCANNGATNTTAAGTAACTGGTTT
AGTGAGAGCATTAGGGACAATGAATCAGGAGCGCGAAGGTTAANTCTGANAACGAGCTTA
ACGTACGATTAGAAATGAGGACTAAAAAATTTGAAATNCGTCTGAGGANANCGTGAAGGA
ANTAAGCAGGTAAAAAAACATAANGGGGCTGACGTAGGAAATAATATTACTACGGTTATC
TTAAAGATAGCGGATGCGACATTGCACCTTATCTTNAAACATTATTTAACTGAGTCTGGA
TACNTGCTGCTAACCAGANGACTGTAAAAGTGCGATAGTAGTACCGGTACATAAAGGAGG
GGTGNTAAATAGGGTCGAAAATTACAGGCCGATCAGTTTGACNTCAGCGGTAGGTAAATT
AATGGAAAGATTGATATGCAACCACATNAGAAATGTATTTGAGAAACGTAAGCGGTTTTC
AAGTCGACAACATGGGTTCAGGCAAGGATATTCATGCGAATCTCAGTTAGTAGNCTATAT
GCAAGATATTTCGGATGAAATAGACANGGGAGGCAAATTGATATTGTAGCACTAGATCTT
TCNAAGGCNTTTGACAGAGTGAGCCATAAAACGGTGGTAAATAAGGTAAAAACTATTGGA
GTGGATAAAAAAGTGATTTGCTGGGTAGAAGAATTCTTAAAAGAAAGTCGGGGTAGGATA
TGCAGTATCAAAGGAAGTGGAAGTAAAAATGGGAGTGCCACGGGGTAGNGTATTNGGACC
GTTGCTATTCATTATTCTAATGAATGATTGTGTTGATGGTTTACATGAATTAGGTTGTTT
GCAGATGACATAATGCTATATAATAGGATCAAAACGGTAGAGNACTGTGAACAGCTGCAG
GTGATCTAGACAGGATATCTAGCTGGGTAGGTCAACATGGGATGAAGATAAATNCAAAGA
AGAGTCAGCTTATTAGATACGCAGATAAAAAAAATAAAGGTTGATTATGGTTATAAGGTG
GGGAANGAATTNCTTGTTGAAGACTTNAAATGTAAATACCTTGGCATAACATTTGATAAC
AAACTCAACTGGGCAGGACACANTGGACAGGTAGTAGGAAAAGGTTTCAAAATCCTTCAC
TTGTTGGAGGAGTGATGAGGGGATGCAGAGAGAGGTAAGGGAATTGGGTTACAAAACTTC
GGTAGACCATTGCTCGAATATGGTAGTGTAGTATGGGACCCACATTTTGGGTATCAAATA
CAGGANTTGGAGAAGGTGGACAAAGAAGGGCTGCTAGANTTGTCTCTGGAAATTACCGCA
GAACGCAATGAGTGAGNGATATGACGAAGGAGGTGGAANGGNATTCACTGCANGGNAGGA
GGAGNGTGAGGANGGTAATGGGGGTGTACAGGGCGTATACTGGTGATGAGGCATGGAAAG
ATATTGGNGNAGGNATNAGGAGNGGCGCATGGAAGGNAAAAGATGACCATGACCACAAGC
TGGCACTTGATTTCAGGCACAATTGGGTGTGGGAAGATTTTCANNTCTTAGGTGNGGGNG
TCAGGGGCTGGAATGAGTCANCGAGGGGGANGGTGAATAACNTGCNGAAGACGTTATGAA
GAATTTGAAATTAAAATTTGTAAACCGGAAAAGCAAATGTAGGNGAGGAATTTAACATTT
CAATTGTAGAAGAAAATAGGGGTAAGTTGGATGTAGGGGAATTGCCACCGGAGCGTGNGC
TCCATCGCAATTAAATTAAATTAANTCTCGACAGTAGTAGCTAGCGAGCACTCTG
>VvP24XO2-168#LINE/RTE-BovB
AAAGGGAGAAGNCTGGACGCACTNCAACTATACGCCCCACAAGTAGGCTCCCNAGTTCAA
GANGAGGANGAGTTTGAGCAGGAGCTGCAGAGACAGCTAAATGGGCANAATATTATAATT
ATGGCAGACCTGAATGCCNACGTAGGCANAGAAAGGCAGGGGTATGAGGAAGTAANAGGG
ACAGAAGGATGGGGCGGCAGGAATNAAGAAGGGGAGAGGCTGCTGGATCTCTGCAAGCGA
AATGGGCTGANAATAGGAAANTCNTGGTACAAAAAGCAAGANAGCCACAAGGTAACNTGG
TACAGTAGCGATTGGCNGAGGAANTCAGNTGTGGACTACNTNATATTTAATGGNGAATTG
AAGCAGAATGTNCCAGATGTGAAGGTAATACCATCAGAGGNACTGGATAGTGATCACCGG
CTGTTGGTGNTGGAGCTGAGGACNCCGACGGAGAGTCAGTGAGAGAAAATCNGGAAGACA
GGATAGGAGATTTAGAGTATGGAAGCTGAAAGAGAGGANTAATGAAGAGGAATACCAGAG
AATNATAAGGAGCGAGATACCCACAGCGGAAATGGGGAAGTGTAAGAGGATGGGAATATT
TTAAAAGAACGTTAGTCGTAGCGGCAGAAACAGTGTGTGGAAGGACTGGTAACACAAAAG
GTGGAAAGAAACGGATGGTGGAATGATACAGTAAAACGAGCGGTGGAACTGAAGAACAGG
GCCTTTAGAGAATGGTTCAAGCAAGGACACAGACAAGAGATGAATACGTGAAGAAAAAGG
AGGCGGCCACAAAAATAGTAATCGAGGAAAGGAGGAAGTGGCTGGAGAAATGGACCGAGA
TGATGGAAGAAGATAGCAAAGGAATAAGAAAGTACTATATGGAATGGTAAAAGGAAGAGG
ATCGATGAAAATGTCAACATGCTGGACGAGAATGGAAAGGAAATAAACANCACAGAAAAA
CTAAAAAGGACGTGGAAGGAGTATTTTGAAGCCTTNCTGAACCCAAATTGGACACAGGAT
GATACGGTTCTACAGGAGAAGNAGGACGATANCAACCGTGTAGGAGAGAAAGAAAAGGAT
CTAACTTGGGAAGAAGTGGAAACAGCTCTGGGTAAGATGAGGGTGGAAAGGCACCAGGCA
TCGATGAANTGAGCGTGCAAATGGTAAGGGCAGCAGGNGTAGTAGGAAAGCGGCGGCTAT
ANCGTGCGATGAGAAAGNTATGGAAGAGGGCACAACCCCTGGAGACTGGAAGAAAGGAAT
AACTTGTCTGTTCAAAAATAGGAGCGGAAGGAGTTTAAAAACTATAGAGGTACACTGATG
TGCCACTGTGCCAAAGTGTATGAGAAGATAATTGAAAAAAGAATACACGACAGGGTGGAA
AAAGGACAAGGGAAGAGCAGTATGGCTTCAGATCAGGGAGATCGATGGTAGACTTGATAT
TTNCGATGAGACAGCTGCAGGAAAAANATTGGGGTGGGGGGGGACACGGCATTCCTCGAT
ANCGAGAAAGCATATGATTGCGTATACAGGGAGTTAAGGTATGGAAGGCCTTGGAGAACA
GAGGAGTCCCAAAAGAAACCATCAGTAGAGCGACGGAACTGTACCGGGGAGTGTGAGCTA
TGTGAAAATANGGGAAGGAAGANCAGATTGGCTGGAACAAAGGAATGGACTAAAACAAGG
AAGTGCCCTATCACCGCTACTTTTTATCGTAGTCACGNATGAATAATGAAGAAGGTGGAG
CGAGGATGGGAGAGGAAAACATGAAGGTGATGGCTTTTGCGGATGACCTGTGATCTGGGG
AAGTGNTGAAGANGAAGTNCAGCGGCAGTTGGATGTACGGACAGACAGTGTGGAGGAATA
TGGCATGAAATTTAATGCGAAGAAATGTGAGTANATGGTAACAACCAGAAAGAAGAANAG
GNTAACCAGGGGAATTGTGGGAACGACGGAAGAGGTGAATANTTTCAAATACCTGGGGAG
TGTTTTAGAGGAAAGCGGAAGGAACGATGACGAGATAAGTGAAGGGAGGCAGGCAGAGGC
ATTTTTAAGAAGCGTCAGAAGCCTGATGTGGAACAAGGATGTNCCACAGAGAAGCAAGAG
ANTAATCTATCATATATACTATGTGCCTATNTTNACNTATGCTGCTGAAACGTGGACGAT
GAAGAAGTGGGACATCAGCAGGGTACAAGCGAGCGAAATGAAGTTTTNGAGAGGTAGAAT
GGGAGTTACTAAAATGGACAGGATAAGGAATGAAGTGATTAGANGCACGGTAAAAGAGGA
ACCCCTACAGGAAAGGATAGAGAGGACCAGACTGAGATGGTACGGGCATGTNAAGAGAAT
GGGGGCAGAGAATCCCAAGAAAGATNCANGAAATTAAGATGCAAGGTAAACGACCCAGAG
GAAGACCAAGGGATAGATGGCTGAAAGGAGTGGAGGAGTGTGTACGGAAGAGAGGAGAGG
ACTGGAACAAAGTGGTGACAGAGAGGTGGTGGGAAGAAAGAAGNAAATGGAGAGGCTTGT
GCATAAAGCAGACCCGGCCAGNGGCTGGAAACTGTTGAGGATGATGAT
>VvP24XO2-75#SINE?
AAAAAAAAAAAAAAAAGAAATTNTAATTATTTGTAAGCCACCTTAAGGTGAGCGGTCTGG
TGGCTCAGTGGTTAAGCGTCTGACTGGAGATCGAAAGGTCCCCGGTTCGAATCCCTGTCT
CGGCGGGGATTTTCATAGGCNCTTAACCCGACCTTCACCTCTGGCACAGCTTGCTGTGTA
ATGTGAAGTACGCCAGAACGCTTCCGTGGTTCGGATTCCACGTTAAACTGTAGGTCCCCT
GTACCCGGTAGGATTGCCGGGTTAGGTTAAGGCGGCTACGACAGGGGCGGAATGCGCAGC
CAATAGAAACCCTGTCACCAGGTCATTACGACCACACGGAATTATTATTATATTATATCT
>VvP24XO2-445#RC/Helitron
TAGCTGTNGGCGTGTGGNAGANATGNNGGTTGAAAGTGATNGACNTGTGGCATCCCTATA
TTTCATNCTNCNGCCAAAAATAGACGTGTNTTTTCCTATATTTCACTTTTCAGCCACCAC
TACCTAGCACAGATCACTGGTGTTTGTGTGTGGAAGTAGCACGGAGTTTCCTGTCGTGCA
CAACGTTGGCCGAATGCCGATAGCTGTGGGGATGTGGGAGATATGATGATTAAAGTTGGT
CGGTGCAGGGCGTTTTCATATTTCGACCAAAAATTCGTGTCTCCGTATACTTCTCTTTCC
TGCCACAACTACATAGCATAGACCNTTGGTGTTTGTGTGTGGTAGTAGAATCGTGTCTCC
TGTCGTGCACTATGGTTGTTAGATGTCGGTAGCTATGGGGGTGTGGGAGANATGGGGGTT
GAAAGTGGTCGACCTGCGGCAGTTTCATACTTCTGCCAAAGACGNANGTGTCATGGTGTN
TCACTTTTCAGCNAAAACTACNTANCGCAGATCACTGGCGTTTGTGTGTGGTAGTAGCAC
GGAGTCACCTTTCGATCACAACAGCGGCCGAATTTCGGNAACTGTGGTANTGTGGTAGAT
ATGGTGGTTGNAAGTGGCCGACCAAGGATATTTTCGTATTTCGACAAAGACATGTGTCTC
CGCATATGTCACTTTTCTGCCACAACTACATAGCATAGAGCATTGGTGTTTGTGTGTGGT
AGTAGAATCGTGTCTCCTGTCGTGCACTATGGTTGTTAGATGTCGGTAGCTATGGGGGTG
TGGGAGATATGGNGGTTGAAAGTGGTCGACCTGTGGCANTTTCATATTTCTGCCAAAGAC
GNANGTGTCACGGTGTATCACTTTTCAGCGAAAACTATCNATCGCAGATCACTGGCGTTT
GTGTGTGGTAGTAGCACAGAGTCACCNNTCGATCACAACGTTGGCCGAATTTCGGTAACT
GTGGGAGTGTGGGAGATATGGTGGTTGAAAGTGGTCGACCAAGGATATTTTCGTATTTCG
ACCAAAGGCGTGTGTGTCCGTATATTTCACTTTGCNGCCANAACTACATAGCGCAGACCA
CTGGCGTTTGTGTGTGGTAGTAGCNTNGAGTCTCCCGTCGTGCACTATGGTGGTTGNATG
TCGGTAGCTGTGGGGGTGTGGNAGATATGGTGGTTGAAAGTGGTCGACCTGGGCANTTTC
ATATTTCGACCAAAGACGCGTGTGTCNCTATATTTCACTTTNCAGCCAAAACTACCTAGC
GCAGACCACTGGTGTTTGTGTGTGGTAGTAGCNTCGAGTCTCCCATCGTNCACNACGGTG
GCCGNANGTCGGTAGCTGTGGGGGTGTGGGAGATATGGTGGTTGAAATTGGTCGACCGNG
GGTATTTTCGTATTTCGNCCAAAGACTTGTGTGTGTCCNTATATTTCACTTTGCTGCCGG
AACTACATAGCGCAGAAGACTGGTGCTTGTGTGTGGTANTAGCCTCGAGTCTCCCATCGT
GCACTACGGTGGTTACATGTCGGTAGCTGTCAATCNGAATTCTTTACAATCACGAACGAA
GTCGTGGGCACCAGCTAGTATNTTAAT
>VvP24XO2-159#LINE/Penelope
ACCTACTCATCCACTTGCGCGGTATGTTGCCAATAAACCGAAACATCTCACGGAAGATAT
CAGATCAGNTGTAAAGAACTCAGCTCACTTTATACAAATTATCGATGATCTGACGCTAGA
CTGATGTCATGGTGAGTTTCGATGTTGTCTCATTATTCACTAACGTGCCGGTAGACGAAG
CCGTTGCTGTAATACGTGCTAAACTTCTTGCACAAGGAAAGTCTACTGAGTGGGCTGACC
TGACAGAGTTCTGCCTTAAGTCAACTGTGTTCCAGTACGGTGGTCAACTTTATGCTCAAG
TTGAAGGTGCGGCAATGGGCTCGCCACTTTCACCCGTAGCCGCTAACATCTTCATGGAAT
CATTCGAGACGAAGGTGCTTAACAACGCGCGCCTGAAACCTACAAAGTGGNTCCGTTACG
TTGATGACACNTTTGTCATCTGGCCTCACGGTAAGGAGAGTTTGCAAGAGTTCTTAAACC
ACCTGAATAGTGCCCACCCAAGAATTCAGTTCACTATGGTTGTGGAAGAAAATGGACAAC
TGCCATTTCTCGATGTCCTTGTTCACAAGCGAGGCGATGGAAGTTTGGGTCACACTGTGT
ATCGCAAGGCGACCCACACTAATAGGTATCTGCACGCCATGTCGCACCATCATCCGGCAA
CGAAGAGAGGCGTATTGACATCACTCAACTTAAGAGCTAAGACAGTATGTGACTCGGAAA
GTCTGAATGAAGAAATGGAGACACTTACAAAAATATTCCGAGCCAACGGCTATAGTGAAT
CTAACGTCAGAAGGGTTTTAAGACCCAAAAAACCTATGGGAGACGTCAACTTATCCCATG
ATATTAATGTGCCAANAAAATTCGCCTGTCTCCCATACATACAGGGTATCACAGACCGGA
TTGGGAAACTGTTAAAGCGGGTGGAGGTGCGAATAGTATATAAGGCTAACTGCAAACTTG
GTCAGTCACTGACAAAGGTAAAAGACAGATTACACCCACACCAGCTTACGGGTGTTTACG
AAATCCCCTGCAGCTGTGGCGGTGTTTATATCGGCGAGACAGGTCGCACTGTGGCGGAGA
GACTTAAAGAACATATCCGCCACTACAAATATAACAACAGTGACAAATCCGCCGTAGTCC
GCCATGCTATCAACACCGGGCATGAAGTAAAATTTCGAGAAACGNGGCTACTGTGGAGAG
AAGACCAGTGGTGGCCCAGACGGGTGAAGGAGGCAGCAGAAATTTTAAAAAGAATACCAA
CAACATCAACGAAGACAGCGGCCTTTTACTCTGCGATGCTTGGCGCTCGTTGCTATGTCA
ACATAAACAGTATCTCTGACGAAGGCTGGAGGATACCAGCCGAAAGCTCAGGTAATGAAA
TAAACAACGCGGCATAACCCGAAAGTCAATTAATCATGAACAT
>VvP24XO2-101#DNA/TcMar-Tc1
CTGATCAGCCAGAACATTATGACCACCTACCTACTATCGATATAAACCCGTCCAGGCGAT
AGCAGCGTCACCTGACGAGGAATGACTGCTAGTCAGACACACGCACGGTGCATGTAGTAT
TCAGTGAGCGTGCTATCCGTGTTTAGAATGGGGAAGGCGCGCATCTATCTGAGTTTGACC
GAGGGCAGATTGTGATGGCCCGGAGGCTCGGCACGAGCATTTCGGAAACTGCACGACTTG
TCGGGTGTTCGAGGAGTGCTGTGGTGAGTGTCTTCAACAAGTGGCGAAACCAAGGTGAAA
CCACGTCCAAACGTCGAGGGGTTGGGCGGCCACCCCTCATTACAGATGTCGGACGTCGTA
GGCTGGGCAGACTGGTAAAACAGGATAGGCGGAACTAACGTCAGACTTTAATGCTGGGCA
GAGTACAAGTGTGTCTGAGCACACAGTGCACCGAACACTCCTAACGATGGGCCTCCGCAG
CCGACGACCCATGCGTGTGCCAATGTTAACACCACGACATCGGCAACTACGACTGAAATG
GGCACGTGACCATCGTCACTGGACGTTGGCGCAGTGGCAGAGCGTTGCATGGTCTGATGA
ATCCCGATACCTTCTTCATCATGCCGATGGGAGGGTGCGAATCCGTCGTTTTCCAGGGGA
ACAGCTTCTTGACACCTGTACTGCGGGACGGAGACAAGCTGGCGGCGGCTCAATTATGCT
CTGGGGAACATTCACGTGGGCATCCATGGGTCCAGTGGAGCTCGTGCAAGGCACCATGAC
GGCCAATAAGTATCGTACACTGGTTGCAGACCACGTACACCCCTTCATGACGACCATGTT
TCCCAACGGCAGTGGCATTTTTCAACAAGATAATGCGCCATGTCACAAGGCCAGGAGTGT
GATGGAGTGGTTCGAGGAACACAGTGGCGAGTTGCAATTGATGTGCTGGCCCCCCAACTC
GCCAGATCTGAACCCGATCGAACACATCTGGGATGTGATTGAACGTGGCGTCAGAGCTCA
TCGCCCCCCCCCCCCGGAATTTANGGGAATTAGGTGACTTGTGTGTGCAGATGTGGTGCC
AACTCCCTCCAGCGACCTACCAAGGCCTCATTGCTTCCATGCCAAGACGCGTCGCCGCTG
TTATCCGTGCCAAAGGCGGACATACCGGCTATTAGGTAGGTGGTCATAATGTTCTGGCCG
ATCAGTGTAT
>VvP24XO2-84#SINE
TTTTTTTTAAAAAAAACTTTATGTTCANACTCCACTGAANTANTTCTGCTTTGAAAACAC
TCCAGAGATTCGCTTCTCCATNTAGTACTATTTTTCTATAGTATTCGTTAATGACCCCCA
GTNTGGCTCAGTGCGCCGAGGCGCCGCACTGGATCGGGGAGGTACAACGGNCGGGCACGA
GTCCGGGCCCCCGCGTACCGGCCGTCCTGANTGCGGTTTTTAGGCGGTTTTCCGAACCAT
CAAGGCGAATGCCGGGACGNTCCCCAATCTCCGCCTCATAAACTACACATTCTTCAAACA
AAAAATACACTTGTCACNCGCAGAACATAGTTACACGTTTCGCAGACAGATGACAACACT
TCACTTCTCCGTTAGTACGTAGTACGACCTGGCAGCAAGTATAAAACGCTTGGCGTCAGC
AAGGGCATGCGGCCGTAAAACCANAGCTCCAAATTTGACCATGCCAACGATGAGTAAAAC
TCATCAAAGGCAGCCGACCCCNAANTTTTGGAAAAGGTGGTGAAGAAGAAGA
>VvP24XO2-221#DNA/TcMar-Tc1
ATTGTAATTTTTAAGCATTTGACGTATACACTACTGTTTGTGAAAATTGNAACACCCAGA
AGGAATGGTCTGAATCACTCCAAAATCGGAGGATGTGTAGAACAGTGGAACCATAANAAN
TGATTTAAGATTGCAGAGATATGGCGTGCACGTAGGCCCAGCAGCGCCCTATTTTGTGTG
ACCGGACAGGTCAGTGTTACGCCACGATGAAAACTTGCAAGCAGTGCCGGTATGCCTCGT
CGACGTCAAAGGGCGCAATATCAGCGTGTGAGTGAGTTCGAACGTGGCAGAATNATTGGT
CTCCGGGAAACGGTTTGTCGTACCGTAACATTACGGCTCGTGGCTACACAGTGANGCGTG
TGGAACCAGTGGATAGAAGAGGGTCGTACACANCGACGAGCGGGTACTGGACCACACAAT
GTGACCACAGCGTGGGATGACCGCCATCTTGTCCGCATGGCCGTAACCGACAGAACAGCT
TCGTCCACAGTGTTGGCTCGACGTTGGAGCACTGCAACGGGTGTGGACATTGTCTGCGTC
GACGGTTCGACGCCCTCTGCTGAGGGCTGGACTGGTGGCACGCATGCCATTACGTCGGCT
TCCATTGACNAGAAACCACCGATGCCTCAGACTGCAATGAGCACGTGAACGCCGCCATTG
GCGTGCTGAGTGGCAAAATGTATGTTTTCGGACGAGTCCCGCTTCAACTTGTCCTACAGC
GATGGCCGCGTACGTGTTAGACGCTACCGTGGTGAACGCAATCGGGCAGACTGCATTGTT
GAGCGGCATAGCGGACAAACGCCAAGTGTGATGGTTTGGTGCCATTGACTATAACATGCG
ATCTCGCCTCCTACGTATTGAGGGCAATCTGAACAGCAACCGCTACATCAGGGAGGTTTT
AGAGCCCGAGGCACTGCCCCTCCTGCAGGCAGCTCNACATGCCGTATTTCAGCAGGACAA
TGCCCGGCCACATGTGGCGAGGAATGTGCAAACCTTCTCCGAAGAACGACGGGTACCACT
GCTTCCCTGGCCTACACGTTCGCCTGACATGTCGCCCATTGAACGTGTCTAGGGTATGGT
CGGTCGGCAACTTGTTCGTTCTGGTCCTCCTGCNACCACTGTCGATT
>VvP24XO2-281#DNA/TcMar-Mariner
ATCTATACATTTTGAGCTATATTGGATGTTTAGTCTCTTGTCAGCTGTTAAAAGGATAAC
ACGTGTTTTGANACAGTCGGCGATTTTTCATGTATCATGGATCAGAGAATTTGCATTAAA
TTTTGCTATAAAAATGGAATTAAGTGCAACAAAGTTTTAGAAACGTTAAATATTGCTTTT
GGCGAATCTACTATGANTAAAACAAGGGTTTACGAATGGTATAAGCGTTTTCAAGATGGC
CGTGAAGACGTTGAAGATGACGAGTGTACGGGTCGTCCTNGCACATCAANAACCGATGAA
AACATGGAAAAAGTGAANGAAATNATTATGAATNATCGCCGAATCACAATTAGAGAAGTT
TCTGATGNTGTTAGCATATCAATTGGCTCATGCCATGAAATTTTTTCATCTGTTTTGGGN
ATGAAACGTGTTGCAGCAAAGTTTGTTCCNCGGGCGTTGAGCTACGAACAAAAACAGCGG
CGAATGGAAGTTGCTCGGGAATNGCTAAATGAAGTCAACAACGATGCAGANCTATCGAAA
CATGTCATAACAGGTGACGAGNCATGGNTCTATGGGTACGACCCGGAAACTAAGGCTCAA
TCGTCCCAGTGGAAGCATTCCGGATCGCCAAGACCGAAAAANGCTCGNCAAGTCCAATCA
AACGTCAAGGTNATGCTCACTGCGTTCTTGATTTTAATGGCGTAGTGCACCATGAGTTCT
TGCCACCANGTCAAACAATCAATGAGGAATACTACCTGNAAGTTCNACGNAGNTTACGCG
ACAGCGGTCGAAGAAAACGTCCTGATTTGTGGCAGACAGGAGACTGGTTCTTCATCACGA
CAATGCACCTGCACACGCAGCTGTCTCTGTTNGNCAGTTTAAACGGCACGGTACCGNTGC
CCCACGCGCCTTACTCGCCTGACCTNGCTCCGTTCCCAAGNATGAAAAGGGACTTGAAGG
GNCGTCGTTTTACAAGCATNGANGAGGTCAAAAGCGNANCGCAGAAAGAGCTTCAGCCAT
TTTCCCGAAGATGAGCTNCAGAAATGTTTCGAAGANTGGAAGNACCGNTGGGACAAGTGC
ATAGTATNTAATGGAGANTATTTTGAAGGGGATAANATCGATGTAGACGAATAAATAAAA
TT
>VvP24XO2-285#LINE/CR1
AGAGTGAGCCATAAAATGGTGGTAAATAAGGTAAAAACTATTGGAGTGGATGAAAANGTG
ATTTGCTGGGTAGAAGAATTCTTAAAAGGTAGAAAGCAAAAAGTCAGGGTAGGAAATGCA
GTATCAAAAGAAGTGGAAGTGAAAATGGGAGTGCCACAGGGTAGCGTATTGGGACCATTG
CTATTCGTTATTCTAATGAATGATTGCGTTGATGGTTTACNGTCAGAAGTTAGATTGTTT
GCAGATGACATAATGCTATATAATAGGATCAAAACGGTAGAAGACTGTGAACAGCTGCAG
GGTGATCTGGACAGGATATCTAGCTGGGTTGGTCAACATGGGATGAAGATAAATGCAAAG
AAGAGTCAGCTTATTAGGTACACAGATAAAAAACTAAAGGCTGATTTAATTTAGTTTAAT
TTAATTGCGATGGAGCGCACGCTCCGGTGGCAATTTCCCTGCACACCCATTTTCCCCCTT
TCCTGACCCACCTACTTTTGCCCTCTACGAATTTNAACTTTAAATTCTTTCAGCGTTTTT
GGTAAATTATTCATCATTTCCCTTGGTAACTTATTCCAATCCCTGACNCCCTTACCTACG
AAAGAAAATCTTCCCACACCCTTGTGCCTGAAATCGAGTGCCAGCTTGTGGTCATGGTCA
TCTTTTCCCTTCCACGCACTACTCCTAATCGTACACCAATATCTTTCCACGCCTCGTCAC
CAATACACGCCTTGTACACTCCCATGACTCTCTTCACCCTCCTCCTGTCTTCCAATGAAT
TCCATTCCAGCTCCTTTATCATATCAGTTACTGATTGTGTTCTGCGGTAATTTCCAGAAA
CAAATCTAGCNGCCCTTCTTTGCACCCCCTCCAACTCCTGTATTTGATACCCAAAATGTG
GGTCCCATACTACACCACCATATTCAAGCAATGGTCTGACCAAAGTTTTGTAACCCAATT
CCCTTACTTCTCTGGTACATCCCCTCATCACTCTTTCCAACAAGTGAAGGATTTTGAAAC
CTTTTCCTACCACCTGTCCAATGTGTCCTGCCCAGTTGAGTTTGTTATCAAATGTAATGC
CAAGATATTTACATTTCAAGTCTTCAACAAGCAATTCTGATTATAAGGTGCGGAAGGANT
TGNTTNTTGAAGGCTTNAAACGTNAATATCTTGGCATAGCATNNGATAACAAGCTCANCT
GGGCAGNNCACATTGGACAGGTGGNAGGAAAAGGTTTCAAAATNCNTCANTTGTTGGAGA
GAGTGATGAGGGGATGTACCANAGAAGTAAGGGAATCGGGTTACANAACTTCGGTCAGAC
CATTGCCTNGNTATGNTGNCGTAGTATGGAACCAACACTTGGATATCAAATACNGGAGTT
NGNGNGGGTGCGAANAAGGGCTGCTAGATTTGTCCGTGGGAATNATCGCAGAACACGATC
AGNANCCGNTATNATGAAGGAGCTGAAATGGGGATNCTTTGGAAGACAGGAGGAGGGTGA
AGAGAGTNGCGGNAGTGTACGAGGCGTATTTTGGTGACGAGCAGTGNNNGGGAGACAATT
NACCANGACCACAGGCTNGTNTTCNATTTNAGGCATAAGGGNGTGGNAAGATTTCNTTTN
GTAGGNGGGCGGGTGNGGGATTGGAATAAATTACCGAAAACGACGAAAAAATTTAAANTT
CAAATTCGTAGAGGGCGAAAATAGGCGGGTACANGAAACGGGATGAANGGGTNTGTAGGG
AAATTNCCACCNGAGCGTGCGCTCCGCCGCAATTAAGTTAAATTTTTTTTAATATAATTA
ACTTTGGAATGATTTTAAAGCAATGTGGTAAGAACTTTTCAGGTTTAATCGGAAAGTACA
>VvP24XO2-79#LINE/Penelope
AAAAAAAAAAAAAAAAAAAAAAAAAGGTGCAACGAAATCTTCNCGGGTGTCCAGCCGGAT
GGTGTCGTAAAAACGCGACGTTTCGACAGCNTGCTCTGCTGTCTTCATCAGGTATCTTGT
AGNTGTTGCAGCTGATCCTGTGATTTCAGCAGAAACAGTATCTGAAACTACAANAGACCT
GATGAAGACAGCAGAGCNAGCTGTCGAAACGTCGTGTTTTTACGACACCATCCGGCTGGA
CACCCGNGAAGATTTCGTTGCATCGATACGCCGGGAAAGTCTCCACTCGCACATAAAAT
>VvP24XO3-84#LINE/I-Nimb
GGGCCTGGTACGCAAGTGCCAGGTACGGGTTTGGCGAACCCGCGGTGCCCGAGCTGGAAA
CTTGTGAGCGCCGCAAGTTTCCCACACCGTAAACTCCTACCATGCTTCAACGACCACCGT
AGGGCGTGGCGGTGGAACGTTGTGTGCCTAGGAGAACGGGGATCTTGGCTTCATCGCCCG
GATCGCGAGGACGGTACAAACCTCTATAAAAAACCCCTCAACCTCAAGGTCGGNCACGTG
CCGAGGAGGTGNATGGGTGATGAGGCAGATCACTCGCTAACGTGCAACCTCAGGGGCACC
TGCGCACCCCTGTTGTATTAGGCTTGGCGGCGTGATACGGGGGCTCCACGTCGCTCGACN
TCTGTTCCTCCGGACTCGTGGGACCAAAACGAAGACAAACAAAAACAAAACCCCTGCGGT
NCGGGTGTGCCGCAGGNAATAATAACACCCAAAGAAGTGGAAGCGGGCGAGGGTTGANAG
CCCTCCTCCTGAACAGACNACTAGTAACGGGAAGGNTTGTTCGATAGATAACGCCTTCGT
NATAATGGCAAGGACGGAGGGGTCNTTTGAAAAGGTCTCTCCNTTTTATATNCANAAAGG
NTTAGAGGGTATNGTNGGTACCCTGAAATCNGTNAAAAAGCTGAGGAACGGGACGCTGCT
GCTGGAAACATCCACCAGTAGGCAGGCTGCCCAACTCCTTAANTGCGAGAAGCTCGGGGA
GTTCGCNGTNAAATGCGAACTCCACAAANCCCTAAACTCCAGTAAAGGCGTNGTCACCTG
CCGGGATATTATGGATTTAGGGACCGAGGAACTCNTTAAGGAGTGGANCAGAAAATGTGG
TCGAGGTNCGTCAGATTACACGAAGGGTTAACGGCAGTCTTGAGAAGACTGCCACCTTCG
TCCTGACGTTCGACACTCCGACGTTGCCNAAANACATCAAAGCAGGNTATNTNAACCTGA
ACGTCCGCCCGTATGTNCCGGACCCGATGCGCTGCTTCAAGTGCCAGCGGTTCGGNCATA
CGACGGCGNCCTGCAAGGGCAACCCCACCTGTGGGAAATGCGGNAAGGCGGCACATGAGC
CGGGCGCTAGTTGCACGCTCCCACAGGTGTGCGTCAACTGCTCCGGGTCGCACCCAGCCT
GGAGCAGGGAGTGTCGAGTGTATCTTGAAGAGCGNAAGATACAGGAGTTGAAGACCAAAG
AGCGGATACCNTATGGNGAAGCGAAGAAGCGGTNTAAGGCGCTCGCGCCACCGGTCTTCG
CNACNAGCTTCGCNAAGACGNTNTCAACTCCCGTCAGGAAGGAAAGTGTTGCTACGCAGA
CGTCCGTTGCAGACACGGGCACGAGCACNACGTGCTCGTGTCAGTGCAAATGTGGCGCAA
AACCCACTAAGGTCATAACACCNAAGACCGCGGACGTCGGTAGCAACACGTCTGCAACCC
GACCACTCCAGCAGCAGGTTCCAAGAGTCCACCAGCCAAAGCACGGCCATCCGCTACAGT
AGCTACAGCCGTGGGTGCCTCTGCACCAGCAGAAANAGCACCCGCGGCGGAAGCACCATC
TGCAGCAGAAGTAGCAACGGCAACACCATCTGCTANCAGCGGATGGCAAACAGTGCAGAA
GGTCCGGGGTCCGAAGTTTAGACAGACGGACCCGACCANGTTCGTNAAGTCCCCTTCTTC
GTCTCCTCCCAGACTGCCCAGCTGGTAGGGAGAGGAAGGGGAAGAGGCCTCGGCGGAAGA
AAAATCCGCAGGACTTCGAGGTCCTCCGAGTCGGAGATGTCTGTCTTCGGACCCCGAAGA
CGAAATATGCTGGTGGACGAGCCTGGTCCCGTTCCTCAGCAGNCANCGACCGAAGACCCA
CCCGAACCGGGGCGGGTGGNGTTAAATAGGTAGGATGGCTCCCATACTTCAGTGGAACGT
NAACGGTTTTCAGGCTCACAAAGAGGAAGTACAACTCTTAGCACGGTCTGATCCNTTGTG
TCTCTGTCTNCAAGAGACACATTTCAGACCANCACACCAACCNGTGCTAAGAGGNTATGA
CGTNTACCGAAAGGACGATACCGAGGGTGATCGAGCGAAGGGGGGAGTGGCNGTGTTTGT
CCGAAACACTGTCCACTCCGAACCCGTTGCTCTCACCTCTGCTCTACAAGCAGTAGCGGT
GAAAATACACGGTCCNATNCAACTGACCGTATGCTCTATCTATCTGCCACCCAGTNCGCC
CGTCGACTACGACGACCTGGTTGGCATCACGCGGCAACTCACTCGGCCCTTTCTCCTNTT
GGGAGACTTCAACGCCCACAGTGCGTTGTGGGGTTCNACCGCCGATTGCCCCAGGGGCCG
AGTGGTTGGTAGATTGATAGAGCAGGAGGAAATTTGTATCCTGAATACAGGGCAAATGAC
NCATTTCACCACTGCTTCCGGTTCGTCCTCTGCCATTGACCTTTCGTTGTGCTCCCCCTC
AATCGCGGACTCCGTGCATTGGGAGGTGGATCGCGACCTTCATGGAAGCGACCACTTCCC
NATNTGGATGCACGTNGAGTGCGAACGTGGAGGAGGAAATAACCGACGCAAATGGAACGT
CAGCGGNGCCGATTGGCAGCTCTACCGCCGTTCCGTCATNCTNCAACANTGTGACAGCAT
ACAGGAGAAGGTGAATCACTTCACGGAAGTGATTCACCGGGCGGCTGACGTTTCCATGCC
GAAAAGCTCCGGAACGCTGCGAAGGACGCCCGTCCCCTGGTGGAACGACGAATGTCGTTC
CGCTATTCAGGGTCGCAGACGGGCGTTGCGTCGNTTTAGGTTGCGCCCAACACCCGACAA
CCTGGCAGCGTTCCGTATTGCCAGAGCTAAGGCGCGTCGNGTTATTAAGGAGAGCAAGAA
AAGGTCATGGCAGAACTTTGTGAGCACCATNAATCGTTCCACACCNTCGTCGAAAGTATG
GGAGTCCATCCGCCGTATATCCGGAAGGTACTCCCGCCCACCAGTATCTGGATTACTGGA
TCANGGACGTGTAATTACCGACGAACGAAGCATAGCGCAGCTGATGGCGGAGAACTTCGC
CGCCATCACTTCGTCCGCCAACTTTGACCCTCGGTTCCAGCGACGAAGAGTTGCTGCCGA
GAGGCGCGCGCTGTGCTTCGATTCGTCGAATACAGAGGCCTACAACNGCCCATTTACATC
TTGGGAGCTGGAGTCAGCGTTGAACAGCGCNAANGACACTGCTCCAGGGCCTGATCTGAT
CCAGTACCAGATGCTGAGGCATCTTAGTAAAGATGCTAAAGAGTACCTTCTGGATATTTT
TAACGATATTTGGACCGGAGGACACTTCCCCGACTCGTGGAAAGAAGCAACGCTAATCCC
NATTTTAAAACCTGGNAAGGACAAGTTGTTGCCAGGTAGCTATCGTAGTATCGCCTTGAC
GAGCTGCGTGGGGAAGACACTGGAGAGGATGGTNAACCGCCGCCTCGTCTGGTGTCTTGA
ATCCCGAAATCTGCTGAGCCGCTTTCAGTGTGGATTCAGGAAGTTCCGTTCCACCTTGGA
CAACCTGATCCTGCTGGAGGCGGCGATACAGGACGCGTTCATCCGCAGCCAACACCTTGT
GGGTGTNTTTTTCGATCTCGAAAAGGCCTACGATACTACCTGGCGGCATGTTATTTTAAA
ACAGTTACATGAATGGGGTTTTAGGGGNAACCTGCCCCGTTTTTTAAAATCATTTTTATC
TGGTCGTTGCTTCCGGTACCGAGTCGGTAGTGAAGTGTCNGATCTTTTTATTCAGGAAAA
CGGTGTTCCTCAAGGGTCAGTTTTAAGCGTNACCCTTTTTGCTATCGCNATNAATAGCAT
TTCAACCGTTATAAGGAGTCCCATNCGGTACTCCTTATACGTGGACGACTTTTTAATTTT
TATTGCATCGTCCAGCCTGAGAAGCGCTGAGCGGCAGCTGCAACTCGCGCTGAACAGGCT
GGATGAATGGTCAGTGCACACCGGTTTTCGTTTCTCTGCCGAGAAAACCCGGTGTGTACT
TTTTACTCGTAGCAGAAGCCTTTTAGCAGAGCCTCATCTTACCTTGAGGAACACCGTTTT
AAGTTTTANTGAAACTGTTCGGTTTCTGGGCCTCATTTTNGACANNAGGCTTAACTGGCT
GCCACATCTTAAAGATGTGAAAGCCAGAGCCTCGAAAGCTCTTAATGTTTTAAAATGTCT
GTGTGGCAGGTCGTGGGGCGCTGACCGCTCCTGCCTGCTACAGTTTTATAGAGCCTTTGT
ACGGTCGCGGTTGGAGTACGGTTGTATCGTNTACGGTTCGGCACGGGACAGTTATCTCCG
TATACTGGATAGTGTCCACCATGCAGGAATTCGGCTCGCCACGGGTGCATACCGCACCAG
CCCNATTCCCAGCATTTGTGCTGAGTCNGGCGAGCCGCCGCTTACCATCCGCCGGCGNCT
CCTCATGGTGCGACACTATATGCACATTGCCACAACACCTGGCAGTCCCGTGTACGACGT
AGTTNTNCAATCCCAACTACGAGCGGCTCTATACCAACCGCATAGAGCNACTAAACCGTT
CAGCTACCGTACAAAGGCTATTTTAGAAGAATACGGGTTCGAGCTGCCCTCTTTTTATCA
CCAGGGTTGGAGTAAATCTCCTCCCTGGCTTTTAAAGAGGCCCAGAATAATTTTAGANCT
GTCGCGGTACAACAAGCTGTNTACCGCTGACAGTGTTTTTATCAGTATTTTTAGTGATGT
TTTAAATCAGTATCGCGNTTTTACCCCGGTGTATACGGATGGGTCTAAGCAGGCTAACGG
AGTAGGCTGCTCCGTAGTGTTCCCTCGAGCGACTTACANATACAAGCTGGATAGCAGGTG
CAGCGTNTACACTGCGGAGTGCTACGCCTTGCTAAAGTCGCTCCAGCATATGAAAGTAAG
TCGCGGCANGAAGTACATCATATGCTGTGATTCCCTCAGCTGCATTCAGGCNNTAGGAAG
CATGTACCCAGCAGACCGTCTAGTCCAGGACATNCAGGACGCCCTCCNNTCCCTCCAATC
TCGTGGAAAGGAGGTNNTATTCTGCTGGGTACCGGGCCATGTGGGAATCAGGGGGAACGA
GGCAGCTGATGAAGCTGCCAAGTTAGCCTGCGACAAGGTCAGAATCGACTTTGNTCCGGT
CCCAAAGTCAGACCTTGCCTCGGCGGCGAAGAGATTTGTTTTTGATGTTTGGCAGAGGCA
GTGGCTGGAAGTNGAGCATAATAAGCTCCGGCTGGTCAAACCGACCGTTCAGCCGTGGAG
CAGCTCCTTCCAGCGGGCGAGGAGGGATGAGGTTCTCCTTACTCGCCTCCGTATAGGGCA
CTGTCCTCTGACGCACGGTTTTCTTCTCCGCCGGGAGGACCCNCCGGAATGTGATGCTTG
TGGCGTACCTTTGACGGTGCGCCACATTTTAACTGATTGTGTNTTGTTTTTAGACTTAAG
GGCAGACGTTGGCCTGGCCAACGATCTGTCCCTTATTTTAAACAATGACAGCGGCAACGT
GGCNAAGGTTTTAAAATTTTGTGTNTTGGCCGGTCTTGTCCCTAAAATTTTGGGCAGATC
GGCCTAGGTTTTAAGATGGATGGGTGGCCTCTTTACAGCCACCCATCCATGTGNATACTG
TTTTTTTTATTTTAGTTTGACATTNCNTATCTGGCTGGCCNCTTTACAGCCAGCCAGTGT
ACGTGTTTTAATGTTTGTGAACCTGGTTGGCCCCTTTACAGCCANCCAGNCAGTGTTGTG
TANTTTTTATTTATGGCCCTTTTACAGCCAACGTTTTATTGTTGCGATTTTATTTATGTT
GCCGTCTGTATGGCCGACCCCTTTACAGTCGGCCATGCAGACGGTATTTTAGTTTGTATT
TTAGTATTTTATTGTGCTGTCTGTATGGCCGACCCCTTTACAGTCGGCCACGCAGACGGT
ATTTAGTACATTTTAGCCACGTTGTCATTCNTGGTTNTTGTTAGGGCGCTAATGACCCCG
NCGTCGACGCGCCCTAAAGCCCCAACAACAACAACACAACAATCTTAAGGACTGGCGATC
AGGAAATGTGGTCGAGGT
>VvP24XO3-433#LINE/RTE-BovB
GTAAGGGTTTGGGAGAGACTATACTAGCCTCTTCCAACCAAATGTCAACCTCTCCTTCAC
GTGGTGCACCCTGTTTGCACGGACGAGGCTCTGGCGACTGAAAGATTCCCGGTATAAGGA
GTCACCCACTGCTTGCCAACGGCCTCCGAAAGGAGGGCGGAAGAGCGGGGAGCGGTTCAG
GGCACCCTCTTGCCCTTGGGGTTGGAAACGGCCCCTAAAGGCGGATGAATCAGAAATGAT
CAACGGCATGGGGATGCAGAAGGCAACGGGAAACCACTGCATTAAAGACCCAAAGGGTAT
CCCGAGGACATGTAATCCTCTCAAATTACATATATCATGATGGCTTCTTCCTGGGTAAAA
TATTCCGGAGGTAAAATAGTCCCCCAATCGGATCTCCGGGTGGGGACTGCTCAGGGAGGA
GTCATCAGAATGGATAGAAACATTCTACGAGTCGGAGCGTGGAATGTTAGAAGTCTGAAT
AGGGCAGGTAGGTTAGAAAACTTAAAAAGGGAGATGGAACGACTTAAGTTAGATGTTGTT
GGGATTAGTGAGATTAAATGGAAGGACGCACAGGATTTCTGGTCTGGGGAACACAGGATA
ATTAGCACACAAGCTGTCAATGGAGTCACTGGTGTAGGATTTGTAATGAACAAGAGAGTA
GGGAAACGGGTGAGTTATTATGAACAGTTTAGTGACAGGATTATTTTGATGAG
>VvP24XO3-30#SINE/tRNA
AGGGTTGTAACGGAGGTCATCTTTGCGGATGCNGATGTTCAGTGCTTGACATCGCGGATG
TTTTGCGGAAGCGGATGCGGAGGTGGAAAAATAAATTTATAATTATTTAGATTTTAATAT
TTTATCAAAAATAAACTTAAAATCAAAATAAGTATATTTTTATCCCAAATTCTACATTTT
AACGTTCTGGCCTCGCATTCGGGAGGACGCCGGTTCGAATCCCCGTCCGGNCATCCAGAT
TTGGGTTTTCCATGGTTTCCNNAAATCACTCCAGGCGAATGCCGGNATGNTTCCTTCGAA
AAGGCCATNGCCGAATTCCTTCCCGTTCCTTGCCCCCCGTCCCTTCCCGTCTCTAAAGAC
CTCGCTGTTGAGAGACGTNAAGCAGTAAAAAAAAAAATACATTTTTCATAAGCAAAGTCT
ATTTCCATATAATACTGCCATATTGATTTATTTTTTGCCTCATCTTTCAACAACAAAAAA
CGTGGGATGATTTCACAAGTGAATTAAATTATTTACGTAACTACGCACGCGTCTAAAAAA
CAATCTTTGTCATATGAACTTTGCGGTTCGGCTCGACTAATTCAAGCGTCAAGCACAAGG
CCACGCCACCGCACATCTCCGTGCCCGCCACCCGCCTTTCCACCGCTCTAGCGGCCCATT
CACAGTCCAACTTGTAGGACCTACGATGATCCGATTTTCCGATAAAGGACTCTTGATGGG
CCGTGAAAGGGGTTACAGGACTACATGTAGGACGTGTTGGACTCCCAGACAACCAACACG
GGTCCTTGCCGTCCAACAAGCTATGGCGTTGGATCATGATTGGAGGAAACATCCTGCGAG
TGTGCGATAAGGACACTGGTGTGCCGCGAGAAAGTACGAGTGGAAAGGATTGCTTGGAAC
CCCTTCTAGTAGCGTGAATGGGTGAGCGCATCCTACGGTAGTTCTACACGGATGTCCTAT
AAGTTGGACCGTGAATAGGCCGCTTTACTTTACATGCAAGTTCAAACTTGTAAATTCGTC
GCTTAGGTAATAACACCGTTCAGTTCATTGTTACTTTTATTGCAGGATCGTAAGCTAAGN
GACGATGGGCCGAATCTCGTATAAAGAGAAAATAATATATATTGCAATGTAAACAAAACA
TCCGCTATACATCCGCATTAAAAATTGCGGATGGAAGCGGATGTAGGATTTCACGCGAAA
GTTCCGCACTTGCGGATGCGGAGCTCCGTTACATCCCTAGT
>VvP24XO3-266#DNA/TcMar-Tc1
ATGGCGGTAGCACCGCGGAAGAAACGTATAAATGTGCCAGTGCNTGGGCGGGCTTTCATT
TGTACTCTCGTGAGTCGTGTGAAAGGTTTTCCGACGTGATTATGGCCGCACGACATGAAT
TAACAGACTTTGAACGCGGAATGGTAGTTGGCGCTAGACGCATGGGGCATTCCATTTCGG
AAATTGTTNCGGAATTCAACATTCCTCGATCCACAGTGTCAAGAGTGTGCCGTGAATATG
TAATTTCCGGCATTACCTCCCGCCATGGACAACGCAGTGGCCGACCACCGNCACTTAATG
ACCGAGACCAGCGACGTCTGCGTCGAGGTGTCAGTGTTGACAGACAGGCAACACTGCGTC
AAAGAACAGCAACACTCAATGTGGGACGTACGACAGACGTGTCCGTGCGGACAGTGCAGC
GAAATTTGGCGTTGATGGGATATGGCAGCAGAAGACCGACGCGAGTGCCTCTGCTAACAA
AACGCCATCGGCTGCAGCGCCTCTCCTGGGCTCGTGAACATATCGGTTGGACCNTAGATG
ACTGGATGAGTCACGATTCCAGTTGGTAAGAGCTGATGGTAGGGTTCGAGTGTGGCGCAG
ACCCCACGAGGCCATGGACCCAGGTTGTCAGGAAGGCACTGTGCAAGCTGGTGGTGGCTC
CGTCCTGGTATGGGCTGTGTTTACGTGGCGTTCAGCTACTTGGAGACTATTTGCAGCCAT
TCATGGCCTTCATGTTCCCAAACAACGATGGACTTTTCCAGGACGACAATGCGCCATGTC
ACCGGGCCAAAATCGTTCACGATTGGTTTGAGGAACATTCTGGACAATTCCAGCGAATGA
TTTGGCCACCTGATCGCCAGACATGAATCCAGTCGAACATATCTGGGACATGATCGGAAG
GTCAGTTCGTGCACAACGTCCTGCACCGGCAACACTTTCGCAATTATGGACGGCTGTAGA
GGAAGCATGGCTGAATATTTCTTCAGGGGNCTTCCGACGACTTGTTGAGTCAATGCCACG
TCGGGTTGCTGCACTTCGCCGGGCAAAAGGGGGTCCCACACGATATTAGAAGGTATCCCA
TGACTTTT
>VvP24XO3-424#LINE/CR1
TGACAGTACAAATTAGAAGCCCTGACACACACTAAAAAATTTGAAATTCATCCTGAAGAA
TATCACGAAGGAAACTAGGNAGGCTGAAAANNCATAAGGGGGCCGGTGNANATAATATTA
CNACAGATGTCCTAAANATATGGGATACCGCATGGTACCNTGCCTTGAAANATTATTTGG
ATTGAGTCTGGATACTTGCTGCTTACCACGAGACTGGAAAAGTGCGATAGTAGTACCGGT
ACATAAAGGAGGGGCGAGAAATAGAGTCGAAAATTACAGGCCAATCAGTTTGACTTCAGT
GGTAGGTAAATTAATGGAAAGATTTGATATGCAACCACATCAGAAATGATATGTGAGGAA
CGTAAGTGGTTTTCAAGTNGGCGACATGGNTTCAGGCGAGGATATTCATGCGAATCTCAG
TTGGTGGGATATGTGCAAGATATTTCAGATGAAATGGACAAGGGAGGCCAAATTGATAGT
GTAGCACTAGATCTTTCAAAGGCGTTTGACAGAGTGAGCCATAAAATGGTGGTAAATAAG
GTAAAAACTATTGGAGTGGATGAGAAAGTGATTTGCTGGGTAGAAGAATTTTTAAAAGGT
AGAAAGCAGAAAGTTAGGGTAGGAAATGCAGTATCAAAAGAAGTGGAAGTAAAAATGGGA
GTGCCACAGGGTAGCGTATTGGGACCATTGCTATTCATTATTCTAATGAATNATTGTGTT
GATNGTTTACTATCAGAAATTAGGTTGTTTGCAGATGACATAATGCTATATAANAGGATC
AAAACGGTAGAGGACTGTAAACAGCTGCAGGGTGATCTGGACAGGATATCTAGTTGGGTT
GGTAAACATGGGATGAAGATAAATGCAAAGAAGAGTCAGCTTATTAGATACACAAATAAA
AAACNAAAGGTTAATTATGANTATAAGGTGGGGAAAGAATTGCTTGCTGAAGACTTGAAA
TGTAAATATCTTGGCATTACATTTGATAACAAACTCAACTGGGCAGGACACATTGGACAG
GTGGTAGGAAAAGGTTTCAAAGTTCTGCACTTGTTGGAGAGAGTGATGAGGGGATGTACG
AGAGAAGTNAGGGAATTGGGTTACAAAACTTTGGTCAGACCATTGCTCGAATATGGTGGT
GTAGTATGGGACCCACATTTTGGGTATCAAATACAGGAGTTGGAGAGGGTGCAAAGAAGG
GCNGCTAGATTTGTTTCTGGAAATTATCGCAGAACGCAATCAGTGACNGATATGATAAAG
GAGCTGGANTGGGANTCATTGGAAGACAGGAGGAGGGTGAAGAGAGTNATGGGAGTGTAC
AGGGCGTATATTGGCGATGAGGCNTGGAAGGATATTGCAGTAGGAATTAGGAGTAGTGCA
TGGAAGGGAAAAGATGACCATGACCACAAGCTGGCACTCGATTTCAGGCACAAGGGNGTG
GGAAGATTTTCTTTTGTAGGTAAGGGTGTCAGGGATTGGAATAAGTTACCAAGNGAAATG
ATGAATAATTTACCGAAAACGTTGAAAGAATTTAAAGTT
>VvP24XO3-2#DNA/Maverick
TTGCAGTTCGCTATGNCTCGTCNAGTGCTNCTGTTCTCGNCGTGCTACCAGCTNAACGCC
GGTGACTCAAAGCGTTTGACGGTNGGTTTGTCGCCCAAACANGANTTTGANCCNGTNGTN
GTGCTCGAAAAAGTTGGGTACAATAAAGTTACNCTNACGCATGAAGAATGGGACGTGCTG
ANCCAGGTAGTCTGGACGATTGGTCGGNTTNTTCAACGACGGCGAGCGTCTGCAGACNAG
CGTCCCACTCGGCGANCACACCGTCTCCTGCCGAACGGTNGCCGGGGCGAAAACTATATG
GTTTTACCACAATGCCGATCCTGCCAGCGGCGTCTTCTTCGGCGAATCAACATGGAGGAA
CNTCGTCGACGCGCAGCCTGCAGTGACCGGCGCCTTGAACGCCAAGAAGNNGTGGGGNTA
CCNAGTTGCGAGGTACTACAANGAGTTTGTGGACACGTTATCAGTAAAGTGCTACGNGAC
TATCNCTTGNTCCGCGGTGGCCAAAACTGATNGATATGCACATTGATAATGTTCATGTNA
NTCAAGTGTCATACAGCCCCAGTTCANCACTGGACTATGNNCGNTTAAAACTNGAAATTA
TNGCATATAAAAATTTGTTAGTGTNTGATGATGTTAAGTGCAANATTGTAANCAAGAATT
AACGACCTGGGTATGATGTTTGTGGNCATAATTAGTGTCCGTGGNCANTACAGTTCTACA
ATTGACGTTTGTGCAAATAAAAAAATTGTTTGTACNTGAANTGTAAATAAATAAAATCAT
TGTACCTGATTTTTCTTTTGTTATTTCACCCACCATTGGGAATTAAATAATAAGATAGCA
TATATTTGATTTATTTCTTTTATTTCGCCCACCATTGGGCGATTAAAAATACATTTTCAA
CGGCACACATATCATTACAAAATAAATGTCCTTTACAAAGTTTTATCAAATTATTTTTCT
TGAGTTCTCGTAGTGGCGGACATCCTAAATCTTCTATATTGTAGCANACTTTCTTCCTGA
TAATTTTCTGNAACCATCGAGCCTTCTCCCGTCCTTTAACGTAAATAATTGAATCATCTT
CATTGGTNATTGCATGTAGAATAGAGCACANCTTGCTGAAGGTNACGCCGACTGTTGGCT
CGTTACCTCCACGCGNTGGTGANGATACAGAAATACAATGTGTAGCGATAATGTTGTCTG
ANCGTATTACGCACACAGCAACTTCTTTGAAAATAAACNCGCCGTCCTTCTTCTTGAATC
CCTGTGCGTCCAGGAAGATGGTCGGCATGGTAATGGNTGGCAAGANTNGNCGCTACTTGA
TTTTATGTCAGCTTACGCACGACACTTGTTAGAGGTACGTATTCCACAACACGATCGTGC
AGGATCAGGCAGTATGCAGCGGTGTAGGCAGGAAAATTCTCACTGCTATCAAACTCCATA
CGAATATCTACAGGTCCCGTTTTAACAGACTCATTTTGATGTGAACAGTCAATTACGGCN
ATAGGTGCAGTTGCGATAAANTCTTCACGNTTTAGTAGCGGCGAGGGATGGTCNCGTTCG
TAGTAAGACTGTTGGAATCTTGCATACNTGTCGTACAATACNGTGGTTCGGTTTTTCTTA
AAGTCCAAATTCATGTTCTCGTACGGATACGCCACATCATTTAGGAACACTTTGACATTG
GCGAGATTGCAGTGGTCAAACNCGGCCGCACTTNNTTCCGCGTTNCGTTTCCTGTTTGTT
TGAAATCCCAGAACNACGAACCTAGGTTTCTCCAGTTGTGTTGATGTTTTCAAAGACCAA
ATTTGAGTCTTGCTTATAGGAAGTAGCGGGTACTCCAACAGATCCCAGCTTCTGAAATTA
ATNCGAAGCGGCTTCCCACTGTCTACAATCTTAAGCAACGCTAGTTTCTCTCTCTCACCT
ACTTGCAAATGAGGCACCACCCATGCTAGTTTACTGATGGCGAATTTACTTTTCTGGGGA
TTTGGATTGGCTTGTACGTATGAATTTGTATCGTCCCTAGNTCGAATNAGTATTAGTTCT
TGTTTTACATTTGCAAGTATCCTTTTAAAGTCTTCACAAAANCCCAAGAGCATACTCAAC
GGTATACATACATCAAAGTAGCCATTTCCAAGATCGCGTTGNCCCCATCCTGCGTTGATC
AACACACCNATTTGTTGAGGGCTCGCAGAAATAAGCGTCTTCATTGTGCTTGTGATACCA
ACGTTTCTATTTCGGTCAATTTCGACTCCATTAAGTTCATAGCCGAATTTCCTCAAACAG
GAACGCAAACGCATTGGATGTAANAANCGAATTTGTAGCTCCTGTACCATCTGACTTGAT
AAATCTTCCTTCGATATGCAAGAAGCTTTCGCGTGGNAATGTATATGTATCTTGGTTCTG
AATAGGTATCCGAATCTCATCATTGTTATTAAATGTTGTTGGCGTATGCGGCTGGTGACT
CGAATATTGTTTGCGCGTCACCGANTCGTCAAATTCCACACTGGAAGTTATATCAAGCGC
TTCATCCATGCTTTTAACCGTATAGCCTAACGACTGTAGGAAGAGCACGTTANCAGGTGT
TAATCGTTTCACCGTCGGTTCGCGACTGACAACTTTTCGGTCTGCTTCTTNTTATAACGA
GCGCCCATTCTTTCATATATGTAGCCTCAGAGTAATGGTTTCTCCTNTGAAATCCACTAA
ATTGCCGTCCTGATCGACAGCTCTAACGTTNATGCTGCTGAGNGTTTTCACCGTGATGGG
NAGATAGATGACGTTTGCGGGTACTTCTACAATCTTGTATCCTGGCGGTACTGTTGGAAA
AAACTCGTGTAGTGTATGTCCCAGCTTATCGTTGACGTAATTTCCTGTACATACGCTGCA
CTNTATNCGTATNGCGTTAACTTTGAAGATCTGCACAGTGTAGTCTGANGTATGAAATCC
AGGTTTTAACACACGTTTAGAAAATCCGAGCAGTGANCCAATTGAGTTCGGTTTAGTGAA
GTCNATTTCNACAGGTGTTTCTATCTCGCACTTGAGCGAATTGTTGTTTGCTCTAATNAC
CAGCTTCTCGTTNTTNGTGNGCCGAGCCAAATAACTGGCCAAATCGTCAATATCGTANGA
TCCTGTGGGNATGNNTATCACTTTATTCTTCGAGTAATGAAATTTGNAATTTGACTCGTC
NATGTTCGGAATCGAGTTGTANGTCTGAAAGTCNGCCAAGCCGACCGTGTANTCGCCTTG
GCTNAAATCTATCGGTGGAAAGNAATCACAGCTCAAGACCGAACTGTTACCGGACAAGCA
GAGTGTNACAGACATGTGTTACCTTTACTAAGGTTCGTGCAAGACTGATGTCATGCATTT
TGATACAGGAATTTTAAACACAAATGTCCGCANACGTGCGTACCAAATTCTGGTGTCGTT
GCACATTGTACTGTATTCTGTTNCCTGCGAAGTATCGCTGCAATTCCAACGGCGGAGGTA
AGTCACCGAAACTGTCGAAATATTTCACTACACCATCTTTGTACTTGATGTACGCAACCC
AGTGCGTTCCGGCATTTTNAGCACTATCCAAGTTCACGATTCCACATTCACGTTCACGAA
TTTTTTTAGGTAATGCGTCGCGCATGAAGACACCACGAAAATGAGGTATACGCAAACGCT
TTACATGTTTACGCATGTCGTCGTCCGTCAGCGCCTGAACCGACTTTTTTCTTCTTCTTT
AATCCNGACCCATCTTTCCGGTATGGCTTCAAATACAGACCTTTACCCCTCATTGCAANT
GCCTCCATCGTTTCGTTGTGTCGTTTCTNCTCAGCCAACTGCTTNTTCGCCTCTTTNGCN
GCTTTAACGGCTTTGACTGACATACGCNCCGCCTGCTAGAGCACCGGCAGCCGACAATCC
GGCAAATAAAGATATTAAGGGGAGGATACCACCCTTCTTCTTCTTCTTCGTTTCTNTTTC
TTAATACCTCCGCCNAACTTTAGCTTGGCACGCATGGCCCGTTAACTAGGAACGCNGCTG
CNCGTTCACCAAACTTTGCATCTTTAGCCTTCATTCTGTTTGNAGCCTTCTCGACGAGTA
TNCGATCTGCNTCAGCTNTATCCGCNCCCTGTGCATAAGCAATGTCGTGTTCCCTGCAGG
CTGCATCTAGTGGATTGATNCCCGTCTGACCGAGTNTCAACCGTTTTTCCAGTTTAGTAC
CGGGTCCACAGAACTGGTATGTNGGTATGTGCGCCTCAAATGGCATCTTGTCGATGAGCT
TGTTTAAGAAGCCACGATCCTTCTTCTTCTTCATCGTACTTTANNTGTTCGCGCGCCTAT
ATATAGCCGGTGCAACCATGAACTTGTCAATATGCGGTTCGTCAAACAGNGAGCAACATT
ACCCGTGAGTAATGTNGATGTTGCCGGCACCAGACGGNAGAAGAACGGACCTCNGTTCCC
CGAGACAGTGAGGGCGATAGTGTGCGGCCGTCAAACTGTGGNAAAACCAATCTTGTGCTC
TCCCTGCTGGAACACCCCAATGGACTTAGNTTTGAAAATGTATACGTGTTTTCCAAGTCG
TTGTACCAGCCAAAGTATCAGTTGCTAGGCGAAATACTAGAACCCATTAAAGAAATTCAG
TATTTGACATTTANCGANAATCAGAGTGTGCCTCCNCCNAGTGAAGCTCTACCTAATTCG
GTGTTTGTGTTTGACGATGNTTCGTGTGAGAAGCAGAATAATATACGAGATTACTTTTGT
ATGGGAGGCACAGGTCAGTCGACTCTTTTTACTTGTGCCAGACATATAGCCGTATACCGA
AACAGCTGGTTAGAGACAACGCTAACTTGATCGTGCTCTTTAAACAGGACGATATGAATC
TCAAACACATTTACAATGACCACGTCAACACCGATATGNCGTTCAGNGAGTTTAAGAACC
TATNTGGGTACTGCTGGAATGAGGTAAACACGATTTNTGGTTATTGACAAAGACTGCGAC
GTGTATCATGGANGGTACCGCAACGGATTTGATTCATTTTTGAATAAATAGCCGAGCACA
CTANGTACTGTTATCATTACAACCATGGACAAGTTTGGGAGAACTTCAACGACACAGAAT
AAGAGANTNTTGGTGTACCCACCTCAACACATACTTCTTACGAAGGANGGTAATTTGGAT
TGCCAAGGTAGAATACTCAAACACGTAGCTGACCCCATCGACGATGATGATGTTGTAACN
AAACGATATGTTGATAAAANTATTAATCGATGGANTAAGTTTTNAGAATTAAACGACGGA
AGTGACTACGGTTGAAACTATCGCGGTAACGGATACGCTTCAAGATCGTGCATACATACT
AGATACGGGTCTAAACTATTATGAAATCCCTGTCAATGGTGTAATCCTCTCAATAGNCAA
ACCGGAAAGGGTTGACGTAAGANTGAATTGGGTTAAAAACGACTATGATGCAAGGTTACT
CTATGTGAAGCGAGGCGATAAACTTAGTTTTTCTCAACTGCAAATGTTCAANCCCACGAG
CCATTTACAGCAACATTAACTNTGAGNTATAAAATAGTACAGTGACCCCACAAGCTTCAT
TCGGTGCNTAAACATGGACNCGAACAACAACTAAACGTGGTATCATAAAGGCCCGAAACG
CAATTCGACGCAAGTTACTCGAACTGAAGACGGGCCAGATCGACTCTGAGAAATTTTTCA
AGGATTCATTAAGACCTGTGACGGATACTATNGAAAGAGTTTTCTTACCTCAGCGANATA
TACAGCAGCAGTCTCCNGGCTTGATCAAAGAGTTCTTGAAGTCACTCGGTCGAAGTGANA
GAGATTATGATTCGGTGTATGGTGTCCGGAAGAAGAATGATTCACTAATGATTGGAAACN
CACCTATNACNATTGATGAAGATGTNATGTGATCGACGGCGATGAATATGAAAGAACNCA
AGGGTTAATGGAGCTGTTGTTCTAGAAAACCCCAAAACATATACCANCAGGACTTGAAAA
GCTATTTTGAAATATTAAACANCACGAGTGCCCACAGAGTAAAATTTAGTCCATCTGGCA
AAGTTCGGAAACCTGCAACCAATATAAGTATAAAAACATAATCTCTAAACTTGNCAGTCA
GTCGGGTTCTGGTCTTCTCCCCATGAAGGAATATGTGTATTGGGACGATCCGAATGAACT
CGTTGAAAGATTGAAGTTACTTACCNCGTCGACATCAGCAGGACATACTCACACTCCGAC
GAAATTTTATCGGTGATTGAAGAACTTCGTGAGAGAGACATCATATTGTAACATGGATCA
AGTTGTAGCNGAACTCCATAGACCGGCAGAAGGAATTTCCCAAGACGNCGTGTAATNATC
AAAGGACTTGACGATCTGTGGCAAGCTGATATTGTAGAAATGATCCCGTACTCTCGTAAA
AACAGTGGCTACAAGTATATACTGACGGTGATCGATACNTATTCAAAGTTTGCATGGGCN
CTGCCCCTCAAGANCAAGACGGCTAGTGTGGTTGTCGACGCTATGAAGAAAATACTAAGT
GGTGATCGTGTTCCTAAAAATTTACAAACTGACAACGGAAAGGAGTTTTACAATTCAAAG
TTCAAGACNCTCATGACTAGCNATGGTATTAATCACTACTCGACATATACCCATCTNAAA
GCATCAATAGTTGAACGACTCAACAGAACTATCAAGAATGCGATGTGGCAAGAATTCAGC
AGACGTGGTTCACATCGGTGGATTNAACTTCTTCCTCAGTTAATGTCNAATTACAATAAC
AAGTGGCACAGCACCATCAAGATGAAACCTTGTGATGTTAAGGACAACTCNCTACTTTCA
NCAGTGTACAGCCATATTAAGATTACCACTCCAGCGAAATTCAAAGTTGGCGACCATGTT
AGGATTAGTAGGTTTAAAGAANAGTTTGAGAAAGGCTACNTGCCAAACTGGTCAACTGAA
GTGTTTACCATCAGTAAAGTGAAATTAACAAATCCTGTAACTTATTTACTTAAAGACTAT
CAAGGTAAAGANATTGCAGGAGCATTTTACCAGCAAGAATTACAACTAACAAAACNTACA
AGTACATTTTTGGCTGAACGAGCGATAAAGAGAAGGAAAAATATGATCTTGGTGAAGTGG
TTAGGTTTTGATAAATCACATAACACATGGATTCATAAAAAAGATTTANTCAGAAAANTG
TAANAAAATTGAACATTTCATTTTGTAATANATATCATTTGTTGTTTTTTTTTCCCNTNA
CCNTCAGCTAAGCGACTATTT
>VvP24XO3-1268#DNA/hAT-Tip100
GCGTAGCTAGGTCAACAAGGGCCCCGGTGCAAAAAANTTATTTTGGGCCCTCAGGCCAGA
CGGGCGACCTTTTTTTGCTTTGTGTGCTGGTAGGGGCCCCCTGAGCTGAGGATGGGGGCC
CTTGAGTTGTGCTTTAGGGGCCCCTGAGCAGTGGTTGGGGCCCCCCTGAGCAGCGAGGGC
CCTTAGTGAGGGGCCCCTGTGTTCTCAGGGGCCCCTTAGACGACGGTAGAGCTAAAAAAA
AAAAAGGTCGCCAGTTTGCCGTGAAGGCTCGTGGGCCCTCTGAACTGCGCTGGGGGCCCC
CAGAGGTGCGCTTGGGGGCCCCCTGAGGTATGCTTGGGGGCCCCCTGAGCGTGGGGGCCC
CGGTGCACTGCACCGCCTAGCCCCATAGTAGCTACGCCCCT
>VvP24XO3-465#DNA/hAT-hATx
AGGGATTGCAATCCAGCAAAGCGGGATCCCGCATCATTAGACAGTCTGGCGGATCCCGCA
CAAAATTAAGCGGATCCGCAATCCGCAAAATGCGGCGGAAACGCGTGTCAGTCTGCGTGA
CTCGCTGCCCCACTCGGTCTCTATCGGATGTATTGCACTGTTTGCCTGTACCCTTGCAGT
TGGCATTTGACTCGTGTGAACAAACGTTTGTTTTTGTCAACCTTCGTCATTCGTAAGTAA
ATAGATACACTTTTACGTATTCATCAAAACTTACGTTTGTTTCGAGTACACATTTCTGTA
ATTTGAGTTATGTTGCGTATTTAGTACGATTTTCTAACTATATAATTATTTTTTATGTGT
CGCACACGTTATCTGAACTACACGGTTACAGCTTTTTATTCACGGTTTCATTATTCCCAT
TTTCTGTATTTGCAGATAAAGTAATTGTGACAATTTCCTTATTTGCGGCTGAAAATTTGA
TTATTCGTTGATACGAAACTAATGTTATCGTAATTTTAACGATCGCGTACCTATTTATTT
AGCAGCTATCAAAAGGCAATTGTATATCCTTTGACTTATTGTTGTTTTGGCCGCCGCCTC
AATGCGTGTTCTTTGACGAAAGCCGCCTGCTTACATGTGCCGCTCAGGCTTTCGATTAAT
CCCTCTTCTCCTTGTTATTATTTCGACTAAAGGCAAAAAAAGTTATAATGAAGTNTTCAC
GGGTGTATCGCCGAATTGTGTTGTAAAAACACCATACTTCGACGGCTGCCTCCGCCGTCT
TCCTCACGTGTGAAATTTCGTGTTTTTACAACGAAATCCGGAGATACAACCCGTGAGGAC
TTCACTGCAATCATNCGCCGAGAAAGTCTCCTTTCTTACTAAAAATAATAATTTCCACTC
TAAAAACGTCGTTACGCCACNTAAGTAAAACTGAAATACTTGACAGTTTACGTGTTGGTG
AGTAGTTTCTTTTAATAACANTGAATCAACTGTAAGATCAATCAAGGAATCAGGAGACAT
AATAATGAATCNCGCAAAAACAATTCTTGTAAAAAAGGCCAAGTCTCGTGCTTGTGCAGT
GACAAAAAGTTATGAGATCTTGTTCTGAGCCAAGTCTACACTTTACAGAGTATATTCACT
TCACTTTGTGAAATGGAATGCTTTCTCTCGGTGTTATGGAACGTTTATTTAGAATTTAAA
AAAAAAACTCTGGTAACTTGGCCACTAAGCANACCATGTTTTTAAACTNATGTGATGTAT
TGTAAGGCACATAATATGACCTAAGACTGAATATTTTCCATTTTTATTATTTATTTAAAA
ATTGGTTTAGATTAAAAAACAAAAATGTAAAACCTCGAAATATACTTAAGACACGCTAAA
AAGTTTTAATGTCATTTTGCCAATTAAAATATTGTTAACTGTTAATTTTTATCATTTAAC
ATTAAAANTGATTTATTAATTTAATTATTATTTAATTTATTAACGCTTTAAGTAACTATG
TTTTAAATATATGCGTTAAAAAACTGTTTGCGCCAATCCCGCGCGGATCCCGCGGGATTG
GCGCAAATCCCGCGGGATCCCGCGGGATTGAAAACACTGCGGGATTGCAATCCTTACTAA
GCCATTAGAGGCGGGAAAGGATTGTTGACCAAGGAACGGGAAGGAATTCGGCCACGGCCG
TTCCGAANGAANCGTCGCGGCATTTGCCCGGAGTGATTCGAGAAACCATAAAACCTGAAT
CTGGATCCCGGACGGGGATTCGAACCCGCGTCCTCCCGAACGCGAGGCCAGAGCGTTAAC
CGTTCACCCACCACGCACGGCGAATTATCTATGCAAAACCNCGACTTTGAGGCGGGGATT
TTTTTTTTTTTTTTTTTTTTTTTTTTTTTTTTTTTTTTTTTTTTTTTTTTTTTTTTTTTT
TTT
>VvP24XO3-455#RC/Helitron
AAAAAAAAAAAGTCTATACAAACGATCATATATATTATTTCTATAAGGTATTTTTTTGTC
ACAAGCCTATCTTCCTTCATACTTAACCGAAATCAATGAATGAGGTGTCATTTTAAAGCT
TATGGTCTCCACTTTGGTCACATCGTATTTTAAGAAAGGAATTTTTCGGAATTCGACCCT
TAAAGGGCAAAAATGTCAATATTTCTAAAATGCTGTTTTTTGTGTCACGAGCCATTTATC
TCCCTGGATACCTAACCGAAATCGTTAAATGAAGTATCATTTTAAAGATTAAGATCTCCG
CTTTGGTGACATCATATATTAAGANAGGAATTTTTCGGAATTCGACCCTTAAAGGGCAAA
AGTATCAATATTTCTACAACGCGTTTTTGTGTCACGAGCCATTTNTCCCTTGATATCTAA
CCGAAATNGATAAATGAGGTATCGTTTTAAAGATTAAGGTNTCCGCTNTGGTCACATCAT
ATTTTAAGAAATTTTTTCGGAATTCGACCCTTAAAGGGCAAAANTATCATTATTTCTANA
ACGTGTTTTTTTGTCACGAGCCATTTATCTCCCTTGATATCTAACCGAAATCGATAAATG
AGGTATCATTTTAAAGATTAAGGTCTCCGCTTTGGTCACATCATATTTTAAGAAAGGAAT
TTTTCGGAATTCGACCCTTAAAGGGCAAAAGTATCANTATTTCTACAACGCGTTTTTGTG
TCACGAGCCATTTATCTCCCTCGATACCTAACCGAAATCGATAAAAATGAGGTATCATTT
TAAAAGATTAAGGTCTCCACTCAGGTAACATTATAAATTAAGAAAGGAATTTTTCGGAAT
TTGACCCTTGAAGGACAAAAGTAATAACTGTGAAAGTCGCGCGTATGAGACAGTTCAGAG
CCAAGCCGCTAGATAGCAGCAGCACATATCACAGAGATATTAATAAACTGCTTCACTGGC
GTCGACTTTTGTTACGTACCTATTACACTAAACAAATAAACAATTGANACAAATGAGGCG
GTTCTTCTTTCGTCCTATTACAAACCACCAACCTCACTATTCATCGTATTCGCGAAATTT
TCGCACGGGTCATCTAGTATTGTATAAATAACAAAGGANAGGGAAAATGACCCATCACTC
ACCAAAGTTGAAGGCTGCGANGAGTGAAAAACATACATGAGACANAAATATACAATATTT
CGGTTTGACCTTATTCACGTTNTAGGAAACGAGCCATNCGGTTCGGGAGGTGTGCGCACG
CCGAACGTTT
>VvP24XO3-437#Unknown
AANTATCCCACAAAAACAATTCTTGTAAAAATAGGCCAAGTCTCGTGTTCGTGTAGTGAC
AAAAAGTTATGAGATCTTGTTCTGAGCCAAGTCTACACTTTACAGTGTATATTCACTTCT
GTGAAANAGAATGGTTTCTCTCGGTGTCGTAGATCGTTTATTTAGAATTATAAAAAAATC
TTGTGGCCATTATGCATGTCAAATTCGAAAGACGNGCGAGGGAAATCTTGGCTTTTGTGT
ATTTGTAAGTTCGATAAGCAACACATTTAAGGTATTTATATAGGTTNACTAAAACATGGC
ATGCATAATGGCCAAGTCACCAGATTTTTTTAATTCTAAATAAACGATCTATAACACCGA
GAGAAACCATTCTGTTTCAGAAAGTGAAGTGAATACACACTGTAAAGCGTAGACTTGGCT
CAGAANAAGATCTCATAACTTTTTGTCACTANACGANCACGAGACTTGGCCTATTTTTAC
AAGAATTGTTTTTGTGGGATCTCATTTCTTTTTGTAAGTTGATCGCTTATTCTGAATCGC
CTGCTCAAATGTAACGATTCCATTTGAAAATCGGTGGATAAGAACATTTCAGAATTGAAG
ACATCAATATACGTTACCAACAATGCCCCACTCTCTGCAAACAATGGGTGTGCGCCGTAG
CCGAGCGATTGCCGCNGGTTTAACTACCACCATAAGTAAATTACNAGTAACTTCCAAACT
AAGCATAGGAACAAAGTAAAATTTAAGGTGTTAGTTAAACTTGCTGATCTCTATGCATNA
NAGAAATTTCAGGCNTATAGCTTCATCCGGAGCAAAGCAATTAANCCGCAAATATGTGCC
AGAATTTTTCATGTTTGGGATTGTAATTNAATAAATACGGGGAAAAACTCCAATATTAGA
CTTTTCTTATGATTTGGGGATGAAACCATATATGTGTACCAAATTACTTGTTTCTAGGAC
CACNGGAAGTACAGTGGAATTTTGATGTCGGGGTGTCGTGNTNANNTAAAATTTTGAATT
TCAATAACTTCCAAAGTAAGGAAAGGAAGGAAGTAAAATTTAACACATTAGTTAAACTTA
GTAAGCTCACTCTACAATGAAAATCTGAGGTATATAAAGTTATTAGGGTAGAAAGCGATT
TCACGTTTGGGTAGGTAAGGGGTAGATATATGGAAATTTACGAGTTTCAGACTTTTCTTA
TAATNTGTGGGTAAAATTTTATCTGTGTACCAAATTTCAGCTTTCTACGGCTACGGGAAG
TACCTTAGAGTTTTGATGATCGTCAGTCAGTGAGTGACAAAATCGNTGAAGTTTGCATCA
GAATAACATCCGAACTAAGAACAGTAACAAAATAAAATTTAGTACGTTTGCTAAGATTGC
TGATATCTATGCATAACAGAAATTTGAGACATGTAGCATNAATANGACCGAAGAAATTGA
GGTNCAAAAATGGCCCGAATCGCTTCGAGAAAAGGGTAGGCAGTGCCGCCGTTGACTCGA
CTTGGCGGGTGCACTGCCGTGCACCCAAAT
>VvP24XO3-83#LINE/Penelope
GGNGCNACCAGTTTCATCATCCNGCCAACGCAACTCCGTACTGNCCACGCTGGTACACAG
GGCGAGAGCGATCTCCGACNGTGAAAGCCTGCCGNAGGAACTGGAACATCTAAAGACCGT
CTTCGGACGGAACGGTTACTCTCGACGGCAGATAGAGCGGGCCTTTACTCAGAAGCCACC
GAGACCACCGTCCGAGCAAGAAGAACCGCCAAAAACTCTCGCTTTNCTGCCTTATGCCGG
GAACACNTCGGGAAAAATCGGAAGAATCCTGGCGCGGCATGGNATAAAGAGTATCTTCCG
NCCNCCCGCCAAGATACGTGATATGCTNCGCTCGGTGAAGGACGACTTGGGCCTAAGAAT
NCCNGGAATTTATTCCATACCGTGCGAATGCGGCAAAGTNTACATCGGNCAGACCATCAG
AACNATCGAAGCACAAACGACACCTGCGGCTGNTGCAACTGGANAAGTCCGCGATAGCCG
AGCACGCNTTCGACGANGNNCACAGGATNGACTTCGATAANACGGNAGTGCTGGCCAGGA
CCTCNTNCTTCTGGGACTCAGTNATNAGNGAAGCGCTGGAAATTCGGCTNAATGATAACA
ACATNAACAGGGACGGCGGCTCTATCTGAGCGAAGCCTGGAAACCAATCATTAGNGATCT
CCGACGAGAGCGAGGCAGATCNGCACAGCGNGGCGTGGAGGGAGCAAATGGCGCCAGTCG
GGCGCCGCAGCGGACCGCGGATTAAGCCAGCGCTCACGACCAATCAGAGCGGGCCTACCA
GCATCGCGGACCGCCAGCACATCCGGGCTGGGGAGCGGCGACG
>VvP24XO3-387#DNA/hAT-hAT19
GGGTTCGGATCTTTAGGACAAGTCATATTTTTTTCCTGCCTTCTTTTTGAGCTGNAATGC
TGAATTAAACACTGATTNAACGTTTCTGATTGTATTTAAATGTATTTTATATAGCATATA
AATGCATATTCAGACCATTTTCCTAGTTTTGGTCATATTNCGATAATATTTACGGTCATA
TGGTCATATTTTGAGGAAAAATCTGGTAGTTTTTTTTAATAGTACCGGGAATTCACTAGA
GTATAGATGAGAAGAAATTAAGATAATTATTCACAGAACTGTACTTCTGCTATACAGATG
GGGAAAAAACTAATTTTCACTGAATTGGTCAGAATTCACCAGTCAAGAATTAAAGTTATA
CATTATTGTCACTCTCTAAACGTAATGTTCCGCCCGCCTTTTAATCTCGACAATGCAGCA
GCAGCATGCCTGTGTCGATCCGCGTCAATCAATGTCTCAATGAAATAATCCTCAGTCATC
GTTAAATCTGCAGTGGATCAGTGAGTAGACCTACCGCCATGCCGAAAACAAAATTTTCTG
AAAGTGCGAAGTTACGTAAGGGAATTTGGAGAGGAGTATTTTAGTACAGATGAAAGAGTT
CTNTTCTGTAAATTATNTGAAATTAAAGTGACTTCAACAAAACGATTTAAAATTTAATTT
CCCAATGGTGCAGCGAGTGCACGGAAGCAAATTATGCTGTCTACATGAAAGCGACACTAC
TAGATAAAATAAATGATGTATAATTGAGCATGTTTTGATGTATAGTAAATTTAAATGTTT
GGTCATATTTTGTCATTTTTAGGTCATATTTACCCGTTTTTAAGGTCATATTTGCCTGCA
TATTTCTCTATTTTTTTGGTCATAAAGATCCGAACCCT
>VvP24XO3-776#DNA/TcMar-Tc1
GAGTACACTCTCTGACCCCTATGCAATGTGTTCCATTAACCTGATTTCATTGCCAGCATC
GTCTAACCTGGCGTAATGCAAAACGCAAATGGACACGTGAATGGCGTACATTTGTGTTTA
GAGACGAGTCTCGATTCTGTCTGTGGCAAAGTGATAATCGACGACATGTNCGCAGGCGTA
GTGGAGAAACGGCTTACCCTGCTGTGATTTCAGAACGTCACACAGGTGCAGTCACCGGTG
TCATGNTTTGGCGGCAATCAGTTTCGACAGCANGACTGAGTCGGTTGTTGTTGAAGGCAC
AATGACAGCCCACCACTATGTGGACGGGGTACTGCACCCTATTGTGATACCCTTCATGTC
CACCATCCAAATCGCATCTTCCAACAGGATAATGCCCGTCCTCATACTGCGGCCATCGCA
ACACAAGCCTTGCAAGGGGTTNCGATCACAATTTGGACCGCACGGTCCCCAGATTTGTCC
CCAATAGAGCATGTCTGGGATGCCAGGAGTAGACACATTAGATCACATGGTCACCCAGCA
CAAACTGTGCAACAACTGACTGCACAAGACATGCAGGCGTAGAGAGACATACCCCAAGAA
GACATCCGAACACTTGTTGATTCAATGCCGGCAAGGATCCACGAATGTATNGGTGCTCAA
GGTGGGCGCACTTCTTACTGACAACTGTATCTAAAGGTAATAACTTAGCCTGATCCATTT
CAATTTGTTATCATTTCTTCTGGGTATGACCCTGGATATATCTNCAAAGTTTCCTAAAAT
TCCACCATTCCTGTCTGGGTGTTGCGCTTTTAATTTCCGCCAGTGTAACTATAGGGCGAC
CATAAGATTCCGCTATAAATTTTTAAAAAGTCGAAAACTACCCAATCATTTGTTGTTGAA
ACGTTAACATAGGCTGTATTTAAATGACTTCGCAAGGGATATCGAGAGGAAAGTTAACAG
AAGTGGCTTGATCCAAGTAGAAGCAATTCCAGACCCAGATGGGGTCCCATCGGTGCAAAC
CCAGGATCCGGGTCCCACAAGTCGTGAGACCCTGGGGGATACTGTATAGTCAGAGAAGCA
ACTCTACATTAAGTTCCTTCATAAAAATANAAGAATAAATGNAATATAAAAACAACGTAA
TTTTAAAAAAAAAACGGTCAGGTAATATAAGAACATGCCTTTGCGATATCTGCCGTCTTT
ACATGAAGTACTTCACAAGTGAAGTATTTTACTATCCGCCTAAGATACACGTAGCTACAG
ACTCCTAAATATGACATTGTATGTACTGAAGACCGTCTCCACGTGTNAATTTTACATTTC
TAGCGCCGCTCTGTAGCGTATAAATAAAAATGTTGTAAACGGCTCGAATGTTCGTTCAGT
TTGATCAGGAACAAAAGTTCGACATCCCTGTCGATTTAAGGAACGCAGAATTTAGGCACC
TGTATTCGACAGAGAGGTTACCCATAATAGAAATTTTCTTCTTCTCTAAATTTATTATGG
AAAATTCATAGAGAATCATACGCTTATTTATTTCATCGCGATCATATTTGCATATTCTCG
ATCAGTAGAAAGCATAGCAAACTTACATGAACCTAGAATTTAAGTGCTTACTAATGTTAC
GATTTCGCTAGCAAGATACGCGGTTCCGACTTTTTTTTTATTTATTTATTTAAATGGCTT
TCGGCCTTATCAGCCACACAGCCAAGTTCTTTGCGTTTTATGACAATTCACATTTCATTA
CTTTACAGTTCTATTTACATAGTTTAACAATTTACACTTCATTTCCTTCGCAGTTTTAAA
TATACATAATTTACATNACAGTTCTATACACAACAGTTACGGTTCCGACTGTTTTAAACA
CAGCTCTACAAAAACTGATTACCAACGACGGACGATACCATCAACGAACACTTGGACCCG
TTCGGATTGACTTGAAACCTGACAGTATTGCTAGTTTAATGCACANTTTTTACTAGCATA
AATTCGANCATGATACGATTTCATGTCGAATATAGGTGCACTGTCGATAATAGGCAGGTA
CGCAGAGTGTAAATCGGATAACGCGAAATGTACTCAGTTTGTACATCACGAATCTGTCAG
ATAATAAATTCAAAAATTACTAGAAAAACTTCAAGGCACTTGTGAATCTTAGCTTGAAAG
CTAATGGAATTCTAAATAAGCAAAACAATTTTGAAACCTAGACTACGCGTATTCCGACAT
ACGCTTGGTTTTCATTTCCAAAGGAAAATCNAACATTTTTCTTTACAATTTAACTGTCTA
ATTACCATGATTTTAGCAATTATATATATACTTTAATTTTAAAACTTCCTCTCTTTATAC
AAGAAAACTTACATTATATCCACCGCCGCTTCTAACAAACCAAACAACAGTGACGGACGG
CAAGCACAACAATGAACGATTTCTTGTGATTGTTGGAGCTACAGAGCGATGCTCTCTTTG
TTTAAGCGCACGGTGTTGCCAACAATTATATTCTACTGTAACGAATGAGCACAGCCNCCT
GGATCGCATTTGAAAAAGCGCTAGATCAACCTAAAAACAAATATTCATAACAATAAAAGT
AGACGTGTTTCGACACCAAAGGATAAAAGAAGTCTATCAAAAAATATTTTTTTTGTGTCA
CACTAATTTCGATTACTATTTTCGAAATGCGGGTGTCACCCCCAAACGGGTGACACCCGG
GGCGGACCGCCCCCACCGCCCCCCCCCTAGCTACGCCACT
>VvP24XO3-238#LINE/Penelope
CGTTTTATTATCTTGGTTNTCCGGGTGGAGCCGCGTCGATTTATTAAAACCTGACGTTTC
GGCCATCATNCTGTGGCCTTCNTCAGAGGACTGCCGAAGAAGGCCACAGAACGATGGCCG
AAACGTCAGGTTTTAATAAATCGACGCGGCTCCACCCGGANAACCAAGATAACATCGACA
GCGACCGCGGAAGTT
>VvP24XO3-1236#DNA/hAT-Tip100
AGGGCCGGCGTTAGGGGGGGGTAAGCGGGTCAAATGTACCCGGGCCCGCCCGGCTGATGG
GGGGCCCGATCACCGGCTGTAGGGGCCCCCCGCTCGACAAGTTGTAGAGCTAAAAAAAAA
AGGTCGCCCATTTGGCCCGAGGGAGGGCCCTAACCGATGAATGAATTCGCCAAGGGCCCC
CAACTGGTTACCCCGGGCCCNAAAATCCTAGCGCCGGCCCT
>VvP24XO3-766#LINE/RTE-BovB
AAGGCAGTTGGAATTGATGAAATCCCTGCAGAACTTCTTAAATCCCTAGGAGAGGAAGGA
ATCGAAAGATTATTTTTTTTTTTTTTTTTTTTTTTTTTTTTTTTTTTTTTTTTTTTTTTT
TTTTTTTTTTTTTTTTTTTTTTTTTTTTTTTTTTTTTTTTTTTTTTTTTTTTTTTTTTTT
TTTTTTTTTTTTTTTTTTTTTTTTTTTTTTTTTTTTTTTTTTACCAGAATAATATGCAGA
AGGATGGAAANGGTAGTAGAAGAGATAGTAGGTGAAGATCAGTTTGGGTTTAGGAAAAAC
CGCGGTACAAGGGAAGCAATCCCGNCTTTAAGNTTAATACTTGANGGGCGGATCAAGAAA
AACAAAGATACTTTTATGGCATTTGTTGATATAATAGAAAAAGCTTTTGATAANGTTAGG
TGGGACAAGATGTTCAAAATTTTAAAGAAGTCAGGTCTAAAATATCGAGATAGAAGAATA
CTCTATAAACTATATAAGAATCATGTGGCTATAATAAAAGTAGAGAATCATGAGAGACAT
GCATCAGTTAAAAAGGATGCGAGACAAGGTTGTAGTCTATCCCCGTTAATATTCAACTTG
TATGTAGAGGAAGCAATAAAGAAAGTNAAAGAAAAATTTGAATGTGGCATAAGTGTTCAG
GGAGAAAAAATCAGTATGCTACGATTTGCTGATGACATTGTCTTGTTAGCAGAGCGGGCT
GAGGATATTGAGAAGTTACTGAATGGCATGAACAAAATACTGAAGGANGATTTTGGACTA
AATATAAATCAAAGCAAGACAAAAGTGATGAAATGTAGCAGAAATGATACCAATAACAGT
AGATTAAATATAAAAATAGGATCGGATGCGATAGGAGAAGTAAGTGAATTCTGTTACTTG
GGAAGTAAAATTACAACCGATGGCCGAAGCAGGAATGATGTTAAAAGCAGAATAGCACTA
GCAAAAAGAGCCTTCATGAAAAAGAGAAACCTTTTAGTTTCAAATATTGATCTAGGACTT
AGAAAGAACTTTTTAAAACTCTATGTGTGGAGCACAGCACTTTATGGTAGCGAAGCATGG
ACTTTAGGAATACCGGAAAGAAGGAAAATTGAAGCATTTGAAATGTGGTGCTACAGAAGA
ATGCTGAAAATTAAGTGGACAGACAAAGTANGAAATGAACGAGTTTTGGAAATGATGGGT
GAGGAAAGAAGTTTGTGGAAGAAGCTTACAGAAAGAAGAGACAGGCTGGTAGGTCATATT
TTGAGACATGCTGGATTGGTTAATTTGTTAGTGGAGGGAACAGTCGAAGGTAAGAACTGT
AGAGGAAGACAGAGATTAGAATATATGAAGCAGATAATTGAGGACGTGGGCTGTAAGGGG
TATGTAGAGATGAAGAGGTTAGCACAGGATAGGAAGGGATGGAGGATTGCATCAAACCAG
TCGAAAGACTGACGACAGCAAAAAA
>VvP24XO3-459#SINE/tRNA
AAAAGCTTGACATTAAAAGCCAATCGTAGTGAAATNNCATCGGGTATCAATCGGGGGGGC
TGCACCACTTTCGGAACCTACCCGAAACTGGTACTAACCTGTTGAAATTTGGATTAACTG
CTTCGTCATNATGTCCTCTTCACGTTTTGCGCTCTTNCTTTGCGGAAAAGTCGCCACGAA
TTNAATTAAAAATGCCGAAATATGACAGTGACGCGCAGCTATTAGATGCCGCCAGCGCTG
CAAAAATCAGTGACAGTCTCTTGAAATGTTGGTTTAATCCTTTGTTGTAATGTTTTCTTG
CCGTTTCAGCTTCTCTCCGTTGTAAAAAGTCGCACGAAATTGACAAATAGAAAATATTTA
TCCGAGNTGTAGTACGGCGACGCCCGCCATCTTAGNATCGATACGAGCAATCAGAGATAA
TCGATTGCTTCCGTTGTAAACAAATACAATATCACTTGGTCCAGGCCGTATTTCAACCTA
ACCACGATCTCTATGACAAAACGAAACTGTTTAGGTTGATATGATCCCTGTACCGATAAT
TTTTGTGTTATTTTTGCAGTGCTGGTAGCATTTCGCAGTTGCGCAGCCTCTCATATTTCG
GCATTTTTAATTNAATTTNTGGCGACTTTTCCGCAAAGTANGAGCGCAAAACGTGAAGAG
GACATGTTGACGAAGCGATTAATNCAAATTTCAACAGGTTAGTACCAGTTTCGGGNAGGT
TCCGAAAGTGGTGCAGTCCCGATCATTTAATTAGAAGTATTCGCCTGACGATTTATTNTA
TTGTAATCTCCGTACTACGGCGTTGTCGAGAGACGGTACCGAGCGTGGTGGGTGAGCGGC
TAGCGCTCTGGCCTCGCATTCGGGAGGACGCGGGTTCGAATCCCCGTCCGANCATCCAGA
TTTGGNTTTTCCA
>VvP24XO3-542#DNA/hAT-Tip100
CAGGGGCGGATCCAGGATTTTGGTTTGGGAGGGGCTTGAGCGGACTTTGGTTTGGGGGGG
GGGGGCTTGGTTGAGTGGATTTTGTTTGGGGGGGGGGGGGGCTTGAGTCGGGCAAAGGGT
AGTNTTTATAGTCTCCTCGGGCCTCAGATCCGTAGAGCTAAAAAAAAGTCTCCAAAATTA
CGATGTCGGGGGTGGACCTAGATACTTTTGGGGGGGCTTGAGCCCCTAGCCCCCCCCCCC
CCCCCCTGGATCCGCCCCT
>VvP24XO3-159#LINE/RTE-BovB
GTAGGTGAAGATCAGTTTGGGTTTAGGAAAAATCGCGGTACAAGGGAAGCAATTCTGTCT
TTAAGATTAATACTTGAAGGGCGGATCAAGAAAAACAAAGATACTTTTATGGCGTTTGTT
GATTTAGAAAAAGCTTTTGATAATGTTAGGTGGGACAAGATGTTCAAAATTTTAAAGAAG
TCAGGTCTAAAATATCGAGATAGAAGAATACTTTATAAACTATATAAGAATCAAGTGGCT
ATAATAAAAGTAGAGAATCACGAGAGACANGCATCAGTTAAAAAGGGTGTGAGACAAGGT
TGTAGTCTATCCCCGTTAATATTCAACTTGTATGTAGAGGAAGCAATAAAGGAAGTAAAA
GAAAAATTTCCATGTGGCATAAGTGTTCAGGGAGAAAAAATCAGTATGCTACGATTTGCT
GATGACATTGTCTTGTTAGCAGAACGGGCTGAGGATATTGAGAAGTTACTGAATGGCATG
AACAAAATACTGAAGGAAGATTTTGGACTGAATATAAATCAAAGCAAGACAAAAGTGATN
AAATGTAGCAGAAATGATACCAATACAGTAGATTAAATATAAAAATAGGATCGGATGCAA
TAGGAGAAGTAAGTGAATTCTGTTACTTGGGAAGCAAAATTACAACCGATGGCCGAAGCA
GGAATGATGTTAAAAGCAGAATAGCACTAGCAAAAAGAGCCTTCATGAAAAAGAGAAATC
TTTTAGTTTCAAATATTGATCTAGGACTTAGAAAGAACTTTTTAAAACTCTATGTGTGGA
GCACAGCACTTTACGGTAGCGAAGCATGGACTTTAGGAATACCGGAAAGAAAGAAAATTG
AAGCATTTGAAATGTGGTGCTACAGAAGAATGCTGAAAATTAAGTGGACAGACAAAGTAC
GAAATGAACGAGTTTTGGAAATGATGGGTGAGGAAAGAAGTTTGTGGAAGAAGCTTACAG
AAAGAAGAGACAGGCTGGTAGGTCATATTTTGAGACATGCTGGATTGGTTAATTTGTTAG
TGGAGGGAACAGTCGAAGGTAAGAACTGTAGAGGAAGACAGAGATTAGAATATATGAAGC
AGATAATTGAGGACGTGGGTTGTAAGGGGTATGTAGAGATGAAGAGGTTAGCACAAGATA
GGAAGGGATGGAGGATTGCATCAAACCAGTCGAAAGACTGACGACAGCAAAAAAA
>VvP24XO3-191#DNA/TcMar-Mariner
TACGAGGTGTGTGAGAAAAGTAATGAGACTGGTAACACTGCGAGCGATCTGGCAACGCTG
TGTCTACCGGTCTGTGCTAGACCGGTTTGTTCATCCCTTCCACATGCTCAGTCCGAGTTT
CAACTCCGTTCAGCCAACACATTATTTTTGACAGCGCCATCAGTGAAGTTGTGTTTTTGT
TGTGTGTTACGAAAATGGAGCATCGGAATTTAGAGCAACGTTGTGCAATCAAGTTTTGTG
TTAAACTTGGGGAATCCGCGAGTGTGACCTTTGAAAAGTTGAAACAGGCCTATGGGGAAC
ATTGCTTATCAAGAGCACAAGTTTTCCGCTGGCACAAATCATTTTTGGAAGGCCGAGAAC
ACGTTGAAGATCAACCTCGCTCAGGGAGACCTTCAACTTCAAAAACTGACGAAAACGTTG
AGCGTGTGAGGGCTCTTGTGAGATCAGACCGTCGTTTAACAATAAGGATGATGAGTGAAC
AGTTAAATTTAAACACTTTCACCGTACATCAAATTTTGACAGACGATTTGGACATTGCAG
ACAAGTGGATGCTTCATCATGACAACGCCCCGTGTCACACGGCTTTTTCCATCAGTGAAT
TTTTGACCTCAAAACGCATTCCTGTTGTTCCTCAACCCCCCTATTCACCTGATTTAAGTC
CTTGCGACTTTTTCCTTTTCCCGNAATTGAAACATGTCTTAAAAGGACGTCATTTTGGAA
CTCTGGAGAACATTCAAAAGACTGCGACCGANCAGTTAACAGCCCTACCAGTTGAAGCCT
TCCAGCGCTGCTACCAAGAGTGGAAACAACGACTCCGCCGGTGTATAGCTGCCCAAGGGA
ACTACTTTGAAGGGGATAATATTGTTGTTTGAAAAAAAAATTGGTAAGTAAAAAATCAGT
CTCATTACTTTTCTC
>VvP24XO3-1800#DNA/TcMar-m44
ACCCTGTTCACTCCGAACTGGCGGCTCAAGGTCATGTTCCCCTGGCCCCGCTCCTCACCT
CACCACCCCCTCCCTTCCTACCTCTCCGAGCAGACCGCTGTGTCCAGGTAGGCGAGTGGC
AAATTTCCCCTTCGCATGTAGGGGTAAGGGCAGCGGAGTGGGGATAGAGCAGACTGACCT
TGAGCCGCCTCTGTTAACTGAACGCG
>VvP24XO3-2263#DNA/TcMar-Tc1
ATACAGGGTGTTACAAAAAGGTACGGCCAAACTTTCAGGAAACATTCCTCACACACAAAC
AAAGAAAATATGTTATGTGGACATGTGTCCGGAAACGCTTACTTTCCATGTTAGAGCTCA
TTTTAGTTTCGTTAGTATGTACTGTACTGTACGGACCAATTCCATGGCCCCCACGCTCTC
CTGACCTCAACCCTCTTGACTTCCATTTATGGGGGCATTTGAAAGCCCTTGTCTACGCAA
CCCCGGTACCAAATGTAGAGACTCTTCGTGCTCGTATTGTGGACGGCTGTGATACAATAC
GCCATTCTCCAGGGCTGCATCAGCGCATCAGGGATTCCATGCGACGGAGGGTGGATGCAT
GTATCCTCGCTAACGGAGGACATTTTGAACATTTCCTGTAACAAAGTGTTTGAAGTCACG
CTGGTACGTTCTGTTGCTGTGTGTTTCCATTCCATGTTTAATGTGATTTGAAGAGAAGTA
ATAAAATGAGCTCTAACATGGAAAGTAAGCGTTTCCGGACACATGTCCACATAACATATT
TTCTTTGTTTGTGTGTGAGGAATGTTTCCTGAAAGTTTGGCCGTACCTTTTTGTAACACC
CTGT
>VvP24XO3-672#Unknown
TCTGGTAATTNATTTCTCTNCAGTTGCTTAACTAAATAGAATTGTTATAAAATAAAGCTC
ANTGTAATTTNTCGTCCCTTGTGCTGTAGCAAAAAGTTTCAGTTGTCAACTTGGTCCAGG
TTGCATTTCAGCCTAACCACAATCTCCGCTAATATTGCCGCTAGAAAANCAAAGCTTCAA
TCACACGCGAATTAATACATTCCCTGTATCGCATGTCAGTGTCATCATGCATCGCGATAT
AAACTTGATCCAAAATCTTCACGGGTTCTTACATCTTTCTTTCTTATTACCTGTGATGAA
GATCGATGTTTTAACGGCTGACACAGCTTACATGCGGCTGAAATAATGACCCCAGTGAAA
GCGAAGGATGCTAAAAATAAATCTTAACAACTTACGTTATGCCACGTAATATTAGTTTTA
ATTGTGGTTTAGGCCGCATAGATCGCGATCAATTTGGAACTTCTTTCATTCAAACCATGT
AATGATTTCAGTATAAAAAAAAGCAACTGATAATTAATATGCCAATTTAAACGAAATACA
TACTTTTCTTTCAGTGTTCTGACAATTCATTTCTTAGCAATTGCTTAANTAAATAGAATT
GTTATAAAATAAAGTTCAATGTAATTCCTCGTGCCTTGCGCTGTAGCAAAAGGTTTCCGT
TTCCATCCTGGTCCAGGNTGCGTTTCAACCTAACCACATACTACGCTAAACTTGCCGCCA
GAAAAACAATACTTCAATCGCACGCGTATTAATACATGTACTGTATCGCATTTTAGTGGC
AATAATGCATCGCGATATAAACTNGATCAAAAATCTTCACGGNTTCTTACACCTTTCTTT
TTTGTTATCCGTGATTCAGATCGATATTACAACGTTTGAATGGCTGACGCAGTTACATGC
GGCTGAAATAATGCAAAAGGAAATTAAAAATAAATCTTAACAACTTACGTCATGCCACGT
AATATTAGTTTTAATTGTAGTCTAGGCTGCATAGATCGCGATCAGTGTGGAACTACTTTC
GTTCAAACGAANTAATGATTTNAGTAACAGGACACTCATGAAAACAATTTAAATTATTTA
AAAAAATTNANTTACTCATGCCCTCTGCTTTAAAGTCAAGTGTTGGATACAATAACAATC
GAATTGCCTAATCGAAAATTAAAGNTTTTATCTTACATATCTATGGNCAAATANTTTAAC
GAATACTTACATTCGAACGAATATTAAATAAATATAAGCAACTAATAATTANTATGTCGA
TTTAAACGNAATACGTACTTTTCTTTCAGTGTTCTGACAATTAGTTTANTCGCGGATGCT
TAGCTAAATAGAACTGTTATTAAATAACGCGCATAACCTAGAACAACATCTCTGGNCGTA
AGTTGGAAACGAAGGCGNGAAGCGTGACGTCACAGCGTGACGTCACGGTGTGACGTCATG
ACGTGACAGAACATCGTGGCCAAATAAGCGTTTTATAAGAATAAATGAGTAGTTACAAGC
TCGAAGTCCGTCCATCAAAAATGACGAGTGGAACGCCGAGTTCAGGCAATTCATNTNTTC
GAGCGTAATAAAATAGCGCAATTAATATTAANTACTAGCCCCAAAGCCCGTCAAAAATGA
CGGGTTTAACGGAGTGTTCTGGTAATTCATTTCTCTGCAGTTGCTTAACTAAATAGAATT
GTTATAAAATAAAGCTCATATCGCTGCTAGAAAAGTGAGCTAATGTGGTACATATTTTCT
AGTATTTTCAGNAATGGNGGGTAAANTTTTGGNCAGATAGTTTAACGAAAACATCTACAT
CGANCGAATATAAATAAACAAAAAGCAACTAATAATTAATNTGTTAGTTAAGTTTAAACG
TAATACNTACTTTTCTTTCAGTGTTCTGGCGACTCATTTCTTCGCGGATGNTTAGCTAAA
TAGAACTGTTATTAAATAANACGTATAACCTCGATTTTTAGCAACATCTCTGGCCGTAAT
GTGGCGCTGCAATGAAAGCTCGGAAGCCTTACGGNCNCGATGGNACAGTGAC
>VvP24XO3-202#LINE/Penelope
ATAATTAACAATAATAACCNACAANNATGTGACACACNCGTAGGTGAACTGAAAATAGAG
NACTAGACTTGCCATAAACTCAGCTTCTTCAAATAACTAGAAACAAAACTACCTACAACA
NGAAGGCTCCCTATGGGATCNCCAATNTCAGGAACATTAGCCAATATTTTCGTAAACTTC
ATTGAAGGAGAAATATTCAATACAATAATCCCCCAAAAAGGTTTTCAGGTAATNTATTGG
TTTCGTTGCGTCGATGACGTATTGTGTCTCATAAACGAACCANAAGAACGCATAACGGAA
TTACACCAAGATATAAACACTTACACAAAAACATCACNNTCACACTAGAANTAGAAAACT
AAATTTTCTGGGCCTAACNATAGCAAAAAACCAAAACAAACACACATTCCAGATATACAG
AAAACCCACAGCAGCAGANCACAAATAATACACATCTCANCAAACCATCCACACAACCGC
AAACAGGCTGCANTAAGACACATGCTGAACAGAATAAACAGAATCCCTCTAACAAAACAG
AATTATCAAAAAGAACTTAGTACCATAAAAGAAATAGCCAAGAACAATGGATACAAAACA
CACATNGTCGATGCATTAAATAGGAAGATTATATATAAGTTGGAAAAAGNAAAANAAAGA
ACATAATCGCCACTACACCAATTCAACAACCAAAACACAAACACTTCAACAACANTAACA
CCTCAAATCACACAAACGTCCAACAACATGGAATGGAACAGAAAGAAGTGGTATACTATG
ANATACTCAAACAAGCATACACACGGGTAACAAATNTATCTTTTTTAAAAAAAAAAGACA
AAGGANAAACATCGCGCTCAAAACAGATAACTAGTAAAAAAAATCAGAACTCAACCACGT
ACAAACGAATTCCGTAACTCTGGCATATACCAACCGACATGTCAGAATTGTGATGCAGTT
TACATAGGTCAAACAAGAAGACAATTCCAAACACGGTATAAGGAACACTCGTGAGCATTA
AAATACAGTAATCACTCCACTTTTGCTGAACACCTCTTANACAATGACCACTTCCCCACA
AACATAAATACAGACATGAAAATCCTAACAACAAACAACACAAAACACAATATTCTAACT
TTTCAAGAAAATTATCAAATTCAAAAAGCAATAGTCTCAGGAAAACACGTACTTAACGAN
CATGTAAACTTAACCAACCAAACCTTATTCAAGTTAATAAACATCGAAACTGACACAAAA
CAGCATTAAACACACAAACTCCGCCANAACAGTAATTTAACACCACTTTGCGTCTCCCCC
NTCCACCACACATACACATTTTAGCTAAAACAAAGCAAAACACACACACGAATACAATTA
CGAAATTCAAACTCCCCGCTCACGACACTTCCGACAGAGCACCGCCGGAAAAACAGCTGA
ACAGCAGCAGCGCGCACACGAAAACTGAAGTTTGACAATGNCGTGCANCAAAACTGTGCT
TCAAAATTGANTACCAGTGAAGTCATAAGANCCACACTATATCAAACTGTGTAANTACGT
ACAATAGTGNAAACAGCATGCTGGTTGAGGTCACAGGCGACCAACGACCACACCTCAAAA
TGTAAATGTAAGTTACAATATGAATCNTATCCTAGTANAATGTAAACAAACNTTCTGTAC
GATAATTCAAAACTGATATGTAAATGTAAGTCATATTATGCATCCTATANATAGAATAAT
TTCGTTATATGTAAACAAAAANCATTTTTTCAAATTATAACTAATCNCATATTACAGAAA
ACATGTACGCTGAAGATACCTCGACGAGAGGCGAAACGCGTCCGGAAAATAAANCAATAT
CCAACAACAGTTGTATTGGCGTATTTATTAAATAATAANTATTATTTTAACAAGCAACTG
CGGAAGAAATGGCCTACAATAATCACATA
>VvP24XO3-780#LINE/L2
AGCTGTTCCGTTTAAAATATAACAGTTTGTTATTTAATTAGTTCTGGAACATTAAAATAA
CTACTTGCCAATAATAAATAATAATAATAATTCGTAAATAACTGTTGGTGTTACTCTCGG
TAGGATTATACGATATCGCATTTTAAATTCCACNGTCGGATAAATTTTGAAATNCANAAN
CGTANGTTAAATTCATTGACCTGTTCTGNCTGAAATATAATTTGTTTAATTATTTTCTAA
TACATTAAAACAANAATTNCTAATNTTTAAAAATTTTTTCGTAAATAACTGATTAGTTGT
TATTCACACTTAGCACTAAAATAGTATCGACCCGTGAAATTCCATCTTAAGGTTNATTTT
GAAGTTNACAAGCGTAAGTTTTATTCATTGGCTCTTAAGTACTTTTGTCACCTAGTTATT
ACTTACAGTAAAGCAATTGAANAGTAAAGCTTCAATNAAAAAATCAGTTAAGCGCGGTGT
ATTTTTTTAATNTTATTAGACTATCAGTTAAATTTAAGATATATAGAATTTCGCAATTTA
ATCCTTAAGGTTCGTTTAGAAGGTANTTGANGTATTTGGGAAAATCATGNCTGAAAGCGT
GGCGCCTGTCGCAGGTACGCGTGGCGAATGGTNTGGATTGCAGTGGGTGTAAGAAGTGGT
TTCACTGGGNATGTGGGGNAGAGGAAACGAGGGAAATAAATGAGGCTCTCCCATGGTNTT
GTCCGCTTTGTTTTAGGGATAGGAAACTTTCAGAGCAGGATAGGAAAATTTAGGGCAGGG
TGAAACGATTAGGGGCGAAATGATCAGGGAGTTGCTGGCAGGGTCAGGGTCCTTGAGGCT
CGGCCTGTGGAGGCTCAGCCTGTGGGGGCTCAGCCTGTGGAGGCTCGCCTGTGGAGCTCT
CTGCCTGTGGGCTTAGGCTGTAGAGGCTCAGCCTATGGAGGCAGAAAGTAGAGATGGTGG
GTTNAGTGAGGAGGGTGAGAAGGATGGTTGGGAGCTGATAACAGATCGTAGGGGAAATAT
GGTTAACAGGATGAAGAAGCCGGANACTTCAGAAATTGTGGGNAGAAATAGGTTTGACCT
GTTACCAGANTCAGGTGGGGAAGAGCCTCATGTAGATGTAGGTAAGGTGCAGCAGGCCTT
TAGGAATAGAGGCGTGAAAAAAGAAGGTTCTGCTGNTAGGTAGTAGCCATGGGAGAGGTG
TAGGCCCTTTCTGCAGGATCAGTTAGGCACAGGTTACCAGGTCACAAGNTTCTTCAAACC
NAGTGCAACATTAGGNCAGGTAATAGAGGATATANGATCACTTTGTAGGGATTTCACTAA
GGACGATAGAGTAGTGATAGTGGGAGGTGCGGGCAATAGTATTGATAGGAACGCGAGTTA
TAGTATAGAGAGTGACCTGAGGAAGGTGGTGAAGGAGGCGCAGCATACCAGGGTGGAACT
CGTGCAGGTCTTAAGTCGCCATGACCGGCCACAGTTGAACNACGCCGTGAGGCGTGTAAA
CGTGGAAACGGAGGTGCTACTTGGGAAAGGCATTANTTCTGTCTTGGGAGTTGTGCCTGT
GGNCGCCGTTGGTAGGTGTGGTTTCACTAGGCATGGCCTACACCTAAATAGAAGGGGGTA
CTTTCTGAGTTGTTAGCTAAAGCTGTAAGGGAGCTCACTTCCAGT
>VvP24XO3-46#RC/Helitron
AATAAAGTTAAACGTTTTTCTTGAAGGCTTCCTAGGCGTTTTGAGGTGCACATTGTCTAA
CCAAAGAGAAGCTTAACTAACATCAGTAGGCTTACTGGTACCTGAANCTTCTACGAGATG
ACGTTAGAGCCGTTTCCGAGATACCAAATACAAGAATTGCTCTTTTTTATTTTTTAAAAT
CGTGTTANAAACTTGAAAAGCAAAACGTTATCTAAATATGAAATTTCATCCAAATCGTTA
GAGCCGTTTCCGAGATACCACCTCATAAATTGCTTTTAAAGAAAAATGCTATTATTATGT
TAAATANAAATCTTAATGCTAATCAGGGATTAATTAATGGTGCGAGATTNGTGGTAATTC
AGGGGATTCTACGATAACCCTTGATGATGGATTCTTATGTAACTCGACGAGAAAAATTGA
AAGTAAAAAATTTTTTTTTATGTATCTCGCTTAGTTCTCGAGATATCGTATCTCAAAATT
GACGTGGTTGGTTGAAATGCGACCTGNACCAGAAGATAAATTTCGCCATAGCCAAGTTTG
ATGATGAATTCGTATGAAACTCGTCGAGACAAATCGAAAATAAANAATTTATTTTTCTGA
TATCTCGCTTAGTTCTCGAGATATTGTATCTCAAAAGCGAGGTTAGGATTAGATCCGGCN
TGGACCAGAAAAAAAATCCACCAAAATCACTATGTCTATACGGTGGAAATGTACTTTNAA
TGTTTTATTTTGTTCCTAATGGTTGTTGTTAGGTTGAAATACGGCCTGGACCAGAAGAAA
CGTCGCCAAAANCGCAAGGAACTATACCTATAACTGATTTTTGACATGCTATATCTCGAA
AACCAAGCGAGATATCAAGAACATTTATTCTTTATTTTCGATATGTTTCGTCGAGTTCTA
TAAGAATTCATCATCAGATTGTGACGTCACGGTAATGATAGAACATAATTCACTTAGACG
AGTACATCAGTGCTAAATTCATTCACTCCGATAAAACTATGCTCATACCTCGCATTAACC
TCACATCTTCTGATCAACCGCGCCTTTCCAAACGATAAGAAAACAATTCCCAATAGAAGT
AACCTTCGCTATGAACATTAATAAAGCACAAGGTCAGACGCTTCAAAAGGCAGGATTGTA
TTTATCAGAACCTGTTTTTTCGTATGGACACCCGTACGCGGCTTTTTCACGAGTTCGTAG
ATTTATTAATATTTATTT
>VvP24XO3-415#DNA/hAT-Tip100
AGGCCGCCGTAAGCGGGCGTGCAAGGCGTGCACCGCACGCGGGCGGCACGTCGAGGGGGG
CGGCAAAACGAGTGATCGACAGTCGCCGCCCCGCGATAGTTGCCACTCCATTGTCGCCGC
GACGAAATTTGCAGCGTATTATGTAGCGGGCGACCTTTTTTTTTTTAGCTCAACAGCTGC
TTCGGGCGGCCGGCGACACTCGGGGTGGCAACAATGGGGGCGGCAAATAATGTTCGAAGG
GGCGGCAATCTCACAGTTTTTTGACCCGGTTCGGAAATTTCCTAGATCCACCACTGGCTG
TAGTTAGACAGGGGGCGGCATAATCGGTATTGCACGCGGGCGCTCAAACAGCTAGCGGCG
GGCCT
>VvP24XO3-1322#DNA
ACAGGGCGTTCGCCGGAAAACGCTACCCTCCCAGTCTGTTGCCGTCGGCAACTTGCTCGG
TCAGTGGNGCCAGCAGCTCCCGCCACACGGCACCGTGAATCACCGCACTGTTTAACACCT
CCGCTGCCCCAACAGTGCAGTGCAGTGACCCTTACATTGTTAAGAACGGTTTCTTTGCAT
TGTAGATAGTTTGTGACTTCAGTCTCTTATTAATCAGTGTTGTGAATAAACGTTTCTTTG
CGGTTTGGCTGGTTTGGGGCTTCATACTCTTATTAATCTGTACCGTGTTTGAGTGTGAGT
AAAATTATGGTACGTTACAGTTTGCAACAAAGAATATTTCTCTACGATACATATGTGAAG
AAGAAGTCGTTTAAAAAGTGTCGCAGTAAATTTCGTCGCGAATTTCCTGGCGCTTTACTG
CCAGCTAAATCAACAATTCTGCGTCTGGTTAAAAAAGTAAGAGAAACGGGTTCATTTTTT
AACAAAAAGAGACTGTCGGTCAACCGTATTCTCACAGAGGAGAAAATTGACGATATCGCT
TTTCGACTAGAACAGTCACCCAAAAAATCATTAAGTCAGTTAGGGCAGCGTGTGTCTCGA
AATATGTTCAGAAGATGTGAAATGTGCATTACACAAGAGGGTCAACACTTCCAGCATCTT
TTATAAGGTAAGCTAATGAATTACGTCACATTTAAATGCTTAGCACACAAGTTTATGAAG
TTTATGAAGCGTAATTATTATGAAATAGTCCGCGGCCGACGGTCGAACAATGCCGGAAAC
TGACCGCTCGCTCGCCGGGAGCAGTTTCTTCCTTGTAGCGCTAACAGTGGGTTGCGTTTC
CCGGCGAACGCCCTGTATATTTTTTATTATTATTATTTTTTTTAACTGCTTNACGTCTCT
TAACAGCGAGGTCTTTAGAGACGGGAAAGGATGGGGGGGATGGGGCAAGGAACGGGAAGG
GATTCGGNCATNNCCTTTTGAAGGAAGCATCCCGGCATTTGCCTGGAGTGATTTGGGAAA
CCATGGAAAACCCAAATCTGGATGCCCGGACGGGGATTCGAACCGCCGTCCTCCCGAATG
CGAGGCCAGAACGCTAACCGTTACACCTACCACGCTCGGTGCCTACTCGATNATAGAAAA
AAAAAAAAAAAAAAAAAAAAAAAAAAAAAAAAAAAAAAAAAAAAAAAAAAAAAAAAAAAA
AAAAAAAAAAAAAAAAAAAAAAAAAAAAAAAAAAAAAAAAAAAAAAAATAATAAATCTGT
AGTAATTTTCTGAAATNACTGCGATNATTTTGACTAGCCCTGTATT
>VvP24XO3-616#DNA/TcMar-Mariner
CGAGGGCGGTCTGAGAAGTTCTCGGCCTCGACCGTAGATGGCAGCGCTACCGCCATGNGA
TTTTTTATCGTGCAAGTTGGTGCATGTGCCTTAGACGCGCCATTGCAAGAAATTGCAANT
CGTTCNACGTCGTAGTTTTGTCTGTACAGTCGTTTGATGCGGGTGCGGTGCGGAGTTTTA
CGAGAATGGAAAAAACCGAGNATCGTGCGGTNATNAAATTCTTTGTAAAAGAAAGTACGC
CGTNCGAAATCAAAGGAACGACTTTCAGAAGTGTACGGGGACTCTTCTCCTTCATATTCG
ACNGTTAAGAANTGGNCCGNCGAGTTTAAACGTGGCCGTAGCAGCTTNGANGATGATGAA
CGCNNAGGACGNCCGAAAAGTGCTACGACTCCGGAAANCATCCAGAAAGTGCACGATATG
GTNTTGGANGACCGNCGANTGAAAGTGCGNGAGATTGCTGAGACNGTAGGGATGTCAAAA
GANCGCGTGGGTTACATTTTGCATGAAGTATTGGGTATGAAAAAGCTNTNCGCAAGATGG
GTGCCGCGTTTGCTCACTGTGGACGANAAGCGCACCGCATGAGANNTTCCGAACAGTGTT
TGGCGCGTTTNAGCAAAAATAAAATNGATTTTNTGCGTCGATTCGTAACTATGGACGGGA
CATGGGTCCACCGCTACACGCCAGAANCGAGGAACAGCAGTCAAANCAGTGGACNGAAGC
CGGNTGNTCGGNTCCAAAGAAGGCGAAGNCCGTTCCATCGGCCGGAAAGGTGATGGCATC
ATTTTTTGGGATGCGAAAGGTGTTNTNTTCATCGATTACCTTGAGAAGGGTAAAACAATA
ACTGGACAAGGCTACTACCGATCTTTTAGACATTCTGGATGAAAAAATTCGTGAGAAAAG
GCCCGATTTGANGAAGAANAAAATNNTCTTTCATCAGGACAATGCACCTGCCCACAAGAG
CCTTTTGGCGATGGGAAAATTAAGAGACTGGACTACGAACTGTTGCANCATCCACCTCAT
TCCCCAGATTTGGCCCCCTGCGACTTCTTCTGTTTCCAAAACTCAAAAANTCGCTCGCTG
GNCAGAGNTTTTCGTCAAATGAAGAGGTGATCGCAGCCGCGGATGGNTATTTTGCAGACC
TNCAGAAAGCCACTTCAGGGACGGTATAANGAACTTGGAACATCGTTGGACNAAGTGTAT
CAGCGTACAGGGAGACTACGTTGAAAATAAAAATGATTTGGTAAATATCAAATTGTTTTA
TATATTCAGGCCNAGAACTTTTCAGACCACCCTCGTAG
>VvP24XO3-54#SINE/tRNA
GCCGCGTAGCTCAGGCGGTAGAGCGTCTGACTGCGGCCCGGACGACCGGGGTTCGATCCC
CGACGAAGCCGAGGATTTTTCCTCGAAGCTGAACGTCCGGAACGGCTCCCCAGGCCCACT
CAGCCTGCTATCCAATGAGTACCGTGGGGGAAACTCCGCGGGAAGGTAAAGAAGGCCGGA
NCGTGGCGCTGACCACGTCACGTCCNTTCTAGTGCCNACGGTCGTAATGGGAATGCGGAG
CTCTACCTCCGCGAATCCTGCGGGAAGCGGCAGNAGCCGTAGAAACC
>VvP24XO3-169#DNA/Academ-1
TCTGGTNGCTCAGTGGTTAAGGTGTCTGACTGGAGATCGAAATCCCGGTCTCGGNTGGAT
TTTCATAGGTCNTTAACCCGACCTTCACCTCTGGCACAGCTTGCTGTGTAATGTGAAGNA
CGCTAGGACGCTCCGCGGTTCGGATTCCAAGTNAAACTGTAGGTCCCCTNTACCCGGTAG
GATTACCGGGTTAGGTTACGGTAGCCACGACAGGGGCGCATTGCGCGGCGAATCGAAAAC
NCTGTCACCTGGCGGCCGAACAATCCTTCGGGATCTCCCGGCCAACAACGCCATACGATT
ATTGAATTGACCATCAGTAATCAAAGTACAGTACATATATATACTATGTCATACAGAAAT
ACATATATATCGATTATATATACAGGGGTTCCAGGTCATTTNGAGCGGCAAAGTAGGTGG
AAAAACCCAACTTTTAGGAAAAGTGTGAAATTTTGCTGATTTTCGAAGAACTGCAGCTCG
CTTAGTTTTGAGTTTAGAAAAAACTTTGTACTACGAAAGTTGTAGGAAATTTTGTCCTCT
TTCAAATTGGAAATAAAGTATTTCTTGCTAGGACTCATCAGGAAGGAGTTATAGACGAAA
AACTGAAAAAAGTACCAAAATTTTGATGTTTTTTGGCCACAGAAAATTGTGCCGAGGGTG
TTGGAGGTCGAAAACTTGGTTTCTGCATACTCTCACCAATATATACAAGATAAGAAAAAA
AATCTTCTACGTGATATAATGCNNGTGAGACCCCCTTTTACGACCCCGTTACTGGACT
>VvP24XO3-19#LINE/RTE-RTE
CTCTTNCTGCCNANACAATGCATCCNTCCCCCNNTCNTGNAGTANNGCTAAAATCANTCT
GCTACACAAAAAGAAGTATTCACAACATCAAAAANTACGACCTGTATGCTTATTCTGTAC
AAAGTNTTTACGAAGATCTTGTTGAACCGAATCAGTTCCACCCTTGATTCNGCCCAACCN
ATCGAGCAAGCGGTTTCCGCAGGAGCTTTAGCACAATCGACCACATCCTTGCCCCGCGNG
AANTAATNAGTCGAGCGAACGAATACCAGATGCCTCTTTGTGTAGCCTTTGTCGATTTTG
AAAAGGCATTTGATTCAGTAAGCCACAAGGCTGTCGTGCAAGCCTTANTGAACATGGCGT
GGATACAGCTTGTATCAGAGTACTCCATAACATCTACGTCACCTCCTCAGCCTTTGTCAG
CGTCAGTGAACCAACCAAAGATTTCCGCATCGAAAGAGGTGTNAAGCAAGNNGATTCCAT
NTCTCCCGAATCGTNTTCAGCTGTCTTGGAGATGGCAATGTCAAAGATNNAATGGCAAAA
AGGGATTAGAATCAACGGCAGAAGACTTAACAACTTGAGATTCGCTGATGACATCGCGCT
TATTGCTCAAACATCGAAGAACTCCAAACCTTGGTTACCGANCTNGNCTCTGCGTGTAAA
GCGGTTGGCCTTAGAATCTTTCAAAAACAAAAGTCATGTCTAACAAATGGGACACAGAGG
GCTGTACAAGGCAGATACGAATTTTAGAAAATGTTANTGAGTACATTTATCTTGGCCAGC
TTGTAAATATGAGAGGCGATTCAAAGCCNGAAATTTTCNGNCGCGTNAAGCTGGGATGGA
AAGCATNCGGAAGACATTCCATATTCTTAAATCAAATATGCCCGCAAATCTAAAGAAAAC
GGTTTACGACCAGTGCGTTNTTCCCGTGCTGACATACGGCTGCGAGACCTGGACNCTAAA
TGAATTTACAAGAAGCAAACTNAGAACTGCCCAAAGAGCTATGGAAAGNTCAATGCTAGG
TTTNACNAGAAGAGACAAGAAAAGAGCAACCGACATTAGNTCAGTTACNAAGGTNACAGA
CATCTTTGAAATGGCANTGGGCCGGTCATATTGCTCGGAGAAAAGACGAAAGATGGACNA
CGGCAGTGTTGGANTGGANCCCAAGAGATCACCAAAGACCAAGAGGAAGACCACCGGACG
GGATAGGGTTGTCGGAGTGAACTGGCAGAGGATCGCCCAAGATCGTTCGACCTGGAAAAA
ACTGCTCAAGTTATATCTGAGCTCATGACTTTAAGAGGCCACATCCTGAAACAAGGATTG
ATATAGCCGCAATAATA
>VvP24XO3-1235#LINE/RTE-BovB
AAATCAGGGAGCACATTNNCAGACTCAAAAGCGGCAGGGCACCGGCAGAAGANNCTGCAG
CTGCCGGAATTCCTATGGTCAAAGTNCGCTCCGGAAGAANCAAACAGAATCATCAGANAT
TGTTGGGATGACAAAGGGAATCCTGGAAGACTTGGAAGTGCGCTCTCATACTCCCCCNTC
GCAAAAAAAAACAGTACGGANAGGTGAACAACTACAGAGGAATTTCNCTACTATCGGTCA
CNTACAAGATNCTNTCGACNTGTCTACTCAGAAGAACTCAAGAACAANTNGAAAANAACA
TCGGTGACCTACAAGCAGGCTTCAGACCTGGAAGATCGTGCACAGCAACNNANANACAAT
CTNAAAAGTGTACCGAAATCGATGGCACTAAGAAATAGACCCATAGTGTGCACGTTCGTG
GACTTTAAGAAAGCGTACGACTCCATAGACAGGGAGGTGCTATTNAACATCCTNGANGAA
TTTGGTTTAGACGACAAAACCAGAAGATTGATNAAACAGACACTAACCGANACNACATCC
AAAGTTAAATTCATGGGTGAANTNTCCGAACCNTTTGAGATCAAAACAGGCGTGAGACAG
GGNGATGGNCTCTCNCCACTACTNTTCAATTGTGCACTNGAAAAAGTAGTGAGAGAATGG
AGGAAAAATCAANACGGGGCTTCAGCAGAAATCCAAANNAAATCACCATAAATTGTCTGG
CNTTCGCAGACGACATGGCGATNNTNGCAGANAATGAAGAGGAAGCNANCGAACAAATCG
AATCACTCGAGGAACGNGCAGAAAAAGTAGGATTACAAATCTCATTCGAGAAAACAGAAT
TCATATGTTCGAACGGACATANAACGTTTGAGAACAAAATACGGTAAAATNAACAGGGTC
CCATACTTTAAATACCTNGGAGAATTCATCGGACCGACGGGNCTCGAGAAAAAGNCACAA
CAAAACAGACTCAATAAAATGAAAAAGGCNTTNGGACTAGACCTGCAACGTCTACAACAA
AAANAACATAGGAATCAATCAAAAATTAGGCACTACAATACAGTTATTAAACCCAACGCT
CTATACGCCACAGAAACACTCACACTAAACTCTAAGAGGGATATCGAGAACATCCAGAAA
GAAGAATCATCAGGAAAATTATTGGACCAACCAAAACGGAAGAAGGCTACAGACTAAAGT
CAAACAAAACAGTAGAGTCCCACTCAAACATAGCCAACGACATCAGAAAANGCAGACTGA
AATTCTACGGTCACATCTACAGGATGCCAGATNACAGATTAACNAAGCAGATATTCGACC
TCATGCAACCATTAAAAATGCCTAACACTTGGTTCGATCAAGTNAGAAAGGACCTGGAAA
AAGCTAAAATCAAGAGTCAGANATCCTAGATCGCAAAATCTTCAGACAAAGTACACAANT
GGGNAGTCATGACGAGAAACCAAAGCNAAGAAGACCGGCGCAACGTGGACAGAAGAGAGA
AAACNTGCCTTCAGTAAANGGATGCGAGAATACTGGAACGGCAAAAGAAACTCAGACAGA
AAATTGACTAGGTCATTTGCGTGATCTNTATAGGTCTATTCGCATAATAATAATAATA
>VvP24XO3-256#LINE/Penelope
CACACACAAATATCACAACTCAGGCATATACAGACTAACATGCAAANTGTGAAGCANAAT
ACATAGGNCAAACATGCAGACAGTTCGAAACCAGATACAAAGAACACATAAGGGCNCTAA
AATACAGCAACCACTCCACATTCGCAGAACACCTACAAACCACCACCCANCAAAACATTG
ACACAGACATGCAAATACTCACCATNAACAACAACAAACCACAAACACTAACATCCAAGA
AAACTATCACATACAGAAAGCACTAACGGAAGGAAAACANATAATAAATGAATACACAAA
CCTGACACACCCGACACTATACACAGTACTGAAANTAAAATAAAAACCATCGACACAGGC
AAAACAACANTAAACAAGGACACACAAAANTACANAAAACTAACGACAATCATTTACATT
TGAAAAGACGCGCCAAACGAACGGAAGACTAAACGAAAAACAAAACAGCACCGCATAACG
ACGCAAACCCGAAAGTAAACAAAACGGACCGGCCATTCGTAAGAAACATACAGTGCAGTG
CAGTGTAGTGCAGTGTTACGTCACAGTGAACAANCATCTGGAAAATGAACTGCTGCTCAC
AAAGAAAGCAAAAATCACTGCTGCTGAGAGTGAATGCAATAGACCGAAAAATGTAAGTAG
ATTATAATTTATATAATAATTCCANTGTNCAAAACGCAACATAACAAATTGTAACACTTG
TACGTAATCAACAGGAAAACCCGCTGAAGATGCTTCNGCGAAAGAAGCGAAACGCGTTCG
GGAAATNAATAAACGAACAAATATTCAATTGCTTTGGCGGTATTTATTTATTAATAATAT
C
>VvP24XO3-3#LINE/CR1
GCAGGTATCGTNAAGCAATTAGAGCTCCTGAAGTGGGGGAAAGCGCCGGGCCCGGATGGA
ATTCCAGTAAGAGTATTTTCAGAGTATGCGGCGGAAATNGGGCCATTTCTGTCTGATATA
TTCAGTAAATCNTTAGAAGAGCGAAAAGTACCTTCAGACTGGAAAATCGCGCAAGTAACT
CCGATTTTCAAGAAAGGTGATCGAAGTGATCCTGGAAACTATCGTCCCATATCTATAACA
TCTGTTTGTAGTAGAGTTATGGAGCATATTATATGCTCGAACATTATGAATTTTCTAGAT
GANAATAATTTGCTTACAACAAATCAACACGGATTTCGGAAGAAAAGNTCATGTGAAACA
CAGCTGGCCCTATTTACACACGACGTAATGAAAGTTATCGATGCAGGTTCACAAGTNGAT
GCAATTTTCTTGGATTTCCAGAAAGCTTTTGACTCTGTGCCACACAACCGCCTTTTAGCG
AAGATTCGAGCGTACGGTATATCGGATCAGNTTTGCGAATGGATTAAGGATTTTCTAACT
GGTCGGTCGCAGTATGTCGTCGTTGANGGAGAAGCCTCTTCTAATCTAGATGTTACATCG
GGCGTNCCTCAAGGAAGTGTAATAGGACCACTTCTTTTCTTAATTTTTATAAACGATCTC
GGNGACAAAGTNAAAAGCNTTTTCAGATTGTTTGCTGATGATGCGGTTATTTATAGGGAA
GTAAGGNGCTCGGCCGATTGCTTAGAAATTCAGCGCGATCTGGATGTTATTTCGGCATGG
TGCGNTGAGTGGCAGCTTACACTAAATTGTAAAAAGTGCAAGGCAATGCGCATAANTAAC
AAAAAGAATCCGNTTGTTCAGGAGTACGAAGTAAACAATTCAGTTGTTGACACGGTCGAT
TCCCTGAAGTATCTGGGCGTAACAGTACAAAGCAACATGAAATGGGACTTGCACATAACT
TCCGTCGTAGGCAAAGCTAATTCTAGACTGCGATTCATAGGTCGNATTTTGAGAAATTGT
AATGCTCANACAAAGGAGATAGCGTACAAAACNCTNGTGCGTCCGCATTTGGATTACTGT
TGTGGCGTTTGGGATCCGTATCGCAAGGGATTGATTGACAGTATAGAGAAAGTACAGAGG
AGAGCCGCTCGATTCGTGACCGCTNGCTACAGTCCTTACGAAAGCGTCACAGAACTGATA
CGTAGATTGGGCTGGGATTGTCTGGTAGACAGACGACGTACGTTTCGTTTGAACTTATTG
GAGAATATGCGAAANNCTTTNACTTACGAGTGCAATGAAATACTTCTTCCGCCAACCTAT
TTGGGTCGCAATGACAGGAGGGATAAGATTAGAGAAATAAGGTGCCGNACTGATGCTTAT
ATGNATTCTTTCTTCCCTCGTNCCGTTCGGGATTGGAATGCACAGCGAAGAGATTAGNTT
TGGTGCTNAGCACCCTCTGCCACCCACAATATTTGTGAATTGCAGAGTATANATGTAGAT
GTA
>VvP24XO3-957#DNA/hAT-Tip100
GGCCGGATTAAGACAGCGCGGGGCCCGTAGCAAATGTGAAGAAGAGGCCCTTGGTTTTTG
CCGTCCGGGGGAAAATTGTAGAGCTAAAAAAAAAAAAGGTCGCCCATCTAGCCTAGGCGC
GGGGCCCCCCCCTAGGAGGCGCGAGGCCCCCCAGAAGGCGCGAGGCCCGTAGCATTTGCT
ANCTCCTGCTACGTGGCTAATCCGGTAC
>VvP24XO3-298#SINE/tRNA
GCGGTCTGGTGGCTCAGTGGTTAAGGCGTCTGACTAGAGATCGAAAGGTCCCCGGTTCGA
ATCCCTGTCTCGGCGGGGATTTTCATAGGCCCTTAACCCGACCTTCACCTCTGGCACAGC
TTGCTGTGTAATGTGAAGTACGCCAGAACGCTTCCGTGGTTCGGATTCCACGTTAAACTG
TAGGTCCCCTGTACCCGGTAGATTTTAAGGCGGCTATGCTTTTCTNTTTAATTATGACTT
TACGCCTNGTCGACGTCGAGGTCATTAGAGNCAGGAAACTGGGGCGGGAACGGGAAGTAA
TTCGGGCATGGCNTTTTGAAGGAAGCATCCCGGCATTCGCCTGGAGTGATTTGGGGAAAC
CACGGAAANCCCAAATCTGGATGCCNGGACGGGGATTCGAACCGGCGTCCTCCCGAATGC
GAGGCCAGAGCGNTAACCACTCACCCACCACGCTCGGTTACCCGGTAGCACTGCCGGGTT
AGGTTAAGGCGGCTACGACAGGGGCGGAATGCGCAGCCAATAGAAACCCTGTCACCAGGT
CATTACGACCACACGGAATTATT
>VvP24XO3-578#LINE/Jockey
AAATATTCAGCNGTAGCCGCATCAGCCAGCAGTGCGTNAAGTCTGTCTGTNGCCCAATAC
CNAACNCGCAGCACCGACCAATAANGTGCNAAGTGTNTGCNGCAGTNAGACCNCAGGAAG
TNCCTTTCCGNGGAAGGTACNACTTCAAGAAGGCNGACTGGTCCGNGTTCNCAGAANTGC
TGGATNCCGNNGTGTCTNCCANTAGAACCAACACCAGANTGNTACGACACNTTCACCGCG
GGTGTGAAGAGATGCTCCAGAANGTCCATCCCCCGTGGCTGCNGGNCATCNTACATTCCC
GNTCTCACNTCAGATCNAGCTGCCCNGCTCANGGANTACAGCAATAATTGTTTCNAGANG
ATCCCTTTGGCGAAGCGACAGTGGAAGCNGGNAACAAACTTATCTACNTCNCTAAGTGNA
GCAAAGCGGGACCGGTGGATTAAAACTTTTGAAGACNTGGANTTCGCAAGAGACAGCCAT
AAAGCATGGAGACTTCTGAAGCGTCTAAACAATGATCATAAGACCAATGTNCATTATAAT
GTTACTGCCAACCAAATAGCACACCAGCTGCTACTGAATGGGAAAGNNGAATCAGACCAG
TCCAAAAGCAAAGCAGAACGATAGAAGNCGTCACGAGAGGAGAANAACGACCTCACNGNA
CCATTCAGCATGGAAGAGTTGATGAAANCGACTTNAAGANATTGCAAAANTGGAAAATCG
GCGGGTCTNGATGACATNACGACGGAGCAAATTAAGCACTTCGGTCTAACAACAAAGAAA
TGGATTCTNCAGCTCTTTAACAACTGTATGAGTAGATGTCAAATTCCGAAGATATGGCGG
AGGAGCCGAGTNATTGCCTTGCTNAAACCTGGNAAAGANGGNAACAATCCAAAGAATTTT
AGACCATTGCACTTTTATGTCACCTCTACAAANTGCTTGAAAGGATNATCTTAAACCGGT
CGCCCGTAGTTGATCCTNNACTTATNCCCGAGCAAGCTGGNTTCCGTCCNAGTAAAAGCT
GCACNGGACAANTGCTAAACCTNACNCAGTTTATAGAGGATGGATTTGAGGCCGTAAGGT
CACAGGNGTGGTNTTTGTNGATTTGTCAGCAGCGTATGACACCGTCAACCATCAGCTACT
NCTNGACAAGNTCTACAATCTGACAAAGGATTTCAGTCTNAAATCAAGCTCATCGCTACT
CTTCTGCAGAACCGTAGGTTTTTCGTTGACTTTCAAGGACAGTGCAGCCGATGGAGGNTA
CAAAAGAATGGTCTACCCCAAGGNAGTGTNCTGGCCCCAATTATTTTAACATTTATACNA
ATGATCGACCTTGCATCCAGCTGCCAGGAGCTTCGTGTACGCTGATGACCTNGCNCTGGC
NTCACAGAGCCAAAGACTTGAAGCGGTGGAGAGAAATTTGTCTGCCGCTCTTGAAGGTTT
ATCAAGCTACTATAGAGAAAATCAGTTAAAACCGAATCCTTCGAAAACTNAAGTATGCGC
CTTTCATTTAAGAAATAGANAAGCTCANCGTAAGTTGAAAGTAATATGGTCGGGTATCGA
ACTAGACATGTAACACTCCAAAATATCTAGGAGTGACACTCGACAGANCCCTCACATACA
AGAAGCACTGCATGAACTGCAAAANGAAAGTTTCCACNAGNAACAACNTCCTGCGGAAAC
TGGCTGGATCACAGTGGGGCAGCCAACCTGCAGTACTATTCGAACATCNGCTNTGGCACT
NTGTTATTCTGCTGCAGAGTATGCATGTCCTGTTTGGTACAGNTCANCTCATGCCAAACA
GGTGGACGTAGCNCTNNATGANACCTGCAGACAGGCTGCTTAAAGCCNACCCAGCTTTCG
GGNATNGCACCACCCAGTATCCGGAGAGAAGTGGCTGCGAACAAGGAGAGGACAAAAGTA
GAACGGGAAAGAACTCATCCACTACACGGCCATACACCACCAGNCAAAGACTCAAGTCCA
GGAAAAGCTTCCTGAGAACATCGCGGGAACTAACCGGGTCACCTGAGAAGGCAAGAGTAC
AGTTGTGGAAAATGAAGNTCCCCAACATCGGGACCACTGACGGTTGCAGAGCGCTTGCCA
CCTGGCCACGCAGAGGACTGGAAGATNTGGAGGTCCCTGAATNGGCTGAGAACAGGAGTG
GGCAGGTCCAAGGNNAACCTAGCGAGATGGGGTTATGCTGANGCTACCAATATCAAGTGC
GAATGAACCTCATATGCTCGAGTGCCCTATGTGCCCATCATCCTGCAACGANGANGACCT
GTTTCGAGCAACACACAATGCGNTTGAGGTTGCGAAGTNCTGGGCCAAGCGTGTTTAAAG
TTGTTGATTTGCACAATGTATTTAACTGTGTATTTGATGTTTNTGATACGAGAATAATAA
TA
>VvP24XO3-74#DNA/TcMar-Tigger
AATACAGTAGAACTCCAATTATCCGAACTCCGACTATCCGAATCGCTGATATCCGAATCG
CTTTTTTAATTAAGACGGAAACGTACTGCGAAAAAGCTTCCCCTCTTTTATAAAAACCAA
CCCAAAGCTTGGATGACTGCAGCATTGTTTACCGAGTGGTACGGCGAAATTTTCATCCCT
GAAGTGAAAAAGCACCAAAAATCTCTTGGAAAAGAAGGAAGTAAAGTGCTTTTGGTTGTT
GATAATGCACCAACTCATCNCACTNAAGAANTGTTGGAAAGAGGGAATGGCCAGTTTAAA
ACAATCTTTTTACCGCCAAACGTCACAAGCTTGTTGCAACCAATGGACCAGTCTGTTATC
GAAGCCATGAAACGCCATTACAGAAGGAAACTTTTAGTGGAGGGCGAAGAAGAAGGTGTG
TTGGCTAACCACAAAAAAATAAATTTGAAAGATTGCGCTTATATGTGGCGGAAGCTTGGA
GCTTGGTTAAGGCAGTCACATTAAGACGTGCGTGGAACAAGTTGAAAGGCATACCAACTG
AAGAAGAGAAGGAAAAGGAAAAAGAAGCTCAAGAAAAGGAAAGGGAAGAGACAGGAGAAG
ATGGGGATGACGTGTCACTTGAGGAATTCAGAAACATTCTTTTGAAAATTCCTGGATGTT
CAGAAGTTAGTGCTGAAGATATAGGAGAGTGGGTGGTGTGTGATTCGTCAGACCCTGGGT
ATGAAATTCTAAATGATGATGAACTTATTGAAAGTGTGAGAGAAGAAAGTGTCGAGGAAG
AAGATGACCTTAATGTCGAAGTTGAAGCAGACACGGGACCATCAGCTAGTCAAGCATTTG
CCGGCCTTGAAACTGCGTTGAAGTGGATGGAGCGTCAGCCCGAGTGTGACCACATGCAAC
TTCTCACTGTCAAGCGGATGCGCGACTTGGCTGCCCGAAAACGGATGAATACAGTCAAAC
AGCTTACTTTGACCGAGATGTTCAGCAAGCAATGACTTTTATTTACAGTACGGTACGTAC
ATACTGTACTAATGTACAGCACTTGTAAGTACGCTTAACATGTAAAAGTGTTGCCTTTTC
ATTTAATTAATTAAAAGCTCTTTTTCTTTAAAAATAGTTTTTTCTCCCATTTTCAACATA
CATACAGTAATTAATTAAAATAGACCCTTTTTCGGAAAAAATCCAATTATCCGAATTTTT
GATTATCCGAATGGGGTCCGGTCCCAATTGATTCGGATAATTGGAGTTCTACTGTA
>VvP24XO3-859#LINE/CR1
TTTGTNCAAAGTACAGGTTATTTNGATTTTCTGATCTTTTTTTCTTTTTCGCGTTTTTCG
AAAGCAGNATGTGTAGGGACTGTGATTGCTGTGTGCAGACGCGAGCTGAGGTGGCTGATC
TNCGCGCNNAGCTTGCAGCTNTGTTANCGAAAGTTACACAGCTGGAAGCTGCCGTAAAAG
GTTGCAGCAGATGTGATATTGGGGAANCTGATGTAGCAATGCCTATNACAGATTCTCCCA
TATCGACCGTCGTACCTGCAACCCAGGCTGAAGAGTTGGAGGCTGTGCCGCGGTCGCCTG
TCGGTGACTGGCGTATGGCCTCTAGACTTCGAAGCCGCACGCGGGGGCAGTCGAGCAGGC
TTAAAGGCCAAGANGCCGAACTTGTTCGACTGTCCAACCGGTNTGATGTATTGTCGGAGG
CTGACTCAGTCCCACAATCGTCATCCTGCGAGTTGACGGCCCCCCAGCCCGCTAGGTCTG
AGCAANCGCAGAAGGGGATTCTGGTAGTTGGGAGCTCTAACGTTAGGCGGTTATTAGAGC
CCCTTAGGGAAATGGCGGATTNCTCGGGGAAGAAATCCAACGTCCATTCAGTGTGTATTC
CGGGNGGCCTGATCCGAGATGTGGAACAGGCCATCCCGGATGCCATNGAANGGACGGGGT
GTAGCCAACTGCAGATTGTGGCTCATGTCGGCACCAATGATGCTTGTCGCCTTGGGTCGG
AGGTTATCCTCTCTTCCTTCCGGCGGCTNGCTGAAAGGGTGAACTCTGTGGCCGGTGGCC
GCAAGATNTCGGCNGAGCTAACCATCTGCAGCATCGTCGACAGAGCTGATTGTGGACCTC
TGGTTCAGAGCCGTGTCGAGGGGCTGAACCAGAGACTACGGCGTTTCTGTGATGATTGGC
TGCAGATTCCTCGATCTTCGCCATAGGGTCGAGTCGTGTAGGGTTCCCCTGAATAGGTCA
GGTGTGCACTACACACGTGAATCGGCTACACGGGTGGCAGGG
>VvP24XO3-1161#DNA/hAT-Charlie
ACCAGTGGTTCCCAACGGAGGCGGTACCNCCCACCGGTGGGCGTTGAAGAGATCANAGGG
GGCGTTTCTGGTCCAAGGNAAATTTAGGGGGCGTTGAGGACCAACCGCCGCCCCCTGCTT
TCCAGTATTATATCCGGCTTTAAGGGCTGCATCAAAGAAGTTTTTAATTGCATTCCCATG
ATCATATGTAGCCAAAAGAGGATTTAGCGTAGTCAGCAATTTATTAGCTAAGAAAAGAAA
CAGATTGTCAATAGTGGAACGCGGCGATTTAAGATTGCTGATGACAAATAAGGCACCAAA
TATCGAAAAATTAGTGTCATTACACCGAGCTCAGCCCTCTAATTATAATATTTTTCATGN
TTTTGTTAATCAAACTGTGAACAATACACCAATATTGTTAATATNTTTTAATAGAGTAAT
TTTAGAAATCTGTCCTTGTTTTTCTATATACGATATTGTACACTTCACCTAAGAGGGGCG
CCATCGAATCACTGTTTCAAAAAGTGGGTTACGAGCCAAAAAGTTGGAGCACTATGGGTT
ACATTATTTATTACAAGAAGGGGGCGGCGNGGTTCTTTTTTTATTATTTTCCTTTTTTGA
AAAGGGGGCGGTAGACCAAAAAAGGTTGGGAACCTATGTT
>VvP24XO3-305#Unknown
ATACGAGTATAAACTATACTTTCACGGCTGTCCAAGCGCAACACGTCATACTTATAGCTA
CAGATATACTGTTAACATTAGCATGTCGGTGACGCGAACTCATAAGATTTTACCCATCCA
AAAATCGCCCAACGCGCATATCATACGCGCAACACGTCATAGCGACGACGCGTCATAGCA
TGTCGGTGACGGGAAGCGCGAACTCATAGATTTACCCCCATCCAAACATCGCCCAACGCG
CCTANAGAAGTTTTCACTTCAAAA
>VvP24XO3-165#Unknown
ATTTTATTTTTTTAAATGGCNTTCGGCTCTNAGGCCATACAGCCAGCTCAACGTATTTTG
AATCTTCCAGTGTACTTTCAAATCTCGTATCTTTGTATTACAAGTATTATCTCTCAAATG
TTTTCTAGTCACAATAGTACGGACGACACAGGACGGACACAACACTTAATTAAAACCACC
CATGCCCGAGGCCGGACTCGAACCGGCGACTCCNGCAACGCGAGGCTAGCGCGCTAGCCC
CTACGCTACCGGGGCCGGCACTCGCTGGACNTAGAGTAGTNTTATTT
>VvP24XO3-485#DNA/TcMar-Mariner
AAAATAATAGTTTCTTTGTCGGATCAAGCGAGAAATTAAACAGCAGTGATTAATCTTGCA
GGTTCCCATGAACAACTCCAAACGTACTCCCTGCCTTTACGGCACTAAAATGCACTAAAC
TCGTCAGATTATATTGGNTGAACAGTATTTTAAATTCCAAATACACACATTTTATCGTCG
ATGTNGCCTATAAACTGCTAACAAAANGTTTTTCATGTGGAGTGCTAAATGAATCTGTCT
TCACGACAAACAACTAAAGATGCTGCTACATTAGTGGAATGAGACATCCGATGACAAGTG
TATTCGCGCTTGATATTAGAATTTATTTTCAAACAATTTGCCGTAAAATATAATAAGTTT
TTTATACGTATATACATACGATACGTATTTTGCAACAAGTGAAAAGGAAATAATGAATGA
AAAAATATTCAACCGCANGTGGGNTCGAACCNAGAANCAACAGTTCCACAGGCCAGCGCA
TTACCGTTCAGCCACTCCGCCTGTACAAACGGACGTGCTTCGTCCATTATATAACCAAAG
TGAAGATATATATAGATACAAAATCTCGTGANTGAATAGTTATTGATAATCTGTATAAAG
AATCAAACTGTTANAAACAGAAAAANAATCAGTTAAATAAAAATATGAGACGTGGAAGAA
AAATAATTTTCCATTTCGNCAATGTGTCTGTTCTTNTGATANCGCCTAGCTATGAGACAC
GATTCCTTGTATAGGAATTTCCGNAGCACTGCCAGAAGTCAGAAATCGTGACAACGTTGG
AGGAAGTAGATTTGGCAGCGTTGCAGGAGGAAATAAGTGTGAACTTTCCTATTTCCTTCG
GCCAAGAAGAACACCTTTATAACGCAAATAATACACGTAATAATTCATCACGAGCAGCAA
ATTCGGCTAAAGTTTTTATTTTATTATCCAACTTAAGACTGCAAGTCACAGCTGGAAATT
AAAAATACNGTGGTAATCCATGTTAACTGTAAGAGGGAAATCCAAAATGTAAGGTCTCCC
AAGCAAAGTTTCAATTTACTTTCTTCAATGTATACATCGTTTTAAGGGCTGAACAATTAT
ACAATTTTCTACNTCATCACCATTCGACGCACGCATTCTTGTAGACGCTGTGACGCTCTG
GCCTCTCATTCGGGAGGTTGGAATCCTAGNNNNNNNNNNNNNNNNNNNNNNNNNNNNNNN
NNNNNNNNNNNNNNNNNNNNNNNNNNNNNNNNNNNNNNNNNNNNNNNNNNNNNNAAATCC
TTGCTACTAGTCCTTTTCCGCCTCTAATAGTCGGACGGGTATTCAAACCCGCCTCCTCCC
GAATGCGAGGCCAGAGCGTTAAGGCTCATCCACTACGCTCGGTCCTCCGGTCCTAAGGCA
CTGTCGAACTTTCTTTACCGGTAGGCTGTGTTTGTTTGAATTTTTGCGGCTTAGNCNATT
TTGGAGTCGACTATCACGGGTGACGAAACGTCACCGTTCCACTTCACACACGAGACTAAA
GAACACTCACGCGAGCGGCGACATCCTTCTTCGCCAAATGGTGGCATCTATTTATGTTAT
TATACTGAAGTAATCGCAAACAAAGAATAACGCAAAAATTNCATGNTTTATTAAGTAATG
AGCNTTTAAATCCCGCAGGTATCAAGTCGCNACGCTGTAAAGCGGTAATTTTAGAACTCN
CTGCTTCAATCCCGATTCTCAATTAACTTTCTTTACTTATA
>VvP24XO3-227#Unknown
TTGGCAGTCATTGGGNACTGCCGACAGAAGTGAAAACTTAAAACTATGAATATCATACGC
GCAACACGTCATACTTATAGCTACAGATATACTGTTAACATTAGCATGTCGGTGACGCGA
ACTCATAAGATTTTACCCATCCAAAAATCGCCCGCGCCTAAAGAAGTTTTCACTTCAAAA
ACTAAAAATCTAACTTAGTCCACAACCCGAAGGTTGGTCGAATCTTCCCGAAGGAGATGT
ACCAAGCTATTGTGTCAGAGGCAGGAAGGCCAATTCCTTTC
>VvP24XO3-349#Unknown
AATATATATATTNATTTTACCACCGCCTGCGATATATTATCTCAGACATTGCCGATATAT
CGATAGTCTACTCCTTAGCAGTTCCCCCACCNTTTCTCCCGCTACCTAGCCAGTCATTGG
GTAACNTTCGGTGTGTGCACACCTCCNGAACCAAATGGCCCGTTTCTCTANCGCATGAAT
AAGGCTGTTACCGAAATATTGTGTATTTGTTTGTCCGCCTANGTGTTTTCTCTCGTCGCA
GCCGTCAACTTTGGTATGTGGTGGGTTAATTTCCCTTTCCTTTNTTATTTATATTTCAGT
TAATAT
>VvP24XO3-23#DNA/hAT-Charlie
TGTTTCTCAACCTGTGGTCCGCGGACCACTGTGGTCCGCGAAGATGGTTCAGGTGGTCCG
CAGGCAGAATATTATAAATTTTGATACCGTATTCGTACTGTATAAGGCTATAAGCCCAAC
TTTTTTAAAAGCCACGAATATTTCAATGACCAGGCAAAAATCTGGCATTTCCAGGATGAG
GATAGGACAGCATTGTTCCTACAATAGTCTATTCATTTCCAGTCGGCATCAAAAAGAGCG
CCGTTCGTCTAAGGATTAAGTAAATGGCCGTTTTCTGAGGGTCTTGCAATAGGTATAAGG
GACCGCGGTACGTGGTAGGGTTGGTAACGTAAGAGTGGTGAAGTAAACAAAAATAAAAGG
TGTGNGATCTGCGTCTTTTATTTTATTTTGTGCATGTAGGTCGGTGGTACAGTGTAGCGT
CCAGCTTATAGTAACATTATTATTCATTTGGTTATAATATTAAGAGTCTGGTCAATATNT
AATTAACTTTTAATAGTTCACTTCCAATTTCATAACTGTGTTTCCGTAGGATTTAATTGT
GTTATAATGGTACATAAAATATGTCCCAGATGTTAATAATATACACATAGATAAAAATTA
GGCCCGTNTAAGTTAGTGGTCCGCAACATTGTTTTTGACAATTTACTGGTCCTCGGGTTG
AAAAAGGTTGAGAAACGCTGCCCTAAAAGCTTTGTCAATGCGGGNAGGCAATATTGTTTC
TGTTTCTTAGTTCCTTTGAAGGAGAATTACACAAGTTTATGANTGCACGTAGCAGGAAAC
GATTCTCAAGCGAAATGTGTTCCACTGTCGTCGTGGTCATCGAAGGCAGTGCCGGATTAA
GAAAGTATGGGGCCCTAGGCACTCAAAAATATTGGTTCCCTCTGTTTTTGTTTTTTGAAA
ATAACTATCTGTATTTTATAAGTACAAAGAAAAGGTTTTGTAGATGACTAATTGAATTNA
TCATATTTTTTATTCAATTAAACAAACGAATTTTACAATTTATGATATTTTGAAAATTAC
TTTTATTTATCGTACACTACAATGAAACCAAAAAATTTAATTTTCATGCTTTTCATATTA
CTTTGTTTTATTTTGGATGATTTTATTTTTTTTATTATTTTTATTTAATGNAAATAAAGT
TAACTTCAGGGGACCTTCAAAAATCGGGGCTCCAGGCTACTGCCTAGTCGTGCCTATCGG
GTAATCCAGCACTGCCTGTAGGTCAANTCGTGGTTTTTGGCTAATCAATCANTGTTTACC
GTTTNGTCAATTTTAAAGCATTTATCATTGATTAATTTCAAAATCATTTCTTTAATNCGG
CAGTACACGCAGGTAATGAGACTTTCACACGTTACAAATCTTTATGTTGCGAGATTTTTA
CGCAGCTCTGAGCTGTTCTCCAGGCGCCTTTCACTTCAATAATGAAGATCAGTAAACCGT
CGAAAAATTTCAGTGTTGTCACTACCTGAGCAAATCACTTCGGCC
>VvP24XO3-831#Unknown
GAGCTATTTTTATTAGTAATAGTAGTAATAAATGTTGCAATAAAATAACAAAAATCTATT
TATGTTCCACAACTACTTCACTGAATTTTTAAAACAGTAAAAATATTCTGTTTGTAAGGA
GTATTTTCAGTTTAATATATCCGTATATACAATATTGAGGATTTGTCTCCTAGGTTTTGG
CTATTTTCATAGCCCTAGTTTTCTTACATTTCTTTGAAANATTTGAATTTCGTTTACCCA
GCATCTCTTAAAATTACTAATTTCATCTCGCGAATAAAAATGAATATAGTTTTAATTAAT
GGAAGCTCAAAACGTCAAAATATTAGCAATACATTGATGGAATCGACTAAATATCAACAA
CAAAAAAATACTAACATCCAAACAGCAAATAAATACTTAAGTGGCCCAAGGACGTTCATT
TCCGTTAGTAAAATTGCGATACTAAAAATGAATATTTTGATTTGCATTGAGTATCTGAAA
AAAATCTTTAAAAAAGAAGAACTTAATTTCCTCTATTTCTTTTTGAATATTTTTTTGATT
TTTTTTTTAGGATATATTGGTTCCATCAACAGAAATTTACATATTATAGTAGTAAGTATA
GTAGTAATTGATTCTTTTATCCATAATAATCAGAGGTATTGCGGTAATGGTTTCTCTATC
TGTGGAAACAACTGAATTGCCTATAGACCAGTTTACTATAGTTCATTCGTTTCGATCCAT
TAATTCTGCGCTAAAATATAAATTTCAATATTAAAGTAGTAATAGATTGTTTCTTCATAT
TCGGTTTCTTATTCTGCATACAGAATTGAATGACTACCGGCGAATTACCACTCCGCTTNT
CCGCCACTCCACTATCTGAATAAAACATTGATAAATTTNAAAAATTTACTTCGGGCAACG
CCGCATGGTTCTGCTAAATCGTCCAAGCTTANTATAGATCTTTTGATACAATATCGGTAC
AAAGCGATACATGATGTCACTAAAATGGCGCTCATGAAAGAAGCTTAATAACTAATAATG
TTTCAGTTCTCATTCTGGCCCAGGCTGCGTTTTAAAATTACCGCTAGAAAATCAAAGCTT
CTATCACTCGCACATTAATACATTCACTATATTGTATGTTAGTGACGTCATGAATAGCGA
AATAAACTTGACTTATTATTAACGCAGTAAATTAAATACTGAATACGTCTAAAACTACAT
TCAGCCGCATGAACTATGTCGTCAGCTTCATGACAGTTATTGAGGTAACGTAATTAAAAA
ATTTATGCTAAAATGCTTTTAACTTACAGTGTACAACGGAAAGTCCACAATTCTCTACGA
TCGTTAATATTGCTGGTCAAGTTTACATCGCGATAAAGTGACTTTTATTGCTCGTGATTT
AGTAAGGTGTATAATGAAATTAATTGTGATAGTAATTTATGATATACTAATTAGGAATCT
TGATATAGAAAATTCTGTTACTACTCGAAATGTAGNTCCAGNGCATTTAATGTGTTGAGA
TGTGTTCGTATCGTTTGATTTTGTAGCGGCAATATTAGCAGAAATAGTGGTTTGGTTGAA
ATGCTGCCTGGACCAGAATGTTTTTCGTTACAGCAGAAGGCAGAAGGAATTTAGTTATTA
TTAGTAATAAATAAGCAGCTTTCATAGCTCCGTGCAAATGAGGTGTATTGTGTTGTAAAC
GACTTTCAGTGTTACTTCATGAAACAATAAGTTTCTACATTAGCCCATTGAATACATTCG
TTTTAAGTGTAGCGTTCGATAGATATTTGCAGAATATTGAACAGTAAGTAAAAAGCACTG
TTTTGAACTATTCGTACAAAAATTCTGAACAAAAAATAAAAAGGGTTAGTTAAGTTTTAA
ATTTCGGCAAAAATAATTTGTAATACAGAGACTGTATAGTAACAAAAAAGAAACAGGAAA
TATTAAACCGAGATAGAATGGAATCCTTTACATTTTTATAAATACGACATTTGGGGCACG
GCCATTTTGCACTTTTAGTGAACCGACTTTCGTGCTGGTATACTCATAGCATTTTACTTT
TTTTCCAAGCTTTGATTTTTCACATTTATTATGACGCATATATTACGAACGAAATTATGG
TGTAATATTTGATATGTCATAGTATTTTATGTACGCAAATGAAAACATCTCTTTGCGAAC
TTGACAACAGTACCTACCTTTTTTTTTAATTTAAGGTTAAGNACAGATTTATATTTCCTG
CTTCCAAACTATTATTTGTCAAGTGCGTCAGTTTTATGGCTTTTAAACTAAACACAAACT
TGCATATGTAAGNAGGTTTTTGCTTTTATTTCTGAAAAGTAGTGTTTGCGATTTACGTAA
AAAGCAAAGAGTAAACGTGGCACGGCTGTCTACGAAGTAGGAAACTCTTTGTTGCTTGCG
AATTGATATTAATGGCAATTTCTAAAAGAACTATGCGTTTTTGCGGGATAAAATCTATCC
TATGNCACTTCGCACGCAATTAACTGACTTCATGCCAAATTTCATTTAAATATGTTGAGT
TATTAAGGCGTGATTGATTGCCGAAGTACATCCAAACACACATCCGAACTTTCTCATTTT
CTC
>VvP24XO3-286#LINE/Penelope
AAACAGAGAGATAATTTAATAGAATGTACAACACAGATACAATAACAAACAGAAACGAAG
TAACAAAGCTGTGNAGNNCTGCATTTCANCAAAACAAGCCGTATGTAGCACACATGTGTA
ACGAAACAGAAAATATTCACTGCAACGAGTGCAACGCGCAAGCAACTAGTGAAACATGTT
CAGCTGGAACTGCAATGAACAGTGCTGTAAAAGTGCGTGAAGTGCTGTTCCAGACCGCCA
TGTGAGTATTACCACCATAGCTGTGAGTACAATGTATATATATAAANAGTTGTACTGTAG
ATAATTATTGTAATAACACATGTAAAAACACATTTACAGCCACTGACGATGCCCCACACC
ACAAGGGCGAAACGCGTCTGGGGAATAAAATAAAATTAAAATTCACCAAAACAGTTGTTT
GTAGACGGAATTATTGTTCAACAACTGCGGAAATATGGCCTATNACCAGATTAATGATTC
ATCGTAGCTGCAGAATANAAGATATTTTTTTTTTTTTTTTTTTTTTTTTTTTTTTTTTTT
TTTTTTTTTTT
>VvP24XO3-568#DNA/TcMar-Tc1
CGGTGTGTAAGACCCACCATACTTGCTCCGGACACTACGAGAGGGCTGTACAAGCAATGA
TCAAACGCACGGCACAGCGGACACACCAGGAACAGCAGTGTTGGCCGTCGAAGGGCGCTA
GCTGCGCAGCGGTTGGGCACCGCCGCAGTCAGTGTCAGCCAGTTTGCCGTGGCATACGGA
GCTCCATCTCAGTCTTTAACACTGGTAGCATGCCGCGACAGCGTGTACGTGAACCGTATG
TGCAGTTGACGGACTTTGAGCGAGGGCGTATAGTGGGCATGCGGGAGGCCGGGTGGACGT
ACCGCCGAATTGCTCAACATGTGGGGCGCGAGGTCTCCACAGTACATCGATGTTGTCGCC
AGTGGTCGGCGGAAGGTGCACGTGCCCGTCGACCTGGGTCCGGACAGCAGCGACGCACGG
ACGCACGCCAAGACCGTCGCATCCTACGCAGTGCCGTAGGGGACCGCACCGCCACTTCCC
GGCAAATTAGGGACACTGTTGCTCCTGGGGTATCAGAGAGGACCATTCGCAACCGTCTCC
ATGAAGCTGGGCTACGGTCCCGCGCGCCGTTAGGTCGTCTTCCGCTCACGCCCCAACATC
GTGCAGCCCGCCTCCAGTGGTGTCGCGACAGGCGTGTATGGAGGGACGAATGGAGACGTG
TCGTCTTCAGTGATGAGAGTCGCTTCTGCCTTGGTGCCAATGATGGTCGTATGCGTGTTT
GGCGCCGTGCAGGTGAGCGCCACAATCAGGACTGCATACGACCGAGGCACACAGGGCCAA
CACCCGGCATCATGGTGTGGGGAGCGATCTCCTACACTGGCCGTACACCTCTGGTGATCG
TCGAGGGGACACTGAACAGTGCACGGTACATTCAAACCGTCATCGAACCCATCGTTCTAC
CATTCCTAGACCGGCAAGGGAACATGCTGTTCCAACAGGACAATGCACGTCCACATGTAT
CCCGTGCCACCCAACGTGCTCTNCGNGGTGTACGNCAACTGCCCTGGCCAGCGAGATCTC
CGGATCTCTCCCCCAATTGAGNACGTNTCGGACTGGATGAAACGTCGTCTCACGCGGTCT
GCACGTCCAGCACGAACGCTGGTCCAGCTGAGGCGCCAGGTGGAAATGGCTTGGCATGCC
GTTCCACAGGACTACATCCAGCACCTCTACGATCGTCTCCATGGGAGAATTGCAGCCTGC
ATTGCTGCGAAAGGAGGATATACACGGTACTAGTGCCGACATTGTGCATGCTCTGTTGCC
TGTGTCTATGTGCCTATGGTTCTGTCTGTGTGATCATGTGTTGTATCTGACCCCAGGAAT
GTGTATATAAAGTTTCCCATTCCTGGGACAATGAATTCACGGTGTTCTTATTTCAATTTC
CAGGAGTGT
>VvP24XO3-335#Unknown
TAAAAAGCATCGTAATCGTTACCATGTTCCCGGCAAGCTACACAGCAATATAAAAGAATT
GTAACGGAATTAAAATACGAATATAATANCTCTATCGNTACTCTTTAAGTAACTTTAATG
TTCATTAAGAGATACAATCATAATAANTATATAAACACAGATATTTAAANTCGTAGATAC
CCGCGGAAAATAGCTTTCGGAACAAGTTCTGCGCCGAATTTTTGAAAATTGTTCTCTTTT
CAGTTATGTTTCGATNTTATTTAAAAAATAAAAAACAACCTACTGCTTTGCCTCTATCAT
TCACATAANACTTNTATTGTCATTTGCGGGCAGTTATTACATAATGTTATTNCAATGCAC
GGTTAGTTTCTATTATTTNACAACCGTTTCTGTACTATTATTTTAAAATATAACCCCGTA
ACTCGGACCCANTTTTTAACAAGCTGTACATCTGAAANTACGAAATATTATCACATAGAT
CCTATCACTTGAATCAGCCAGTAATTTCTTCAGTTTGATTTTAGGTTTATACCCAATCGA
CGCTGGGTTATTAGANNNNNNNNNNNNNNNNNNNNNNNNNNNNNNNNNNNNNNNNNNNNN
NNNNNNNNNNNNNNNNNNNNNNNNNNNNNNNNNNNNNNNNNNNNNNNNNNNNNNNNNNNN
NNNNNNNNNNNNNNNNNNNNNNNNNNNNNAAACCTGCGTCCTCCTGAATGCAAGGCCAGA
GCTTTACCGCTCACGCACCGTGCTTNGTAATTTCGTCTTGCGCTATGGCAAGACAACATA
ACTTTTTCTATTACACTATTGACGTGTGGTCGAAGGTGAGCGAACTTAACGAAATTAACC
GCTTGTATATCTCTAGATGTAAAACNCCCACAACTCTATCCTTGCTTCGTGTGCCTATAA
TTGCATTTATCTTGGTGGCTGTAATGTTTCAAACTTGTGTCAGTANAGCAAAATAGACAT
ACGGATTAAATAATATTGTGTTATGATTGAAAGGAATCACTGTGTTCCACNATTCTTTAT
ACTAGCTGATGGATCTATACATGTCAATAATACTTCCTCCAAAGAAGAAGATAATATACT
TTAGGAGTTACATTACGTTTATTCCATATTCGCAACACTAGATATGAGAGTGGCCTTTCT
CAATAATTTAAAAAAAAAAAAAAAAAAAAAAAAAAAAAAAAAAAAAAAAAAAAAAAAAAA
AAAAAAAAAAAAAAAAAAAAAAAAAAAAAAAAAAAAAAAAAAAAAAAAAAAAAAAAAAAA
AAAAAAAAAAAAAAAAAAAAAAAAAAAAAAAAAAAAAAAAAAAAAAAAAAAAAAAAAAAA
AAAAAAAAAAAAAAAAAAAAAAAAAAAAAAAAAAAAAACAGAATATACCTACAGCGCCAT
ACATGCGTGTGACTTGAAGCCATAGTTGTATGACCCGGTGATTTGAANTAACCGACACCC
GNCGGCCAGTATCACGTATTAAAAGCATTAGGCACGCGATANCTACGCTCAAATTAGATT
CCCACCGATAACCCTCACCCAGGACAGTCGCATTGGTTTTGATTAGGATCGGNAACGNGT
CACCACACCGCTCGTTGATGAAATAATTCTCTTTTTGTTCTGTTAAGTGAATATTAGNGC
ATCTTTAATTNTAGTGCTCGCTGAAGTGTTATATCNAGTTCAAAGTGTGCGTGTGAATGG
CGNTGTACNATANAGTNCACGAGAAATGTTTTTCCAGCGNGTTTTCAATATCCAAAATGG
AATCAGTGAGTTATAGAAGTCTTCTAAGCAGGACAAAGAATNATTCCCTGGTAATGTAGA
AAGAAAGGTGACAGAACTGCAGCAAAATAAAACATAAAAATGCAGCTCTTCTTACTTCTT
TTACGCGGCANGTATAGTTTGTTCTATTTTATCAATTAATAAGATGATGAATGAGGTAAT
GAGAATTTTTTTAGTAANACCTCAAGAAGAAAAGGATCCCTGGCTGTGCCCGAGAAAGAT
GTTTTCCCAATAATTNATCATTTGCAGGAGTGGTTAGCGTCACCATTTGGTTCAGAATAT
TTATAATTACAAAAAAGTACACGACGCAAATATCAGTCACGTTNATTATANACCCAATAA
TTTTNANGATAANCCAACAACGAAAAACAGTACGTAACTGTCAACAGAAAGCTCTACGTT
CCACCCATTGGGTGAACTACAAGANAAGTANTAANTTTATGAATGGTCACTTATGGACAC
TAAAAAAANNCCTGNGAGGCAAGGATACTCAGATGCAGTTTAGAGCAAGGCATTNCTGCA
ACAATNTCTATACTCTTGGGTAAAAGATAATATTTATTTCAAATATGGAATAAAGAATAT
ACGAACGACAATTTAATAGTCAAATAATTTTTTTTTTACAACCAACTACTGTAGAACATA
AACCCACTGAGGNTATTTTTNTATTCCAATAATGGTTGATAAACCTGCAAATACACAATA
ATAATTCCAAATACATTTTAGTAAACTGTCTTACATTTCATATTAAACCATCAGCACACT
AATATGTCTAAATAATATNTCGAACATAATATAATCGCAAGTAAGTTAAGTAAATTTTCT
ATACACTACTAAACAANTTAGATATTCAAATTATCCGTATTAAAAGTGAAGGATCAATTT
AATACCTGTCATACTGTGCTCCTCCGACATCCCAAACANAACAGCACTAATAACACCCTA
GATTAATACACATTGGAAGTAAAATCATCAGCGCTATTGTTTGATTCAGCTATTACGCTA
TTTTATNAAAATACAAACTANCAAATATATCTATTTTTGCAGCATTGCTGAAAAGATTTA
TAGTGAAAATAACAAATATTCTGTAAGAATGAAGTTCACCCAAATAACTATACAAAGATT
TTTAAGATCCANAAACAATATAAAAGGTTTATCACAAATCTTACACAAAAATCGAAAATC
AGTACTACGGGTATATTAATTCTGTAGTGACTTAAAAGTTGTNTAGGCTNNTAAAGATAC
TCTACAAAAATAACNANAAAATGGCTATAACAAATGAAACTTTTTGGTGTANTTTCTNAT
TGTCAGGTTCTGTAANAAATTTTCAAAACTTAGGACAATGNAGGTATTTATCTGCACGAA
TCCGCTAATTACTCTTNAAACTATAACATCAATAGAATCTCCATAAAGTANANACAAAAA
NAANNATTAGNCAAATGAATTTTTCGATGGTTTTGAGGCGCAGACTGTAAAANATTTCCA
CAAACCCACAAGATAATGGNCGTTCACCTGAATAAATTCTCTAATGNNCCTTGAGANTAG
CAGACAGTGAAAACAAATTTCAGNAAATGTAAGGCCGTCTCAGAATGNNTNTACNGATGT
CTCTTACGCNTCNCGAGGCGACTATCCCCGTAAACGAATTTCCACAAATTTTACAAATAT
ACGGNNACTCGCCTGAATGANTCCTATGATTATTCTTAAGATTCTCAGACGACAAAAAAG
ACGTTATTCCGAATTTCAGAAGTATATGGNCGTTCGCCANAACGAATACTCCGATGCACT
TTTATGTAACNAGATTNTGTAAACAATTTTCCACAAACTTCACAAGNAAAGGGCGCTCAC
CCGAATGAATTNTCTGATGTCTTTNAGNTANCAANNNNTGTAAAAGATTTTCCACAAAAT
TCGCAAGAAATGGACGCTCACCTGNATGAATTCTNTNATGTTTCGTAAGACTTACAGANC
GCGTAAAAGATTTNTCACAAACNTCACAAGAAAATGGGCGCTCACCNGAATGAATTATCT
TATGNCTTTTAAGAGTCCAAGACGTAGCATAAAAATTACCACAAATTTCACAAGAAAACG
GCGATTACCTGAACGAATTACCATAGATATTAGACTAAAANATTTCCACAAACTTCACAA
GANAATGGCGTTCACCTAAACGAATCCTCTGATGCGNCTTAAGATTNCCAGANCACCGAA
AGATTTTCCACAAACTTCGCAAGAAAACGGNCGTTCACCTGAATGAATTCTCCGATGCCC
TTTAAGATTCCCAGACTNCGTAAANGATTTTCCACAAACTTCACAAGGAAANGGNCGTTC
ACCTGAATGAATCNTCTTATGNNNTTCAAGANNCCCAGATTGCGTAAANGATTTCCCACA
AACTTCGCAAGNAAATGGNCGTTCAANTGAATGAATCCTNTTATGNTTTATAAGATCTCA
GACCNCGTAAACGATTTTCCACAAACTTCACAAGAAAATGG
>VvP24XO3-1946#DNA
GGTATTTGACTACTTCTTGAAAATGGTTTTAAATTGTTTATTGGTACACCTTATTCACCG
AGTGAAGAGATTTTTTGACGAAAGTGCATTATTTTGCGTAAAATTCAAAGTTAAAATTTA
AAGAATTTAAAAGCCCGCCAAAACGCTCCTTCGCTGCCTGGCGCGTGCAACGACAGTCGT
GACGTCACACGTCTGTAAACGCTGCCGCTGNGAATGGAGCGTTTCCTATTACCCAAGTTT
TCAACTATTTTTTATTGTTTGTTGCTGGTTATTTCTTGTTATTAATGAAAGTTCGTTTTG
AATATAAAATCGAAAACAATTTGTAAAAGCCTACAGCGGAAAAATATCGAAAGTAGACGC
CTTATTTGTGGGGCTAGCTATAGAAACAACCACTGAGTTTTATTCTGTGGAGCTTAAAAA
TGTAACAACTTCAATTTGATATTGCGACAAAGTCACTTACGATTTTCTGTGAANCTCATT
TACACCGCAATTTCGTAGAGTTAAATGTAATACGTTGTTTAAGGCGAGAATTATTAGGGT
TAGGGTCCTGAGGTTCGATCCTCGCTTCGGAATATTTTCAGTTGGTTTTCTTTTGTCATT
TTCTTTGGATACTAGTTGCTGTTGGTTGCATCGCATAATNATTTTTTCCCGAAAATCCAC
CAGAANATCAATTTAATTTTTCTTTTCTTTTTTCTGAAGGCTTCACAAATTTTTGGATAA
CAAGCGAATTACAACCATTTGAAACAACCAAAGAAGATTTCAAAAAGGAAATTGGACGTT
ACTTGCACACCGAAAAAAAAGTTGTTTTTTAATGAAAATGACTTGCACATTAATAGACGC
AGTTATTGTCAGGAAGGTAACCTACAGTTGTATCGTCACGTAAAAATTCCAACGAAAAGG
ACACAANGCGTTCCGGAACTGTTGCAAGATTAGCATGAAATTTCTACANGTGATGTCACT
TCTAAAATAAATTCCATTGTTCACCGCCGTGCACCTGTATTTTTTGCATGATATTCTCTC
TCTGGTAAGTTTAAAAATAAAAACTTTTCATGTATGGTAGCAATTTGTTTCAAACGCTTG
CATGACGCTTAGCAACTATTATGAATTCTTCGAATAAAAACATGGTAGTGCAAAAAACAG
CAAACAAANACCGAAAAAATTCACGCANAAAATATTATCCCAACCAAGGTTCTTCGAACG
TAGGACGTTCTGAATTCCATTACCACTCTTCAATCACGCAGCTATCCTGACACTACTTCT
TAATTGCTTCTCTTTATGTTAATAGTGAACACTTATCACAGTTTCTTCATGTGAGATGAA
GTGAAACGAGGTAGGTAAATGAATAAACAAACAAATTCAGTTTCGTTGACAAGAAAATNT
TATTTATCCATAATCTTTATCTGCAATTGAGAAAAATGGCCCACAACATCCAGTTGTTCC
GAGCGTGGTGAGTGAGCGGTTAACGCTCTGGCCTCGCATCCGGGAGGACGCCGCACAGTG
TGATATTTTCTAAATCTAGAGGGACAAAAGTCAGTTTTGACACTAGTCTACGCAGGCAAA
ATAGTTATTTATATTCAAAGTAGACGAACCATATTATTCGGAACAAAGGTTTATTTTCCA
CGAATTCGCGCCTAACAATAGAAAAAATAGTTTGAACAATGGGCTTCCTGTGACCCACCG
ANCAAGCGCTTCANTCGGCCGCGCTANTCCATTGAGTTTGGTCGATGATTACGCTGTGTT
TCTGCGTGTATAGTGATTTGTGTGTTGCTATTGCTTTTGGCGAGCTTCAAGGTAAGTTTA
CGCATGATTTTTCCGTGATACAATAGCATCATTAAAACAGAGCGAGATTATTTTTAATTA
AAAAAAAACTACTGAGCCAATTTCATGTTGAGTTTTAGTTCATTATACCACATTATACCG
ATCTCTTACTATATTTATTTGAAAGAGCTGCTTATTAGCTACAAGAAATACCTTNATTTG
TTTGCGCATATTTGCGACACCCATACAACTTTTCTTTATTTTCAGCATGACTGCACAAAT
TTCGCGTACAGAATTTTTCGACGTATGGTTTGCTAACGCAAAACAATCAATCTCTAACTT
TCAATTTAAATATAAATGAGTCTCAAATAGAAGCTGTTACATTTTTAAGCCCAGTAGAAT
AAAAGCCAGTGGTTTTTTTT
>VvP24XO3-186#RC/Helitron
CTATATATATAAAGATGAATGTATGTCTGTTTGTTTGTTTGTTCTTCATACAAATCCACA
GTTTTCATCCGATCTCGATGAAACTTTGCACACTTATCCTTTGAAACAAGGAGAAAAATA
CTGTCTACATTTNGTTGAAAAATTNTCTGTATAAATAATACATGTTGTCNTATAATTTCG
AAAAATTACTGAACGGCGATAGACAGACGCGTNGGATGTGTANGTCTCTGTACCGCCTTC
CCGCGTAGCGGTCNGGTAGCTCAGTGGTTAAAGCGCTTGCTTACCGATGTTTGGATCGTG
GTCTCCGGTTCAAATCTCCGCGGAGGCAAAGATTTTTAAAAATTGTTTTTNATCGTANGA
GTCACGCCTGGACCGTCGGTTGTTCGGATTGCATGTTAAACTGTAGATANCACAAATTTA
GGGGTGCAATGCGAGGCAAATCGTAGGCGGTCNAGCAATGCTGTAGGTGTACACTTTTTT
ACGCTATATTGATCCCTCAGGNTTTGTTNTTCGCAGTCAGTNTGTGTGTGATCTACANTA
ATAATACTATAAATGCGAAAGTAATCTCTGTCTTTTTGTTACGTTTTNACGACTAAACGG
CTATACCGATATTGATGGAATTTGACAAGAAATACTTGATCNNTAGGAAGGACACAGGAC
ATTTTTTCCGGTATGAATAACAGTTTTTGTCATGAAATTTTGAAAACTTACCGAACGGTG
ACAGACAGACGGATGCGTGTGTNAGTCTGTAATGTTACATCGGTCGCTCAAGCTNTGCTT
CTCTCGCAGTCAGTTAGTGTATGATCTGTTAATAAATTTCGTTTAGAGACAAAACTTATT
ATTTAGTATAGATGTCGATTTGCTCTGCACTGTCACTATTACTTTGTGTCTGCCTAAAAG
TTTCTGGCACCAGTTTATTTTGTCTTCTTTTTTGACATGCCTCGCGGGCGTAAACCGGCC
TAAGGTGTAGCTCTAGCAGAGCACGAGCAGCTAAAGTTATTAGAACCCAAGAATCGGATG
CTCATGCTGAAGAAAGAAGAAAAGACAAAGCTGAAATTAAAGCTGCCCTCAGTTAACCCC
CCCTCCCCCACNTCCCCGCACCTTCGTTGTTTTTCTGTTTTTAAATATGTTGGAAATTGA
TTCTCTTCATCAGACAGGTTCGACGGTAGAATGATATGGTGATGGCTTTCCTGTCATATT
ATGCCGACTCGGTGTTGTTTGGGACCAATCCTTCGTTACCAACAGCTTTCTATATCCAAT
TCTGGCAACGAAATTCTTAATT
>VvP24XO3-297#LINE/I-Jockey
TCGGGCATAAGACAAGTAAGTCATTTACAATAAAAAATGGATTACCTCAAGGGTCAGTAC
TAGCTCCATTGCTCTTCAACTTGTACACCAGTGACATGCCNGAAACAACCGGCGATAAAT
TCTGCTACGCTGACGACTTAGCTATCGCCGTCCAAACTGCCACATTAGAGGAAGGTGAAA
GCACTCTCTCTAACGACTTAGAAACCTTGAACGCGTACTATANGAAGTGGAGACTTTGTC
CGAACCCGATGAAAACAGAAGTATGCGCATTCCACTTGAGCAATAGAATAGCACATCAGC
AGCTCAAAGTGAACTTCTGCCACCAGAGGGTGAAACATAATTTCCATCCTAAGTATCTTG
GCATCACCTTAGACCGCTCCTTAACATTCAAAAAACACCTNGAAAACACAAGTCAGAAAC
TGAAAACACGAAACAACATCATGAAGAAGCTAGCTGGTACTTCGTGGGGAGCTGATGCGG
ACACACTACGAACAACCGCTCTCACCATGGTTTACCCTGTTGCTGAGTACTGTGCTCCAG
TGTGGCAACGTAGTGCTCATACTAGAAAAATCGACGTCCACCTGAATGAGTGTATGAGAG
TAATAACTGGCACNCTAAAATCCACCCCAGTCCCCTGGTTGCACCTGATCAGCAAAATAC
CACCTCCAGAGGTAAGACGCCAAGAAGCAACGGCACGTGAGTGGATAAAACTACACCATC
CTGACCATCCACAGGATCTCCCAATCCACGAGGTCCTAAATGACTTACCCCCCACTCGTC
TTAAATCCAGAAATCCGGTATGGCAAGACGTATTTGACTTTGATGTCAAGGAAAAATGGC
GACAAAGCTGGAACTCCGCATCTGTGAAACATCCAGATATTAAAGATCCCACAACTGGAC
TTCCGGGATTCCACCTGAATAGAGACCAGTGGGTCAAACTAAATCGCCTAAGAACAGGCC
ACGCGAAATGCAACGCCATGCTGTATAAGTGGGGNCTTCAGGATTCTCCTGCNTGTGACT
GCGGNGCTCCTTCCCAGAGTGTGGAGCATATCATCAGGGAATGCCCTCTACGGAAGTACG
ATGGACCATTTGAAGATGTTTTCGGAGCTACAACTTCCTTCATAGAATGGCTGGAAGAAC
TGGACATCAGCTTGTGAACGCTACCAACGTTCTTGTCGTTGTATATATTTATATGTATTG
TATTAGTTGCTTAGCCATACGACAAATAAAATAA
>VvP24XO3-576#DNA/Zator
GGGCGTCCATTAATTACGTGAGGTGAAATAGGGGGGGGGGGGGTCCGGCGAAATCTCACA
CTCACCAAGGGGGAGGGGGGTCGACGGAAATCTCACGTGAGGTTTTGAAATTTTAGTAGG
ACNGTAGAGCTAAAAAAAAGTCTACAAACGGCCTTTAGGGGGGTTGGGGGGAATATAACC
GNCTTTGGAAGCATGAGACCTAAAAAAAAGGTCTCAAAAAGTTACGAGGTCGATTGTAGG
GGGAGGTCTCACGTCAAGATCTCACCAGGGGGGGGGTCCGACCAGATCTCACGAAATCTC
ACCAGAGGGGGGGGGGGCCGGAATTCCGGAAAAACACCTCACGTAATTAATGGACGCCCC
CT
>VvP24XO3-107#DNA/TcMar-Tc1
TACACAGACGGAAAAAAAAATCCCAACACCAAGAAAGACTTGTGTTAGATAAACGAAATT
TGGTAGGCGTGTTTATACATCTGAAAGATGACATCGATTCAAATTTCGCGCTTCGCGCAT
AAGTGTGGCGCTAGTAGCGCTACTCAGAGCTTGCAAATCAGGTTTGCTTTAAATACGCGC
TGTAAAGTTTGTGAACGTTATTTACCGCTGAGATTTGACATAGTGAGTTGATGTTAGCCA
AGAATGCCTTTAAGAAGACGAAGAAGCCATTATCAACAGCTCACCGAGTTTGAACGAGGT
CGTGTAATAGGGCTACGAGAAGGTGGATTTTCTTTTCGCGATATTGCAGAAAGACTTGGC
CGGAATGTATCCACTGTGCATGATTGTTGGGTGCAGTGGTCAAGGGATGGTACTGCCTCA
AGAAGACCGGGTTCCGGGAGGCCACGTGGCACTACTGAGAGGGAAGACCGCCGTATTCGG
CGTACAGCTGTGGCGCATCGTACTGCGTCTGCGGCAGAAATTCGAGCTGCAGTTGGTACC
ACAGTGACACAACGAACTGTTAGAAATCGGTTACTTCAAGGACAGCTCCGAGCCAGGCGC
CCTGTAGCGTGCATTTTTTTTTTTTTTTTTTTTTTTTTTTTTTTTTTTTTTTTTTTTTTT
TTTTTTTTTTTTTTTTTTTTTTTTTTTTTTTTTTTTTTTTTTTTTTTTTTTTTTTTTTTT
TTTTTTTTTTTTTTTTTTTTTTTAGTGTTGGTCAGAAGGAGGCCAGGGGAACGCCTGCAA
CCAAACTGTCTGCGGCCTAGACACACTGGACCTACACCTGGAGTCATGGTCTGGGGAGCA
ATTTCCTATGACAGCAGGAGCACTCTTGTGGTTATACCAAACACACTGACTGCAAATTTG
TACGTCAGTCTGGTAATTCAACCTGTAGTGCTGCCATTCATGAACAGCATTCAAGGGGGA
GTTTTTCAACAGGATAACGCTCGCCCTCATACCGCTGTTGTCTCGCAACGTGCTCTACAG
AGTGTCGACATGTTACCTTGGCCTGCGAGATCACCAGATCTGTCTCCAATTGAACACGTA
TGGGATATCATTGGACGACAACTCCAGCATCATCCACAGCCAGCACTGACCGTCCCAGTA
TTGACAGCACAAGTACAACAAGCATGGAACTCCATACCACAAAGTGACATTCGAAACCTG
TATGACACAATGCATTCACGTTTGCAGGCTTGCATTCAAAATTCTGGAGGTTACACCGGC
TATTAATTTAACAGTATTTCACATTTGAAATGCATTTTCTTGAGCTTAAATTAACCTGTG
ATCTTGAAAATTTAATCAATTAAACATGTTAACTTGACAAATGCATTGTCCAAATTTCAT
TACTCTACAATAATTTTTTCTTGGTGTTGGGATTTTTTTTTCCGTCTGTGT
>VvP24XO3-867#DNA/TcMar-Tc1
AACTGAAGAGCCAAAGAAACTGGTATAGGCATGCGTATGCAAACACAGAGATATGTAAAC
ACTCAGAGTACGGCGCTGCGGTCGGCAACGCCTATATAAGACAACAGGTGTCTGGCGCAG
GCGTTAGATCGGTTACTGCTGCTACAATGGCAGGTTATCACGATTTAAGTGAGTTTGAAC
GTGGTGTTATAGTCGGCGCACGAGAGATGGGACACAGCATCTCCGAGGTAGCGATGAGGT
GGGGATTTTCCCGTACGACCATTTCACGAGTGCACCGTGAATATCGGGAATCCGGTAAAA
CATCAAATCTCCGACATCGCTGCGGCCGGAAAAAGATCCTGCAAGAACGGGACCAACGAC
GACTGAAGAGAATCGTTCAACGTGACAGAAGTGCAACCCTTCCGCAAATT
>VvP24XO3-111#LINE/Penelope
GGCACTGCCATGGGCACNCGNATGGCCCCGTCCTATGCTAACCTNTTCCTGGGCCGTCTG
GAAGATATTTTCCTGAACNACTCNCCCCTCCTCTAGNCCCNCNGTGTGGTTCAGATACAT
AGATGATATATTTNTGATCTGGACCCACGGNGAGGACCANCTCCTAGAACTTCCCCANCT
CNCTAAACGATAACCACTCCATCAATTTCACNCGGNCNTACTCCCGCACCCGTATCACCT
TCCTCGACTAGGACCCCTACGACGGGTGCCCTCCACACCTCGGTNCGCATNAAACCCATT
TACAGCGATACCTACACTTCGACAGTTGCCANCCATCCCACATCTAACGTTCCCTCCCNT
ACAGCCTTGCAATCCGTGGCAGACGCATCTGTTCCGATNATGAATCACTTTCCAGGTACT
CCCAGAANCTATCCCAAGCCCTTATTTCCCGCTGCTACCCCCATGATCTTGTGCAAAAAC
AAATCTCCCGTGCTATCACCCACAACCCTCGTTCTGCACCTCCTAAAGCCGACCGTAGCC
CNATATTCGTCACCCAGTTCTCTCCTGGCCTGAGTCCATCAATCAAATCCTTCATCGTGG
GCATGACTTCCTACGCTCCTTCCCNGAAATGCATCTCCTCCTACCNAAAATCCTACCCAC
TGCCCCCCGTACATGCTTCAGCAGACCGCCTAATCTCNANAACATCTTGGTCCACAAATA
CTCCCTNCCGATCTCCCAAACCGCCANATGGATCTTTCCCATGCAACAGACCTCGNTGCA
AAACTTGCAGCATGCACCCCGCCACTACNACNTATTCCAACCCTACCGCAGGGGAAACCT
TTCCCATNATTGGGCATGCCACATGCNCTACCACNCACNTCATNTACCAGCTCACCTGCC
GCCACTGCNCTAGCTCATATATAGGCCTCACTACNCANCAACTNTCNNTCAGAATGAATG
GCCACAGACGAACAGTCCACACCGCAACCTAGACCATCCNGTTGCGNTCCATGCCAACTA
CCACAATTCTAACGACCTCAACGACTGTTTCGCNGTNAGAGCAATCAGAGTTTTCCCAAA
TACCACCGCCGCTTCAGAACTCCGNAGATGGGAACTTGCNTACCAAAATATCCTAGATAC
CAGACACCCACCTGGCCTAACCTCCGATAAAATTGCCACCTTTTGACCCATACTCATTTT
>VvP24XO3-93#Unknown
ATGCCCCGTTTACACGGTGCGAGTTGACTGGAACGAGTGTACTGTCTTGCTGCGCGCGCA
GCACTGGATAGTCCACTCTCCTCGTGTNAACAGGTACAAGACAGACAGTTGACTGAGGAT
AGTGGACTCGGTTCACGACCAACTTTCGGCGTGCGAGTTCAACAATCAAGATGGCGACAA
CTAACAAGTCGCGTAAGCGGAGTGAAGCAGAGGCATTAAAATCTTTAGAACTGCATGAAA
GTGAGGAAATTCCGTGGAATTTTAAGAATAAAAATTATAAGAACAAGGATTTTAGAGACT
CTGCTATCAAAAAATTGCTTCATAGCGGTGTCATTTTTTATGTATCGGAAAAAATATTTC
ACAACAGCTCTTCAAATTGAGATACAGTTAGTCTTAAATGATGCAACTCTACATTTTCAC
TTGCAACTTTATTTTNAAAAAGGCGCTGAGGCATTTAAAGCATTTCTTTTTAATATCCAC
TCTTTTAACCATTTTCTACGTTTTATTTTGTTATTCTTCATATCATTCAACATTATAATC
AACAAATTAGCTACGATGTTAATTCCTTCCTGTAATATGGACATACTATTTTCAACAAGA
TCACAATGTAGGAGTAGAGAACTGTCCTCACAGTGGACAGTGCACTGTCTTCTAATTATT
ACTAGCATGCTAGTCCACTCTCTTACCCCCACCACCGACGGTCCGGCCAACTGTCGTTCC
AGTCAACTCGCATCGTGTAAACGCGGCC
>VvP24XO3-221#RC/Helitron
TTTTAACCGACTTCAAAAAAAGGAGGAGGTTCTCAATTCGTCTGTATTTATTTTTTTTTT
TTTTTGTATGTATGACCAGCGATATCTTCGCCAATTTTGAACCGATTTAAATTAAATTTT
TTTAGTGGATAGGGTATACCTCCAAAGTGGTCCCATATGAATTTCATTGAGAAACCACCC
CTTCTACCCCCNTCCGCCCCTTAATNTTTATACAAATCCACATTTTCTNTCCGATCCCGA
TGAAACNTCGGACGCATATAGCCAAAAANAAACAGAAAAATACNGTCAACTTTTNGTCTN
ANAAAACTGAACCCCTCTCCCCCTATCCACCCCCTTAATTTTTGCCAATTTTCTTTATNC
AAAGCTACAGTCGACACCATTTAACCGATCTCCATTAAAGTTGGCAATTACATGTAGTTT
TTCATGGAGAAGGTTTCTGACCAAAAAATNAAAATAAAAAACNACCCCCTCTCCCTTTAC
ACCCCTTAATTATNNNNNNNNNNNNNNNNNNNNNNNNNNNNNNNNNNNNNNNNNNNNNNN
NNNNNNNNNNNNNNNNNNNNNNNNNNNNNNNNNNNNNNNAACTTCCAAAGCTCAACCCCT
CTCCCTCCTTCCACCCCTTTAATTNTTGTCAATGTTCTTCATAAAAAGCTACACTCGACA
CCGTTTGACCGATTATCATCAAAGTTGGCATATACATGTAATTTTTCATGGAGAAGTTCT
GACCAAAAAATAAATAAATAAAAAACCACCCCTCTCCCCTTTACACCCCTTAATNNNNNN
NNNNNNNNNNNNNNNNNNNNNNNNNNNNNNNNNNNNNNNNNNNNNNNNNNNNNNNNNNNN
NNNNNNNNNNNNNNNNNNNNNNNNNNTGCCAATAACTGAAGCCCTCTCCCCCTATCCACC
CCCTNAACTTTTGCCAATGTTCTTTACANAAAGCTACAGTCGACACCATTTAACCGGTCT
CCATTAAAGTTGGCATATACATGTAATTTTTCATGGAGAAGGTTTCTGACCAAAAAAAAA
AATAAATAAATAAAAACTAAACCCCCCATGTCTCCCTTTAACCCCTTAATNNNNNNNNNN
NNNNNNNNNNNNNNNNNNNNNNNNNNNNNNNNNNNNNNNNNNNNNNNNNNNNNNNNNNNN
NNNNNNNNNNNNNNNNNNNNNNTGCCAATGCTCGACCCCTTTCCTCCTTCAACCCCATCG
ACTTTTGTCAATGTTCTTTATAAAAAGCTACAGTCGCGATCGTTTGACCGATTTTTGTCA
ATTTCTTTTTAGAAAGATACAGTCGGCACCGTTTGACCGGNACTCNATCACAANGTTGGC
GCANATACATGTAGATTTTTCACGGATAAGATTTNCGNCCATTTGGAAAANTACAAAGAA
TTTTTTTTTTTTTTTTTNNNNNNNNNNNNNNNNNNNNNNNNNNNNNNNNNNNNNNNNNNN
NNNNNNNNNNNNNNNNNNNNNNNAACTTTCACAAAAACGCAAACCNTATCCCCCTTNCTA
CCCCNTTAATTACTGTCAANNNNNNNNNNNNNNNNNNNNNNNNNNNNNNNNNNNNNNNNN
NNNNNNNNNNNNNNNNNNNNNNNNNNNNNNNNNNNNNNNNNNNNNNNNNNNNNNNNTCGA
GAGTCCAAACNCCGCTCCTTCCTTTCCATCNTTTTTTTTTTTTTTTTTTTTTTTTTTTTT
TTTTTTTTTTTTTTTTTTTTTTTTTTTTTTTTTTTTTTTTTTTTTTTTTTTTTTTTTTTT
TTTTTTTTTTTTTTTTTTTTTTTTTTTTTTTTTTTTTTTTTTTTTTTTTTTTTTTTTTTT
TTTTTTTTTTTTTTTTTTTTTTTTTTTTTTTTTTTTTTTTTTTTTTTTTTTTTTTTTTTT
TTTTTTTTTTTTTTTTTTTTTTTTTTTTTTTTTTTTTTTTTTTTTTTTTTTTTTTTTTTT
TTTTTTTTTTTTTTTTTTTTTTTTTTTTTTTTTTTTTTTTTTTTTTTTTTTTTTTTTTTT
TTTTTTTTTTTTTTTTTTTTTTTTTTTTTTTTTTTTTTTTTTTTTTTTTTTTTTTTTTCA
AACTACTCTTCGCCTGTACACCTCTTAATTTTTTTTTTTTTTTTTTTTTTTTTTTTTTTT
TTTTTTTTTTTTTTTTTTTTTTTTTTTTTTTTTTTTTTTTTTTTTTTTTTTTTTTTTTTT
TTTTTTTTTTTTTTTTTTTTTTTAAGCCCCTTTACCCTCACCCCTTTTAATTTCCAATGT
TCTTTACAAAAATCCACAGTTTTAAATCCCGTCAAAATCAATTAAGCTATTTTTAAGTCA
TGGCATAATATTTATAAAATAAATGTGTCGTAATGTCTCAACATGTACTTCAGATTTCAA
CTTGGATCCCAAGCTTTCACCTTGTGAAAACCAATTAAAAATCTATATTTTCTGTGTGAT
GCCGGAGCAAACAGATATATTCCAGAGACAGATTTCTGTATGTGGTATGTATTAATGCCC
AGATGTTACATGTTTCGGTTATCGAGCAGCAGCTTTGACAGATGTTATGATAAGATCGAA
ACGTAGCCTGACATTCCTTAACACAACGCCCAATTCACCCCGTTCTGGAAGTNGTTGTGG
TATATAAAGACAGAATTCTTCTTTGAAAGCAAGCGCTTTAATCTCTGAGCTACCAGGAAG
TTCGCAAAATGGGAACTGCTGCGGCATATTTAAAATACAAAACGAACTATAATACCACTA
AAAAATTTAAAAATAAAATAATTGTTTAAAAAAACATAAAAACCGCCTTCAAAAAAAGCA
CACTAAAAATTTTAAAATAACTTTATACCTTGCTTAGGAAAAAGTAAATCTAAATGGACA
ACATTTTACATTACTNTCATTGAAATTTTNACATTAATTAGTTATTTTTGGAGTCGGTGC
CGGCGAAAGCAAGAAAAACAAAAAGATAAAAACAATAAGGAATAACAATAATACATAAAA
AATCATGTTACTNCTTACCTACAATTAATGCTAGAAACATGTTTCAACAAAACTGAAACA
TACAGATGATACGCCGATATTATNCTACTGTAAATCGTTTACTGCATGATGCAGCCTACC
AACTGACACTGTAGCGCCAGAGATATGCCTGGATGACCAATAAGGCCGAGCCACAGATTA
AAATACTGTTAATTTGTTTCCCTAAGCTGTCTCCCGCAATAACACTATCTGCCTCACGAC
ATGCTGTAAAATATTGGGAATTTTTGTTCGTACTCCCCGTTTCGCCTCTAACACCAAAAG
AAGTTCAGTAATTCGATCTTCGCGATGTGACAGCTGGCACCGACTCCAAAAATAACTAAT
TAATGTAAAAATTTCAATGACAGTAATGTAAAATGTTGTCCATTTAGATTTACTTTTTCC
TAAGCAAGGTATAAAGTTATTTTAAAATTTTTAGTGCTTTTTTTGAAGGCGGTTTTTATG
TTTTTTTAAACAATTATTTTAT
>VvP24XO3-157#Unknown
AAGTGATNGTTCACGTACCTACTATACGTACTAATAAGTTCCTACAGTNATNAATCATGA
ATCTATGCGAGCAAAGAAAATGGTAGTTGATGTTTTTACCTTTGTGAACGTTCGTATAAT
TTTATTACTCCGATATGTACGGAAATAGTTCAATTGTTCACTTACTTGCCAACAAATGGC
AACATTGGCCTTTTACCGTANAGTGTGTTCAAATCGTTCAAACTATAACAGATTGACTTT
GCGATNCAATTANGGATTTTATATCATAGTTCATAAACACAAAAATAAAACAATCTGTTC
GTACACACGCCAGGCGCAACGCTTCAAATATTGCTTGCAGAGAAGCTTTGTGAACAATAC
TGAAGCGTGCCTGCGGGTCATCCACAGCCATAAATCTTCCGAANTAGTGACAGTTTCAAG
GGGTGGTAGAAACAAATGACGTGCACAAATGTTTAAAACATTTACGTACAACCTAAATTC
AGAAGGAGAANCAAGAAAGGAAAAAGAGGGCTTGCTCCTCTGCTTTTACCCGTCCAGCCA
ACATTTCTTTGATAGTTTATCAGTGAATTAACAGCACAAATCTCAAATTCCACGTGACGA
NGTCGCGAGTATTAAATAATACAATTATTAATTTTCAGANGNTAATTGCGNTAANNTGGG
AAGAGAACATGTTTTA
>VvP24XO3-212#DNA/P
ATCTCTGGTATGTCTTCAAGTTGGTCAGGCTCTANGGGAATCTATGCCATGNGAGCTATG
ACACATGGAGGAAGGAAATATATGGAGGAGAAGTGACGTTAAATCTGTGAAGCCGGCTCT
AAACTCTCGGTACTGCGCATGGCGGCGGCGGCGGTATTGCAACCCAAACAATTGCGGTGT
TCGCATTGTGTCTGATGCTGTGATTATTTCATTTTGTAATGTGTATAAGTNTTTTATAAT
GCCANCTTGTGTTGCATACGGTTGCACAAATAGGCNAGANAGGAAAGAACCTGGAATATC
GTTTCATAAGTAAGTCGCATTGTAATTATCGTTCTTGAAGTGNGCGGTAGGTATTGCAAA
CTTTGGNGCCTGTCTATAAATATTTAGTCATAGCTCTCAATGGGATGACTTTGTTCTCAA
ATTTTTGTTGGTGTAGTGTAGAAAATCAGCATACCTTGCTATTTTGCACATAATAGACTA
GCATTACTTTTTAACGAGTGTTGAAAATGAGATTTAAAGGGGGGGTGTTTTACATCGCGA
TTCAGTGAATTTAGTATTGCGCTTTCTTTCGTCACGTTGCAGTTTATACTGACAGTGTAC
GATGAAATTAANTGTGNTAAATTGTGCTATGCGANCTAGGAANCTTGATGAAGCAAACGN
TGTTACCGCAAATACAGTTCGCGATTCAAATACGCGTGTGTGGGTGTGTCTACATAGTTC
GATTCTGTAGCGGCAATTTAATGGAGATTGTGGTTAGGTCTAAATGCAGTCTGTACCAGA
ATGGTTTTGTTGTTCCATAAGGGACAAAGAATTTATCTATTACTGTTAGTAATTTCATGA
GAACCANGTTAGTGACAAAACGTGTATCGCGATGTAAACTACTTCCATTTAAGCTATTCC
CAATTAAGCTTACGATGTATGGTAACAAAAGATAACTATTTTTATTCTGGTCTAGGCCNC
ATTTCAACCTAACCACAAGTGGTAGTAAAAAAACTGAAATATCCATTCTGCATGTCCACC
ATGTAATTCATTGTGGCTTTGGCAGAATTAATTTTTGGTCCAGGCCGCATATCAACCCAA
TCCCAGTATATCCCGAAAACTAAGCAAGATATCGAAAAATTTTATTCTTTATTTTCGATT
TGTCTCGTCGTGTTACATAAGAATCGATCATTAAATTTGACTTTTGCGAAATTTTTCTTC
TATTTCAACTCAAGACACCTCACTTTTGANACAGTATATCTCGAGAACTAGGCGAGATAT
CGAAAATTTTTATTCTTTATTTTCNATTTGTCTCGTCNTTTTAAATAAGAATCCGTCATC
AAATTTGACTTTGGNCAANTTTTTCTTCTGAATTTCAACCAAAAACATCTCACNTTTGAG
ACAGNATATCTCGAAAACTAAGCAGGATATCAAAAAANNTTATTCTTCATTTTTNATTTG
TCTCGTCGAGTTACGTAATAATCCATCACCAGATTGCGGCGTCACGNTTATCCTAGAGTC
CCCTTGAGGTTTTTGTACATATNCCCCGTGTCTGTATGGCAAGTAATATGGCGGCCTCCC
CACCCCACTCCTCCTCCGCCCGGCTTCACTTCAATGCGTGGTGAAGGTCNCTTGCGTCGT
CTCCATATATTTCCTTCCTCCATGCNGAGGTTGTAATACACAGAGAAAATTGTT
>VvP24XO3-71#DNA/hAT-Ac
GATCTGTTTACACGACAATGCCAGCTTNCTGAATTTCACAGCTCATNGGTTATCTTCTGA
AGTCAAACTAGAACATGGTTTTGCTACGAAGCATTTCCCTGGTTCTCACCCTGGAGAAAA
TATAGCAAGGGAGCTTAATAGTATCGCAAATCGTTGGGCTATTGACCAAAACAAAATACA
TTTACTCATTCGTGACAGTGGCGCCAACATGGTGAAGGGTGTACGCGTGGCTGAGTATGC
TTCTGCNAGATGTTTCATCCATTTGCTTCAGAGAATTTTAACCGAGCCATTGAAGATCCA
GCCTGAAGTGGCAGGAGTGATTGTTAGTGGTAGACGTCTCGTTACGCACTTTAATCGTCG
GGCTTAGCTCAAGAAAAATTGCTGGCGATTCAAAAAGAAAAATTTACCCGACCGTCAGCT
GGTGCCAGATATCAGCACGAGATGGAATTCTACCTTTATATNACAGAGTTCCTGTTGGAA
CAAAAAAGNGCTATATCGCTATATGTGGNTGATCGCGGAATACACACTAATTTGACGCNT
CAGCAGCGGTGTTTGATGGTAAAGTGCGTTAAGCTATTGAAGCCCTTTGAAGAAATATAC
AAAAATAACAAGTTCTGGTCTCCTACTGCAATTCCGAAGTAATACAATTATCATAAGTTT
CTGCACTAAAAAATATTTAGATAACGATGAAAAAGCATAAAATGAACTCCTGACTTACCA
CACATCGGAGCCTCTTTGAAAACCGAATTAAAATAGTCGTTTCGGCTCCTTAAGTGAAGA
TTCGAACTACTTGATTGCGACCTTCCTAGAGCCAAGATTCAAGACAAACTATTTGGGGTT
TGCTGAAGCTCGTCAGAAGATTCTATTGGAATCTATAAAAATGTCTTGCGAGGAATCNTC
CACCAGTAGCAGTTCATCCTCAACGGCTGTTAAAAGGAGTAGAAGGGACGAGACAGAATC
AACTGTGACTCACGAAGCTCACGACACGTTTTGGAACTGTTTTAACGAGATAGCCAGTAT
CACGATCAAGAAAAAAACGTGATTGCTAGGCAGATTGACTTTTATTAAAGTCATCTCGAA
TTGATCGGAAGCGTGACCCATATATTTGGTGGTCAGCTAATGCGACACAGTACNCGAATT
TGACAAAATTTGCTAGAATTTATTTTTCAGCGCCTTGCAGTAGTGTATACAGCGAAAGAC
TTTTCTTTGAACCTGGCCTTGNTTACGAGGACAAGCAAAACTGATTATTACCTCTTATTA
CAGAGAAATTGGTGTTCATTCAGTACGGAAATAATAAACGGTATTTTGATTTGAAGACAT
AGTGTTTTTATTTGTGTTTAGACTTATTATACACTTAGCATNTGTGAATTTAAAG
>VvP24XO3-685#DNA/TcMar-Tc1
ACAGCTGGGCAGAAAACCGTTAATCGTTAATTAACGAAGTTAACAAAATTGCGAAAANNT
AACTTTTAAGTTAACCTAAAAAATCGTTAACGGTCTTCTTAACTTCCGTTAAATTGAACT
TCCGTTAACTTTAGTCCGTTACATTGGTNGTTGACGTCATTTGGTTTGTTTGAACTGCNC
GCCACGCCACGCTCGTACGTTCGGGAGTCGAATAGCGAACAAATTAGGTAACGCGACAGT
GCGAGTGTGATGCATATACAACTGTTATGCTAGGCATGGCGTGGGTGTGAGCAGGAAAGC
TAGAGTTNTGGAGCGTTTCTATTTTACGTCTGCAAACCGGCGCTCACTACTCGTTTCNAA
TTCGATCGGTGATTGATTTTGATATTTTTATAATCTAACTTTTTTACTGCGAGGAAAATG
TCACTTTTTAGTTNGTGTTGGTTTGGTGTTCGTTAGTGAAATAAATTAAACTGACATTCG
TTACATGATTACGTCATGGAAACTTGAAGATCTAGAATCCGTTAGTGAAAGCAGCAACGC
TAGCAATAGCAACGAGAATATTAAAAATCCTTGGCCACATTTATGCGATTATGTTGCATT
TAAATCAAGACTGGGAGAACAGTTGATTTATGAATNCAAACTGTGTTTGCCTAAACTTTC
TACAATCAAGGCTCACGTTTCTAGCCTTAATAATCTTAAACAACATATGAAGAGGATGCA
TACATCCAAATATGNACAGTTTGAAGAAAAAGTAAAAGCAGGGCCAACTCGTGGGAAAAA
GAAAAACAATTCAAAGCCTTCTTCAAGTGCTGTGGCTTCTTCTGATGTAGATAGCAGCAG
AATTGATTTGTTTTCATCNCCATCTGCTAATAAAAGTTTACGTCAATAAAACATTTGGCA
TCGTAGCTACCGGCACCGTCGTATTCCAAGCTGGTGTGGACCGATGTATTGTAAACCTTT
TCGTTGCCAACATGATTCCACTACATGTCGAAGAATCCGATACGTTTGAGAAGCTGGTTA
AAACGTTGAACCCCGGTAAAAACTCAATTTCCAGAAGGACATTGGGTAGACGTATTATTG
ATTCACATCACGGTACATAGCACCTTGATATTGCTTGCAGTAATACCTATTGCAATACAT
AAACATCAGTTCCACTTTTGGATGGTTAACTTTTAACGGNTAACTTTAACTTGCGTTAAA
TTTGCAAAAATGTAACGCTTTAACGATTATCGAAGTTAACTTTTTAAGTAGCGGATTAAC
GATTAACGAAGTTAACTTTTNGATTAACTGTGCCCACC
>VvP24XO3-756#DNA/Zator
GGAGCGTGCACAAACTACGTGGCTCGGTCCGGGGGGGGGGGGAGGGGTTGGCTGGAAGGC
TACGCTGGGCTACGTGGGGGGAGGGGGGGGGGGGTTCCGAGCCAGGCCACGTAGCTTTCC
NTTCATANCATTTNTCACAGTTAAAATGAGGNACAGAACACACAACAGCATGTGAATATT
TATTTCCGTCANTTAATTATCTCCGTATGTAATTTACGATAGTCTGACAAGAGAAAACAG
TACAAAATGTCTTCTGGAATCAANAGGGAAAAAAGCTACGTGCTACGCGGGGGGGGGGGG
GTAGAGGCAAAAGCCACGTCGGGCTACGTGGGGGGGGGGGGGGGGTTCACAGGAGGCCAA
AATGGAGCTACGTGGTTTATGGACGCTCC
>VvP24XO3-97#DNA
TTTTTTTTTTTTTTTTTTTTTTACNATTTCATTCCTCCCAGGTGAAGNCTGGGAGGCGGG
CTGCTGGAGGGTCGCAGGGGACCCTTTTCAGCCGANCTAACTACTACGGGGAGGGAATGG
GGACGGAAGTTCGGCCGTGGCCTTGNAAGGAACCATCCCNGCATTCGCCTAAGTGTCTGA
GGGAAACCACGGAAAACCTCAGACAGGATGGCCGAACCGGGTTTGACCCCGGTCCTCCCG
AATGNCAGGTAGNAGTGCGAANTCGCCTCCTCCCACCTCGGNGATTTTTTTTTTTTTTTT
TTTTTTTTTTTTTTTTTTTTTTTTTTTTTTTTTTTTTTTTTTTTTTTTTTTTTTTTTTTT
TTTTTTTTTTTTTTTTTTTTT
>VvP24XO3-463#SINE/tRNA
AACGCGTACAGACTGAGCGTGATGGGCGAGTGGTAACCCTCTGGCCTCGCATTCAGGAGG
ACGTGGATTCGAATTCCCGTCCAGGCATCCAGGTTTNCTTCTTCATACCGAGCGTGGTGG
TGTAACGGTTAGCGTTCTGGCCTCGCATTCGGGAGGACGGCGGTTCGAATCCCCGNNNNN
NNNNNNNNNNNNNNNNNNNNNNNNNNNNNNNNNNNNNNNNNNNNNNNNNNNNNNNNNNNN
NNNNNNNNNNNNAATTCCCCAAATTCCTTCCCATTCCTTGCCCCCCATCCTTTCCCGTCT
CTAAAGACCTCGCTGTTGAGAGACGTNAAGCAGTTAAAAAAAA
>VvP24XO3-469#LINE/Penelope
AAGATTTTGTTGTTTTCGCAGCCGTCATATTAATATATAATTGCTTACGGGATTAACGCT
GCGTTGAAATACTCCTTCTTCTTCTTCTCCCGACGTTTCGACCGAGGCTNAGGTCTTCTT
CAGGGGCAGCCGCCTGCTTAGTCTGCTAGAGACTNGCGTCTGNGTGGCCAGTTGTTTAAN
CGGACGGGCCGTAGCCGTGAGGATGCGTGAACATAAGTCACACCCGCTTGAGGCATCCCA
CGAAATCAGCTATTGCCGAACACCAGNTGGAGGAAGAACATGAAATACTGTGGGAAAATA
CAAGAGTGCTAGCTAGAACCGAAGGTTATCTACAAAGAAAAGTAAGAGAGGCTATCGAGA
TATTCAAACAGCCAAACAACCTCAACGAGGATGGCGGCTATGGTCTTAGCCAGGCATGGA
AATGTGTGTTAGATAAATAAATAACTCTGGACCCATAGACATTAAATCGTAAACATCATA
TCTCTGGGTAATCGATGTTTGTTAGACAATCGACAGTACAAATACGAGAACAACCGGCCA
CAACGCCAGTCTCCAGCAGACTCGTAGCAGGTTCGGCAAGTCCCCTGAAGAAGACCTAAG
NCCTGGTCGAAACGTCGGGAAGAAGAAGAAGGAGGAGTATTTCGACGCAGCGTNAATCCC
GTGAAGCTATTTATAT
>VvP24XO3-591#SINE/tRNA
CCGAGCGTGGTGGGCGANCGGTTAACGCTCTGGCCTCGCATTCGGGAGGACGCGGGTTCG
AATCCCCGTGCCATCCAGATTTGAATTTCCTCAATCATTAGAGGTGTATGCAGAGATGGC
GCCTTTAAAAAAGGCCATNGCCGAATTCCNTCCAGTTCNNCGTCCCCAGTCCCATCCCGC
CTCTAATGACCTCGACGTCGACGAGGCGTAAAGCTATAAGCAAAAAAAAAGTGCTAATAG
GCCGAAAAGCGTGCCACACTCGTTTCGCTTCATGAGCACTTANCGATCACGCAANCAGTT
TTTTTTTTTTTTGCTTATGGCTTTACGCCTCGTCGACGTCGAGGTCATTAGAGGCGGNAA
AGAATTGGGGACAAGGAANGGGAAGGAATTCGGAAGGAATTTGGCTATGGCTTTTTAAAG
GCACCATCTCTGCATACACCTCTAATGATTGAGGAAATTCAAATCTGGATGGCCAGACGG
GGATTCGAACCCGCGTCCTCCCGAATGCGAGGCCAGAGCGTTAACCGTTCACCCACCACG
CTCGGTNCAGANAGCAAATGAAGTAAATACA
>VvP24XO3-388#LINE/Penelope
CAATGTTCAGCNTATCTTCACCAGTAAGAACAAGGTTCGNAGCATTTTAAGATCAGCGAN
AGATCGCATCGCAGAGCNCCGTTACNATCGAGCGGTGCGCGTAAGATTCCTTGCGATTAC
GGTCAGGTTTACATCGGCGAGANATGCCGAGCGGTCNCCGTTAGAGTGAAAGAANANTTT
CGTCACGCGAGACTAGAACAAACCACGAAACCGGCAGTGGAAGAATATCANGTAGAAGGA
GGNCATAAAATTNAATGGGAGAAAACTACNATCGTNGCANAACCAAAGGGTTTTTTAGAA
CGAAAAATAAGGGAATCTATAGAAATTTTCAAAATCCCAANAATTTCGACAAAGACGGCG
GCTATGGTTTNAGTCAAATGCGGAAATGTGCGCTCGCGGACAAAGTCGCAACNCTACAAG
ATCTCTACAACGACACAACATCTCTGGAACAGCGGACACTCGCTGCCGGANAANCAAAAC
AATCTCTGCCGGCGGAAAATAAACAGTGACTCAAGTGNTCAANTTTATCCGTAAACCAGC
GGATANATAAAGAGAAGCCCTGACGAAGGCCCCAGGTTGGGTGCCGAAACGTCGGCAGTA
GCAAAANATCGTTAAAGCAGCGCGAANCCCGAAAAAAGTAAGTGGAATTTTTTA
>VvP24XO3-1745#DNA/hAT-Charlie
AACCAGGGGTGGCCAACCCGCGGCCCGCCTTGAACATTTTTCCGGCCCGCGAGATTCATC
ACACTTTTACAAAATATATTTATTTTATAATGGCCAAAGTAGTGAAAACCAATGTATTAA
AAAAATACATTATTTGTGCATCCATATATTCAAAAATTAACTGTCGAAATTATGAGAAAA
AATTAACTTTGATTTTAAAATAATTNTCTTGCGAATATATNACAGATATTGCCTGTNTTA
TCTATGAGTTTACATGTAAGAATAATAGCAAACATAATAATAAATTATGTTATTTCACTC
CAAAAAAATGTCTNTAGTGGGTCTAAATCTAATATGGGGATATATAATTTTATATGCGGC
CCGCGGAGTTATGATGCATTTCCAAAGTGGCCCGCAAGATCATTTGGGTTGGCCACCCCT
GGTCTA
>VvP24XO3-135#LINE/Penelope
ACCANTTGTCCATCAGAATGAACGGCCACAGCTAAACAGCTAAACAGTTTACACTGGCAA
AAAAAAAAAAAAAAAAAAAAAAAAAAAAAAAAAAAAAAAAAAAAAAAAATCAAGNAGTGT
TTCACAGTNAGAGCTGANCGGAGCTTTCTGTGACACTGCNACNTCCTCTGAACTGCNTAG
ATGGGAGCTAGCCCGCCAGAACATCCCTCCCCTAGGCACCCAAAATCCTCCAGGCCTCAA
TNTCCGGTAAGNCGCTCCCACCAGACCCAGCATTTATTATTNCTNATATTTAAATTGCTT
ATATTTTATTTTTCCTACTTAAAGAGTTTTTNAAAATATGTTTTATAATATTTATATCCT
CACCCAGTAATTATGTTGGTGTTCNCCCTTCTCAACGATAATATACCTTCANCAGTATCG
ATTATCGATCCAGTATTTGAGCTTCCCCCCCCCCCCTNCACTAAAATCCGCGCTGCCCGA
GACGCCATTCACCAGNCGGCCGTCNNCGTGTACACATCNNGACNCCGCCTGGTGTCTCAC
TTCTTGCAAGAATAAGGCTATCCGCCAAAATATTGCGTTTCTTGTGTTCGTTTTTTTGTG
TTCGTCGTTCCCAGCCGCCTTCATNTGTGGTAAGTGTTGGGTCNTATTTCCCTATCCTTC
CTTAGTTTTATATATCTTATTTCAANATTATTNCCGNTAATTGTTTTCATTAT
>VvP24XO3-647#DNA/TcMar-Tc1
AATTTCATGTGNTNTCGAAGACCTAGTGACAGAGTTTCTTACCGGCTGCGCAACGCGCCT
CTATCGCTATGCTNACCTGGTAATTCTACTGGTAAAGAGTTCCTACAGTTTAANGTGGAA
TCCGAACCACGGAGCATNCTAGCGTACTTCTACAGACAAAACTAAGATTTGCCAGAGGCG
AAGGTCAGTTTTANGGCCCGTAAAAATTACAGCCGAGACCGGGATTCGAACCGGGGACCT
TCGTATACCCCGGTNGTATGCCNTAACAATCTGATACTTCAAGAGACAAATCTGGATGTA
ATNANAAATAAATATTNAAACATAGTAAAATCACGTACTTTTTCCTATATNATTTATTTT
TGCTATCCCAAAACACAAATGTACTTTTATATGATTGAATACATATTTTTCAGTACTTCT
AAATTCANATGCTTGCGGCGTTTGATTCGGGTATGGAAGGNCCGCGGTTCGAANTCCGGG
TCCCGNNTGNAATTTTTGCGGGCCTTAAAATCGACCTTCACGTCTGACAAAGCTTTGATT
TGTTAATTTGAACATACAAGGACTCAACCTACATTTTACGAACATCTGATGAACCAAAGT
GAGGCTAAAAAAAGGACACTTTTCTAAAGCAATCAGTAACGCTAAAACGACATTTAGTCG
TAAAGGACCAGAAATTTCCGAACTCTTTGTATACGNTTCTCCATATCGACCAGCCCGACA
CCGGCCCGCACCGTCAAAAATTAAACCAAACTAATGACGGCCGACACACGGTGCGGTGTC
GTTTGAACTCACTTCAATCGAGTGAGCGACAACAATAAGAAAAGTGTCGGTCGGTGACAG
TGCGGGCTCGGTGCCGTCTATTGTAGCCCGACTTACTTTACATGCAAGTTCAAACTTGCA
AATTCGTCGCTTAGGTAATAACGCCGTTTAGTTCATTGTTACTTTTATTGCAAGATCGTC
AGAAAACAACCACTTTTTTGTTAGCTAAGCGACGATGGGCAGAATCTCGAATAAAGAGAA
AAAAAGTATATATTGCAATGTAAACAAAACNTCCGCTATACATCCGCATTAAAAATTGCG
GATGCGAAAGCGGATGTAGGATTTNACGCGAAAGTTCCGCACTTGCGGATGCGGATNTCC
GTTACATCCCTA
>VvP24XO3-511#Unknown
AACACCCGTAGGCCCCTAGGCTATACCTGTGGTGCGGGCCCTTTAGGATCCGTAGGCCCT
AGGNTATAACTGTGGTGCGGGCCCTTATATATGCACGTAGAAGTAATATCGATTACTTAT
TATTAAATTAATAAACCTTTTAATGCAAAATATTGGATAATGTAATGATAGTAAAAATAT
ACGAGGATAANTTACTGAGAATCGAAAGTTCGAAACGTGCTTTCTGTATCGTTTCCGAGA
CTGAAGTGAACGANGTTANCAAGTGATGCCCGCACGTTCAATTTTANTGTTGTTGTTGCA
ACCAAACACCCTCTGCAAAAGCCCGCGAAAATTACAAACTCAAAANTTTTAATAACAACA
TGAAAGAATAGGCCTACATATTAATGATAAAACAAACGATAAAAGATGATTAAGATCACC
AAAGCACGCAATAGAGAAAGATTAAAGCACAATACTGATTATTCACACACGCATGTCAAC
AGANGACAGCGACTAAGCTTATGTAATGTTCTCGGGNGACTAGCCGAGTGAGCAAGGTGT
TTNCACGCGATATTTCGGCGATCGAGATCTGCCGAAATATCGTGTGAAACGCCTTGCTCA
CTCGGCTAGTCTCCCGAGAAGATTACATCNATTCTCAACGCCGAGAAAGACTTCGTTCCT
ATATAGATTGTATTACAGAAATNTACTCNACTGGTCAGANNCATNNCAATNCACGAATGA
TTAGAATTACAGAACTGCAAATGAANTTT
>VvP24XO3-807#DNA/Maverick
CGGGGGAGCCCTAATTGATTTTAATTAATGCTAAATCCCACTATGACTCACGCCTTGGAG
CGGAGGGGAGCCGAGGAACTAGGGGAGTTTAATTGAATGCGGGTTCGTAATTGAATGCGC
ACAGCTGCGCCACACCCTAATTATCGCTCCCCCCGCNGCGCACTTGCNGGTAACTAATTG
AATGCGGGTTCGTAATTGAATGNGCACAGCTGCGCCACATTTATCATCGTTTTTTTTTTT
TTTTTTTTTTTTTTTTTTTTTTTTTTTTTTTTTTTTTTTTTTTTTTTTTTTTTTTTTTTT
TTTTTTTTTTTTTTTTTTTTTTTTTTTTTTTTTTTTTTTTTTTTTTTTTTTTTTTTTTTT
TTTTTTTTTTTTTTTTTTTTTTTTTTTGGTANGNAAATTGTTNTAGTCTAACTTGTTTTN
TCTGGCTATTTCAAATTCTCTCACATATACTGGTGATGNTTNTTATCATTATCATTTCTG
CNTCAGANTTCGGCGANATNCCCGNTGCCAGTCTGGATGATTTCGGTAATGATAATATTT
TTTTTTAACGTANCTAGATTTACGAAAATGTACAGTGCTGAAGCAGTAGTCTATATTATT
AATTTATTTGTTCGCAGGTATGACTTGGAAATATCATTTTGATATCCNGNAGCGNCCTTT
TTTGTNTCAGCTGCGTATATTATCTATAGATTATTTTTCCCCATNTCCTTATAACTATTT
CTGATACATTATTTTTTCTCTTCTTCAGATTTTTTTTTTTTTTTTTTTTTTTTTTTTTTT
TTTTTTTTTTTTTTTTTTTTTTTTTTTTTTTTTTTTTTTTTTTTTTTTTTTTTTTTTTTT
TTTTTTTTTTTTTTTTTTTTTTTTTTTTTTTTTTTTTTTTTTTTTTTTTTTTTTTTTTTT
TTTTTTTTTTTTTTTTTTTTTTTTTTTTTTTTTTTTTTTTTTTTTTTTTTTTTTTTTTTT
TTTTTTTTTTTTTTTTTTTTTTTTTTTTTTTTTTTTTTTTTTTTTTTTTTTTTTTTTTTT
TTTTTTTTTTTTTTTTTTTTTTTTTTTTTTTTTTTTTTTTTTTTTTTTTTTTTTTTTTTT
TTTTTTTTTTTTTTTTTTTTTTTTTTTTTTTTTTTTTTTTTTTTTTTTTTTTTTTTTTTT
TTTTTTTTTTTTTTTTTTTTTTTTTTTTTTTTTTTTTTTTTTTTTTTTTTTTTTTTTTTT
TTTTTTTTTTTTTTTTTTTTTTTTTTTTTTTTTTTTTTTTTTTTTTTTTTTTTTTTTTTT
TTTTTTTTTTTTTTTTTTTTTTTTTTTTTTTTTTTTTTTTTTTTTTTTTTTTTTTTTTTT
TTTTTTTTTTTTTTTTTTTTTTTTTTTTTTTTTTTTTTTTTTTTTTTTTTTTTTTTTTTT
ATGCAGTCANGCATCANCCAGCATACGATGGGNGANCCAGNNGCANCGGGNNTAGTCCNT
GAANACAGGCTTAGTGCATTTAGATAGTAGAATNTACTCCGGGACCAATTTCAAANTCTC
AACAAATTNCATAGATCCAACTNNATTTCANTGATGCCTGCTTTAGANTTNTTGCCGGTG
AACNTCGCGAAATCGTGGATAATCGGTCCNCNCCANCCGTAAAGNTNCGGGTTGCACTGA
TTAACACATATAAAATACAGAAGGACCAACGNTTCTAGAAACCGCTCGNGTGTCCTTTTT
AACTAAGATACGTGACAGATCACAACAAGCACTTCNCTGTCNGATTGGNACGGGGNNTAT
GTGAGGCCGGAGNTCANGGCAAAATTGTGTNAAGTTTCAAGAANGGGNNAGTGGCAAAAC
CCTCGATAGAATAGNNTCNCTCGACATTAGCATTTCNAATTNCNACCGCTTTCTGTCGNG
GGCCTCCCTNNGNTGCTCNGCCACTCGATTTTTTTTTTTTTTTTTTTTTTTTTTTTTTTT
TTTTTTTTTTTTTTTTTTTTTTTTTTTTTTTTTTTTTTTTTTTTTTTTTTTTTTTTTTTT
TTTTTTTTTTTTTTGGCANGGTTAGCACCTACAAGAAAGTACGTTCACTCTACCCCCTCG
ATTCTTCAGGTATTGAGTNTCCGGTAAAACTCTCTGACATTTCTAAATTCGAGAGGNAGA
AATCCAGACTATTCCGTAAATGTTTTCGGTCTGGATGNAGNTAAAGGTAAACATGTAGTT
TCCGGGGCCCTCCATCACACTGCAGACAAACGCGATNACCACATNAACATGTTGATGATT
ACCGACGGTAGTGGGAAAAATTCCATTACTGTTGGATTCACGACTTGTCGCNGCTAGTCA
GNTCTTCTTTAAGGAATAANCGTGCTATATTTATTTGTGACAGATGTNTGCAACATTTCG
GACGCAAAGATCTCCTGGACCGCCACGAGATTGACTGTGCGAGGGTGGANCCNGTAAGAG
TGGATNTACCCGGCGACGACGATAAAACCTTAAAGTTTAAGGATTTTGCGCACCAGCAGC
GTGTACCCGTCGTCGTTTACGCGGACTTTGAAAGTTTATTGCAACCTTATGATTCTTGCA
GTCCTCCACCNAACGCCTCTCACACTACTNCAGTCCAGAAACACGTCCCTTTCGCTGCCG
CATACCAGGTCGTTTGTCCGCGCGTACCTAGTCTGTCGCGTTTCGACTCCTTCNCGGGAG
AAAATCCCGAGAAATGGCTTGTTGACGAACTCGTCAANCTTGCCAAGAAAGTTGATAAAA
TTTACAAGAGGTGCATTCCTCTTGTAATGACAGATGAGCAAGAAGCAAAGTTTGCTGATG
CTACGGTATGCCACATCTGTGAGAAANACATTGAACCGGGGACTGTCAAGGTCCGCGATC
ACTGTCGCATCACAGGTGAATTTAGGGGGGCTGCACATAATGACTGCAATTTGCAGTATA
AGACTAAAAGGTACATACCCGTTTTCTTCACAATCTTTCTGGGTATGACGCTCATTTCAT
TGTTATGGCTTTATCAAAACTCGATTCCGAAGGAATGGACGTGCTTCCCATCAACACAGA
ACGTTATATTTCTTTTTCTAAAAAGATTGAATACACTTCAATCACGTTAAGGTTTCTGGA
CTCATACCGNTTCATGCAGCCCCCATTAGACAAACTGGTTGGAACCCTTGAGGACGGCGA
CATGNGCATTACCAGTNCTCATTTCACCGACCCCGAGAAGTTCCAATTAGTTAAACGGAA
AGGNGTCTTCCCTTACGAATACATGGACTCGTGGGATAAGCTCGCCGAGGCCACGCTTCC
TCCAAAATCAAAATTCTACAGTTCGTTGTCGGAGTCACACATTTCTGATGAAGATTACGA
ACACGCGACGAAGGTGTGGCGGACTTTCCAGATCAAGACTTTGGGAGAATATGCAAGTCT
GTACATGGACACAGATGTGCGGTTACTTGCAGATCTGTTTGAGAAATTTAGGAGTGTATG
TTTGGGGAAGTACACCCTGGACCCCGCCCACTATTTCACATCCCCAGGCCTTTCGTGGCA
GGCTATGTTAAGGAGCACGCGTGTCGAACTGGACCTTCTGACGGATATCGACATGCTGCT
CTTTTTCGAACGAGGTATTCGCGGAGGTATTTGCCAGTGCGTCCACAGGTATGCGAAGGC
GAATAACCGGTACATGTCGGAGTACAACCGCGAGGCGTCTGAAGATTTTATAATGTACTT
CGACGTAAACAATCTTTACGGCTGGGCCATGTCGGAGTATCTACCCTCTGGTGGGTTTCA
ATGGCTATCGGCTAAAGAGATTGCTAGCATAGATTTCATGAGCGTTGCAGCCGACTCACC
TAGGGGGTTCGTATTGGAGGTAGACCTTACGATTCCTCAGGATAAACACGACGTTTTAGC
AGACCTGCCGCCATGTCCAGACCACAAAGCCCCAGAAGGTTCTACCCTCCCCAAGCTGAT
GACCACACTGGAGAACAAGGTACGGTATGTTCTCCATTACCGAGTCCTCCAGCAATGTGT
AGGCTTGGGGCTGCAGGTGACCGAAATACACCGGGTAATATCTTTCAATCAGTCACCGTG
GTTGAAAGAATACATATCTCTCAATACGTGTTCTCGCCGTNNNGCCAAAACAGATTTCGA
GAGAGATTTTTATAAACTGATGAACAATTCAATTTTCGGCAAGACTATGGAGAACATTCG
AAAACACCGCGACGTGAAATTGTGTACAGCATGGGCGGGCCGCCGCGGTGCCCGCAAACA
CATAGCTTCACCACACTTTAAGCGAGTAACAGTTTTCAACAAGAACTTTGTGGCCGTGGA
GATGGCGAAAGTTAGGATAGTTTTTAATAAACCCGTGTATGTCGGAATGTGCATTCTTGA
CCTTTCTAAACTGAGGATGTACAGATTTCATTATGAATTCGCCATTCCTCAGTTTAGAAG
CCCTAAATTGCTNTATATGGACACAGACAGCTTCATCTACTTGGTGCGGAACTGCGATCC
ATATGAAGTGATGCGACGCAACGGGGAGGAGTTCGACACGTCCGGNTATAGCACCGGCAA
CCGTTACGGGATAGAGTCCCACAGTGAAAAGGTTGTCGGTGTTATGAAGGACGAGGCGAA
TGGCACCCTGATTGCGGAGTTTGCGGGGTTACGGGCAAAAATGTATGCATTCCGGCTCGA
GACCGACCAGACCTCTAGACGGGCTAAAGGTTTGGCNGGCTCCGTCACTAGAAAGCTGCA
GATGGAGGATTACATAAATTGCCTCNATGGCGAAACACCNAGATACCATCTGCAGCAAAG
GATCACATCAACCCTTCACGTTGTAAATACTGTTCAAATNTCCAAACTGGGTCTGTCTAG
AACGGACGATAAGCGGTATATTTTCCCCGACGGGATAGAGACCCTACCGTGGGGGCACAA
GTCTGTACCTGAGTAATGTGTGAATGTTTTGTAAATAGGTATGAGTGAAGAGGAAATATA
CCGTTTATCCGTGTATCTAGTTTGTAAATATGTATCNATTTTGTAAATATGTAGATAAGT
TAGGACTCTGTAAAATCTCAGTTTATCAAGTTAGGACGCTGCATAAAATATAAATTTGCT
GCTGGGGGAGTGCTGCTGAATTGCTTTGTATGACATTTTGTTTGCTGAGCCGTGCGCTCA
TTTGTNTTGTATTAACGTAATCGGAAAAAAAACGTTGTAAAATAGACTAAGTGTACATAG
ATTGTAAGTTGCTGAGCTGCATGCTCATTTGCNTTGTATTAACGTAATAGAAAAAAAAAA
AAACATAGATTGTAAGTTTGCTGAGACTNTATGCTCATTTGCATTGTATTAANGTAATCG
GGAAAAAAACACATTGTNAAATAAACTAAGTGTACAGAAGAAATTATGCTGTACGTAGAT
TGTAAGTTGCTGAGCTGCATGCTCATTTGCATTGTATTAACGTAATCGAA
>VvP24XO3-494#DNA
TTTTTTTTACTTTGGCTTTACGCCTCGTCGACGTCGAGGTCATTAGAGGCGGGATGGGAC
TGGGGACAAGGAACGGGAAGGAATTCGGCCATGGNACTTTCGNAGGANNCACCCGGACTG
ATTTTNCTGGGAATCCCTCGGAAACCCGAATCTGGACGACGGGGATTCGAACCCGCGTCC
TCCCGAATGCGAGGCCAGAGCGTTAACCGCTCACCCACCACGCTCGGTGTGGCCTCGCAT
TCGGGAGGACGCGGGTTCGAATCTCCGTCTAGGCATCCCGATTTGAGAATGCCGGGATGT
TCCTTCGANAAGCCATGGCCGAATTCCTTCCCGTTCCTTGCCCCCAGTCCTTTCCCGCCT
CTAATGACTCGACGTCGACGTGAGGCGTAAAGCCATAAGCAAAAAAAAAAAAAGGGCTTT
AGCTGAAACAGCACCAAATGATTTTTTTTTTTTTTTTTTTTTTTTTTTTTTTTTTTTTTT
TT
>VvP24XO3-1402#DNA/TcMar-Tc4
AAAGGGACACCTTTGACCTCGAACGCTCGGAACCGCACGAAAACATGCTTAGAATAACAA
GCGATCATAAACAAAACAGTGGTGTGTGTCATTTCCATGCAAAACGTTGCATTCTACCTC
AAGTAACATTTTAATAGAGAGAAACAAAGTAACAAGATATCAATACCATATGAAGGAAAT
TATACGTAATTCAATGACGTCAGTGTATCATTACATTTTCAATCAACAGTGCCAAAAACT
CTCTGCTTAAAGTACGTTAATATAGCGCAAAACACGCATATACAGCAGTACCACACACCT
GATAGTGCTTATATTAGTCCTCAAAGTGCAGATGCGGGATTTCGATGAAGTGGTTAAAAC
AAAGTGGAAGAGAACAATGTGCACACCTCACTAAAGCCACGTTATCACATTCCAAATCAC
TTTCGCATTCACGCAGTCCAATATCAAAAGCCACACTAATTACATTTTCAAATGATGATG
TTGGTATGTCAATGTCATAACCTGGCTTTCGCCAAGCATATTGCAACATAGGCTTATACG
TAGGTGCAGCAAATTGATTGTAAATCACAGAGTGAAGTTTCATGATGAAATAACGATCAT
GTATCTTCACTTGTGGTTTGGCACATTGTAGTCTTACAAAATCAGTAATCCTTCTGATAT
AGAGCTTATATTGCCGAAAGAAGTAAACATCAAGGGGTTGGCAATATTTTGTTGTTTTCG
GTGGCAATATCTTCAGCATAACATCTTTGTTTGGAAAAGTTGCATCTAGAAGGGTACGAT
CTGTATGACCTGACCAGGAATCACACAACAATAGGCTCTTTTCATGGCTCTTTAATGGCG
CTAGCAGACAAGTGCGGAGTTCTGCATGGAAATGACACACACCACTGTTTTGTTTATGAT
CGCTTGTTATTCTAAACATGTTTTCGTGCGGTTCCGAGCGTTCGAGGTCAAAGGTGTCCC
TTGTNAGAGCCTGTGGTGCTCTGTAGAACGGATACTCTCAA
>VvP24XO3-25#Unknown
GCCAATTGTGAGCTANCCACTCCGTTAGTGGATGGCGGCGTGTTATTTAGACGNGAACGG
CCCGAATTCTCCTCTCTCAACACATGCAAGCCGTTAGCTCGGATAAACAAATTGAGAGGT
ATTTTGNTACAGTCTGGAAATGAAAAACTCGCTGTTCTGGTCGAAATATTACTGAATTTA
ATTAATAACGTTCNTTGACACAACTTTTAAAACACTTATGTTACATTGAAACAAGTTCGA
TACGTTTCACAAGCTATTTTAGCTTGTGTACGAAGAGCNTGNGCTCGCGNCATACAACCN
TCTCCAAGCGGCACGACGCACTGNCCCGCGCCCTGCCTTNCTACAATGCAGGCGCCCAAC
CAACAATCGCTGCCCGCACAGCTGTGCTGGCCAGCGTCAAAGATTGTTACTTAAATATAA
CAACACTATGCTACCCCAGTTACTAAACAAACTACAGNCTGTGGAAACCCAACAATATTA
CAAATCAAGTTACAAACATTAATACAATTATTCAGAATACTTATAATTAATAAATGCACA
TAAATAATTCAATATTAACAATAATAATAATAGTAAATTAATAATAAAAATGATTGGGGG
TTAGTGATAATGTTACAAAG
>VvP24XO3-229#LINE/Penelope
TAATAACAAAATATCAATCTCCCACGCAATTTCAAAACTGGCGCCGTCAGCGCACCACCA
CCTTTGACAGTAAGAAAACAAGATGGCCACCGAAAACAAGCGAGTNGTAGTAGACGCAAT
GTTTATATCCNGTACGCAACAGCNAAGACAAATGGCTTTAGCGGAAACATGCTTTGGAGA
GAAAGCAGAGATGTGTGGCTACGAACCTGAAAACCACTAATGTAAATAGTAAGTGTAAAT
AATNAGAAAATGTNTCAATTTAGAATTATGTCAAACACTATATAATAAGTTTGTAAACCC
AATGTAAATTTTAAAATAGATTCGTCGCTGATGATGCCTCGACGAGAGGCGAAACGCGTA
CGGCAATAAAGCTACANATAACAGTTGCATTGGCGTTATTTTATCANCTAGTAATTAAAT
TTAGCAACTGCGGAAACATGGCCTGCAACAACATTTACATCTATNTCTACANTATTTTNT
TTTTTATTTTTTTTTTTTTTTTTTTTTTTTTTTTTTTTTTTTTTTT
>VvP24XO4-827#Unknown
TATGGTGGTAGTAGGAATTTATTCTGGAAAAGCTTGTAAGGAAAAGAATCATTTTTAATG
ATATTTTTCGTGATATGAGTACCTTACTCTGGTTAGATTATCGGAGTATTTGGCTAGGAT
TTTATTTAAATAAATGCATTTTACTTTAAATGACGGAAAGTATAATTTCAAAAACGGATA
ACTGTTATTTATTTGANTGATATATTTCGCGATTACGTACGTTTCGTGTAAACTTTCTCT
GAGTTTTTAATAAACTTCATTGTTTCTTATCTTCTGCCAAAAAATTCTTAGGTTATGTTT
TAACCTAGTTCTTATAACTGATACAGATAATATAGCGTAAACATCGAATACCCTTCTCCT
TACATGAATTTCTGCATCTAGTCGTCGTAAATAAACAAAAAGCAACATGTAAATTTAAAC
GAACGTACCAATTGTAACTTTGTNACGTATGATTGCCTCGCATTATTTTTTTCCCCTGCT
CTTCGTATTTCTAATATCTCTGCTCGCCGCTATTTTGCGGCAATAATATCGTTGTTGAAT
TGCGAGTGTCACATCGCTTATACAGTAAATAGTCATATCCTTGATGATTTAAATCTGATA
AAAAGGTTATCTTAAATCTCATTTAATAGCTAACACGCGTATCAAAAACTAAGGGTATCA
TCTATGGTGGTAGTAGGAATTTATTCTGGAAAAGCTTGTAAGGAAAAACGAATAAGTCAT
TTTTAATNATATCTTTCGTTATATGAATACGTTACTCTGGTTAGATTATCAGAGTATTTG
GTTAGGATTTTACATAAATAAATGCATTTTACTTTAGATGACGGAGACTATAATTTCGAA
AACGGATAACTGTTATTTATTTGACTGATACATTTCGCGATTACGTACGTTTCTCCGAGT
TTTTAATAAACTTCATTGTTTCTTACCGTCTGCCAAAAAAAATTCTTAGGTTATGGTTTA
ACCTAGTTCTTATAACTGATACAGATAAAATAGCGTAAATATTGAATCCCCTTCTCCTTA
CATGAATTTCTGCGTCTAACTGATACAGATAAAATAGCGTAAATATCGAATCCCCTTCTC
CTTACATGAATTTCTGCGTCTAGCTGTAAATAAACGAAAAGCAANATGANGGAACGAATG
TAATATGGTGGCTGNTGATTGGCCGTTCTCTAGCCAATAGCAGTAGCAGCTATAGACGAC
GCACGCAGACTCCACGTTAGCGTTTTATATAAGAGG
>VvP24XO4-7#LINE/CR1
TCCGCTGTGTCAGGCGTGGGAAACGTGGAAACGGAGGTGCTACTTGGGAAAGGCATTAGT
TCCGTTNTGGGGGTTGTGCCTGTGGACACCATTGGTAGGTGGGGTTTCACTAGGCACGGC
CTACACCTAAATAGGAGGGGGAAGGGAGTACTTTCTGAGTTGTTAGCTAAGGCTGTGAGG
GAGCCCACTTCCAGTGGTGACGGGGCCTTTTTTAGGTTAGGGGCTGCTGGTGANGGGATA
AAAATAGGTNATCAAAGGGATACTGANTGTAGATCCACGATGGGAAAATCACAAATACTA
AAGAAATAGATGAAGCTNCTGAAACAATAACNGANTGGGGTAAATCTGGGAAGGCGAAGG
TTAATGCTGAAAATATCACAAAGCCAGTAATAAGGGTGTTANTGGTAAACTGTAGAAGTA
TAATGAACAAAGTAATNGAATTTGCAAACCTAATAGAGATACACGAACCACAAGTAATTA
TAGGGGTAGAGNCTTGGTTAAAAGAAGNAGTACTAGACAATGAGGTTCTTTCCTGATGGT
TACAGAGTGTACCGCAGAGATAGAGGAGCAATTGGTGGAGGGGTATTCATACTGGTTAGC
AAAGACTACTACAGTTCACTGGCGTTCATAGATCANGACCATGAGTTACTTGGGGTAGAT
TTCTGGGGTAATAAAAAAGAAAAAATCAGGGCGTTGGCTGCTTACCGCAGTGGAAGAATG
ANNGANGAAGATGAGGCTCTTGGGGAGAAACTAAATTCATATTCAGAGTTCAGAGGTGAG
AATAGAATGGTCATTATTGGTGGGGATTTAAATTTACCAGGTGTNAACTGGGAAGGAAAT
AAGATNAATAACACAAGGGAACAGAGATTTGCAAATNCCTTAATAAGGGAAGGAGGATTT
ACACAAGTGGTTGAGCAAAACACTAGGGGACNAAACATGTTGGATATNTTCCTAATAAAG
CCCGATGANAACCTTGTGGGGTGTCAAGTAACTGAAGGAATAAGTGATCACGANGCAGTT
CTGATGGATATTAGGGGATTCAGTAAACCAGCGGCCAAAATTGAAGGGGGAAATAGGTAC
AATTATAAAAAGGCACAGATTTCGAANTTGAAGAGATATTTCAGAGAAGNTTCAGCAAAT
GGAAGGAAGGCACAAGTACAGTAGAGTCAAGGTGGGAAGAGTTCAAGGAGATAATAAGAA
AGGGGGAAGAAANGTTTATTCCAAAACAGAAAATAAAGAGAAGTACAGAACCTACGTACT
ACAATAGGGAGGTGAGGAGGTTAAAGAGGTTGGTGAGAAGAGAACATAACAGAGTTAAGA
GACAGCAGGGTAGTAGGGAATACTTGAAACAACTAAACAAGGAATTAATAACGGCAAAGA
AAGTGGCTAAAGATGGGTTTATGAAGAATATTGTCGGTGCAGGNGGACCACTGACTGATG
CATCTAGAAATTTCTATGGCTATGTCAGGAAACTGAGGGGAAGGGAGGGTATTGAGACAA
TTATAGATAAGGATGGAGAAGAAGTTACTGAGGATTTNAAAAAGGCAGAGATTTTAAGTA
ACTGGTTTAGTGAGACCATTAGGGACAATGAATCAGAAACGGGAGGGTCTAANTCGGAGA
ACGAGCTTANCAACACAATTAGAAATGANGANACTAAAAAATTTGAAATTCATCCTGAGG
ANATCATGAAGGAANTAAGAAAGCTGAAAAAACGTAAAGGGGCTGGTGTAGATAATATTA
CTACAGATGTCTTAAAGATAGCNGGATGCGACATTGTACCTTATCTTGAAATATTATTTA
AATTGAGTCTGGATACTTGCTGCTTACCAGAGGACTGGAAAAGTGCGATAGTAGTACCGG
TNCATAAAGGAGGGGTGANAAATAGAGTCGAAAATTACAGGCCAATCAGTTTGACATCAG
TGGTAGGTAAATTGATGGAGAGATTGATATGCAACCACATCAGAAACGTNTGTGAGGAAC
GTAAGTGGTTTTCAAGTCGGCAACATGGCTTTAGGCAAGGATATTCATGCGAATCTCAGT
TGGTGGGNTATATGCAAGATATTTCGGATGAAATGGACAAGGGAGGCCAAGTTGATAGTG
TAGCACTAGATCTTTCAAAGGCNTTTGACAGAGTGAGCCATAAAATGGTNNTAAATAAGG
TAAAAACTATTGGAGTGGATGAGAAAGTGATTTGCTGGGTAGAAGAATTCTTAAAAGGTA
GAAAACAGAAAGTTAGGGTAGGAAATGCAGTATCAAAAGAAGTGGAAGTAAAAATGGGAG
TGCCACAGGGTAGCGTATTGGGACCATTGCTGTTCATTATTCTAATGAATGATTGTGTTG
ATNGTTTACTATCAGAAATTAGATTGTTTGCAGATGACATAATGCTATATAAAAGGATCA
AAACGGTAGAGGACTGTAAACAGCTGCAGGGTGATCTGGACAGGATATCTAGTTGGGTTG
GTNAACATGGGATGAAGATAAATGCAAAGAAGAGTCAGCTTATTAGATACACAGATAAAA
AACNAAAGGTTGATTATGATTATAAGGTGGGGAAAGAATTGCTTGTTGAAGACTTGAAAT
GTAAATATCTTGGCATNACATTTGATAACAAACTCAACTGGGCAGGACACATTGGACAGG
TGGTAGGAAAAGGTTTCAAAATTCTGCACTTGTTGGAGAGAGTGATGAGGGGATGTACGA
GAGAAGTAAGGGAATTGGGTTACAAAACTTTGGTCAGACCATTGCTCGAATATGGTGGTG
TAGTATGGGACCCACATTTTGGGTATCAAATACAGGAGTTGGAGGGGGTGCAAAGAAGGG
CTGCTAGATTTGTTTCTGGAAATTACCGCAGAACGCAATCAGTAACNGATATGATAAAGG
AGCTGGAATGGGATTCATTGGAAGACAGGAGGAGGGTGAAGAGGGTNATGGGAGTGTACA
AGGCGTATATTGGCGATGAGGCNTGGAAAGATATTGGAGGTATGAGAAGTAGTGCATGGA
AGGGAAAAGATGACCATGACCACAAGCTGGCACTCGATTTCAGGCACAAGGGTGTGGGAA
AATTTTCTTTTNTAGGTAAGGGTGTCAGGGATTGGAATAAGTTACCAAGGGAAATGATGA
ATAATTTACCGAAAACGCTGAAAGAATTTAAAGTTAAAATTTGTAGAGGGCAAANGTAGG
TGGGTGCAGGANAGGGGGAAGATGGGTGTGTAGGGAAATTGCCACCGGAGCGTGCGCTCC
AT
>VvP24XO4-911#DNA/TcMar-Tc1
CAGGGTGTTTCAAAAAGGACTTTACAACTTTGGAAATTCATATAAANTTTATGAAACAAG
NTACAGAGCCGGTTTTGGTGTCGTTTTAAAGGAAAACACTTCAAGTTTTGACTCGCGTAG
TCCGCCAGTGCCTAATCGCGCCGCACAGAGCGCTAGCGGCAGTTACGTTAAAGATGGCTG
CCTTCACTGGAGCGGAGCGTGCTGCTGTGTGTTTTGGTTTNANGAANCGAAGTCTGCGAC
AACNGTTCAGCGTAANTTTCGNACCAAGTNCGCTAAAGATCCTCCNAGTAGGCCNACAAT
TCGTAGNTGGTATCGACGGTTTGNAGANACGGGNTGCTTATGTAAAGGTAAAAAATCNNC
GGGTCGCCCNAGCGCGTCTGANGAGGTCGTTGAGCGAGTGAGAAANAGTTTCGTCCGCAG
CCCTACGAAATCGACTCGGCGTGCANCTCGNGAGCTGCAAGTCCCACANACGACNGTTTG
GCGNGTNTTGNGGAAACGNTTGCGTNTGAAGCCNTACCGATATTCGCTTTTACAAGCNCT
AAAGACACCGACGAGANTGCACGTGGCAACTTCTGTGCGGANATGTTAAATCGAGTGGAT
GACGATGAACATTTCCTGGACAACATAATCTTTTCAGTGATGAGTCGACTTTTCACNTNA
GTGGNAAGGTNAACACNCATAACTGTGGGATTTGGGGCANCGAAAATCCACATGNAACNN
TGCAACACGTTCGTGACTCCCCTAAAGTGAACGTNTTTTGTGCGNTNTGCAAGAGGAAAG
TTTACGGCCCTTTCTTCTTCGAGAGANAACCGTCAACGGGATAGTGTACCTNGATATGTT
GCAACAATTTTTGATNCCNCAGATCGATGAAGATGACCGAGAACGAAATGTTTTCTTCAG
CAAGACGGTGCACCACCTCACTGTCTNACTGACGTCCGNGATTTCCTNAACGACCGCTTT
CCAGGCCGNTGGATTGGCCGCGANGCGCCAATTGCATGGCCTCCNCGTTCCCCNGACCTG
ACGCCACTGCGATTTCTTTCTCTGGGGTTTCATAAAAGATACGGTGTACGTGCCTCCNCT
ACCAGCCGATCTACCCGAACTTAGAGCAAGAATTTACGCTGCCGTTGAACAAGTTACACC
TAAATGCTGCGCGAGTNTGGGAAGAANTCGACTACCGACGNGATGTGTGCNGNGTGACNA
ANGGTGNNCACATCGAACATCTGTAGTTTAANGTAAAAAAACTTGAGGTGNTTTCCTTTA
AAACGNCANAACCGGTTCTGTANNTTGTTTCATAAAATTTATATGAATTTTCAAAGTTGT
AAAGTCCTTTTTGAAACACCCTG
>VvP24XO4-316#RC/Helitron
TTATGCGTTCCTATACCATTCATCNGATTGCGATGAAACTTTGGNGAGTTNTCGAGTGCG
CGTCTGCGAAGGTTCCTGTGAAAAAAAAAATTTCAAAAAAGTCACCCCCTNTTCCCCCTA
CAAAACCCCTCTTCCCTACANCCCATAATTTAAACATACCCAGATTTNATCNNATTTNNA
CCGAAATTTGCACACGTATACTTTAAAACAAACTGAAAAATACTGCCTACATATGGTTTC
CAAAACACAATCATCCCCTCTTCCCCTACAACTAATTTTTACACAAACCCACACTTTTTA
TCCGATTTCGATGGAANTTTGCACACGTATACTTTAAAACAAACAGAAAAATACTATAGA
CATTAGTTTTTACNAAAACCCAATCCCTCTCCCCTTTTACACCCAAACCACCCCCCCTTC
CCCCTACTNCCCATAATTAAAAACCACAGTTTTTATCCGATTTTGATGGAAATTTGCACA
CGTATACTTTAAAACAAACAGAAAAATACTGCCTACGTATGGTTTCCGAAAATNCAACCC
CTCTCCCCCTTTCCACCCCTTAATTTTNGNCAAACCCACANTTTTTATCCGATTTCGACG
GAACTTTGCACACGTATACTTTAAAANAAATAGAAAAATACTGCAGACATATAGTTTCAC
GAANATCCAACCCCTCTCCCCTTTCCACCCACACACTCTTCACCCCATAATTTAAACAAA
CCACAGATTTTATCCGATTTNGACGGAAATTTGCACACNTATACTTTAAAACAAACAGAA
AAATACTGCCTACGTATGGTTTCCAAAAACGCATCCCCTCTCGCCCCCCCTTAATTTTTT
CNCAAACCCACATTTTTATCCGATTTCGATGGAACTTTGCACACTATACTTTAAAAAAAN
GAGAGAAAATACTGTACACATTAGTTTCACAAAAACCCAATCCCTCTCCTCTCTTTCCAC
CACCTTAATTACCCCCTCTTCCCCATAACACCCCATAATTTAAACAAACCCGCAAACCGT
TCGTCCGATTACGGTGAAGCTTTGGTGAGTTGTCGAGGGCGTGNCGGAGAAGGTTCCTGT
CAAAAAAAAAATTAAAAAACCCACCCCTCTCCCCCTTACACCCCTTAATTTTTANACAAA
GCCACANTTTTTATCCGATTTCGANGGAACTTTGCACACNTATACTTTAAAACAAACAGA
AAAATACTGTCTACATTTTGTTTACAAAAACGCAACCCCTCTCCCCCTTTCCACGCCCTC
AATGTTTGTTTGTTCGTCTTCTATGCGTTCCTATACCGTTTATCNGATTGCGATGAAACT
TTGGAGATGTATACTTTAAAACAAGCAGAAAAATAATGTCTACTTGATTTGCCAAAGCCC
AACCCCTCTCCCCTTTTACCCCTCCCCTCTGAATTTCCAATGATNTTTATTGAAACCCAC
AGTTTTTATCCGATTNCGGTGAAACNTTGCATTCGTATACTTTAAAACAAATAGAAAAAT
ATTGTTTACGTTTGGTTTTAAGAAACCAACCCCTCTCCTCCTTTACCCCCCCCCCACCTA
ATTTCTGTCAACATTGTTCATACAAACCCACAGTTTTTATCCGATTTCGATAGAAATTCC
ACACGTATGCTTTCGAACAAGGAGAAAAATACTGCCATNCATNTGATTCCCAAATCTTAA
TGCCTCATCCCCTTTATTCCCTCCTCTCTTAATTTCCAATGTTCCTTTCATTAACTTTAT
TCAATTTGGATGGAACTTTGANACACGCTGTANNTTAAAGCGNAGAGANAAATGCTGCTC
GCTCTTNGGTTTACAAAAANCCACCACTCTCCCTATCACCCTAATTAAGAAAAATTTACA
CTTGAAACCATTCAGTTTTTTTNAATATATCTCGAACGGTGGGGAAATTAGNCAAAGTAG
ATAGCGACATTATTAAAATACACAACATTTCCCGTTAAACAGCGCTGGACAGATTACAAT
CGGACTTGAATTTTAAAAATTATTTTAAAGTTTTTGTGACAAATTTTTGTGATCACACAA
ATCTAAAGTTTTTGAAGTTTGCACACATATCCTTTAAAATAAGTGAAAATTGTGTTTATA
TTGAGTTTACAAAACTGCACCCGCTCTCCCGTTTCACCCCTCTTAAGACTGATTTACACG
TGCAACTTTTCCGTGTTTAGCGTATATCTCCAAAACGAACAGCATTTTTTTTAATGTATA
TATGCCGACTGGAATCACCAAAAACATTGCATATCCAAGACCGTTGCAATAAACTNGAAA
ATGAATGAAACAGCAGTTTAAAATTTATACGTAAATATTTTTTCATTTAATACAA
>VvP24XO4-61#DNA/TcMar-Tc1
CCAGCTTCAAGCAATTGGTTTACAATCGTCCGGGGAGGGGGGTGACTCTCTGTAACCACT
GCTTGGATCTGGCCTGCAGTCACCCGTCTGCCAGCAACAGCCACCCACACAATTTGGCGG
TCTTCACGTGCTGTTGTCCTTCTGTATGGACCTGTGCCTGCTCTAGGAGTACTAGAGCCT
TCTTTCATCCACTGTGTAACAAGTCTGTATACTGACATTGCACTACGGCCAATCCTTCGG
GAGATTTCACGATATGATGCACCCATTTCAAACACGCCAATTCTCCGACCTCTCTCACAG
TTAGACATTTGGGTGTAGAGGGTCGTCACTCTTCGCCTTGGCATACTTGGTCAACAAGAA
CTTGTGGACAAAAAAGTGTCATGTTACACCACACTGTTTAAAAAAATAGCAATTTGCATA
ATAAATAGCCCCGTAATTCTCATACTATTACATGTAAAACTTTCAATTTTTAATCATTTA
ATACTCTTCATGTGGGGATACTTGGGGCCAAATTTCATTCATTTATCACAACNCCGTCTG
GGTGTTGGGATTTTAATTTNCGCCAGTGTGTAAAGGTCGAGCCGCACTTTGCCGACACCG
GCCCGNACCGTCACCGCANCGACAGTCGGCCGAGTGNCGGCTCGCCCCCTCGCGTCCACA
CTTGTCCGTAGCTCGCCCGTGTGACGGACGGGTTCCTACCCGGTCTTCAGTCTCCTTTAA
CGTNTACANNTGATTGTTTCAGGGAATCAGTGTTGGGGATCGCAGNTAGGNCTGNCACCC
GTACTTTATTATAGAGTACTGTACTTTATTTCTGCACAGTTTTGGTACGAAAGTACGTTA
AAATACTTTTTTGTCTGACTCACGTNATCACCTAACTGGTTGATCTTTTATGTACAAAAA
TAGTATCCCAGCGCAGTNTTAACAAATCATCGCCACACTGTACCGGAATGAAAGATTCTC
GCGTATCTCAACGCAGTCACAATGAAATGTCAAGCGTCCTCACTTCGCATTTGACGTGTT
TGTTTTGTTTGAGGTTCTTTTCGATTCACTCAATATTTTTTGTTAGCAAAGAACGAGATT
ATNACACATTTTAATTTAAATACAGACCGCAAAGAT
>VvP24XO4-157#LINE/RTE-BovB
ACGGTATTATAGANTACGNACACAATACTGAAAACNAAATTTGGAAAAATTAANAGAGTC
GANAAATTCAAATATCTAGGNGAANTNATTCAACCAGCGGGATTGATAAGGAAGCGAATA
NAGCAAGAGCAAGAAAACTAGAACTAGCATATAGANTNACNCGGAACANATACAACAAGA
AGAATCTCTCAAGGAAAGCCAAAATCAGACACTACAACACAGTAGTCAAGCCGGAGGCAC
TGTACGCNTCGGAATGCNTGTTCTCCATGAAAACTGGAGAAATAGAAGAGATAGAGAAAA
GAGAAAGGAAAATCTTGAGGAAAATCTNGGGACCACTGAAAACTGAAAANGGNGAGTTTA
GGCACCGGAGGAATAAAGATCTATACAAGGAAGAAGAAANTGAAAGGATGTCAGACACGA
TCAGAAAGAGGAGAATCAGATTTTTTTGGTCACATAATGAGAATGGATAACAACAGACTT
ACAAAAAGAATTTTCAACCACGTTTACAAGAGTAAGAATGGCAACCAGTGGATCCAAGGA
GTAAAGAAAGATATGATAGAGATCGGAATAACAGAAGATATAATACAAGACAGAGCAACT
TTCAGAAGATTGATCCAAAATTTCAAGGGTTTCCAGGAGAAGGAGAAGAGGAAATGTAGT
AACACCTGGACGGAAGAAAGGAGGAAACAGCAAAGTGAAAGGATGAAGAACTATTGGAAG
TCAAGAAAAGAAGCATCGAAATGAATGCACGGGATTACTTTTCGTGGTCCTTAGATGGCC
GAAATCGAAGAGAAGAAG
>VvP24XO4-1164#Unknown
CTAGCGGAGTTCCCGGCGTTGCCCGGTATAGTTGGCGTAGATTTACCCGTACNCTATTTT
TATTCCCGCAATGAGAAACATTTGTACNAAGTTTCATAAAATTCGCGCCAACTTTTTCGG
AATTAAAGCAAACCTAGATTCACCCGCCCCCTACCAAGAAACGGGTGGGTTGAAGTTTAT
TTGCACGTACACTATTTTCATTCGTCCGAAAAGATTCATGTATATCAAGCTTCGTTAATT
TGGTTAAGAAATTNCATTACTACATTACTGAACAACGCTAGATTATGTTAGAAACTCACA
TTTGATTCAATTGCGAAGTGAATGGATATACTTTTTGCTCGAAACGCCAGATACTTTAAC
TCCGCAGATTCAGCCTTTTATACAAATATCAAAAGTGAATCCGGAATAATATTATCGTAA
ACAGAAGACTAATGCTGANGGCCAGAGACATTGTCCAGAGATCGTGCTTAAAGAAAATCT
CTGTTGTTTTTACGGCTATCTATGGCGTTTAAAAATTGAATATCCCGAATTAAAGGAAAG
AATACTTCAAGCTATGGCGTTTAAAAATTGAATATCCCGAATTAAAGGAAAGAATACTTC
AAGTTTTGTTTAGTGTGCAAAATAGTTATTATTGTAAAGTTATCTTATTGCTTTCATTAA
AGGCTATGGTCAGAGACATTGTAGTTGTGTGTTTAGTGCGAAGTATGCGACATCTAATCN
TTCCATCTTTGGGATTTGTCATCATACGTTCAGAATTTCATTTAATGCTCCTGCGTTATT
TAACGTTGAAACATAAGACATGCCAAACAACTGAATTGAGATTCTAAGCTTTAAAACGGT
GAAAACCCCATCGAAATCTGCCCGTAGTTTCCGAGTTTTTATANGACCAATATATCCGGT
TTTCGTTTTATAGATATA
>VvP24XO4-227#LINE/R1
AAGAGGAAACACATTCTCACNATGGCGCTACGGCACCTAACCAGAACGNTACATCCGGCT
GGCAAGACCATCACGTTTCCCCAGCCGGAGGCAGTNGATCGNATTCAACTGAAGGCAAAN
AATCTACCNACAGATCCNGCCCAGCTTCTCACTTTNGTCAAGCAAGTCTTTGACAGGAGA
GGNGAAANCTTTGACCCNGAGGTNATATNCAGACAGTTCGCGATGACNCATGGCAGGATC
GTNCTTGATNCGAGACAACCNTGGCCNCAGTGCAACGTNCATACGAGGCATCCNTGAGCA
AGTATCGAAGTTAAATTAGCGCAACTNAATGCNAGGAGAAGTAACTCGGTNTTGCANGAA
GTGAGGAAACTGGCAGGAGGAANTGNANTTNGACATNATCTGCCTCCAAGAACCGTACAC
CAGCGAGGGAAAATNCCGCACATGCCGGTGACGTCNCAGATAATAGTAGAAGGAAACATC
CNATGGCNGCCATAATAGTNTTCAACAAACAAATTACNGTCACNAAAATNGCGCAGTTCT
GCGATGAGCACACGGCGTGTGTGGAAGTCAGCACNCANTGGGGNAGCGTNGTNCTCGTTA
ACGTGTACTTTCAATATAGAGACGAATTGAACCCTATCTTGANAAGATAAGGGAAATACG
TACAGCCCTTGGACAACCCAACGGTGATAACGGCNGACGCAAATGCCAAGTCTGCACTCT
GGCACAGCGCGNACGCGGACGAAGCGGAGTTATGCTNGAAGAACTGATNAGCGAACTGAA
TCTGGAAGTTAGGAACGAGCCANATAATCCNTACACGTTCAGCGACGAGACNGGCGCAGA
ATCGAACATCGATGTAACNCTAACAAATCGNGGTGCAGGAAACNTTCTGCGNAACTGGAA
GGTTGAGGANAACCTAACNACCAGTGACCACAACGTNATAACGTTCGAACTGGCGAGAGA
CAGACTGCGGTGCCAAGGAAGCGCTAGAAAACAGCAACGGCGCTATAACATCAAAAACGC
CGACTGGCGCAAGTTGAGGAGNGTGTTTANTCCGCCGNCAGGTCTGCCGGAAAGTGACGA
TGTCGACGCCANGGCAAGAGGNATTAGAAATGCAATNCAAGNNGCAATGAGGGCGGCGAT
TCCACTAAAGAGAACCACAAAGTTGGAAGACAAACCGTGGACNGANAGACTNCAGAAACT
ACGANCGAAAATGAGNAAGGCGAGAAGAGCGTACCAACGTTGCCTNATTGCAGCAGAAAG
GGACGCTCTTCTNGANNGGTACAGGCAGAGGAAGCAGTGNNTTCCAGGAACTGCTAGNAG
NNAGACAAAACAAAAAAGCTGGGAGGCNTTCGTNAAGAAAAACCTGAGTCGAACCCATGG
GGNATTCCNTACAAGATAGCCGCNGGNAAGATAAGGCCNCCNACNACGTTGTCTACAGTG
CAGAGAACGGACGGAACTACGAACNACNAACTGGAGCACGACGGCGGAAGTGTTGCTAAA
CGACTCTTGCCGGACGACGAANCAGATGANGAGACGAACGAACAAGAGAGCTACGTACCA
ACGNAGAGCGAACCTGTACGACAGAGGCGACAGCAGATGATATCACCNTAGAGGAAGTAA
TAANAGCAATAAACGCNNTGTCGAGGAATAAAGCNCCGGGNCCNGATGGNATNCCGGCNG
AAGTNCTNCAGGAGCTGGTNGTCCAGTTAGCCCCACCNTTGTGCAAACTNTTTAACGAAT
GCCTGCAGCAGGGAAGAATNCCGAACGTNTGGAAGCANAGCGAGGTGATAATTNTAAAGA
AAGGAGATGACAAGGATCCNACNCTGCCNAAATCNTACCGGCCNATCTGCCTGCTNAACG
TGCTNGGNAAAGTNCAAGAAAAGGTNCTGTGTCAAGAGNTTACAAGAACATAGGAATANG
ANAGGNATGAATCCAAACCAGTACGGNTTCAGAGCGGGNAGGTCGACAGAGGATGCNATA
AACCGGGCAATGNANNTAGTCGGAACACGNACNAGAAATTACGTANTGGCATATTTGTCG
ACATNTCNGGGGCNTTTGATAATCTATGGTGGCCNGCNCTGTTTGCACGGCTNAGGGAAT
TNAGNTGTCCAAGNAATGTATACAACCCTTTAGAGATTACTGTAGGAACAGATATGCTAA
ACTGAGATGTCCACGGATAACCATCGAGAAAAAACTGACNAAAGGNTGCCCNCAGGGATC
NGTNTGTGGCCCGATATTTTGGGATATTGNNCTGGAACCGGTANTGGAAAGACTGCAAGG
ACTGGAAGGGCTGCTAGGCTTGGTNGCCTTTGCNGATGACCTGCTTCTGCTGATAGAGGG
AGGAACAAGAGCAGAAATTGAGCAGAAAAGCGANATNGTNCTGGAGCAACTCGGCGAATG
GTGCACGGAAGTCAAGCTNAAGCTAGCACCNCANAAGACCCGNTATATGNTNCTGAANGG
AAAACTGCAGCGNAATCCAACNATNAAGATNGACGGAAACAGCATAAGAAGGACAAGCAA
GTGCAGATACCTCGGCGTTANNNTGGACGAACGTCTAAANTTTACGGCCCATATGGAGGA
AGTATGCGGAAGAGCGACGGTCGTCATGAATAAACTNATCAGCATNGGNCAAAGACGATT
CCANCTTCCCGTCCGCGTNATGAGGCTATACCACGACGCNATNCTGGCATCAATNGTGGG
CTACGCAGCGAGCGTCTGGGCGAAACACCTNAGAAAAGTNAAACCAAAAACAACGCTTAG
ANGAGNCCAGAGNGGAGTNCTTTTAAGGCTGAGTGGTGCATACAGAACCACGGCAACAGA
TGCNCTNACGGCGGCNNTNGGTGTNTGGCCNCTGGACNTGGAAGTAAGGAAACGGGGNGC
AATATACTGGCTCAGAAAGCCGGGATAAGAGAGCAGCTGGAGAAATCGCGGGTCGACCGG
CGGCAGCCAAAAAGGAAGTCATGTCGGCTNTTGGAAGAATGGCAACAGAGTGGAACANTA
GCGNAACAGGNAGGAGAACATACGACATGCTTCCNGGCGTCGGNGAGAGGCTNAAAATGN
AGCACCTNCANCCNTCNCCCGGGTTGGTACACTACATAACNGGTCATGGNCCNTACAACA
GCTNNCTACACAGNAGGGGCTCAAAGAATCGATCTATGCGAGTGTGGAGCGGAAGCGACN
CCNGAACATGTGGTATGGGAATGCGTTCTTCTCGCGGAAGCGAGGGAAATAGAATGTGAA
CAACTAATTGGAAAAGAGGTTCGAAGTATCATTAAAAACAGGGCTGACTGCGAAATTCTG
AGTCAAATAGCAGACAGGATTTCTATGCACTACAAAACAAAATACCTTGAGCAGTTAGCA
GGCTCGAGAAGGCACCAACAATGGAGAAATTAACTTCNAAGCATNGCACTGANCATCAAA
GGATATGTCANAAACAGACACNAGAACGATAGCACCCTCTGGAGACCGACGCACCCGGCT
ATTCCAGAAGATCCTTCTGACGGGCTGGACGCTGTGTTACCGGAGGACACCGTTTTCTGT
TGGAGGCCGCTCCTCAAACACTGGACCGACAATTATTACAGTATCCGTAATTAGCAGTAG
AGTAGTTTATTTCGTAGTAGAGTAGGAAAAAAGAGAGAGATTATTTGTTTTGTTGAAGTG
CGTGTTATACAACGAAACATAATAGTAATCGATACCGTAGTTAAAGACTTTTGTCGAAGT
GCGTGTTATACAACGAAACATAATAGTAANCGATACCGTAGTTAAAGACTTCTTTCTCCT
TAACATTTCGCTGCATTCAAGTCTTAGTCAGCTTATGGTATGCGGCGGATAGCCTGACAA
AGCATCACCACATCAGCAGGAAGGTATAACGCCTACTAAGCGGCGCGGGCATTGACTGCC
AAGCGTTGCATGCCATGATGAAGAGGAAAAAGAGACTATTATTATNGTTTATTTTTCTCA
CTTGAAAAAATTAAAATGATGTGGCAGCAAAATGGAAAGGAGACAGCTATCAAATTAAGT
TCCTTACGTAAGATATAAAAGAAATTATACAGGAGGAAATAAACTGTGACTTGATAGAAC
AAAGGAGATGTAATACACCTCCTCAGCACCGTATTGACCCAAATAGGATTTGGGGTTCAC
AGCCACCGGAAGCCGGTGGCGACCCCTCTGAAGACCCTGGACGGTCTTGGTCATTCCAGA
AATCGCATAACCGCATCTGATGGGCCAGACCTCAAGGAATTCCGGAGGACGTGGATCCCG
CTGAAGATCTATCCTAAAAAACTGACTTTTATTCTGTAGTTAGCAGTAGCGTAGTAAAAT
TTGTAATAAACTAGTGGTGGTGGGTTAATTAAGGGGTTATGTTACTAATATTAGTTTTTC
GTTTTATTAGAAAATTAACCTANACGTAGTCAAGCACTTAAGTTTTTGTAATAAAATGCC
TATACTTACAACAGTACTCTAACCGTAAACAACAATTCACTTGATTTCGCCAGGTAGCGG
AAATCTATGTAACAACTTAATCATATTGTTATTGGAAATATGGGCCCAGANTAGATACTA
GGTGCTGGGCTATNAGTTGTAACAAGATAAAAAAAATAATAATAATAATAAAAAAAAACT
>VvP24XO4-283#DNA/TcMar-Tc1
TAAAAATATAAAGTAACTTAGTCCACAACCCGAAGGTTGGTTGGATCCTCCCGAAGGAGG
CATACTAAGCCATTGTGTCAGAGGTAGGACGGCCAGTTCCTTTCCTCCGGGACCTACAGT
TTAACGTGGAATCCGAACCACGGAGCGTCCTGGCGTAGCTCATATGATCAAACANAACTC
NTAAAAATTCCTGGTCGCACCGGGATTTGAACCCGGGACCCTCGAACTTTTGAAAGCGAG
CGCCTTAACC
>VvP24XO4-177#Unknown
CAAATTTCAGACTTCAAATTTGCACATGTTATGTGTTTCGTTGACCNAAAACCGAATATC
GTATTTAAAATTTTGTAAAATTATATTCTAGGGGGTTTCCATACGAGTAAAGTGGGNCGA
NAATTTTTCTACCCCAGCGTGTGAGATTTAGAGTTTAACGTAGAGAACTAAGATTTTTTC
AATTTTTTCACTGGAAAATAAAGACGTGAGCGGCCGTCAAAGTTGTCGATTTTAGACCAT
TTTTGTTACCGGGTCTATCTCAAAAACGCTATTACCTAGGAACTTGAAATTTGTCTCCAA
TATCGACCATCATTTTTAAACGACAAATATAAAAATACATCTAATATAGTTTNTAAGTTG
CGAGCAAAACAAGCAAAAGTTTTTATTTTGAGGTTACTTTGCCATATATTAATATCTATT
TTATTGAAAGTGCTCTTAATGATTGCATNGTTATTGCCTGTAATAAATTTGATTGGAANT
GAACGATTGCACTAGCGGATCGGCGCAACGCGGCGCGGCGTTGGAGAGNCGTGGAGCGGA
GTCCGCTACCTAACCTGAAAATATGTC
>VvP24XO4-900#LINE/RTE-BovB
GAGACGCTNTCGGTNTGTTAAGAACAATAGGTGAAAGATATATCGAAAANGAAAGAGNTN
GTTACATGGTCTTCATNGACCTGGAAAAAGCTTTTGATAGGGTGCAATGGAAGAAGTTGA
TGGATATTCTGAAGAGGAAAGGCGTAGATTGGAAGGAAAGAAGGTTAATACAGAACCTAT
ATTTCCAACAGAAAGCGAGAATAAAGATTGGGAACGAGATGTCGGGAGAAAGNAACATTG
GAAGAGGCGTAAGGCAGGGTTGTTGTTTGTCNCCATATTATTCAACATATATTTGGAGGA
AATTATAAAAAGAAGCTTAAGAGGTAAAGGAGGAGTGTGTATNGGTGGCAAGAGAATAGA
NTGCATAAGGTTTGCCGATGATATGGTTTTGCTGGCGGAAAGCGTCAACANACTCTAAAC
AGAATGTTGAAAGATTTAGACGAAGCTTGTGAAGAGTTCGGAATGAGAATCAATACGGCA
AAAACTAAGAGTATGGTGGTGGNAAAGGAAGGAAAATGATAAATATTAAGNTAGGAGAAG
CTGATATCGGNCAAGTGAGATCCTTCAAATATCTCGGGAGTACGATCACTGAGGACTTGA
GATGCCACCAAGAGGTAAAAACTCGCATTGCCGTAGCGAAGGAAGCGTTTAATAGGAAGA
GGAGATTACTAACCGGAAAAGTAGACAAAGCACTGAGGAAAAGACTTGGCAATGTTTTGT
ATGGAGTGTGGCTCTTTATGGGGCAGAGACGTGGACGCTGAGACGAGAAGATGAAAAACG
GTTAGAAGCGTTTGAGATGTGGATGTGGAGGAGGATGGAGAGGATAAGCTGGATGGANAA
AGTAAGTAATGTTGAAGTGCTGGAAAGGGTCGGTGAAAGGAGAAAAATACTCCAAGTAAT
AAGAGANAGAAAGAAGAACTGGATGGGACACTTGCTGAGAGGGGAGTGCCTGNTAAAAGA
CGCCTTGGAAGGNNTAGTTTGTGGGAGGAGAGTGAGAGGAAGAAGGAGGTGCAAAATNAC
AGATAACATCAAGGAAAACGGNAACTACATGGACATNAAGAGAAGGGCAGAAGACAGAAG
AGCATGGAGAGCAGCCANGTGAAAACCTGCCNNAGGGCAGAAAACTGATGAT
>VvP24XO4-25#Unknown
CTTACAACATATTACGAAACAGTTAGGAAAATTTAAAACACACTGTATTTACGACAAACT
GTCACTGACCTTAACAGAATACAACCAACCTGAACAAAATGCACACAGCATATCAACATC
TCTGTGATATNTGTTGCTGTGCGAATAAAATGTTTACATTGGAATTGTATAGCAAAACGA
AAGTGTTTCCGTAACAGAAAAAAATATCCGAAAAGCTACTTATTGNATAAA
>VvP24XO4-249#LINE/RTE-BovB
TGTAATGGAAGAGAGGAACATAAGCATATTAGGGTNAAGTGAAACANAATGGAAAGGACA
TGGAAGTAAGGAAATAGGAGAAGGGTACAGACTATGGTGGTCGGGNGAGGTAGACAAGGT
GGCGTGATNGGGTGGCAATAGTTCTAAATAACAGGCTGGCAGGAAAAGTCATAAATGTTA
GCTACACAAACGGAAGGATATTGAAACTGTNAATTGCGGTAAACGGAGAGGTAGTAGATA
TCATTCAAGCGTACGGTCCNCAAGTNGGGTGCNCAGAAGAAGAGAAAGAAGAATTTATAC
GAGTAGATAAAGACAGAANAGGNTATGAAGATATTAGGGGAAGCCATGGCGTANAACCGA
GGAATAANGAGNGAGGAACAAAAAAAAAAAAAAAAAAAAAAAAAAAATTGGTCGTTGGCA
ACACTTGGTATGAGAAAAGANCAGTCGCAAGTTTACCCGATATAGNTGGGATTGTCAGAG
TAGAAGCCTAATAGACTTATGTCTCCGAACGCCTTCGCCCAAAATTAACGGACGTAAAAA
TCATACCGAGTGTGAACGTAGGATGAATCACTCGGTTGGTAGTAGCAGACTTTAAGAAAC
TCAGTCTGGACGAAACTGTAAGCAAAAGATTTCAGGAAGAAGTGAAAGCTAACTTCCCAA
GGATGAAACGAAGGAACATCAGAAGGNGAATGGAGAGGATTTAGAGCAACATTAGTGAAT
GCGGCAGAAAGAACGTGTGGAAGAANGTNAAATGANAGGAAGGAGAAGGAAACACCATGG
TGGANTGAGCGTGTTGCAGANGCTGTNAGNAGAANGAANAGGGCATGGAGAGAGTGGTTT
CAAGACAGAATAGAAGAGAAGAGCGAGATGGAAAAGGTTAGNAAAAGCCTCTTTTTTTAA
GAAAAAACGANAAAAATAGCAAAGGCAAAATCTTNGGANGAATTCACGGGTAAATTGAGG
ACAAGCTACAANGGAAATTCGAAAACACTGTACGGGGTAGTANGAAACAAAACAAAACGT
AGANATATNCTGACNAAAGTTCTGGACAAATCAGGTGAAGTGCAATGGAAAGAGGAAGAT
GCACTGAGTACATGGAAAGAGGAAGATGTACTGAGTACATGGAAAGAGTACTTCNAAAAT
CTGTCGGAAGGAACGGAAGGAAACCGGGAAGAANCAAAGTCAAAAGGATAGTGGAACAAC
CGCTTTAGAAATGGAAACGGAAGAATTTAGCATGCCGGAATTAGAATTGGCGGTGAAAGA
AATANCAAATGGGAAATCGCCAGGACTAGATAAACTGACAGCAGAAATGGTAAAAACAGC
AGGAGNAATGGGAATGCAATGGTTGTACGGAGTCATACGGAGAGTCTGGATAGAAAGGAA
AATACCAGAGGATTGGAGGAAGNGAGTCATAGTNCCTATTCATAAAAAAGGGAGTAAAAC
GAAATGCGAGAACTACGGGGGTATCACATTGCTGAGCCATGGCCTGAAAATATATGAAAA
AATTATTCTAAATAAAATCAAGCAAAGACTNGAGAATACAGCTAGAGAAGAGCAGTTTGG
TTTCAGGCGAGGAAGATCNACGGAGGATGCAATTTTCATACTCAGACAAATCATAGAGAA
AAGGTGGGAATATGGCAAAGACACAGTAATAGCTTTCATNGACATAAAAAAGGCCTATGA
TAAAGTACTGAGGGAAAGCATATGGCTAAGTTTAAAAAAGAGAGGAATAGATGAAGGAAT
CGCGGAATTAATAAGGAACATTTATGAGAAGTGTGAGAATTGCGTGCGCATAGACAGTAA
ACATTCAGAATGGTTTCACACGGAAAGAGGAGTNAGACAAGGAAGTGTATTGTCACCTGT
CCTGTTTAATGTAGTATTAGATGTAATAATCGCAGAAGTCCAGGGATACAGAGATCCAAC
AGAGCTGAAGGTGATAGCATATGCTGATGACATAATAATATGGGAGGAGACAGAACAGGA
TCTGGAAAGAGAATTACGGAAATGGTGGACTGCAATGGGTAAACATGGCCTGGAGATGAG
TGTGGAAAAGACCAAAATAATGAAGATAACAAGAAACACTGGCCCTTCGAAGGATGTGTT
ACTCGACGGCAAGAAATTGGAATGGGTAGAGTCGTTTGTGTATCTGGGAAGCAAGGTAAC
TACCAATGGAAAGATGGAGGAAGAAATAGGNCAGAGAGTAAGGAAGAGCGGACAATTGTA
TCATCAGATAAAGGATGTAATCTGGAGGTGGAACATAGGGAAGGAAGCCAAAATCCTGCT
CTATAAAGTATATTACCAGCCAATACTGACCTATGGCTCCGAAACCTGGACTTGGACAAA
GAGAGATATTAGCAGATTGCAGGCGGCAGAGATGAGGTTTCTGAGAGGGATAGAGAATGT
CACGAGGAAAGACAAAATCAGAAATGAAAACATCAGGGAGAGACTACAAGTGGAAGCATT
AGAAGAGATGTTAAGGAGGAAAAGACTGCAGTGGCTGGGGCATGTTATGAGGATGGAGGA
GGGGAGGATGCCGAAAGTAGCACTGCTGAACAGCGGGAAGGGAAGGAGACCAGTTGGAAG
ACCNCGGGCAAGATGGATGGACCAAGTGAAGAAAGACGTAGAGGCTAAGGGAGTCGTTTG
GAGACAAGTGGTGGAGGAAAAATCTTGGAAAGACCGCCAGACTTGGAAGAGGATGTGCNG
GACGACCCGCAAAAGCGGAAACGTCTAATGATGAT
>VvP24XO4-355#LINE/Jockey
CCGCTGCGACATTCGNAGCGTGAGCAACTATTTCCTGCTGGTTAACTGGAGTCGTATAAA
GGCTTTGCAAACTACCCGGACNTTGATTTGGACTACGATTAGGCTCAGTGACNGNAGACG
ACCCGGCAACTANACACGGCGACGGATTGGACCTACGGCAACGGACACCTCGGCGGACGG
CACCGGACACGGACTGGCGACAACCCGGCAATGAACACGGCAAGACTAACAAGCGGGAGC
GCGTCAGATATGGAAACGTCTGAAGCCCAATCCTGACAGTGAAAGTGATAGCGAATGTGA
GATATCAAACCCAGACAACANCAACAATATTCTACTNAGACAAGNTATCGGTCGAAACAT
GGATTCTNCCCGATTCACAGAAGTGAAAGGCAAAAGGAAACGCGGCGGCAGACAGAGNGG
AAAGCGAAGCAAGCAAGAAGCAACACGGAAATNNCGACACANAACCGATTTACACCACTN
GAGGCANCGGGAAACCAGGACAATAAGAAAGAAGAGGAGACACAAGCACAAAACCCAAGC
ACTCAGCCAGAGCAAAAGAAGGAAACCCTCCCACCNATNGTNATCGAAGTGGTTAAAGAA
TTCATNNAAATGAACCAAATAATCAAAGAGAANCTGCAAGGGAACCTGAAGGTNGTNTAC
AGAGGTGACACCTTGAAGTACCATGCGGAAAACANAGAGGACTACGAGTTCATTAANAAA
TTCTTCAAAGAAAACGGAATACCCTNCTACANCCACCAANTGCCNGAAGACAGACCACTG
AAGGTAGTNATCAAAGGACTACCGCCANCAGTAANAACGGAAGAGATAGAAGAAGAGCTA
AAACAAAAAGGNTATGGAGTGCAAAGNGTGCACCAATTCAAGAAGAGAGATACGCCACCA
AGACACTGATNCCACTGGCGGCNTNCCGAGTNACACTGAACCACCGGCCGANTCTGAGCG
NATCTACAACGAGCGAGCNATNTTATACACNAGAGTACAGGTGGAAAGATACAGGAATCC
CCTAATGGNCCNCCNCAATGTATNAGATGCCAAAGAATAGGGCACACTGCGAATTACTGC
GCACTCCCGCAAGATGCGTNAAATGCGCCGAACNNCATCCCACAAAGGAATGCAAGCTGC
CAGAANAAGCAAGCAAAGTGCGCNAACTGCCAAGGNGANCACGCAGCNTCGTGGAGGGGA
TGCCCGGCGTNCCAGGCAGCAATAAGACCGCCGAGACCCACAAAGAAAACAAAAGACAAA
ATGAAAAACGGGAAAGAGAGAACGACCCAGAAAAGGANACCAGAAAACAAACGACCACTA
GATACCGGGAAGACAACCCAAAGAGAACACCGGAATAGGAGANCCTACGCAGACGCGACA
GGAGGCAGAGACGAAAAACAAAGAAGAAGAAACGAAGGAAGGGGAAGTGACAACCAACCA
GAAGACGACGCAGCATCAAACGATTGCACGAACGCACTGAGAAACATNATGAAAAAANTG
AAAAGANCAATNAAAAACGTGAAAGAAGCCAGAGGCANNTTCGACAAGCTGATNGCCCTA
GCGGAAGGCGTAATGGCNCTGCTGGAATAATGGANAGAAAAAACATACAGAAGCTACAAG
ACATCAACATAACAATATGGAACGCGAACGGANTAAAAGGAAAAAGAGAAGAACTGCAAG
AGTTCATAAGACGANACNAAGTNGACATCCTGCTAATAAGTGAAACACATCTAAAGCCAA
AGGACAAATTCAANATAGCAGGAATGANGATATACCGNACAGACCGCCCACATGCCAGAG
GAGGAGGAACAGCCATNGCGATACGAAAACTATCACGCACCAANTCGTCCAAATGCACCC
CTGATAGAACTGGAGGCNACGGCGATNAAAATCCACTCGAGAGAAGGNCACGTNGTNCTN
ATNGCGGCATACCTNNCNCCCAATNGGANCCTNACGGAGCANGACNTNGACGCNNTCCTN
TCGACAGGCGACAAGGTNATNATNGGNGGAGACTTAAACGCCAAACACNAGGCCTGGAAC
TCCAGANNNAACAACGCNAGAGGNGAACGNCTNCTNGAACTAGCAGAAGGAAGAAACATN
GANGTGNTAGGNCCGACGGAACCGACGCACATCCCATCAATCGCCGACACNACCCAGACG
TCCTGGACATNGCAGTNGTCAAAAACATCACGCAACGNATNCAACTNNAGACNATNAACG
ACCTATCATCAGACCACCAGCCGGTNCTGATCAAACTNAGGAACTGGATCNCATCCGAGA
AACCGATAAAGAAAATAAAAGAAATAGACTGGAANCANTTCACCAGNCTAGTNCACAACA
AAATCAAGACCACACATNCAGTTAATACGCCGGAAGAAATCGANACGGCAATAAANCATT
TCGACAANGCGGTTCGGACAGCGACAGNAAAGCNTCAACNATNACAAGTTCGAAGAAACA
AACAATGCCGAGCTACCGCCGNTATTGGAAGACCTNNGATACCTAAAGAACAGACACAGG
AAACTATGGCAGCGNTNCCGNGACCCACAGGATCGGAGAGAATACCACCGNCTCAAGNCA
ACTAGAGGACGGACTACGGGAAAGACGAACAGAGAAATGGGAGGACAAAATGTCCAACCT
ANTNCTAGAAAACAGGGANGCGTGGCAGCTNATNCGNGCCCTNAAGACGAAACGACAAGC
GAAGTCGGCAATAAACGGACCNGCGGGACCGTGTTCACCCCTGTCGCNAAGGCGGAAGTN
CTGGCGGAANACTTCGCAGCACAGTACATGACACCGCAGAAGCCCTAGAGCGAACGGAAA
NAAGAGAAGAGGAAGANATCAAGAACCGAGCCGACATCATNCGAACGAACCAGCGGACGC
ACTCCCGGAACTAACAACACCGGGNGAAGTNCGAGGAATAATCAAGAAACTGGCCAACAA
CAAAGCNCCAGGNNCCGACAANATNNCNAACGNACACCTNAAGAACCTACCGANAAAAGG
GATAGTNCTACTAACNAGAATNNTCAACGCCTGTNTGCTTACCGGCTACTNTCCCGAGCC
ATGGAAAACGGCGAAGGTNACGGCNATNCCAAAAGCGGGNAAAGACCAACGAAACCCGAA
AACTACNGACCAATTAGCCTNCTCAGCTCCGCNTCNAAAGTNCTGGAAAGAGTAGTCTAC
AAGAGAATAACGCCAGCCTAGAAGCGGANAAAACAATNAGNACGGAACAATTCGGNTTCC
AACCGAGAGCGTCGGCCGCAACACAACTNCTNCGATTAACGGAAGACACAGTGGGAGCAT
TCAACANNGGAAAATCCGCGGCGGCCGTNTTCNTAGACATCGAAAAAGCNTACGACAAGG
TNTGGCACGCCAACCTNATCGCNAAGCTGGACACAAACACGAACATNCCACGNTGCTACG
TNAAACTNATCGGAAGCTACCTGAAAAACAGAAAATTCTNCGTGNCAGTNGANGGNCAAA
GATCNNCAACGCACCCGATNNCAGCGGGAATNCCNCAAGGATCGGTNCTNGCACCGACNC
TATTCAACATCTACGTCAACGACATACCGTACCCCACAAGTTCGAATGCNCAATTCGCCG
ACGACACNACCGTNTACACNACNGGAAGCAGNCACGAANNNAACATCAAAAGGCTNCAAC
GGGCNCTCGACGAAATAATGGTGCCGAANNAACAAAGTNAAAATNAACCCNACNAAATGT
GCNGCNGTATACTTCACNAAGAAAAGACCAGACTTCGACCGACTACCTAGAATAATNATG
GGGCCAAGAAATNCCNTGGGTAANAGAACACCGGTACCTGGGNGTNACACTNGATCAAAA
GCTACTNTTCCGNCAACACATNATGGACAGANAAAAAAGGNCTGGCNGTAATNCTAAACC
TNTNTCCGATACTNCGNAGCANNGANCTAACGACNGAAACAAAACTCAGAATNTACAAAT
CCGTCATCCNNCCATTCNTNCTATACGGATGCCAGGTATGGGGAACGGCAGCNAAATCCA
ACATCGAAATCCTACAGAGACTNCAAAACAGATGCCTAAGAACGATNCTAAGCGCACCAA
GATACACACCAACNGAACANCTNCATGACNAACGGGAATNCCNACAATTAAAGAAGAAAT
NTNTAACCAAACAGAAATTTTACGANAGAATAGACAAAACAGAGACAACAACGACGAAAG
ACTGCAAAACCTCGGCACNACAATGCCAAGGCNNTGGCACAAGTACAAAGTGCCACTAAG
TATTATAAATATACAACCNAGAATAGAACAGATAATAANTACAAGAANACTGTAGGGGTT
TTTCACATAAGGTCGTCCCAGACGACCATAGCCATGGTTTTCCCCCCAAGTGAACAATAA
AAAGTGTCCCCAAACACAACCTATACCAAACCAGTAGAGCTACCAAGGTAGCGGGACTNT
AGCACAACAGCCGTTGAGGCCGAAAAAA
>VvP24XO4-1806#Unknown
AAAAAAANAAAAATAATAATATAGGCGCATCCTACATTTATTTAAAAATAAAGTGTTGAA
CTATGTGTATTCATGAATTTTATATTTAACCGAATGCAGTTCTTATGTAGGTAGGTATGA
AATATAGTGAATATATAATATATATTGTCTATATATCTAATCTATCTAATACTATTATAC
GAGCAACTCTTGTATATAGGTAAAATTAATTTCTCACAAACGTCTCTAANGATTTTGACG
AAATCTTGCATATTGAACAGAAATCGAAAGATGCCGAGCGAAGATCGGTCACCCAGGTA
>VvP24XO4-750#LINE/RTE-BovB
AAGATNAGAGGAGAAGGTNCAAGAATNCTCAAGATGAAGCGGNAANAGAGCAGTACAGGA
AATTTAGAAATCAAATAAACAGGAAATGCGAAAAAGCAAAAGAAAAATGGCTACAAGAAA
AGTGCGAAGAAGTAGAAAAGGAAATGNTTATAGGNAAAGTAGATGTTGCATATNGAATGA
TCAAACAGAATTTTGGAGAAATGAAGAAAAGAGGTATAAAAATTAAAGCTGCCGATGGGA
AATCTTTTAAGCTNAGAAGATAGAGCTAACCGATGGAAAGAATACATTGAGAAACTTTAT
GATGGGGACGAACTTGAACAATAGTGTANTGGAAAAGGAAGGCGATGTCGACATCGATGA
CTTAGGAGATCCTGTTTTGAGGACAGAATTTAATAAAGCTCTGAATGACTTNAAAGCAAA
NAAGGCAGTTGGAATTGATGAGATCCCTGCAGAACTTCTTAAATCTCTAGGAGAGGAAGG
AATCGAAAGATTATTCAAGCTGATATCAAAAAGTTATGAAACAGGAGAAATTCCAACTGA
TTTTAATAAAAATATCATCTTCACACTTCCGAAGAAAGCACAAGCCGACAAATGTGAGAA
TTATCGCACCATTAGTCTAACATCACATGCTTCAAAATTACTGACCAGAATAATATACAG
AAGAATGGAAAGGGTAGTAGAAGAGATAGTAGGTGAAGATCAGTTTGGGTTTAGGAAAAA
TCGCGGTACAAGGGAAGCAATTCTGGCTTTAAGATTAATACTTGAAGGGCGGATCAAGAA
AAACAAAGATACTTTTATGGCGTTTGTTGATTTAGAAAAAGCTTTTGATAATGTTAGGTG
GGACAAGATGTTCAAAATTTTAAAGAAGTCAGGTCTAAAATATCGAGATAGAAGAATACT
TATAAACTATATAAGAATCAAGTGGCTGTAATAAAAGTAGAGAATCACGAGAGACATGCA
TCAGTTAAAAAGGGTGTGAGACAAGGTTGTAGTCTATCCCCGTTAATATTCAACTTGTAT
GTAGAAGAAGCAATAAAGGAAGTGAAAGAAAAATTTGAATGTGGCATAAGTGTTCAAGGA
GAAAAAATCAGTATGCTACGATTTGCTGATGACATTGTCTTGTTAGCAGAAAAGGCTGAG
GATATTGAGAAGTTACTGAATGGCATGAACAAAATACTGAAGGAAGATTTTGGACTAAAT
ATAAACCAAAGCAAGACAAAAGTGATGAAATGTAGCAGAAATGATACCAATAGTAGATTA
AATATAAAAATAGGATCGGATGCGATAGGAGAAGTAAGTGAATTCTGCTACTTGGGAAGT
AAAATTACAACCGATGGCCGAAGCAGGAATGATGTTAAAAGCAGAATAGCACTAGCAAAA
AGAGCCTTCATGAAAAAGAGAAATCTTTTAGTTTCAAATATTGATCTAGGANTTAGAAAG
AACTTTTTAAAACTCTATGTGTGGAGCACAGCACTTTATGGTAGCGAAGCATGGACTTTA
GGAATACCGGAAAGAAGGAAAATTGAAGCATTTGAAATGTGGTGCTACAGAAGAATGCTG
AAAATTAAGTGGACAGACAAAGTACGAAATGAACGAGTTTTGGAAATGATGGGCGAGGAA
AGAAGTTTGTGGAAGAAGCTTACAGAAAGAAGAGACAGGNTGGTAGGTCATATTTTGAGA
CATGCNGGATTGGTTAATTTGTTAGTGGAGGGAACAGTCGAAGGTAAGAACTGTAGAGGA
AGACAGAGATTAGAATATATGAAGCAGATAATTGAGGACGTGGGTTGTAAGGGGTATGTA
GAGATGAAGAGGTTAGCGCAAGATAGGAAGGGATGGAGGATTGCATCAAACCAGTCGAAA
GACTGACGACAAAAAAA
>VvP24XO4-588#LINE/Jockey
TCAAAGCATTTGATTCCNCCTATTGTGGTACAATTTCAAAACAGTTATAAGGAACTGTAC
CAAATGATCAAAGGCATTCTGGAAAATCAACCCTTCCAAGCCAAGTCGGCCGGAGGCGAC
AAGGTCAAGCTAACCTTCAGTTCGACCGACGACTACCTTAAGGCGACCGCAGCGTTGCAG
AGGAAGGGCATACCCTATTATACCTTCCCNTCTGCTGCNGAGAAGATACTGAAGGTCGTC
CTCCGTGGGATGCCCTCAACCTTGCCNACNGACGACATCAAGGAAGAGCTNGAAGATATN
GGNTTCGACGTNCGCACAGTGGCCCAGCTGAAGAGACCNGGNAGNTCNGACGTCATGCCA
CTCTTCCTGGTGGTCCTGCCCGACAGGCCCCAAAATAGGAAAATCTTTNAGNTGGAGTCT
CTTATGTCACTGCGCATCTCAGCGGAAAAACTGAGATCCTCCAACTGGCCCNGCNCAGTG
TTTCAACTGCCAGGCCCTAGGNCACGTNGCCCGNCACTGCAACATGCCNCCAANNTGTGT
AAAGTGTGCNGGAGCACACTTATCAAACGACTGCACTCTGAAAAAAGGAGAGGGCAGTCC
CAAATGCGCAAACTGCGGNGGCCGGCACGTNGCCAGCTATAAAGGCTGCGCGGCCTTCAA
GCGGGCACGGGACAGGCAGCGCGGCGTCGCTGCAGAACAGGCNGCCGACGCGCAAGAGCA
GCGCGAGGAAAAGAAAAAGCAGGATTCCGGGAACACCCAGCCACCGGCTGACAAACCCAC
CACAGAGCAAAACCAACCACGACGGGGCGACAATAACGCAACCTCCACGACGTCCAGAAG
TCATCCAAGACATCTCAGAAGCCACCAAAGCGCCAAATCCCGCAGGAAAAGGCACAAGGC
CCCAATAAGAAGAAGAACAACGCCAAACCGTCAAAGAAAACAACTCCGACGACCTCCTAC
GCGGAGGCAACTACTAGCCAGTCGCGAGACCCNAAAGAAGCACTGCCACCAGCGGCAGAA
GCTCAAGACTTGCCTACTCAAGCAAGGCAAAACCACCAACAGCGCCACCCACTCCCCGCA
CAAACCAACGAGGGAGGAGCAGCTATGGATCGNCTNTTCGACATTGTTGGGNCNCTNCTN
ACNATGCTGACGTCACTACTAACNAAGTTCGACCAGCTGGCCGCGGACATTAAGGCCGCA
GTAACGACGGCTCGTAGAGCCGACCNNCCACAGAATNCCCACACCAGTCATGGACAGAGC
CCACATCGACGGCCTATCNNTATGCGTNTGGAATGCCGACGGCATTTNCCAGCAACTCGG
CGAGTTTCGGCAGTTCCTANGGGAAGAAAACGTNGACATATGTCTCGTCGCCGAAACNCA
CCTAAAACCTGGTCTCAGAGCCNCGGTAGCNAACTACCGCTGCTACCGNNATGACAGACC
AACTGCGGGAGGNGGNGTGGCCATNTATATCAAAAGAGGCATCCCNCACCACGNGATNCA
CACTCCGCCACTGCAANTAATTGAAGCCNNNGCAATCGAAATGGCAACCACANCGGGACC
GGTCACNGTCGTCTCNGCCTATAGACCNCCACGGAGAGCACCGATTGAAGACGACATCCG
NCACCTGCTCACCATCAGGGGCAAGCTCNTCATCGGAGGNGACCTCAACGCNAAACACCC
CGAATGGAAGTCACGAGTCAGCAACCCTGCNGGAAATCAGCTNTACNGACTGTGCGTCAG
GAACAACCTCCAGGTCTGGGGNCCGGACGAGCCAACCCACCACCCCTGGAGCGGNAATCG
CCCNGATGTCCTNGACATNGCAATCACCAGAGGCATCGCCGGNTTCGTCGCCGCCAACAC
CATGAACAGACTGTCNTCNGACCACTCNCCAGTCATGNTGGACATTGACGTTGGCTCGTG
GAGACAAGNCGTACCAAACCNANTCAATTACAACAGGACAAACTGGGAACNGTTTCGAGA
AGAAGTCACAGNATCCCTCCACCGTCCGCACCCACTGAACGNNAGACAAATCGAGGCCGC
NATGAAACAAGTCACNTCAGTCATACTTGACGCAGCAAACTCCGCGACGCCNCCTCCGGC
AACNAGACANCAGTCACGNCAACTNCCGCCNCANCTNNTNGCGCAGATCAGGCACAAAAA
CAGAGTGGCCAAGGAGTGGAAGCTGACNAGGCANCCCGACACCAGGCGNCTNCTAAACCG
CCTGCAGCGNGAGCTGAAAGCGGCNCTCGANGAGCATCGGAACAGGGAGTGGTCGGCTCG
NCTGGCCTCCCTGGACGCGNACGACGGNANCCTNTGGGCNGAGACCAGNCGNTTCACCAA
GCGACGCGCTAGACTGCCCCCACTACACGGCGAGAGAGGCCTNGTNTACAGCGACGCGGA
CAAGGCCAACGCCCTGGCCGACCACTTCGAGAAGCAGTTCNGGCCNGCGNANGACGANGA
CGAGGAAGANTCCGCCGACGTCCGCCGAAGACTGGCACGNTTCCTNGCAGCCGANGACGA
GGGTACCAAATCGAGGAGATCTCCGCGGAAGAAGTTCGGCGCACCATCAACACACTGCAC
CCGAGAAAGGCTCCCGGCAANGATAANNTNGGNAACCGGCTNCTGAAGAACCTNCCGCCN
NNAGCCGTNNNACGCNTNGCGGANCTGTTCAACNCCATNCTNCGCACNCAGCANTNCCCN
AGATGCTGGAAGCAAGCCGTCGTGGTNGGAGTNCANAAGCCNGGNAAGAACGGCACNTTC
CCNCAGAACTACAGGCCGATNAGCCTNCTGCCGTCNCTGAGCAAGGTCTTCGAGAGACTN
CTNCTNAAGAGGCTAGANGCTCACATCGAAGGGAAAACATCATACCNGANTTCCAGTTCG
GCTTCCGGCGNGGNCACTCCGCCACNCAACAGATCATGAGNATNGTCGAACGNGCCACNA
CNGCATTCAACTACCGAGGCTACTGCCCGCTNGTCCTGCTGGACGTNGCGCGAGCNTTCG
ACTCCGTCTGGCACAGCGGACTGCTGTACAAACTNTACNAACAGGGANTCCCCGGCCCGC
TNGTNAAGCTNATCCGNAGCTACATCTCTGGAAGANCNTTCCGAGTGAGAGTCGGNGATG
ACCTATCNACACGNCGNCCNATCAACGCNGGNGTNCCGCAAGGGTCNGTACTGGGACCNG
TGCTGTACAATCTNTACACCGCNGACATCCCGGCTCCAGCAACNGTCCGAACNGCNCTNT
ACGCNGACGACACGGCATTCTTCACCGCNCGCAGGCGCAAAGCCGTNGCCATCGGACGNC
TNCAAGAAGTNCTNCAACAAACCGAGGCATGGGCGAGANGGTGGAGGATNACCATCAACN
CNGCNAAAACCCAGGCNATCATGCTGACNAGGCGCCTGGGGAAGCGCGACAGACAGCGGG
ACCGACNCCAAACCTACGCTNAACGGNGAAGNCATCGCGTGGTCGNCCACGGTNAAATAC
CTCGGCGTGACGCTGGACNCCAGACTNACATGGAGGCCNCACATCGAGGACGTCCGACGN
AGAGTCGCNGCNAGACTGCGGGAGCTGTACCCNGTGCTNAACAGGGACAGCGCGCTGGCA
GCCAGCACCGGNGTCAGCGTNTACTGCAGCCTGGTNCGNCCGGTNATGGAGTACGCGTGC
CCNGTGTGGGGGTACGCCTCCAAGACCNNCNTGGACAGNCTGCAAGTAATGCAGAACAGG
GCGCTNCGGCGAGCNCTCCACGTGCCGANCNGATTCCCGACAGCCGACCTGCACGAAGCC
GCAGGCGTCCCGCTGCTNAAAGAAAGGATAGTCAGATCGCAAAANCNTTCTACAGAGCAG
CNAGGAAATCNACGAACCCNCTNATCGCCAACCTNGGGCAATATTACGATACNTTTGACA
AACACAAAAGACCACTGTCAATATTGACTAGAAACTGAAANCACANGAGCGAACGAAAAG
ACANACCAAAAGTAAAGTAACTAACTCTCCAAATGTCTGGAGGAAATGTCGAAAGACAAA
CCCTCCGCCGCAACTGCTTNTAAAANATAAAAGCAGNAAATGCTC
>VvP24XO4-265#LINE/Penelope
CACCGGGAACCCAAANCATCCAGTAGCTATCCATGCCATCCCCATGGCACTAATGATTTC
AATTCNTGTTTCACGGTCCGCGCTATCAGAGTCCTCCCAAATAACAGCAGCTCCTCTGAA
NTCAGAAGGTGGGAACTNGCCTACCAGTACAAACNNGGCACAAGGCAACCACCNGGTCTC
AATTTGAGATAGCACTACTNTTCCTTCNCCTATCCCCTTCNCTTCCACCTTNTCTCATAT
TGAACCACCGCTCACCAGAGCCGATCTTTATAAATTGTGACTTCAAANTTTGCTTTTTTT
ATTTTTANTTTTAATTTCTGAATATTTTTTTTATTTTTTATTTTATTTTTTGCACATGCG
TCCATTACTTGATCAACTGAGGTATACTGCCCTTCCGCGACGGGTCCCTGTGGACAGGTT
TGCTTTATACTTGCTATTCATCATCGTTTTCCAGCCTATGCTCTTCTACCCCCACCCTCA
CTTCCCGCCATGTTGTTTTTCCCCCACCATGAGCCACCGGCATTGTGGCTCACGCAGTTG
GCTGCCGGCCNCTNGCGTGCAGCCATCTCACTTCTACTGANGAAGGGCCATGCTCGAAAA
TTTTATTCTTTGTGTGTTCGTGTTTTTTCGTGTATCGACGCCGCAGGAATCCTCNTCTAT
GGTAAGCGGTGGTTTTTTTCCTATCCTAATGTTC
>VvP24XO4-163#RC/Helitron
TGTGTTAAAGACACATACGGTCAAAAAGTAAACGATGATCACATTATAACTGCTAATATT
GTTTTCAAAGAAGTTTTGTAAAGTAAAGAAGNTTGAAAAAATCACATCTGACAAAGCCAA
TATATTTTTTAAATATCTACTTTTTAAATGTTTTACAATTAAACATGTAGTATTTAATGA
TAACGACTTTTTACAGTAAAAGTGATATTTATTACTACTCTTCAAAATAAAATACCTTTC
ATTAATAAATACTTGCATTTACTTATTTCCACATTATTATATTACCATTCGGTGACTGAC
CACGATACTATTCGCACGGGTCAGCTAGTATACAAGAATTGTTCGTTTAAAGATATAAGA
GTTCCTT
>VvP24XO4-595#Unknown
TACACGCTTTCGTAGTAATGTGAACTAAAAGGTTAAAAATAATCTTTAAATATAAAGATT
TTGTTTAACAGCGATAGGACGTCCCACAATTCAGGATAATTAATTTTTTTGAATAAGCTT
AAATAAGAATAAAGTCACTGATTACAAAATTAACTTTAATGTAAAAAAAGCGTGGGGTGC
TAATATCAGTTGTCTTATATTTTTTGTCGCTGGCTGTTTGTAAAGAGAGTCATTGTGCAA
AAGTTATGTAGAGAGCACCCCACGCTTTTTTTACATTAAAGTTAATTTTTTAATCAGTGA
CTTTATTCTTATTTTAAGCTTATTCAAAAAATTAATTTATNCTGAATTGTGGGACGTCCT
ATCGCTGTTGAACAAAATNTTTATATTTAAAGATTATTTTTAACCTTTTAGTTCACATTG
CTACGAAAGCGTGTTTTTAGTTTTTTAAACTACAATTTTATTTTTAACTTTTTAGTTCAC
AACGAGAATAGCAGGACGTTGCTANGAGACTACTGTATTGTCAACGGTTCTTAAAACGTG
TGCAAAATTTTTATGTTTTTACTGTCAACGTAATNAGAATATCAAGACATAGCTATGAAA
TTATTGTATTGTAATCGGTTATCAATACATGAGCAAAATTTCAAACAATTCGGACATCTG
GAATTGGGTTAAAATTAAATTGCAAAATTCCACGACATTCAACCATTTTTCTGTTGTTAC
TGTCAAAGTAATGAGAATANCAGGATATAGCTATGAAATTATTGTATTGTCACCGGTTCT
TAATACGTGTGCAAAATTTCAAACAGCTCGGACATCTGGAAGTGGGTCAAAATGGAGTTG
TAAAATTCCGTTACATTCAACCACTTTTCTGTTGTTACTGTCAAAGTAATGAGAATATCA
GGACATAGCTATGAAATTATTGNATTNTCATCGGTTCTTAATAAGTGTGCAAAATTTCAA
ACGATTCGGACGTCNGGAAGCGGGTGAACACTGAAATGAAAGATTCCATTACATNCAACC
ATTTTTCTATTGTTACCGTCAAAGTAACGAGAATAGCAGGACGTTGCTANGAGACTACTG
TATTGTCANCGGTTCTTAANACGTGTGCAAAATTTCAAACAATTCGGATATCTGGAAGTG
GGTGAAATTGAATTGACAGATTCCGTTACTTTCCTATTGTTACGGTCAAAGTAATGAGAA
TAGCAGGACGTTGCTATAAAANTATTATATTGTCACCGGTTCTTAATATGTGTGCATAAT
TTCAAACAATTCGGATATCTGAAAGTGGGTGAAATTGAATTGACAGATTCCGTTACTTTC
NTANCGTTACTATCAAAGTAATGAGAATAGCAAGACGTTGCTATGAAATTATTATATTGT
CATCGGTTCTTAATATGTGTGCATAATTTCAGACAATTCGGATNTCTGGAAATGGGTGAA
NTTGAATTAACANATTCCGTTACNTTCNTATTGTTACCGTCAAAGTAACGAGAANAGCAG
GACGCTGCTATGAAATTATTATATTGTCGCCNGTTCCTAATATGTGTAGCATAATTTCAG
ACAATTNGAATNTCTGGNAGTGGCTGAAATTGAATTG
>VvP24XO4-310#LINE/Penelope
GGTATGTCTTGTGTCGTCTTTCAATTGTATGAGCAAAAAGCATTTGGAAATACGTCAGTA
CACAGGATAATCACACAAAACGGCTTAGCTGGATGAATGGCTATCGGGAGGAATGCCATT
AAAAATTTAAAGACANTTTTATTGAACCAAAAGGCAATTGGCCGCCTTCAAAAATATCTC
GCAGGTCCACCTCATCTCACAAAAAAATATTCCTTGTTTGGTGCCAACTAGTAACATGGC
TGAGTTCTAAAAACGTATTAGGATAAAAAATTTGGAAAGTAGGCGTACTGTAGTGAAGCT
CTTTAGTGCACACGGGAGGGGTATTTAATTTCAGTTGAGTGTATAGGATTTAATCTCTTT
AACATTATGCGTGGTTATTTCGTAAGAAGAAGATCTTCCTGCTGGCTCAGTTCAGACGCA
AGGAGGAAGTAACCGATCCGACAAACGTTTCGAGGAAGTGTTTATTTACCAGTGGCTCTG
AGGAAGCGAAGAACACTTGTTCAGTAGAATTAGCTCTAATAAGGTTTGTGAATATGACCA
TCCGTACACGAAATATGCCCATTTTCGAATTACGAGCACCTACAAATACAGTGACAGTCA
TTTGCCGAAAGTAACAGAAACAACTTCATATAACATATTAAAGTTACTTCATCATAGTTA
GAAGACCGATGAAAATGTTGAAAAATAACATTGAACTAATATGTATNGGTCATTAAAAAT
TTCTGAAAATTACTTCTCGAGGATTTTAACTTCAGCATACCCTCATTGCGTCTTGTAATG
TTCTACTCGCACTATTTGATTACAAAATTAATTAATCAATATTCCGTAATAATGGNGCTA
TTTAAAAGAAAAAAAAAAAAAACTGGAAGTCATGTGCACGTTATNGAAAATTGACCTGCC
TCCATCTGCTGATNTAAATATTTTATGACCTTCGGTGCCTNCGACCATTTAGCCTGCTGA
CTATTGTGTCAGCCTTTGTTGAGGTAATGTGGNACTCTATTGTGAAGTCAACACAAGACG
AACACTACACTCATTCAAAAGCAACCATATGCGCAGAAGAACTCGAATCGGTGACCTTTA
TTATTATTAATAAACTCTTCTCGGGCTTTCCAGCCGCGTAAAGATGTCACATTTNTGGGA
CGTTTCGAAGGCGTCCATCTCTGCCCTCATTTTCAACCAAATGTCAATGATGAAGGCAGA
GATGGACGCCTTCGAAACGTCCCACGAATGTGACATCTTAACGCGGCTGGAAGCCCGAGA
AGAGTTTATTAATATACAACGCCGTGAAAG
>VvP24XO4-1794#DNA/hAT-Charlie
GGTTCCCAATTAGTGGTACGCGTACCCCCAGGGGTACGTGAGGTTGCTTCAAGGGGTACG
CGCGGTAATCTCTTGGCTAAGGTAATCACTAAGATAATTGAAAAAAAAAACAATTACGCA
AACATTACTATCGCCAAAATATATTTTAAGACAGTCAAACTGTGTGTGTGTGAATTATAT
TACTGTAATGCTGTGGTTGTGCGAAGCACTCGACTGGGATGAACGCATTATTTATCATTT
CAGCTATAAGGGGGTACGCGAGGTTGAGCTCTTTCTTGAAGTGGTACTCGGGAAAAACTA
ATTGGGAACCACT
>VvP24XO4-1295#DNA/Zator
GGAGCGTCCATAAACTACGTGGCTCGGTCTAGGGGGGGGAGGGGTTGGCTGGAAAGCTAC
GCTGGGCTACGNGGGGGGGGGGGGGGGGTTCCGAGCCAGGCCACGTAGCTTTCCATTCAT
ATTATTTGTCACAGTTAAAATGAGGTACAGAACACACAACAGCATGTGAATATTTATTTC
CGTCATTTAATTATCTCCGTATGTAATTTACGATAGTCTGACAAGAGAAAACAGTACAAA
ATGTCTTCTGGAATCAANAGGGAAAAAAGCTACGTGCTACGCGGGGGGGGGGGGGGGGGT
AGAGGCAAAAGCCACGTCGGGCTACGTGGGGGGGGGGGGGGGGTTCACAGGAGGCCAAAA
TGGAGCTACGTGGTTTATGGACGCTCCCT
>VvP24XO4-106#RC/Helitron
GAAAGGAAATGCCGCAACGATCGGTACGTGNTNCNCATATCTATACTATTATAAATCTGT
AAGCGGGCTGCGTCTGTCTGTCGTTTGTCCAGGCATCACGCAAAAACTACCGAACCAATT
TGGATGGGGTTTTCACAGTTTGAAAGCTTATGGTCTAGCTTAAAATCTGCGGTATATCTT
ATGACTCTACGTGACCGGGGAACGGAGCAAGAAATGATAATTCGTTCGTACCGAGACATG
ACAGATCACACTGCATCTCAGATGAACACTCTTTACGAGATACCCACCAAAGATCACGCT
ACAACACAGATAAACACTCCACCCTTTGGATTCTGTTAATATTGTTTTCTGACTACGTAA
CTTTGGTTATTTATTTCTTCAGTTTTTCTGAAATATAGTACGTTAGAATACACGAAAACG
TTAATCAAACCACTACATCAAAGATTAACACTCCAATAAGCGTAACGAAATTGTGGAATT
TAATTTACGAAGATACTACATTAGAT
>VvP24XO4-185#LINE/RTE-BovB
AAAGAATGTAGAAGCAGCAAATTGGAGGTTAAGAGAATTNTACAGGAAGAAAANGAGAAG
AGCTGGGAANATTTTACATCTAAACTGGAAGANGATAGTAAAGGGAATGTNAAAATGCTA
TATGGAACTGTAAAACACAAAAGATCGGATAAGGAAACAATTACAGCAATAGAGACAGCG
GATGGAAATATAGTTCGCAATATAAGAAGTATCAGGGAAGCCATGAAACAATATTTTGAC
AAGCTACTAAATGGACCTAATGGGATAGGCGANGAAGAAACNAGNCAGGGGATGATAGAT
GAAGAGACTCCAATAGCCTGGTCNGTAGTCGAGCGAGCTCTCCATAAAATGAAAAGTGGC
AAGTCAGCAGGAGCCGACGAAGTNACAGCCGACATGATTAAAGCTGCCGGTCCACCAGGG
ATACAATGGCTGTATAGAGTCCTCANAGCAATACGGAATGATAATCAAATACCAGAAGAC
TGGACGAAAGGGGTGATAATTCCTATCTTCAAGAAANGGAACAGAAGGAAAAGCGAAAAC
TACAGAGGTATTACCCTCCTATCCCACGGCCTCAAAATTATGGAAAAGATAGTTGAAGNC
AGAGTACGAACAATATTAGAGCCCATCTTAGAAGAGGAACAACATGGGTTTAGGGNTGGA
AGAAGCNCAACAGATCTAATATTTGCCTTGAGAATGCTGGTAGAAAAATATTGGGAAAGA
GGGAAAAACCTANTCATTNTGTTTATGGACCTAGAAAAGGCATACGATAATGTTCCTAGA
TCAACTATCTGGAAAAGTCTAAGAAAACTTAAAATACCAGAGTACCTCATTAGAAAGATC
CAGATACTGTACAATAACTGCAAGAGCTGTGTCAATGTTGGGGATGGTCACTCTGAATGG
TTTAGTACAACCAAAGGAGTACAACAAGGAAGTGCCCTTTCACCTCTTCTGTTCATAGCG
GTGATGGATAACATCTTAAAAGAACTAAAGAGAGCAATCAATAGAGATCTACAGGCATTG
GTGTTTGTGNATGATGTGGCAATAGGGATGAAACGAAGAAGGAATACAAAACAAACTGAA
AATGTGGAATAATAAGTTTGAAGAATATGGAATGAAATTGAATAAAAAAAACTGTAGCAC
TAAAAATAAGCCGAAAGAATACAGACTGTCATATAAAATTACAAGACCACNAGGTTGAAG
TTGTTGACCAGTTCAGCTACCTGGGGAGCATAATTGCTAGTAACGGTAGAAGTGAGTTAG
AAATAATGAATAGAGTAACCAAAGGAGCCAACTTCTACAGTACCGTGCGGGGCTTACTAT
GGGACATGAAGGTTCCCAGAAGAACAAAAATTGCCTTGTACAAATCATATCTCATTCCTA
TTCTCACATATGCTTTGGAAACATGCACACTAACATCAAAGGACCTTAGCAAGATCCAAG
CCTGTGAAATGAAGTTTCTTAGAACGGCCCTCCAGAAAACTAGACTTGACCATATAAAGA
ATGATGAGATTAGATCAAACCTAGAGTTAAGGGAATCCATGGAAGAGAGACTTAGGTCAT
CAAGACTTAAGTGGTTTGGGCATGTCAAGAGAATGAATAGTACAAGACTACCAAAAACTT
ATTTGGAAAAAAGGATAGCGGGCAAAAGACCAGTGGGAAGACCAAGAAGAAGATGGACAG
ACCAACTGAAGGAGGACATAGAGAGAAGAGGCTGGAACTGGGAATACATCACGGACAGAG
AAACTTTTCTGGACAGGAGACGGTGGAAAACGATCGTCTATAACAACCAAGGCTCGTAAA
CCACACCCGGGAAACTGGAGATGGTCCCCAACGATAATGATGA
>VvP24XO4-2198#DNA/TcMar-Mariner
ACCCAAAAATAACCGGAATAGCATTGCCGTGGGCGGAGCTTGTGTAGTACGCGTTTCTGC
CGCTAGGCGTTTATAGCGCAACTCATTGCCAGTTCAGTGCCGCCTGTGTTGTCGACCTGG
CTTGTTCTGTTAATCTGCAGTGATTGTTTTTGCTAGCGCTGTTTTGTTATTGTTTCGTTT
TTGATGATGGCAAGTTTAAGTGAACAACGTGCAGCTGTGAAATTTTGTTTTCTACTCAGT
AAAAATGCTGCTGAAACTGTTTTAATGTTGAAAACAGCTTACAAAGATGACGCTATGGGA
AAAACTCAAGTGTACGAGTGGTTCGCTCGGTTTAAAAATGGCGACATGTCGATTGATGAC
AAACCTCGTTCTGGACGTCCATCAACTGCCCGAATCGACGAAAATGTTGAAAAAATTCGA
GAGCTTGTGCTCTCAGACCGTCGACAGACAATTGATCAACTGTCAGAGATTAGTGGGTTA
TC
>VvP24XO4-823#LINE/Jockey
GTATTCGNAGTACGAACACCGTATGGCTTCCAGTGCTATGCAACATCTCACCCCCAGCAC
TAAGAAGATCAGAAGCTCTCCTAAAGATCTGGAAAAACATCCTGAAGAACCCTCAGCTGC
CTATACATCAAGACATTACTCAAGCAAAACACCAACGCTTGAAATCAAGGAAACCACCGT
GGCGCACAGCAATCAACCTTACAGAGTCCTCTTTCAACATCAACAAGCTGTGGACAACTC
AATGGGAGCAGTCATCGGTAGCCAATAAANATCTAGTTGAGGACCCCTCAGTAAGGTTAC
AAGGNTTCGATCTCCCCAGGCGGCAGTGGAGAATCATCAATCGGATTCGAACAGGACAAG
GCAGATGCGGCTACTTATTACACAAATGGGGCTGGGTAGATTCTGCAAATTGTGACTGTG
GAGCCACCTTACAGACAATCNACCACATCGTTTCTGACTGTCCTCTTCGGGCCTACAAGG
GAACAATGGCGGAAATACACGATGCGTCGATCAGTGCAGTTGACTGGATTAAAACATTAG
ATCTAGAGATATGAAATTGTACAAGCTTGTGATATGTACATTTCCTATTGTGTACCTTGT
AAATAATCATACGATAAATAAAT
>VvP24XO4-522#LINE/Penelope
AACGTTTCTCGGGNAACTAGCCGAGTNAGTCCGTCGNTGAAACACGACGTTTCGGCGGTC
ATANTCTCTGCCGCCATTGTCAAGTGCAGCTTCAAGCTTGAACTGCACCTGAAGATGGCG
ACGGAGNTTTATGTCGCCGAAATATTGTGCATNAATAATAATATTACTCGGTTTGTTTCC
CGAGAAACGTTTATAAATAAACAACGCCG
>VvP24XO4-703#DNA/TcMar-Tc1
ACACTCCTGGAAATTGAAATAAGAACACATTGACG
>VvP24XO4-1872#Unknown
AGGTTCCCAACCTGGGGGCCCCCAGGGGGGCGCGAAGACATGTCGGGGGGGAGGGGGGTG
CGAGGTAGCTTCGCCGCCCGTGTGGACGATACCCTAGCTCTACACCGTCGNAAGTACTAT
GTCTCCTTCGCCGCCTCTTAGAGTTGAAAACCTTTATTCTAACATCACATACTTAGTGAG
TTTCCTCTGAGATGTCATTGTTAGTACTGAAGAAGTAGGCATTTACCTTTTTAATAATAA
AATTNTTTCGACGGAAGGGGGGCGTGGTANGAAAAACTTTGGGAA
>VvP24XO4-66#LINE/CR1
ATTTACAGATTGTGCTGGTNTTTGTCGTTACCTTTGAATATTTCCTGTTTAGGTAGTGAT
CCAGTCAGTTGAGCTTCAGCGGCCGTAGCAGCAGTCGCCGACTTTCTTGTGTGTTTAATT
CGAANTGTGCTAGNTTTTGTTNTTATCTTTGAATATTTTCTGTNTAGGCAGTGATCCGCC
GTTAGCAGCAGTCGCCGACTTTTGTGTTTGATTTAAAGTGTGCTAGNTAGACTTTGTTTT
TATCTTTGATATTTCCTGTGTAGGTAGTGAGCCAGTCAGTCGAGCTTCAGCAGCCGTTAG
CAGCAGTCCGACTTTTGTGTGTGATTTAAANTGTGCTAGNTAGCTTTTGTCGTTATCTTT
GAATATTTCCTGTTTAGGTAGTGAGCCAGTCAGTTGAGCTTCAGCAGCCGTTAGCAGCAG
TCGCCGACTTTTGTGTGTGATTTAAANTGTGCTAGTTAGCTTTTGTCTTTATCTTTGATA
TTTCCTGTTTAGGTAGTGAGTCAGCAGCCGTTAGCAGCAGTCGCCGATTTTTGTGTTTTG
ATTTGTTTGTTCCGTTTTTGGCTGTTTCAGGTGACATGGCTTGTGCAATGTGTTCCAGTA
GGCGTCTGGCTCTCGAAGAGATTCTTACTACTATGGCATCTCTTCAAGCACAGGTATGGA
GCATCCTAGACGAGGAGCGGCAGTGCGTCGAAGAANTTCCGGAGCCNACTGNAGTAGAAC
CGGCAAGTGNGGATTTTCAGGTACCTGTTGCAGAAAACGTCTGGCACCGTGTGGATCGGA
GAAAGGCGTCGAAATTCCNAAATAACCGACGGGAAAATGATATCTTGCCNCTAAGTAATG
CGTTTTCAGTTTTGCAGGAGGTTGAAGATTCNAGTGCGAATGGCCCAGAAGCGCAGCAGG
GAAGATTTACTCGCAGACCCCGAGCGATGCCAGGAAAAGGTTTACTNGTCATTGGCAGCT
CCAACGTCCGACGTCTGGAGAAACCGCTACGAGAACTAGCCGNGAAGAACGGTGCAGACC
CTCATACTAACGTTCATTCCGTTTGTCTTCCAGGAGCAACCGTACCACGTGTCATGGAGG
CCATTCCAAAAGCGATTAGAGAATCGAACTGCCGTCAGTTAAGAGTAGCTGCGCACGTCG
GTACTAATGACTCGTGTCGTGTTTCTGTTNCAGATATAGTNAAATCCATGGACAAGTTGG
GCCAGAAGGCGTATGAAGCCGCGCGGGANAATTCGGTATCGTTGCAGTTCTCCATTTGTA
GTGTCGTGCCGCGCATCGATTGTGGGGAGGCCGTATGGTGGAAGATTTTTAATTTGAATT
GTAGTTTGCAGGAGCTGTGTCGCAGAAACAACTGGGGCTTCGTCGACCTTCGACCGATGA
TAGCTGCCAGCTGGGACGCATTTGACAGGTCGGGCGTCCACTACACACCGAGAATGGCGA
CCAAGGTGGCTGCTAAAATATGGAACCGTCTTGATATGAATTATTTTTTAGGAACACCGT
GAGGCCCGAGGATCCTTCAGTTCANCGAAGAGGACGTGCCGATAACCTAGATCTTGGTTC
TGGTAGTGACGGCGCGAATAAATCGAATNTTACAGCTCCAAATACTTCACCCGTTTCCCG
TCGGAGTGCGAATANGAAAAATGCGAATTTAGACTCCACAAATAATACGAAGCAGCTAAG
GATAATGGTCCTAAATTGTCGGAGTATTAGAGGGAAAGTAGCCGATTTCCACGCCGCAGT
TGCGACTAA
>VvP24XO4-127#Unknown
AAGCGACCACCAATCCTAGAGCGTTTTCTGTCACGTGACCAGAGGTAAGAAAAGTNTAAT
TTTTATTTCGCTTTTTTATTAAAAATAATCCACTTTTCTTTTCAAANTTAANAAAANTAG
CTTCCTNAAGCATTAATCTACGAGAATGACTACAATTTGTAATATATTTTTAATACTGTC
AAATAGCCT
>VvP24XO4-1065#LINE/Jockey
ATTTAAGGTTTTCATTTGACTCACCCTCGTATCTACATCTATCCAGTGGCTGCCGGTGCT
CAGCAACATCCCACCACCTCACATCAGAAGGCAAANGGTCCTAATCAAACTATGGTCGAG
AATTCTGAACAACGAGGCNCTTCCCATCCATGGAGATATTAGGGAATACAAAACACGGCT
GAAGTCACGTCGCCCTGCCTGGAAGACTGCTGTCAGTCTAACATCTAACTCCTTCAGCCC
TACAGATAGCTGGACAGCGGAATGGGCATCGTCAACACCACAGGGCATAGTGCAAATTAC
CAATCCCTGCTCAAAACTACCAGGATTCAACTTACCGCGGTCAATTTGGTGTAAATTAAA
TCGTATTAGATGTGGTACGGGAAGAACTGCTTCAACTCTCCACACCTGGGGCTGGGCAGA
TTCTCCGTACTGTGACTGCGGTGAGGTTTCACATTGTGCAGGACTGCCCACTGCGTGCCT
TTCCTGGTAGTCTGGAAGACTTAAATTTGGCTACGCCGGAGGCGGTGGCCTGGTTGGAGC
GCCTCGACGTCACGTTGTAGTGGTTGTGACTGGAGATCCTGTCTCAGTGGCCGGCTGCGG
GCATTGTCCGCTCAACTATGTGTATATATGTGTGTTTAATTGTTCATTGANTACAGTATA
ATTGTTGTTGAGTGTTGTAAATGTCATACAGCATCATACGCAAAATATAAAATAA
>VvP24XO4-842#DNA
TGGAGACCATCAGACATGTTAAGAACGGATTTCGATCCCCCGCGTATATGTTGAAGGGTA
CNCACCCCATATGTCTGTGGTACAGTCGTTTCTTCAAATGCGCCCTAGTTTTTGAGATAT
TCGCGTGCAAAAAACAAAAAATCTAAATGTCNTTTAAATACTAAATTATTGCCGTATGTT
ATCAAATGGCAGCGTGGTCTATGCGGTAGGCGCTNGCTTCGTAATTTTCCGACCCGGGTT
CAAATCCCCGCAGACCAAATATTTTTATTTATTTTTATCTTCAGAAATCGTCGAGCATGA
CTTTTTATTTCGTTTAAACTTCATTTACATACTTTTATTGCGCGAAATAACATTTAAAAC
AAATCACATTACTTATAACAGATACAACAAACGCAATTTCGGCAAATATATCAACAATGG
CTTCGTAATATGCCTCGCCCATACCCAATGAAATTNGGTCAGGAGGCGAATCTGTTAGTA
AACTGGAATCTGACAAAAGCATTTTGCAATATTTATAAGCGTTTGTCACTTGTTCTTCCA
TTTCCTTGTTGAGCTCCATTTTTCGTCACGTATAGCTATTATTTTATTTTCAACCATTTA
CACGCAACCGCTCTTGGAACAAATATCGANTGTAGAAGAAAGAAAGAAAAACTATCTTCC
CGATGTTACGTATTTCGTTTAAAATACTTCTTGACGATATACAAGTANAGAAACGACGAA
GATGAAATAAATAAAATAATAATACCTATTTCAATTGAAAACGCACCAAAACAATAAACT
TATTAACAAAAAGTGAAAAAATANAAGAATGGAGACTTTCCCGACGTATGATTGCAATGA
AGTCTTCATGGGTGTACGGCCGATTTGTNTTGTGAAAAGATAATCCGTCGGTAGACCCGT
GAACTTCATTTCGAAANAACGATTTTCAGGAAAAAATGCTGAATTGTAGGTAATATGATT
TGTTTTAAATATTATTTCGCGCAATAAAAGTATGTAAATGAAGTTTAAAAAAAAAAGTCA
TGCTCGACGATTTCTGAAGATAAAAATAATTGGCACCGTGGGGATATCTCAAAAACTAGG
GCGCATTTGGAGAAACGACTATACCACAGACATATATGGTGCGTACCCTTCAACGTATAT
GAAGGAGATCGAAATCCGTTCTTAACATGTCTGATGGTCTCCAAGTTAGATTTAAAGGCT
TTATANTTCTTTTGTTTCNTTGCATGAGAATACCTCTAGGGTGCATTTGGAAAAACCGAC
TACTGTATACCACAGGTAGACATGCTACCCTTCAAAATATATTCAGGAGATCGAAATCCG
TTTTTAAAATGTCTGATGGTCTCCTTTGATGGCTTTAAAAGGTTCGTAGTTGCTTTTTTT
>VvP24XO4-1254#Unknown
CTCACTCTCCGNCATCACTCTCCTTAAGCGAAATTTACACTTGGAACTATTCAGTTTTTT
GCAAATATCTCGAAAACGGTAGGGAAATTGACCAAAGTGGATAGGGATATGTGATATTCT
GAGAGCCCANAACATTTCCTGTCAAACGGCGTTGGACTGATTCCGATCGGACAATTGNCG
ACCAAGAAATTCGAACTTGAAATTTAAAAATTTTAAAGTTTCGTGGCGANNNNAAATCTA
GCTTTTATCTGATCCCGACAGATTTTTGAGCACGTATGGTTTAAAATAAGTGTAAAAATA
ATGTTTGTATTTAGTTTACAAAACTGCACCCGCTCTTCCCCTTCACCCCTCTTAAGACNA
ATTTACACANGCAACTTTTCCGTTTTTTCGTATTTCTCGAACGGTAGGGAAATCTGCCAA
AGTNGATGGTGATGGAGAATNTTTACGACAATCCGATCAAAAGGGATAAAACATCAGAAC
TTTCATATCCANCCCCCGAGCAACGCTGGGTACTCTGCTTTTGCAGAAGACGGAAAGACC
GAAAATATTGTATANCCCAAAGCACCAGAATAAACTTTTTCAATTTTAATTAATGCACAA
AAATCATTGTCTTTCANTTATTTTGTACATGTNAATGTGTCTGTTTTNTATATGCGTACC
CACTTAAGAAANAAAAATAGGCATTGCAACGCATGCCGGGCAAAGCTAGTACATA
>VvP24XO4-844#LINE/CR1
AGTAATAAACAGCCTGAACTTGAAAACGTTATTCGTAGTACAGATGCTGATATCGTAATA
GGCACAGAAAGTTGGTTAAAACCGGATATAAGTTCCGCGGAAATCTTTAATGGCAGCATG
AACGTTTTTCGTAAGGATAGGTTGCATTCCCATGGCGGTGGTGTATTTATAGCTGTTAGT
AAGTACCTCCCATGTAACGAAATAGTCGTCGATACCGTCTGCGAAATCTTATGGATTAAG
CTCAACGTAGCTAGGACGAAACTCGTGATCGGCTCCTTCTATCGTCCACCAGATNCAGGC
GTAACTATTGCCGAGGCCTTAAGAAATAATGTAAATAATNTAGCTNGTCGATTTCCGGAC
CGTNCAATAATNCTAGGTGGCGACTTCAACTTGCCNTATATCGACTGGACTAATTACGTT
CACATTACNGGTGGCAGGGATAAAGCAGCTTGTGAAGTCATTCTNGACCTNTTNTCAGAT
CGCAATCTCGAGCAGCTNGTNANTGAACCAACGCGGTGTCTTAACGGTAACGAAAACATT
TTAGATATTCTCGTTACAAATNGGCCTGAATTATTCACGGACATTTCTACTACCACGGGA
ATAAGCGATCACAAAGCTGTAATTGCTACAGTAAAATTAGCGTCCGCGCGCAAAAAGGAA
AAACAAAGCGATCGTTTACAGATTCGAAAAAGCTTCAAAAGAGTGTTTTAGAACGTTTTT
GAGGCATAATTACCATACCTTCATAGTAGAAAGAGGCACCGTTGAAGAGATGTGGCAACG
ATTCATACGTATAGTCAGGGAAGGTATGGATGCATATACCGAAGCGGACAATCAGGGAAG
GGAATGATCCACCATGGTACACACGCGANGTTAAANGGTTGCTCAAAAAGCAAAGGAAGA
TACATGCACGATCAAGAAGGACGATGCAGAGGACGATTTAGTAAGTTAGATGAGATAAGG
GNACGTGTTAAGAATGCGATGCGTGAGGCCTTTAATGACTTTCGCTNCAATTCTCTCTCT
AAGAGCCTCACCGAAAACCCNAAGAAATTTTGGTCGTATGTAAAAAAAGTTAGTTGTAGC
GACAACAATATNCCAGTTCTAATACGAGACGGTCGGGAAGTTGACGACAGCCGCGACAAG
GCTACCGTATTTAACACCGAATTCAAAAATTCATTCACGCGCGAAAATAGGATAACATTC
CCGCTTTNCCACGTCGTGTGGAATTAGAGATGGATCCGNTAGAAATTGATAGCGCAGGTA
TCGTAAAGCAATTAAAGCTCCTGAAGTGGGGTAAAGCGCCGGGTCCCGATGGNATACCGG
TAAGAGTATTTTCAGAATACGCGGAGGAAATCGAACCATTTCTGTCNGATATATTCCGTA
AATCNTTAGAAGAGAAAAAAGTACCTTCNGACTGGAAAATAGCCAAGTAATTCCCGTTTT
CAAGAAAGGAGATCGGAGTGATCCTAGGAATTATCGACCCATATCTCTAACATCTGTNTG
CAGTAGAGTTNTGGAGCATGTCATATGCTCGAACATTATGAAGTTTCTAGATGAAAACGA
GTTGCTTACAACGAATCAACACGGATTTCGGAAGAAGAGATCGTGTGAAACACAGCTGGC
CCTATTTTCACACGACGTAATGAAAGTTATCGATGCAGGTTCGCAAGTNGATGCAATTTT
TTTTGGATTTTCAGAAAGCCTTTGACTCTGTGCCACACAACCGCCTTTTAGCGAAGATTC
GAGCGTACGGTATATCGGATCAGATTTGCGAATGGATACGNGATTTTCTAACTGGTCGGT
CGCAGTATGTCGTCGTCGACGGAGAAGCCTCTTCTAATNTAGATGTTACNTCGGGCGTTC
CTCAAGGAAGTGTAATAGGACCACTTCTTTTCTTAATTTTTATAAACGATCTNGGNGACA
ACGTTAANAGCNGTTTGAGATTGTTCGCTGACGATGCGGTCATCTATAGGGAAGTAAGGA
GCTCNGCCGATTGCTTAGAAATTCAGCGCGATCTGGATGTTATTTCGGCATGGTGCGATG
AATGGCAACTTACACTAAATTGTAAAAAGTGCAAGGCAATGCGCATAACTAACAAAAAGA
ATCCGNTTGTTCAGAAGTACAAAGTAAACAATTCAGTTATTGACACGGTCGATTCCGTGA
AATATTTGGGNGTAACAGTACAAAGNAACATGAAATGGGACNTGCACATNANTTCCGTCG
TAGGTAGAGCTAATTCTAGGCTGCGATTCATAGGTCGAATTTTGAAGAATTGTAATGNAC
ANACAAAGGAGATAGCGTACAAATCTCTNGTGCGTCCGCATTTGGACTACTGTTGTGCCG
TTTGGGATCCGTNTCGCAAGGGGTTGATTGACAGTATGGAGAAGGTACAGAGAAGAGCCG
CTCGATTCGTGACCGCTTGCTACAGCCCTTATGAAAGCGTCACAGAACTGATNCGTAGAT
TGGGCTGGGATTGTCTGGNAGACAGACGACGTACGTTTCGTTTAAATTTATTGGNAAACA
TGCGAACACACTTTCATTTACGAGTGCAGCGAAATACTTCTTCCACCAACCTATTTGGGT
CGCAATGACAGGAGAGATAAGATTAGAGAAATAAGGTGCCGTACTGATGCTTATATGNAT
TCTTTCTTCCCTCGTGCCATTNGGGATTGGAATGCACAGCAAAGAGATTAGNTTTGGTGC
TGAGCACCCTCTGCCACCCACAATTTTGTGAATTGCAGAGTATATATGTAGAT
>VvP24XO4-92#Unknown
ATTTGGCTGAAATGAGAAAGTGTCAACGCATCATGCGCGAGTAGGAACTGAAAGCCAGTT
TTCCGATAAATTTAATTTAACCATTACGATTTGTGCCACTCAACATTCACCAATTTTTTT
CTAGTGCTGATGGCAAAGGCGGGAGATTGATGATTGGGGTAATGATGGCTGTTTAAAAAT
AAACAAGGACCTAAATCAAACTAATGTGCTGTGCGGTTTTTNTAGCTAATGTTCCGGTAT
TGGCAAGCAAATCAGAANTGAAAATGTGAGTGGCTGTTCTTACGAAAACAAAAAATCATC
ATCGACGAATAACATGCNAATGAGAGGTTCCGTATTTAANAAAATGCTGCTCCTACTAGT
GATCAGTAATGATATAATTGATGCATATCCCCAATATAATGACATGATAACCTTATTTCC
GAAATCTGAAATTCCAAGAAATAAACAGTAAATTTCAGGAACGAGGAAAGATAATGCCAG
GCTGGTTATNAGTTGTTGCTACCTCAGCTTCCGTCTCTGGTAAGCCTGAAAAAAAAAAAA
AAAAAAAAAAAAAAAAAAAAAAAAAAAAAAAAAAAAAAAAAAAAAAAAAAAAAAAAAAAA
AAAAAAAAAAAAAAAAAAAAAAAAAAAAAAAAAAAAAAAAAAAAAAAAAAAAAAAAAAAA
AAAAAAAAAAAAAAAAAAAAAAAAACGTATTATACACCTATTGAGAAGCGGAAATTACAN
ATTTCTGCCTGTATCTATTGAGCAATCCAAATTCTGTTGTTATTCTTCAGTAAAGTCATT
ATTATTGCAANGGCNCGGAAAAGATTAGTTTTTAAGCAACGTAAAAAAAAAAAAAAAAAA
AATAANNNNNNNNNNNNNNNNNNNNNNNNNNNNNNNNNNNNNNNNNNNNNNNNNNNNNNN
NNNNNNNNNNNNNNNNNNNNNNNNNNNNNNNNNNNNNATTAAACCGAAATTTTGATGGCC
GGATCGTGAATGTGAATTGANTACTGTCTAATGCCGCTGATGAACTTTACCCTTCACCCA
ATTCGTTCGGCTATGAATTAATGTAAATATATGATTTGTAATTGCGTCTAAACATTACTG
ACAAACATTTTTAAAAGTGAGGCTCAAAATTTTTTGATATTAATAGATCAGTCAAACATC
CGTATAATTCAATCAATGAAACAATACAGTCTAATCCATCATTCAACCAAAATATTATTG
GATTAATTTCCTATTCGTTTGCTGAATAGTAACGCAATCAAGATTTAATTTAGAACTACT
GGTATCTGTATGTATTGACATATTAACCCGTTGTACGCTGAAGTGACGCTAAAGTCAAAC
ACAATCCGTTTCGGAATACTGAAATGAGTAACAATCCAGTCTTACAGTACAAATCAGGAT
ACTGGATGTAAATTCATTTAGCCAAAGTTTCAAGCAAGTAGTTTGTTTCCTCATAGTTGT
AGAAGAACGATAGCCAGGATATGGACGTCGTAACATCCACGAGGAAGAGGAGTGGTTTTA
TAAATATCCTACGTTTCATTTATTCTAAGCTAAAAGCTATCAGTTTCTAAATTTCTGAAA
GATTTTGTCCCGAGATAAAAATCATAAAATAGCAGATAGAAATAGTGACACTTATTTTGC
GTAACGTTTTGGTAACAGATAAACTACTATGTTGTTAAGTAAAAATTACGTGTCAGCTGA
TAGATGAAGTTAGCACTATCTAGAGCCACACTGTAATTAATTATAAGGATTTATACTTTA
TCTCTGTTACACTCTGCAAGTGATGTGTGGTAGGATAATCATGAGGAAGTAGGGCTGTTT
ACACACAGCGTTAAACGCGCAGCATTTCCTTGACCGGATCGTACGGAATATCCATTCGCA
GGATATTCCGACTNCTTTAAGAATTCATAATGATTAAACTTCTATCAATACTCGTACGTT
TTGTTATTATATTACTGTTGACAGTAACATCAAAATTACAACACCCAGAGCTCGAATAAA
ATCCGCAGTAGCTTACTTCGGAGAAGTGAAAAGTTAAGTAACGGAAAAGAAGCGATTGCT
TTAGTTATTAAAGCGTCAGAATAAATATAACAAGAAACTAAGTCAGTATGCTGTTATAAT
CTTTTACAGACGTTTATATGTATATTTGTATTTGTGAAATATTCTAATTTTTTTATTGTA
TTTCGCTAAAATATGGGCGTAAAGTGATGTTGCACCATCAACTTGGACATCAATTGTTTT
TTTCTGAAACACTGTATTTTCAACCTCACCACTTCAGAAGACTCGTTATTGGGTAGATCC
TCCGATTTGTTTGGAATTCATTGGCTGNAGATCGCGGCCCACCCATATCACTGTAAACTA
ATAATTACAAGGATCTTTAACGCTTCGAATAATTAAATTCTGACGGTTCGGCTAAACTGC
TATAGCTTTTATCAGTCCATCGTTCGCTCGGATTCACAGCAGAATTGACGTTTGTGTCTA
GATTAAAAGAAATTTGGGTGCATTTTTATTTTCTCNAACACAATGAATATTCGTATAGAA
TGAATGGAGGAATTTTATAAATAATCTAGACGACAGTCTTAAAAAATCTACGAGTGAGAG
CATTACAGCACTTGTTTCTCATTTAAGAATATAGTTGAATATTGGAGTGAAATAAAGTGT
CTCTTAATGCTTGATAGCAGAGTATCAGGAAAGTGAAACACAGGTTATTTATAGAAGAAG
GACGTTCATAATTTCCTGTTTCCGCATAAGTAGGCGGAAATTTTGGTAGGCACTGGCCTT
GCTTTCGATCTTTCCTTCCAGTTTACTAAATGAATGGACTCTTGGTCATTATTGTATATG
CATTCTTTTGTATATCGCCATCAGTGTCGGTTTCAGTACTACCTTCTAGAAGTGTGTCTT
CTTTATTTATCAAATGTAATGAGATATAATAATTCCTTTGTTCTAACAGTTATGGGCAGC
AGTCTGGGAGCTTAATGGTTANGGCAGATGGAAAGAAATGGCAGTATCATGGGTTCTCAA
ATCACTTGGTCTAAATGAATTTTTACTGAATTTACTTTGTTCATGTCAGTAGTCAAGGAC
GATCAGTTGTTCGGATCCCACGGTATAGCCACGACTCAAGCCTAATACACAGCAAAGAGA
CTTTCACTAGGCTGCCGAAGTAATTTATAATTCAGATTTCATTTTACCTGAATGTATTAT
GATAGCATCGTGGTATGTGGAATGAAGAAACATTAAAACAGAAATGAAAAGCAGAACTGA
AGAATCTCGTAATTACGAAATGTGAAGTGACTTGT
>VvP24XO4-1679#DNA/hAT-Charlie
TGTTTCTCAAAGTGGGGTACGCGAACCCCTAGGGGTTCGCCAGTTGATCGTAGGGGGTTC
GCGACAAGATTTACGTNATGGCGGACTGGCTATCTCGAGCGTGTAACACGCACAATGGTG
AATATCGCTCATTGTTGCCAGTAGTGGAGCTAAAAAAATAAAAAAAAAATAAAAAAAAAT
AAAAAAGGTCGCAGTTTTTTTTAAGGGGGTTCGCCATTGCCTGGGAAATTTTATAGGGGT
ACGTGGAGCTANAAGTTTGAGAAACCCTG
>VvP24XO4-725#Unknown
TAAACTTCTCAAATGACAGGTAGCTTCTCGAATAACAACGCCGTCGATAAACTTTTTACT
TNACTTTTATTTCGTNGAAACACTCAGAAAAACATACACGAACANNACATCAGACTTCTT
CCAAAGATTTAAAGCACATTAACAAACAAATGACGTAGCGTCGTCTTAGCACCGTTCCGA
GCGAGCTTGTCCGCTCGCGATAATCGAGCTTAAATAGGCGTCGCAGAATNTTCCGGAGAA
CATCACAAGAGCTTCTGGAGCGCCGACAATCGCTCCAACAATAGAAATCGTACGAAAACA
ATTAAAACTTATACAAAATTACTTNGAATCATAAGAAAACATTTTTAAATGAAAATAAAA
ATATTTACAAGCATTTAAACATCAGACAAAATTAAACAATTCCAAACACTCAAAACATTA
TAGCTTACACAACATTCTTAATTACAGTCTTTTAATTAACATTTCANNCACTGTACTGCT
TTTAATCAAATTACAGTTCATTTAAACCATTTTCATCCATCAAAACANCACACATTCATA
GAAAAAATATACAAATTTACAATTAATCACTGCGTTTATCTTCAGACACAAATNTAATTA
ATTTAAAGGATTGNAATTAGTAGGAAACTGGGTCTTAGG
>VvP24XO4-891#RC/Helitron
AGTGTGAAAGACACCCAGGNTCGGCCANAAATNAAAATCTATACTATATAATAAAATTGT
AGAAAGTTGTATCTGTACATAAAATTTATTTCAAAAAGAGTAATTGNAATGTACACTACT
GATGATAGAGACCAAAACCGTAAATTTTGGAATTTTTTCTGTCTGTCCGCGCATCACGCA
AAAACTAACGAACGGATTTCAACGAAACTGCACATAGTGATAGCTTATGTCATCGGTTAA
NATATAGGATACTTTTTATCCAGGTTAGCTGCTGATACAGAGGCCAAAACCGTAAATTTT
GAAATTTTTGTCTGTCTGTCGCGCATCACGCAAAAACTAATGAACGGATTTCAACGAAAC
TACAGTGATAGCTTATGTCATCGGTTAACATACAGGATACTTTTTATCCNGATTAGTAAC
ATAGTTCCCGATGATACAGAGGCCAAAAATTTAAANTTTTTGGAGTCTTTNTGTGCGTCG
CGCAAAAGCTAATGAACGGATTTCAACGAAACTGCGCATGATAGCTTATGTCATCAGTTA
ACATGTAGGATACTTTTTATCCAGATTAGTAACATTTTTTNTGCGTGCGCATCACGCAAA
AACTAACGAACCATTTCAACGAAACTGNACATAGTGATAACTTATGTCATCGGTAGCNTA
CAGAATACGTTTATCCAGANTAGTAACATATTTCCCGATGATACAAAGCCAAAA
>VvP24XO4-1019#DNA/TcMar-Tc1
CAAACCGCGTGGCAGTGTGTTCCCCAGCAGCATATCCAGGCTCTCTTTGATTCCATGCCA
CGACGTCTAGGCTCTGATTGCAGCACGTGGCGGCTTCACACCGTACTGAATTCTCACGGT
CAAAGTGCATGTACAGTTCTGTAATTCTAATCATTTGTGTATTGTCATGTCCCTAATCTG
TGGAATAAATTTCATTGTAATCACATGTCTCCTTCTTGGTGTTGCAATT
>VvP24XO4-483#LINE/Penelope
TTTCTCTCNTGGCCTCTAGTTCATCAACCAAATCTTGTGACAGGGGCATGACTTTCTTCG
CCCTTTCCAGNAATGCGCATCCTCTACCAAAAATTCTACCCCGCTGTACATGTGNTAGCA
GACCACCCAATCTNAAGAACATCTTGTCCACTAATAAATTCCTTCCGACTCTTCAAAAAC
ACCAGTTGGACCTTTCCTTGCAATAGACCTACTGTAAAGTCTCCAGCATGCTCATCCACC
ANTACATATTCCAATCCTACCACAGGGGAAACTTTTCCCATCATTGGACATGCCANGTGC
TGCAATTCACGTCATATACCAACTNACCTGTCGCCACTGCACTAGTTCNTACATAGGCCT
CACCACACANCAACTCTCAGTCGGAATGAATNGCCACAGGCAAACAGTTCACACTNNCAA
CCTATACCATCCAGTACCAGAACATGCCANTAGCCATGATTCCAACAACCTCAACGACTG
CTTTACTGTGAGAGCNATCAGAGTTTTCCGAAACTAAACTACCATCAGAACTCCANAGAT
GGGAACTTGCGTACCAGAATATCCTAGATACCAGACACCCACTGGCCTTAACCACCGATA
AAATCCTACCANTTAACCCATCACTTATAATTTTTTTTTTTTATTATATATTTTANCTAG
TAGTAAATGACTAGGTACCATTTTAAATAAATTTATTTTGTATTATCTGGAATATATTAT
CTCACTTTGGACTTGTATATATTAGCNCAGACATTCTTGACACACCGGCAGTCCACTCCT
CAGCAGTTCACCCTTCCCACCGCTTCTTCCGCTATCTAGCCAGTNATGGGGTAACGTTCG
NTGTGCGCACACGTCCCGAGCCTAATGGCCCGTTCTTCTATTCGTGAACAAGGCNGATGC
CGAAATATTGTGTAGTTGTTTGTCAGCATTAGTGTTCCCTCTCATCGCATCCGTCCACTT
TGGTATGTGGTGGGTTAATTTCCCTTTCCTTTNTTATTTATATCGCCTAGAAGCCGCTTC
CATTTTCCTTA
>VvP24XO4-1#LINE/I
AGTTTGCTGCTTGCAACCGACGAGTAAGGAAGTAAGCGGTGCGATAGAGTGAGGAAGTGA
GACGTGTTTACCTGCGCGAGTGTTAGTGGCAGCGAAGCGGACTCATCTCCNGGCGACTAT
CAACAGTGCTAACTGCGGTCGTGTTATATTCACAGAACTTTTGGTGAATCAGCGGACAGT
TATAGTATTTTTCATCTAGAGAAGACAACCTAACTGTGTCAATACATCCTTGGCTGAGCT
CATCTCGTCGGACCCTTCTGCCGGAGGGCGAGAGGAAATGGCGGAAGCAAGTGGCGGAAT
CGACCCGAAAGAAAAGAAGAGGNATATACCGTNTACCAAAGCGAACAAGANATGNCGGAG
ACAGCGAAGAAGAAAATAGAAGAACCTAAACGACAGCGANGAAGAAGAAAAGTACAATCT
NAGGAAGAAACGTAGAGCTGCAGACAGGAGAAACGTCACGAAAGAGAAAATGAAGAACCG
ATGATCACTGAGTCGATTCCTAGCAGAGGTAAGGAGGTAGCGTGCAGCCTAGCGACCCCA
CCTCAAACAAATCCCAGTAGAGCGTCAGGAGATGGAGGCCAACAGTTGAACACCTTATGT
AACCATCTGACAACTAGTCAGGCAAGCCAAGTAAGAGAAGAAGCAGTCAAGCGGAATCCC
CCCGCGCCGGCAATGCGGAAGAGGCTTTATAACGGCCACGCAGAGGGNCCATATATAGTT
ATAATCGAGAACGCATCGGACGGCGCTNCNCTACACCCAATTCAACTAGGGAAAATNTTC
TATAACAAGGTTACTGGGCTGAAACGAATCAACCAACANGGGAAAAACAGGATGNCTNTG
GAATTTNCGAANGCCGANGCNGCNAACGGCTTCGTNGAAAACGACGTCTTCTTACAGTCN
CTGGGACTAAAGGCTTATATACCGGCNAGCAGAGTAGAGCGNAAAGGNGTAATCAAGTTC
GTNCCTACGGACCTAACAGAAGAAGAGCTAANGATAAACGCTANATCGTCNGCNCCGATN
ATCGACGTAAGGCGATTCACCAAGAAAGTATNCANTTGGACGGAAAGGTAGAAACAANAC
CNCTACAAACNGTTCTNATAACGTTCGANAGCCAGTTCCTNCCGGAAGAAATNGAAATNT
TCTACCTNAGATTCAAGGTGGCTCCATACATNTATCCAGTAACGCAGTGCTTCAAATGCC
ANAGATTTGGTCACACGGCCAACTGTAAAGGAAAAGAAAGATGTACGAAATGTGGNGAAG
AGCACAANACATCCGGCTGCCGNAACGAGGNCCAAAAATGCGTGAACTGCGGNGGNGACC
ACAAAGCGAACGACAGGGNATGCCCAGTAAGGAAGCGACAAGAAGAGGACAAAGCAGAAA
CGGCGACGGAAAACACAGGGGAGNATACAACAAGTACCAATACAAGGCAGCGGAATTCCC
CCCCATACAGAGTAAAAGGTACAGCGCGGTGACGACGCCACAGGGAANGAAGCAAGTCAG
GGAGCACTGCCAAAGTACCGTCAGTACTCCCAAGGAATCTATAGCGACCCAAACCGAAGA
AGTAACCAGCACAGAACAAACTGGCGGAGAGGCAGGAGAAGACATGGTTAGCATCATAGT
CAAAATAGTGGTCAAAGTNATNGCGCAACAGATGAANGGCAAGCTGGCAGCCACCGCAGT
GAAAAAAATTCAGGAAGAACTCCACTAAGAGCGTCATGCAAGAAATTAAAGAAATGGGGC
CAAGTGGAACCACATCGGAGGCTGCAGATCTGTCAATTGAAAATGGCTAGAAGGACTAAA
TTNACAGTNCTACAGTGGAACGCNAGAAGCCTGNTACCAAAATGGAACGAATTNCAAAGA
ACTATNGAGGAACATAAAGCCGACCTAGTCCTTATATCGGAAACGTGGCTGCGCAGCTCG
TCNAACATAAAGCATCAAGAATTNTAACGTNTATAGGAAAGACAGGGATGACGGATACGG
GGGAGTNGCCATCCTGGTCAGAAGCGACGTNAATAGCTCCGTGCGGAGACATAGCGGCGC
CGACTGCTAATNTAGAAATGCTATCCGTCGACCTCACACACGAAGGACCTATCGAAACGG
TTACCGTCGTATACAAACCACCTCAAGTCAACCTGAAGGAAGAAGATTGGTCGGCTNTAT
TCGATCAGCTGCCGNCAAANAGCGTNGTGGGAGGNGACTTCAACGCTCACCATCCGTTGT
GGCAAGANAGTCANGCAGACACGCAGGGAGNNGAGCTCGCCCATGCNATANCATCNTCCT
CATTTACCGTGCTCAACAACAAACACGGAACNAGACTNGGNGCNCCTAGTCAGAGAAACT
CNTCNCCAGATATNTCTCTNATATCGGCGAACCTGATGCACAGAGCGAAATGGGATCTGC
TACCAGAGACTATNGGNAGCGATCACTGCGTCCTNAAATTATCATTAGATTGGAATCTCC
CGTCTGNCCGCCGGCACTCAAGGAGACGGTGGANCTGCAACAGAGCTAACTGGGCTCGCT
ACCAAGAAAAGATCAGCACGCTGNTGGAGCAGTGGGAAGGTGCAACCGACGATATCCAAC
GTCGGTACAACGAATTTCAAAGAATAGTGGAGGCTGCNGCAGAAGAGTGCTATACCAGAG
GCTAAAACTCACACTAGAAGAGAGCTCACTAGAAAACCTTGGTGGAACAGTGACTGCTCN
AGAGCCGTCGCCAGGCGGCGCTTGGCTACCAGAACGTATNGGCACGCCGCCACTCAGGAG
AACTTGGTAGAACTCAAGAAAAGAACGGCTGAAGCACGAGATACCATTAGAAAGGCCAAA
CGAGAAGGCTGGAAGAGTTTCTGCTCCAATNTCAAATATGGCGTNACGACCCAAGAGACG
TGGAGGAAACTAAGGTGGTTCAAGGGTGAGAGGCCGGCTACCAATTGGATATCGTCAGAC
AGACAAGCAGCGGAGCAATTCCTAGCCTCGACCGCGCCTCCATATGTACCAAAACAGGAG
GAATATCACAAGAGTAGGGAAGTAGACGACGTCCCAACAGGATCGACGGAACCCTGTTTT
CACCTGTCAGAACTATTGCGCGCCCTACGGAAGAAAGATACNGCTCCGGGGATGGACGNC
ATCACCTACTCAATGATCGACAANCTTCCNCNNAAAGCGAAACGAAGCCATNCTGGATCT
NTNCAATGANATGATTGACCNCTCCTACGTNCCTGAACAGTGGAGGAAGGTAATCGTTAT
NCCNGTGTGTAAACCCCACAGGAAGAAGAACATCATCTCGTCATATCGCCCCATNTCTCT
NCTNCCGTGCCCGGCAAAACTGATGAGCGCAATGATNAAAAACAGGATNGAGTGGCACGT
GGAGCATCATAGGTTACTTGATACCAGAACNATGGGATTTCGNAAAGGNTNCAGCACCNT
GGACGACATCAGCACGCTGGTNACGGACATTCAGCTGACNTTCGCNAGAAGAAACTATCT
NNTGGCCGCNTTCCTGGATATNAAGGACGCNTACAACAACGTGCAGATCGATATACTTAC
GGGAAGCNATGGAAAAGATGGGCATACCTAGCAAACTATGCTCATGGTGTNGCCGNTACC
TGGCNCGCAGAGTGAATNCAATATNTACAGCGGAGGGAGACAGANTCGGTCGGCNCGTCT
NCCAAGGTTTACCGCAGGGCGACCCAATGAGCCCCACNCTATTCAACATNTACACGGCGA
ANCTGTGCAACANCCTAAGGGGCCTAGTAACCTTCCTCCAATACGCGGATGATTTTGTNG
TATATGTNTCTCACCCCGACAAAGAAANGGCNCGNAGAATACTAGAGGAGCAATTGAAGC
TGATACAAAAGAGATTGCTGAAGACAAAGGGCTAGAAATNTCGATAGAAAAAAGCAAAAT
NTGTGTGTTTACGCAAAGACAGTTACAAGGAAANGACTGTGAAATTACACTAAACGGACG
CANACTGGAGTTAGTNAAAGAGATCAAATTCCTGGGAATGTGGTTAGACTCAAAGCTNAC
GTGGAGAAAACATATAATGGAACTGAGAGCGATCATCTNTGCAACGCCTGAACTATTTCA
AAGCCCTCGCCGCNCCGANCTGGGGCGCGGATCCTCGACTACTGCGNAATGTATTCTGCA
GCCTANTGAGGAGCAGACTGGAATACGGGGGGTTCCTGTACGAAACTGCCGCCAAGTCTC
TCCTGACAAAACTGGACTNCATTCAATCAGCGGCTCTGAGGGTAATAGGAGGCTTCGTNA
AAACCACTCCCATCGCCGCGATGGAGGCAGAGACANTAGCCATTCCGCCGTTGAGTACAA
GAAGAAAGAAANTGGGGNTGAACTTCTGGNTAAGGGTGTGNTCCACGAAACGACATCCNC
TACNGAGGAAAGTGCAGCTNCTTGCCCATGAGATTCAGCCAAACCACGTCAACAACAGAA
AACGCCCAGCCTGGTACAGTACTTTCAGACAACGGCTCAGTGGAATATCCACAGNCAGAN
ATCAACGACACGTTCAGCGAAGAAGAACCGTGGCAAAGGGCGGAGATCTACNTCGCGNGT
NCACCTGTCCTTGATCAAGGGCTCGGTAGAAAAAAAACCACNCTGTCAGGAAGAANTGAA
GCAACGGACATTAGAAACNNTGAACACGAGATGGAAGGNATGGCGCAAAATATTTACGGA
CGGATCAAAGGCGAGGGAANNGCCAGCGCGGCTGCNTNTGTGGACCCGGACGCGGCGTCT
ACGAAGCTTNTAGATTGCCGGCAGAATTCTCGACCTTCTCATCAGAGCTNTACGCCATCC
TGAAAGCGATACAATATATNCAACGGCAGTACAGACAAAAGCAGTGATNTGTTCGGATTC
NAGAAGCGCCTTGCAGGCNATCATAGGAATCCCTAAAGGCAAGTGCAGAAACTACCTAGC
CTATGAAGTTGGCAGAGAACTNCGGAAAGCNATAGNCAGAGGNATAGAAGTGCGGCTACA
ATGGGTNCCGGGCCACGTGGGNGTGACGGGAAACGAGNCGGCGGACAAGACAGCNCGACG
ACANCTCNANGTTGCAGAAACNGAGGACGTNCCGGTACCCTACACCGACTTCAGANCCAT
CGCGTCANCAANAGCTCTGAACGNATGGGAAAGGAGATGGCAACGACAAGGCCCAAGGGA
AAGGGCTNTGGTATCGNGCCATCGCCAACANAGTTCGAAGAAACCATGGTACCAGAAAGT
AGAACTGAACAGGAAGGAGATTACGCTAATNAACAGATTNAGNACAGGGCACACCTGGCT
TAACGANAAAAAATNCATCATGAAGATNGCGGATTCNCCGAANTGCGAATCGTGTGACGA
AGTGGAGGATATNTATCACTTCNTGCTGAGATGCAGGCGNCACAGCGAATGAGAAGAANC
TTANTAGAAGACGGTCTNAANATAACTGACATAACATCCCTGATGCTAACCCTCGCAGCT
CCNAGCAAGAAAGCGGTCAAATAATCTACATGTATGTAGCTAAAACTAAAGGCGTAATAT
AAATAAAAGAGCACNATTACTCTATGTTACTGGCTGNATTAGCCTAAGGCTAAAGCCAAA
AAAAAA
>VvP24XO4-196#Unknown
AAATTTTCAGTACCCATATCACATCGATTAANTCGTNTTATATATGAACTAGCAGAGTTC
CCGGCGTTGCCCGGTATGATCTAGATTGATTTACACACACAGTGAATATTGAAGCTCATA
AAAGAGGTCAGTTTTTTGCACTTGTGAATCAAATTTCATGTCAGTCGCTCCATTTTCTAT
ACGTATTTAAACGGCTAACCCCCGGTGTAGCAGAAAAGAGATGGGGTTGGGGTTGATTTA
TTCCTGCAATATTTTTAGCCGTCCTATCAGGAACATGTGTACTAAGTTTCATCANAATAA
CCACAGCGATTCGTGCAGCAATAGAAACAATTATTTTTTCAGGAAATGTGGTAAAGACAG
AATCGCTCANCAATAAATTACAAAAATAACACTATGTCAACACTAAAGGTTTTAAACAGT
TCACTTTCATGTTCAAACCCATCAGATATGCATTACTTACTATTAACAGCGAATTTAATT
TCAACGCCAGAGATCGTAGCTTCAAAAAGCAACAAATTTATCGGAATGTTCTACACTAAA
GGTTTTAAACAGTTCACTTTCATGTTCAAACCCATCAAATATGCATTACTTACTATCAAC
AGCGAATATAATTTCACTTCCAAACATCAGAGATTGTAGCTGTGCGGCCTGAGATAGTAA
CTTCAAGAAGCAAAGAAGATATCGGAAGATTTTTCATTATATTATTAAAATTAATTTACA
TATTTTCCACTTTACGTAGTTTCCTCTTCGCATTCGATACGGCCATCTATGGGGTTTAAA
GACTAAAAACCAAAATTTAAGGAAGGAAACGTTACATGCGATAATATGGCTATTATTTTT
TTACGAAGTATGACGTATGCATCTAGTTGGTATTTCATCTTTGGTGTTTCAGGCTATACG
TTCAGATTTTCATTTACCGCTCCGGCGTTATGTTACGTTGAAGCATAAGACATACCAAAC
AATTCAATTGAGATTCTAATCTTTAAAACGGTGAAAACCCCATCGAAATCTGCNCAGTAG
TTTCTGAGTTTTTCTGGNACAAATATACCCGGTTTTCGTTTTATAGAT
>VvP24XO4-1740#DNA/hAT-Tip100
GGCGTATCCAGGATCAGAACTAGAGGGGGGCAAGATTTGAACTAGGGGGGGGGGGCAACT
CGTATTGGTTTCGAGGAAGTGGGGTGGGGGACTGAAACATGACGATTTCTTACAAAATGA
AACTCAAACCTATTGAGGAAACTATTTTTATTATTGATTAACATAGTAATCCAACCACTT
AATCTAAGGACCTACTATGTAGTTAATTAAGATCGTAACTCAGTTAGTTTTTTATGTAAA
CATTAATCGTCTCGGATTCTCAGAAAATTTTCAATAACTTTGTTTGTCAATATCTCACGG
TGTTCTTTCACGAAATTTCGATGCACACTCATCAGGCATAATCCAGTCAATCTTTCCTCT
CCCAAAGTGCTCCTGAGCCAGTTCTTCACTCGTCGAAGCGTACTGAAGGCAACTTAATTT
TTCTTCTAGGGGGGGGGGGCAGCAGCCCCCCCCTGCCCCTCGCTGGATACGCCCAT
>VvP24XO4-826#DNA/hAT-Tip100
TATTACGTTTGATTCACGTATTCCGTTTATTTTAATGTACAAAACTGAGAANTAAATAAC
CGAAGTNAAAAAATAAAACAGAATCCAAAGAGTGGTAGTGTGATCTTTTGTCAGTGTTTC
TCGAAAGGAGTGNTCATCTCGAATACAGNGTGATCCGTGCGCCTATTTCTCCGTCTAGAA
ATGATTATAATTTCTTGCTCCGTTCCTCGGTACATATAAGTCATNAGCTATTTCCGCAGA
TTTTAATCTGGACCATNAGCTCTNAAAATTTGAAAACACCATCCAAATTGCTGCGGTAGT
TTTTTGCGTGATGCCGTTTCAAACCCTCAGACACACGCAGCTCGCTTACAGATTTATAAT
AGTATAGATAGATTTTATTAATTGCTNAGNTAGTTAGAAATATACCTTATTTTATTTTTC
AGGTACTCGTACAACTATATCCTTAAGCAGAGTATCGAGACGAACTCAATTGTCTTAAAA
AAAGTTCTACTGACGCAATAAATGATACAATGAGTGTTCTGAGATAAAAAAATGGAACAA
ACGTTTTGAAGAGTCAAAAGAATTTGCCGAGAAATTTGCGATGGAAATTTAATGCCCCAG
AACAGTGCCGATATAAATGCATAGAGCCAATAACCTACGTGTTCAATCAGTTGAAGAGTA
TTTCGGTAGGGCTGTATACATCATNCTTCTAGATTCTATAATAAATGATCCACAAGACCA
TTTGTCTCCTGAAATACTTTATTTCAACTAGTCGTTTTTGTTCCGAAAGTCNATTATACC
TATACTAATGAAGACGTTGAAACAATTAAGCAACTCGCATTCGATTATAAGCAGGTAATA
GACGACACTGCATTATCAGTCATTATAAGCGAATATTGGCTGTGGATAGTAAAATGGCAA
CGGAATCAGAACATTCCGCAAGTCGATTTCNAATCTAATATAAAAATNTCATGCTAAAAT
ATATCCCATCGTAAACACGTATTTGTGTAATCTTGNCACACTACCAGATAGTGTCCCATT
GGCAGAGAGATCTTTTTCTGCTCTCAGGAGNCTCAAAACTTGACTTCGAGCATCACTGGC
AGAAGACCACCTAACTGGACCGGCACTTCTGCACGTTCACAAAACCATACTCGTTCAAGT
GGAGGAAGTCATAACAAGATTCGCGAGAGTTCAGAAGAGAATAATTGATTTTGTTATTTG
ATTAAAATTATTTTGACATAATGCAATTAAATTAATTTATCTTTTATTTATATATAGGTA
CTATTATAATTTTGAGGCATGTCCTAGTTAGACCTCGACTACGTGACCCCCCCCCCCCCC
TGACCCAAAGGCTGGATCCGCCCTT
>VvP24XO4-521#LINE/RTE-BovB
CCACATAAAAANATATATTACTCATAAACCTCAAAGTAAGGAAAGCCGGACGGATCTTAT
GAGGACAACAAAGGCAAGGTCAAAGGACAAACGATTTGGAATCAAAGACAATTTGAAAAT
AGGAACGTGGAATGTGAGAGGTATAAATAATAAAGAATATGATCTGGACAGGGAGTTAAC
TAGAAAGGGGATCAATATTGCTGTAATTACAGAAACAAAAAAGAAANCGAAGGGANCAGA
AGAAATAGATAAATATACAATGATCTACAGTGGAGTGGCACGAGAGAAAAGAGCTGCAGT
AGGAGTGGCAATATTAGTGGATAGGAAATGGAAAAATAAAATTGTCAGTTACNNTATGAT
AAGTGAAAGGATTCTGACCCTAAGATTGAAAGTAGAGAGAGGCAACCTAACCTTGATCGC
CATATATGCNCCAGAAGAAAACAAACGAGAAGAATCTGAACAATTTTATGAACAGCTTCA
AGTGGTGATAGACAGAATTAATAAAAGTGATTTCCTAATACTGGCTGGCGATTTTAATGC
CCGCGTAGGAAATAGTCCAATTCCAGAGGTAATGGGGAACAGAGGTGAATACACATTAAA
TGAAAATGGGAAACTACTGAGAGAATTTGCGTCCTTCAACCAGTTAAAGATTACAAATAC
ATTCTTTACAAAAAAAGATATCCATAAATTTACATGGACGGCAAGAGGACAAAGGTCTAT
CATTGACTATGTAATGGTTAATAAAAAATTAGGTCCAGATGTAGTAGACACCAGTGTACA
TAGAGGTAGTGATATGTATACAGATCACTATCTCGTTATATCAAAAATAAGAATACTTGC
TAAATGGAGGAAAAGAATGAATAAAAACTTACAACAAGATCAAGAAGTTTTTAAGACCTA
CCTTTTAAAAGATGAAGGAATAAAACATCTATACCAAAGCCGANTACAACAGCGCTTACT
GGAAAACCCAACAAATAATGACATCAATAAAGAATGGGAAACTATAGCTTCATCAATACT
GAAAGCAGCATATGAAGCCATTGGCAAGAAAAAGAAATTTAGAAGAAAAACTGGACTTAA
AATGTGGAACGAAGAAATTGCAGAAGCCGTCAAACAAAAGCAAAAGGCTTATCTAAAAAT
GATACAGGACCGAACCCTAGAAAATGAAAATGAATATAAAAGAAGGAGAAATATTGTTAA
GACAATAACAAAGAAGTTGAAACAAGAGGGATGGGATAGATTAATCAGTTCAATAGAAGA
TGATGTCCATGGTAGACAAGAGATGGCTTATAAACTTATGAAACATCTCAACAAGGATGA
AAAGGAAAGTGCTAATATAAATGTAATTGAAGAAGAGGCATGGGTAAAACACTACGGAAC
ATTATGGTACGATAGTAATTATAAAGAAGAAGAAGAGAAAATAGGAATTGACCATGTGGA
TACTAAAGAAATTGATCCTATAGACATAGAGGAGGTTGATGCAGCACTAAAATCATTTAA
AAATAGAAAAGCTCCTGGACTAGATACAATTAACTTAGAATTGATTAAGTATGGGGGAAT
GATTCTGAAATTTAGATATTTACACTTAATTAATATGTGTTGGAAAAAGAGAACCATCCC
AGAAGAATGGAGGAAGGCCAAAGTTATATTCACTTTTTAAGAAGGGAGATAGGAATTCAT
GCGATAACTATAGAGGAATTAGTNTATTAAATACGGGATACAAAATATATGCAAAAATAA
TAAATAACAGGCTAAAAGCAATAGCAGANGCTNNNCTATCAGAAGAACAATGTGGGTTTA
GGAAAGGANGNTCCTGCACAGATAATATATTNTGCNTTAGACAANTACTGGAAAAGAGGA
GAGAATTTAATCTAAAGACTTNCATTGCTTTTATNGACTNTGAAAAAGCNTTTGATAAAG
TAAATAGACAAAAACTATGGGAAATAATGCAAAGAAATGGATATCCANAGCATTTAATAC
AAGTTATTCAAGATATGTATAGAAGGACACAAATCGTCTTAGACCTAGGAAATAAACTTA
CAGAAGAAATAGCAATTAACCAAGGAGTGCGGCAAGGTTGTAGCCTGTCTCCAACACTCT
TCAATATATATATAGATGACTTAGTTAGGAAATGGAAAGAAAATGTCCATCCTGGTATAA
AAATAAGCAACAACACTTACATAAATACTATGTTGTTTGCAGACGACCAATTTATCCTCC
AGGAAAATGAAGATGGACTTCAAAAAGCAATNCATATACTAAACATTATCAGCAAAGATT
ACAATCTGCAGTTGTCTCGTGCAAAAACGAAAGTTATGGCATGGCAGGGGAAATACCCTA
TCAGAGTTAAAATAGTGGTAGACAATCAGCCAATAGAACAAGTCTCCAGCTTTACTTACC
TCGGATGTGAATTATCTTTTAATGAGGATAACGAGGTGAAGAAGAAACTTCACCGATTTC
AGTACATGTGTGGAACAATTCGACGAACACTGAAAGGTAAAGCACGAGAGGAGACTCAAC
TCAAGTTTTATAAAACAATGGCCGTACCGACTCTGCTATATGGCAGCGAAACGTGGGTAA
ATAAAACGCAATACAAAAACAAAATTCAATCATCCGAAATGAAGTTCCTAAGGTCAGTAA
AAGGATATTCCCTGAACGATAGGAGGAGGAATGAGGAAATAAGGGAACAACTGAATATCT
CCTCNCTGAATGATAGAATTNCCCAAAAAAGGGANAACTGGAAGAACCACGTTCTACGGA
TGGGNAATGACAGATTTCCTAAGCTTGCCCTGCAGTACCATCCCACAGGCAGAAGGGACA
TTGGNAGACCTAGGAAGAGATGGTCGGAAGAATGAGGTCGGAACAGGCTTTTGGCCTATC
CATGAAGAGGAAGTAAGTAAGTAAG
>VvP24XO4-599#LINE/L2
TCAGTTTATTTTGCTTATTTTCACTTATTTCTGGGGCAATTCNACTCATAGAGACAAAGT
ATTCAGAGCCCAAAAGCGAGTAATAAGAATTATATGTGTGGGGTTAGCAGTAGAACTTCA
TGCAGAGAGCTGTTCAAGAAGTTAGGAATTTTAACATTGGTGGCCGAGTATATATACACA
TTAATGTCCTTTGTAGTCACCAATTATACTCTGTTTGAAACAAATAGTAAAATACACAAT
TATGGCACTAGAAGTAAAAATGATCTTCNCAAGGATTACAAGTCGTTGTCATTTGTTCAA
AAAGGGGTCNGATATTCAGGGATACATATCTTCAATAAGCTCCCAACACATCTTAAATGT
CTAGCAGGGGATAAGATTAAATTCAGGAAAAAATTGAAAGAATTTTTAATTGACAACTCC
TTCTACTCCGTCGAAGAATTTATTTCTAAGGTATCTACAAAATAATTGCCAGTANTTTGT
GTAAATGTAGTTGACATAATTAATGACCATGTATTCTGTGACTGTGCATCTTCTGGTGTA
TACATTANTTTGTTATGNAATTGTTTAATGTACCATGTATCTGTGACTGTACATCTTCTG
GTGTATGCATTATTTTGTTACGNAATTGTTTATCTGTAAATTGACAACTTTCCACATCCC
ACAGAGCCAGTCTCTTATATCGGGATCNATGGAAAATGAATGTATT
>VvP24XO4-1657#DNA/Zator
GAGGCATACTTATTTAAACGATCGTGTGGCATCTGTGGTCTATATCTTTCATCATACAAA
GCCACTAACCAACACAAGCAATTACATAAGAGGCAACNAGAGGTTTTCCCCATCACGAAG
ATTCGTCCNCAAAGNATTGCCGCTAGACGNGACAGGGAAGTTCTTTGCTTGTTAAACGAT
GACGATGCTNTATGGTTGGATGAAGATGATGTTGACACATCGAATGTTCCCAACACTATC
GAAATCGAGAACGAAGTGACTATTATGCCAGTAATAAACAGTATCAAGGAATGGGTTCAA
AATCCATGGACACATGATGACTCAATTTTGTATCATTAATTCGATTTTTATGTTTTTTTN
TATTTTCTTAAATGTTTGATTTATTGTTGATATGATTTTTAACTAGAAATACATAAATNA
TTTTGGAAGTGCTGTTTTAATTTATAAATTTAAAATTGCAAAATATGTGACGTCACACCA
GGGGAGGGGGGTCACACAAATGTGACAACCTGTGACATGGGGGAGGGGTCCAAAAATCAT
GAAATTCGTGTGACGTAATTTGTGGATGGCC
>VvP24XO4-811#SINE
CCCGCCAGTGTGGCCGAGCTCGTTAAGGCGCCACCACACTGGATCAGGGGGTACAACGGG
ACCAGGTTCGAATCCCGGCCCCCGCGTACCGGCCGTCCTGATTGCGGTTTTTAGGCGGTT
TCCCGCAATCACCTAGGCGAATGCTGGGATGGTCCCCAATTTCCGCCTCANAAACTACAC
GTTTCACAAACAAAACTACACTTATCACACAGAACAGAAGTTACACGAATCGCAGACAGA
TGGCAACACTTACGCTCCCCCCATTANAGTAGATTCCTTCCGGCATGCAGCGTCCGCCAC
TGAAGCAGGCGTGGTGACNACGCTTCACGTCCTTAGAGATTCATGATGATCAGTACTCAT
GACTCTAAGAGGCCTCATCAGNTNATGATTGAAAATGGCTGATAAATAA
>VvP24XO4-74#LINE/Jockey
ACACCCTCTACATGGTTATGCACCAGCGCCATCGAGACTGAAGCCCGTCAGCTTCTTAAA
GACTTCAACGCCACCGAAAGGAGCACCAAGCAGTGAAAGAATATCGGCCTGGGAGAAGAG
AGTGCGACANGACNTCGAGTGGATCAAGCCGAAAGAGGGTCTACCACCTGGGTCTGAACA
ACCATGGCCCATATGGAAGTCGCTAAACAGGCTTCGAGTTGGAGTTGGCCGCTGCAAAGA
TACTCTCGCCNCATGGGGATACCTGGGAGAACAGCCAGATACCACATGTTCGTGCGGGGA
GAGAGAAACCATGGTACATTTGCTGTCTTGTCCACAAATCGGAATAAATGTATCTCAATT
TGACCTCCAATCAGCTACTGACAAAGCCATCGCATTGGCGGAAAAACTACCNCGTATTTG
ATGCTGTCATCGACACGAGAAGAAGAA
>VvP24XO4-126#Unknown
TCTTTGACATTANNTTTGGCCGCCGCTGAAATATTCTATCACTCTTATTTTGCACAATCT
GGCATCAATGTCATCCCAGGCAACAGGAACGCAATACTGGCTCCGCCTCCTCGCAATTTC
ATTGGTGGATATTTTATTCAGAGCCATCTATACTGCAGATTTTTCATTTCCTTAAGTCAA
TGCAGGAAACAATTGGCTAACAGGTAGGAATTAAGCTCCTCCCACTGACGATTCTTATTG
GCGGAACAGTTCATCAACCTTCCACTACATTTCTATAATACTTTACCAAAATTCAGATCT
TGAAACGTATCCCAAAAGTTGTAATTAACGGGATTGCATTAAAGCGAGGCAGGAAACAGG
CTCAATGCTATATATTACTACGGTTGATTAGCATAAAACTATAACGATAAGATTGTTATA
CTCGTTTTGATAATTCCTTCGGATAATATTTCACTCATATATCTGGTCAGTCCACAAACC
AAGGGATAATCATGTTCCANGAGGTAGAATTTTTAGTACTACGAAACTACAGAAACAAGA
AATTATTTCGGAAGTGTCTCTCTCCAAGACGGATTGAATGAAACAGTCTTCCTANGCNGC
GTTGTNTACGCCTATACGAGGAAAGTAGCACCGAGCGTCCAGTGGTCCTATGGTTAGCGT
TCTGGGCTGCTGAGCGAGCGGTTCCGAGTTCAAATCCGAGTAGTTCTTATTTTTTTTTTT
TTTAATTTAGAAATTTATCTTACTTGTATTTTCTTTTTAAGCGTACCGAAACTGCACATT
GCTTATGAGTATAAGGTATCCNTGATTCTTTCCTAACTGCGTCAGGGAATANGANAAANA
TCTGCGAAACTACCCAATGTTTCGTAACCAATNGCCGACGTAAGCATGAAAGATTTGCGG
CGGCAGAACTGACGAAAATCTACACGGGTTTCAAGCCGCGCCGAAATCATATCGTCTGTC
CCTTTTCAAACNACACACATGTTTCCAAAATAATTATTTCACAGTAGAACGANCATCGCG
TTTCAGAAAGAAATANTTTACAAGAGGAATTATTGCTCTAACTTTGTAGGTGGACGATAA
TGATTATGCACTATATAAATAAATGAGAGTNAATCGCGTAGAACTAAATATTAGCACCGC
AACAAATTAAACGACCATTGTCACTAAAAAATTTACAACCAGATTATTATCGTAGGACAA
AAATAAATTCTTTTATAACTG
>VvP24XO4-1152#Unknown
TACGCCGGGCCTAACAGGCCCGGTTAGACTTCGGGCAGGAACTCAGTTCCTCCCCCCTCT
CATGATTCACACTGGCCACCTGTGTAAACAGGTGGCCGGTGTCCACGTGGTCCTTGGTGG
CCGAATCGGAGAGAAAAA
>VvP24XO4-2588#Unknown
TTGTAACACGGATGTGTACACATCCAAAGCAAATTCAAGCCAAACGAAGGCTTAACGTGG
TCCTAGTTGGCCCAAACGAACATAC
>VvP24XO4-537#DNA/TcMar-Tc1
CAGGGTGTCCAGAAAAGGACTCCCTGATTTCAAAATTAAATATCTCGAAAACAAAGATCG
ATAGAGGAATGCAGTAAACGGTATGTTTATCGTGACAGCTGTAAGAAGTGTATACAGCAG
TTTGAAATAATAGTTACAAAAGCTGCTAACAGATGGCGCTGTAATCGCCATACGTAATGC
CTAAATAGTGATCCGAAGCTCAGGGCGATCAGTTCCACCATTGAAACGTGAAAGGAGGTT
AGCGTACCGAAGGAAGAGTTTAAAACCATGTACACCATTGAACAACGCGTTTTTCTGGTG
CTAGAGTACCACAGGTTAGAAGAGAGTCCTACGGCAACACGGCGAAGTTTTCAAGCACGA
TTTAATGTTCCAAAAGGACCCGATGCGAAAACCATTCGTACGCTCTTCGCAAAATTTCAA
CGAACAGGCAGCGTAACTGATGATCTAGTGGGGCATGTTGGCCGCAAGCCAACCGCAGTT
ACGCCTGAAAATATCGCCACAGTGTCTGGAATTATTCAGCGAAATCCAATGTCATCCGTC
NGTAGAATTGCATCGGAGACTGGTTTGAAGCGTTCCANCACGCAGAAAATACTGCGAAAG
AGCCTACACATGTTTCCATTCAAAATTCAAACGCACCAGGCCATACCCGGACGAGCTGTG
CAACAAAGGGTTGCCTTTGCTACTCAGATGCTCACAATGATTGACAGTGAAGGATTTGAT
GTTGGCTGCATCTGGTTTACAGATGAAGCACATTTCCACCTGAATGGCTACGTGAATAAG
NAGGACTGGCAATTTTGGGGTTCCGAAAAGCCATATTGGTGTGAAGCGAAACCCCTGTAT
TCTCCTAAAGTTACTGTGTGGGCTGCAGTATGCAGCAGAGGCATTGTTGGCCCTTTTTTC
ATTCGAGAAACCGTCACTGGTGCACGTTANGTTGCAATTTTGGAACAATTTGTCGCCACA
CAGCAAGCGTTAGAGGATCGACCAGGTACTGAATGGTTTATGCAAGATGGGGCCCGACCA
CATCGGACCGAACAAGTGTTTCGCTTTCTTGAGGAATACTTCGGGAATCGAGTCATTGCT
TTGGGATATCCCGAATTTACTGGCGCGGGCATGGATTGGCCTCCATATTCGCCGGATGTG
ACTCCCTGTGACTTCTTTTTGTGGGGCACAGTGAAAGACATGGTCTACCCGAAGCATCCC
GCCACGCTGGACGAGCTGGAATCGGCGATCTCTGCGGCATGTGAATCCATTTCGGTCGAG
ACACTACGAAATGTGATGGCGAATTTCATTCTTCGTCTGTAGTGCCAATGGTGAACATTT
TGAAAACATTGTGATGTGATTGTTTGCAAAGATTGTTTTCATACGATTATTTCACTTATG
TATGCTGATATGAGCTGTACAGCGTACAGCGCCATCTGTTAGCAGCTTTTGTAACTATTA
TTTCACACTGCTGTATACACTTCTTACAGCTGTCACAATAAACATACCGTTTACTGCATT
CCTCTATCGATCTTTGTTTTCGAGATATTTAATTTTGAAATCAGGGAGTCCTTTTCTGGA
CACCC
>VvP24XO4-513#DNA/hAT-Tip100
GCCGCATTTAGGCATAGGCTACCTAGGCTGTAGCCTAGGGGCCCGCACCACATGCAAAAA
TAANAANAATAATNAAACATGTGCAAAGAAAGTAACCTATTTCCGAAACGGTTTTAGCAC
CGAAAGTCCTGAAATGCTCGTGAAAACCGAAAACAATGTTCGCGCATGCGCAGTTCAATC
CTTTGAAGTACGGGTGTACTGTAAAATAACATTTCAGTGCACCTATACCGAAAAGTAACA
ACTTCGCGGCTCAACGATGAGGACTTACAACCCTTGTAACATAAGGTTGCAGTATACTGT
GGTCGGGGCGTATGAACGTAGATTGAAGTCACTGTCGTACACCTGCAATACGAACTAAAA
TTCCCTAGCCTTCATGTCCGGAAGGTTAGGTAAGATAAATTCATTTTGTATACGATGTAA
ACGGCGAGTAGCGGTGGGAGGTCCAAGTTTTAATGTTTTGTTTGAAAGTAAGTATTTATN
AAAAATTACATTCGTTTATAATTGAAATAGGTGTATTTAGAATTCAATATTAATTNTATT
TTTTAATTCGTTTTTATTTAATTTGTTGTTTATTTCAGCATTCAGGAATCTCGATCGCTT
GGTGTGGCGTGGGAAGGCTCTGATTAGTGGAGCGCTGTCTAAA
>VvP24XO4-820#DNA
TCTGTTAAATGATTTTTTATGTAGTGAGAAACACAATTCGTATGCCAACACAAACGGCAG
TAAACTGTAAAGAGCACAGCGAAATGGGAGATTGCCTAAGCCCTGAAACAATGGTTAGAA
GCACACGTTGATGGTGAGCATAATTCTATAACCATATATTTTAGACTCAAATCCACAGAG
GAATNACACACGCACACACTTGTACATGCATACAGCGAGGTCGACAGAACTAACAGCAAG
CATCACGGAAACGATGAAGTGGGGCAGAATTGTCGTTACCACTGATTAACTGGACAGAAC
TATCGTTACAAAAATCATCAGACAGACGAGTTAAAGTCAGGTATCACCATACTTACGCTT
ACATGCACAAAGAGAGACGCAGATACACATGTCCAAGTCTACAGCGAGTTCAGCACAACT
ACCGGCACCAATCATGGAAACGAAAAAGTGGTGTAGTACTCTCTTGCCTCATGACTGGCT
GAAAAACAGAACTCTCCTTACATATCATCGGCCTGGCGAGATAGAGGGTGTGCAAAAGAT
GGCATGTTTTCGCCATACACCTAAGTGTTTATACCATAAATAGTGTTCATCACGACACAG
TTGATTACATTTACCATCAACACGTCTCTCCCACACCGCAACCCTTTCTGCCATTCATTA
AAAAAGTGGCCCAGGTACCATGAGTTGCAATAGACACTTGACTATCAGCAGATCTCAACC
CCACAAATCCATACGTCTCCACACACNAGCACAAAGAAACATAAGTGGAGGGACAGCAAA
ATCATNCGTCCAGACAGACGNGTTTANGGAAGGTATCACCATATTTACGCATACAGACAC
AGAGAGAGACGCACAAACACTCACATTTCCATGCCTACAGCGAGCTAGACACAACAACCA
GCCCCAATCATGGCGACGAAAAAGTGGNGTAGAACCCCCATGGCTCATAACTGACCAAAA
AATCATCAGTAACATGTGTTCCAGGCACCANACTCTTCACATCAACATCGTCTCATTTAT
TTCACACTACAGACCTCNCTACCATCCAGTATCATGTGTGCTAGGTACAAAACTGTTCAC
ATCAGCACCAACACGTCTATCCCACACCTAAGCCTTTTCTGCCATTCAGTAACATGTGCC
CCCAGGTACCACGAGTAGCAGTAGACACTTGGTCATCAGACAGATATCATAACTCCCATA
TTCATACTAGGTCTCACCCANAAATCCATACGTCACCTCACACAAGCATAAGTGCAGGAA
CAGCACATCATACATCCAGACAAACGAGNTAAAGGAAGGTATCACCACATTTACGCAAAA
AAACACACAGAGATAGAGACGCATACACACGTACATTTCCATGCCTACAGCGATCTCGAC
TCAACAACTAGCCCAATCATGGCAACGAAAAAGTGGAACAGAACACCCATGACTGGCCAA
AAATCATAGAAAGACACACACACACACACACATGTCAATGCATTCACACAGTTCCATTCA
TCACCACACAATAACTGGAGGAAAGAGACTGAACATGCTAGATCCAAACTGAAGAGTTAC
AGGATGTGTGAAGTTTGAAATCACAGCCACGTCTCTCCCACACCGCAACCCTTTCTGTCA
TTTAGTAACATGTGACCCAGGTACCATGAGTTACAATAGACACTTGTCTATCAGACGGAT
ATCATAACCTCCATATTCATACTAGGTCTCACCCACAAACCCATACGTCTCCACCACAAG
CACAAACATANGTGGAGGAACAGCANNTCATACGTCCAGACAAACGAGTTNAAGGAAGGT
ATCACCATACTTACGCATACANACACAGAGAGAGACGCACACACACGCACATTTCCATGC
CTACAGCGAGCTCGACACAACAACCAGCCCAATCATGGCAACGAAAAAGTGGGACAGAAC
CCCCATGGCTCAAGACTGACNAAAAAATCATCATTAACATGTGTTCCAAGTAACAAACTC
CTCACATCAAAATCATATCATTTAACTCACACTACAGACCTCTCTGCCATTCAGTATCGT
TGGTAATATGTACAAAGCTGTTCACATGATCAGCACCACCTCTATCCCACGCCACAAGCC
TTTTCTGCTATTCAGTAATATTTGCCCGACGTACCACGAGTATCAGTAGGCACATGGTCA
TCAGACAAATATCATAACTCCCATACTCATACTAGGCCTCACACACAAACATGACTGGCC
AAAAAACCATCAGACAGACGTGTTAGAGTGTGTGCAANGGATGACATGTTTTCGCCATAC
ACCTCAGTACTTATCACATTATCCAATTGATTACGTGCACCATCAACACATAGGTAGCCA
GTCATTGTGAAATCTCAAAGTCGAGTAGAATCCTATCGCGATAGACACACAACCACATAG
AAAGACGCACACNCACATGTCCATGCATACACACAGTTCCATACATCACCACACACACAT
ACATGTAACTGGAGGAAAGGGACTGAACACCCTACGTCCAGACTGAATAGTTACGGNATG
TGCGAAGTATGNCATGTCTTTGCCACACACCTCGGTGCTCATCACACCCAACTGATTACG
TCTACCATCAACACATAGGTGGCCACTGATGGTGAAATCTCGAGTAGACTCCTACCACCA
TAATTAGACACACAACCACACAGGAACACGCACACACACATATGTCCATGCATACACCAC
AATTCCATACGTTACCACATACATACAAGTAACTGGAGGAAAGGGACTCGACACNCNACG
TCCANACTGAGGTGTTACATGATGGGCAGANGATAGCATGTCTTTACAATACACCTCAGT
GCTCACCACACNCACCTGATTTTTAATGTGCCATCAGTATAGCTGGCGGCTGGAACTAAG
>VvP24XO4-321#DNA/hAT-Charlie
TATTTACTCACAGTTGCTGTTAGTTTTGTTTATTCATTTTTGAAATATTTTTATTCCTCG
CCTCTACTGCTGCGCTTTGAGGTTCTGTTATATTTACCGCATGTTCTGTGTATGTGCTTT
TCCCTCAGTCTAAACTGCTGGGATTAGCAGAACCTTATATTATTTTATTACGTTGTCGGT
GTCGGTGCTTCTCCAACAATACTACTTTGTTCCTGTACCGTTGCACCGACGCATTGTTAG
ACATCACTGTAAAAACAATCGGCACCGTATATGTGACTTCTTTGAAGTGTATAAATCCCG
CTTCTTACAATTACTTCAGTTCCATCATAGCTGTGCTCTGAAGTGGTCCGAAAACTGTGT
TAGTAGTTAGTCTTGATATTTTCTATTACAATTAGCAGACTATTTTATTTCTTCAAGATG
GACAAATTCCTTGAACGGAGTGTTCCGTCTATGAGTGCAACTGGTGAAAGCGTTGAGCCA
GAAAGAAAGAAACAAAAGTTGATGCAGCGGAAATATAGNTGGTTTTTTTTTGTGAAAAAA
CGTGCCCAATTCCCGAGTGTATCGTTTGTGGTGAAAAACCTCAGTAACGCTGCTATGGTT
CCCAGTAAATTGAAACGACATTTGTCAACAAAACATTCTTCTCTGTCAAGCAAAGATGTC
AATTATTTTCGTCGGTTGTTGGAAAATAAGAAAAAACAAAGAACGTTCATGACCGCTACA
GTACGTGTTTCGGAAAAAGTACAGGAAGCTAGTTATAAGGCAGCCGAACTTATCGTAAAG
GCCAAGAAACCACATACAATAGGTGAAACGCTGTTAAAGCCTGTTTGTAAAGAGATGGTG
AGAATAGTTCTGGGTTTAGAATCTGCTAGTGAAATTTCAAAAATTCCTCTTTCTGCTGAC
ACAATCAGTCGCCGAGTTATTGATATGTCTCGTGATATTGAAGACATTATGAAGGAGAAA
ATCAACAACAGTCAGAAGTTCTCACTTCAGATCGACGAGTCCACAGATATTAGCCGCCAC
GCACAACTTCTGGCTTACATTCGCTACATCGATGGAGATGTAATTGTAAGTAATTTCTTC
TTTTGCAAAGAACTTCCAGAGCAAACTACCGGTGAAGAAATATTTCGTTTGACTGATGAA
TATTTGCTCCTTAATGAATTAACATGGAAGGATTGCGTTAGTGTTTGTACAGACGGAGCG
GCTGCTATGACAGGCCCAGTGAAAGGATTTGCAGCTAAAGTACGCGAAGTAAAATCCCAA
CGTACGATGCGATCATTGTCTCATTCACCGCGAAGCCATTGTTGCTAAGTCTCTGCCACC
TTCTCTGAAAGATGTGCTGGACGAAGTAGTAAAAGTCGCGAACTTCATAAAATCGCGGCC
CTAAATTCGCGACTTTTTTCCGTTTTATGTCAGGAAATGGGTTCAGAACACACTACACTC
CTGCTACATACAGAAGTACGCTGGCTGTCACGAGGAAAGGCGTTAACGCGAATATTTGAA
CTTAGAGAAGAGGTCCAGGCATTTTTGACTGTTGAAAGACATAAGTACGCGGATTTATTC
GCAGATGGCGAATGGGTATGTAAGTTGGCATATCTTTCCGACATTTTCGTACACTTGAAT
GAGCTGAACATCAAAATGCAAGGTAGGAACGAAAATATTCTTATTAGTACGGATAAGATT
AAAGGATTTGAGAATAAGCTGGATTTGTGGTTACAGAGGATTGAAAATGGGTCGTGTGAG
ATGTTCCCGACTGTATGGTCACTTGATGACGGTAATAAAATGGTGATGGACTTAATTAAA
GAACATTTAGAAGTCCTGCAGCAGAGATTCAAAAAGTACTTTGGAGAAAGTGTTGAAGAT
TTCGACTGGGTTCGTGATCCATTCGTTGCAAATTCGGAACATCTTCCAATTAATATTCAA
GAGGAACTCGCAGATTTAAAAGCTGACAGAACTTTGAAATTAAAACTTCTCGAAGTTCCT
TTAGATACATTTTGGCTAACAATAAGGAATGAATATCCGGCTATCTCCGACATGGCAGTT
AATGTGTTATTGCCATTTCCAACTACATATTTATGTGAATTGGGCTTCTCGACGTTGACT
GAGATTAAAACATCCAAGAGGGAAAGACTCAAATCCGTCGATGAAGAAATGAGGCTTGCA
TTGTCAACGATTTCTCCACGGATCAGCCACCTGTGTGCAGTTAAGCAGGCACAAGTGTCG
CATTGAAGGTATGTGTACAATTATTTACTTTAATAGTAATATAAAACTGCCTGATTATTA
ATTTTATGCAACCGCTGTTTTAGCTATNATTTCCGCGAGATTTATGGATAACCTTATGGT
GTGCCGCGAGTAGGAAAAGGTTGCGGACCACTGA
>VvP24XO4-643#Unknown
TTTTGTTACATGTTTATTATCCGATCAGCAAATTTAGCTTTACAGGATAAAGTTGTNTTT
TACAAATCATAGCATTCTTATTGACATGGTTGAGGTCAGCCCACTAGGGCCCCTCAGTAA
CTACATAACAGTGATACAGTAAATATTTTGCGACATAGTGAAAACAGTGTCAACAGTATT
AAAATAGTAATAAGAACAGTTATTAGTATTAAATATATATATATGTAGAACAATTAACAG
TTGTAATGAAATTGATTTAAGATAACTACACTTTTGTTCATGAAATACATATAGTTTTTT
TTAATTTTNAGCGCTGAGGATAATCTTGTTTCACAATATATGGTTTACTGGTTCACTTCT
TCTTCAGAGTCACTGTCCGATAGANAAATGTCTTGAGGAAGGCGTTTTTTTAGCCTAGTT
TGGCCCGTTCTTTTTCCTAGTTCATAAAACCGCGCACCAGGTACTGCATTCATTCGTTTN
ATAAAATTTTTGGTTTGTTGCTTTATGAATTCATTAACGTAAGNAACATTTAATTCTCNG
TGTAGCTGACTGTTGCGTACGTACCATGGTGCGTTCACNGCTAATCGAAGAACTTTGTTT
TGGAATATTTGCACTCTNTGTAACTTGCTACGGCTAGCACATCCCCATATNGGACATGCG
TATGTTATNAGCGGTCGTAATATCATTTCGTAAATTAATAGGCAGCATTCTGTTTTTAAT
GATGATTTTCTATTTAATACTGGGTATAGTTTGTACAATCTGGCATAGGCTTGGTTTATT
TTATTATTAATGTGTGTGTTCCACGTTAACCGCCTGTCAAGGTCGACACCGAGGTACTTA
ATTGATTGGTCAGGTGGGTTCCATGCAATGTTATTTCCCATGATGTTTATCTCCGGCGGG
TTTAGTGGGCGTCTCAGTGTAAAAATTTTGGCTTGACATTTNCCGGGGTTTAGAGATATT
CGCCAGTGATTTAACCATTCGGTTAGTTGTGCAATTGCATCCTGTAGGTAATTGCGTGCG
TCGTGGATGTCGTTGTGTGAAGTGTATACTACTGTGTCATCAGCGTACATTGCAGTCGAG
GTATTTGTGAAAGTTGGAATGTCCGACGTGTATATGTTGAATAGGGTGGGCCCTAAAACA
GATCCTTGTGGGACTCCTGCTGTTACTGGTCGTGCTGNGGATATTTTTGTGCCCACTCGT
ACACTGAAGGTTCGGTTCTGTAGAAAGCTTTCTAAGATTTTGTACAAATATAGAGGCATT
CCTGTATTTTTGAGTTTATATAGGAGTCCAGTATGCCATACTTTGTCAAATGCCTGGGCA
ACATCGAGAAAAGCAGCCAGGGTGTGATGTTTAAGTTCAAAGCCCCTTGTGACGTCTTCA
ACCAGGCGTAGTATTTGGTGTGAGGTTGAGTGCATCGGGCGAAATCCAAATTGATGTGGT
GGGATGGTTCCNGTAGCATCAAGGAAGGAAGTTAGCCGCGTCCGTATTATCTTTTCCAGT
AATTTTGATAAGGTTGGGAGTAAGCTTATAGGTCTATAGCTAGAGGGTAGGGAAGCTGGT
TTATTAGGTTTATTGAAAACTATGATATTAGCATGTTTCCACGCTATTGGAAAATATCCG
GTACNGAGAATGCTGTTAAAGAGTGCTGCGAGATAACTTATTGCCTTAGGGGGTAACGAC
TTCAGCGCTATGTTGGGTATATTATCATGACCTGGCGATTTTCTTACGGGCAAACTTTTA
ATTATTTGTCTCAGTTCTCTTGGGGTAGTGAATTTGACATAATTCTCCGCTCCAATGGTC
ATATGCCGATTGGAATCTTCGACTGTTTTGTTGAACTCATGATCTACTATAGGATTCGGT
TTGAAGACGTTTTCAAAATGATCTGCTAAAATTTCGCACTTCTCTGAATCACTAGATATG
TATTTGTCGCTCCATTTTAAGGGCGGTAAGACAGTGGGTTCCCTGAGAATTCGTTTCGTA
GTTTTCCATAGAGATCTATCACCAGGNTCTAATTCCGATAGATAATTTTGATATGTTTCG
TAGCGAAATGAGTCGAGTTCTAGTTTGACCTGTCTAATTAATTGGTTTAGGAGTCTGCGT
TGGTGCGGGAGTCGCTGCCTTTGCCACTGTCTGCGGGTTTGATTTTTGTAGTTGATCAAG
TCAATGATTCGTTGCGGTATTCTTTCATGGAGTGACTTAAACGTTCTTGTTTGAGGCTTC
TTGGTTGATAGTTCTATCGCTTGGTGAATTGCAGTTGTTAGATGTTGTACGCCTTCATCA
ATGCTGTCTTTAGTGTCTTGCCTAGAGAATGGTAATAGTATCTGATTGAGATTAAGTTCG
AATAAATTCCAGTTTACCTGCCCGGGTAGTATCTTTGGTGTTTGTTCTATTGTTTCGGGG
CTTGTACCAAATTTTGCTAAAACCGGGAGGTGATCTGAATCTAGCTCAGAAATTGCTTCC
ATATATATTGGTAGTGGTGTGTTTTTTGCTAGGGCGATATCAAGTATGTCAGGCACAACA
TTTCTATTATTAGAAAAGTAAGTCGGCCCGTGTGGTGCGACTATATGCAGACCAAGGTTA
CCTGCAGCGTCGAGCAGTTTCCTGCCGTTTGGTGTTGTTGTTCGACATCCCCAAGCTAAG
TGCTTACTGTTGAGGTCCCCCATTAATATGATAGACTGGTTATGATCAAATATTGGCACG
AGTTGTTGTTGCGTAAGCCTCCGATTTGGTTGTTTATAAGCGGCAATGATTGTTATTTCG
GAGTTAGTTTTAGTTTGTATTCGGATTCCGACAGTTTCGAGATCATTGGCGGGCATATAA
ATCGAGTAATGACTGATGCGGTTTTTAATCAGTATAGCTACACCGCCGGAGGCTATAGGC
GCGTCACGATCTGTTCTGTATATTTTATATCCAGTGATTTTGAAAGTATCGTTAGAGGTA
AGATGTGTCTCGGTTATACAAGCAATATCAACATTGTGGCGGCTCATAAATTCTGCAAGC
GTNGATTTTTTATTCCGTACACCGTTTGCATTCCAGTTTAGGAGTGTTAATTGAGAGACA
TTGACAGTATTATTTGCCATTTTGGAGGAAACTGGCTACTGACGACATAATAATCTCCTT
TATCATGGGGAGAAAAGCAGAGATTAATCCAGAGATTAGTTCATGAATTAATTTGGTCCA
NGCGGTACCTTGCTCGGTGTTGTGCTCGTTNTGTGGTATGTTTGTGTCGTAAGGTGATGC
GTTGCGGTTTCCTTGTAGTATGTTGCTGTAAGAGGGACGAAAGTTATTTTGCTGAATATG
CTGTGAATTTGTTTTATCTTTGTTTTGCGTTATTTGGTCAGCTGTGTGTTTAGGATGTCG
TAGAGGGGGTAGAATTGTTGGTAAAGACGGGAATCCCGGAGAGGCCAGATTTTGCGGCGT
GTGCATATCAGTCAGCTGTCTATCTGAGTTAAGCTTGTTTTGGTGTAAAGGTTTCTTGAA
ACTTTTAAGTTTAATTTCTTCATAATATTTACATCCCTTAAAGTTTGCTGGATGTTCCCC
ACCGCAGTTAACACATATCGGTTTTGCTGTACGCGGGTGATTGCATGAGGAGTAATGGTG
TTTCCCATCACAGCGGACACATCGAGGGTCAAGTTTACAGTAGTTTTTTGTGTGCCCATA
GAACTGGCAATTTGTACACTGAGGAATATCTTTTGACTTTCTACGTGGTTCTACTTTAAC
AACGCAGTGGAACAGTCTATCTAATTCAAAGATATTGGCACAATCGCGATTTTCTTCAAG
CTCAACTGCGCAGAGTGGCATAGGGTTCTTATCTTTATTTAGAAGTCTTGTTACTTTGTT
CACTGGGAACTTAAGTCTGATTAGTTCTTCTTTTATTTCGTTATCTGTTAGTGAGTATGG
TAAATTACGCACGATTACTGATAGATGTTTGGAGTCTGGGGCACGAAAAGTGTGGTATTT
CTGTTTAATGGTATCAAAATGTTTTGTTAGCGTTCTAAAATCCTGAATAGAGGTTGTATT
TATTTTAATCACTTTTCCTTTTAGTTCGGTTGAAAAGTCATTACTTAGCAAACTTTTGAG
ATCTCGAGTAAGTCTTTGATGATTGTTTACGTCGTGTAGAAAAATTGGTGGTGTTTTAAC
TACTTC
>VvP24XO4-1945#Unknown
TGCCCAACCCCAGGCCCGCCGGCGCATTTGAATTTGCCCGCCAACAGCAGCGGTCTAGAA
TATGCTAGCTCAAAAACCTCTGCAAAGGTCTCATTGATGTTTTTTACTTTTTGATTATAA
TTAAAAAACCTCTGCAAAGGTCTCATTGATGGTTTTTACTTTTTGATTGTAATTAAACTG
TGTTACTTATATCTTTGTTATATTTAAATATCTATTGTAACTATAGGCAAGTATTATGTG
GCCCGCAGGCTAACTTAGAATCGAAATTGTGGCCCGCAGGCTAACTTAGAATCGAAATTG
TGGCCCATCTCCAAAATTGGTTGGGCAGCCTT
>VvP24XO4-567#RC/Helitron
CACTATCAGNTGCGAGGGAAGTTCCATACGCAGATNGCTTATTAAATTGAATTCATAAAA
AACGAAAACTTTTAAAAAAATCAGTAACAAGTTATTTTATAAAAGTAGTTCNTTATGCGT
TTTNCGAAATTGTCTTTCAANTGGTATATNTAAATCAAACAAAACAAAATGTTCAATTAA
ANAAATTATTGNGGGTCTTNGGGAAAGATAAATTATCAAAAAGTATTTTCGCGACATATT
TATTATCCGATTCATGAAATTCTCCGTCGAATGATACANATGATTTTTTGTCGAAAATTA
TCTGCTGAAGTATCAAATTTGTCAAAATCACTCATTTAGTTATTTTGCGAAAACCATAAA
CTNCAGAANGATCGCTATAGTTTTTGAAAGAATTTTCGGATCAGTAGTTTCGGAAATAAA
GGGGAANGGTATTTTTATGNTTTTTCGCAAAAGCTTCTACAAATCGTGGAATAAAAAGGA
AAATCCAAACGTTTTGAGAGTCGGCGGGTTGCCAGCTTTCATTTGATACCCATGAAGATT
ATCTAAAGAAAATATTTTCTTCAGCCNCCCACTAAACCCTCTATAATTATTTTCACCCCC
TATGATTTTTCGAAATTTTATGTTATAATCGTGTTAAGGTTAGTAAGAACTAAAGTAGTG
CGCAATTACAAATTTCTAAGTTAAAGGGTTCAGAAGTTATGAGGGTGGACGGACGGACAA
ATGAGCGAATCCGTNAGGGTTCCGTTTTTCACTCAGAAGGTACGGANCCTTAAAAA
>VvP24XO4-515#DNA/hAT-Tip100
AGGGGCGCCGACTCTGTGGGTGCTCGGGGGCTCTGGCACCCACGAGAGGTAAATAGTGGG
TGCGGAGCACCCATGAACATAGACGTCAANANTAATCAGTAATCGACTTCGAGCGATACC
TGTATTACCTACGTCACGCGCCGCCTGGCGAGGCAAGACGTCTCGACGAGATCGCGCTTG
CTTACGATGTGAGTGTGCGCGTCATGCCCAAGGAGAATATAAACACTATCTACTGTGTGG
TAAGTGTAGGTTTGATTCGTGAAGAGCCGCACACAAGCAAGTCGAGCAACTCGACCCCGC
GCTANCGCGCGCAAATTCTGCCCGCCATCCGTCCGCTGCGCAGCCAGCGCTTTCGCGGCN
GCGGCTCGCAGGCTGTCTCACGTGTCTCACTCGTTCTTAATCGAGCTGGTAAACAAAACA
TGTGCTTTAAGAGCACGCTGCGCTTGATGTTATCGTGTTTATTTCTGAAAATTATTAGTT
TCNATAGATAAATTCGTCCTTCGAAATCGTAACCTGAAGAACCCTCCACTAGTAGCTCTT
CTCAGCTTAGTACAGCTCAGCAAATCCAACCAGAAGATGTTATTTCTGCAAATTCAGTTG
AACAGAAGAAAAGGCACAATTTTCAAAGTGGCAGACAATTATTTCATGGCTGCTAAATGA
TGAAGATATAGATAAAGNGNTTCGCCAAACCTGTAAAGAAACCATGTCTAGTGGCGTTTC
TGCGCCGAAAACATCATCAAGAGGAGATGAGTACATTAAGGCACTCACTCAGGTTGTTTT
TCATCATGAAATAAAGCTTTAAAAAGCATGAAAGCCTGAAGTTCACTGTTGTTGTTGTAC
TGCATAAAGCCAATTTAGAACGCGGCGTCAATGTACACTGAATGCTATCAAAAAGTAAAC
TACACGATATGAAAACAAATCGTTTTTAGTGACCGGAGGCCTAGCCATAAGGGACCACGA
GGACGAATATTCAAATTGCATTCGATGTTGAAGCTGTGATCACAGGATATTTTCGAGTTA
AACACGTGGCAACAAATATGGGCGGTTGTCATACGATATCACTAACGAAGCGTGTGCAAT
TTTGAGTGACGAAATACTGCATAAAATAATAAAAGTAGTGAAAATGCGGTCTGCTATTCA
GTTATGGTTGATAAAACTAGCGATATTTCCAGTAATGAACAAGTCACACTCTTCTTTCGT
TACGTGGACGCAAAGTGTAATATACACGAAACTTTTATCGGCCTCTATGAAACGGTATCA
ACAATATCCGACAAAATTTGTTTGAAATTTTCAATGACTACAGTACTAAGAAGATTCGAC
ATAAATATCAAGATGTGTAGGGGTCTATATACAGATGGTGCTTCTGATGTTGAAGCGCAT
ACTGGCCTTCAATTGTGGATTAAAGCTATCGAAGCAAGGGAAATTCATGTGCATTGCACC
GCTCACTCGTTAAACCTGGTTGTTCAAGAGACTGCAGAAGTAGGTACATGTAATAAGAGA
TTTTTTAGCGTGTTGTTTTCGTACGTGGTTCANCGAAACACCAGGCTTGTTTTGAATCAC
TACAGGCAGCTGGCGATGCAAACTCTCTTTGNGGCCTTTTTGACCAACAAGATAGTGTTG
TCGTATATCTTCCTTAAAAACTATTCTAAACAATTATAGTGTGCTGCTATGTTTTTTTGA
ACGACACAAAAAGTCAGGAAGATAATACCCGCGCGAAAGAAAAATGGTTTTTAAAAAGTC
TTCAATCTTTTGAATCTCTTTTTATTATCATTTCCGACAGAAATTCTCGTTCGTTTCGAA
GCTTTAAACGCAAATTTACANAAGATTTCTTTCCANCTGCAAAAANCTGTAGATATATTA
ATACTGTCAANCACGTCGTATCATCCCAACGAACTGGCGAAAAATTTCAAAACCCTTGGA
AATCGACANGTGATTCAGTTTTTAACATTAATAACTCCAAAAATAAGGAGGATANCTAGA
CGTATAGACGATTCATCAAGTGAACANCGCCAATTTTCCTCGCGNGCTGACTGAGATAAA
AGGTATATCTTGTAGTTTTAGATAAAGTCATTGGCCGTAGCGACNAGCACTTTACTAAAA
ATACTATGACACATTTGAGTAACGTGGAACTATTTCTTACT
>VvP24XO4-2369#LINE/I-Jockey
GACAATGCGGATAATTAGCGGATGTATCAAGACCACTCCACTGTACTGGCTACCCGTTTT
GTGTAACATCGAACCGCCTACGATAAGACGACACAATCGCCTAATTGCCCAATATAATAA
GATCTGTCATAACTTGGATCTGCCCATCCACGACGACATGGATAATCAGTTTCAGAGACT
TAAATCGAGAAGTCCAAGCGTAAAAACTGCAAAACAGATTATATCTGATAATTTTAACGG
GAGAGAAGCNTGGAAATTGGAGTGGATAGCCTCAGCCCCACCAGAATGGCACTCCCTGTT
CGACAGTCAACAGGCACTAAAGGGACTCGACCTTCCTCGCAAGACCTGGGCAGCTCTTAA
CAGAGTTAGGTCTGGTCATGGCAGATCTGCTTCATCTCTGTACACATGGGGAATGAGAGA
TTCACCGAGNTGCGACTGTGGTGAGGAAAAACAAACCATCCGTCACGTGACCTTTGACTG
CCCACTTCGAGCCTTCAGGGGATCACCGATAGACTTTATTAATATTTCAAATGAAGCTTT
AGATTGGCTGCACCATGTCGATTTTGAATTTTAATTGTAATTTAATGTTAAATTGTATTA
TTTTTGTGCAATGGCCATAAGCTAA
>VvP24XO4-302#LINE/L2
AAATAAAGCTTCAGGGAACAGAGTTAAACTATAGCGANTCTGTAAAGGATCTGGGAGTCC
TAGTAGACAGTAATTTAAACTGGTCTGAAAACGCTGTTTCAGTATGTCGCAAAGCCTTCT
CTTCTCTTCATGCTCTGTATAAATGTAAGAAATTCTTCCCCACTCATTTGAAAAAGCAAT
TGGTGCAGACTCTGGTGCTACCCCATCTCGATTACTGTGACGTTGTTCAGCAAAATTTGA
GTTCGGCAGACATAAGGAAACTTGAACTTGTTATGAACTCCTGTGTAAGGTTCATCTGCG
ACCTACGACTGTACGACCACGTCTCACCTTCATACAGTGGTCGCGCGCCTGCGATCGACG
ACGATTCCACACTCTATGTCTCCTTCACCGCCTCATACATCTGAAAACTCCCGCCTACCT
TTGTTCCAACATCNCATACCTAGGACTTTNCCATAATATTAACACCAGATCCCTGAACTC
AAATATACTAACCATCCACTCCCACAGCTCGGAAACCCTNGCCAATTCCTTCTTCATTTC
AGCGGCTAGATTGTGGAATGATCTTCCCCTGAAAATTAGAACTACCGAAGAAATCGGCCC
ATTTAAAAACGCTTTGAGAAAGCATTACTTGTCCGAGCACTAGCTGAACGACCTCTCCTT
CCACGCATAACTTAATTTTAGANTTCAATCGTATTGATTTATACTGTNTCCACCTNTTAT
TCCGCCTTCCCTANTATTAGTTTGTGCCTTGTTTCTTCATCCTACTAGTATTNAGTTTGT
ACCGTTTACTTCTTCAGCCTTCACTAGCATTAGTTTATACCATTAAATTATTAACTAGTT
AAACACGAATACTATTAAGATTTTAGTTAGTATTTTACTCATAAATATTATTAAGATTTT
TGTTAGTATTACTCTTGAACTTAATTTAAGCCAAATGTNANATAAGTGTTGTATACTGTT
AGTTTGCGTAAGGTGTAAATTATNTATTATAAACACCTGGTATGATGTAAGAGAGGGCTT
GACAGCCCTAATCTTGCCAGGCTAAATAAACCTTTAAATAAATAAATT
>VvP24XO4-1089#DNA
ATTCAGGAGGAATGGTAAATATTGAAGGAGGTGGTAGTATGAACAATATTGAGTAAAAAA
GTTCATATAAACATGTGTCCGATTTCCATTCGTTTTGGAGATACAGGTGCTGGAATGTTA
TGCATAAAATAAACCTCAGAAAATGATCAAGAGCACACAAATAACTTATTGAAGTACTTT
ATTCATGCAAAAACACACGCATATTTTACAAAAGTTTAAATTAAATGTTCGAAAATCCCA
CCATCGACTTCAATACACTTTGCAGCTCTCTTCGCAACAGTACGTGTAGCTCTTCTGAGT
ACGTCTTGGTGTACTTTTATGAGGGTAGCAGTGGGATTTTCGAACATTTAATTTAAACTT
TTGTAAAATATGTGTTTTTGCATGAATAAAGTACTTCAATAAGTTATTTGTGTGCTCTTG
ATCATTTTCTGAGGTTTATTTTATGCATAACATTCCAGCACCTGTATCTCCAAAACGAAT
GGAAATCGGACACATGTTTATATGAACTTTTTTACTCAATATTGTTCATACTACCACCTC
CTTCAATATTTACCATTCCTCCTGAATC
>VvP24XO4-1344#DNA/Zator
AGGGGGCGTCCATTAATTACGTGAGGTGAAATAGGGGGGGGGGGTCCGGCGAAATCTCAC
GAAACCTCACCAAGGGGGAGGGGGGGGTCGACGGAAATCTCACGTGAGGTTTTGAAATTC
TTGTAGGACGGTAGAGCTAAAAAAAGGTCTACAAATGACGCGAAAGTCGATTTTAGGGGG
GTATTTCGTCNAAAAAGTCGGGGTGTGACCTAAAAAGNGAGAGAAAAAAAAGGTCTCAAA
AAGTTGCGAGGGCGATTTCTAGGGGGGGGGGGGGTCTCACGGACCAGATCTCACCAGAGG
GGGGGGGGGGGGGGGTCCGGCCAGATCTCACGAAATCTCACCAGGGGGGGGGGGGGTCCG
GAAATCCGGAAAAACACCTCACGTAATTNATGGATGCCCCCT
>VvP24XO4-1481#Unknown
GGGTACTTGACTAATTTTGGGAAAGTAGTCAGTATTGTAGCTGTGCGTCTACTATAACCA
AAAAAAATATTATTTCTTGAAAAAACAAACGGAAAAATGCAAAATTTTGCATTTTTATAT
GCTGATTTGAATATTGGTGCCAAAACGCCCGCAGCTGTCATTTCGTCTCTTGTGACGTCA
CGTCTCCGNTCGTGCGGCTGTAAACAAAGCGGCGGTTTGCTTATTTCGTTGATAAAATGA
GTTCTACAGTTTACAAGTGGTATAGTNCCTCAGTGTGTAAACACATCATNTAAAAAGCAA
ACAAATTGTTTATTTACGTTCCANACAAGGAAGATATGCGGAAAAAGTGGCTAAAACTTG
CACGACGNGACCCAGCATATTTGTCTACAAAGTCTTCGATGTATTTTTGTGAAGTTTTTA
CTTAATATTTTATTATGTTTAATAAGCTATGTACCTCAATATTTTGTTCTGTNATAAACT
TAAATTTTTATCGATAAATGAATTATCACTTTCGAAGTTGAGTATCGTGTGCTCCCATAA
ACACAACGTCTTTATAACCTGTTGAAATTAGTCAGACATCATCTATATGATCTGATACAT
GATTTAAATGAACACAAGTACATAACCATCTAGCAAATTAGTAATTCTTTCCAAAATACG
TCCGTAATTTTCGTAACGTCGCTACTGTTAAGAGTGCGCTGTTCATCATTAACAATGTCT
GCGATTTATTTATTATTTTCNAATAGCCTATGGCTAATACAAATACAGTTACATTTTGAT
AGGTTTAGCTATACTTTATCATCACAATTAATATATCATCTCATCTGAATATTGGTATAT
TGTCGCGANGAATGCTTGCTGCTAGTTCTTTGTCTACTTATGTGCACAGCAATTAAGCAA
TATTTTCAACTTAACTACTGCCTCTGCTAATATTGGTCCTATAAAACAATATTTAGCTTA
TAATAACAATTCTTTCTAGGCTATATAAGTTTCCGAAATCTATCCTCTAAAGCCTAACAT
TCAAATACAACGCCGAGAAAGACTTCATTCTTATATAACTTTTCTTAATTATACGACAAT
ATGGCACTTTTCAGCACAAAACTACGCTTTCAGTTTTTGAGTACGTATACTTTGAGGAAA
GTTTTGACGTTCCGGAATTCTGCTGTGCAAAAATCGCTGTTTTATGCGAAAAACTTTCCC
AGCATCGTCACATCAATTTTGGGNAAATTAGAACTGTTTNCTTTGGTAAATCCAGCTTTC
ATTGCAAATATTATTTGTTTTATGGATTGGTAACCAGAACTAAGTAATANATTGACTTAA
AACCTTAAATATACGACGCACAGATTGNCGACAGACGCTTAACACACGGAGCAAAACTGG
CGCGTGCTGGGACGTGACGTCACGCGCTCTGATTGNCGTTTCGCGTCACGTGACTTTTCT
GCGTTTTTATTTTATCAAAAATAATATGTTTTTAACTCTTATCGAACAAATAAAGTTGAT
TTTCGGTATCCTTCATATCTTTTTCAATTAAAGTTTCATAGTTTTCTTTTTAGTGTCAAG
TACCCTA
>VvP24XO4-541#DNA/hAT
CACTAGAGACCGGATTATATGCATTTGCATGTTTGCATATGCATTTGCATATTAAGCCCA
TTTTCACCGGTTATTGCATATTTTACCTAAAACCTAGTGATGATGCATATTTTCGCTATA
TTTACAATATTTTTCGGTAGTGTACCTAGTTAATAAATAAAATCTTACGTTGTAGCCGGC
AAAACCTACTAGCAGCACAGCTCTTAGTCTACGACGACTCGCTGAAGAACTACGACCCAC
GTTTGGGAATGTAAATAAACTGATTTCATCAACAAAGAAAGCGTTTCTTAAGGCACGTTC
TCGTAATAATGCCTATAAAAAAATTGCCAAATGTGCCTTTACCTCCGGAACCAGTGGTAA
CTCGATGGGCGACGTGGGTTGAAGCTGTACTGTTTTACAATGAACATTTCGAGGCCATTA
AAGGTGTAGTAAACGACTTTGATAGTGGAGAGGCTATGACAGTTTGTCAGTACAAGGAAG
CATTTAACAATTCTAGTATTAAAACCATAGCTGTGATTAGCATTCGTTTTTCCCACATAC
CTGCGAGTATTAAAAAGCTTGAAACTCAAGGTTTGACGTTGACTGAATCTATTCAGTTAA
TGAATAAAATCCGCATTGCCAGAGGTATTCCTGTGTAAACTTAAAGTGAAGTTTGAAAAT
ATTTTGAACAATAACCCAGGTTTTGAACCTTTGTGTCAAATTGATAGTTTTAGTAATGGG
ACGGGTGAACTTTTTCCAGAAACAATGACTGCTAACACAGCACCCAATTTCAAATACTGC
CCAGTTACATCAGTGAATGTGGAACGGTCCATATCCACTTATAAAAATATTTTGAGAGAT
CGAAGAAACAATCTTACTATTGAATATTTGGAACAGTACCCGATTGTTTACGTTTACAAA
AGTAAAAAAAAAAAAAGTTAAATAATTGTTAATTATCGAATTTATAAATATGTTATTCAA
CTACTTACTAATTGCATGCTGATTTTGAAATAAAAATCTAAAAATTACTATTTTTATATT
ATATAATGTTGCATATTTTGACACTTTTTGACATTTTTCATGCATATTTCTAGCTTTTTG
TGTTGCATATAATCCGGTCTCTAGTTA
>VvP24XO4-274#DNA/hAT-Tip100
AGTGCCGGATCTAGGGGGGAGGGTCAAACCGGGGCGCTTGCCCCGGGCGGCAACTTCAGG
GGGGCGGCAAAATCATGTTTGAAGGGGCGGTAAATGGCAAATTCGTGTGGCGGCGACCTT
TTTTTAGCTCTACTGCCCCGGCGGCAACCNTCAGGGGCGGCAAAATCGAAGAATAGCTCT
ATACTGCCCCGGGCGGCAAATTCATGTTTGAAG
>VvP24XO4-1908#DNA/PIF-Harbinger
GGCGCACATTGAGCTGCGTGGCGCAGTAGGGGCAGCGCAGAGCAGGGCAGGGCAGCACAG
ACTGGCAGTTACCCGCGCATATTAGAGCGCAGTTTCGTGCGGCAGTTTACAAAGCATTGT
TGTGTTGTGCGAGAAACCGACAANAAAGCGTAACCAAAAACATGTCGATGCAAAAACTCG
ATTTTTGATTTCTGAATCAGACTGGGATGCCGAGCTTGGAAAATTGTTATTACTTTAACA
GAAGCTGAGTTAGATAAAACTATGCAAAAGTGAGTATATGAAAAGAAGAAACTCTCATCT
GGCTTTTGCAGTGACAAGAGAATTCTCAAAAGATTATTTCCGGATGACTCGAGCGGAGAT
TCACGGCATAATNTAACCTGTTATTTTCTCGACAACGCTCAAATACCTATTAGAACTGAA
GAAAATCTCGCAGTATTTTCGTGGTTATTTATTTAATTATTTAGCGTTTGACGGTACATG
ACATTTATAAGAATGTNTCTCTCTTTTATTTCATATTATATTTTTAAGAAAACTACATAA
CAGAACATAAACACTTGAAACTAAAAAAGCAGTGTTCAACAAATTAAGTGTTTCTCGGGG
ACACTATTGAATGATGTAGTACAAATAATAAGAAAACAAATAATGTGATAATAGCCTATA
TAATATATCAATCTTTTTCGAAGTTTTATTAAAAATGAATTCAAAAAAAAAAAAAAGTGA
AAATTGTAAGTGGACAGTTGTATGATAAATAAATGCTGAATTTACTCGCCACTTGTTGGG
CTCATTGTCCAAATCTCTTGTTTAAATTTAATTTTTATGTATTTNTTATGACTGATATTG
TGAATCGCAGGTTGGTTACGCACCAGNTTAATCAATTTTTCTTATTCCATAGTTGAAAAT
GATTATAAGTAAAGCAAGATTATAAATAACGCAAGAAGTGTTACGGCGNAAACCGGCACG
AGTGAGCTGCGTGGCACAGTTTCTGTGTCGTGATCACAACGTCGGCGCAGGCCACGTGCG
GCGCAGTACTGCGCTGCCCTGCTCTGCGTCTCAATACGCGCTGTTCCGCCCCAAAACATA
GAGACACAGAAACTGTGCTGCGCTGCGTCGACTGCGCGTCAATGTGCGCCC
>VvP24XO4-463#Unknown
TTAACNCCATAGCAGTCGGTACCTGGACCCACATTCTTGTCCACCGCCGCGGGGCCCAAC
GCAGGGGCGGTCTTTAGTTTGCCCGCCCCCCACTGCTGCNTTTCCCTTTCANGTTGAGGG
TTCTGTTCTCTCGCTTCCCCATTATCATTCCTCCTCGCGTAATTATCACGACCCCTTCCC
CTGGATCTACCATCCCTCGACCCATNATCCCTTCTAGGGGGACTCCTGCTCTCCCTCCTA
CGGTGTGATGGTGATAACGTTGNTCATCGAATGACTCCTGGGCATCCAAGCGTCTCAACA
ATTCAGAAACCCTGTCCACATTGATTACATCCAAAGTAGCAATTAAATTTCTTGTTTGCT
GAGGTAGCCTAGCTCCTATCAAATCAATGAATTCTTCTTCCCCATAAGGATGGTCTAGGG
TACTTACACCGGATCCAACATTTATGGAAAAAAATCATGCTGAGTTTCCCTACCCGGTTT
GTATGGCCTACCACATCAATTNTCTCTTTTCCCGAATCTGCATACTAGTTGACCGAAAAT
ATTTCGGAAACTTNTCTTTGAACAGCTATAGTCATTCANTTCCTTAGCTTGCCTATCGCC
CCGCGTCCTAGCATAANACTTTAGATGCTTAAACACACGTGCAATTTTCTTACTGTCGAG
TAACACAATAAAATAGTCAGATNTTTCAAAATTATCTATAAATTCTATAGGGTGNAGCCC
TCCACTNTNATCTNAGAATTCAAAATCTTCCTTAACATCAGCACTGACAATCGNATTACC
TGTTANGGGAACANTANCTTGACTTAGCTGAACCTGCAACCCAGCGAACTTTTTCTCCAA
CACTGNTTTGTAGTTGCCTCCAATCCATGNGCNAGCTGTTCCTGAAAAAAAAAAAAAAAA
AAAAAAAAAAAAAAAAAAAAAAAAAAAAAAAAAAAAAAAAAAAAAAAAAAAAAAAAAAAA
AAAAAAAAAAAAAAAAAAAAAAAAAAAAAAAAAAAAAAAAAAAAAAAAAAAAAAAAAAAA
AAAAAAAAAAAAAAAAAAAAAAAAAAAAAAAAAAAAAAAAAAAAAAAAAAAAAAAAAAAA
AAAAAAAAAAAAAAAAAAAAAAAAAAAAAAAAAAAAAAAAAAAAAAAAAAAAAAAAAAAA
AAAAAAAAAAAAAAAAAAAAAAAAAAAAAAAAAAAAAAAAAAAAAAAAAAAAAAAAAAAA
AAAAAACTTTCACTACCTCAAANCAATTAGGTCGATTCAGAGGATTTNCTTATCACTGTT
TTATTGCAATTCAAAAGGAGAGAATCAGGTTGTCGGTGATAGCACAATCACTGGGACTCA
TCAAGGAATTGTCGTTTTGGTCTGAAAACTGTTGCACACGTTCGTTGGGTGATATTATTT
AATATATGTTGCTCTTAGAGCTGTAAAATATATCCATCCTCACAAACTTCACTCGAAAAG
TGCCGTAACGTTAAGGCGGCGAGCGACTGGGAGAAGGCATGTAGCGATGTGTAATGATAA
CGCTATCGTTCCTTCGAGTATATTATTTAGTAATATGTTTCTATTACACCCATCAAGATA
GTGTATAATGCACAAACTTCACGCAAAANAAAAAAAAAAACTGCTGTAACGTTACACACT
AAGCGATGAGAGGACGCCATTTGTTATCGTATGCGACTTCCAGCGATACTAATATTACGT
GCAACAAAATGCATCAATGACCAACAACGATGAAAACCAANCAACTTAACTNATTAAAAC
AAAGTCCATTAAGCTACAAAAGGAAGCGTCTATGTCCATTTTGTCCAGGCTACATTCCAA
CCTATCCACAGGCTAATGATTCTGCTCGAAAATCAGATAACTTAAATGTTTAATAAATCC
AAATTTCTAGCGAATTATGCTTTAACAACAAGAACCAAACGCCATTTTGGTACAGGCTGC
ATTTCAACTATAAAAACTAAATTCCTTCGACCTAATGCTGAAACAAGGATATTGCCGCNC
TTTCAACCTAAACACAACCTACATTAATATTGCCGCAACCTACTTTGATAAATGCCGTAG
AATATTAACATCTCGGACATAACAACATGCGATACGTTTCTTGACGATGTAATACGTATT
ATCGTTGGACGTCGCATGTGTGTACGTAAATGAGGCAACTAACGTTCGCTTACGGTTCAA
AGTTGTTTTTTTTGTGTGTAATTTTTTCCATATTTATTNTTTTGATAGCAACATATTCCC
AAATAATATCGTTCAAAGAACGTGTGCATGATCGTTATACTTCGCTATATGCTTCTCCCA
GTCGCTCGCGGTATAGCGTTACGGCACTTTTTGAGTGAAGTTTGTGAGGTATGTATATAT
TTTACAGCTCTAAGAGCAACATATATTAAATAGTATCACCNAACGAACATGTGCAACAGT
TTTCAGACCAAAANGACAATTCCTTGATGAGTCCCAGTGATTGCGCTANAGCCAATCTGC
CTAGACCAAGATTTAACTCATTTTTAAATTCA
>VvP24XO4-111#RC/Helitron
TTCCATAAGTTTCTAACAGATGGCGATGTGTTAACTTATCTATACAACACTTGGTTAGCT
AGGTTGGGTAATCATCCAGTAGATCACGTTCTGTTTCAATTTATTTATGCTACAGTTTAT
TCCTAACAGATGGCGGTGTGTTAATTTATCGAACCATCCAGTAGATGGCGTTGTATTTCG
ATTTATTTATGCTACGGTCTATTCCACGCCATATGTGTGAGTTTCTTCAATTTTAATTGT
GCTGTGTATTGTGTTATAATTATACTGTATTGTTGTTCATCGTTTGTGTGTCTTTATACC
TAACGACAAAGTAATTACACACATGAATATAACATTGAAGAAAACGTTACGATAAATTCG
AATCGTGTAAGCATTTCTCGCTAGCTTATCATTTTTCTTCTTCTTTTCGTTATGGTCAGC
TAGGGACCACGTGTCAATTTCAATTCCTCTCCTGTTGTTTTTTCTTTCTTCCTCCCCAGT
ACTCCTTCATTATTGCACTCCTCTCTACCTTTGAATCCTGCCATATTCGAAGTCTGCTAT
CGAAAANNTTTTCTTTCCATACGGTTCACTGGTATTATTTCGTTTCAAATCTTTCTAAAC
CTCTTGAAAGCCTGGTGTCATCCATGCTATAAATGTATCAAAAAAATATCATTCTTCTTT
TTCTGTTATTTTTTTCAATGTTATTNTATATTTCCTCATTAGTTCTTAACTTCCATTTTA
CTGTATTTTTCAATGGACCCAAAAATTCCGGTTTCACCACTGTATTATAGTGTCTTATTT
TAAGGCTTTCAGAAAGGCACTTTTTGTTGTAATTCAAATATTTTTCAGTGAAATGTCGCC
AAAGAATCTAACCTCGACAATGCGTGTAGCAGAGAGGCAAGACGCACGACGAGAGAGCTC
ATCAATCAGCAACACAAATCGCGGCAAGTAAGGAAGTTCAAAGAATCAGGACAGCTGAGC
GTCGTATGCAAGAATCTCAAGAACAGCGTGATGAACGTCTGTGACAGAATATATCGAGAA
CAAGAGCGGCACGAGAACAGCACATAGCTACATTTAGAGAAAGAGAACGAGAGAGACAGT
AAATCAGCCGTGCTTTAACACGTGTATCATTTGTTCGTCTTGCGTTCCAATATGCACCAG
CCATTGATTACTCTGCACATTCTAAAACTGCAATCGGTGCAATGAGCAAAATATGCCAGT
ATTATCAGGCGTTGAAATTCCGCAATGAAGCAGCCGGCATGTGTTGTGCATCAGGAAAAG
ATGTATTATTACCACTACCCAATCCGCCAGAACATTTACAATCCTTCTTGCTGGCGAATC
AAACGATTCGAAATTGTTTCTGCGCAAGACACGCAAATTCAATTCTTGCTTCCAGATGAC
GTCTTTTGGGGCAACAAAAATTTGCGATCTTACATCTGATGGACGTCATTTTGAAACTAA
ATTCAAAATACAAGGCCAGGTGTACCATAAGATTGGGTCGTTGATACCGATGCCAAACGA
TGACCCGAAGTTTCTCCAAATCTATTGGAAATTGTGAGGAACGCTTGAAAACTAGGTGCC
AGTATAATTTCATCGAACAAGCAGAAGAGAGAGCAATTGTGGTATTGTTGAAAATTGTTT
GGAAAATAATAATCAACTTATTCAATTGTGTCGCCGCAATTAAAAAATGACAACTATCAA
ATTGTCATCAAAGCTGACAAATTACCATCAGGAGAACACGCTGGCAGATTCAACGCGCCA
ACCGTAGATGAAGTTGCAGTTTTTATGGTTGGTGACTCAGTTGATTAAAGTCACACGTCA
AGATAGAACTGTTAGTATAATTTCGGATCTACACCGTTCGTATGACGCACTCCAGTATCC
ACTGATATTCTGGCAAGGGCAGAATGAATATCACATCAACATCAAACAGCGTGATCCAGT
TGCTGGTAAATTTAATATTCAACTATTTAATTCGTTATTTTATTAGTACAGTAGACCCGC
GGTATTCCGACCAGGGGCCGGATTATAGCGGGCCCACTATATTGATTTCTTATTCTTTTT
TTTTACTATTTAATTTATTATTTTTTCAGGTAATAAAACAAATAAAAAAGTTACTTCAAT
GAAGTACTACGCCCCCCGATTGATGATTAGACGTAATTAGGATAACTATATCCTTCGATA
TCGTCAACTGTGCCTTCAATACGTCGTGGATATGTACGCCAAGGTTGAAAACAAGCATTT
GCGATTTATTCGATACAACCAGGCTAAATTACGATCGGAGGAATACATCCTCTTACGAGA
TACTGTTATCGGCAATATTTATGAAAATTTAAACGCCAATGATATCGGTAACGCATTTAT
TTTACCTTCAAGCTACATCGGCAGTTCACGGAACATGCAGGAATATATACAAGATGCGAT
GACTTACGTACGTCATTATGGTCGTCCAGATTTGTTTATTACATTTACATGTAATCCGAA
TTGGGAGGAAATACAAACTTTGCTATTACCAGGCCATCAATCAATGCATCGTCATGATGT
CACGGCACGTGTGTTCAAACAAAAATTAAAATCATTGATTGATTTAATCGTAAAACATTC
GGTTTTCGGTAACACACGTTGCTATCTGTATTTGATTGAGTGGCAAAAGCGAGGTTTGCC
TCATTCTCACATTTTGATTTGGCTTGAAGTTAAAATCCGTCCAGAAGAAATTGATCAAAT
AATTTCAGCCGAAATTCCGGACCCATTAATTGATCAAGAATTGTTTGATATTGTTACCAG
TCACTCGATCCACGGACCGTGCGGTGCTTTTAACATGACATCGCCATGCATGGAAGGTGG
AAAATGTAAGAAGCGTTTTCCAAAGGAATATACGAATGATACTATTACGGATATCGATGG
TTATCCGTTGTATCGCCGCAGAAACGCTGAGAATGGTGGCCAAACATTTACAATGCGAAT
GTCAAATTCTAGAAACCAAGTTGAAATTGACAATCAGTGGGTCGTACCATACTCACCATT
GCTTTCAAAAACGTATAAGGCTCATATTAACGTCGAGTTTTGCAGTTCTGTAAAATCCAT
TAAGTACGTTTGCAAATATGTTAATAAAGGCAGTGATTTGGCCGTATTTGAAGTTCAAAA
TGTAAATAAAAATGACGAAATAACACGATACCAAATAGGTAGATACATCAGCAGCAACGA
AGCTATCTGGCATATTTTTAGTTTTCGCATCCATGAAAGAGACCCTTCCATCCAGCATCT
TGCAATACATCTTGAAAACGGTCAACGTGTATATTTCACCGAAGAAAATATTTTCCAAAG
AATACTTGAGCCACCAAAAACGACAAACCACAAACTGAATTTTTCACATTGTGTCAAAAA
TCTGATGTGTTCCGCCAATTCGCAAAAACATTATTATATACCGATGTTCCAAGCTATTTT
TCATGGAACAAATTAGGTAAAAAATGGTAGCCACGTAAACAAGGAGAACCACATCCTTCG
ATCGCAGGCATATTCAAAGCAAAGACTTTACACAGTGCATCCAAAACAACGTGAATGTTT
CTTTCAGCGTTTGTTATTGGTGAATGTTCCCGGACCAGCTTCTTTCGAATGTTTACGAAC
AGTTAATGGTCGAGTGTTCAATACATGTCAAGATGCATGTCGCGAGTTGCAGCTGCTGGT
AGACGACAATTATTGGGACCTGACACTTGCTGATGCAGCGTTGACAGCCACGCCGAATAG
TATTCGTCAAACTGTTTGCAATTATTTTGACAACATGTTATCCAACACAATCTTCGAGTT
TGTGGGGAAAATATAAAAACAGTATGACTGAAGATATAACTGAAATTTCAGTTTATATAA
ATAAATAAAAAATAATTTATTTATTTATTTTATAAATATCAATTTTTATATAATTTCAAT
TAAGTAATTTGTAATGAAATGTAAATTAAAATTTTTTATGNTCGTTTGTCCTTAATTTCA
ACTCTCCGTAACTCTTTACCAATTACATTTGAATTTCCAAATCGACTACAATGTTTTTGT
CTTTATTAGTGAATATTAATTTGACTACTTNAGGAAGTTTAGAATAACATTAATCCAACG
TACTATAATTAGTAAGTCACAGCAACGCGTGACCGGGTCAGCTAG
>VvP24XO4-169#DNA/hAT-Tip100
CAGGGCCGGCGTTAGGGGGGNAAAAGTACCCCGGGCCCGGGCCCCCGCAAGGGGGCCCGC
CGGCCNGGGTGCCTAACTAAATAGAAATCAAACGCAAATTTTAAAATCTGCACCAATAAT
TTTGAACATTTTTGCATTAAAATTTTCTGACTTTATCAAAAAAACCAAAGTGTAAAGTAA
AAATATTTTCGGGGGGGGGGGGGGNGCTAAGANCGCTTACCCGGGGCCCGAGAATCCTAG
CGCCGGCC
>VvP24XO4-824#DNA
ATAATATATGCGTGTGTGCGCGCGCGCTAGCGTACCCAACGTACTTTCTTACTGGTAATG
TAACGGAGTTCTGCTTTTGCTTCTGCTTCCTCAAGTCCCGATGTTCCACAAGATTTGGGA
CTTCAGCTTCTGTTTCCGCTTCTGCACATTTTGTAGCGAAACNNNNNNNNNNNNNNNNNN
NNNNNNNNNNNNNNNNNNNNNNNNNNNNNNNNNNNNNNNNNNNNNNNNNNNNNNNNNNNN
NNNNNNNNNNNNNTCGGAGTGGTAACGTATCGGTGAGGGTTCCTTTTTTTTATAATTATT
ACACGCATCGTGTAGTGTACTTTAAAGGGGTCCCCNGACGATCAACTTGGTTNCCAACTT
TGATGCCGTGTTGAAGNCNATGTTGAACGTCTGTGAGCAGGTTGATGGTTGACATGTTGA
GGTCCGGTTAGAGCTGAGATCAAAAACTTTCGTATTTGGTGGGCGACCTTTTTGTAGCGT
CTGTGGGGAAGTTTACAACACAGTTTTCAGCATCAGTCGTNAACTTNGAGCTGTTCTGTC
AATGTTATTGTTTTCGATTACTGTACGTTTTCGTTTGATCAGTTGCTATTTGTACTACTG
TTTGAGGTCAAATATTGTTTNTCGAATATGGCAAGNATACCAAACATTCGAATCTGGGTG
AATTTTTCGATACGCTAAGAGAACTGCCCAAGCTGTGGAACGTGAAATTTCTAAGGATCG
CAACAAAAAGAAGAATGCGTGAAAAAACTCATTGTTCTTTNCCAAAAAATTGGGCTAAAT
ACGAATATTGACAGTTTTAAGAAAAGAATCAGAAATATTAGAACTGGCTACCGGAGGCAA
TTGAAAAACATAGAACTGAGCTAAAGGTTTGGAGCCGGAGCCGAAGAGAGTACATGGCAT
GTTACTTCCACTCACTTTTCGCTACGTTACCAGGTGATTAAAATTCCTAATAAAACTTTG
TTCATAACACTACAAGTCTCTTTGTTCCAAGAATTTGTGGCGATATAGCGGTGAAAAATT
TTAAATCCTCGACGCTCTGACCACTAGCTAAAAGTATGGGGGTTGCGAAAGACCATTCGT
TCACAGCAATAAAATCCTCATGTTGGTGTCCTTTTAAATAAACTTTCGCAATTTGTCCTA
CAATTCATAATAGGTTTTATTGGCCAGTCAGGTTTAGTGACGTGTATCTCCCTCACTAAA
AATTTAACGGAGAAATCTGCGCAGTTTTGATACCATTCCTCTGAGACCAGCAGGATCACC
TCATCTTCACACAACTCTCTTAAAACCAAAAACTGCAATGCTCAGTCACTCATTTTTCAC
AAACTACGCTCTACTATAGCCAAAATNCTTAAANCCGCCATACAAAATAATAGAGAGCGG
CAAGAGAAAACATCCAGCAAATAAACCTGATGACACGTACTCGGACCGCGGACGTGATGT
TTATATGTTCAACTTGGTCGCCAATTAAGTTCACNACAAAGTTGGCAATCAAGTTGGTCG
TCTGTGGGCCCCTTAGGTATGTATTTTATTGTATGATAGTAGCGTGTCTCAAAATGAAAC
CAAAACTAAGTCCTATCTAGATATTTGTGTACAAAAACTGAATCTGTGGCAAAATGTACG
TTAGGTGAAAAATAATGTTCTCTGAAAGAACGTACCACCATTGCTTTAAAAAGCNATTTG
AAATCCATNCATCCAGAAGAATTTAAAACGTTTGAAAAATTAAATGCAGATCTTAAGTTA
CANGAAGAAAAAATTACCAATGTCAGTCTAGTCNAGTAGTAAAAGCAAAAAGGACTGCCA
TTAAAAGTAGATCCTCTTAAGTGATGGCAAATGAACGATCACAAATATTCTATGTTGTTT
CCATTAGTCCCCAGGTTTTTGTCAGCCCCGCCTAGCAGTGTTGCTNGCGAAAAATTGTTC
AGCGAAAGAAGGTTTAATTTGTGTTATGGGGGAGGAGGGGGGGGGGGGGGGGGGGAAGGA
AAAATTAAAAATGAGAAAAGGCTGCTAAGCGTTTGTTTTTAAAANTTATTAGCTTTCGAA
TATTAATTATAGTAATTAGAAAACTACTACTTCAAAGTCAGTTACTGTTTGATTTGATTA
TTAAAATAAACATTATTCCACTTGTCATTTTTATTAAATAGAAGTAACTAGACACTAAAT
CACATTTTCATACAACTTCGGCTTCTGTTTCCGCTTCCATAATGTCGCTTCCGTTACATC
TCTAGTACATACACGTGAATATTCATTACATGCGCACGTATTTATGTATANAGTGAAGAA
CAAGAATAAGAATTTTACTTTTACTTACTTTCACGATTTTGACTGTCAGCTGACTGAACA
AGGCCATCTTTTAAGGTTCCAGTGGATCATTCGTCTAAGGGCGATGCAAATTTATCCTCC
ACTTTCTGCTGTCTTCTAGCATTATCTACACTCAATTCGTTTCTCCTTTTCAGCTTCACT
ACGAATTTATCCATTTGATTTTTTTAGAATTAGCCGAAGCGCNTCGAAATACACTAATGC
GGCTTTCACGCACGACTGTTTTGGACGTACACTATCGTAGCATTCTTGCTTTCACTCACA
ACGATTGTTTGCTCAGTAGGCGACAGCTGGGGTGGCGGTCTCTATTGAAACATCAAAGGG
ATTTAGCGCGTCGCTAATGGTGTTGTGGGCACACAGGCTATTATACACGCATTTTGAAGA
ATGAAACTAACATGCTTAGCTGGTCTGCTCTCTCTTTCTTTCTTTCTCTCAATTCTTTCG
CCTATGCACTCTCAAATTCCGGGTGGGTGNANTACCCACCCGGAATTTCCCGGGTGGGTA
CTGCTACCCACCATACCCACATTATCCGCCGGCC
>VvP24XO4-635#DNA/hAT-Ac
AGTGATGATCCGATACAAGTAAATACGAGTAAGTACTCGATACTTTGTTTCGATACCGAG
TACTTTTCGTATTCGAATTAATTCATTCGATACTTACTCGGTATCGGAAGAAAAGTACTT
GTATCGAATCGAAAGTATCGAAACGCACCCGGTGTTAAATTCTAAACGCATCATCCCTGC
TGCGCCACTCAGCCGCGCCTGCGAAATTAATTTCCCGCTGACGTCAAGTTGGTAGCATTG
AAAATCAAACAAAATCAGTCTTAGAATAGGCAATCTAATCTCAAAGAGTTTGTTTTAGGT
CCCTATTTCATTGTAATAAAGTCGTACTTGGCGCGCATTTCGCTATGCCTGGCCAATGGT
CGCTCCCGCGCAGCCCCACACAAAAACTAAAAGATATGGTTCATGAGCAACTAAGTAGCC
CATGTGAATCGGAAGAAGAAGCTGCTTCAGCTAGCGTTTCACAGGAATATCACTTCTGGA
AACATCACAAAGAAAAAGAAAACGCACCGTAGTGACAAAGTCTCTCTCTCTACTTGTCAA
ACACTGTAACGTCTCTAAAAAGCAATCCATTTACAGAATGGGAAGAAATGAAACTTATAT
TTCCTTGTCTGTATAAATACGCACAACAGTATCTTATTGTTGTAGCAACGTCAGTACCGA
GTGAATGTTTGTTTTTCTAATGCGGGTGAAACAATGACAAACAAAAGAAACAAGCTGTCC
CCAAAATATTTGGAACAATTGCTTTTTTGGGAAACCTTCCAAAAGCGGACTTTTNTTGTT
TAAAAGTGTTAAAACTATAATAAATAAATATTTAAAGATAAGACAAAACCTTCAAAGTTT
GCTTACAATGTGNGCTTTATTATAATTTTAATAAATAAATAAAAATGTTTACTGAGTGTT
ATTTGATTTTATTACACTAGGCAAATAAAATAAATAATTTAGCAANATGTCACGTATATT
TTTACATTTCGACATTAATTTAAAAAAAGTATCGATATGAGTAAGTATCGATACTTTTGC
AGTACTCATATGAGTAAGTATCGTAAGACAATTTGAGTACTACTCATTTGAGTAGGTATC
GATACTTTGATGGTATCGGAACATCAC
>VvP24XO4-318#DNA/TcMar-Tc1
AGAAAAATTGAAGCACCCAGAAGACATGGTCGGATGTCAATGTAACTTCGTACACATACA
CACCATCGGCGGGTATGTAAATGATTAGAGTTGCAATTCTCTGTGACAGGTAGAACGGCC
ACCAGAGTGCATTAGTGTTTAGTGTTGCCAGGCCTGGTAGGGTATATAAGGGGCGTGAAC
AGCGTCAGATGTTGAGTGATCACTGTGAGTTAAGAGATGCCGCGTACTCGTGTGAGACAG
CGTTATCAGCACCTCACAGAGTTTGAAAGGGCCTCATTGTGGGTCTCCATTTGGCCGGCT
GGTCGAATCGTGCAATATCCGGATTTGTGGGGCATTCGGATATGACAGTGGCCCGATGTT
NGACTGCATGGGAACGTGAGGGCAGGCATACTCGTCGTCAAGGTTCCGGTCGACCACGTC
CGACCACCACAAGGGAGGATCGCCGTATTGTGCACCAAGCACATCGTAACCCCTTCACAT
CTGCGCCTGCCATCCGAGAACAAGTAATGGACTCCCTGCAACATTCTGTGTCATGCTTAC
CTTGGTCGGAGACTAGCAGCAGCCGGACTAGGGAATTACCGTCCATGCGTAGGCTGCCGT
TAACACCACAACACAAACGGCTGCGTTTGGAGTGGTGCCGTGACCGGGAAGCATGGACTG
CTTACGAATGGCGCCACATTGTGTTCAGCGACGAATCGCGGTTCTGCACTACCTCGGATG
ACCATCGTCGGCGAGTATGGCGGCGACCTGGGGAGAGGTCCCATTCTTCCAATGGTACGT
CACGGACATCCTGCATCCTCATGTGTTACCTCTCATGCGACAGTATGGTGGTGCCATTAT
TCAACAGNACAATGTTCGTCCACACACGGCATGTGTCTCTATGAACTGTCTNCGTGATGT
TGAGGTACTTCCCAGTGTCTAGCAAGATCCCCAGATCTGTCCCCGATAGAACGTGTGTGA
CCAGTTCGGACGTCAACTCCGTCCNAGTGCCAGTATCCAGGATATCAAGGACCAGTTACA
ACAGTTGTGGGCCAGCTTGCCTCAGGAGAGGATACAACGGCTTTATGACACCCTTCCCAA
CCGAATCAGTGCATGCATCCAGGCCAGAGAGGGTGCAACGTCATACTGATAAGTGGGCTC
ATACTACCAAGTTCTTTGTAAATTTGACTCGATTTTGTAATCACTGAAATAACATCACAT
ACCCTCTCAACCCGCGAGTTTCATTTCGTTTCCTCCTCCCCTTCTGGGTGCTTCACTTTT
T
>VvP24XO4-2477#Unknown
TGCTGATTTCCAAGGAGCTGTATTAACGAAGGTTGTGGTAAGGTTGAAATACAGCCTGGA
CCAGAATGATTACTAATATTCCATGGTGCACAGTGGATTTGGAGTGNAGAAGGTGGCTGC
CATGCCGAATTCTGACTATAATGACGTCAGAATCGGCTCGAGACGTCTACTGCCGCTAAG
TGAGTAATGTGCGTAACCGTATCTTTCGGCGCGCGTTACACCTTTGTTACCTATTTCCCG
GCTTTGAGGTACACTTTTCNTTGAAGANTAAAACCAAGGAAGCAGTTGACCATATTTTCA
ACCCCAAAGGAGAATTTTTTCTGCTGGTCGTACTTTGAACAGTAACAAAAACTCTTATAT
TACAACACTCTTTCAACGCGGACGAAGTCGCGGGTAACTGCTA
>VvP24XO4-998#DNA/hAT-Tip100
CGACCGCACCGGGCGCCGTCATACGGGGGGCGCCGAAAATGCAGCGANAGATCGTCTGCG
CAAAAAATGAAAAATAAATTCTATAATAACCCAGCTTGCTGTTCACATATTATTTTAACA
CACATCATCCAGAAGAGTTTATAAGAGTAAGAGCTTCAGCTTAATGCATAGTCGTATGTC
ATCATAGAATAGAGTCAATTCGAGTTGCTACTCGAGTCAGTTCGAGTTACTCGAATCATG
AAAATCACAACTCGTTCCAAAGTTAGCACCCTCCGGTGCCGCGTCGCGCCTCCCGCACCT
GTTTCCTGCCTTTTCGGCTGTAGTCTTGAAGTTCATGCATGCGGGTGCATGTGCATGGGG
CGAGATTCAACCTATTTATCTCTTTCTACCATATTAGACCCTCGGTGATTACAATTAACG
TTGGTATCGTAAATATTTACAAAGCTTATCTGTCTTTTACAGACAACACATGTCGCTAAC
CTCAAAAAAAAAAAAAATAAAAAAAANAAAAAAACTAGAAGTCATCTGAATCGTTGTCAC
CAGAACTAGTTCAACACGAGGCGGAAGAAAACTTTTAATGGAAGTTATTCAGACGAGGCT
CTGATGATAAAGAGCAGCATGTGCGAGAAGATTTATCTATGGCTGGAACGTCGTCTGCTG
TTCAAAANATTACAAATGGGTATACCAGACATACCACCACCGTCGCCTTTTCAAAGTACA
AATTATGACGATATTTCAAAATTGTCATACGCTTTTCAAAGAGTAACGCCAAATGAAGAA
ACTTATAAAAGNAGATGGCTTGTTTACTCTAAATCTGCAGATAAAGTATATTGTTTATAT
GTTGTTTATTCAACAGAAGGTCTCACTTTTATTTGGGAAAAGAAGGATTCGATGACTGGA
GTTACTTATCAGAGCGTCTNAAAACTCACGAAACTTCCTCAGATCACNATCACACCATGC
TCAGTTGGATAGAAGCGTTGATTCGATTAAANAACTTCAGTGTACTAGACAAGCATTTGT
AAATACAGACTGAAGACGAAAAATCGCGGTGGGTTGCTATCCTCTAATGAATGATGTCTT
GTTCAGAGGAAGCTTTGGATCTGAAACACTAAATACTTCTAATAATGGTAACTTCCTGGG
TATATTGCAACTGCTAGGAAAATATGACCCTGTGATGATGGAGCATCTCCGCCGTATTGC
TAATAANGAGACTAATGTCTTATTATNTTGGCAAATGTATTCAAAACGAATGAAATTCGT
AATAAAATTTTGACTATGGTTGAGTCATCTAAATACTTTTCCATCATACTGAATTGAACT
CCTGATGTAAGTCACGTCGAACAATTATCTTTGACATTGCTTTTGCTGACACTAATGAAG
ACGAAGTCCAAGTGCGTGAGTGTTTCGTTGCTTACAANCCGGNAAGTGACTCTTCGGGAC
CTGGGAGCTGGACTCACTGCTGCCCTGTTTATCANTGATACTTTGCAAAAGTTCGATTTG
GATATGAACGATTGTCGAGGCGAAAGATATGACAGTGGATCCAATATGGTAGGAGGAAAC
AAATGTGTCCAAAGCAGAATTCTGAACCAGTATCTTCGAGCATTTTTTAATCCATGTAGC
TGTCATTAAATTTGGTAATAGCAGGTGCCGCCAAAACATCAGTTAAATCGGTTTCCTTGT
CCGGATTTCTTTGAAGAATATTTGTTTTATTCTCTCGATCAAAAAAGCGATGGGAAGTGG
TATCCAAGCACTTAGAAGGACTACCGCCGAAAAAATTCGCGAAACTCGTTTCGAGAATAG
AGTTTCTAGCNTCGCTGCAGTTCGTTATCACTACTCTTCAGTTCGTGACGCCCTTCTGAA
ACGAATTATTCAGTTGCAGCAACAGATGCCTTGTCACTTAGCCATATCATGGAACAATTT
GAGTTCATAATTACAGTGGTGACTTGGTACAATACATTGTTTCAAGTAAACATTGTAAGC
AAAGGCTATGCAGACTGAAAGTGGATTTATGAAACTCTTCACAGTTGCTGAAAAACAGCT
CGGAATTTGAGAAAGAGTGCCGGGGTATTCTCTGCTCTGATAACAGACAGCTAGAGAAGT
TGATTCTCAGACTGGGAAATNTCCTATTACTAACCCAGTCAGATGCCGAAGAAAGNAAAG
ATTTTTTGAGTATGAGGCCGTAAATGAGATAGCAACAGATCCAGAAGAATTGTTTACAAT
GAACGTGTTTTAGCATATGATCGATACAATNGAGAATGCGTTGGTCACTCNATTNGCACA
ACTNTCCAAGGGCGTANCCAGGATTAGCTTCAGAGTGAGGCAAAAACAATGAAAAATACT
TGTTGAAAATGGTTTTACTTGGGACAAAAAATACACGCATTTAACCTGTTTAAGCATTAG
TCTGCGAGGGTTCTGGGAAATTTTGGCAAAGTTTATTTTTCGGTATTAAAAGTGGGAATT
TTTATTTTCATATATTTTCNATTTTATNTATTTTAAAAAATATTAAAACTGTGAATTTGA
CGNGTANGTGANGTGAGCATTGTGTTCGCCACAGTAGCTTAAATAAACCTTTTCAAACAT
ATAGTATTCCTTTTTACTGTTGTTTCTCATTCATACCGCTGCTATCCTATACTAATCTTT
CCGAGGTTTGAGTTATTATATCATATATAAAGACTATCTTTTGCCCGCGGCTTTGCTCGA
GTGGAATTCATAAAGCATTCATATACATATTCGTATCCGAATCCCGCGGGAACTGCTATT
TGGGATAAAAGTAGATGGATAATACATTATTCCAAATTTATCCTAAGCAGTTCAGTAGTT
TCGACGTGAAACAGTAAAAACATCNAAGCAAACAAACTTTTACATTTATAATATTAGTAG
GATGTAAAAACTGTATGTTATCTTCAGTCTATCTATATGGACACCTTAATCACGAATAAG
CGATTGCTCATTTGGGGCGCCACGATGAGATCTCGCACCACCTGAAAAACTTGCTAGGG
>VvP24XO4-805#LINE/I-Jockey
TACTTTCCAACATTCCTCCACCACATTTGAGGAGAAAATCGATATTGCTTAGAGAATTGG
AAGGAGTGGAGGAAAACAACATGATTCCTCTGCATGGTGACCTTCTTCACCTGCCTCGCA
CACGATTAAAATCGAGGAGACCTGCCTACATGGAAGCAGCCAAGCTCAGAAATAACAACT
TTAACTTGTATGAAGAGTGGAGAAAGGAGTGGGAAGCCAACAGCCCACACAATTGTGGGC
TTGTAAAAGATCCGACGACCTGTGTTCCAGGGTTTGACCTGCCTAGGCGTCTTTGGTGTC
AACTGAATAGATTTCGCACAGGTCACGGAGTGTGCAATGCAACCGCACATAAGTGGGGTC
TCCGTGAAGATGCGCTGTGTGACTGTGGNGGTATCCAAACCGCTGACCACATTGTGATGG
ACTGTCCAGCAAGAAGACTATCTGGAGGCCTTCTCACACTGCATCAAGCTGGACCAGCTG
CCAGAAGATGGCTTGAATCCCTAGATATAGTTATCTGATTGACATGTNTTTTGTTGTACT
TGGCATACGATAATAATAATA
>VvP24XO4-162#DNA/hAT-hATx
TATTGCAAAATTAGCTCCCAGATCGTACACACAAAAAATGATACAATTGGAGTTGTTTCT
GAGGAGGAAGTAGAAATAATACAAAAAGAAGGTTAAAACTATTGACAGCTATTTCAAAAA
GGAAAAATCTATGGAATAAATGGTTTCCAGAATGCTTTGCAAAAATGTTTTTGCCATAAA
TTGTTTCTGTACTTCATCGGATTTGAGATATTTGTTTTCAAAAAGTGGATTTCAACTTCC
TAATTCTGCTAATACTATAAGATCTATGGTCACAAATTTTTCAAATACCGTAAAAGTTGA
CATGATTGTTCAGTTTGAATATCTCAAGAAACAATGACAAGATTTTCGTTGAGTTTTGAT
GAGTGGACGTCCCAAAAAATCACCGATATTTGAACGTTTATGTTCACCGCAAAGAAACAC
ATTTTAATCTCGGCTTGCTTAGAATACGCGGTTCGTGCACCCGGAGCATTGCATCAGTTT
GGTCAAAGAACGGCTGACAAGCTTTGGTGTCGATCTCGAAACTGATGTTATCGGCNTAAG
ATCTGACGGAACAAGCGTCATGGAAAACGTTGGTAACTTCTGCCTTGGTACCTGCAATTG
TGCTTTTCACACAGCACACAATTGGCCGTTGTCGACGTATTATACAAAAAAAGAAAACTA
CTGAAAGAAGTCGAACGCACAGAAACAACTNTGACTCGGACGTAGACGACGAAGACCTGG
ACGNGACAATCGAAGCACAAAGCGTGACCGTAACACTGGATCATCCACNTACTGAAGTGG
TTCCCAGATATAATGATCTCAAAAAAAGTGCGGAAAGTTAAAGTTTTTCAAACGAACGAG
GAGGCAGAAAGGGTTTTCTCGGCCGCTGGCTATATACGTAATTCTTTGCAAATAAAGTGA
TAGTTTCACCGCTTATTAGATTTTTTTTTTTTTTTTTTTTTTTTTTTTTTTTTTTTTTTT
TTTTTTTTTTTTTTTTTTTTTTTTTTTTTTTTTTTTTTTTTTTTTTTTTTTTTTTTTTTT
TTTTTTTTTTTTTTTTTTTTTTTTTTTTTTTTTTTTTTTAATCCTAAAACACTGCTCCAG
AGAAGCTATCAAGGAATTTAAATAAGGTATGAAAATAGATCCCTTTCAAAAATCGTATAG
AGACTGAGCAGGGTGATTGGAACGACGTTGTTGGACAGATACAATGCGCCGGACTTTNAA
ATCGGTTCCAATGGCAGCTGCAGTTCTGGTACATGTGTTTAAAATATTTTAGCTCTCCGT
GTCCGCGTTGCTGCGATGATCTTTTATGACAGACATTACTCTATTAATATGATCCATGCA
TGTATACATGTCGATCGTCTTTGATTGTAACGCAGTGGCAACAGGTTCCAATAATCCTGA
GTATTCAATCCAACGCATATAATGAATTCTGACTTAGTAGCAGCGCACTGTAACTGGTAA
GCACCTTTCCTCGCCGCATCATTCCCTTCTCTAGAAACATTCGAAAGTCCATTGACAATG
TCTTCAAAATGCTCGTTAAAAATAGCAAAACACGTATATTTTTGAGACCAGCGGGTCTCA
TATAAAAGCTGAAATATTTGGCACGTACTTTCTCCGTAAAAAGGTTTCTTGTAAAATGTA
CTCTATGGTNCAAATTGTGTTCCATATTTCTGTAATTTGATTTAAATTATTTACAACCAG
GTTGTCTGTGGNTTGCGCAATGAAAATACAAGGCTTTTTTTATATTTCTCTTTAAAAAAA
TTTGAACCCCACCAATATCACCCGCCAATGTAGAACACCCTTCACATCCTTGGCTAACAC
ANCTGTCAGGTCCATGTCCTTCGTTTTCTAAAAACCTGTCGATTTCTGATGCTATAATTT
GTCANTCAACGCCATCGGTTCTACGAATCCGAGAAATTTTTTGCGGATTGTATTTTTATC
TTCGTCANAAAAACTGATTTTTATGGAAAGCTGTTNTTTCCCAGCTATGTCACACGACTC
ATCTGCCAATACAATATAAGCATAAGCCTTCTTTGCGGCCTGCATAATTTCACTTTTAAC
GACCAAGCCGCACAGGGCAATGATTTCGTTTTGAATCTGTGGGGAGATATACATGACATT
T
>VvP24XO4-568#Unknown
TTTTTTTTTAATGGCATTCGGCAACGTAGGCCATACAGCCAGCTCAATGTGATTATTGTA
NCTTCCAGTGTATCAGTTNTCATCCAGTATGTATATTGTATTTTTCCAATGTATGGACGC
CACAGGACGGACANGACATTCACACAGACACACAACACTTAAACACCCATGCCCTCGGCC
GGACTCGAACCGGCGACCTTCGGCACGCGGAGCNAGCACTCTAGCCCCTACGCTACCGAG
GCCGG
>VvP24XO4-1332#Unknown
ACCCACTTTGACCTAACAATTTACGACAGTTCAAGCGTGGGCGCTATCTTCGGCGTAATA
GAACTAGTGTCTGCACCTATGGTGACGTTTTGGATACTTGTCGATGTGTGGGGATCTTCT
ATGAAAATGTGGGTTATGATGTCTGTTTGATGACCATGAAACTATCAGTTAGCTAAGAGC
ATTATGGTAACTTTATCGTGGTTAGTTGAACGAAGCATGCAATTACAAACAAATGTCACA
CTTGGTCCTGAATCCGAAGGTTGGCGTCAGATGGGAACATTTTAAACCGAATGGAGAACT
CTCCTGGGTCCTGATTNGTTGAAAAATAATTTCCTGGAAAAGGGGAGAATTTTCCTGGAA
AACTGCAGTAGAACCACCTTAAGTGAACATTTTGGTACCTGGCCCTGCTACTGATTAGGA
GAAGACTTTGCGAATTTTGAATT
>VvP24XO4-386#LINE/Jockey
AGGTATAACCTCAATTGCCCTACACGTGACCCCTGGGTGGTGCTAAGAAAGCAACAGCGA
TAAGATGAGACCGAACTGTCTGAATAGACCTCTCGGTCAAAGGATACACAAAAAGGAGCC
AGAAGGTCCTTNTCAGGACCNACAGGCTCGTAGAACCTTGGACCATCNCTACGCGTTTGT
CAACTNAATATNGAAGGAATAAGCCGAGCAAAANGTGAATACCTTTCNAGACTTGCCACA
GACGATATGCAGTCGACGTCATTGCGCTCCAAGAAACTCACACAGCAGACGAACAACAGA
TGCGACGCAGAGGGAGAGTACCAGGCTACAAANTAATAGCTCNAATTNTCATCCCAAGTA
CGGCCTCGCAACNTATGTCAAGAATGATTTGCCAAATTGCCAACTCCTGTCAGCAATTCA
GCGANAATGACATNCACACCATCACCGCGGNGGTCGAAAATCTAACAATNGTCAATGTGT
ACAAGCCACCTNAAACTATTTCATGGCCNAGCCCTCCTTGAAGTTCCACCTCAACCAACA
CCCCGCTATACGTACTTGGTGACTTCAACAGCCANCATACANCTCTGGGGCTACAGCAGA
GAACGACCTTAATGGTGGAATCAGGCTNGAGGGCTGGGTGGAAGCCGATAACCTGGAATT
AATTTATGACGCTAAAGATCCGCNGACCTTTCANTCAGCNAGATGGCGCCGAGGATCCAC
TCCAGACCTATTTTGTCTCACGTGACGACCAAAGACCTCCAGACTGCAATCAGNCGAGTC
CGTCGTTCAGTGGTCAAGCATTTTCCNCGCAGTCAACACAGACCNGTCATNCTAGAGGTN
GGAATNTCCATACCTGTTATACGATCGCACCCTNNACCAAGATGGAACTTCGAGAAAGCA
AACTGGGTTGAATTTGCGAGAACGTAGACAAACTCCAACNTNAGATGGATTAAACCNACC
ATACAAAAATTACAATAGATTTGTCGGGGTNACCATAGCTGCAGCTAGACGGTNCATTCC
TAGAGGNTNTAGNAAAGAATACATCCCTGGTTGGAGCCCAGAGAGTGAGAATTTATTAAT
GAAATATGAGGAACATCCAACCTCTGATAATGCAACACGCCTCCTTCAATCACTAGATGA
GGGTCGTAGAAATATCTGGCATCACACAGTAGAATCCTTGGATTACACCCACTCTAGCAG
AAAAGCCTGGTCNGTCATTAGAAAATTAGACAGCTCAANCCCTGTGATCAGAAGATCAAA
AACTGCCATCAATCTGAATGATTTTGCCAAACACCTAGTATCGGTTTCTAAGAACACAAA
AGATAAGCAAACCGAAAGAGATATCAGATTGAAATGGATAACAACCTAGAAANAATGCAC
CCTACCCTTTCTAATTCTCCATTCCGTCACGAAGAAGATCGAGGANGCCATCAAACAAAT
GAAAATGGGGAAGGCNGCAGGNTTNGACGGCGTTTACCCAGAGTTCNTNACNCACTGTGG
ACCAAACAGGAAGAACATGGCTCANCAACTTCTTCAGCGATATCCTGGACACTGGGAACC
TCCCACCGTTAATGAAGAAAACAAAA
>VvP24XO4-540#RC/Helitron
TTAATAAAAGCTGTGANCATAACTGGAATGGAAAAAGGTGATGTGTTGATTCCTCGATTC
CCAAATTCCGACAGACCTANCATTCCAGTTTAAAAGACTACAGTTCCCACTAAAATTAGC
CTTTGCGATGACTATCAATAAAGCCCAGGGACAGACACTGAAAGTAGCAGGGGTACACTT
AGAAAAGACGTGTTTTTCCATGGGCAGTTATATGTAGCTAGCTCACGGGTTTCCAACCCC
CAAAGGCTATATATCTTAGCAAAGGACAGCAAAACCAAAAACGTTGTGTACAAAACGGTA
TTGACATAAGATGTCCCCAGAAAGTGACATAATTTTAAACCACAAACAAAAATCTGCCGG
AGGAACTGTCG
>VvP24XO4-273#DNA/hAT-Ac
CTGGCTTTGATGTTGAATGTTTGTTGTAACCGCGACGCAACAACAATTACGAATCTAATC
GCATGTTTGTCCTGTACCTTTGTTATTGATTTAAAAGTTTTGAATATTGATATTTTTAAA
ATGAAACAATTAAAGCGGGAGTCAGTAGCACTCTGCCTGCAGGCCCGATTTGATGGTATG
TCCACATTTATTTTAACAAATCTATCACAAAAGGATGAAGAATTTACAAAAATAAATGAA
AACAGTAAAGGAAGACAGTGGTGAAACCTCCTATTTAAAACGAAATACTTTGATGAGATT
ATAATATTTGTTAAATACATGTCCCATTATCATNTCAGGCTTGTATGCAGGGTTTTGAGT
AGGCTACTTTAAAAAATAACCGCCATTAGTTATTGTCACTAGATATGTCACAGTCAGGTG
AAAGGTCAGGTCTTTTTTTGTGTATGCAAACAGGTGTTTGTTTTGAAATTAGATTATTCT
TTCGTATATAANATTCATTACAGTAAATCAAGTGTACATTCAGAGGTTTTCCGTAAGATC
CATGTGCTAATTACTTTACTTTAAGTTTTATCCAAACGAACAACTTACCTAAACTTATTT
TACTAAATAAACAATTTACTTAAACTTTACCAAGTACGAACGAAGTCGTCCCGTATGCGA
ATGCGATGCTTCATGCTAGTGTTCGATTGTACCGAAAGTAACGAGTAACGAAACGATACG
ATAGTAACGAAGTTATCCCGTACGCGACGCGACTCGATGCGATGCTTCATGCTAGTGTTC
GATTGTACCGAAAGTAACGAGTAACGAAACGATACGATAGTAACGAAGTTATCCCGTACG
CGGCGCGACTCGATACGATGCTTCATGCTAGTGTTCGATTGTACCGAAAGTAACGAGTAA
CGATTGGTTTAGTAACGAATACATACGGGTACAGAATTTCTCGTTACTTTTACAGCTCT
>VvP24XO4-815#DNA/TcMar-Tc4
GAGGCCGCCAGTNGTAAAACTCACATGAAATTCGTACTNTGTNTAATAAAAGCNCATGGC
CNGAGGTGTAATGTGGCATAGCATTAACACGCGCTTACTTCGCCGTTCTNGGGAAGAATC
GGCATTAAAATATTCCGTTGCGTTCAAATACTTTCNACGTTANGTAGATTCGAANGGGCG
CTGGCGCAGCGANCAAGCTCTCTGCCTCATAAACCCGTCGCGGATCGAATCTCNTTACCG
GCAACTATTTATATATAATTCCCGGNAATCAGTTTCAACAATTATGCATATAATAAGTTT
TTTAAATGCCTTTTGTCGTTTCGACCNTCCCGTTCCCTGGTGCGGGAATGAACATCTGTC
CTTCAACTGTAACGGTCAGTAACGATATTTGTATTTCATACCTGCCGCAGCAAATATTTC
TATTTTTGAAATATAACTTTGTTTGCGAACAACATAATGAAGTTCGAAAGCGTCGGTTTT
TTCACAACAAANCGGCATTTAAAAACTTATTATATGCATAATTGTTGAAACTGATTGCCG
GGAATTATCTGTATACACATTTGAATAAATAAATAAAAAAAGTTGCCAGCAGCGAGATTC
GATCCGGCGACGACGGGCTTATGAGGCAGAGAGCTTGCTCGCTGCGCCACGCGCCCCTTN
AAACCTCCGTAACGTAGAAAGTATTTGAACGCAACGGAATATTTCAATGCCGATTTTCTC
GACAACGGCGAAGAAGCGCATGTTACTGCTTTGCCACATTACACCTCTGGCCATGAGCTT
TTATNACACACAGTATGAATCGAATCTGAATTTTACAATTGGCGGCCTCCCCTT
>VvP24XO4-1522#DNA/TcMar-Tc1
AGGGTGTTAAAAAAAAGTGTAAAATATTTTAGGAGGTGATAGTATGCATCAAAATAAGAC
AAAAATGTCTAATAAACATTGGGTCGCAAACGCATACTTTCGGAGTTAATAACAGGTCCG
CAATGTGACGCCCGTCCACGGCAATGCATGCCTCAGCCCTTCGGCGTAAGGAATCACGCA
CTCTTTGAAACTGTCTTGGTTGGTCCTGTACGTCTTCAATGCATGTCANCACGTACAGGA
CCAACCAGGACAGTTTCAAAGAGTGCGTGATTCCTTACGCCGAAGGGCTGAGGCGTGCAT
TGCCGTGGACGGGGTTATTAACTCCGAAAGTATGCGTTTGCGACCCAATGTTTATTAGAC
ATTTTTGTCTTATTTTGATGCATACTATCACCTCCTAAAATATTTTACACTTTTTTTAAC
ACCCTGT
>VvP24XO4-10#LINE/RTE-BovB
TATTTGTNGTAGTTACGGATGANATATTGAAGAAGGTGGTGCAGAGCATTGGGGAAGGAA
AAATGAAAGCGATNNTATTCGCNGACGACCTGNTAGTTTGGGGAGAAGATGAAANAGAAG
TGCAGGATCGGTTGGATGTATGGGAGANAGTAGTGNAATCTTATAAAATGCGAGAAAAAG
TGAAGTAGTAATCGCAACAAGAAAGAAGAACAGTGCNAATAGGCATATCACTTGGCGGAG
AACAACTGAATANNGTGGAACGGTTCAAATATTTGGAAGCGTGNTGAAGAAAATGGAAGA
AACAGGANGGAGATAAATGAAAGAGGNAGACGCGCAGACGATTTTTTAAGAGGTGTTAGA
GGCCTGATATGGAGCAGGGANGCGCCACAGAAGNGTAAGGAAGCAATCTATAGGACNTAC
TTTGTGCCAATNCTGACGTNTGGNTCTGAAGCNTGGGTGATGAAAGAAAGGGATATTAGT
AGAATTCAGGCCGCGGAAATGAAGTTTCAGAGGAGTAAGGANTGGACAGAGTAAGAAACG
AGCGNGTGAGGAANGCGGTTAAGGAAGAACCTCTACAAGAGAGAATTGAAAGATCAAGGC
TCCAGTGGTATGGACACGTGAAGAGGATGAGTGANGAGAGGATGCCAAAGAAAATGTTGA
TATGAAATTGGAAGGAAAGAGGCCTCGAGGAAGACCGAGGGACAGATGGATTAAGGGAGT
AGGAAAAGTGTGCAAGACAGAGGAGCGAACTGGACAGTAGTGGAAGAGGAGGAATGGTGG
AAGGACAGGAGACGCTGGAGAGGACTNTGTTCCCGGCAGACCCGGCCAGANGCTGGAAGC
TGTC
>VvP24XO4-170#LINE/Penelope
TTTGTCCATGATGGATTGGTGGAACTCCGCGACTGTGATATCAAATTTGGGTTGATATTG
AAAACAGCAACCAGTCACAATTTGTTGTTATTATGTTTATTTAACCATTACCGGTTTCGA
GCAANATGCTCATCATCAGATGGTTTGCATTTTTAATGTATTTAAATATGCAGATGCAAA
ATGCGAGCGTGCGTCCTANAATAACAGAAAAGTAGTNTTTATTGAATGAGANTAACCTAA
TTATCAACCCAAAATTAAATTACTCTCATTCAATAAATGCTACTTTCTGTTGTTATAGGA
CGCACGCTTGCATTTTGCAGCTGCATATTTNAATACATTATAAATATAAATGCAAACCAT
CTGATGATGAGCANTTTGTTCGAAACCGGTAATGGTTAATAAATATAATAACAACAAATT
GTGACTGGTTGCTGTTTTTAATATCAACCCA
>VvP24XO4-403#Unknown
GGTTTCATGGTTTTTTATCCCAAAACTGGGGTTAACCTCAATTAGTGCAAGGGTGTCATG
GTTTCTTAACCCGAAACTGGGGTTAACCTCATTTGTATAAGCTAACACGTAACATGTCGG
CCCGCCTAACCTAAATTATCTACAATAACCTCAATTACTGTAAGGGTTTCATGGTTNTTT
ANCCCGAAACTGGGGTTAACCTCAATTAGTGCAAGGTGTCACGGTTTCATAACCCAAAAA
CTGGGGTTAACCCCTAGTTCATCGCACCCTCCTTACCGTTATTTCCGTCACACGCGCTCC
GAATTTATGAAAAAATAAGGGTTAACCTGAGCTTGCACTAACTTATCGCACCTCATTCCT
TCGTAAGGCAGGCCCAGGATGTTATGTCTTAGCTTACGTGTTAACTTCTAGTGCATCCCA
CCCTCATTATATAAAGTTATCGCGTCACATGCACTCCCAATTTATGAAAAATAGGAATTA
ACCTGAACTTACGCTAACTTATCCCACCTTCATGATAGTGGTTTTTGTAATGACTTGTGT
GGCTGATACGTTATGTCAGCACCTTTGATCGAATTCATTGAGTTCTGTGATGCACACATA
TTTTGCTTTCATCCTTTGCTCACCCTATCATGATTGGAAGATTGTATGCGTTGTGAATAC
TCATCACATAGTTTTCCTAACCTTTGGCCCTTTGATCGATAACATCTGTAGTTTTCATCG
TTTGCACTCCCCTGACGGTAATGTGATGTGTGTGGTGGAGGTGGCCGTGCAGGTTTCTCT
GGGAACTGTTGCTACAGCCGAAACATACATTTTTTGTACATATATGACACTTTTCTGTTT
CATNCTTCTTACTGAAACTGTATATTTTTCACGAAATTATGCTTCTCTCTTGCTCCCTGT
AATGCTCGATACTTTGTTCTATTTCTCTGACTGGTCAGTTTTGATTTTTTTTATCTATTT
TGCACATTTTCACACTTTTAATAATATTCGTGGAAAGTGGCACATACTTAGTACTTATAT
CCGGAAAAAATTTATGTCTTATCGAGTGTTGGTGTCTATTACGATTGGGTCTTAAGACTA
GTAAGTGGTGAAGGACTCATGAAAAATAACTTGATAAAGGACTTTTTAGGGGCGAGTGGT
GGTGGGTGTAATCCTGTGAAATCTTGTTTGTGGAAGACCGCTTGTCCCATAGTTCACCAA
TNTGGCNTCTGATGCTAGTTTAAACGTGCGTGAAGCGAAACTTAGCAACACGAGGTATAT
AGGCTGTCATTATAAATGAAGACTATTTTGTNAAACGCAACGGGCATANGACGTATTTCG
TGGAACGTCGATTTCAATTTGCACCATATAGCTACTCAAATTGTGGAGACGATTAGCTGA
CGCTGTAAACATGTCACTNNNNNNNNNNNNNNNNNNNNNNNNNNNNNNNNNNNNNNNNNN
NNNNNNNNNNNNNNNNNNNNNNNNNNNNNNNNNNNNNNNNNNNNNNNNNNNNNNNNNNNN
NNNNNNNNNNNNNNNCATGTGGGTGAATGGATAGCTGTTGTAACCATTTATGAATGAAGT
GGATGTTTCTCACTCTGGTTGAAAACATACCTAAAGTATGGTCTAATTTTCGAGGATTCA
CCCACGAAGGCCCTGCTCCGGAGAAAGGTTACGAGTTTATACCACAAGAGATGTACCTAA
GCACAAAATGTAGCATCTCCACTGGTTAACTGGTATCCNGCAAATATAAAAAAATAAAAA
ATGTAAAAAAAAAAAAAAAAAAAAAAAAAAAAAAAAAAAAAAAAAAAAAAAAAAAAAAAA
AAAAAAAAAAAAAAAAAAAAAAAAAAAAAAAAAAAAAAAAAAAAAAAAAAAAAAAAAAAA
AAAAAAAAAAAAAAAAAAAAAAAAAAAAAAAAAAAAAAAAAAAAAAAAAAAAAAAAAAAA
AAAAAAAAAAAAAAAAAAAAAAAAAAAAAAAAAAAAAAAACATCTTCTAACCATGTCAAC
CGATGACTTCTTTCGTGGAGCGAATATTACATAATTTTGGCGATATTTTACCTGTTTTCA
CTATNTTTTGCGGTTTTCATGANATTTCGGGATTTTATGAGGTGGGGTGCGTAAGAGGAT
TGACGATGACNNNNNNNNNNNNNNNNNNNNNNNNNNNNNNNNNNNNNNNNNNNNNNNNNN
NNNNNNNNNNNNNNNNNNNNNNNNNNNNNNNNNNNNNNNNNNNNNNNNNNNNCACNACAC
GCCTTGTCAAAGTATGCGGTAAATAGAAACAGAATGAGGATCAGACCGTTAACTCAAGAA
ATTCCGAAACGTCTGTCGATATTTGTGAGGCCGAGCATATTTTCATGATCCTTGACACTG
GTGTGTGCATGTATAAGTTGTCAATATTCTGTAAGTCCTAAAAGGTATATACTTTCGAAG
TTTGTGCTTGGCACCTTTCATAGCTTGTTCTTGAGTGGTGCAGTTCGTGACAACTTTTAG
ATACGACAATATGCTATGCATCTGTTACCGCTGTTTCTGCAGAAAGTATGCATTCTTCCA
TTTTTCCAACTAACTTTGGTCTGTACCGCATTTTTCGCATGTGTCGGGATAAGAACTATT
CACATGTGCCCTTTGGAGGTTGTACACGAGATCCATTTAGTCTACGAAACAGACTCGTAT
ACTGGCACTGACGAAAAATTTCACGAATGATCTAACATGATCTAGAACTTAGTGGACGCT
ATCTTCGGTGAATTTCTGTATTGCGACCGTAGGCATTTTGAAATCAGTGTAAAGTGANGT
AATTTTTCACGCGTTTGACTGCCAGCTACTTAAAGAGTGAAGATCAGATATGGGACCTTA
AACTTGCTACGCTCCTGGCTAAGGATTTGAAGATCAGTTATTAGAACTTCGGTAACTCCA
TTATCTGCCGCCAGTGTTTAGTGCTGGTATCTCAGCGCTACAAATCAAGAACCTAAGTAC
TGAGGCATATCGCCTGTTTCATAAAATTTAGAGTTTCATGAAAAAAGTTAAACTCCAAGT
CAGAAAAGTTTTGCAGGCATGACGGTTAGACTCCGAGATTTACGCAGTAAAACGGTTTAC
ATTCCTACTTACAGTTGCAATATTCCTTTTAAAATGTGGCTTGTAGTCTATTTTAAAACC
TTCTTAAGCCAAGAATATTTTTTTGCCACCAGTTTACTCCATGCTGCATTGTCACACCCA
GAGTTAGCTATGTGGACCGCCAACCTCTATGCTTGTTTCAGATCCACATGATTTCGACAA
TTTTCTTAAATTCGAGACTGTTGATGTAATATTAAAAAGAAAACTATGTGTCGTCCGACA
CTTTTCGCTGTCANNNNNNNNNNNNNNNNNNNNNNNNNNNNNNNNNNNNNNNNNNNNNNN
NNNNNNNNNNNNNNNNNNNNNNNNNNNNNNNNNNNNNNNNNNNNNTTTTTAATATTTATG
GAAGCCGAAACCTTCCGGTCACCTGAATTTTTTTATATTGTAAGTCTGCAAGTCGTCATT
TCGTACACCAATTTCCTATTGGGCGGCGAACTCCGCTCCATGGCTCCCAATGTAGTTCCC
CGTTGCCGCTTCCACCGCCGATACTATAGTTCAGTCCCAATAAAGTTCTAGACAGGAGCA
GATTTTGAACGTTTATTTCTCGCAAACTATGAAATATACAAATACGTGTCACACATTACT
GGAAAGAGGAAGTTTCAACGTTTTACTTTAAACATTCAGCATTTGTTGGGTTTCTGAGAA
ATCTCTTCGAAAGCACTTCGGATAAGCTAAACATTTTCATTTGACGTTCGAGGACGACGC
ACCGATCTTCTACGAATTCGTTATTCCAATCGTAAATCTGTTTATGACCATGAGACACTT
CATTGAACTTACGACGGAATGCACGCTACACATCAATAATGGATTTACTTTTTGCATAAC
GTAGCGCACAAAACNACTTCTACCGTCGCCATNTCCACGTAAACAGACAGCAGCGCTGTT
GGCGGCAGCCGATGGAACTAACAGGCGGGGATTACAAACTTTGAACCTTCCTCTATCCAC
TGGTGTGTAGCACGTATTTGCGTCTTTTGTAGTTTGTAAGAAAGAATCAACCTTAGTAAC
TATATTGGCAAGACAGCATTTTTTAACACTGAATGGTAGTTGGAAGAATAAGATGGAATA
GTAATGTTTTCGCTTTGAATCACATCACGGCATGAGATTTTATTTGCTCTGAAACTATAC
TTCAGCTTTGTTCTTCGAAAACATACCATTAATCGGTTTATACTCTAATATCTTCTAACC
CTACCGGTTATAACTGCAAAACTGTGTCATTATAACCTTCCTCTATCAATGCAGATGCCT
TCTTAATAGCCAGTAAATGAAATTTCAGTGATAATGTAGAATTTGAAGGCGTATAAATGC
AAGACGCTTGGTATAAATTTCAAGTAAAACTATTAAATTGTCGAACGATCATAACCGAAG
TAGAATTTTAAGGTTTTGTTTCCAACAAACTGACTTGGACTTGTTGAAACCGTTTATCAT
CGAAAGAGAGCTGATTGGTCTAAACTCAAAACCAGGTTTGTTTATACTTCAAACAAGATC
TATTTTAGTGGTTTTTCCTTCTTTTTTTTTGAGGCTTATTGTTTCTTTTACTAGATAACA
TTGTTCTACTAGAAGCATAGCTCACTAATAAAACACTGTGATATGTGTATTCTGTTGTCT
CACGATGTAAATTCGGAAACAATTCATATAGCTAAAGTTTCTCCACATATCGCGTTCAAC
GAAATATTAAGATCAATCATTTTGAGAAAGCGATAACCAGCTTCAGTTAATGATCAGAAT
>VvP24XO4-2195#DNA/hAT-Charlie
AGTGTTTCCCAACGTGGGGCCCACGCCCCACAGGGGGGCAATTTGGTTTTTTTAGGGGGG
CAATTTAGAAATTGACTTGATACGACTTTACCGCTTTCTCTTCGGGTTATTTAAATGCAA
TGCTAGATATAGGTACAAAATATAGCAAAAAAGCAAATTCTTAAAAGGATCACACTAAAT
TGCCATAATAAATCTTTATTAAAAATCTTTTGAATTTGAATTTTAGTATTTCATTATATA
TGTTTTTTAATTTTACTTACTGTGTTTTATGACAATATTAAAGTGTTTTCTTTCAAAAAC
CATCCTATATGAGTTTCTTTAATAACAAATAATTTTTTTATTAAAAATTATGTATGGGGG
GCAAAAAAAATGTTAAAAGTGGGACATGACCCAAAAAAGGTTGGGAAACACTG
>VvP24XO4-665#Unknown
GTGGTATAACAGAGATAAAAGACTATAATAATTACTCTGAGAAAATCGGTAGCTATGGNA
ACGTTGATAAACAGAAGAGGATAGATCAAGATCGGACGAGCTTGGTGAAAACTTGTCGTG
TTCGCTTTGAATTTAAAGTTACTGNCAGCAAAGGACCTGTATATCTTCGGATGTTTAAGG
ATGTTATAACATGATAATAAAAAGGGAATGAATCATANAAGTTTATTATTTATTTGGCGA
AGCTGGATGATGCGGAACGGAAATTGCGTTTCTTATTTTCTCATAGCAAAGGAAATAAAA
CTTTAGAAGAAACTACAATAAATAATTAAGCAGATATTTTCACTACGACGACAAGGTAAA
TAAATAAAAATACGAGATCAGTAAATAGAAATACGAG
>VvP24XO4-506#Unknown
AAACGAAAACCGGATAAATTTGTNCCAGAAAAACTCAGAAACTACTGAGCAGATTTCGAT
GGGGTTTTCACCGTTTTAAAGCTTAGAATCTCAATTGAATTGTTTGGTATGTCTTATGTT
TCAACGTTACATAACGCCGGAGCANTAAATGAAATTCTGAACGTATGGTGANAAATACCA
AAGATGCAACGACTAGATGTTGCATACTCCGCAANAAACACACAACTAGAATGTCTCTGA
CCGTAGCCTTTAATGAAAGCAATAAAATCAGTTTAAAATAATAACTATTTTACACACTAA
ACAAAACTTGAAATATTCTTTCCTTNAATTTGGGNTATTCAGTTTTTAAACGCCATAGAT
GGCCGTACTGAATGCGAGAAACTAATAACGAAAAAACAAACAGAGATTTTCTTTGATCAC
AATCTCTGCCAGCACAACTACAATGTCTCTGGCTATCGTCTTTGNCGTTCTGTTCACAAT
AAAATGGCGCCGCAGTTTGTAGCTCCCTGAAACAGATCGAAAGTAAATATTTTTTTACGA
ACGAAAGCTCTCGTTTAGTTCTGAATATTTGAAANATAATTCTGAATACTTGATATTCAA
CTGTACAGGTGCGGAACATATTTTAATTTTGAGCTCCAGCGCCAGATGAAGTANCATAAT
GAGAAAATTTTCAGCTCCAGCGGCAGATGAGGCAGCATAATGAGACACATCTAATGTTTG
ATAC
>VvP24XO4-130#LINE/Jockey
AGAAGACGATCGCGGGTGGGGAGAANAAAGAAGAGNCGGACGCTGCTAGCGTACGCCATA
AAAGCAAAGCAAATTGTCGTCCTCCCAAAAAAGCAATAAAAGATTTGTCGTCAGACATAA
GCAAGTGTCGTCCTTGTTAGGCTAGATACTGCGGAATAGCCGCAAGTGCCAGGGCTGTTA
GTTAGGGCAACTGGCAGGTCAGGGGCCCCTTCACGTGGGATCACCCCGCGCCTGCCGAGG
CGAAGGCACAGAGAGTAGGTAGCGGATAGGTTAAGTATATAGTAAGTTAATGAAATGCGA
CTTTTCGCACCTGTAAACCCCGATCTTCTTCCCAGTCCGCCTCGGTACCCGAAAGGGTTA
CCGNAGCCACGCCCCCCCCCCCCACCTCCAACAACACCAAGGGCTCCGACGAGAACGCTA
CGGAAAAACCACAGCAACNATTCCAACGAGCAACAAGTTTGCTNTGTTGGAAAACTTGTC
AGAAGCCTCACAAGAGCGACTTGTGGCCAGTGAAGGGCGAAGCAAACCACGTCAGCCATC
GTTTCCCCCACTTATAGTATACCAAACTGCTGGATATGCTAAGCTGGTAGACGAAATCTA
CCAGACNAAGACANTAGAAGGCCAAATGCAGGTCTCTTACAGAAATAACTCAATAAAATA
TCAAGTACACACNGACAAAGACTTTNAATCACTCTTTCAGTTCTTTGAAAAGAAGAACGT
TCAATTTCATTCNTATGAACTCGACCCTAAGCGACAGCTTAAGGTGGTCCTTAGGCAATT
ACCTAGGGACATAGACCCGACAGAAATTTNAATCAGACTACATGACACGAAATACCCAGT
CAAACATGTCACACAGATGACAAAATTTAACAATGAAACACAAGAAAAGGTTAACATGCC
ACTNTACCTAATTAATCTNGACAACACNGCTGAGGGGCGGGAAATNTTCAACCTCAANAC
CTTCATGCACCTCAGCGTGTCAGTTGAACTATACCGNACACCAGAAGGCCCNACGCNGTG
CCACAGATGCCAAAAGTTTGGNCACGGCCAAAGAAACTGCAGACTAGCACCTCGATGCGT
NAAGTGCTCCGGGGAACATTTTACCAATACATGTAACAAAACAAAAGANCAGGAACCAAA
ATGCCACAACTGCCNGGGNAAGCACCCAGCCAGCTACAGGGGNTGCCCAGTATACAAAGA
AATCATGGAAGCCAGAAGAACAAAGTTGTCCAAAGAAAAAACCANCACCAACNAGTCAAA
CGANAACAAAACAAATGAAGNCCTAAAAGACAACAGGGAGTTTCCACCGCTCCCTGGCTC
TACNCCGCCACCAACAGACAACCCAACTTGGGTTAAAAAGAACAAACAAGATAGCAAAAA
CAAGACTCAAAACCCAAACGCCGATGCTACGGAACCTGGCCTCCGACCTACGAGAGATGN
TGTCCATATTCGTGGATGGCGGCTTTCTCGGGCTGGTCGCCGCCCTAAGGCAGGCGGCAG
AGGAGATGAGGAAGGAAACTGACACGATAAGNAAACGCACCAANCTAGCCAACGCATTCC
TGACAGCCTTTGCTCCACGAAAATGGCGCAAAATAAGACGTTTAAAATTATGACATGGAA
TGCCAATGGTATNNGAAACCAAAGGCTNGAGCTAATGGAATTCCTGNCAGAACACGACAT
NGACGTGGCGCTCGTANGCGAGACTCACCTGAAGCCACGNCACGACTTCAGGCTGAGAAA
CTACGTAACGGTGAGGTCAGACAGAGCAACACAAGGNGGTGGAACTGCGGTNTTGATAAA
ACAAAGGCTGGCCCACAGAGAACTACCCGACTCACAACTGGGTGACCTGGAGCATACGCG
CGTCGAGGTCAGTATAGAGGGGGAAACTGTNCACCTAATCGCAGCCTACAACCCGCCCAA
CAAGGTACTTACGGCNCCAAAGATACAAGCNCTGCTAGATAGGAATCAAACCGTCCTACT
GGGGGGNGATCTGAATGCCAAAAACCCAGCTTGGCACTGCCGCGCAGCGAACAGGAATGG
GCGNGGNCTCCTTCGGGTGCTGAACGACAACAATGATGTTGAAGTGATAGCCCCCGGGGA
GCCCACCCNCTTCCCGAACAATGCGCAACATCGACCCGACGTACTTGACATCTACGTGAC
GAAGGGGCTGCGCTGGCTCGGGAAATCTCCGTGCCTAATCAGCTCAGTTCAGATCACAAC
CCAGTACTCCTGTCATTGCTGTTACAAGAACACGATAGTTCGAGACCCAGATNCAGATAT
GATACAAACTGGGAACACTACCGTGAAGACGTCGCGCTCCACTTTTCCGACGTGCCAGAA
NTAAACNCCGCGGANGAAATAGANCAGGCTGTCACAAATTTCTCAACTGTGTTAAAGGTA
TGCTCAAAAAATGTAACAACAAGGCGGGAAATACCACAGGAGCGCACTGAAACACCTGCA
CACATCGCCAGCCTAATNAAATTAAAAAACAGAACCCGGAAAAGATGGCAGCGNTGGCGT
GACCCAGCTGACAGGAGGATGGTAAACCATCTAGCAGATGAAATCAGAGAAAACCTAAAA
ATACACAGAAGCGAGNCATGGGAANAAAAACTAGCTGAAGTGCAGAATAATAGTCGCAAG
ATGTGGGCTCTAACGAAAGCNGTCAGCAAAACCAAGGAAGCCATNAGACCACTNCACGGC
AGGCGNGGGCTTGTGTACGACCCAGAGGGNAAGGCACAAGCCCTAGCAGACACACTAGAA
GANCAATTTCAAACCAACANNATAGANGACGATGAGAGCGACGACCACGAAGAGCGGGTT
ATTCGTGAAGTCGACCACATCCTTGCGACNGAGCCGCAGACTGAAGCGCAACTAACAAAC
ACTGGGGAGATTGAGTCCATCATTCGCAGGCTGAAAACAAAAAAGGCCNGCGGATACGAC
CAATTGACTCCCCTACAAATCAAAAACCTGCCTCCACAAGCCATCAGACGNCTNGAAACA
ATNTTCAATGCTTGTCTNAGATTCAGCTACTTTCCTGATGCNTGGAAGATCGCCAAAGTG
GTGGCAATNCCTAAGCCAGGAAAAGACAAGACATTTCCCCAAAATTACAGACCGATNTCA
CTACTACCAATCATNGCCAAAGTGTTCGAGNGAATCATACTCGCNCGNCTCAACACTCAT
ATNGTCAGAAACAACATAATCATTGGCCANCAGTTCGGNTTCAGAAAAGACCACTCAACN
GTACAACAATGTGCCAGGCTAGTGGAGCACATCTGCTCAGAAAAGCAGGCGGGAAACGGC
ACAGCAGCTATATTTCTGGATATNGAGAAAGCCTTCGACAAAGTGTGGCACGAAGGCCTN
ATCTACAAACTACATNAATACAANATCCCAGACTATATAATACACTTACTAAATTCCTAT
CTAGCGAACAGAAAATTTTTTGTCAAACATGAGAGTGAGAACAGCACANTAAGGCAAATC
GAAGCTGGAGTGCCGCAGGGTAGCGTCCTNGCACCAATACTATACTGCCTATACGTCAAT
GATCTGCCGCATACGGAGGGCAGCAATATCCGCCTATATGCNGATGACACGGCACTTTAC
ACCAGCAACAGAAACCCAGAGTACGCNGCANGGAAACTGCAGCGNCACCTAGAGANACTN
ACCCAGTGGTGCAATNTNTGGAAAATAAAAATTAACGCCACAAAAAGCCAAGTTAAAACG
AAAACTACCAAGATACAAANTGCACACGGAGGGAANNGACATTAAATGGCAAANCGAAAT
CAAGTACCTTGGNCTGCGATTAGACAAGCANCTGACGTGGGGGTCNCACATAGATGNAGC
AAAGAAAAAAGCGAAAGCAAAACTCACCGGCCTCTACCCAATNCTCAGAGGCGACGGTAT
AAGAACAGAAACAAAACTACTCATCTATCGTGCGATNGTCCAANCGACATTCNTGTACGG
CTCNGAANTATGGAGTATGGCCGCCGACTGCCACATCAAAAAGCTGCAGGCACTGGAAAA
CAGAGCCCTGCGTGCTATTGTTGGTGCACCCCGCTATCTACCAAACTGGAGAATCNGACA
GGACCTCCATTTTNCCCCACTANCAGANACCATAAAGTCAGCTTCTGACAAATTTTACTT
TCGCTGCGAAAACTCGCGACACCCTGAAATCGCNGCAATAGGAACCGACCCAATTGAANT
ACTACCACGNAGGCATCCCAAACAAACGATAAACAGACAATTTCCCTTCTAACCACCAAA
CCCTCCCCACCCCCANTAGCTATAAATAGGCCCACTCATCATGTAAGTAGGCCCCTTTGA
AACAAACANCATAACTACTCACCCNCCATTAGCTATAAGTAGGAATAGGTAAAAATAGGG
TTAGGCATAGTTAGGTCCCAAATTGTANATAAAAATCCTCCATTAGNTGTAAGTAGGTAA
TAAGGTTGTAAATACANAAAATAAATAACCCCCAAATTCTAGATTAGCTNAGCTCAANTT
ANGATAAATACATNCAGGCCAGCCTCAAAAACTAGATTCAGACATTAGCAATAGGACACC
CTGGCGCTAAGGACGACAATGCAGCTTATGTCTGCGACATATCACGATGGATG
>VvP24XO4-1054#LINE/RTE-BovB
GTTTAATNTGGAAACGCACCTGGCATTTATTGATTTCGTAGAAAGCTTTCGATACAATCG
ACAGAAGAAAACTTTGGCGAATTCTGGCGGAAAGTAACACCCCACCACATATCATAAAAG
CAATTCGAAACATCTACAGCCACAATGTAATCGCATCAGGACCCGAAAACAGTTGTCGAA
ATGGAAACCCATTAATCGAGGAGTGAGACAAGGATGTTGCCTATCGCCACTTCTATTCAG
CATACATATAAACAAAATCATTAGCGACTGGCGACAAAAACCCCATGGCAGAATCAAAAT
AGACAGACAGACCAACCTGGACACATTACTGTTGCAGATGACCAAGTACTTTTTGCTGAA
TCTGAAGATGACCTGCAGAGATCGNTATATAACCTCCGTAAGACAGCAAAAGCAATAAAA
CCAAAGTTATGGCCTTCGTCGGAAAAAATCACAAGAGAACCAAAATTTCAATAGANAACA
CACCCATAGAGCAAGTAGCAGAATTTAAATACCTAGGTTACAACCTCAGCTACACCCTAG
AAACCGATATGCAACAAAAAATCACAAATTTCACGAAAGTTACAGGAATAATAAATAGCA
CCTTCAGACCATCTCTTGTTCAACGGCACACAAGAATCAGGCTATATAACATCCTGGCTA
AACCTACCCTACTGTACGGCAGCGAGGCCTGGACACTCCGCAAAGGTGACGAACGGAGAC
TAACGGCGGCTGAGATGCGATTCATGAGAAGAACAGCTGGCTACACGTTACGAGACAGAA
AGAGATCNGATGAAATCCTTAAAGAACTCAAAGTTAAACCAGTTCTCCAAACTGTGCAAA
NCTACAGAACATCTTGGACAGACCTTAGGATGAAGACGGACCGGATCCCACGAAAAATCC
TCAAATACCATCCCAGAGGCAGGAGAGATGTAGGAAGACCACCAAGAAGATGGATTGAGA
CCGTAACAGGCCACCAGGCCTAACACTGGATAGGAAGA
>VvP24XO4-211#Unknown
TGTGATGCCACAAGACATATNGAAACTATAAGTAGGAACTTTAAGAGGTAGTGTTNAATT
AGAATAAGGAATAGGATTAAGAATTTCAATTGCGGTAGCGAGAGTGAGGCGGAGAGATTT
TTCATTTTAGGATTTCAGGTAGCTGCTGTCATGGCGGCTAGGCCACGCTGGAGATGTTCG
GACACTCTGCGGGGAGAAGGATGGTACCGTAGCCACCCCACGAACACAAAAGTCACCTCT
CGGGNGGGGTAGTATCTGTGGAACCCTGTGTTTCCTCCCATTTGGCAGAGATGGTCCTCN
CGCCAACGGGGAAGTAAGAAGCCAATGTTGGTAGTACTCCCCCCAGAAGGAGATCAGCCC
ACCCGAATACNGTTANCCGGGTATTATATAAGGCCCCACAANGAGACCATAGGTCCTCAG
TCTTGCTCAGTTTTGTCCAGTGTTCGCGGTGGATGNTCGCGATGTCGCNCCGCGCCTGCC
CATGATGTAAGTCCATTTATGTTTCTCTCTCTCTCTGTGTNTCTGCCATACGTCACTCTC
GCTACAGTTTGTAAAGTAAACTAAGTACATTAAGAAGGAAGTTGTAATTGTCTTATCAAG
ACGATGATTTGCGGATTCAATATATGTGTTTGAACAGAAAACCTATAGTGTACAATTTAT
CAGAATATAANTTTAATTTNGTGTGGTTCATCTACCCANATTTTATTTTCTTTGTAACTG
TTCCGCCCCTTTCACCTGGATTAAATGATGGAAAGAATGCAGTCAATCTCCGGCAAAGAA
GTCCGATAATAAATNATNAATAAATTAGCCGGAAATTAATTAAAAGGAGGGGTGGGAACG
TTAC
>VvP24XO4-1788#LINE/Penelope
GCCCTNGAAGAAGGCCGCAGNACGATGGCCGAAACGTCGGTTTCAACAAATCGACGCGGC
GCCACCCGGACAGCCAAGAATCAACTGACTCTGGCCGCGGAAGCCTACGATTACA
>VvP24XO4-461#DNA/TcMar-Tc4
ACAAGGGGAGGTTTTCAGTGTGGAAATCGCGATCGTAGAACGAACAAGTCTGGTAAATAG
TACGTCACCTCTGGTTTCTCGCCCTAAAGCAGTTCTGCCTGGTGGGCCTCCGTTTAAGAG
AAATCGGGGGTTAAAAAGTGTAAAAATTGTGTGTAAATGATCTATACCTGTACGGAAGAC
CGTTNGTTTATGACGTCGGTTTAGCCGTGCTCGTTAAGGCGGTGTGATCAGATGCGATGG
GTCCGAAGTTCGATCCCACCACCCGCGAATTTTTTTTTTCTATTTGTATTTTTTAATTGC
TATTCGATCTTGTAGCATTAAAAATTTGTTTTGAAACAAATTCTACAAANNTTTTATTTT
CCTTCGACAAATACGCAAATATTAGGATGGTACCACCGATTTTTTTTTTTTTTTTTTTTT
TTTTTTTTTTTTTTTTTTTTTTTTTTTTTTTTTTTTTTTTTTTTTTTTTTTTTTTTTTTT
TTTTTTTTTTTTTTTTTTTTTTTTTTTTTTTTTTTTTTTTTTTTTTTTTTTTTTTTTTTT
TTTTTTTTTTTTTTTTTTTTTTTTTTTTTTTTTTTTTTTTTTTTTTTTTTTTTTTTTTTT
TTTTTTTTTTTTTTTTCGAATAAAAGGCCGGAATTTACAAATGTTAACGAAACCTGCTTT
CCTACATCAATAATAAATACTGTATGTGGCTGTGGAAGGATATCCTTCATAAAATGTTCC
TGGTGTGCACGTAATTTTTGTTTCAAATGTTTTTATGATTTATATCATCCTAATATTGCG
TATTTGTCAAAGGAAAATAAATAATTTGGAGAATTTGTTTCAAAACAAATTTTTAATGCT
ACAAGATCGAATAGCAATAAAAAAAACAGAAAAAAATTCGCGGGTGGTGGGATCGAACTT
CGGACCCNCCGCATCAGGANCACNCCGCCTTAACGACCACGGCTAAACCGACGTTATAAA
CNAACGGTCTTCCGTAGAAGTATAGNTCATTTANATACAATTTNAGCACTTTTTTTAATC
CCCGATTTCTCTTAAACGGAGGCCCACCAGGCAGAACTGCTTTAGGGCGAGAAACCAGAG
GTGACGTGCTATTTACCAGACTTGTTCGTTCTACGATTGCGATTTCCACACTGAAGACCT
CTCCT
>VvP24XO4-1349#LINE/Penelope
TTACCTCTACGGGGAGGATATGTACGTAACGTNAAGCANCTGGAGAAGCTGCGCAAGAAG
AAGGCCAGACTTCTNAGCGCNCTGGCCTTTCTGTCAGCGNTGCAGGGACCGAAACATCGT
NCCACGTTTTGCCGTTGTAGATTCGGCACCCGATTGACACTNCNGCAGCGAAGAAGATTC
TGCGNCGCGCCAGCTTGGCGCTNGTGNGGGAGAGGATTCGNTACACCNGGCGTGAGCTNG
ACNCCGTGTCTCGAGAACTTNTTGCACTCCACCTGCTTCTGTCAAACCGCCTNCGCCGTG
ACGCCTGGGAATGGGTNGACAGCTGTACCGTGGCCGGAAGTTACAGGGTTCAATGCCGCG
CGACGGCACGCAGGCAGTGCGGCAAGTTCNCCCGNCTCGCCCGAAGTCCGNGCCGCTCCC
AGANCCAGACAGAAGNACNGTNATCAATCTGAGCGGNGAGGAAATNGACGCTGGCGCCAT
ATCGGTNCTANCNAAGGGACTGAACTTCGCNCCGGTACCGAAGTCCNTACCGTATAGGGA
CATCGTCAGCGGCGTNGAACAGGCCGTNCGTAGTTTGCCNGCGGAGGCNGCGGAAGAAAT
ACGGCGNGAAACNTGCCGCGTTCTGNAGAGGGCCAAGCCGCCNCGGCCCAACATCACAGC
NGCNGAGCGGCGAGCGCTTCGNGCATTGCGGGANAACGAAGANATCGTNGTCTTACCAGC
NGACAAGGGNAACGCCTCTGTAGTTCTNACTACGGCGGACTATCGCCGAAAGGTGNGNGA
ACTTCTNGANGACGCGTCCTACCGCAAGATTNCGCGNGATCCNACCGCCGCGGTGGCGAG
GAAAACGACAGCTCTTCTTAAGAAGTCCGGNCTGCCGGAAGACACAGTNAAGCAGCTACG
ACCCCGNGCNGCCGGNCCACCNAGGCTNTATGGNCTNCCAAAGATCCATAAAGAGGGCGC
NCCNTTGCGGCCGATAGTNAGTGCCATCGGTTCGGCCACGTACNNNCTGGCCGGATACCT
NACNGGGCTGCTGAGNCCGTTTGTGGGNAAATGTCCTCACCACGTTAAGAACTCCGCNGC
GTTTGTGGANGTCGTTAAA
>VvP24XO4-833#Unknown
ATATAAATCATGTAAAGGATAGACAAATTGTTAAAGAAGGGTTTCACTTAAAAGATGAGT
TTAAGCATGAAAGTAACCAGGTGGAAACTTACACGAAGACAGATGAATCAGTAGAAAAGG
GTTGTAAGTCTATAAAAATGTTTGATATCAGAGACATTAAAGGAACAGGTGACTTTNGTC
ATGTAAAAGAGATGGAAGAGACTTTAATGAAGGTAGATGGATTAGGTAGTTTGATGATTT
TGAAGGATGTAAACTGTGACATTTTTTCCATTGTTGGGGAGAATTATGTTTGTGATTATG
AATCAAAGCAGTTACAGAATAATGGTGTTGAACATTTTCAGAGTTCTTTACATATTTTTG
AAGTTGGTTTGCCATGTTACTGTTCTGGCAAAGTAAGATTAACTGTAAACAGGAAGTTGT
TTTGTATGAATAACTGGGAAAAGGTGAACTGGAAATATAGAAAAAAGGGTTTTCTTTTTT
TGTAGAGGGGTAAGCTATGCTTACTGCCTCATCCTGTGTACAAATTCAATCAGGACATTG
AATCTACAACTCAGAAAATGATGANTTAGTTTAAGATGAATGAAAAGATTTAACACTAGT
GCAAGGCACAGGTGTGTAAAGATAAACTCCGTCATATTGGAATTTCCTATTATTATTAAG
TTATAGTTAGCATATTATTATTATTCAGTGCCACAAAACACTTGTAAATAGTACTGATTG
TTGTNGCTGCGCGCAATTCAACTGTAATGATAGTAAAAGTTTATAACCACTAAGTGGAAG
CTGTCACTTACCAATATTGATGATCTCGATCAGATGTGCAGTCTTCGGCTGTTACCACAG
CATACCATTACATAAAAGTTTATTGTCTATTAGGACTTTCTTTTAGGAAATATATAGTTT
GTAAGGTATACCGGAGCATTAGAATGAGTTGAGAAGAAACAAGGTGTTATTATGAATAAA
GGTGTTTTGAATTAAGAAGTAAAATATCATATAGAGAGGGTACAGCGGCACGGTCGAGAC
TCAGTTCCTGTAAATAAGGCCACTATCTAGGCATTGCCTTTAAATGATACCGAAAGGTTC
GGGATTTGGTTAACACAGGTATAGCTGAGGTCCAGGTAGAACCTTCAAATGACTTTGTTG
TTACATCTCTTAGCCTATATATGAATATATTCAAGATGAAGTGGAGAAAGTTATTACTTA
TGGGAGAGTATAATGTAATGTATTGAAGAAATAAAATAAAAATGAAGTTGTGATGGTGAT
GCTAGATTAGCAAGAAACAATGGTGTCCCAGTCGTATTAGCGAGGGTTGATTGTACTGGT
CCAGGGACCAAACATGTGATTTAAATAATGTTGCCGGTTATACAACAGTAAAATTGTTCA
AAAGGATCGGTCTTATGAAGAATATAATGTACCAAGGGCAGNTAATAGAATTTTTTAACT
ATTTGAATGGTATGCTTGGTAAACAGGCGGAGGCCATGACAGCTAAAGATGATGTTATTA
AATAACAATTCTGTAGTATAATATACTTATTGTAATTTTGGTTATTATTAAGTGATAAGG
ACAGTAACTCGTGTCGAAATGTGTGTTACAGACAATATGCCGTTCCAACCAGTCGCGGCT
TATGGAAACCCACCTGGGAAAGTTACATCAAGNCATCGGTCCTCGTNATAAAAATGTAAA
TATTGTTAATGTGTTGTTAAGCAGTCAAATGTAAAATGTAAGCTCTCCTTACCTAAAAGG
TAACATTTACGGAAAGTTTACCATNACCATTTATANTGGTATNGATGTCAAATGGTATGG
TAAACTTGGGGGGGCTGTAGCATTACCGATACTACAATAACATCTTTGAAGTAGGCGTTC
CATGCCACGGGCCGGTTAGTACTCTTTTAAGGAAGTTTCCATAGCAACGGGAAGACACAC
AGAGACTAAGAGATTGCCTAGGNCGGCAGCTAAGGAGAGCTTGCTATGAAGAAGTCCGAT
NNTGTATTTAAAACGATGTATTTGAGTTAAAATAAAAGTGTGATTANATTGTGAAGGAAA
ACGACTAACAGATTAATTATTTACTAAAGCCGCACAAAAGTCATACTATGAAGTATCTTC
CGAAATAATATAATAGAACCACATCGTAAATGCAACACGGCACATTTCTTAATGANTAAA
NNCTGGCAACTGCTTATANGAAATACGAC
>VvP24XO4-175#DNA/PIF-Harbinger
CCTCGTATCCACTTGAGCACGCTCAGGCGAATGAGCCGCTCATTCATTTGAGCGCGCTCG
TTCGAGCGTGCTCAAGGAAAAGGAAATTTTGGTCGAACGAGCCTGGTGCCAGTGCTCAGA
AAACGCTCGGCTATTGACGTGTCGTCACGCGTAGCTGCGGCCTTTATTATTATCCATACG
ATGTCAAAGCAGAGAAGAAAANTACCAAGGTGGTGGATTAGAGAAAGTCATCGTCAGCGA
AGAAATTATCTTAATAATTTAATTCGCGAATTGACTTTNGAAGGAGATAATGAGCCTTTT
CAAAACTTTACGAGCATGTCAAGATCGATTTCGAACATTTNCTGTCATTAGTTGGACCTC
ATATTAAAANGCACNGTACGCCTATGCGTGAGGCGATCCCACCAGGAGATAAATTAATGA
TAACTTTAAGATTCCTGCCCTCGGGAGGTCCCTACACAAGCCTGCAGCATATGTCCAAAG
TACCTAAACACAGCATCAGCCGTTTNGTACCGGTAGTCTGTGATGACACTGTTCAGTCGC
TCCAAAATTATATNTAGGTTGGTACCTATTTNTTATTTTTGTTTACAAATATANATTTAA
AGGTTGTTTTTTTTTTTAATTATGGCATTGATTTCAAGTTTTTAATAAAAATTGGTAAAA
CAATTATATTGCGCCTGGCACAAAATCAATATGATTTTAGGCACTTAGGATCTGAATTNC
GTAACACCAAATTCAATCAAAATCCGTTCAGCTGTGAGAAATACTATTAAAAAAGACTTA
CCACTTCCCGTTATAGAAGTTCTCTTCTGTTTTGATCGTTCTCGCCTGAACGACCCTAGC
TGGCTTGTTATTTTTTCTTTACGTCATCAATACCANAGTTTAATACCTCGCTGATTTCAC
GCCATGCATCTTCTTTTTTAGTTCGATTATAATACTGTTCGTATGAGCTATCCCATAACA
CCCTCTTTGATTCATACGCATCAATTAGAGTTAAGCAAGTTTCGTTGTCCCGCGTGCTCG
CGCTCATTGTAGAAACCGCCAAATACCGTCCACACTGAGCGCCGAACACACACTGGCTCG
CCTTTGAGCATTCCAAAATACCGACACCCGATCGGCTCGCCCCGAGCGCGCTCGCTGTCG
TTCGTTGCGAGCGTGCTCAGGCGTCCACACTTGAGCCGCTCGCTTCACTGAGCGGCTCAT
TCGCCTGAGCGTGCTCAAGTGGATACGA
>VvP24XO4-1697#LINE/RTE-BovB
ACTAATACAGTGAATAAACTAGTGGACAATGAGGGAAACGTCATTGTTGATACTCAAGAT
ATCAGAGATGCATGGAAGAGACACGTAAAACAACTGTTCTCAGATAGCCGTCCGGAACCT
CCACAGTTTGAATGTGAAACAGGTCCAAGCATTTTACTGACTGAAGTACAAGCTGCAATA
AAAGGAATGAAAGACGATAAAACTCCAGGCCCTGACAAGATAAATGCAGAATTTTTTAAA
CTGCTTGATGAAGATAGTACAAAGTGGTTGACCTCAGTGTTCAATGACATCTACAACTCT
GGCAGAATTCCTCAAGATTGGCTCAAATCAGAGTTTATTACATTACCAAAAAAACCGGAG
CTAAGTCATGTGGTGACTACAGAACGATCAGCCTTATGAGCCACACATTAAAACTCTTTC
TGAAGGTTATTCACCGAAGGATATATAAGCTCTGTGAAGAATATNTATCACCTACACAGT
TCGGATTCAGAAATGCAGTTGGAACACGAGAAGCTCTGTTTAGCATCCAAGTACTATTTC
AGCGCTGCAGAGATATAAATTGTGATGTCTATGCTTGTTTTATAGATTATCAGAAGGCCT
TTGACAGGGTAAAGCATCAGAAAATGATAGAAATTTTAAAAAGTATTGGCTTGGATGACA
AAGACCTGAGAATTATTGTTAACCTGTACTGGAACCAGTCTGCTCATGTGAGACTGAAGG
GAGAAAATACGGATGAAGTAAAAATTCTTCGTGGTGTAAGACAAGGTTGTATCCTGTCCC
CCTTATTATTTAATATCTACTCAGAGTATATCTTTAGGGAGACGTTGAGTGATGTGGAGA
TGGGAGTGCTGTTGAATGGAAACTGGATAAACAACATTCGCTACGCAGATGACACAGTCA
TTTTTGCAGACAGTCAGGAAAGCTTACAATATCTTATAGATAGAGTGTCACAAAGCAGCC
ACGAATACGGACTTGACATTAATATAAATAAGACAAAAGTAATGGTCATTGGCAAAAACA
ACAACTCCCAATGTCATATTATGATTAACCAGAAGATCATTGAATGTGTATCAAGGTATA
CGTATCTTGGCACCACAGTAAACAGCCAATGGGATCCATCTGATGAAGTAAAGTCACGTA
TTGGTAAAGCCAGGGCTACTTTCAATAAAATGAACAACCTTTTTAAAAGTCGTAATTTAT
CAATTACCACGAAGATGAGACTCCTGCGCTGCTATGTGTTCTCTGCTCCTGTATGGCGTT
GAATTAACGGAAACTATCAGTAAAAGGTTAGAGGCTTTTGAAATGTGGCTNTATCGAAGA
ATGTTGAGAATACCGTGGACAGACCACACCACAAATGCTGAAGTGCTCCGCAAAATGAAA
AAAAGATATGGAAATATTGACCACCGTAAAAACACGGAAGCTNCAGTACCTTGGCCACAT
CATGAGGAACAATAGCCGTTACGAACTCCTGCAGTCTGTTCTNCAGGGGAAAATACCAGG
AAAGAGAAGTGCTGGTAGGAGAAGAACTTCCTGGTTAAAAAATCTGAGAACNTGGACCTC
CAAGACAACTACGGAGCTAATCCGAGCATCAACCAGCAGAGACGAGACAGCCAAGATGGT
TGCCGACATCCGGAACGGATAGGGACCAGAAGAAG
>VvP24XO4-487#DNA/TcMar-Tc1
CGAAAGTATCCGGACACCCCTGACGTAATGCGGAATTGAACGCTAGATGTCACGACAGGC
GGACCCGCCAGTATAAAAGGAGGCGGGGAGTATTGTGTTGTCAGTAGAGAAGCAGTAACA
GCAGAATGGTCGGTCAGAGAGCTCAGTGACTTCGAACGTGGACTAGTCATTGGACGTCAC
CTGAGTAACAAATCCATCAGGGACATTTCAACCCTTCCGAAGCTGCCCAAGTCGACTGTT
GGTGACGTGATTGTGAAGTGGAAACGCGAAGGAACAACCACAACTAAACCAAGACCAGGC
AGACCTCATTTAATGACGGACAGGGACCGTCGAGCATTGCGGAGGGTGATTGTAAAAAAT
CGCAAGAAATCGCGAGGGAATCACTCGTGAGTTCCAAAGTGCTACCAGCAGTCCAGCCAG
CACAATGACTGTGCGTCGGGAGTTAAAAAGAATGGGGTANAAGGTCGAGCTGCTGCTCGT
AAGNCAAACATTTCTGTAGTCGATGCTAAGCGACGCTTGAGGTGGTGTAAAGAGCGACGC
CAATGGACAGTGGATGACTGGAAACGTGATTTGGAGTGATGAATCACGCTATACCCTGTG
GCAATCCGATGGAAGGGTTTGGATTTGGCGAATGCCTGGAGAACGTTACCTGCCATTGTA
GTAACAGTGAAGTACGGAGGAGGTGGTGTTATGGTATGGGTTTTTTCGTGGTTAGGGTGT
GGTCCCCTTATTGCGCTTAAGAAAACTCTAAATGCGGAAGGATATNAACACATTTCAAAC
CATTGCGTACTGCGTACGGTAGAGGACCAGTTCGGAGACGATGATTGTTTGTATCAGCAT
GACAATGCACCCTGTCATAAAGCTGCATCTGTGAGGCAATGGTTTGTGGACAATAACGTT
CCTGAAATGGACTGGCCTGCCCAAAGTCCCGANCTGAACCCAATGGAACACCTCTGGGGT
GAGTTAGAACGTCGACTTCGCTCCAGACCCCAGCGTCNAACATCACTACCTTCTCTGGTT
CAGACANCTCACTGAAAGTCTCCCCAGCAGAGTTAAAGCCGTCATAAAGGCAAAGGGTGG
ACCCACCCCATATTAATGTCCAATAACAGGGAACGTGACACGGGTAAAGTCTAAGTGCAG
TTTCAGATAGGTGTCCGGATACTTTTGATCAGT
>VvP24XO4-669#Unknown
AAAAAGGGAGGGGGGATTATTATTAATATTATNAATTATCTCCAACACCTGCCTTACCTT
CTCTACCTTTACACGTAAGTTATTANAACATGAAAATAAAATGAAAATGATTTTAATTTA
ATAAAGGTTAACTAAAGGAACTAGAACCATGAATATTGTACACAAAATAATATCCAATTT
ATTGGGTCTTATGGCTTATACAAGGCCGGGTAATATTTAACTTTACGTTAAACATATTCA
AAGACCAAAAAAAAACAAGCAATACCCGACGTTTACAATCCGCCGATGAAAAGCAAACAT
AAAACTGAATTAAATATTTCAAGATTTAGCAAAGTTAACATACGATCAACGTGGCANCGC
AGGCCANCAAATTGAAGCTAACATTTACTACAACAAAGGAGTATCCCAGGGGCGCCATNT
AAAGTTAAAGAAAAGCATCGTTTGAATAGTTACAATNAGCAAGATGCTTAAAATTTGNAA
TGAAACATGAAAATCAGCTAGCTCAGTGATTTCGTGACGGGAGCAGAGTCTTATCCCAGN
GCCGCTTACGGGCTCGCAAGCCTCGTTAAAACCCAATGAACCGTGACCGTTGCGTCCGGT
ACNTTACCGTGANTGCATCGNCGTGATGAAGTGTGACACGCACNGTGCCACTGCAGCTGC
GGAAGCCAGGTTAGCGGATACGACCGCGTTACCGCAACAGCTTCCAGATAATGGCAGGCA
TGCCATACAACTTCTCGCTTCCCAGAGCAAGAGAGTGATCAGAACCAGACAGTGATCACC
GGACGAGAGCGTGTCGGCCGACACGTCTGCACGGCAGCTCGTCCCGGCAGCAAGTGTCCT
CAAAATGGCNTCTTCTCTTCTTCCTCCGCAAAGTCGTCTCCCNCTCGCCACATGNAACAG
AANCCCCTTGCATTAACATTTGTGAACCCCTGTAGACGTNCACGATTGGTGAATCGACGT
GTCCGCCGTCACGTGTTTCGTATCGCGCCTAGCATTCGCCGTCTCCGTTCGCGCACTTTT
CTGCCTGACCTCGCGCCCNNCAGCGGAGAGGGGCGAGGTCAGCGCCCTCGCCTAACGGNA
CGTCGCTGTTGTGAGCGNCGGCGCCGCCNAGTCGGNGAGCCCGGCCATTGTCCCGCTCTC
GANCGTTCGAAAATGGCAGTTCCAGCTTCCCACATTCACTACNTTACTGAGCAGCGAGTT
TTGCAGAAANTAAAATTATAATAATNATAANTTTGGCCGCCCGGGCTTAATATACAATTA
TTTATCCATACAATANCCCTATTATTTACGTATTTACACTTACAAAATCGAATATTATTA
AAGAAAATCTGAATATTAATTAATTNATTTAATTATATTCATTGTGGGTGACTCTGTCAT
ACCA
>VvP24XO4-534#LINE/RTE-BovB
ATGGAGTTTACTCTGAAGTTATTAAAGTTATANCTGAGCAGGACTCGAACGGTCTCGGCC
TCCTAACATCATTGTTCAATGTTATTTATGCATCAGGAAAGATACCNTATGACTNACTGG
GATCGACTTTCATACCACTGCCGAAGNAGACCAACTCCTNANAATGTGACGACTACCGTA
TGATCAGTCCGATGTCGCATGTACTGAANACATTTCTGCGAATCATACACACCCGTATTT
NCAAGAAGTGNGAGTCTCGTATGGGAGAAACCCAGTTTGGCTTCCGAAACGGGCTTGGCA
CACGTGAAGCACTCTTTTCCTTAAATGTATTAGTTCAGAGGTGCAGGGACATGAATGTTG
ATGTGTATGCNTGTTTCATCGACTATAAAAAAGCCTTCGACTGCGTGAGACATGAAAAGA
TGATAAAAATTCCGAGATCAACTGGTATTGACCAAAATGATTTACGCATTATCAGCATGC
TGTATTGGAATCAGACTGCAGATGTCAAAATTGACCAAGGAACATCAGAAGCGACTGCAA
TCAGGAAAGGTGTTCGCCAGGGCTGTGTACTATCACCTCTCTTGTTCAACATTTATTCCG
AGGTAATTTTCAGGGAAGTGTTGGAGAANGAAAACAGTGGGATCACTATAAACGGAAAAG
TGATCAATAATATCAGGTACGCAGATGACACTGTTGTCATAGCTAGTGATTTACCTGCAC
TCCAACGCATAATAGACAATTTAGTCCAGCGCAGNGAAGAGTTTGGCCTGCTTGTCAACC
CTTCCAAGACCAACGTTGTAGTCTTCTCTAAGAGAAAAATCCAGGCAACCCTATCAATAA
AAGGCAATAAGATCGAGCAAGTATCCTCCTTCAAATACTTANGCACTGTGATGGATGAGC
AGTGTGACTGCAAGAAAGAAATCAAATCGAGAATAGAACAGGCCAGGAGACAATTTATTA
GCATGAAATTTTTTTTCATAAGATCGGATCTCAGTCTGCAATTGAGAATGCGAATGATTC
GTTGCTACGTGTTCTCCATTTTTCTTTATGGATGTGAAAGCTGGACCTTAGACCAAAATC
TAGAGAAAAAATTGAANCTTTTGAAATGTATTTGTATCGTCGTCTCTTACGCATATCTTG
GGTGCTGAAAATCTCAAACGAAGAAGTACTTCATCGGATGGAGAAACAAAAAGAACTGCT
GCTCACTATAAAGCAAAGGAAAACGCAATATCTAGGACACATTATGAGAGGCGAGAGGTA
CCAGCTACTGCAGCTCATCATTGAAGGGAAAATACAGGGGAAAAGATCTGTTGGGAGGAG
AAGGAATTCGTGGCTGAAGGACATTCGGAGATGGTACAATTGCACGTCAGAAGAGGCTTT
CCATGCTGCAGTTTCACGCNCAGAGCTAGCTATGTGGACCGCCAACATCCGATAGGAGAA
GGCGNCTTAAGAAGAA
>VvP24XO4-32#LINE/Penelope
AAAAATTGTAAAATGAAACACAGCCAAACCTGTCGCAATATTCATTGAATTTATTGTTTA
CCGGTTTCGACCCGCCTTAAGGGAGTCTTCTTCAGAACCTGTTAAAATATATTACATAAA
NCTAAAAACACTTTTCAATAAAATAGTACACTTTTGTACTAAAGTCACACATTAAAATNT
ATTNTNTGGCTATCCATCCGGCAGACGGCTAGTTTCTGAAGAAGACTCCCTTAAGGCGGG
TCGAAACCGGTCAATAAATTCATTGAATATTTGCAACAGGTTTGGCTGTGTTATCATTGT
ACAATTGAAGAAATACCGTTGCTGTTGATGCTGCCATGCCCGGCGTGTCGCTGAAATATA
ATCTTCGCGGGTTCTCCGCCGTATGTTGTTGAAANGCGAGCT
>VvP24XO4-717#DNA/PiggyBac
CTTAACCCTTTCCTCCCTGACGGTACTTATAAGTACCACTGTATTTACCACCATATAATT
CGACAATACCAGTGTCCACTGCATTGTTAAGCCTGTTGATGTATTGTTGTACGATTAGGT
CAGACAATGACAACATTTATTTTTAAATTCTGCGTGAAATTGCCGAGAAATTAATTTTCT
AAGTTGGGGCTTGACAGCGTACTGACCGAAGTAACAAGTGGTACATTACAATGAATTTTT
AGATGATAATTTACTTGGTAAGTGTCGATTTCTGTTATTACTTTTTTAGTTTGAACATTT
AACCATATATTTTTTACCTATAAAATATGTTTTTCTAGTTTCTTTACTAAATAATCNAGA
AAAACCGACGTGGACTTATAAGTACCGTCAGGGAGTTCTGGGTAGTTTTATACAGATTAT
TGGTCAATAGATTTAGCAAGTATACAATTGGTTTTATCATTGTTTTAGATATTTTCAAAT
GGATATTTTTATGAAATACGCTCTGATTGAAGCTCTTCTCTTAGAAGTTTATAATTTATC
AGCTCTTCTCTTAGAAGTTTATAATTTATCAAGGCAAAAATGAAGAAATGACTGGAATGT
TCTCAGATTACTCATTAGGTCAAAGAGTGGTCTTAGAATTGACTGAAAAAAATGGAGCAA
TGACGATGTTATCTAGTATTATCATTATTTTTCATCAGTTTCATTATTAAAAAACTGAAA
CAACTTTTGTTTGTGGGAGAATCAGACCCTACTGCAAGGGACTTTCTAACAATCTGCTGA
TGGAAAACTAAAAAGAGGAGATTGTGACAATGAATTTACAAACCTAGGTATTTGCTACTG
GAAATGGAAGGATAAAAAGGTCATACATTTAGTATCAAATTTTCATGGCAGCGGTGAAAC
TCCACTACACTGGTTGGGGTCAATGGCAACTTCAACAGATGGGCCCTCTCTCGGGTTGGA
TTGGTGACCTGGTGGATCTTGGACCAGAGGGCCTCTCCGGCCGGTCATCGGGGGCCNCCT
CCGGCAGTAGGTCCCGTGGCATTTTGCCCGTCCTGCCACCCTGTTGTTACGCCACTGGTT
ATATGCAAAGAAAAAGATGGATTGAAGTCGACAATTTCATGCTCAGGAGTCGTCAAGGAC
TACAATACNTTCATGTGTGGGGTTGATACTGCTGATCAGCTGATGGCTTTGTGCAATGCT
GACAGAAGATTACCGAAATCATGGTAAAGATTGTTTTTGGGAATTCTGGATGTTGTATTT
GTCAATGCCTATAACATAAATGGTCCGATATTTGAAAAAAAGTCTGTAAAAAATTTTAGA
AGATCCTTTGCACAAGGTATGATGACTATGAAGGATATCGGTAAGAAGAAAAGGTCATCT
ACATATATTTCACCAAGCCCTCATCCATTCAAACAACACAAGTCATACTATTCCACAATG
AGAGATGTAAGATTGGGAAACAGAGGTATACACTGTCCCTAAATTGTAAAAATCAGATGA
AGATGTGAAGTATGTAGAATGAAGAAAATACAGTCAAAACATCATTCCAAATGTTGCACT
GCAATGTCTTTTGTGTCTGAATGAGCAAAAAGAATTGTTTTTTTTTGAATATCATGAGGC
AAACATTTCATACCAATATGAACATAATTGATTTCAATTGCTATTTCTGTACATCNTGTG
ATACACAAAGTCCCTGACGGTACTTATAAGTACCGGCTTAGTAATTAGCACTTAGAGTTC
CAAAAAAAATTTGAAAAAAATATGTGTGTTTAATTTCAAGTACCTTTATACAAATATATA
ATTGAAATTATAAATTTCCCTTTTTTTCCAATAGCCGGTAGGAAAGGGTTAA
>VvP24XO4-123#DNA/TcMar-m44
GCTTGGGCAAAATATATCGATGTATCGAAATATCGATATTTTTCATAAAATAATCGATAT
TTACCGTCGATATTTTTATTCTCGATATATCAAAAATCGATATTTTATTTGGAGTATCAA
TTTTAAGTACCAATTCGATATTTTTGTACGAACGCAANTCAGTATCCAATTTNATGCGTT
GCATATATATTGGATAAATATACGTACATATCCGATCTTCTGAANGCGTCTTAAAAAAGT
GAATTTAACAGCTTTTCATCAACGGTTAAGAGGTTAAAAAAAGCTGTTAAATTTTAACAG
GTTTACGTTAACGTCATATTTGAATGTTAACGGTTAGGTTATTTTTAATCAAGTTGAAGA
ATATTGATTAAGCATCCGTGTTGCGAAGTTGAGGGTTGACGTAAATTAACAGCTTCTGTT
TTCAACTGGTTTTTTCATTGATGAATAGCAGTTAATGCGTTGACGAAGTATCTGATATGC
CAAGCCTCTTCTGTGTCGTCCGAAAGAGTGGCTTCTGCAGTTAACTTGGCGGCACCGGAC
AACAGGGAACATATAAAACAGAGTTCTTTTGANGTCTACATCAGACGAATACTGGTTTGA
TNGATTGTAAAAATAGATAAATTAATAAAAGTTTCCGTAATTTCCGCATGTGTCTTTAAT
TTTCTTAAATATTTTGGGAATATTTTTAGAAAATTACTGGCTTTAGGCAAAAATATCGAT
ATATCGACATATCGATATTTTTTCTCGATACATATCGATACTGTTTGTAAATATCGATAC
GATATTTATCGATATATTTTTTTATTTGCCCATCCCTGGTCTTTTCTTTTTT
>VvP24XO4-236#LINE/RTE-BovB
ATCCGGGCAGGGCTCCCGGACCAGACAACATTCCNCTAGAACTNGTTCGACGTGGGGGGT
TACCCGTGAAAACCAGGATTCCCCANCTCATTNTTCTCATGTGGGAAACCCGGGAGCTNC
CCCAGGACANGAAGGACGCCAGCNTAGTCACCATCTTCAAAAAAGGGGATCGAAGTATCT
GCGNCAATTATCGTGGTACCTCTCTTCTATCTATAGCAGAAAGACGTTTGCTAGGATCCT
GCTGAACCGCCTCAAAATATGTCAGAGAGAGTACTTCCAGAATCTCAATGTGGATTCCGT
GCCTCGAGGGGCACCATAGACATGATCTTCTGCGCTAGACAACTTCAAGAGAAGTGCAGA
GAACAACAAAAGCCTCTCTTTCTGGTATTCTATGATCTAGAGAAAGCTTTTGATACCGTG
CCTAGACGTGCAATGTGGATGGTATTAAGACGATTTGGATGCCCTGAACATTTTCTGGGA
TTGATTAGAGCACTCCACGATGGTATGGTTGGTCAAGTCCTTTATCAGAACGACGCCTCT
GAAAAGTTCCCTATCACAAATGGTCTGAAACAAGGTTGCGTACTTGCACCAACACTTTTT
GCCCTATATTTGGCAGCAATGCTCTACGAAACGTCATCTACCCCCAACACAGGCGTGGAG
ATCAGATACCGGTTTGACGGAGGACTATTTAATCCGGCAAGACTCCGCTCATCAAGATTA
ACTTTCCTCACCCAGGTAACAGAACTGCAGTATGCAGATGACAACGCCTCTCCAGCACAT
ACTCCTCAGCAGATNCAACAGTCCGTAAACTACTTCAAGGACGCATATGACCGTTTTGGC
CTGACCATCAACACCCGAAAAACTAAAGTGCTAGCGCAACCTGCCCCTGGAGCTACACTC
CCAGACTTTGATGTTACCATCTCCGGCACAGCCCTCGAGCAAGTAGATAGCTTCTCCTAC
CTTGGAAGCATTCTCTCTACACAGTGCACAGCAGAGAAGGATGTAGAAAACAGAATTCGT
GCGGCACACATAGCCTTTGGACGACTTACTCGGCGAGTGTTTCTAAACAAAGATCTTAAT
TTAACCACCAAGCTGATGGTCTACCAAGCTGTAGTTGTCTCCACGTTGCTGTATGGGTGT
GAGACATGGACACTCTACCGGCGAGATATTAAGAAAATGGAGCGATTTCACCAGCTAAAA
CTTCGCTCTATAATGAACATCAAATGGGACGACTATGTGTCCAACGTTAGAGTCTTGGAA
AGAGCTCAAATGTATAGCATTGAAGCCCTCATCATCAGCCACCAACTTAGATGGGTTGGA
CACGTTCAGCGTATGAGCAACAGTAGACTCCCTCGCCAACTTTTATACGGTGAGCTCAGC
ACTGGCAGCAGACCTCGCGGTGCCCCTAAGAAACGCTACAAAGATCAGTTCAAGAAGACC
CTGAAGAAAACTAACATAGACCTTAACACCTGGGACAGCCTCGCAAAAGACCGCGTTCTA
TGGCGCAAAACCACCTCCGCAGCNGTGGCACGTTTCGAAGAGGAGCAGCGAAGTCTGGCA
GCNGAANCTCGTTNNAGGCGGAAAGCCCGACAAACCCTACCGCGCCAGCCACCCACAATT
GGGTGCAGCGTGTGCGGACGACTGTTCTATGCAAGGATCGGCCTGATCAGCCATCAGCGC
ACACACAAATAAGCGTCCGCAAGNGAGAAACATAAACTCGGAAACGAGTACTGGCCGACG
AT
>VvP24XO4-1664#LINE/RTE-BovB
TTTATCTCGTTCACTNTCAGCGNACTATCTGTTGCCCGTAACTTCGTTCACTCTTTTATT
TTATTTTACAAAGGGTTANGAGATGAAGTCAGGCCTTCTATNGAAGTTACTCACGNAGCA
ATTTGACCTCCTAATTTGCAGTCANCGCATAGTCAAGAATGTNGCAAATAAAGTGAGAAA
TCCAATGGCGTCACGACTCTCAGAAACGAGTTAAACGACTGATGATGATGAATATCAGTT
TCAATTCCGAATAATACGATGCCGTTGGTACGTATCCCGGCAAACATTTGACTGCGAGAA
ATAACTTACCTTTAAATGGATACTAATTTGCGGACACTTTTATCTTAATTTCTATTTTAC
TCTTGGGACCATGGGCCGTACANTNTTCGAAACCCCACCAAAATCTCAACAGTAGTTTTG
CGNGAATCGCGTTCAGGCGAACAGACACGATTTTTTTTCTTTATTTCTCAGCTTTCCGAC
GTCGCACCAAGATAAAACATACCTCATTTTAGTCCTGGGACCCTGNGCTGNACAATGTTT
GAAACCCTATGAAAATCCGTCCAGTTGTTTTTGCGTGAATCGCGCTCAACGAAACAGAAT
TTGNTTCTCGCAGTCGAAGTATTTACAGCNAACTATATAAAACCAGNGGTCGCACGTACT
TGCTTCAATAACTTTTTTTTTTTTTTTT
>VvP24XO4-1202#Unknown
GTGTACTCCCTCTTGTTAAGAATTAAATTACTTTTTGTTTGNATAAATTATCAATAAAAA
TATTATTAATGATTGAAATTGCTGGGGAATGTTGCTTTACACGTTGGCAACACCGTTNCA
CCTACGTTTGACATTAATATACGTTTATTACAAAATTATTCTTCATCAAATGTTATTAAC
AATAGTATGACGCAATTAAACAAACATCTTGAAATCCAACAATGGGTTCATTTTACATCA
GTTCTCAGGGTTTTNTATATGTCCGTTCACTAAGCTCAGCGGGGCAATGAGANTTTCTCT
AGGGCGACACTGGGTTGATCAATACGACAACGATTTGCGGTGATCACCATNTCNGCGGGG
TTACCATTTNGCAGAAGGCGCCGAGTCTGCTGCCNGCAGTCNTCCGANGCGATGATTCCA
TTTTCTGCTNGCCGTCGGANACCCACGTCCACTCCGATGACGACATGGAACACAGAGCAA
CCACACACCGCGCCGGCGTTAGTCGCCGCACATCTCTTTCTGCAGGCTGGCCACGCACCC
ACCACACAGCTCGCAATCCACTGTACCGTCCCCACCGCGTCACCCTAGCGGCACGCTCGT
TCCTCCACTGAGGGCTACCCGGCCCAAGGTCGCATTCCGGAACCAGAGCAGCCACCGTCA
CCCTTTGTTCGCACCGTCCACCTGCGCTAGCTACGGGCCCAGCNTATCGCGAATATATTT
CNATGTAGTGTGGCGATACACTACAGT
>VvP24XO4-2683#DNA/hAT-Ac
TAGACTTGCGCATAATAGTTCGCGAAGGGGAGCGCTCAGTTTAGTTCGCAGCTCCCTCGC
GAACTAGTTCGCTCTTTTAGTTCGTTAGTTCGCGTCTCGAATTCAGAGAAACAGATCGTT
CGCTCGCCTTGCTACCGCTACTGCACGCGCTATTTTGTTTGTTATGTCAGTTTTATTAGG
ACATAATCATTTTTTTGTCGTTTCTAAATGGAATTTAATATGACCTTCTTAACAAAAGTT
ATTGCTTAATAATAGCCCTTTCAAATTACATTAGCATGAACAGTTGGCGCCGATAAACCA
AAGTGCTCATTGTCCTTTACACAAATGGGTAAATTGAATAACTGTGCTGTTTTTACTATT
TACTTTACATGCATTCGTAGAATATTAATTTTTTAAATGGATTTGTTTATTAGTTCATGG
AAGAAACATTACTTATAAAAGGCGCTAATGGACGCGCCCTTAAACCCGGCACTAATGAAC
CCAACAACACAACATTACTTATAAAATATTATAAACGCGTTTATTTTGATGAATTAAAAT
ACCCGTTTATAAGTAATCGGCTTTTTTATTAAATAAAGTTTTGGAAATCATGGACAAAAT
ATAATTCTACTATTGGCTACAACTTAAGTACTATATGACAGAAACAGTATTACCTATATT
ATTAAGAAAAGTAACAGTAATACTTCCAATGTGATACCTAACAATTAGACATATAAAAAT
GACAGTGACCCTTGAATGAGAAAGTGGTAGCAATAACGAAAGTGCGTAAATTTCCAGTGA
ATTGGAAGTCATTGAGCTATTNTTTTATTAGTGNAGGGGAGGATAATCCAACACACATTC
ACAATNTTTTGGCGACGAATGAAACTGATGAAGACACAAAAGTTAAAATCTTTTTGAATT
TCGCAAGTCATTTCTTTACATAACTTTCACAAANCTGTTAACCAACAGACTGAGATAAGT
ATTATATTATGTCAGCTTTAAAATCAGCGCTAGAAAAATGTAAAAGATACTGTTTCTTTG
GTTAAGAAAACAAGAAAAAGCCTTTAGAAGCCAAATTCTCCACAGAAAGTGATAATATAA
AAAAATAATGCTCTAGTATTCGTTGATAAATGTCTGGAGTATCTTAGTAAATAGTTAGAT
TTTAATGAAAGCAATTGGCTATACAAAATCCAAAAATTAAATTCAAANCACGGGGTTTCA
TTTGATGACTGTGAGACTATATTAGAGGTTATAAATTTGCGAGAAAAAATGAGTATCAAA
GTGAACGAACTTTACTCTGAAATAACAATATTATACGAAATCCAGGTAAAAGTAAGAGAA
GTATTTCATGAATAAAAAATGAGCTTTTNCTCGAAATTAATTTGACAACTGAAAGCGATA
AAGCATATGACAATTTTACTGTAGACAAAAAAGAGTTAAAGATGNAAGAAGTGCAAAAAA
TATAGCTTAAAAAATGAAATAGTAAAAACATACCTTTTATCATTTTCTACTCTTTCGTAA
AATATTATATTTTTGAAGTGTANCATATTTTTATAGGTTATTCTTTTTAAAAAATTCCTA
CCATCAACCGAAAAAATATTGGAAACCCTAGCGGCGAATGGTGCTAGTTCGCGACCGGGA
GCGCTCAGTTCAGTTCGCGAACTACCGCTCCGAACTAGATCGCTCTTTTAGTTCGCCGCT
CTTTAGTTCGCCGAACTAGGTCCTCCAAGACAGCTCGCTCGCTCGCTTTGCTAGCGCTAC
TGCACGCGCTCTCTTGTTTGTTATGGTAGTTGTGGTTATCGATGGTTGTCTTTTGATTGT
TAATGGGATCAAAGTGTATTTTATTTTCACATTCCACGTTAAATTTCCGTTTGTGACTTC
TGCAATAATTATTAATGTTGAACAGTTTATTTTTCTTTTNTTTTTATATCTGTGTCTTCA
GTGAAATGTGTCCACAGGGAACTGTGTTTCCTTTTAGATAATAAACTAAAACAAAAGTTG
GTCTTCGGGAAAGGATCGAACGAACTAACGAACTAAGGAGCGAGAGATCTGGGAACTAGT
TCGCGTAGTTCGCCTGTGGGAGCGCTCTTCCGAACTAGTTCGTTCGCGAACTACA
>VvP24XO4-613#RC/Helitron
TTAACTAGCTGGTGCCCACGACTTCGTGTTTGTCAAGAATTTTGAAGGTTTTTATGTTTT
TGCACGGAACCTTAAATATTTCCAGGATAAAAAGTAGCCTATGTTACTCCCTGCCAAATC
AGCAACCCGCCAGTGAAAGTCCCGTCAAAATCGGTTCACACACTAAATATGTTGCATATA
AATTATTTATATTTGTTAATAGCTGAAAAAGCTGAAAATGTGTCGTATTCTAGAACATTA
TTCAAGAACATTCTAGAACATTTTAGTACATTCAAGAACATTCTAGTACATTCTAGAAGA
TTCCAAAGATTTTTT
>VvP24XO4-72#Unknown
TATGTTAGGCTCAAAGACCGAAAACGCTCACTGAGCGAAAAAAACGACCACAACGCGTTG
TGGTTTCTTGAAAACGGCCACAACACGTTGTGGCTTATCAGTATCTAACTCTGTGTTCAC
GACGAATCGGTCCAGGGTGCATTTAATATATATGATTCTTCTTACCCGTCGCGTTACAAG
ACTAAAAAAAATGTGAGTCGTCATGTGTGGAGAATGCGACCTGGACCAGACGCGAATTTC
GCGTTGTGGCCGTTTTGAGTTAGCCACAACGCGTTCTGGCTGTTTTTTTGTAAGTGCCAT
AACGCGAATAACGTGTTGTGGCCGTTTTCAAGAAACCAGAACGCGTTGTGGTCGTTTTTT
CGCTCAATGAGCGTTTTCGGTCTTTGAGCGTAACACATACATATATTTTTATGTCTGTTT
ANTATTTACATTT
>VvP24XO4-991#LINE/R1
CAGTAAAAAGAACGGATGGACAATTAACCACGAATTGGAGAGACTCAGCGGAGGAATTAT
TAAAAGTTTTGTTACCNGACGACAAGCCGGAAGAAGAAACAGAGAACAAGCNGCACTACG
AAGGAACATGTGGCAGCCCTGCTGGAGTGAAGAGGAAGGAAGTGATATTACACCCGAAGA
AGTNATAACCGCGATAAACANAACGAAAAACGNAAAGGCTCCCGGTCCGGGTGGAATTCC
AGCCGAGGTCCTCCAGGAATTGGTGATAAAATTAACCCCCGTCCTGTGCAGGCTCCTGAA
CGAATGCCTGTATCAGGGTAGAGTTCCGGGTGATATGGAAGAAAAGCGAGGTGGTAATTC
TAAAGAAAGGAGACAACAAGGATNCTCTTCTACCGAAATCTTACCGGCCGATTTGTTTAT
TGAATGTGCTNGGCAAAGTTCAAGAGAAGATTCTGCGCAAGAAATTNCAAAGCCACCGGG
AACTCAGGGAATGAATCCTAGTCAATACGGATTTNGAACNGGGAAGTCGACAGAGGATGC
CATAAATCGGTCNATGGAAATAATTNGTAGCAGTACAAAAAAGTATGTAGTGGGCATNTT
TGTNGACATCTCGGGGGCNTTTGACAATTTATGGTGGCCCGCTCTGTTTGCCCGGCTGAG
GGAGATATNGTTGTCCAAGAAGATTATTCTACACCTTCAGGGACTATTGCAGATTCAGAA
CTGCTTCCTTGAGATGCCAGAACTCTTCATCACGAAGACCCTTACTAAAGGATGCCCGCA
AGGTTCGGTTTGCGGTCCCATATTCTGGGATATAGGGATGGAACCAGTGATTGAACTGTT
ACAAAGAATACCTGAACTTCTGGGTCTAATAGCTTTCGCTGACGACCTTTTACTACTCGT
GGAAGGAGCGACAAGAGCAGAAATTGAGTACAACAGTAATTAGTACTTAACTGCCTTAGC
CAATGGTGCAGTAAAGTCAAGCTGAGTTTAGCACCACATAAAACGACATTTATGTCGCTC
AAGGGNAAGCTGNCNCGAAAACCTACCATGAGAATCGACGGAAATCAATTCGTAGAAACN
CAGTGTGCAGGTACTTAGGCATTCAATTGGATGAACGTTTAAACTTCGAGCCACTTGGAG
AAGACGATNGCANGAGCAGCGGCGGTCATGAATAAAATCATTAATATCGGCCAACGAAGA
TTTACTGTTCCAGTCCAGACAATAAGACTATACCATGACGCAATTTTATCCTCTTTAGTG
GGCTACTCAGCAAGTGTGTGGGCAAAGCATCTAAGAAAAGTAAAACTAAAACAGCGAGTC
AGACGTGTCCAACGAGGAATACTTTTAAGATTGACGGGAGCATACAGAACCGTGGCAACA
AATTCATTAACCGTTGCCATTGGTGTATGGCAACTGGATTGAAGTAAGGAAACGGGGTGC
CATATACTGGCTCAGAAAAGGGAAACAAGATAAGGTAGCAGAAACTGTAGGCAGCGAAGC
AACATCGGAGATGCACATTCGGAAGCTCCTATTGGCGGAATGGCAACAAGAATGGAACAA
CAGTGAAACAGGTCGAAGAGCATATGATATGTTCCCATCCGTAGAGGAGAGGTTAAAGTT
GAAGTACCTTCAACCCTCTCCCGGATTGGTACACNACATTACAGGTCACGGGCCATACAA
TAGCTGGCTCCGAAGTCGAAATATTGTGGACTCNAGCAGGTGCGAATGTGGTGAAGAGAG
TACGCCGGAGCACGTGGTATGGGAATGCGAAATAACAGCCAGTTTGAGAGAACACCAACA
AGCTCGGCTGCAAGGNAGGAGAATATTCGACATACTACGTGACGAAAGTTTGTGGCATTT
GCTGGACGAGGCAGCCGATCTAGCCTCAAAATTTTGGAAGGAGAAATTTATAAAAAGGAA
AAATGCCGAGCGAAATCAAAGGCCACAGATAGCAGAAGAGGAGAACACAATTACACCGGA
TTGACGGAAGATATCCTACGACAATGAGCGACATCAATCGTCGGAGGAACTTCAGCGTGC
TCCAGAGAGGCCGTCTTCTGAGCGACAGCTGGGGCCGTCTTGGTATTCCAGGAGGTCAAC
TCTTGATGGCCTGGGCGGCTGACTTCGCTGCCGGTTCCAGGGGACTCTACCTTCGGAGCG
CACNCAACACCAAGAAAAAATGAACANTAGTGGACCGAAGTGCGGCTGTGACAATTGGTG
GTGGTAATAGTAGTATTAGTAGTAATAGTGGTAGTAGTAGTAGTNNCAANAGTAATGTTA
GTAGTAATATTAGGGACAATAGCAGTAGTAGTAGATNTAGTAGTGGTGTGGTACCCACTC
TGTTTAATAACAGTAGAAGTAATAGNTANTGGAANTTGAATCAAAATTTTCTTGCATTCA
TTGTTTATATGTTAATACGTTATATACATATATATAAGATACAAATATATGTANATGTAA
AATAATGGAAATAAGGGCCCAGATTAGATNCTAGGTGCTGGGCTATGTTGCATATGGAAA
ATAAATAAATAA
>VvP24XO4-129#DNA/TcMar-Mariner
GCGTGCTGATGTGCTCATTCGCGAGGACCGACGCATAACGACTCGGCAGTTGGCGCGGGA
GCTGTCAATCAGCAAAGGAAGTGTGGGTGTAATCGTCAGTGCTCTTGATTACGCAAAAAA
GTGTTCACGATGGGTTCCGCGCCGTCTTACGGAGGAACACAAAACTCTCAGAAAAAAACA
TTTCTTCTGAGTCGCTGCAACGTTTTGAAGCTGAGNGGGAAGCCTTCTTGTCAAAAAAAA
AAAAAAAAAAAAAAAAAAAAAAAAAAAAAAAAAAAAAAAAAAAAAAAAAAAAAAAAAAAA
AAAAAAAAAAAAAAAAAAAAAAAAAAAAAAAAAAAAAAAAAAAAAAAAAAAAAAAAAAAA
AAAAAAAAAAAAAAAAAAAAAAAAAAATGGTGTCATACTCATTGATGTGATGCCGAGAGG
CACCACCATTAATTCTGAGGCATATGTGAACACATTAACCAAACTCAAGAAGCGCTTCCA
GCGACTTGGACGCCATAACAACCCAGGTGATTGTTTGCTTCAACATGATAACGCACGCCC
TCACACAAGTTTGAGGACGTTGGAACACATCACCAAACAGGGTTGGACAGTGTTACCCCA
TCCACCCTATAGCCCTGACCTAGCTCCCTCAGACTTTCACTTGTTTGGGCCATTGAAGAA
TGNCATTCGTGGGAGACATTTCGAGGATGACGAAGAGGTGATTCGCACAGTGAAGAAATG
GCTTCGTGAACAGAACAAGGAGTGGTACCGCCAGGGCATACACGCTCTTGTGTCTCGCTG
GAGGAAGGCCATAGAACGGGAAGGAGATTACGTGGAAAAATAGGGAGTGTAGAAGAAACA
TCATTCTTTCTTGTGTATAAGTTTCATTGTGTTCAATAAATAATTGCTGAAGAAAAAAAT
GTGGTGCATTAGTTTCTGGGCCAC
>VvP24XO4-56#Unknown
TACTCTTATTATANAGCGTCATACTTTATTTTTGGTCTCACGTTTATACTTTTCCTACAA
ANAAAGTATGNGAAAATACTTTATTTCGAGTAAAGTATACAATACATGGAACGAAACGTT
CTTATGCTAGTTCCACAACCTCCTGCAAGAAAAGTGCCTATCGGTCAGGGATTTTTTGCC
GCTCGCGTCTTTGATCTGTGTACTTACCGCTTCGGTGTCGAGGCAACAAGAGCGGACCAT
CCACGTTGTTGCATTCGTGTCGACTCGTGTCCGCTCGCCGTTATTTCTGAACGGAANGGT
GGATGTCAGTCATGTGATCGACAAGCGGAGAATTCGCGGTTTCTTCTGTTTCTCGTCGTT
TTGAGGTTGGAGTTTTCAACTGCATTATTTTTCTTTTACATTGTTTAAAACGGCAAGTAA
TTCAGATTCCGTTTGTGATAGTNATAAGCGATNCACCAGTAACTACAAAGAAAGCAAAAT
TGAAGAAACGTAAACAATTACAAAAATATAANGATTTGTGGGAGAAAACATATNACTGGA
TAAGAAGAGATCCTCGAAATAAATTCTTTGCGAAATNCAGTATCTGCGGTGTGAGTTTAC
CGTTGCGTCAGCTGGCACTAGACAAGTAAGTCAGTTAATATCGATTTTCAATCATTTTCA
GAATATTGTGAGCATGATCTTTTGTTNGATAAATTGTAATTTAATGTNAAATTGTGCCGC
ACTGGCCAGAGGCGTAGGGTTGCCAACCATACTTTATTATAAAGTATCATACTTTATTTT
TGGTCGGTATACTTTATCCTAACCATAAATTATGCGGAAATACTTTATTTCTGGTAAANT
ATACAATTCATGGAACGGAACGCTCTTGTGCGTTATTAATTTCCAAACGACATATTAGTG
CTTATGACGAAACGAAACGAACGCAAAATGGCGGGAAGGGAGAAACAGAGCGTCCTTAAA
TTTAATTAAAAATGAGTTGTTCATTTATTTATAATTCTAGATTTAGAATGTGGTACCAGC
TATAACACTTTGAAATGAAACNAAAAATTAATAGCTAGTCCCGTAAGCGCGAAAATATAT
GTATTTAAGGCAATAAATACCTAAATTTAAAAATACTTTTTTTTTCATATACTTTTTATT
TTCCTCTTCCAAAGACAAATATACTTTATTTTCTAAATAAGTTGGCAA
>VvP24XO4-2639#DNA
TGAGAGATGGTAAACGCATTGGAAGGAGNCGAACCGAGCGTGGTGGGTGAGCGGTTAACG
CTCTGGCCTCGCATTCGGGAGGACGCCGGTTCGAATCCCCGTCCGGGCATCCAGATTTGG
GTTTTCCATGGTTTCCCCAAATCACTCCAGGCGAATGCCGGGATGCTTCCTTCAAAAGGC
CATGGCCGAATTCCTTCCCGTTCCTTGTCCCCAGTCCTNTCCCGCCTCTAATGACCTCGA
CGTCGACGAGGCGTAAAGCCATAAGAAAAAAAAGANGGAATGACGTANCATAATTTGTAA
AAACTGTCAACGTTCGTGTGTTCTGTG
>VvP24XO4-814#Unknown
TAAAGGTGAGAGGCTAGAATTTAACCAAAATTCTAAGATGCTTACATGCCCCCCGAAGAT
TGAAGTTATTTTCCGAAGAAAACTAACTGAACATCTTGAAAATAAAAAAGAAAAATTTAA
AATCCCCAAAAGGAAATGAACTATTCCCACAAAAACGAACTATCGCTGTCGGTNCGGTTC
TCTCTCCGCCATTCATACTCAAAAGCAAAATTATTATTTATAACAATATCGAAAACTTTA
ACTTTCACTCACAATTACTACAAAAATTCTCAAAACTCATTCATTCTCAAAANATCAATA
TTAATGAAAAAATTATGACCAAATNNCAAAAATGTAAAACGCAAAATNTCAAATATCAAT
GATCACAAAATTATAAACACGTGTACTCTCACAAAATTATCACGAATTGTCAAAATATCA
AACATATTATCAAAATACAAAACATAAAATTATAAACATACGTAACANAAATAATCACAA
AATTGTCAAAATATCAAACATATTATCAAAATAAAACATAAGTTTTATAAACGTAAATTA
CAAAAGTACATTGANAAATATTAACACAAGGAACATCANATTTGTTTTAAGAAAAAACAT
TAANGTTTATCGTTTTACAAACATAGACGTAAAGACAAAATGGTGTTTTACAAATAATCA
CGCTTTGCAATTCCATNTAGGAAAGTCTTTCGTTCTATGAACGTCCTTGTTTGATATTGT
ACTGTTTTGTTATGGCCTTAACTACCACTTTCCCTTTACACACTTTAACCTTGTCGCAGA
ACTCCCTAAATGGGTGAAAACCCAAGTCCTGTNACGGGCGCAGACCGTAAGGCTCGCAAA
TTATATAAANCAANAGCCTTAGGCTAGNTCTGCCGAGCAATGTCCATCGTCCCCGGTTCC
TGTCGCAGCAGGAGCGGCCCGGGGAACTCGGTCAGCTAGCTGGTCTGTGAACGATACAAA
ACAGAAAACGAAAACGGGAATTAGTGGCGGCCAAACTGTTCTTAACCACTAACATATACA
TAAGGAAAAATTAATGAAAATACAAAAATAGATGCAAAAGTAAATTACAATAACCATAGT
AATTACAATGAAGTTCCCACAAGTTGTTGGGAAATGGAACAANAAAATNATTTTCCTTAG
CAAAGGTGAANATAATTACAAATATCAAGTAAAATGAAAAGCAAGTGNAAGTTATATATT
CCTATAATGCGTTAAGATTCGNGTTACAAGAAATGATCCAAAGGGATACATATACANAAG
TACGAGAAAAATACAAGCGTATCCATATCACATTGAAACACAGTGAAATGAACTTGGTCC
NTGCCAAGTTAATGGATCACTTAATTCGACTGAAGTTGTTACAATCANANTAAGTATTAC
TTATTAGANTTATTTACNAAGTANTATCCCCANAATAAAAGTAAACATCCTAAAAATGTG
TAGGGGTAAAAACTTATAAGGAAACGTAGTTTCCAANCAGCAGTACACTGCTGCGTAAAA
TGAGGGTAAAAAGTAGTGTTGTGTGCAACGNAGTTGCGAGGAACCAGTACACTGGTTCGN
AGTCAAAATAGTGTATCAAATCANTGTGTCAATAGAGT
>VvP24XO4-238#Unknown
GTCGGGGACAGAATTCGCGAGACCCCTCGCCTTTCGATTATGCTTCGTTCTAGACACGAA
TACCGCATGGGACAGCATAACTGGTAGGTGGTACACTAAATTCATGATAAAATAGACCTC
TCATACCCAGCACTTTACCCAAGACTAAAAAAATGAGCCCGCGCAGCAAGAAACTCGCAG
ACGCTCAGAGGCAAAGTTCGGAGTTCTGCAGTAAAAATAATCACGAATATCACCATTTTA
GTCATAATAATTATTGAAATAACCAAATCGATTGATTATAGAGAGATGATAACACTTTTT
TCGTAATTTTGATAACCGTTGCGTATTTTTTTTTCCTCGAATAAACAGTTAACAATTCGC
TAGCAAACGCAATTATATGGCGAATACCGAAAAGAATCGCTAAATTACGCACGGAAAACC
AATAAGAGAGTTTGAATGGACTTAGTTACACTTTCTAGCGCTGCAGCGTTATAGAACTGT
GGTGTGACAAATACACACAAAGGTTAAGGGTAAGTAGAAAGAGCATTTACGAAAGAACTC
TAATGGTAAACTAAGTCACGAAATATAAATAAACTATTTCTAGAAAATTAAATGGTGCGG
AATATTAACACCTTAATTTTGTTTTCATCATACCATATTTAGAAGGTAAGCTTAACTTGA
ACGCAGTAGCAACAGTTTTAGTAGTAATAATAATAATTAAGAACAGTAAATAAATAAATA
AATCCGTCTGCAATGTGAATTAGCGGTTCCACATTTTAAATCTGGAAGATGGAAGTAGGA
AAACTTTCATATCTCTCTTTGTTTCTAACTAACACTGATACTTCTATAAAATTTTC
>VvP24XO4-3281#Unknown
TCACATTATTATNNCGGTTGTAATGTTAAATAAATATTTTGTAGACNGAATTNNNATTGT
AATCTTTGCAGTTTATTTCATTTCGTTTGCTCTGTCTAAAAATCCTCTNATACCAACAAC
TTGACCGTGTTTGNAATAATCTTGAACTAAGTTTGATCCGAAGATTTGCAGGTTCTTTTC
TACTCAAGATCTATCAATTTTCTCTCCACAATATATGTTCAAACTTCTCATTATGCAACT
ATTATTATTTCAAAACTCAATCCGCTGCTAGATCAATCTGTCTTGCTCGCCNNCTCTACC
AACAATTCTCCTCTTAACTTCTTCTTTTTCCAGAGATCCTATACTTTCAAACATNTCNGA
GCAAACAATATTTATTAAACCTGCTATTCTTTTCTTTTTTCCCTTAAACTTTTAATTTAC
CAATATTATGGCCTTTATCNGTCTAAATATATAATTTTATTTGTTTTTTAANGAGCTGCT
A
>VvP24XO4-1333#LINE/Jockey
GCTACGCTACTACGNNGCTGTATTCGTATACGCGTGTACTATCGACTGCTTAGCTGTTTA
TTGTGCTCGCGTATGCGAGTCCGTCTCGCTCGCGAAGCGAAGAGAGGCNTNGACGCTTGC
TTCTTCTTCTTTGGGGATCCCTCCTGCCCTCCCTCCCCGAGGCTTTAGGGTATTACCGCT
CCACGGCCCACTCCCGAGGGAGTGGAACCCCCGGGCGCGAGCGTAGGGTTGTNTCTGGCC
CGGATACCTAACGGTGACAACGAAGGGCCAGAGCAACACTCCCGTCCTAGGCGTCACGAG
CGACTCAAGAAGAAGAAGGATGTCGGCGCCTGACATCTACCAAGACTCTCCGCGATCNCC
CTCGCCGATCGAGCATCCTGCGACCATCACGGCTGTGCTTCCCGTGGCTAACGTTGTGAC
CACGGAACCTTTCTTTGATCAACTGGCCAAGATGTNNTGGACACCNCTGCATCACCTGAT
GCGCGCCTCACGAAGACCAAGACATGGACACTTCCGCTACCCCCTCTTCGAGGAAGAGAA
GCGCCGCTTCTTCGCTGAGAAGGAGGAGTTACTGAAAAAGCGTGCCACCGCTGTCGCAGT
GAAAGCTGGACCATCAAAGCTTTTCAACAATGCAGCTTGTCCAAGGGTAAGACACCCATG
ACATATCGTCGTCAAGGGAAAAGAACAATCGATGAAGAAGGCTTCATTAAGCCGCAGCGC
ACGGCTCCGGCTGCGCAATTAACGATTCCCTCACCTGAATTGNCGACATCAAATCAATTT
GAGATGCTCCCAGCAGATGAAGAAATGGCNGAATCTGCACCAATAAAACAAAACTCTCCG
GCTCCTGTGATNATCCAATATAAAGAAGATTACCGTTCACTATACAGCCTCCTCAAGAAT
ACTCTCAAATCTGCTTTTGAAGTCAAACCAGCTGGCAGAGACCTATACAAAGTTATCACC
AAGTCAACAGAAGGCTACATTGAAGTGACTAACCTCATCTCGACTAAAGGAATACCTTAT
TATACATTTCCTACCGAACCCGACAAGACAATAAAGGTCGTCTTGAGAGGCATGCCCTTC
AACATGCACCCGGACAACATCAAAGAGGAACTAGAAGACTGCAACATCGTGCCTAGAACA
GTTGTTCGCCTCCGCTCTCCAAAAACTCATCAGGAGGTTCCGCTNTACCCGATTGTCCTC
CGCGACACTCTGGAGAACAGGGCCATATACAAGCTCACTTCCTTATGCGCCCTAAAAATA
ACCGTAGAGAAACTTAGAAGCACCAGGGGCCCGCCTCAATGCTTCAAATGCCAGGCCGTT
GGACACGTCTCGAGGCATTGTGGCATGCCTCCCAAGTGCGTAAAGTGTGCCGGAGACCAT
GCCTCNAGTGAATGTGCCACCAAAAAAGGNGAGCACCCACCAAAATGTGCTAACTGCAGT
GGCCCTCACGTAGCNAGCTACCGGAAGTGCCCTGCATTCAGCAGATACACAGAACGGCAA
AAGCAGCACAATGCTGCACAAGCTGCTTTAAGGAAGAAGAAGAGGAAGGGAGAGGAAGCA
GAAACCCCAGCTCCGGCAAAAGGCGCGGATGCTGACNTACAACCGACACCTCATCACCCT
GCNCCTCAGCAGGCAAAGCGCACCAACTACGCGGCAGCGTTATCTGGACGGCACCAAACT
GACCCTGNCGCTACCGCNACCAACAACAACATCAGTGAAACCGACGAAACAGATGTACCA
TCCCACATTCAAAGCGATGAACCACAGCAGCAGCAACAGCAACAACAACATCAACAGGCA
GACAACGTAATGTTGCAAAACGTGATACAAATAATGCTGCAAACCATGAACACCATGAAT
GCCATGCTCGCAGACATTCGTGCCATGAATGCCACNATCTTAGACATTCCGCGACAGATA
GCTGCNGCAGTACAGACAGCGGTCCAAGCCGCATATAACGGCACCCCATCTAACAACNAT
GGCAACTAAAATAGACGATTTAGTTATCTGTACATGGAACGCCAATGGCCTNTGGAGGCA
ATTAGGCGAATTCAGGGAATTTCTNCGAGATGAGCAAATAGACGTATGTCTGGTCAACGA
AACCCACCTCAAACCTGGCATAAAAGCTGCCGCACCGAATTACGCCTGTTACCGCAACGA
CAGGCCGACAGCNGGTGGCGGTACAGCCATTTACATTAGAAACGCCATCAAACATCACCA
AATCACCCTACCTCCACTTTCGACNATAGAAGCCACGGGCATCNCNATGGAAACNTCAGC
GGGNAAAATGCTCCTCGTCTCTGCCTACCGACCTCCCCACGGACTNGTAAACGAGGCAGA
GTGGGAACCACTACTAAGNCTACCNGGTAATNTTATGATAGCAGGCGACCTCAACGCCAA
GCACACAGCTTGGAACTCAAGGCTNACCAACATCAATGGCCGGCGCCTNCTACGCACCAT
AGAAAGAAATGACGCGGTGGCNTGGGGCCCAACGGAGCCNACGTTCTTCAGAGGNAGAGC
CNACGCNGATGTNCTNGATATCGGGATCACGAAGGGTCTACGGCACAACATCGCTGTAAC
NACNAAAACAGCCCTNTCNTCCGATCACGTNCCAGTTATCTTCTATTTGGNGGTAGGAGC
NCCTCTACGGAAGAACAAACGCACCAGAGACCTGAAGCGCACCAACTGGGACGCTTACCA
GACATTTCTNATTCGAACACATCACCAACGTCCCGCCACCNGACGAAGTCGGNCCNTGCG
CTGCGATATCTGCCCTTACTGACCTCATNAACGCTGCCGCAGACCACGCNACTCCACCNC
CAAGACTACAGCCAGAGCGATCCAAACAACTGCCACCAGACATCCGCCGCACCATAACCC
TNAAAAACCAGCTNACGAGGGAGTGGCAAGTAACGAGAGATCCGGCCACAAAAAGAACNG
TNAATCGCCTACAGCGAGAAATTAAGGCTGAGGTCAACAAACACCGGATGCGAGATTGGG
AAGGCCTCGTAGCNACGCTCTCAGTNGAAGACGGNTCAGTCTGGAANACCACCAAGCGNA
TCCTNCGNCAAAGACAAAGAATGCCACCGCTAACCGTTAGGAACANCGTTGTCGCTGAAC
CAGCAGCCAAAGCGGACGCANTNGCTGAGCNTTTGAAGAAAACTTCCGCCCAATAGAAGA
CCCCCGNGACGACGACCACATATATCAAACAGTCAAGCAAGAACTNGAACGCCATCTAAA
CNCCGCANCGCACGATGAAGNAGCCATCGAACNCGCCACNANAGAAGAGGTNNCTAACCT
GCTACGACGCGTTGCCACTAACAAAGCCGCTGGCCACGACCANATAGGNGGCCACTNCTN
CGNCATCTGCCGCCANCGGCAACCGCCTACATCACATCGGCNTTCAACAANATCATGANT
ACCGGNGAATATCCNAAAATATGGAAGCATGCCGAAATTGTTCCGGTACCAAAACCTGGC
AAAGACAAACGNTCGCCAAAATCATACAGACCAATCAGCCTTCTACCGACTCTGTCCAAA
ATTTTTGAAAAAAGTTTACCTCAAACGGCTNCTCCGACATATCGACGCTGCGAGACTTCT
CCCCAATGAACAGTTCGGTTTCAGAAGCCACCATTCNACTCCGCAGCAACTACTTCGACT
CGTGGAATATGCAATGAGCGCCTTTGAGAAGAGGGAATACTTCGGAGCGGTNCTTCTNGA
TGTANCCCGCGCNTTTGATTCNGTCTGGCATGAGGGCCTACTTTACAAACTACTGNTACA
GGGGATNCCNCTGCCACACGTCAGACTNATCAAAAACTACCTGGCTGGACGNACNTTCCG
CGTCATCACCGAAGACGCAATCTCCTCAATCAAGACTATTAAAGCCGGGGTNCCNCAAGG
CTCCGTCCTCGGACCCGTCCTATACAATCTATACACGGCCGATATACCNAGAACNGACCA
GACCCACTCGGCTCTGTACGCCGATGACACCGCCCTATACACNAAGAGCATTAGAGCAAC
GCACGCCGTGACAAGCTACAAAGAGGATGCGACAAAATCGAATTATGGGCGAAGAAATGG
CGNCTGGCGTTCAACGCNGCNAAAAGCCAGGCAATCATNATAACCAGAAGAANNGTACCC
CCCCTACAGTCCGTCGAAATACGTGGCGAAGGCATCAAATGGNCCCCCACTGCTCTCTAC
CTNGGTGTCACNCTAGACAAGAGGCTNACCTGGAAGGCGCACATCAAGAACACACGTACA
AAAGCNATGAACAGGATGAGGCAGCTNTACCCAGTNCTNAATCCGGCGTCACCTCTTCAT
CCACGCACCGCNGTCACCCTNTATACNGCNACAATCAGGCCCATCCTCGAATACGCGCCA
CCGGTGTGGGGCAATGCCGCCCCCNCCAACATCAAAGCTACTCTCAGCGACGTCCAAAAC
CGTGCAATANGGTACGCNTACAAGCTACCNANAGACACCCCGACAGCTNNGCTNCACCGA
ATAAGCGGNCTACCNACTCTGAAAGAACGCTTCAAAACNGCNGCAAAGAAGCTCTACCCG
CAATGCCCCAAACACGATAACCCGCTGATNNAACAGCTGGGNACTCACGTGCAGTACAAC
AATANCACAAGATGGCCAGTNAAACTGGCAAACGATGACGCCNCANAAAATCTTGCACAG
TAACAGGATANGATAATCCAACAATGACAGGACAACCAAAACANATCCAATGAAGCACAA
CCAACAGGACCCGGCAAGTCCAATAATGACAAACATAACCTGATGACAACCACAAGACCT
GGAAGGAGATGCGCATAAGCGCAAGAACTTCCCCNCACTCTGGGGNNAAAGCTATCCCAG
GAGACTATTGC
>VvP24XO4-212#RC/Helitron
TATCTATATATATAAAAATCAATGCCACTTTTCGTTGTAATTTTATAACTCAAGAACGGG
CTCACCTATCCAAACCAAATGTTTAGGCTTTGTTCGGACTATTTAGTAGATGGTTTATGT
GAAGTTTGCACAAAATCGGTCGAGCGGTTCTTCATTTATCACATTTTTTGTAACAAATGA
ATTCAATAAATGGCGGATCATTTTGTTAATGGGGATTNTGCTGTCAAATTGAAACTTTTT
TCAGTGTTGACAGGCAAGCATGTTGTTATGTCATTCATGCGGTCATTTCATTTTGGACGT
GCTTCGATTAAAGCAAATTGTCAGCGATAATTATTGCTTTGCGTTTATATTTTTAAACAT
ATTGTTGAGTGCATTCATACAAACGGTGAGTCTTGAATTGTTCAAATGTACTATGTATAT
GTGTGCGTGTACTTTTCTCAGTTTTTTAGCGAGCCGTCGGTGTTTCATATCGTTTACAGG
CTTTATTTGAATTAAATTGTCAAACGCATTTACACAAACGGTAAGTTTTGAACTGTTGAA
TTGAATTACATGTATGTAAACATATTGTGTGCATACGGGTGTTTTATTCTTTTGTAACAG
ATGGAAGCACGTCGATTTAAAAATGAATTATTTAATGACATTTTTATATACATTGACGTA
TGCAGTCATATATATTTCCATACACACATATACGCACATGTATAAATACTGATACACCAC
TATTAATGTAGCAATTTGTTTTTAATTTGATTTATTCTTTTTTATATGAAGGAAAAATGC
CACGAGCCAGAAGAGCAAATATAGGTCGGCGAACGCGTAATGCAAATGATGTGGCATTAC
TAAGACGATCACAGACTGCAGATGAACGCGCACAAGCTAATGCATCGCAGCGTGAACGTA
ATGCACGAAATAGATCTGTTGACCCTGTACCTGTACTGAATCTTGCACGGCGATCACGAA
TACGTCGTGCTGTTTTGGCTGAAATGATGCGTGCTGCTTTTAATTACAACAGTCAGATTG
ATTATAGTATGTACGGATACATTGGAATGATGGACGCAATATGTCCACATTGTGATGCGG
CTAACTTTCCAGGCGAAACGCCCGGCATGTGTTGTGCTAATGGCAAAGTGAGATTGCCAG
CATTAGAAACTCCACCCGAACCATTGTATTCATTTATTTTTGGGACATCTCAAACGTCGA
AGCACTTTTTGAGTCATATTCAACAATACAATTCGGCATTTCAAATGACTTCTTTTGGTG
CTACTAAAATTATTAGAGATAATTTTATGCCGACGTTTAAGGTAAATACTTCAACAGGAT
TGTCCCATGTTTATATCAATCTGAATCATAAAGTATTCGATAGTTTTAAAAATTCTGATC
CAACATCTACCTAAAATTGCATACATGTTACAGATTCAGGGCCAGATTTATCATCAAGCT
GGTTCGTTATTGCCATACCCCGACGCTGATCATCAATTTTTGCAAATTTATTTTATTGGT
GATGAAAATCGTGAATTGGATCAACGTTGTGCAATTGTTTCGAATACAAGACGAGAAATT
ATTCGTGAGCTACAAAGGCTTTTCCATCAGCATAACGCATTAGTTCAATTGTTCAAAATT
GCTCTCGATCGTATGCCATCTGATAATCACAAAATCGTAATAAGGGCTGATAGAACACCT
TTTGGAGAGCATGCAAGGCGATTCAATGCACCGACAATTGATGAGGTTGCAATTGTAATT
CTTGGTGATCAGTTTCAATCCCGTGATATTGTACTTCATCGCAGAAATGAGCAATTGCAA
CGTGTTTCGGAACTTCATCGTAGTTACGATGCATTACAATACCCAATATTGCATTGGAAA
GGTGACGATGGCTACCATATCAATATACCAATGATTGATCCACGAACAGGTAAATAATTG
ACCTATTTTCAGTGTGTTGACATTTCATTTGTATAATTTTCTAAAGTCACATTTTGCACT
TATTTTCAGGTCTACATGTACAGAAAAAAGTTAGTGCCATGAATTTTTATTCGTATCGAT
TGATGGTTCGTCCACAAGAACAAAATTATATCTTGAGATGTGGTAAACTATATCATCAGT
ACATCGTTGATATGTATGCCAAAATAGAAACTGAACGTCTTAATTTTATTCGTTTCAACC
AAGCAAAATTAAGATCCGAAGAATATATTCATTTGCAAGATGCGATAGCGAATGATGCTA
ATGTTAATGACATCGGACGTTTAACTATATTGCCATCTTCGTATATTGGTAGCCCACGGC
ATATGAACGAATATGCACAAGACGCAATGTCTTATGTANGAAAATACGGTCGACCGGATC
TGTTCATTACATTTACATGTAATCCGCAGTGGGATGACATCAAAAACAATTTATTTGAAG
GACAGTCGACAACTGATCGTCATGACATTACAGCACGTGTTTTTCGGCAAAAATTGAAAG
CACTTATGGATTTAATTGTGAAGCATCGTGTGTATTTGGAGAGGTGCGTTGCCGTATGTA
CTCCGTCGAATGGCAAAAGAGGGGNCTGCCGCACGCGCATATATTAGTTTGGCTGGTNCA
CAAANTAACTCCGGATGAAATCGATNACGTNATNTCAGCTGAGATTCCCGATCAAACNGT
TGACCCNGAGTTATTTCACGTTGTCGTTAAAAACATGATACATGGTCCGTGCGGTGAACT
AAATATGAATTCGCCATGTATGATTGATGGAAAGTGTTCGAAACGATACCCAAGGCAATT
GACTTCAGACACAATAACGGGCAATGACGGATATCCGTTGTATCGACGTAGATCACCTAA
TGATAATGGCAAAACGGCAACCATTAGAATGCGTAACCAGGACGTTGAAGTTGATAATCG
TTGGGTGGTTCCGTATTGTCCATTATTATCGAAAATATTCAATGCTCATATAAATGTGGA
GTATTGTAATTCAGTCAAATCCATTAAATATATTTGCAAGTATGTAAATAAAGGGAGCGA
TATGGCTGTTTTCGGTGTTGCTGGTGATAATAGAAATGATGAAATTACTCAGTATCAAAT
GGGGCGCTATATTAGTAGTAATGAAGCTGTCTGGAGGATTATGTCGTTTCCAATGCACGA
AAGACATCCTGTGGTTGTTCACTTGGCTGTGCATCTTGAGAATGGCCAACGTGTTTATTT
TAATGAAGCAAATGTATTGGAAAGAGCAGCACAACCACCAGCGACTACGTTGACTGNTTT
TTTCAAATTATGCGAAACTGATACATTTGCGATNAATTTGTTATATTCTGAAGTGCCTCA
GTATTACACATGGAATGTGTCTTCGAAAAAATTTCAAAGACGTAAACAAGGAACAGCAGT
CGATGGGCATCCAGGCATTTTCCAAACAGATGCAATTGGGAGAATATATACAGTACATCC
AAACAATGCTGAGTGTTTTTATTTGCGATTGTTATTAGTTAACGTCAATGGCCCAAAATC
ATTTCAAGAATTGAGAACAGTCGACGGTCATTTGTGTCAAACATATCGTGAAGCATGTCA
ACTCTTGCATTTGTTGGAGGATGATGCACATTGGGATTCAACACTTCATGATGCATCTAC
TTCAGCTCATCCACAACAAATACGAATGCTATTTGCCATTATATTATCAACATGTATGCC
ATCAAATCCACTTGAATTATGGAACAAATATAAACATTATATGGCAGAAGATATTTTAAT
TCGTATGCGTCATCATGCAAGAAATCCTGATTTGTTGATTACCTTGGAAATGTACAACGA
AGCTTTGATAATAATTGAAGATATGTGTCTAACGATTGCAAATAAAGCATTAGTACAATT
GGGTATGACCGCACCAAATCGTGAGATGCATGATTTGTTTGATCGTGAATTGCAACGTGA
GCAGGAATTCAATTTTAATGATTTGCGTTTATTTGTACAATCGAATATAACCAAATTGAA
TATTCAGCAAAAACATGTATATGACACAATCATGCAAGCCGTTTCCAATAATGCAGGTGG
ATTATATTTCTTGGATGCACCTGGTGGTACAGGCAAAACGTTCGTTATATCATTGATTTT
AGCGACTATTCGATCGGAACAGAAAATTGCATTGGCACTTGCATCTTCGGGAATTGCTGC
TACATTATTAGAAGGTGGTCGGACCGCACACTCTGCATTAAAATTGCCATTGAATGTACA
GGTGATTGAAACTCCAACTTGCAATATTTCGAGAAATTCTGCTATGGCAAAAGTTCTGCG
ATTAACGTCAATTATTTTATGGGATGAGTGTACAATGGCGAATAAAAAATCACTAGAAGC
ATTTAATCGAACAATGCAAGATTTACGTGGTAATCAACAGCTTTTTGGTGGTGCTCTGAT
ATTACTGTCAGGGGATTTTCGTCAAACATTGCCTGTCATTCCTCGATCAACTCCNGCTGA
TGAAATAAATGCCTGTTTGAAGTCATCAGTTCTTTGGAGACATGTACAAAAATTGACACT
GAACATTAATATGCGTGTTCACCTACAAAATGATCCAGCTGCCCATGAGTTTTCAAAACA
ATTGTTAGAAATTGGTGATGGCAAAATACAAATCGACAGTACCGACGGATTGATCGCTGT
ACCGAACAATTTTTGTACAATTGCTCGATCGANAGATGAATTGATTGAATGTGTTTTTCC
GAATATTCTTCAGAATTACAGAAATCACGATTGGTTGAGNGAACGCGCCATNTTAGCACC
GAAGAACATTCATATCAATGCCATTAATTTTCAAATTCAAGCGAAACTGCCAGGTGTAGT
CACGACATATAAATCAGTTGACACTGTTATGAATCAAGATGAGGCAGTGAATTATCCAAC
NGAATTTTTAAATTCACTGGAACCGGCTGGTATGCCACCGCACTGCTTGAATCTGAAAGT
TGGTTCTTTGATTATATTATTGCGAAATATTAATCCACCGAAACTGTGCAATGGCACCAG
ATTGGCAGTGAAAAAGTTATTGNNNAACTTGATCGAAGCTACGATCTTAACTGGTAAATC
AAAAGGAGAAGTTTGTTTGATACCGCGTATCCCTATGATTCCAACTGATATGCCATTCGA
GTTCAAACGATTACAATATCCTGTGCGTTTATCATTTGCGATGNCCATCAACAAGGCCCA
AGGGCAAACACTTCACGTTTGTGGTGTGAATTTGGAGGAATCATGTTTTTCACATGGCCA
ACTTTATGTTGCCTGTTCCAGAGTCGGTACCCCCAGCCGTTTGTTTATTCATGCTCAAAA
TGGAAAAACAAAAAATATTGTTTATCCAAATGTTTTGGATTAAGTTTTAAAATAGCTAGC
AATTAATAAAATATTTTTTTGTTTGAATAAATGAATTTGATGTTCCAATTAAATTTTTTT
ATTATTTCACTTTATACGTAGCGAAGCACGTACCGGGCCGCTAGT
>VvP24XO4-932#Unknown
CTGTGACAATATCGCACCCCACCAATCATTATTATTTTCCTTAATTAATTGTATATGCGT
ATTAATTGATTTGTTGTATCGTAGGATTCCACAGTCCGTAGTGTGTGTAGTCTTTGGGGA
TAGAATAAGTTAGTATCGATAAGTAGTGTTAAGATCTTTGGCTGTTGCGATTGTAAGCAG
CAGAGAGTCGCGCGCGGATTGTGTNTGAGGCTCCGTAGTATGGAGATAATTAAAAAGTTA
TGTGTGTATAAGAAGTGNTGTNACGCATATTNAAATATTGATTTTGCTAACGGATGCAGT
TGCAGAATGAATTTAGTGTTTTTGGTAACAATAGTTCCCGTCATTTTTGGCTGATGAAAT
TAATTAACAGCGTTTTAACTTAAAATTAANCGAGCAGCAGCTTGAATGTGTTCGAGATGA
GATGGGCCTTCTCGTCCATAACACGCTGTATTTTAATGTTAATAAACCGTCTAATTCTTC
GTGGGCTGACCTAATTAACCACTCTAATNAGGAAAGCTC
>VvP24XO4-1020#DNA/hAT-Tip100
ATGTCGCTAGATTTAGTGAATTTTGAAGCTCGANAGCGATATTCTTAAATATGTTATCGC
TAAAAAAATATTTGGTGATTTTTAGTGATATTCAACCTTGCAGAGTTTCGAAAAAACTCG
ATTGGAATTNGGGTAGGTAATGCCTCTGTCATGACTCGGATAAATACTCTTCGCCAGGGA
AAAGACAACAAAATAGTAGATCTTGCCTCAGAACTCGGATTTGATGACGAAAAAANTGAC
AAACCCCTACAGCAATGGCATGGTATTAATTATGTTCAGTGGAACGCTACAAACAATGTC
ATTGAATTTTGGGCTGAAGTTCGAAAATACAAGAATGCTGCTGGAATAAATACCTTTCTG
GAGTTATCTGATTTAGCCATATCCGCTTTATCACTTCCTCACTCGAATGCCGCAGTAGAA
AGGATTTTCAGTACAATGAACATTGTTAAAAACAAATTGAGAAATAGGATGGCTGTAAAT
ACTCTAATAGCATTCTTTTTATATAAGGAATCAGTTAAAAATTGTGAAAAAAACGCTACA
GTTACGAGCTTCCGGCTGATGTGATTGCTGCAATTGGTAAAGATGNTAAATACTCTTTTA
AATCTAAGACTGACGATTCATCTCATCCTTCCACATCTGCAAGTTCTGCAACTCCAACGA
TAGACCAAGATGATGAAGAAGAAATACCGATTGAAGAAATTTGATGTTGATTTTTAATAC
AATGTTATGTTGAATTTAATGAAAATACTAATTATTAAAATATTTTTATATTACTTACCT
TACCATTTTCCTTTATTTTATTTAGCGATTTCTAGCGAATCTTTTAGTTCTAAATATCCC
GCAATCTAGTGAGTTTTGAGACCAGGTCTAGCGACTTTTGTTTTCGTAAGGTGGCAACAC
TGT
>VvP24XO4-1400#LINE/Penelope
CCATATTAGGGCATAGNAGCGACCCGANCGTGACGTCACCAAGCAGACCCGCCCTCCGCG
CGCGTTCCCCTCCGCTCCCGGCCGGTAGCCCTATATAANAGACTACCGCGNGGCAGACTT
CAGTNAGTTAAGCGGGGCTTGACAATGGGAGCAGTGCCGGCTTCCGAAACGTCGCCAGNC
GACTTTTATTTGACGCGGCTNGAANCCCGAGAGTGTTTTCTACAGTACTGCCGCCGCGAA
AACG
>VvP24XO4-81#LINE/Penelope
TGCACAGCATAGAAAAAAGACACGGTTTTGACTTCGAGGCGACAAAAATACTAGCCCNCG
CAAACGGATATTGGGACANCGTGATTAAGGAGGCTGTGGAAATNCATCTCGCGGAAGACA
TTGTAAACAGANANACGGGNTATCGGCTCAGCGCGGCGTGGAACCCNGTTATTGGTCAGT
TAAGGAGGCAGAACCATCAAGATCGTCGCAGAATGCGCTCCGACCTCCAGCCGACCCCCT
CCACTGCGCGTATCCCCCCCCTCCACTGCCGCAGCCTACCCCACCACCTCTGCACTGAGA
GGCGCTCGGCGCACGTGACCGTGACGTCACCGGCAACCGTTGCCCGGCGCGGGCTATATA
AGGGCGGACTCCNCGGGAGCCCGACACTTCGCCGGAAGATGAAGCCNGAGAGCGACTTCG
AAACGTCGCNTCAAATTGACGCGCTCCCCCGGTGGGAGGCCCGAGAACACGACTTGTGTT
TNCTT
>VvP24XO4-411#DNA/TcMar-Mariner
ACGAGGTGTGTTCAAAAAGTAACGGGAATTTTGAAATTTCGCGGGTTATATTAGTCCGAT
TGGCACGATTTTTTCGTTGTTGTGTTGGCAAACATGTCTTAAAA
>VvP24XO4-484#Unknown
CATATAACCTAAATTTTGTTAATAAATTACCAAAATTNGTTTAAAGAGTTGCGAGCTAGT
ATCAATTCAACAGCAAAGCANGTTTAAAATCATTTTCTTACAGTTTTCAAGTGATAAGTA
GAAGTAAACAGTGAAATTCGATCANAACGATTTGTAAACATTGGCCATATAAAGAGATTT
GCCTATTTTTNAATAGAAAACGCTGCATTCATNTTCAGAGGTGCAGTAGGTCATAAGGAT
TAAAACGAGTATGACACTTCGTAGGTATAAAATNGTACTGAAGAGATATTTGATTTTGAA
GTTGAATCGNCCACGTGTGGCAAACATCGAAAATAAACAGTTAAATAATTCCTAAGCTCT
CAGTTTTCAAGCTACGAGAAAGATTTATAGCTCAAAAGATGCGCTGAATTTTGNAATACA
TTATGTAAAAATTTNAAATCGGTAGGTAAAACTAGGTAAGTTTTTTTTTAAGGAAAATNA
TGATTTCGGGAAGAAGACTTAGTTTTCACGTAGTANANTTCGGCTAGATACAGAGGGGGG
AGTATATTTAAAAGAAAGTAGAATTTTTTTCTGAGCACAACGCGCAAGTTTTGTAAAAAT
CCATGCAGTACTTTGGCCAGAATAGGAAAAGAAAATTAATGANATTCATAGAAAAATGGC
NGCNNNCGGTTGCGAGATTCGGCGAAATAGATTTAGAAGGAATTTTGAACTATATGAAGG
AGACTAGNTAGCGGCTAAACAACGTCACTATTNTATAGAAAATTGNATNCNGAAACGTTT
AAAACATATTTCAGCTCTGTAGCATCAATACTTTATANGAAATAGAATTTTAAGTTGTGG
ATTACACTAAGATAGAAAATTGTAAACAAGCCGGTTTATACACCAAAAGATCGGGAAGAG
GATTAGATCATTTTAAANCAAGANTCAGCACCATAGCTCAAATACTGNACGAATGAGAGN
AAATTTTAGGTTTCACCACTTCAATAATTTTTTACGGACAAACCGCTAAAGCTAGAGAAA
NTTTTATAAGGATTGATTTTGACGTTTAGGCAATGGACTACCTCCCACAAAAATTTCAAG
TNGATCGGAGGAAAAATAAGGTTTCGGATATTTCACAATTCCCGGATATGCAATCCACCT
GGTCCTCTATAAANGGAGCCCTGGGCCAGAACGGTGAGGNGCAGTCGCTTGAAAGCACTC
GNGGAGTAGGTCGCGTGCAGCGTACAGCCGATTTGGCGCGATGTGCGGNGGAGAGCCAGG
AAGCGNGGCCGGAAGCAAANNNNNNNNNNNNNNNNNNNNNNNNNNNNNNNNAAGAAGAAG
GCGGAAATGANGCAAGGTTAGGCAGCCATCTTNAATTATTTTCAAANGATAGTGCAGAAG
TGGTCATACTCTCGATGTAACTGAACTTTATNCAGTTAGGGGGTCATCGGGAGTTGCTTG
CGGCTTGNNTCACGGTTCANACCTGCAATCGTTAATTTTGGAGAAGAATTCCGATGCTGT
AGATTGGTCACCGTGTGATTGTAAAAATTTGAAGAATACATNGTTTTGAAATTTACTTGA
ANGTCTACAGTGAANATTATTTNAANCTACCTTCACCCGCTGAGGTTATCAGNNGGTTGG
CGACCGAACGACAATCTATCCTTAGGCCACACTAACGGTCANAGTTCAGTGCAAGCTGTT
ATGCACAAACCCCGCCAGTAACAGCTTCGCATCTGACA
>VvP24XO4-1568#Unknown
TACCACACATACGTTATTCCTTTCAAAATTCGTAGCCTCAAAAACCCATCAATGGTGAAA
TCCTTTCATTGAAACCGACAGACATTCACCGACGAAGGTAGGGAAAACCATAAAAAAATT
CCGTTCATCGAAGCAGGCAGACATTAAAAATTAATTCACCGACGAAGAGACGGGAAACAA
ACTCACTTTACATCATGTTATTCGTTATGAACAATATAATATAGCTCACGAGTGTCACCT
ACANTCCGTGTATTTTAAAGGATGTATTAAATTAGGGGTAATGAAACACAGACACTTTTT
GAACTCAAAGAGGCATTGAAGGGGTTTACTGATGTATGTAAGTATAACCTCGATGAATTG
AGAGCCTCTAAACTAAAGCAAAGTTGCCGATTTGAAAACCAG
>VvP24XO4-741#DNA/TcMar-Tc1
AGTAAATTCATGCGGTCTTGCGACCTGGTGACAGAGTTTCGATTTGCCGCGCATTCCNCC
TCTGTCGTGGCTGGACCTACAGTTTAACGTGGAATCCGAACCACGGAACGTCCTGGCGTA
CTCATATGAACAAGCANANGTCGTAAAAATTCCTGCCTCACTGGGATTTG
>VvP24XO4-1500#LINE/RTE-BovB
AGGAACTGACAATCCCTGGTTCTAACTACCCAGTGGAAACATTGGACAAATTCTTAATTA
CAAGCCATGATGAGGCTTTGCGTGATCCGATAGGGTCCATTCGCAAATAATA
>VvP24XO4-561#Unknown
AAGGCCGATTCCCACGGCGCGTGGTAGGCAGTACGCGCCTTTCATCTTTTACCGCCTGGC
GGTGGGTCGAGGCGCGCCGTCCCTGCTAGCATATGCGGCAAAGATGAGAGGCGTCCCCTA
ACACGCGCCGAGGGACGCGCCGTGGGAA
>VvP24XO4-1618#LINE/Jockey
CAGGACAGCAAGNGAGCAGAGCTANGCCAGCGGAANCNACCGGGCATCNCGCTGCTACTA
CCAGACATCAAGTATGGTACGGAAGCAACGTCCTGTATCGCCGCAGTCAGGCCTTGCGCC
GAGCTGAGTCGATATCGTTTCAAGAGGTTGCATCACCGAAGCAACCCTCGCCTCCGGATA
CAAGTACGCCACGGCATTCGGNAGAAGTCAACGCCGGCGAGAGTCCCGCCCCGTACGACA
CCCCTGCTTCGAATCGCCAAGAGGATTCCTGGTCGGAGGTGTCTGGAGCGGACGACTCAT
CGTGGATGTCATGGTCGTCACCAAAANCCGCTCTCGTCGACCACGACGATTTCAAGAAAG
AGGAGAACGTCATTTACTTCTACTGCGAGAGCGCAGGCAACAAGTACAAGTTCAAGCCCT
TCACACCGAGGAAGTTCGAGAAATTCTATTACGCCGACGAATCTCCGCTCCAAGTGCAGC
TCCGAGTCAAAGCCGGGGAAATGCTGTTTGCGTGGGACATCCCTAGCAAGAGCTTCAAGA
AACTCAAGCAAACTCTCTCGGATCCGGCACAAGCACTAAACGCCAAGCCCATCATCTCAG
AAAAGAAAGACTGGTCTCGCCATGTTGAACTACCACTCGTCCTTTCCAAGAACTTCAAGG
AGGAGGAGTACTTCGCAGACCTCCTTCGAACGCTCCACAGCCCCCGGAGCCCAAGCAACA
ATGTAGAGGAAGCGATGGAGCAAGAGGCCTCGTTGACGTCAAACCGCGGGAACTTCGTGC
ACCAGGAAAGCATCAGACATCACCAAGATCGTCCTCCGTCAAGAGAAGCCCATCAGAATG
AGTCCTCATTGGCGCATACATGCTCATTGCCAACCCAGCTGCTGGTCACCTGTATGAGCC
AAGAGGACCTCGAAGAAATCAAGAAATTCCTAGAAACTAGGAACATAAGATACAGCATGG
ACTTCCAAGAAAACACTCGGNATTCAACAACGGGTATTCATCAAGAAGAAGCAGCTCCAA
GAGACTCCTGCAACATGGATGAGGGAACACTCCAAGATGACAATTCCTCCTCACGCCCAG
CACCAGACAGGAGAGAGCCTGAGGCAACCAAGTCCACCGCCCNGGCCAGCAGCCAAGTCA
TGAAAAGGAGTATACTGAACTCCAACAANAGGCCACAGAAGCGGAGACCGATGGCAACGT
TACATCAATGCTTCCGCTGCCAAGGCTTCGGGCATCAAGCTTCTGACTGTCTCAAGCAAG
TGCGCTGCGTTCGCTGCGGAGGGAGCCACAACGACCTGGTTTGCACACGTCCGCGTGACG
CNACGCCGACGTGTGCAAACTGCGGTTCTGACCACGCCGCCNGCTACGGGGGATGCCCCG
TAAGAAGAAAGCTCCAAGCAGCCATCAGAAGCCGTCAACGCCAGCGCCAACCCAGTCACT
CCCAACGAATCGGAAGACCGGAAGGACCTCAGAGATGGTCATCAAGCCACTTCAATAACC
ATCCGCCGACCAACTCAAATGACCAACACGGGCACCAATGCTGTAATCAAGAGCCAAGAC
GAGCAAATCAGCTGGGGAAAATCGTCGAGTTGTTAACACAACTGATTGCGGCAATGATCC
CCAACTGACCACACGAAACCAGTCAGCTATCGAACGAATAAGAATATCAAAAGGGTTTCC
ACACAGGCCGTAATCACTACGGTCAAAGCCGGTTTTCCCCCAAAGTGCACAGTTCGAGAA
AATAAATAAATCCATCACCATCAGTGAAACCACAGATAAAGCTACAAATCGTAGCGGGGC
TGTATAACGCCGTTGAGGCAGTGA
>VvP24XO4-1554#DNA/hAT-Tip100
GAGGCCCGATCTTCAGAGGAGTTAAAATTAATCTAAAACCACTTTCGATCACCGGTGAGC
AACACGTGGCTAAAATCTTGCCATATTGACTATTGAACATGAAGTAACTCAAATTGTTAA
TTTTGAAGATGTGATTTACGAGTTTGCAGCTGTTAAAGCTAGAAAGAGGAGATTGTGAAA
GCAATTGTTTTTAGTTTATTTGTGTATCTTTTAAATGTTGTTAATATTACAATTTTATTA
ACTATTATTTTTAAATAACAATAAATTTTTATTTAATTATGTTTTATTAATATCATATTT
TACACTTACAAGATANTATATTTTACTTAATTTTGAATTTAAGTTTTCAAGGGGTGACAC
CATCGATATCCGCCCCGGGTGTCACCCACGCTAGCTA
>VvP24XO4-516#Unknown
GAAAGGCTTTCACGGTTCAAACGACATTCTTTCTTCTGTGCGCTTTCAGAAGCTATGGAT
TTAGCGTATAGAACCCGGTTATAGGTCAATCGCTTTTCTCGGTGCAGGTTACTTTCATTT
GCTCTAGCTATTTCATCTCGTTCTCTTTGACGTTGCAGACGATGTTGTCGGTCTATTTCA
CTCTCATTTAGCCGATTTCGGCGACATCTTTTAGCTGCAGAAGTTGACCCCGACAGATTA
GATCTCTTTCGCAAGGGCATATCATAAACTTTTATACTTACCCAACTCACAGCACTAACA
ATTAAAACGTTTTCACAGCTGCAATTATCACTATGCGTGAACTTTGGCTGCGAGTATATA
GATGAGCATAAACTTGGTTACAATATAGAATATCTGTGGTAGTAATAAATAATATTATTT
CTGAAAGCAATATTTAACTCAGCTAAAACATAATATTTTTAAATGCTGATATGGAGGATT
CCACGTTAACCGTGGTACCGAAAATTTAAATGGATATATAACAGTTGTAACGTTAAGAAA
GCTGATATTATAATCATTATGTGTAATTTTTTTGGCGATTTTATGTGTAAACTTTGCCTG
GGATTATATAGCTAGGTATAAGCTTTGTTAAGGATGTATCTGTGGATATAATGAAAAATA
TTGTTTCCATGATACTTAACTAAAAAAAGTTTATTTTTAAATGTGGATACCGAGGATTGC
AACATAACCGCGGTGCCATAAATTTATGTAAATATAGCAGTAATCTACGACTTAGTCCTC
TTGGAAGTGTGCTGAAATATAAAAATTCGTTACCAATAATCACAGCATCTCAATTTTTCT
GATTTATTTATTTTTTGTTGTTTTTTATTTTTTGTTGTTTGGATATTGGTTTTATTTTAT
GTTGATACACCATCAATTATTCCTGCTTTAAAATAGAAATTTACGTGAATTGGAGCTACT
CTTGATTTCAAATCGTCGTATCATTACTGTCATTATTTCAGTCAGATATAATTAATCCAA
AAATGTCGAGATGTGATCATGGTACAGTTTATGTAGTAACGTGCATGTAACTGAAACAAT
TATTTCTGAGTGGCAACATTATGGCAAGTTGTGAATCGCTTGAAATGCAACCTGACAGNT
GACAATTGACGCTTTGTTTAGCTAAGAGACGACGGGTNCAGCTTTANAATCTACGCGGTG
TAGNATTAGGATATGAAACATTTTTAATTTAAGTTTCTTTCAATATAGCCGTATTTTCTA
TGTAATTATTTCAGTCGCATGTAAGTACCTGGCGAAACAACAGCCTGGACCAGATGACAA
TTGACTCGTTTTGTTTAGCATCAGGCATAACGGGTTTAGTTTTAAAATTTACGCGGTGTA
GAATAGAATTTTAGGATGCCTAGTTATATTTGAAATAAAAATTCGTTACCAATAATCACA
GCATCTCAATTTTTTCTGATTTATTTATTTTTTGCTGTTTGGATATTGGTTTTTATTTTA
TGTTGATACGCCATCAATTATTCCTGCNTTAGGATATGAAACATTTACGTGAATTNGAGT
TAATCTTGGTTTCAAATCGCCGTATTATTANTGTCATTATTTCAGTCGCATATAAGTAAT
TCAAAAATGTCANGATTCGNTCAAAAAAAAAAAAAAAAAAAAAAAAAAAAAAAAAAAAAA
AAAAAAAAAAAAAAAAAAAAAAAAAAAAAAAAAAAAAAAAAAAAAAAAAAAAAAAAAAAA
AAAAAAAAAAAAAAAAAAAAAAAAAAAAAAAAAAAAAAAAAAAAAAAAAAAAAATTTACG
CGNTGTAGCATTAGGATATNAAATTTTTTTTATTTGAGTTTCTTTCAATATATCCGTATT
TTNTATGTAATNATTTGAGTCNCATGTACCTGAATTTTAGGATGCCTAGTTATATTTGCA
CGTTATAGCCACGAGACATATTAATCGAATAAAGTACTTCCAAATATGTGCAATTCCGCA
CAAGTCATTATGAAAGAAGTATGTTTTATTACTTGCTGATATTTATAATAGCTGTTTTTC
AGACATCGCTCTTCGAGAAAANNCTNNNTTTCGTATTAAGTATTGGCTTATTGTGGCTGT
ATTGTACAGCGTTCACGTAGNCATTTTGTTCCAGAGACAAACTGTNTAACAGTCTACCAG
AGACAATACATGTCTTCAATATNGCAATNTAACTTTTTCGTAATTCAACAGACCTGTTAC
GATTCAAGTAAATGCTGATTATACTTGATTCACGTATTCTTTTTATTTTGAAGTACTGCG
GTCCAGAAAAATGAATGAAAAGTAAAAAAAAAAAAAAATAAAAAAGGNAATCCTAANTTT
TGTCAGGTCTCTTTATGAAAGGAGTGACCGTCTGAACGTGTATAATTATCTGTGGTCTAC
AGTTTCACATTTCTGAAGTTTTTTACTGACTTNCTTCTTCCCNCGGTACATATNAGTCGT
NAGCTATTTCCGCAGATTTTGANCCGGCACCATNAGCTCTNAAAATTTGAAAACACCATC
CAAATTGCTGCGGTAGTTTTTGCGTTATCAGATCAAGCCTCAGACACACGCAGCTCGCTT
ACAGATTTATAATA
>VvP24XO4-596#LINE/RTE-BovB
TCTCCCAAAGTCCAACCCCTCCTCCACGTGGTGGGAGATGGGCAACGGCGTAAGTAGGGG
ATTGCCTGTGGGGGCGAGGTACAGTGGGGACCTAGTGTGCCNCGGGACCGATACGGTAGC
TGTGAAGGCCCTACAGGAACCCTGAAAAGTGGTGGCCAACGGGGCTCTGGTGAAGCTACG
ACAGGCCTAGCAAGCCGGTAGTGGATAGANCCTGCTTTCAAAACAAAAACAAGCCTCGGA
AAGGACGGATGCAATGGAAAAACAACGACCTGAGGAAAATGGATTACGAATTGGAACTCT
AAATATACGAACACTGACCGGGAAAGCGGAGGAAGTTGTAGATATGATGGAAAGAAGGAA
CTGGATATNTTGGGATTGAGCGAGACAAAATGGAAAGGACANGGCAGNAGGGAACTGAGA
AAGGATTTNAACTGTANTGNATGGGAATGAGGAAGGGAGAAGAAATGGAGTAGGGATAGT
TGTAAGGGAAGGNTTAAAGGAGGAAGTAAAAGAGATAAGTGACAGAATTATGAAGATTAA
GNTAACAGT
>VvP24XO4-1084#DNA/TcMar-Mariner
AGGGTTGGAACTTAAATAGTGGCAACACTGCTGTGGAGACACTATGCAATGGAATCTACT
ATTGTCGCTGATAGCACACGTTGTTGACATACCTACCTTACCTCCGAGCAAATGGACTCG
CCCGTCCCACGTCCCCGGCGTGCGCACAATCGAGGGAAACGCAGTCACTTGTGAGCGAGC
GGTCTAACGTAACGGTGTCACTATGTTTTCGAAACAGGAACAACGGAGTTGGATCAAGAT
TGAATGTGCCAGAGGTCGTACAGCACGACAGTGTCATCAAGGTCTTCAAGAGGCGTGCGG
GGAATCGGCATTGCCGTACAGAACAGTGGCACGTTGGGTAAAAGCCTTCAACGAAGGTCG
GCAAACTGTGGCAGACATGCATCGGGCAGGTCGTCCTAGCGTGTCTGAAGAAGAAGTGCA
TACTGTTGCCGCGTTAGTGGACAGTGATCGACGCCAGACGATTCGTGAGCTCGCCTACGA
AACCGGATTAGCGCATACGACTGTGCTTCGCATCCTGAAGGAACGCCTGGGNATGCGAAA
AATTGCATCACGATGGGTTCCGCATGAACTGACGGAAATGCAGAAATGGATGCGTTACGA
CGCTGCTCAGACGCACTTGGAGCGCTATGAGCGCGAAGGAGAGGCTTTCTTACGCCGTAT
CGTAACACTGGATGAGACGTGGGCCACATCGTACGAGCCAAAACTGAAACGTCAATCCAA
CGAATGGCGTCATTATGGGTCGCCGCGAAAGTCGAAAGTGCGTCAGAGCCCCAGTATGGT
GAAAGTTATGGTGATTCTCGTGTACGACTGTGATGGTGTTATCCTAACGCATTACGTTCC
TCCACGGCAGACCGTCAATGCACAGTATTACTGTTCGTTTTTGGAGCATCACCTGCGACC
AGCTTTGCGAAAGAAGCGGCAACACTTTCTGCGCAACCCACCCATCATTTTGCACGACAA
TGCGCGGGCGCATACAGCGCAAGCTGTGGCTGCTCTGTTCGGTCGATGGGACTGGGAAGT
ACTGTACCATCCACCATACTCCCCGGACTTAAGTCCTTGTGACTTTGATTTGATTCCGAA
GATGAAGGAACCACTTCGTGGCATTCGCTTCGGAACTGTTCCAGAGATTCGACAGGCAGT
AGACCGCTCCATTCGCACCATCAACAGAACAGGCTCTGCTAACGGTATACTACGCCTTCC
ACATCGCTGGCAGCGGGTTCTACACAACGCTGGTGACTACTTTGAAGGACAGTAACAGGT
GCAAACATGTAACGCTTTTGTATCGGTTGTGAATAAATAGTTGCCACTATTTAAGTTCCA
ACCCTCGTAT
>VvP24XO4-1630#LTR/Gypsy
TGGTGTGACAGCGTCATCCCACAATGAATATAATTAAATTATTATTAATTATATTCATAA
TTCTTTTTTTATTATATTCAAGTTTATTAATTATTTAATCTTGCAACGTGTAAATATTGT
AAATAATGAGGGTTGATTCTGATAGGTTAAACGTATGTATTAAACCCGGGCGGCCAAAGG
TNTATTGTTATATAATTTAATTTTTCTGCAAACTCGCGGTTCAGAAAGGATTGAATGTTG
GAAGCTGGAAACTGCAGTTTCGAACGTTCGAGAGCGGGACAATGCGGGCGCCAGCGNNGG
CGACACGGTGACGCCGGGNCGGCCCGGCTTCAGTNCCGTTACTGAAACCGGGCGNTGACC
TACCCCTNCCCNGCTCTGCCCCGAAGGCCAAGCTAAGAAACGCGCGGAAAGAGNCGGCGA
ATGCGACGCCGCGACACGAAACACGTGACGACGGAAATATGTCGATNCGCCAATCGTGAA
CGGCTACTGGGGTCTACAGTTGTTAATTCAAGGCTTCTTTTCCATGTGCGGAGGGNAGCT
GGCTTCGCGGAAGAGGANGACGCCATNTTAGACNTCACTTGCGTCCGAGACGAGCTGGTG
AACGGACGTGTCAGCCGACACGCTCTTAGCCGTTGATCAGTGATTGTGGCTGGTCGCTAT
TCTGGCTCAGANGNNGCCGGANGCTGAGCGGCNCGCCTGCCAGAGGTTATCAGCTGATGC
GCTAGCGCGGACGTATCCGCGNATCTGGCATCCGTTGCCGCAGTGGCACAGNGCGTGTCG
CACNCCGTCGAGNAGATGCGACNACGGTAATGTACCGACGCAAAGGTCACTGTTCANTGG
GTTTTAACGAGGCTTACGAACCCGTAAGCGACNCCTGGGATAAGACTCTGCTCCCGTCAC
TAAATTGCTGAGCTAGCCGACATTTCATATTCATCAATTCAANTTTTAAGCATCTTGCTC
ATCGTNTNTAATTCAAACGATGCTTTTTCACTTTAAACGGCGCCCCCTGGGATTCTTTTG
TAAAATGTTAACTTTAATTTGTTGGCCTGCGATGCCACGTTATTTCATGTTGACTTTGCA
AATCTTTGAGATATTTAAATCAGTTTTGTTTGCTTTATCCGGCGAATTGTAAACGTCGGG
TATTGCTTGTTTTGNTGATCTGGATTGTGTTTAACGTAACGTTAANTATACCCGGCCTTG
TATAAGCCAGAAGACTAAATAAATTGAGTATTATTTTGTGTCTGATTCTTGTAGAATTCA
TGGTTCTAGTTCACCANTTAGATCCACCTTTATANCATTATTATTATAGTATTTTCATAA
AATTTCAAGGTATATGGCTCCCCCCTCCCTTTTTCCTGAGCACCCAAATTGTATCTTCTA
CAATTGGCGCTGCCAACCTGGGGCTCCAACAAATTAATTTCCCAAGTCGAAATTATTTTG
AGAATTTTACAAGTCTTAAAAAATCCATGGATGTGACCTGTGTTGATTCATTTTATTATT
TTAGGATAAGTTTTGTGTTGAATTTTGTTTGCCATGCTTGATTTAAATTTAAATGTGTGA
TTTATTTCAATCAGTTGTTCAAGTATATGTTTTCGGTTCACTTGCATCAAGCATGATTAA
TTTAAAATTAAAGATAGAATCAGTGCTTTTGAATTTCATGCATGATAAGAATTAAGATTT
TTCTTTATGCTGATTATGCTCATGTGTTGAGGTATTCGTGTCGCATGCAACATCGTTGTT
TTTCCTTGTTGTTTATTTTGGATGGGTTTTATTTCATGTTGAAGGGATTTATGCGCGGGA
TTTGTTTAATGCTGTATTTTTTTGAGTCAAACTCGTGCCGGTTGTATTTTGTTTGTTGTC
GATCGTTNTAATTGTTCGGAGTTGAGATTTCGTATCTTACGATCAAATCTATGAAGTTGA
GATCGCGCACCATTGATAGGGCAGATCAATCTATTGTTCATAAAATTTCCGAGCAAACTA
ACGCGATGGACCAAGCACCGGAAGTACGCGAAATGCCGTTGGCGGACGAAGAGTGCAATG
ATACNCCTAGTACGCGCAGCATTCATTCAAATGCATCATTAGACGGGGAACAGTTAGGAA
TTTTTCCAACCCCAGACAATGAAACCGTTCAAAATCCACCCATGCGGGCAGATGTCGAAA
CACGTGCGTCGCAAAGCGCGGCAGAATTGCCACAGCCCGCGTTACAATTTCAAAGCATAC
TTGACGCGATGGCGGACATGAACAAGAAATTAGCTTCGGAATTGAGTAAACAAATAGCTT
CGCAAGGGAGGAATNAACAGGTGATCGTTGAGGGAGGAATTAAGCAAAATTTCTGANTCG
TCGAGGGAGGACATAAACAAGCGTCTAGATGCGCAAAGTCAAAATTCTGATTCGTTGAGG
GAGGACATAANTAAGCGTCTAGATGCGCACAGTCAAAATTTTGAATCGCAAAGTGCTTTA
TTAAAAGGCATGGACGGAAAATTGTCCGTTTTTCGCGAGGAGATGACCCGTGAAATGAAT
GCATTCAAATCGGAGATGCGAGCAAACGTTTCAGTGTTNGAGAGACGCACAGATGCGATT
CAGGCAACATGCACTNCATTGCAGGAATCAAGCGCGGAAATCTCGAAGCGTTTGGACGCG
ACCGAGAGATCTGTCGAGCAGGTGCGGCAAGAAAGCCACCAGAGTCTCGGTCAGGTCTCG
GAATTCGTCCACGAGATTAAGGGCAATACTGAAAGAAGCTTGCAGGCTGTAAATGCAAAG
GTGTCGGGAGGTCGCAAGTTCGGTTGAACAAGTGNAAACGGCGCAGCAGGATTTGCAAGC
GTCACAGCAAACACTCGTGCAGAACACCAACTCANAGCTGGCGCAGTTGGAATGAAAGGT
GAAGGAAGTGAGTAATTCCAACGCTAGCGGGAGTTTTGTTCACGCGAATTGCGAGACAGC
ACGCNGCAGAAAAAAAAAAAAAAAAAAAAAAAAAAAAAAAAAAAAAAAAAAAAAAAAAAA
AAAAAAAAAAAAAAAAAAAAAAAAAAAAAAAAAAAAAAAAAAAAAAAAAAAAAAAAAAAA
AAAAAAAAAAAAAAAAAAAAAAAAAAAAAAAAAAAAAAAAAAAAAAAAAACTGAAAATTG
CGTCCGAAACGAACTAAAAAAAAAAAAAAAAAAAAAAAAAAAAAAAAAAAAAAAAAAAAA
AAAAAAAAAAAAAAAAAAAAAAAAAAAAAAAAAAAAAAAAAAAAAAAAAAAAAAAAAAAA
AAAATTACTCAATGGAGAGCTACGTCAAAACTTTGCTGGTGCAGTGTAGGCAATTCGACG
ATAAGATGACGGACGGAGAGTTCATAGAAATGGTGATCGCGCACTTTGGTCCACAAGTGC
AGTCACTCATTAACCCCGTGGTCATTCGTACGATACCAGAGCTGCTAGAAACCGTCGGTA
ACCTAGATNGAATCGGGAAAATGGCCGATAATCTGGCGAGGCAAGACGCGGAACGAAACC
ATGGCGAAACGCAAAGCGAGGCTAAGCGACCGCATGGCGGCAATAAAGCTTCCTTTTCTG
ACGGACAGAACGGGAAACCTNCCAACCAGAATTCCGGCAATCGCAACGGAGGGAAGAAAT
GGAAGAACGGAGATGCGCGATGGANGGATGATAAAAATCATCAGCGGTCGGGAAACAACC
GATCCGCGTATCCGGAAGAATTCCCAGTGAACGCGATCTCGATTGNAAATGCGGAGCCNG
AGATATGTGCAAAGGCGACGGAGAAAAATGTGGGCGGCGTTAGCAACGCGTCTAATTCCC
CGCCGTCACAATGAGGNTTTCCTGGGGACGCTCCAAGCGCCGACAGCATTTGCCTGGGCA
GTTTGGNATATTGGCGCGGCGAAGGACCGGAAAATATCGACGAAGNAGANGATATGGGAT
CCGGCGACAGCCTCATGACACGCGCGAAGTGTCCCCGNATAGNTGTTGTTGCATATGGCA
TAAGGGCGAATGTTTTAATTGACTCGGGATCATCTGTCTCTGTAATGTCTAAGAAGTTTC
TGCTACGCTTGAAGGATAAGAATCCGCGGCTAAAAGTAATTCCCACAACGCAAGTTACGG
TGGTTCCTGCAATAGGAAAGAGAGAAAAGATCGTTAGCACGCAAGCGCTTATCCCCGTGA
AAATNGCAAATAACGAATTAATGTTGCCACTTCTTATAGTACCCGGTTTGACGCAAGATG
TGATCGTTGGATGCGACCTCTTAGCAAAACGTCAAGTAATTTTGGATTGGGGAAAGAAGA
CGGTGGCGAATCTGATTCCGGAGGTGTTGCATTGGGAAGATGAGGTCTGTGAGCAGAGCC
TCGGAATAAATGTTTCCAANCCGATGCAAGACACCGCGGGCTGCGAAGGCGATTTAAATG
ACGGAGGAAGAGCTATAATGTGCGCACTAGGTGACGAGCGAAATCTCATACTAGAGGACC
TAACCGGTAAAGTGCGGGGAAACAAAAACTTGACGCCAGCGCAAAAGCAACAGCTNTGCC
AGATGCTGACAAGCAATTTGCAGGCATTTTCTTACCGCCCTGGGGAGACAAAGGATCA
>VvP24XO4-1420#Unknown
TACATCACGCCAACTTGCAAGTGTGTACGTAAATGTAAACGTATTTTATTGTGTGTATGA
ATTGTCATGAATACCAATAATAATAGCACTGTTTTGGAACATCCTTGACAGCAAGGAATA
AAGCGGGCCACAGGAGACCCGATGACAAGGAGAAGTTTTATATAACAACAGAAGAGNTGA
ACAAGAGAGAGAGATGTAATGGAAGCGGCAAGAGNCGAGCTAATGTTGAATAGTTCGACT
TTAAGCTGTCAGAAAGACGAATTGTATAAAAATTGTTACGGCTGCGGCCAAGAAGAGAGA
TATAGTTGTATAAAAAGATAAGTTGAGTGCAATATNNTGTATGTGAGNCTGCGGAATAAA
TGTGTATTCAAGTGAACNTGAAGTGATTAATATTGGTAAAAAAGTTGACGAATCTCTTTA
CGTAGACGAGAGAAAGAAAGGTGGAGTATAATTTTCCCTTTCAGGTAAAAGGAAGTACTT
TGATATAAAATNTGACGCGAGAGCCCACATCAGANGTCGCCTAAAGAAACATCTCTTTGC
TAGGAGGATCCAGAGAAATCGANAAGAAGTAAATTATTGTATTTGTAACGAGAGACGGTT
TGGAGTAGTAATTTA
>VvP24XO4-908#RC/Helitron
ATATATAAAAATCTCGCGTCACGATGTTCGTCCGGGATGAACTCCGAAACTACNTAACCG
ATTTNGATGAAATTTGGCTTACTGTGTGTAATTTGGTCCAACTTAAAAGATAGGATAGTT
TTTATCTCGATTATNGACCTCAATATTTATTATTTGCGAANTAAATGTTCATTAAATGTT
TGTCATAGGACAAT
>VvP24XO4-616#Unknown
ATAGCTGTGGNCAGAGTAATTGGCGGGTCAGTGTGAACGCGCTGTTGCCGTACTTGGGAA
CANTCTCGCGATGCGCTCTCTCTCTATCACTAGAAAATTGCAACGCTGAGCGNCCTGTGT
TGCCTAGTNCGAGCGTCAACAGCTCGCNACCCACCCCCAAACCTTCCACCTCCCTTTCAA
TACAAAAAATGTGTGAACCTGNGAATCGGAATTAGAAAGTGTCAGTGTGAGTGTGAGCTT
GCTCGAGAGAGGATATTTTGATTTTTAGCGATTTGCGATTTTTACGTGCGATTTAAATAA
TTCNTTTTGGTTATTTATTAATTATAGTAATTTAGTGTAATAATTTTACCGAACAAAAAG
TGCAGTAACTTATAATTAGGGNAATTTAGCAAGAGAATCGTGCTACTAAAAATGGATACT
TAGGAAGAGACTTATTCTCCTATTCCAGGTGTTTCCGGACTAACGACTCCCAACAAGACG
CANGTCATCGACAGCAGAACCACCGCGGCTGAAGCAGACAACAGAGTAAATCTATCATTC
ACAATGTNTATAAATATTTCAAACTTCTTGTGGACAATGATCGTGAAATTTTGTCTTCTA
CATGTACGCTGGTAGGAAAAGACTTGAAAAATATGGACGTACTTGATATTGATGAAATAA
AAAACTGTAGTGATTTGTTACCGCAAAAAACAACCATATTGCGAAAAAANTTAGGGAATG
GACAGGCTATTTGCGCTGCAGCTTGTGGTTGTCGGTTTGAGAACTGTCCAGCGCGTGTGT
CGTGAGGGAAAATAACCTACGTTTGTTTCTCGAAAGAAAAATATGAAACAATACAGCACT
CTAACAAAGCTTAGCGACTTTGACAGTCCTTTGTCAGGAGGACAGTACACGAATTTTACG
ACAGTGATGAGTGGTAATATATAAACAGATAATTTTGTCGTTAATTATGCAAGTTTTTCA
GTGCAGAGGATGACAAAATAAAATTTTGATTTTAGTTATAAATATACAAACTGAAAATAA
AATTTAACACGTGGACTTTTAGCCACAAATAAAAGAAGAGTATTTCCATAAGTTTCCTTA
GTCTGTCGAGAATTTTATTTTTCTGCGCAGATAATAGAATAATAAATAACAGGTCTTTTG
AAACCTCCAATTATATTAAACGCATCTGCAACGCATAACTTTCTTAACGAAATGACATGC
ATCAATATTTTATGACAGAATAGTGATCATAAATTACTTAAAACACGTTACAAACTATTA
CTACAAGTAAAGAGGTGAATACAACTGTTANGCGCGCGGCTTGGCAACGGCGCATTCGAN
GCCACCCGCCAATAGATCTGGCCACAGCTATAG
>VvP24XO4-493#Unknown
CAACGTCTTACGAAACAATTAGAAATGACGAAATGTTTCCCTAACAGAAACAAAAATATC
CGAAAAGCTCCTTACTCTAGAAAACACACACAGTTTATCAATATCTCTGTGATATGTGGT
GCTGCTATCTAGCGGTAATGCGATCACTCCTTATCGACGCCAGCGA
>VvP24XO4-1088#DNA/hAT-Ac
AAAAAAAAAGAACTCAAACTAGGGATGCTCGATATACATCGATGCATCGAAAACATCGAT
GTTTTTATTCGATGCATCGAATNAATCCGATGCATCGTTTACTTTCGATGTTTAACGATG
CATCGATGTTTTTCATCGATGCATCGAAAAAACACATGCGTTTTTTCGACGCGATACGAT
TAGTTTTAAAGCAAAACAAAAACAGGAAATTGTATCGCTATACGTTATTTTTGTCACCTA
NAAAATCACATTACATTTTTTTACTTNAACATAAAACAAAAAAAAACTACGCGATACGAT
TGGTTTTAAAGCAAAACAAAAAACGGGAAATTGTATCGCTATACGTTATTTTTGTCACCT
ACAAAATCACATCACATTTTTTTTTTAATTTAACTTNGATAAAACAACAAAAAACTACAG
TTGACATGAAATTTCCCGACAGTGTAGGGCGGAGTTACACCTTAGGGCAAGGCTAAAAGT
ACCTAGTAGGCTTCAAAAATTTGCTTAAAGTTACTGCTCCTCATTATAAAATACCCAGCA
GAGCAACTGTGACACGGTGGCTTGATGACAAGTATGACGTCTTGGCAACATTAATAAAAT
CAAAACTCTCAAATGTTGAACACCTCACATTAACAAGTGATATATGGTCAGACATGCAGA
TGCGCAGCTTTTTGGGTGTCACAGCGCATTTTGGTCTAGACACAGTGTTCGAATCAATGA
CATTAGGAGTTTATCAACTCAATGAAAGTCATTCATCGGAATATATAGCAGACATGCTCC
TTAAGACCTGCAACGATTGGGGATTTGATACGGACAAAGTCTCTGCGGTCGTTACTGATA
ACGACCCGAATATGGTAAAAGCTGTGGAATTAGGATTTGGAAAGAAGAAGCACATCCCTT
GTTTCGCTCACACACTTAATTTAGTTGCTCAAAATATTCTCAAAATACCTTTAGAAAATA
TATTGTCAAAAATAAAGACCATTGTTACTTTCTTTAAACACAGTTGTTTGGCAAGCGACG
ATTTGAGAAAGTCAGTAAGTGCTGAAATAAAGTTAATACAAGGCCTGCCAACACGCTGGA
ATAGCACATATTATATGATTCAAAGATTTTTGGAGCTTAAAAATGTTGTAAGTGATATAT
TGATTTGCCATAAAACAGCACCTCCAATGCTGACTGGTTTGGAATTAAATATCGCGTCAT
TTCTTCTTAACATACTACGCCCACTTGAAGCAGCAACTAAAGAAATATCTGGGGATAAAT
ATTGTACCAGCAGTAAAGTGATCCCTTTAGTGCACTGCATGCTTTCAAAACTCAAATCAG
TTGAGACTGATGAACCCTTAGTGATGGAAGTACATAAGCTCGTCCTAAAAGAAATCAACA
AACGGATGGGTGCTATCGAACAAGTTTCGTCTTTAGCTATCGCGACCTTATTGGACCCAC
GGTTCAAAAAACTACATTTTGAAGACCCGATGGCTTCAAATGCTATTCAAAAGATCAAAG
ATATGATGAAGAGGGAGCTGGAAGAAANGCGAACAGAATCTGATTCAGATAGTTCGGACA
AAACATCGGAAGATTTCAGTCTTTGGACCGATCATCACAAACTAGTTCAAAGAAACTGGA
AATCAAACAAGACCGAAGAAAGTGTTTCCGACGAGCTGTCTGTCTACTTGAGAACTCCGG
TTGGCCGGCTTNGTGAAAATCCGTTAGAAGTATGGTCCGATTATAAACAACAGNTTCNAA
AATTGTACAAAATAGCTTATAAATATTTAACTGTGGTAGCCAGCTCAGTGCCATCAGAAA
GACTTTTTTCGAAAGCTGCACAAGTTTTAAATCAACAACGNAACAGAATTCAAGGAAAGC
GGGTTAATAAAATTTTATTTATGCAAAGTTTAGAGAGAAAATATTGGGATTTATAAATTC
NAATTANATTAGAATCCCAACACTGCCTCTCTTTCAGCGTTTCCTCGCTTTA
>VvP24XO4-2994#DNA/hAT-Blackjack
AGGGTTACCAGACGTCCCCGTTTGCCGGGGACAGTCCCCGTATTTAGCTCTCTGTCCCCG
GACAGATTTCGTCCCCGCAATGTCCCCGGATTTTTACTGTTGTCCTCAGAATTTTTTTTA
ATCAAGCGAGAGTTCTTTAAAAGCCCTGATTTGCTAATGCATTCGTTTAAAGCAAGAGAT
ATGAAGCGCACTTCTTTCCTTGTACGTGCCTAGGAATAAAAGAAAATTACAAGGATACTG
CGTCTTGGACACAACAGCTTTGGAAAATCAAGTCTCCTTGCTGTGTGCAACATGGCTGTC
TGTGATCCTCATTTAAAATACAAAATATAAACAATATGTGGCTTTTAAGTTAACCCAACC
TTTAATCATATAACTTATAAAAGTACAACGCGTAATTAGGACAAATGCCGAAAGCGTCCC
CGGATTTTGGTGAAAAAGTTGTGAAGCGTCCCCGGATTTGGAGAAAAAATTCTGGTAACC
CTAA
>VvP24XO4-152#DNA/TcMar-Tc1
AAAGCCAAAACGTTATGACCACTGCCCACCGCGAGATTGAATGCCGTCCGGTGACGTCGC
NGGTACGTCANGCGGTAAGGAAAGTATNCAAGCGGAGCANAGACGCATGGGGAGTCATTC
TAGCGACGATACGCGTGGCGAATGGGGAAATCCGCTGACATAANTGANTTTGACCGAGGG
CGGTTTGTGGGCGCGGCGCCTGGGAACGAGCATCTCGGAAACGGCGAGGCTGTCGGCTGT
TCGCGTGCTACTGTAGTGAGCATCTATGGAAAGTGGTTGAAGNACGGTGAAACCACGAGT
AGGCGACGAGGTGGTGGACGTCCACGCCTCATCACAGAACGTGGAGGTCGGAGGCTTGCC
CGCTCTGTAAAGCGGGGCGATCTGTGGCAGATCTGACGGNAGAGTACAATNCTGGTGTTC
CAGAAGTGTTTCGGAGC
>VvP24XO4-2301#Unknown
AGTCGAGTCTCAACCTTCGTAGCGATAACTTCCGTGTATCCGCGAGGCAGTGACTTGTGT
GGATAAGTGCTTACGTATACCCGNCTGACTCTTCCCGAGACCGCGCAACAGTCTCTCGGG
ACTCTAACCGTGTGTTTCACTACAGCCACCGAAATAGTGATAGAAGCAGCAAATAACATC
TAATACAGCTCAGCCCCAGCCCTCATCCGCCATGTACGGCGGTGAATATGGCGAAGGCGG
ACAATACCTGATGCAGCCAACGACGCANCGTCAGCCAAATGGCGTAATAAACATGGTTCC
AGCGGTAGAAGAAAACAACACAGGTAGCCAGGTGCAGCAATATCTGCACAGCGCAGACGA
TGAACCGACGGCAACCATGGACGTTATAATTGCAACGTCTAACACATCGATTACATCGCC
GCCAGCTGACAACAGTGCACTAGATCAACGAGATGCACCGCTATTAAGAGAAGAAGAAAT
GTCAACATACGCACCCCAGAAACGCCCATGCGTCCCGGGATACGACAACGGCAGCGGAGG
TGAAAACATCAAGGTCCCCAGAATAACACCACAAGACACATCATCGGCAGACATCAACAT
GGAGACAACGCCGCCGGAAAGTGCGCAGCGCCAACAGACAGCAAGGACAAGCGAAAACAT
CGGCTTGCAGGTAAACGGTGCAGTGGCAGCCTATTATGAAAGCTACGACTTGGGCCCCTA
TTATGTGTTCATAGAAAGTAAAGATAGAAACATAGGTAGGATCCACCCCATGGCCATTGG
GCGCGTCCTACCTATATTCCCTCAGCCACGAAATAAGTAACAACATTATACAGATAGCTC
CAGCGGGTCGAAACCGGGTCAAAATAGAGATGAGATCGGTCGTATCGGCCAATAGCCTTG
TTCAGAGCACCGTCTGGCAGCATAATGGCCTACTGGCCTACATTCCTCTCTCCTGCATCT
CACAGCAAGGGGTTATAAGAAACGTTATGACTGAGCTAACGGAAGAGGAGATAAAAACTG
TGGCGAGGTGCGAATATCGCGTGGTAAAAGTTAAAAGGTTTACAAAAAAAATTAAAGAAG
ATGGCCAAACAAAAGAAATCCCACTCCCCGTATGTCTACTGACGTTTAAAGCACAAAGGC
GTCCGAATTACGTGTACATACACGGAGTGCGGTGCCCTGTAGAACAGTATGTCAAACCAG
TAATGCAATGCTTCAACTGTCTCCGGTATGGACACCCTAGCAACCAGTGTAGAAGTAAAA
AACGTTGCACCTTCTGTGCAGGCCCGCATGACGGAAAAGAATGCGATAAACAAAACTCCC
CAGTATGCGTCCACTGCAATGGTGGACACCCATCTTTTGATAGATATTGCCCGGAATATA
TCAGACAAAAGAAGATAAAGCAGGTAATGGCCCAAGAAAATGTAGGGTACAAGCAAGCTT
CAGAGAAAACTAACACCGCATCGTATGCCAGTGTCGCGGCAAGATTAGAAAGAACTAACA
GGCAACTTCAAAAAATGACAACTTCTCAAACAAATTATGAGCAAAGAAACTACAATACCG
GGCAACACATTATCGCAGACGCTCCCCCTGTCGTCCTGGCACAACCACCTCAACAGGATC
CACTTCCTCAGCCTATAATTATGCAGTCGAACACCCCTAATGAACCTGAGAATTTCCAAC
TAAACCCCGGATCCAGGGACCAGGTGCCCACTCCTAACATCGGAAGTCACAGAATAATTG
ACAAAAGCACAGGTAGTGGGGGAGAAACTTCGTATAAAGAATACTGGATCCCATCTAATA
GGAACATTGAACCCATTGGCCACAATCCATACCCTCCTCTCCCTGGCAATAACCTACAGG
ACCCTGTAATAACAGAATACTATGCGAACAAGATGTTTGAAATAATAATGTGCATTCTAA
ATCAGTTTGCAGGAAATAATTTGCTCAATCCAACGCAATACGCCCCAAGCGTAAAACAAC
TTCTGCTANGATCGTTATCGCCAAACAGATGGGAAAATGGCGGCNCCCTTTAGAAACACG
AGAGCAACACTGCAGGACGACACAATTCTTCAGTGGAATGCGAGATCTATCCGGGCTAAT
AAGGAGAGCTTGCTACAGTATGCTTCAAAGAATAACATAGCCGTATTGGCCGTAAGCGAA
ACTTGGCTGAAACCAGACGAACNATTCCACCTCAAAGGATATAATGCCATCAGATCCGAC
AGAGCAGACGGTTACGGGGGGTCTGCCATCTTAATTAGAAGCGCCATNTATTACGAACAA
CTCCAACCCTGCACTGGAAACCCAGACTTCAACATATGTGCCGCCAGGGTACGTCTTACC
AACAAATTAATAACCATTGTGTCAGTATATAGAGCAGCGAATAANAAGANAAACAAGCAA
TTTATCACGAATATCCTCAGACAATTGCCAAAACCGGTCATCTTGTTGGGAGATCTCAAT
GCACATAATACAGTATGGGGATGCCAAAGCACGGATAAACTGGGGAACATAATCGCGGAA
ATATTAGAGGAAGAAGATATGGTGGTACTGAACAACGGTAATCCAACCAGAATTAATGCG
CCAGGGCAAGCACCATCAGCAGTGGACATCTCCTGCGTATCGTCGAACATAGCTATAGAC
ATTACNTGGGAAGTAGTAGACGACACACTGGGATCAGACCACCTTCCTATCCTACTTCGC
CTCCAGACTGACTCCCCAGCCAGGCGGTTGATATCCCCTCCTTATAGATCTCCCTATAGA
TGGAAAATACACCAGGCGAACTGGAANAAATTCCAAACAACTATGGAACGGCTGACAGCT
TCATGGAAGTGTAGCGGTAACCCCGCACTGGACTATAAATCCATGACCAACGATATAACC
CAAGCTGCCATATCTTCTATNCCTGCTCGGAAACCAGTACATATTATGAGGAACAAAAGC
ACTCCTTGGTGGGATAAAGAATGCAACGAAGCCGTCCAAAGACGCAGAGAGACACTACGG
GCATACAAAAGCTGTCCCACGATCGANAACTATCTGGAACACCGTAGAGCTCAGGCAAGA
GTGAAAAAGATGGCCAAGAATAAAAAGAGAGAAAAATGGAGAGAGTTTTGTGGAACCTTT
AATAAAGAAACGCCNTTATCCGATATATGGCAAAAGGTCAGAAAATTGAAGTACTCATCC
ACCCAGGCAGAAGCAAAATCACCCNTAACAACCGANCTATTAGAGAACATCCTTGAAAGG
CTAACCCCGCCGTGGGTAGAGACAAATCTNACAGAACCAAGGGCAACTGAANCACACTTC
CTCCTGCAACCCTTCCAGCTGAACGAATTCAATATTGCATTAAAGCAAGGNACGGACTCA
TCACCAGGACCTGATAACATCCACTACGGCATGCTAAAAAATCTGCCAGATTCCGCAAAA
ACGAAGCTATGCGAAATACTTAACAGGATATGGTCGGAAAGGCTACAAATAAAAGAGATG
AAGACTGCGCGGGTAGTTCCCGTGAAAAAACCTGGAAAAGTAGGCAACAACGCAGAATCC
TATAGACCCATAAACCTACTGCCATGCACCTACAAAGTACTGGAGCATATGATAAAGCGG
AGACTGGAATGGTGGCTGGAACACCACGCATTAATTCCGGAAACGCAGTACGGCTTTAGA
AGAGGCAAAGGCACCATAGACACCTTAGCACACCTCACTTCCGGAAACGCANTCCTGCCT
TAGCAAGAGCAAATGCACGATGGACACCTTAGCACACCTCACTTCCGAAATTCACTCCTG
CCTTACCAAGAACAAATATATGATNGCCGTATACACCGATATAAACAGCGCATATGACCA
TGTCTGTGTACCGATCCTAGCCAAAAAACTTCGCATCTAGGGATACCGGACACATTTATA
GGAAACCTAATCGCACTACTTTCGGATCGNTGGTTGGAAATAACGCAANGAGGAACTACT
GTTGCNNGCAGAAAAACTAATCGTGGCCTGCCGCAGGGCTCTGTTCTGGCTCCCCTGTTA
TTTAACTTGTATACGCGTGATCTTCATTACTCCATGAACGGTAAAATCGTCATTCTNCAA
TATGCCGACGATATATGCATATTTATCATTGGAAAAACATGGGAAGAATGCCTTATGGTA
CTATCCGCCGAAATGNACAAATTCAATCAATGGCTATTCAGCAACGGGCTAGACATATCA
CCAGCGAAATCGGCAGTATCGATTTACAGCCGACACAGAATGCCCGCGATGTCTAACATA
AAATTAGGACCCTTTATCATCCCAGTTAAAAACGCTGTGAAATACCTGGGCGTTTGGATC
GATAACAGACTCAAGTGGGGTACTCACGTAAAAAATACGGTCAAGAAATGCGACAAGGCG
ATCAACCTCATCCGCGCAATAGCCAACGTAAAGTGGGGAGGGGATACCTCAATATTATTA
AGGCTGTATAAATCTCTGGTGAGACCACATATTGATTACGCCTGTATATGTTACGGTTCT
GCAACTAACACCGTGCTTAAAGAACTGGACAAAGTCCAATATAAAGCTCTGCGCACTTGT
ATTGGCGCTATGAAATCAACGCCTACCAACGCGCTNCTAGTNGAAGCACACGAACCTCCC
CTAGAGATCCGCAGAAGCTTCTTAACCGCAAAATTCCTNCTCAAGAATAGCCAGTACCCC
GGGACCAGACTGCTCAACTCTATACACAATCTCTCAATGCAATGCCTAACCGACAATTAC
TGGAGTAAGAAAAAAATGCCTCCCATTGCGGCGGAGTACCTAGAAACATATAAGATACGA
GCCAGCATACGTCAAAGCAGGAAAATGCTTACCTTCGAGACTCCGTATTGGGAAACTGTC
ACGAACCTGGAAGTAGACACAAGCGCGGAAGATAACACCCAGCTGGAAAACTACAGAGCA
AACGTGTATCAGTACCTACACAANCGATCCCACGTGGAACAGATATACACGGATGGCTCC
AAGTTTCCGGATGCCACTGGATGCGCCTTCTGTATACCAAGATCTGGAGACAAGGGTTTA
TTTCGGTTACCAACAGAGTNTNCCGTTATGAGTGCAGAGCTGACGGGAATCTTGGAAGCA
CTNAAATACGCAAAGACCTCCCCTTATAGCAACCATGTAATCCTATCAGATTCAAAGTCG
GCATTGCTTTTAATAAAAAACCACCATAGGAAAGTGCACAACGACTCACGAGTACGCGAC
ATCGTGAACGCAGTTCACGAATTAAAACTAGCAAGTAAGACTGTAGAGTTTAAATGGATC
AAATCACACTGCAGTCTTCCGGGCAACGAGATGGCAGACCGATACGCCAAACAAGCCGCN
CGCAGCGGTGCGANACGCAACAATACGATTCCTCTACCAGACGCAATTNGACAGATCAAA
AGCAACATAANANCCAAGTGGAACACGGAATGGAAGAGCTCACTTTCGATCAAAGGCGNA
CATTACGGNCGCATTCACCCGGAAATACCCTCTCATCAGTGGTATGAGATACATAAGTGT
CCCCGCAGACTCAGCACTTGTATCGCNAGACTAAAATTCAACCACGGCTGCTTCAAGCAA
CACCTTCACAGANTNCACGTCGTAGACTCTCCCAACTGCCCTTGTGGGGAAATTGAAGAT
ATAAACCACCTGCTGTTTGGCTGCCGACGGAAGAAGNTGGAGTCAGACCTTCTCTAGATN
CNCTCATGAAAGNAGGAATTCCGTTGCCCACTTGCGCTGCCNCACTCCTTGCATCTGAAG
ACTACGCNGTTTATAAGATTTTGTACCAGCATATGGAAAATATTGGTGTCACAATTTAAA
TAGCTGTANATAACATGTATTTTAATTATACTCTCTGGAGTATTTGTAANATATTATTAT
CGGTATATTATTGTGTTATTCTGCAAAATGAAAATGGCTGATTGCGTGATNTTAGTATTG
TTATACCAGAGATGTTAATCCGTAATGNAAATGGCTGTATGTAAATGTATCATACTTCTG
GTAGAATATTATTGTAATTATTCTGAAAAATGAAAATAGCAAGTTGCTGGATACCAGCAT
TTGGGTGATGTCACAGTTTATAGTCAAGTAAGAAGTTTTAATCGCGGTATATCACTATTG
TTATAGTATTGATGCNTTCCTCTCCTTTAAGTGACACAATTCAAACAAACTCAAACAATA
TGTTTAACTGCATTATATTATTATTGTTANATNATCGACGTTATTCGGTAAATGTCTANT
GCATATCTACCATTGTTATGTTATTGATGTTATTCNGTAAAACGAAAATGGCTAATTGCA
TGATATTATTATTGGTATATTATTGATGTTATTCTGTAAAATGNAAATAGCTAATTGCAT
GATATTANTATTGTTATACCAGAGATGTTAATCTGTAANANGAAAGTGGCTGTATGGGTG
CAAGCCCAAATGCCAATAAATTAAAAAAAAAAAAAAAAAAATT
>VvP24XO4-1742#DNA/TcMar-Mariner
ACGAGGGCAGGCTGAGAAGAAATGCACACAAGCTTGCAGAGCGCGAACGAAATGACCTTC
AGAAGCGCGCCCGGTGGCATGTGGAAGTAACATTCCCCTCTATACGCATGCGCAGGTTTG
AAGTCGTTGAATTCATCCAGTGTATTTTGAGAAGCGGAAGTATGGAGACGTGTTCTAGTG
CTATGCCAACGCGAGTTAAACAGCGTGCTGTTATCGAATTTTTAACTGCTGAAAAAGTGA
CTCCTACTGAGATTCATCGTCGTTTAAGGGTGGGCGGTAAAATTTCGCGATTGCGAGCCT
GGAAAAGCCATAATTGTTGATGAAAAACGCAGCGGACGTCCGATCACTGCCACAGACGAT
AAACATCGCAAACTCGTCGACGATTTGATTCAAAATGACCGGCGAATCACTCAAAAGCGT
ATCGCAAACCATATTGGGATATCCAAGGAACGTGTCGGCTTCATTATTGAACAATTGGGA
TACCGTAAAATCTGTGCACGATGGGTACCACGCCGTCTGCTCTGCGAAACCTGAAGTTTG
AACCGATTCCACANCCTCCTTACTCCCCCGATCTTGCGCCTTGCGATTTTTATTTTTTTC
CTCTACTCAAGAGAGACCTCAAGGGTAATCATTACACCTCGGACGATGAGGTGAAGGCAG
CTGTCAAATCCTGGATTCGAGAAAAGTCGGAAGAATTTTTCAGTGACGGAATAAAAAAAA
AAACTTGTTACACGTTGGGAGAAATGTGTTAGCCTTAACGGTGACTATGTTGAAAAATAA
ATATACGATTTTGAAGCTTAAGAATTGTACTTTAATGTACTTTTTGCCCGATCTTGCTAT
TTGTTTTTATTCGTGTTCTACAAGCATGTGTGCATTTCTTTTCAGCCTACCCTCGTA
>VvP24XO4-1239#DNA/TcMar-Tc1
TGGCTAGTTGACTAAATTTGAAAAATAGGTTAATACTTTACCTTATTATCTATTTTACTC
AAAAAACGTATTATTTTTCAAAAAATCGAACATTTACATTATGTATTTTGCATTTTAAAA
ANGGAATTTAAATTTACCGCGAAAACGCTCAAGACTGTCATGGCGTCTTGAATGACGTCA
CGCCGCCCGAAACGAANCAAAGCAGTCTGTGTATGTATATGGCAGGTGTCAGATTTTCTT
TAATTAAAAATGAATTCCTCGTTTTATAAGTACTGTGTAGTGCCCCAGTGTAAAAGCACA
ACAATAAAAACGCCAAACAAGTTATTTATATATGTTCCAAACAATGAACAGATACGGAAA
AGTGGTTAAAACTTGCAAGGAGGGAGGATGCTCATAGTTTATCTGCAGATTNAAGNATCT
ATTTTTGTGAAGACCATTTTGATGTAAGTGTTTGTGCACAATATATTTCTAAATCTAAAG
CAAAACTGATGAATTTTGCAGAACCACTACTTTTCAAGTANTGACAACGTAATAAGGTAT
GAGTTNAGGTTGTTTTGGTTTTATGATTTANAATCTTTCTTTAGTGTTACGTTTAATATA
ATAAACACACTCTGGCAGCACTTTTTTTTTTTTTTTTTTTTTTTTTTTTTTTTTTTTTTT
TTTTTTTTTTTTTTTTTTTTTTTTTTTTTTTTTTTTTTTTTTTTTTTTTTTTTTTTTTTT
TTTTTTTTTTTTTTTTTTTTTTTTTTTTTTTTTTTTTTTTTTTTTTTTTTTTTTTTTTTT
TTTTTTTTTTAGTGCCATAACTTTAAAATTTGCCACACCTGTTTTTGAGNATATACTTTT
CTAGAAAAGGTGTATATGAAAGCAAAAAGAAACGTACCTTAGACGTGATGCGACTGAAAA
GTTACGATACGGGCACAGAAATTAATAGTACGAACAACAACCATCTCCAATGACGTTATT
CACGCCAAAGATAGTATCGAAGCGAAGAACGAAATNTTTCGTTATTTCGCCTAGGTCTTC
CTTCTGGNTTAGCTATTTAGCGCTTGCTTATACTTCGCAAATGTAACNTCAAAACCATAT
CAATTAACTTACAAAACGTACGTCTAAGCAATAGGTTATTGTTTACGAAACTGAATTTAA
GCTATAATGTATANTTGACACTTGTGTATACTTACATCGAAGTTTTAACATTGCGGAATT
CCGACGAGCAAAAGTCGATGTTTGACGCGAAAAATCTGCCAAGNGCTACGGCGTCAATTT
TGGGCAAATTGCTACTGTTTGCTTTGCTAAATCCTNGTTCCATAGTGAATTACACTTGTC
TTTCAGCATATAACTGAGAACAACTGTATTAACGTGACAGAAGTTGCTACAAACGAANAA
TTTACCANGCAACNTGTTCTGTTACACGAAAATGTCAACAACAACTTTGGCGTCTCGGGA
CGCTGTGACGTAATGCTTTCTCATTGGCGTTCGCGGTCACGTGTCACTGAATGCCTGATT
TTGTCGAATTTATTTTCTAAAAATAATAATAATCTTTATCTTTTATAATAAATAATTTTG
TTTTTTGTTATCTCCTTAGCATGATTAATCA
>VvP24XO4-1599#Unknown
AAACATGTTGAGATTCAGACCTTTTTCCTTAGCTGCTTTANTAATAAGGTTTCTGTGAAC
TTATCCGTCTAGTGCAGCTAAATAAAAAACTTCGTTTTTTGGCAGACGCGTTTCGATTTA
TTCAATCATCTTCGGTGCCCTAGAACAGTTTTATTTACATGTTTTGTTGTTGTTTATAGT
TTGTTTATAATTATAATCTGTTATGAAGTGCTANGNNTATTACATTCTACTTACAGTTTT
TGTTTCCTATTTTCACATTGAAGTCTGGGGAAGTTCCATTTCAGTGATTTTTCTGTTGCT
TTTATGTGTTCCGCACATATCCTGAGGTGTCTTTCTATTCGCACNTACTTTCTTCATTTT
TGANAAACACGCTATTGTTTACGCACTTTTGTTTGCGTAACCACTGTACGAGCGTTTGTT
ATTGTTTACATTGCTGTGTTCAGAGATGCT
>VvP24XO4-3812#DNA/Zator
CATCCATAAATTACGTCACACCTTGAGGGGGGGGGGGGGTCAACAAAGTGTGACATCGTG
TGACAAGGGGGGGGGGGGGACGTGTCATAAACTTTGTGACGTCACATGCATAATTTGTAT
CACTTTTTGGCT
>VvP24XO4-1230#Unknown
TTTTTTTTCGTATCGGCCCTGGCGGACCACGAGACACCGGCACCTGTGCACAGGCGTCCG
GTGTGTAATTATGAGAGTGGGAGGACATGTGCCCTACCCGTGATAGAACCGGATTTGTCA
GATCCGGAGCAT
>VvP24XO4-224#Unknown
TGGTGGCTTCCCACGGCCCGTGGTTTTGTAGGCCGCGCCACGCAGCCGAATTGTACGGAT
CAGCACGCGCGACAGCTCCCTCACCACGCCAGCTACCCCGGGCGTTTGATGTTTACCGAC
TGGGCGACGGATAGAGGCGCGCCGTCCCTGCCAGCACAGGCGGGTCCCTTCCCGCGGCCC
GCTGTTGATAGCTGGACCGGCGCGGCCGGCAAATGCACGGGCCGTGGGAAGCCACCTT
>VvP24XO4-838#LINE/Penelope
TTCCCACCGGGGAAGCGCGTCAATTTGATGCGACGTTTCGAAGTCNCTCTCCGACTCCAT
CTTCCGGCGGAAGATGAAGTCGGAGAGCGGCTTCGAAACGTCGCATCAGATTGACGCGCT
CCCCCGGTGGGAGGCCCGAGAACNTTTTATACAGTTGATACACCGGGAAAGCCTNCATTC
TTTC
>VvP24XO4-1860#Unknown
GTTGTTTTCTGACCCTNATGGTATTTTAGGGTTATGGAAAGAGTGTCGACTATAGGTGCA
AAGTGTGTCGACTTNAGGAGCAGGGAAGAAGTTNNTNNTTTTTTTCTGTAAAAGTATTTT
CCCGTACTTACATTTTGTTTGCACTTACANTTTACCAGCAACTGTTATATATAATGGAAC
AGAAGTATTCAGGATGCAGAAAATGACTTTAGAATGCATAGTTATTAAATAGTATGGTCA
GAGGCTTCGAAAATGGAAAAATAAATTCTTAACGTGTCGACAATAC
>VvP24XO4-723#DNA
TATCGACTATGCGCGGCTGCCGCGCGAGCCATGTTCGAGCGCGCCAAACCGGTTATTTGC
CGCGCGAGCCATTTCTGTTGACGAGCGCGGCTCGCGCGGCAAACTATCCAGGCACNGTCT
TTTCGTGAAGCCACCGTGGACGTTTCACGTGCACGAGTAGCTGCCACTTTCACTGTGATG
CATCACGTTGTATACTAGAAACCTAAACGAAAAGTGCNTTGGTGGATANGGAAATTGTAT
TTTAATAGAATGCAGTATGGTGNGAAACTCATGGAAGACATGAGATATGAAGCCATCGAG
GATACAATAAACAAATTTTACGAGAATGACAACGGTAGAGTTCCTAAAATCATTAATTGA
GCCAGTGAACACTCAATTTCGGGAGGCGATTTCAGTTACTGAAAGACGCTGTGACTTCAA
GATTTCTAGCAATTGGAGACTCGTGTACTAGCCTGCAATACCTTTTTCGAGTNTCAAAAC
AATCATTTTTCGAACAGTTCCAGATGTTTTTGACGCATTATGCGAAGCTCTGAAAGAATN
GGCAAAGATAAGGNAATAGCACCCATTTTATACTAATTTTTTTATTGCTATTCAATTTTC
TGTTGCCATTCTTAACGAGAACTTACTCCTTACTTAGGTAAAACGTATTGAGTTAATCAT
GTCATTTGGCGATTCTATAGATTCGTTGATTGGAGTTTCAAGTGATGGTTGTGGTGGTGA
TGGAGGTGATACCATCGGAATCTGATTAGGCTGCACATTTGCTATTACACAAAAAATTTG
GCACCGTACAATTGTATTAAAAGGCGGCAGTTTTCGTTATCCACGGTAACAAACTGTCGC
TGTGCCGCGCGAGCCAACTCGAGCGAAGACACNTCCGTCTTAACTGCGCCTAAATACCGA
TAGACTGCAGGCTGACCCGACCCGCNCACAACGCATCGGATCGTTTATACTGTGACATCG
CCGGAGCGCACGCTAATAATTTGTTTTTAAAAGTAATTAATTTTGTATTTACCGTAAGGC
TAACGACGGCTCTTAATATAGTATTACATACAGTACCTACAAAAAGTAAGACTTTTATTT
AATAACTATAGTTANCTGCATTCGTTTGTATTTTATTTATTTTTATTACCACTAAGCGAT
TGTGAAAAAGTCGATAGTGTAAGAGCTAATTTTGTGATAAAATATTTATTACTCTTGAAT
TTACAGTATATTTGTCCTAGGTGCCCGGATTCGCCTGGATAAGAGTTGGGTCGGTCCAAC
GGTCAAGTTGTTTCTCATTCTGTGCTCGTACCTATACTGCTACATACGGTGTTACAGCCC
AGCTGCTGGGTACCTTCCTGAAAATTACAAATTTTCTGTAGATGCTAAAGCCACTAATTT
GAAATTAAAATTTAATAATTGTTGCTTGCAGANTTACGTGCCTCTGCTAGTATATTCTAA
TTAATTTGTTACTCGAACTTTCTGTCGCTTTAAAAATATCTATGAACACTGCGAAAACAT
GTTTCATCGCATTATCATCAATCAGCAGCTAACGATGCTAAGAACTTCTCGGAAAAAATA
CCGGTCGCTGTAATGACGAATACTGCTCACCAGAAGGAAGTAGAAGACAATCGATAAATC
GTGTCATCTATAATATCTTCGATTATTTTCTGTGGTACACCGTACAAATGACTTGCCTTT
AAGAAGTAAAGAGCAACATCAAGGTGTTCTTGAAGACCTGCTGAAACTAAGAATTGATTC
AAGTGTCCTAGTTTTGAAACAGCATATT
>VvP24XO4-1594#DNA/hAT-Blackjack
GGGTTGCCACCTTTTTTGGAANAATAAGAGTACATTTGTGTTTTGGGATGGCAAAAATAG
AGTACGCTTATAGGAAGATTATGTTTGAACACATATTTTTCATCGCTTTTTGACACATTC
AACAAATACTTATTCTTCCTAAACANTTCCACAGCATCTGTACAGTCTATATTTAAATTA
AAATATATGATGAGCTCATACTTTATTAAGTTGAGCGAAGATTTGTTTCTTTCATCTCTC
CACTTTNCATTCATGACAGAAAAAACTCTTCAGTGAATGCAGAAGTGGCAGGNACGGATA
AAAGAGAAGAAATTNTTTTAAATATATTTGGAAAATCTTCACTTTTATTGAATATGTACT
GCCATTTTTNAGAAGCTGGCAAATCAGTAAAACTTCATATAAACGGTCCATAGCAATTTG
CAGTTTATGCAGGTTTAAAGCTTCAGTAACACACACAAAATGTTCANATTGAATGGGTGA
TANTTTAATANGTACACAACACACAAATAAACTCAGTGGCCAGTGGCACAGTCCACGAAA
CAAGAAACTATTTAAACAAAAGTGGTCAGCTGACTGCGGCCGAATATGACCGACTAATCC
CAAGACAGCAGATGGCATTTACGCGTCCACTGCACACGACNTATTCAGTCGAATGCGCCC
GAGTGACGGACAAATCCCAACGTTTCGTTCACTGTTTTATCGCGTAAAAAGTCAACCAGT
GANGTGAGAATGTGTATTGACTAAAAAAAAAGTATTTTAACTACTCTATTTCANGTGGGC
GCANTCTAAAACCTACGAAAGTATAATAGAGAACGGGTGGCAACCCTATCTAAACGGTAC
GTTACTTTCAATNACCATTTACGATAATTATCANNACCNTGTGGTCACGACGAGTTTTTC
CTCAGCGTGTATTGGCTTGGTGTGGTAATTGTTATAAANANTTGACTTNTCCAGTTCGTC
CACGATTTTGNTGTAAATGTATTGAAAAGTTTCTGGTGTCGATTCGCAGGTATGCGTGGA
ATCTGTNTGGGTGATTTTTCAGTTCCTGATATAAATGGTGATATTCACCNAGCGTTTGTC
TCTGTTCATTTATTGGGTGTNAACTGAACTGCCTTTACTAGCCGTAGAAAGTAGCCACCA
CTTTGTGGCTACTGACGGNCNATCATCATCACTATCGTTATCACTTNCACGAATCATTGC
AGCTTANACAAANTAACTGATACTCGAGNTAAACACAAAATCTAAACAATTTACGACGTG
TGGCACCTACGAAGGTTTGCAAAACACTGNCGAACGCTAGCAGCTGTACCTCGACATCGC
CGCGACATCTACCTTCACCGCGAGCTGCGCACCGCGACCTTCATCCCGCNACCTGCTCGG
CATGTTTTTAC
>VvP24XO4-223#LINE/Jockey
TCAGAAAACCATTGCCGCTNTTCCTAGTCCAGCCTTACCGCTCGCCAGAGGCAANTGAAA
TTTACGATGTACAGTATCTTCTCCGCCTCAAGGTGAGGGTAGAGGCATATAGGGCACCCA
CTGGTCCCGTTCAGTGCCATTCATGTCANAATTTCGGGCACGGGTCCAAAAATTGTCANA
TCGCACCGCGATGTGTCAAATGCGGAGGCGANCATCTCACTAAAACCTGTATAAAAAACA
GGACGAACCACCGAAATGCGCAAATTGCAAGGNACACATCCTGCTAGCTACAAAAAATGC
CCCACTTATCATGGAAATGTTGAAGAAGGGGATGNAGCAAAGAAAGCNAGGGGAGATAGA
GAAAGGAAAGCAGAAAGAGGGNAAAAAAACAACTGATCACCCCAACAANCAAACCAATTT
CAGNTAGAAGNCGCGCAGTTCCNCCTTACCTACAAACAACACTNCCGACCAAGCGCCCTC
GTCGGAAAATACTTCGGAAAACTCAANAATANAACAAAACACAAGCACTTCTGNCACGCC
TGCAGGAAGAGAAATCAAACANTTCCTCGCAAANCCCACCAATAATTCTTCTGACCCGCC
TGCAGGAAGTGAACAACAAANCNCTNCCTCGCAGAAACCACCTTCTTCNCCCCTNTCAGA
CTTCAAGGAAATNCTTGATCTCTGCAAGTCGTTCGAATTAAAAATTCTCACACTAAAACT
ATTCCAAGANNTCAAAGAAGCTCCNGACACNGAGGCAAAACTCGAAGTTATCGTTAACGC
TTTTGCTGATTCTTCGATGGCGNAAAATAAATCCAAAATTNAACAGTNATGAANTGGAAT
GCCGACGGCATTTACCGACAAAAAGCNACCCTAGAGANNTTTCTCGANGAACATGANATA
GACATAGCACTACTNACCGAAACNCACCTGACGGCGGANCANAGATTCCAGGTGAGAAAC
TATACNNTGTACAGAACCGACAGGCAGAACNAACCAGGGGGAGGGACGGCAATNCTCATA
AAAACCGCCTNGCACGCAGATCAATTGATTTACCTGCGCTCGAGCGTGTNGAAGCCACGG
CTGTTGAGGTCGGANTAAATGGGCAGGCAATTAGATTTATAGCAGTGTACCACCCGCCAG
GTCGTAAAATACCGGAGCCCGACCTGGTAGCACTGACCACAGCCGACAGAACAATCCTNN
GGGGTGACTTTAACGCCAAATCTCCGACNTGGGGATGCCGCGCTGCCAACAGCAGCGGCC
GCGCCCTCTACGANTTTGTTACAGAAACCNCCGGGTGACTGTNGCGGCGCCTGACGAACC
CTCGCACTNTCNCAGGGACTCCAGACTCAGGCCTGATATCTTGGACATTTTTNTGTTCAA
AAACATCACCTGGTCTGTTGCATCCACTGTACACAATGACCTCGATTCCGACCACAATCC
AGTGGTATTATGTATTGATGCAGCCGTANGCCGANCTGAGAGTAAAAAATTCTCTCTAAT
CACNAACTGGCAAAAATACAAAGAACTAATAAACNACCACATNACAGGACAGCCAGNNCT
GGANACCAAGCGACAAATCGANAGACANATAGACCANTTCGTAACCGTNGTTAAAGAATG
CGCGAAGAAAGCGACAATAAAAATNACTCATGACCCAGGAAAAAAAGACCTTCCACCACA
CATTTCGGANCTAATTAAGCTGAAAAANCACCACCGCAAACGCTGGCAAAAATNCCGAGA
CCCGCAAGACCGNAGGATCACTAACAGACTNGCACACGAAGTNAGACGGCACCTGCAGCA
ACACCGAACTGANCGCTGGAACAACACTCTCCGCCGNGCAGAGCAAAACCCGGACCTNTT
CTGGAAACTAATNAAAGCACGCAAAGAACAGCCCCAGTCGTCAAAGCCACTACACGGGCC
AAACGGTTTAGTATACACAGCGCNGGAGAAAGCCGAAGCCATGGCCGACACTTTGGAACG
CCAGTTCCAAGAACATGTCATCGATGACGAGGATAGTGATATCCACGAGGAAAGAGTGAT
TAGAGAAGTGCCTCGCATTCTGAGGCAAAGATCACGCGGCTCTTTCCGTCCTGTGGAGCC
GTCCACAGTGATTTCAATCATTAGGGCGCTTGGCAACAAAAAATCCCCNGGTCCTGACGG
CATCAGAGCCGCACATCTCAAAAACCTNCCACAACCNGCNATAGNCCATCTCACCCNNAT
CTNCAACTCNTGTCTCAAACTATCCTACTTCCCAACCGCCTGGAAAACCGCNAAAATCAT
NACNCTTCCTAAACCCAACAAAAATCANCTNTTTCCGCAAAACTACANACCNATCTCCCT
ACTCAACATCCTCGGAAAAATCCTCGAAATCCTTATCAACACNTCCATCCAAAAATTCCT
CAAAGACNAGAACATCATCATTCCTGAACAATTCGGCTTCCGTGCGCGGCACAGCACCAT
CCACCAAGCCGTCCGACTGGTTGAAAAGATCTGCAGGGCGCGCTCCATCAGGCACNATAC
AGGCGCTGTTATGCTTGACATCGAAAAAGCTTTCGACAGGGTNTGGCACGATGGACTTAT
ATTTAAACTACACGCATATGGCTGCCCCGGNCACTTACTAAAGTGATNAACAGCTATCCG
GAACAGGAAGTTCTACGTCGTGGTGGAAGGCGTTGAAAGCCAGTTCAAATCAATTGNAGC
AGGCGTACCCCAAGGTTCGGTCATAGCTCCAATACTGTACAGTGTNTATACGAACGACNT
NCCCCACCAGCNAGGCGGAGAAATAGCNCTCTTTGCCGACGACACAGCGATNTACAGGTC
GAGTCACAAAATTCATCGCTACANAAACTGACTCAACACCTNGAGCTAATCACTCAATGG
TGCAACANNTGGAAGATCAAAATTAACTCGGGCAAATCTCAGGCNATCATGTTCACAACC
AGAAGGACGGCNCCCAACGACCGNGTATCAAGCTCGACGGCANGGACCTCCCNTGGTGTG
AATCGGTCAAATACCTNGGNNTAGAANTTGACAAAAAACTNACTTGGATCAAACACATAN
AAAACGCNTGCAATATAGGTTCGGCCGGACTTTTCAAACTGTACCCCCTCCTCAAGGGGA
ANAAACTTAGTACCAAGACAAAATTAAAAATCTACACCGCGTAATTAGACCGGCCNTGTT
ATATGGCTCNGAACTNTTCAGCATGGCANCAGACTGCCAAATCAAAAAACTGCAGATCAT
ACAAAACAAATACCTGAGAATTATNGCCGACGCCCCNCGGTACATGNCGAACACACGAAT
TCACTACGACTTAGGCATACAAAGACTCACAGACTACATNAAAGACAAATCGACGAAATT
CTTCCAGCAAGCACANNNTTCGCCCCATCAAATTATTCAAGACCTAGGACAAAATNCATA
TCGACCCAACATACAACCGACCACTNACCAGAAACTACAGGGTCTGACAATAACACCATA
CTAAAAGAANCAACATCATNACTTACCATAAAAAAGCCAGCCCGAAACCCCCTATTTCAG
ACAAAAGTCAGGGGCTACAANGTCCCTGGAACTTTAGACNCTACATGGGCCTAGCCCAGA
CAGACGTCTGT
>VvP24XO4-672#LINE/Penelope
AGCAGAGTGTTCCGCTACAGCTGATTTGCTGACGTCGTTATTTTTANNATGTCTCATGTG
TTCACACAGCCAGCTGTACCGCAACACTCTGCTGACAGTGGGCACGCAATTTTATTTAGT
GACACAGTTTACTGGTTCAANAAAGCAGATGGTGGCCCCGGCGTGTCAGAGAAGCGTTGG
AAATTAAAAAACGACCAGATAATATGAACGCGGACGGCGGGCTACAACTTGACCAAATAT
GGTCATGCTTGATCAGGAAAACGCGGGACGCAAGCCCCCATCGGACCGGCCACGCTGGCG
GCGGTAGCTTGAGTGACGTCACTCCGAACGGTTAGCGCGCTCTTCGGGAGCTATATATAG
GCGGCAGCGATTCCA
>VvP24XO4-444#Unknown
ATTCATAATTCTAGTTANAAAACCGTTTGAATATAGCTCTTCATGCAGAGCAATNATTGC
CCCCTTNTCAGCGTCACTCAAATTNCTAGATGTGGCTGGTGTAGCGANTCGCACTGANGC
ANACTGAAGTTTGAATACAAGTNGCGCATTCGACGAGGAAGTCTTCTGGCAGGAAACGAT
GCGTATTTCCTTGTATTGCGACTTCGGAATCGTCTGCCATCCGAGATAAAACTACATTTT
CCTTCATTAGCCTAGACGAAGNAGTATCAAAATGAAATTTCGTAATTGTAAAANTTTGAC
AAGAATACTGCTGGATTAGATTCGTTTACAAAATGATAACTGCAANTAATTATCTCGTTT
CGATGTGTGAATAACTTTTAAATACTAGGCACTGTGACGCGCTGCAGAAAAATTAAACAA
GAATCGTTTATTACCCCTAATCCCGCCTAATAAACGATAATATTTTAAAAGATATCCGAA
ATAAGTTTTCAGATATCGCTGTGATAATATATGCGTCAAATACCTGTCAATACGATATTC
TTAATCAAAGAATCATANTTTCTGTATATTTCAAATTTNTATTTTACAGTATTTTGGAAT
TNAAATTTCNCCTCTGAAAACCGCACATCAGTTCTTCTTTTTATATACATTAANCAAAAA
AAAAAAAAAAAAAAAAAAAAAAAAAAAAAAAAAAAAAAAAAAAAAAAAAAAAAAAAAAAA
AAAAAAAAAAAAAAAAAAAAAAAAAAAAAAAAAAAAAAAAAAAAAAAAAAAAAAAAAAAA
AAAAAAAAAAAAAAAAAAAAAAAAAAAAAAAAAAAAAAAAAAAAAAAAAAAAAAAAAAAA
AAAAAGCAATAATTCTTCTCACTTTGGGAGCCACCATGGCATTTTCTACNAGCAAGAATG
GTCTTGGAAAAAGACCGCTGTCAGTCTTACAGTTAATGACGTTGGCTAATTCCATATGCA
GCCGAGCTTTTAAAATTCTTATGCCTGCATTCTGAAGGAAANGGATGATTGCTTTTCAAA
CTGGAATANGCTGGATTTGTAAAAGGAAAATGATGTTATCTTCGAAAAACTAATTGAAAG
GTTACATATGTGGTTATAAAAGTGGGTGTATTATGGTTGNTTCCGGGTTNATGAGAAACG
ATGTGATTAAGATCTGACATCTTTAGTTGATCAAATATTTNTGCGTCTACTACTAGGCTG
CAAAAATAGATATATTAAAAAAGATTCATGGCCGAGTCAGTCTGTAATTATTGTTCCTAT
ATATCTACATGTTACGGTCAATTA
>VvP24XO4-644#LINE/Jockey
TTGCGAATTAAATTGACGCGAAGCTAACATGGAGGCTCCATATAGANCACATGGTTAATA
AAGCAAACATTAGACTCAAACAGCTATACCCTATGCTAAANAGACAAAGCACACTACACC
CAGGTAATGCCCGAACAATGTACTTAGCGCTCATTCGGCCACTTATGACGTATGCAGCTC
CGGTTTGGGGGTACGCCGCTAAGTCTCACATTCAGAGACCGCAATTAATTCAAAACGAGG
TACTCAGGATCATAGCAAATGCTCCTCGGGGAACGCGAACAACAGACTTACACCGAGATT
TCCGACTCGAGCCAATACAGCAAGTAATTAAAAAGCTTGCCATAAACATGTACGGGAAAT
CCCANATGTCGCGAAATCCTTTGATACGCACTATAGGCAGTTACGATCACAACCACAGAT
TTAAACACCCGCGGCCGAAAATATTGCTCAACAGATAGGTAAAAACTAATACATAANCAA
GTAAGAAATCTGTCGNCTGCATCAAGGGCCGCTGGAGTTAGGGTCCCATTCCCTAACCAA
CCTGCAAAGTGATCGCTGGGCTAAGGAAAGTGGTTACGGTGCGATCGCAGGTGCAGGAGG
CAGCGACACACAACAAGAAAACAACCCACAANCAACGCCAGTACAGTATCCGGCGTGGTA
AGCACCGCGGGGGCGCTGGTAANCGTAGCAGGCTAGCGCNATGCATCCTGCTCCAATATC
GCCTGGAATGAGCATGGTGGGGTTGTCTTACCCGGCGGCGATGACACGTATGGCGGTGGT
GTCCGTCATCGTCCTAAAGCCCGGGCAAGTCGGGGGTGGTCATCTAGCAGCNCTGTGGCT
GTCGCCGTCGGCGAAACCCTTACCGTGTACTCTCGGGATGAGGAAAGGCTCTGCGCGTTG
CGGCGGTTGCGCCCTGGCGATGCGAATCACGTCTCACCAACACGTACAACACCTGTTGCA
CACAGCTGTTACTAATTATAACGANTCGGCATGTTCCAGGACCATCTCAACGGCAGCGAC
GGCGNGCGGCACCAGCTGACAACCTCAGCGGCAGCGACGGTGCGTGGACCAGCTGTAAGT
TGTTGCATGATACCATATCCTAACAAAACTAACAAATCCCTCATACATCCAAACCTTGTA
GCATAGAATCTGTCGCGGTACTGGCAGTATCTTAGCCAGCCGCTCTTATTCCCTCACCTA
ACTATCGCAGAGGTTTTTTTCCCGAGGGTAAAACCTTGGCACTTTTTCCCTCTGCCCTGT
CTCTTCTTTCAAAAGTTTCTGTCTATCTTATCCGATGGACCCATGTAAACGGGCGGACGC
CTGGACGCATGGAATACATCACAATCCCGTTCCTGTGATCACCTATAGAATTACTAACTT
AATGCATGTGCAGAGGCGAGCAGTAGATAACAGGAAGGCCGCCATGCTTGGAGGAGCGGG
TTTTGGGGGCTCCCCCAATAAAAAAAAAAAAA
>VvP24XO4-650#LINE/Penelope
TCTTCCCTGGTCTCGAGTCNATTAANCTAATCCTTCACCGTGGGCATGACTTCCNACGTT
CCTTCCCCGGGATGCGCACCATTCTCCGTAAAATCCTACCCACCGCCCCACACACATTTT
AGCAGACCACCAAACCTAAAAAATATCTTGGTTCAAACACAATTCCCCTAAACTACCACA
GGGATCATTCCCGTGCAACAGACCCCGCTGTAAAACATGCAGCACGCATCCAGCTACTAC
CACTTACTCCAATCCTACCACAGGTGAAACGTTCCCGTCATTGGTCATGCTACTTGCATN
ACAACACACCTCATATATCAACTTACATGCCTCCATTGCTCCAGCTCATATATAGGCCTC
ACTACCCCCTAGCTATCAGAATGAATGGCCACAGGCANACAGTGTANNCTAACAATGAGG
CCCATCCNGTNGCAAAACATGCCAGTNCCCACANNCTGAATAATTTCAACANTTGTTTCT
CAGTTAGGGCCATCCGAGTTTTCCCTGACAACACAACCTCCTCTGAACTACGTAGATGGG
AACTAGCCTATNAGAATATCCTNGACACCAGACATCCTCCTGGCCTCAGTCTCCAATAAA
TCCCTCCCACCAGAACCAGCGCTTATCGTCNNTACTATTTACATTGTCTTNTATTTCCGA
TATTCTATTTTTNACTTATAGTTTTTCAAAATNTGNTTTTTATATATGCATATCATCACC
CAGTTACTACGTTGNTCTACCACTTTCAATGATAATATACCTTCAACANTATCGATTATC
GACTTAGTATTTGNGCTTCCCCCCCCCACCCCCTACTCTCATCCGTGCCGGCCACGCCAT
TCACCAGACGGCNGCCNTCGTGTACACATCTGACTCCGCCTGGTGTCTCACTTCTGCACG
NATAAGGCTGNNTGCCGAAATATTGCGCTTTTCTTGTGTTTTTTTTTTGTGTTCGTCGTT
CCCAGCCGCCTTCATCTGTGGTAAGTGTTGGGTCGTATTTCCCTATCCTTCCTTAGTTTT
ATTGCCTTAAAGCATTTTCCTGC
>VvP24XO4-1183#DNA/hAT-Charlie
GGCGGCCTTAGGGGGTGGCGAGCAGGGCAATCGCCAGGGGCCTCGCTCTTGCAGGGGCCT
CGCGCAACAANCCGANTAGAAAAAAGTTTATATTTAAAACTTTTTATTTTATCCTTAGCT
ATTAGTTACGACAATAAAAAAGTTGGTTAATTCATAGTAAAGTATATATTATAGTAATAA
GTGCCTAAATAAAATTTCTCATTTAGATTTATTCAATTCGTATAAACAATTTCAAAATTA
NTTAATTTATCAGTAAATAATATTTTTTGTAATTTNACTGTAAAACATGATTGAAAAATT
CATTACTATTTGAATTTCGCGCCTCGCGCATCAGAAAACTCACTTGAACGCTCGGTTTTG
TTACTTTCATCGTGTTTGCGATTTATGCTCGGGGAATTCCCGTGTTTCATTTCGTTAGTC
AACTCTTGTCACCTTACGCTTATTTTGCTAGCAGCTGTTAGTTCGAGCCACACTTGACCG
TCACCGACCGCACCGTCACCGCACCGACAGTCGGCCGAGTGACGGCTCGCCCCCCTCGCG
TCCACACTGGTCCGTAGCTCGTCCGTGTGACGGACGTGTTCCTACTCGGTCTTCAGTCTC
CTTTAACGTTTNCACTTGGTTGTTTCACGGAATCAATGTTAAAAATTTNCTTAAAAGTGA
TTTGCGTAGGCGTACTTTATAATCTACGAAAGTAATAAAGTACGTTAAAATACTTTCTTT
ACCTGACTCACGTTATCACCTCACTGTTGACTCAAAATGTATTCAAACGCAGTCTTNACA
AACCATCATTGAAAGTCTTTCGCACACTATACTGGATTGAAAGATTCTCGCGTTTCTGAA
CGCAATCACAATGAAATGTCAAACGTCAATCACTTCGCACTTGACGTGTTTGTTTTGTTT
GNGGTTACTTTCGATTCACTCGATATTTTTGTTAATAAAGAATGAGATCATTATACATTT
TAATTTAAATACAGAC
>VvP24XO4-918#LINE/RTE-BovB
AATGTCATTTAATTATAGCACACAGTTTAATCAATAATGAAAGAGAATATAACTCANATT
TTATAAAAATCACTGAACTATTGTATACATAAGTATCAGTTAAATCGATACATCAAATGG
AAAAATTAATTTTTATTGATATTTACTTCAAACTAAGCAAAAAGAAAAGTCATGGAAATA
CATGTANTAAAGCATTGACAGCATAAATATTGACTAAACTTTTTTGCAGAATATAATTNT
TTTTNCGCGATTTGCCATAAAATTCACACAGTTCTATTTTACTGAGTAAATAGAGTTCTA
CAGACATTTCAACCCTATTTTACCATCACCTTGGCACCAAACATTACAAGATAGGGTGCA
AAATTTTAACAAAATTTAAAATGGAATTTCTGTTCACAGAGATGGATTTTATCGTATAGT
TAGCTCACTAGTGTTACAATACCCCTTTGGAAAGGAAAGGGTGATGCGCTAGACTGCTCC
GACTATCGACCGATTCGCCTACTTTGCCACACAATGAAGATCTTTGAGCGCATTGTGGAT
GCANGCCTTCGAAGCATAGTTAAGATTGCCCCAAATCAGTGTGGTTTCATGAAAGGCACA
GGGACGACTGACGCTATTCGTGCCACNACTCTTTTGATGCACATAGCATTTTTNGGACTT
GAAAAGGCCTTCAGTAGGGTACCTNGTGATCTAATCTGGTACTCACTGAGACGGCATTGG
GAACCAGAGGTATATATTAAACGGATCCAGCTACTACATCGTANGGTCACCAGTTATGTT
CGATGTGCTGTAGGAAGTTCTGACTCTTTTTCCCATCAGNGCTGGTGTTCATCNGGGATC
AGCTTTGTCCCCACTCCCGTTTATCCTCTGTCTTGACACCATTGCTGGAGAACTACTCAC
TCCACACCCCNGGATATATCCTCCACGCTGATGATATCACGGTCACCTGCGAGTCTCGNC
AAGAATTTGAACAACAAATCCAACGATGAAAAACTTCCCTCGATAATTACAGCTTGCACC
TTAATGTCTGGAAGACCGAGTAAATGGAATGTGGGGTTCCTAGCGATGGGTCTGTTAATA
TCGACGGCATTAAATATTACAAGNCATCCGANTTCAAATACCTGGGAACAGNACTCTGTC
CGGATGGTCAGACACTCCCAGATGTNTAAAACAGTGTCAATGCATTTGGTGTGGCTCCAA
TCACTGAGAAAATGCGNCAGGGTCGTCTGCGATGGTACAGCCATGTACTACGCAGCGACG
ACACCTCGGTGGCGAGAACAGCACTCGACGTAAGACCGGAGGGNCGAAGACCACGAGGGA
GACCCAGGAAGCGCTGGCTGGATACCTTGCGGNAGGACATGCGTCTAGCCAATGCCTCAC
CTGAAGATGCACAAGATCGGCACAAATGGAAGAATCCAGTAAAGCACACCCTGCAATAGA
TGCTAAGAAGAAGGGAAATGNATTTTACCACAATTTACAGGGCAAGGGAACACCATAAAG
ANTTTTCCAAAATCTTCACAACTTTAAGGCCACTAATATGTAGATTATTTTATACTGTTT
GAGGTTTAAAGGCGTGTGTGTGTGTTATAAACGATTTTCTAGCATATGGCATCTTATGGA
TTTTTTTATAAGACTGATAGGATCTTCNCATATGTCCACAACTATATGTTTTTTAGCCAT
ATAATTAATATTATGCCTTANAGTGTAGCTAAGTTACGAATTATAACTTTACCTTACCCC
TCAAACTAATTTCCACAATTTTANAAGCATAAAACTCCACACCAGTATAACNCTATATGA
ATTTTACAGCTAATTGGTCACTTACAAAATTTTCCCCAACCTTCACAAACATGAAGA
>VvP24XO4-1839#Unknown
CGAAGTCTTATAGGCATTCAATCAGAACATTGTAGGAGGAAAACTGAGGCATAAAATTGA
AGTTCAGTGCGGGAACGTCAGTGTGGCAAGAAACAAGGAAACCAGTATTAAACGCTTTCC
GTCTACTACGATATTTTAGAATTACACTCTAGCTGCGGAGAGTAGTANNGCCGATTTATA
AAATTTTGTAACAATTAGCNGTGTTATTGCTCAGCGTGATAATTTCATTCCAACTAACTC
TTAATCTTTACTGAAAGACATACTTGAAAAAATGGGAAAACATTATAGAGAATTANTTCA
TATCCATATTGAAATTTCTTATTTTACCACATTTTATTGAGACTGCAAATTTCTGTAGTT
TAGCAACCGATTTGAGGTCTTTGCTCAAGTAGAATGTGAAGTAGGATTCATTTTTTTTTA
ACATTTCTACGAAAAGACTGAAATGTTACCTGTTTGGTTANTAGCAAACCGATCAATTTT
GCTCGTCATTTTTGGTTTAATACTACTTCATTAAACAACGGGATTAATATGACAATATCT
CCCANATAAGAGGGGGCTTATATTCACTTTGAATTTGATAGCTGCTAAAAATTGAAAGGG
AGAGAGGGGCGAAAGGAGAGGGAGAAAGGGGCGAAAAGAAGAGAGAGAGAGAGAAAATGA
AATTTGAATTGCGTTTCTGATTTCAGAGATTNTTTTGAAACCCCCTCTCTCATCAGATCA
ACTCACTTCTGCACATATATTTTAATTTACGATTTTTAACTTTGTTTCAAGTAGATTTTT
TAAATAATTTTACGGATGTCATCATAGACCAAATACGAAAAATATTGAAAAA
>VvP24XO4-809#Unknown
GAAGGCTCGGTAATGCAGGAATAGCGCATAGTGTCTTCCTCGCCCGTGCCGCGCAACAAG
GATGGTACATCATAGAAAACTGGACAAGATTGTACGGCAGGGCATTCTCGAATCTACAGT
ATATCAATGATTACTATCAACATTCTGGTGTTCTATCAACTGAATCGCCGTAGACATGAA
GTGTAACGTGTATGTGTTTGATAAACATACGTAACGGAAGTATTACAAACTATGAGATCA
GAACACAGTGTAACGAAAACCATAACATAAATAAGTTATCTATAGTTACTGACATACATA
AAGTATACCCTGAATCCACATTTAGTGCATTATGATTTATACGGAGGTTTCAAANATATG
TGATGTCTTGTAAGGATTTGTACCTATTAATGCACGACATTGAACTCACTTTAATGACAT
AACTGATATCACTCTAATAAGTGATTGTTAATAACCAAAAGACATTATATTCAGGAGAAA
GATTGTTCCACTTTTTATGAAATGCCGGAACATCGCCACAGAAATGTTGAAATGTGGTGC
AATCTGCCGATTTTTACTTTTTCATTAACATAGAGTTGTGCCCGGTCTTTAAGTATCCGA
ATTTTCCGAAAGTAAACGTATACAATCTTATAAAATGATACAACAGCACGCAGAAAATAA
CAAGAAGACATANAACATACTCTCCACTCTTTAATTTTTCAGTTACTTCATCCTTCGATT
TAGCGATTTTAAGACTGCGATGCAGTTCGTGGCTGTTCCGATTGTACCGGGCGAGTACCA
GCGTCGCTTCGTCCCCACGCAGCACGCGAATAACAGACCGAGCCTACTGTCAGGCTCGAG
CTTACGTCCAGGCTCGGTCCTCTGCGCTGTATTTCCGGCATTTGGCCGGCAGAGGTCGCG
CCGGCAGCGACAAACCGAGCGAGCCTAGACAGCGTTTGCACGACTCTA
>VvP24XO4-45#Unknown
GGCGTTGCTACTTGCGCGTCGCACTATTTTCTCTACTCCCTTCCTTTCGAAGTANTGTAC
GTGACGGTATGTCCGTACGCANGCTCGCGTATTNTTTTTTGNTTTTATCTTTTCCTTCTT
TTACACTTACCAGATATTTACCGATNATTGAATTNCTTCTTTTTGGCTTTCAATATCTGG
TNCACGTCCGACGCCTTAACATCTGAAAAATCCTAATCTTAATGTCATTGAAGTTTTCAT
TTACTTATATACTTTCTCGAATAACTCGTTCAGTTTCCTTGAATCATTAAACATACAATT
TATTNCTGTAATTCATATTAACAATATAATATACAATTAATACTTATCTTCGGTGTATTT
TCACGATACATNATTTNCTATTGNCACACAATATTCACAGATCATACATTANTTCTCTTT
CGTTACTCCCTCGGGCTGTATACATTNCATTTAACATTTACTCACACTGTCAAATACAAT
TTCATTNNAAGCTTCTTCTCTCGAAGCCTCCTCTTTCGTNTAAATCGTCGCATGTTCGCG
CTTCCATCAAAACCATTTCTTTTTCGTATCTTCTCTTCATCTGTTTNCCAAAGATGCTCC
GCACTGTCNCTATCGGCGTCTTTGACCTNTCAACTAAATTGCCAAAGTTAAAATATAACT
ACATTTTACAAATATATTTACAACACAGGAACATAATT
>VvP24XO4-2058#DNA/TcMar-Tc1
TCAAAACTTAAGGACGAGATAGATAAAGTAACGTAACATATTAACTACTCGGTGGAAACG
AATGAAAGTGCGGATGAGCATGTTGCCAGANGTCTCCCACACGTGCACAGAAAGCTGGAC
GTCACATGGCGTGAGGTCAGCTCGACTATGGCACCGAACGCGGGCACGNANTTGAAGGAA
CGGGACAAGACAGTGTGTGTCAATCAGCGAGCTGTTACGGTGCACTGTGGCGGTGTTCAT
TACAACATGGCCCGGAGACAACATTTGGATGACTTCANAAGGGAAGAATCATCGGGAAAC
TGGAAGAAGGACGAAGTGTGACGAGTGTAGCCCAGGAGTTTGGTATTGCTCACAGCATTG
TTTCACGTNCATGGGGAGCATTCCGAACCACAGGCACTGCTGTCCGAAGGAGAGGAGGTG
GTCGACCGCGGTCAACTACAGCAGCAGANGACCGCTACATTGTGCAACAGGCAAGAAGGG
ACCCGCGTCAAACAGCGGGTGCAATTGTAACCACGTTTAACAGGACTGCAAGGCACGCAA
TCTCACGNTCCACGGTGGCACGGCGACTGCGTGGGGTTGGTCTCTTTNCCCGACGACCAT
TACGTTGTGTTCCGTNGACGCCCGCACATCGGCGACACCGTTTGCGATGGTGCCGAGAGC
ATCAGNACTGGACCGACGAGGAGTGGGGTCGCGTGCTCTTCTCAGATGAGAGCAGATTCA
GTCTGAGTAGTGATTCTGGACGTACCCACTGGCGAGAGGTGGGAACACGTAATGCGCCCA
GGAANATTGTCGAACATGATCTTTTGGTGNTCCAAGTGTTATGGTGTGAGGAGGCATAAT
GTCGCGTGGGCGTACCGACCTCCAAATCTTTGAACGCGGTNCACNCACCGGTCAACGTTA
TTGTGACACCGTACTTTNTCCCCGTGTGCGTCTTTTCAGGGGTGTATTCGGCCCTGACTT
CATTTTTATGGATGACAATGCGCGATCGTATCGAACGGCGCGGNTGGAGGAGCTCTTGGA
ACGAGAGNATATTCGGCGAATGGACTGNCCTGCCCGTTCCCCCGACTTAAATCCCATCGA
GCGCGGTATGCGTTGGGGAGACGTATTGCAGCACGTCCANATGCGCCAACGACCATCCAG
CAGTTGTCAACCACGCTGGTGGAGGAATGGAACGCCCTACCACAAGAACTCCTTACCAAC
CTTGTGGCCAGCATGGGAGCACGTTGCAGAGCATGCATCGCTGTCCGTGGTGATCAAACA
NCCTTTTAAGAGCCATTACCTCCTTTTGTAATGTCCAGGGGACCATAATGAGTCGCANTG
ACTTCAGTGTAACTTATTGTCTCTGTATAAAAGTGTCATTTCTGTTCGTCTCGTCGCGTA
TTTCTTTCAGTTGCCTACTGTACCATACTGCAGCAGTTCTTTCTATGTACGGTTCAAGTT
TCATCGAGCTATGTTACTTGGTAGTGACACAGNATACGAACGTTACTCTCGTCCTTAAGT
TTTGCACACCAGTGTATTATTGT
>VvP24XO4-50#DNA/hAT-Charlie
CCATAATTTNAGNTTTTCTTGTCAGAATTAATCTATTCAAGCAAAACATTGGAAGGCACG
AATCTTCCCAGTTCCCCAACTTGTCACTGATGATGACGTTTCGGCCTATGTTCAACATTT
AGTCTAAATGCCCTTCTCACAGACTTAAAAACGAGGTTTGAGGATGTTGTGACTACGGAA
ATACCGCACTCTGTTATCGATCCATATAGTGCGTGAAGAATGGCATATCGTACTACAAGA
AGATTATTGATCGAAATAATCACTATCGNACNACTTAAGGCGCAGTTCAGAAAGTGGTAT
CAGCAGTTCGGTCTTNAGAAGGTTATACCNATTGCTTATCCCGTATTATGAACTATCGCA
AGAAAGCTTTTCCATCTTCACACCTCGTTGGATGTAACCATATTCTTAAGAAAAAAAAAA
GTAATGTCACAAATAATCCAACGTNGATACTTGAGGCCATACTTCAAGCTTGTTAAAACA
GGCACAGAGTGGTGGGAGGTAACTNTNCTTTAACAGACGGGCGAGAGACAAGCGCAGCAA
TACAGATTTTGGCTCACTCCGGCCGAATACTTTTGCCGAATATTCGGCTATTCGGCCAGG
AAGTTGCCGAATATTCGGTATTCGGCGTATGGCCGAATATACTATTCGTTGCAAGCCT
>VvP24XO4-661#Unknown
GTTCCGTACTCTAATGACCTTAACAAATATCTTGTACGTGGCAGGTCAGAAGGTAGTCGC
TTGGCGCAAAAATCGATGCCTGACGTTTTCAGATTAGGCAGCGGACTCCGCTCCACGACT
CCAACGCCGCGCCACGTTGCCGCTCGAACCGCTAGTNCAATTCGTGTTACACCAATTTAT
TACAGTATATTAATACGNAATGNACTNTGAATTAAGAGCACTTTTCAATAAAATAGTATT
AATATATGGCAAAGTAACCNNAAAATAAAAACTTTTGCTTGTTTGCACTCANAAATTACA
TTAGATGTGAATATTTTTATNTTTGTCGTTTAAATACANGATATGATNGATACTGGGNAC
AAATTTCAAGTTCCTAGGTAATACCGTTTTTGAGACAGACCCGGTAACAAAAATGG
>VvP24XO4-666#Unknown
AATGACAATCCCTTNGANAGAACNGAGAGTTGAGGTTCNGNCAGGGGAGNGGAGGAAAGG
TTAACCACNGACTGCTGTGGTTTAGCAGGAGGTAGGGCGGGGGNTTTTGGAGCGGGTGGT
AGAGGGNTTGGATGGGGGAGGTTGAGAATGTGGGCAAGACANGGGGTTTTNGAAATCAGG
GGAGGTGTNGGTGTGTGATTTGNANGAGTGGGATGTTGGTAGGGGAGGGGCAGACCCANA
GCCAGATAGCTCTTNACAAGNGCNGAAAGCTTGCGCAGATGTTTTTGTGCATGNTTTGCC
TGGANCTGTATGCANTCTGATAGGATCTGCTGTAAATGATTAATTGTATTTGGGGNAATG
AAAGGCAGAGGATTTTGTGNAGGGAGACAAGCTGGGCGGAATGCCGGTCTGCTTTGAACA
AGAGCTGTTGAAGGACAAGTTTGGTGAAGTTAAGNGATTGTGTAAAACGGAAGACGTGGA
GTGGTGGGTGAATTTGTGGATGGCAGCCAGAGACNGGGAGTTTAATGGTTAATCCATTTG
GAGGAATATTTAGAGAGAGGCAGGATTGAAGGAAGAGAGTGTGNGAATGCAGTTTCGCGA
GGTGGAAGGCGTGGAACTTGTAGGAAGAGATGTATGAATCTATGGGTGANATGTTAGGGG
AAATTGATTAATATGAGTGATGAGGCCTAAAACTGTCCAAACAACTGTTGAGAAGAAAGG
CTAAGTGTGACAAAGGGAATATCTGAATATGGTACAAAGGATACAGCACAGCGGAAAAAT
TCAGAAACGAAGATAAAAAAAAAATAATTAATAATTTAGTGCTGTATCAAGAAACAGCGG
AAATATCGTCCAAAANTATANTTCAGAAAAATCGTGAAACGGAATAATCGAGAACCGATC
GCGGGAAGAAAAAAGATTATAAATTACAACACATCGGAAAAATACAGAAACTGAGCAAAA
ATGTGAAAAAATTAATATTACAATATTCAGTGCTGTATGGAGAAACAGCGGGAAATCGTG
CAAGAATGATTAATAATATACAGAAGTGTAAGCAGGAAGCGGAATAAACAAAGAAACGGA
CAAAAATGTCCAANCAAACAACAACTATAAATATTTTGAAAGAAAATAAATAGTAATTAA
ACTGCAGAGTAGGCGCAGAAAAACAATCGGAATCATTGTACCGAAATTACAAAATGGAGA
ANAAGAGTGGNGCAACANCTAGATCCTCGTAGCAATAATCCAGGTCATGAGTGAGGTTAN
AATACACGAATTTTAAATATAATGTGGTGGTTGAAATAAATAAGAGCAGTGCAGGCAAAG
AACGGAGATATTACANANGNTGTGTGTTGACTGCGAAAAGCTAAAGNNTTCAGAGCAAAA
TACTGTAGTAAAAATCGGCTGCGANTGAAGGGNGNAAACGGAATTTCACNGAGAATATCC
TGGCCACAGACAGAACAGATGTAGAAAACTAAGCGTGATGATATTATTCGCACAGATGGA
AGCAGAATGAGTAGGTACCATGGGAATGCAGTAAACAATGAAAAACAAACAATTTGGCGA
GAAAACAAGGTATCGGAAACAAANTNCTGGGAACCATAATAACACGACGAGAAGGGAAAA
GACAAAGGCATACGAACGACGAGATAGGAACGAGCAAGACAACACAGAAGGAGGCCGTGG
GGCCGTTACA
>VvP24XO4-345#Unknown
TGTAAAACAGATTGCCTGCTCGGGGTTGTNGCATACAGCAGCTCGNCTNAACTGTGATCG
TGTCTGGTACCTTTACGTGATTCTGTTTACGGTCGCCAATCCCTCGTAATTACCCCAAGA
GATAAAGGTATGTTCTCAAAANATAACTTCAGACTTCCTGATAAATTCCAAATTATATAT
TNTNCAAAAGTTCTTACATAAACTCGGTACCAGCGTAGGCCTAATAGAAAAGCATCAGAC
TTCTATCCGAAATAAATGATTACAGGTTAAACCATCCTCTCACAGTAAGCAACTTCCTCC
TAACCCCTAGATGAAAGTTAAAAGTTCATCTCGAAGGAAGAGTGANCCCGCANCGCTGTT
GCGTCACTACTAAAATTTTCTACATCTCCGCGACCGACCAACACGCCGTCCTCTCAGTTC
AATTTCTGCCGGATTACTGCTGCCCGCCTAGTGCTAGCGGTGCCTCCTTATATTCATATT
GGGCCCAGCTGACTCAGCATACGCTTGATTTGACAAAGGGAAACCTTATTTTTATTCCGA
TCATTCTGAAATTTTGATATGTTGTGAAGCATGTTTTAAATGTCAATTTTAGTTATGAGA
GTCTTTCTCCTAGGANTTGCGGNTTTCGAGTTAAAGTCGTAAAAGCTTTAAATCTGTCAT
CATTCCTACAATTCTTCAGTCTGTGAACTGATTCTGTTGTCAAAATATTCTATAAAAATT
TCCTCAACTTTTGACATATAACACGTCTAGATCCNAAATGTATTTGATAGTGAAAATCGA
CTCCTGACTATAAGTGCAAAGTCAGCTAAAAACTTTGATGTCGATTATCTCCAAANATAT
NAGCGCTACCGATCTGTAATATATNTCAAACTTTGCTAAATTTAATTCTCTATCTGATGG
TAATATTATTTCCTCATTATCTATTTCCCTTAATGCTAATCCTTTGTTTCCGNAATGACG
CTTTGTAGCAGCCATTATGTTCAAACTTTAATTTCCCTTTTACGGCTTATATATTGTCGG
AATCTTTACGAAAATCGCTCCGTGTGTTCAGTGAAAGCTTCTCTTTAATNTGAATGTNNT
TTCTATGCCCTCAGACCNGTATGTCCGCAGAAATGTTGAATTGCAAAGTCAGCGAAATCT
CTTATTTCGTCTAAAAAACATACTTTCCTNTTAGTTATCGACTCTATCTTTTCATATGTT
GCGTATTATTTTATGCCGAACATTTTGAGCTATGAATCTTTACTGTANCTTGAAAATTAA
GTGAAAAAAGTTTCTCGCGCAATNTTTTCCGTGTGCTTGCGAGATCACCAAGTTCACGAT
ATCTCTTTAATACAATTTTCTAGANCNCAAGTGTTAGACCTNATTTGAATCGTAATCTCA
TTTTACACCTCTGAAAATGAATGTGGCCAAAAGGCTTCTAAAAAATTCAACTCTCTTTAT
AGTACTTTCGAAAACTTACGAAATAGATTAAACTCTCCTTACTAACATGTTTTCTGACTC
TCAAACTACTGGAAAATGCTTCTAAAATGATTTGCTGTTGGTTTTAAGTGTGTTAAGGAC
CCTTTAAACTGTTTTTGAAGGTATACTGACANAAGTAAGGTTATGTGACAA
>VvP24XO4-135#Simple_repeat
AAAAAAAAAAATAAAGGCCCATTCACACTAGCGGTCAGGTCAGCTCAGGTCAGGTCAGAT
CAAGTCGTAGACGANGCCCATTTCATATGAGTTGCTCACAGCGAACGATGCCGTTTTCTA
CCCCAACGTTAGTTAAAATCGCAATGATTTTGGATNAAGAGCCTAAAAATAGGATCAAAA
AGAGGACGGTTCAGGGTGNATCCAGAGTTTGAAATCGCAAACAGATCAAGAGANAAAAAA
TGTTANCTACCGGCTATGCCGTGCGAGACNAGTGGTGGGAAATGCTTTTGATATTTTAGG
CTTAAANATTTCGAATTTANTTTAGAAAACTTAATTCTGCTCCAGTATTAATTGATAACA
TAATTTTAGCAACATGTATTTTGCACAATTGTTTACGGAAGGATAAAATTTCATGTCATG
TAGTGAATCTCAGGATGAACGAGAGGAACCCTTTTGATACAAATATTCTTCGNTCGTNTG
CCAACGCTGGTACAGAAGCCTTTGATTCAAGAAATAATATTCGCAATTTATATTAAATTA
ATTTTGCCGACTTTNTAATAANCAGAAATAACATACCGTTAAAATATTTATTTTTTATTT
ACTTTTTTTATTGCTTACGAGCATAAGTTTTTAGACGTTCGTCGCCCATTTGATCTGACC
TGACCTGACCGTTGCNCGTTCACACTAGCGGTCAGCTCAGCTCAGCTCAGGTCTTGACCG
TTGTTGATCGGTGGCGGCGCGATCTTCAGTTTGACCTGAGCGGACCGCGTAGTGTGAATG
CTCCCATTGGATTACGTGTATAGCGATTTTTGACCTGAGCTGAGCTGACCGCTAGTGTGA
ACGGGCC
>VvP24XO4-490#Satellite
AATGAAATGAATACTTCTCGGGTTTTCTGCCGGATAATTTNTTTATTTAACTTACAACGT
TTCGGCAACTACCTCCGCTGCCTTCATCAGGTTAACTGTCATACAAGCTAAAGACNGTGA
CTGCCTCGCGAGCGAGTCCTGGCTCCTATAAGTAGCCCGCTGCCNGGGGAAGCTTCCCGC
TGCTCTCCGATTGGTCGGCGNTGCAAACGGCCTCAGACGGGGTGAAACCGGTTTGGTTGC
ATCTCTGCATCTCGTGGCCGCATCCCGTATCTCAGCAACTGGATGGCATTTNGTGGCTCC
ACGGCGGTATCTTGAGCGGTCACCCATCCAAGTACTCACCACGCTCAACGTTGCTTAACC
GGCGCGAAGTAGTTNGCATCTCGCGGCTCCACGGCGNCATCTCGGGCAGTCACCCATCCA
AGTACTCAACCACGCTCAACGTTGCTNAACCGGTGGCNTTACCGACCAATCACGGTATCT
GCTGGTTGGCTCAACTGAGCCAGTCACGGCGGATCAGCTCTCCCATTGGTCGACGTGTCA
AGACGGCGTCTGCCCGGAAGGCTGTGTCTAACACGTTGCTGTTT
>VvP24XO4-3277#Unknown
ATACGCTAAGACTAGCTTCTAAGTATTGACTTTAAGTGACAATAATCTTTGGTCAGCGGG
CGCNGCCAAAGAATAATACAACTAGTAAGAGAGAGGTGTGTGATCGCTGNGAGACAAAAG
AGAGCACGGACTGTGTTAAGCTTGCGAGAGGTTTTGTTATTTTGGCTATCTGGTTTTGAA
TAAACGTTTCATGTTGTTGGTGTACCATATGTGTGGTTTTTCTTGTTTTATTAAATATTA
TGTTCACCTAAATGCATTACATTAATATGCACAACTGCCGAAACAAATAAAAGGCATCAT
CGGCAGTTTATAACCTGGCTTTCCTGGTAAGGTTGGAAAGAATATAGCCGGGTTA
>VvP24XO4-621#DNA/TcMar-Tc1
TACACAGTCCAGTCACATTAATGTGACCACCACCTACTTTCGACGTCAACGTGAAATAAC
CAATCACAGAAGGCAGGTGGCAGCACATTACAGTGGAGTGTATATAAAGGATGTCCTAGG
GCATCGGAAAGCATTTCAATCGTTGGCGTAATGCAGAAACGTAGCGATTTATCCGACGTC
CAAAAGGGCATGATTATTGGCTTTCGGGCCAAGGGTGGAAGCATTTCGGAAACGGCTAAT
TTTGTGAACTGTTCACGTGCCGCCGTGGTGAAAGTATACCGTGCATGGCAAAATGGCACT
ATTCAAAATCAGCGGCGTGGAACATGTGGTGCACCACGGGCTATAGATGACAGAGGCGAA
CGAAGGCTACGGAGATGCGTTCGGGCAAATAGACGTGCAACTGTTGAGCAACTGACCGCC
CAGATGAACCAAGGGGCTACC
>VvP24XO4-1297#DNA/hAT-Charlie
TTTTCAGTGAGAAGGCTGTGCCTGTTTATTTTTTAATAAATTGTCGAATCGTGGTTGTAT
TTTTGAGACGCAAATAACCAAATCATTTTCTAATTGGAGCATATTTTCTTTTTTACTTCA
GGTAATCGTCGTNATAAAGTCCTTTTTTTTTATTTGCTTCCGCCACTGCCACTTGTAGCA
GACGTGGAGGGCTGCGCAGATCTTTTGAGAAACTTCTCCATTTTATCCTCGCTCGCAGCG
AAGCGAGTCCGTACTCGCTGGCGTACTCGGACAACTGACTGCAGCGAACGAAAACAAACT
NTTCCTATGCGGCCGCCGACCCCACCTTCTCGCCTCCCGCGCCGCCACCGCGCAAAGAAT
ATATCACTGCCCGCAGAGTGCGACTACCTTGCACAGCATTTATTTCTCGATCAGTAGGTA
TAGTCTCAATAGAAAGAAAATTAAATACGTCGTTTTTNAAATCACTGCATAGTTTTATTA
CGGACCTGGGGGTCGCCAAAGTTTTATTACTGACATGGGGGGTCACCAAAATTTTTTTAC
TTGTAAAGGGGTCGCGTATTCAAAAAGGTTGAAAAACACTGGTCTA
>VvP24XO4-2119#DNA/TcMar-Mariner
AGGGTGATCAGAAACTAAGGTTACAAGGCCGATATTCCTGGAGTGTCGTCCGTTATAGAG
AAATTAGTAGTGTGTGGTAATTCTAAGACATGCGGTTGGCAACTGTGCAGAGTTTCAGCC
ACCCGCCACCTACAGCGCTAGTTGTAGGTAAACACAAATGGCGACTCGTTTGGAAAACTG
GTCTCGCGAAGAAATCCGCTCAGTTATTCGATTTCTGTGGGCGAAACATGTAACCGCGGC
TGAAATTCACCGGCAGCTGGTAGAGGTTTACGGAGAGACTGTAATGTCTCGTCAGCATGT
CGCAGAATGGTGTCGAAAGTTTGCGGCCGGTAGAGAA
>VvP24XO4-103#LTR/Gypsy
TAACATGGCGACCGTTGACAGTGACGAGAAGTTCTTAAACATCTGTGGGATGTTTATCTT
CTAAAAAGAATCTGCAGAAAATTGCGACGAATTATCGGCGATAAGCGAACATAACCTGCG
AGGAAATTTCGACCGGCGGCGACACGGATTTGACGGCAAGCGGACCTTCTTCGGCCTAAG
GCGGAGATTTTCCGTCGGGAATCGGCTGTAATCTTCCGACGACGAGTGGATTTTCTTCGG
CCTCAAAATCGTCTTCCTACAGTGAATTGTGAAAAGTGTGGTTAAGTGTTTGAAGTCAGT
GTGGTGTTTAATGGTTAATTAAGTGCTTCTAAGTGAAATTTAATGTGATACAAAAGTGAG
GAATAACTGTAAGTACGGCATTGAATATTCAAGTGATTTGTTTTGCATGTTATTGTGTGG
CAGATTGGAAAGATTTCAATTTTCCTTAATTTTGTTTTTTANGTTGATTTCGCTAATTAC
TAAAAATGGCTGATAGTCAGAACCTGCAAGCNTTTCTAGAGTCTTTTGTAGCCAAATTTG
ATAGCAAATTTTCCGAATTTGATNCCAAATTTNCTGAANTTGATGGTAAATTTGACAGCA
AATTTTCTGAAATTAAGAATGAGTTAAATCTTGACAGTAAATTTTCCGAAATTGATGGCA
AATTTGATAATAAATTTTCCGAATTTGATAGCAAATTTTCTGAATTTAAAATGAGTTAAN
TCTGAAACAGAAATTTGCTGAAATCAATGACCAGTTTTCTCAACTGCAACAAAACAATGA
TAAAACATTCTCTGATTTGACTAAATGTTTTGATGTTAAAATCGCAGAGCAATTTCAGGG
TTTTAGCTCTCAATTCAAGGAGGATATTAACAATTTAGATTCTAAATTGGGGAAGGTAGT
AACAGAATGTCAGGAGAAATTTGAAAAGGTTACAGAATTTTGTGAACAGAATAAGACTGA
ATGTGTAAATTTGATTTATAAAGAGGTGAAGGAAGTCAGTGAAAATTGTGATAAGATGAA
GGAGGAATATGTCGCTTTGTTCCAAGCCAGTGATAGTAAAGCTGCTCAAAGGGTCAACGA
GTTGAGACAAGAGGTGGGATTAAATATTAATACATTGGTGCAGCAACAGGAACAGTTAGC
GCATGGATTAGAAAGTAATGTAAATCAGTTAGAAAAAAGGGTTACTGGGTTACAGGTTCA
GTTAAGTCAGATTCCCTTAACAGGTAATCCAGTTATCAGTGCTGATATTAAGGAAGAATT
TGAATTCTATGATGACAGTGGAAGACTTCACCCTATTGAGTTTATAGATAATTTTGAAAG
ATCAGACTATTTTAATTTGTTACCCGACAATAAGAAAATTGCACTTGTGGGTAAACATCT
AAAGTCTTATGCTAGGACATGGGGTGATAGACAAGCTAGGGAAGTGACTGACTACAAGCT
ATTTAAAGAAAACTTTTTGAAACATTTTTGGTCGACAAGCAGGCAGATTCAAGAAAAGAG
GGAGTTAATGACTGGTAGGCCCTATAAACCTGGTAGGGAAACTCAACATGATTTTTTTCA
TAAATGTTGGATCCGTTGTAAGTATTTAGACCATCCTTATGGAGAGGAAGAATTCATTGA
TTTGATAGGAGCTAGGCTACCTCAGCAAACAAGAAATTTAATTGCCACTTTGGATGTAGT
AAATGTGGATAGAGTTTCTGAATTGTTGAGACGCTTGGATGCCCAGGAGTCATTCAATGA
ACAACATTACCACCATCAACACCATAGGAGGGGCAGCAGGAGTCCCCCTAGAAGGGGTAA
TGGGTCAAGGGATGGTAGATCTAGGGGACGGGATCGTGATAATTACGCAAGGAGGAATGA
TAATGGGGAAGTGAGAGAACAGAACCCTCAATCTGAAAGGGAAAGGCAGCATGGGGGGCA
GACAAACTAAAGACCACCCCTGTGATGGGCCCCGCAGTGGTGGACAAGAATGTGGGTCCA
GGTACCAACTGCTATAGCGTTAATACCATTTTTATGAATAATCCCCGAGAAGATTTATTG
GAAGAGGTGGAGGTAGCAGCAAGTGAATTTCAGGATAAGGTTATGATAGATGTAATTAAT
GATGTTGATGATGTAAAGGTTGATAATAAGATAAAGCGGGAAGGGGACCACCATAGTACC
TTATCACTAGAATCAGTGTGCGAAAGTAATAATTTTCATGTAGAAGATTTTCGAAATGGT
CACTGCTTAATTACAAAAAGGGGTGCAGAATTTATAGTGCATACTACAGTGTGGCTATCG
GAAACTTGTAAGATCCAGAATGGCATAGTTGGGACTATGTGTGCTTGTATAGGTGGTAAT
GAAGTTTGTAGAAGTGCTGAAATCGAGGAGTTTCTCAGATATCTTGAAGATGAAGGTGAT
ACAGTGGTGTGGATAGGAGACCCAGATGAGGAGGAGAATTGTAAGTCAAAGTATTTGTCT
TCTGAAGAGAGAGAGGTTGAAAAGCCTTATGTACCAATCCCTAAGTTGGAAAAATGTCCT
AATTTTGACCTAGCTGATACGTTATTTAGCTCTTTATTTGGTGTAGATGATGACATTGAA
GAAATGGGTGGGAGTAAGGATTTATTTGAACCAGTTTCTGATTTGGAAAAATGTACAGAA
TGTGACTTAGATGACACTATGTTTTGTACCCTCTTTGATGTGGAAGCTGATAGTGAAGTA
GTAGTTGCTGAGAAAAATAATTATTTTGTGGAGGAAGTCAGTAAGCCAGATGTTAAAACA
GTTTTAGGTACTGATTCAGATAATTTGGTAAGTTTAAGTAGTAATCAGATGATGAAGAGT
GGGGTTGGGAGTAATGATGGACTAAACTGCAGTAGTGAGAATAATAAATTTGTATTACCA
GTTGAGTCAGCAACATTGCTTTTAAGTGACAATCAATTTGCTAAAACAGAACCATTNTAT
GTCTCAGCTGTTGCGTGGTTGTACCAAAGTCTGTTGTCTGAGATGATTGGAAGTTTGTGT
TTCTGTATGTATATAGTGAAGCTTTGTGTAAATAGAAATGTGGTATTAGATGTGTATNCA
AAAGTNGAAGAAAACTGGAAGGTTAGGAAAAAGTAACTTACGTGGTTTTGGGTTTCCAGG
GAAATCCTGGAACCCACTTATGAGAATTAATTGGAATGCATGGTTTGGGGAGGGGTCACT
AACCTGTAAATATCTAATTTCGTAAATAAGTTTGTCAATTGATGTATGTAAATAGTTTGT
GTGAGTACTTAAGCTCAGATGCAAGATGTAAGCATTTCAATGTATAATTTGTGACAGTTT
TGTGTAGAGACTTTTGGTATTTTCATGATGTTGTGACTTTCTACATTNTGGTGACAAATT
ATCAGCTGTAAAATGTAAACAGACTGNTGTNATTAACAAGCAGACATCAAGTGTGTAATT
TGGAGTGAAAATAATTGTAACTTAAGGTGATGGCATTGAACGTTTGTTGTGTAAAAACAG
TAAATGATAAAATGATTGGACCTGAGAAAAGACAATTATTGTAAACAAAATCAGTGTCAT
GGACTATGTGCAGATGTTGTATGAAGAATTGTATTTGTTCATTGTAAAAGTCATTATGGT
TGATTGATTGTAATCTGTTCGTGTCTGCATTATGTGTACATTCAACCTGCTTAGATTCGT
GACGGATTCAATCAATTTTANCTGTGTAAAATTAAGTGAATCCTGGGGAGGGG
>VvP24XO4-843#LINE/RTE-BovB
AACACAGACGCAAAAGACCAGNCATGGACAATNAAGACTAAATATAGCGATATTAAAAAA
CACGAAGTTCAAATACTTGGTGAAATTTCGACTCCCAGTGTTAATGAAAAGGCTGCAGTT
GAAGATAGGACGAGAAAGATGGAAACAGCTTTCAGGATTTGTCAAAAGACATACAAATCA
AAATTACTCTCCCATCANGCGAAATACANGCNCTATAGTACGGTAGTGAAGCCAGAATGT
TTATAAACACTAGCCAGAAAGGGATTGACAGAAACAGAAAAGGAAAAAAGAAAGTTTCTA
AGGAAGATCTTGGGACCGAAAAAAGTGGCAGGAAGCGAATTTAATTTCCGTTTGAGATCG
AACCAAGAATTATACGACAAGTTTGAAAATAAAGGAGATTAGCTTTCTATGGACACATCA
AGAGAATGGAACCAGAAAGAATGGCAAAGAAAATACTCAACTTTCAAGAGAACAGGAAGA
CTCAAGTTCCATGGGTGAAGGAGGTCCATCAGGATCTGAAAAGATGTGGGATCAGCGTGG
AAGACATCNAAGACAGGGAATTATTCAGAGGAAAAATTGCGGAGGTAAAGGATCTGACCG
AAGAAAAACCAATCAGGANATTTTCAGAGGAAGAAAAAGCAAGAGTGAGCCAGAGAATGA
AGGAGTACTGGCGACGGAGGAAGGAAACTCAGAAGAGGAAATGAAGTTGCGTAATCGTAG
TCCATAGACGGCTGAAACGAAAAGG
>VvP24XO4-1553#LINE/L2
CATTTTGAAGCCTGTGCTACACGGNTAAATTTCAATAATGAAAATTTTATAATANTGACT
ATACAGAGCACCCNCCGGAAACTTTGCTGTTTTTCTGAATAATTTGGTAATATTTTTAAA
CAGAAAAGTAGCTAACATAGTNTTGTGTGGTGATTNTAATGTAGATTTTTTAAATAACTT
ACCCCGTAAAGTCATATTGGAATCATTAGTCAGNTCGTNCAATCTAACTCGGATAGTTAA
TTTTCCAACTACGAATAATTTACTCAGCAATANATAATGTTTTCCTAGATACTCAAAATT
CAGTTATACAATCAAGCCATCCATCAATGGACTTTCGGATCACGATGCCCAGNTATTAAC
CATCAACACTTCAATAGGAACTAGCNCCAAGAGTAATGCTTTTAAACTTCAGCGTGTAAT
AAATGATGANTCAGTTACTTGTTTTAGAAAGTGCCTCAATACCACGAACTGGGAACATGT
TTACAGTGCACAAGGTATGAATGAAAAATACAACATTTTTAGTAGCATTGTATTAAATTA
CTTTGAAAGTTGCTTCCCCNTGAAAAGGTGTCGTGCTTCTCGAAAAGAACAAAAACTNTG
GATAACTGTGGGCATTAGAACATCATGCATTTCTAAAAAATTATATATTGCCTCTAGGAA
CAGTCACNATGCTAATGTTAAAACACATTACAAGCAGTACTGCAAAATACTGAAAAAGTT
TATTAAAGAATNTAAAANTCTCAAAATAAAATTAAGACAATATGGGACATTGTAAAAAAA
GAAACATGGAAAAATAATCAGGTCAGTAAACATNTNTATCAAACAAAATTCAGTAGAATC
CAATTTTTCAATTGCTGATATATTTAATAAACATTTTTTATCTGTTGCTGATAAGTTGAC
TGCCAATAGCTCAGTGACACGTAGTATGGATTTCGTCAATACAGGCTTCCAAGAAAAATT
TGACACTATGTCTGTAAATTTAGCTACTCCAGNAGAAATAANAAAAGTTATCATGTCTCT
TAAGAGNAAATACTCGAGTGGTNATGATNGGATTTCCAGCAGATTAATTAAACTGTGCTC
>VvP24XO4-673#LINE/Penelope
CACGGGGTNTATCGNAAGCCCACGCATACGAACCGCTATTTGCATGCGGCCTCTCACCAC
CATCCAGCAGTGAAACGCGGNATTTTAAAAACTTTAACCGTCCGTGCNTCCACGGTTAGT
GACGAAGCGAGCATAGCCGCTGAAAAAGAAATTTTAAAGGAGACGTTTCTGGCCAACGGC
TACAGCCTTGACGTTATCAATAAGGCCATTGCAACGCTTGACCTCAAGCACTACCCTGTG
CTCCAGCACCGGAAGNTGAGGCCAGNAGACAAACAGACGGACCCATGGCAGTATTACCNT
ACGTCCAGGGGGTGACGGATAAGATTGGCCGTCTTCTAAAAAAGAAAAATATCCGTCCGG
TATACAGGGCGCCCAGGAAGATTTCTGATGTGCTTGTAAAGGTNAAAGACAAGAGGGAGA
AATTGCAGACA
>VvP24XO4-905#Unknown
AGGCCGGTCTACACGTAACGTCTTGACTGACGTTTTACTTGATCAGGCAAAACGTATCAG
ACAAAACATTGTGTGTGGACAGCAAAACGGACGTTTTACCTGAACTGAACGAAGACGGAC
GACTTCCAGAAAACGGATCGGCGGGAGCATTGTTTTCGGTCTTGACTGACGACTTCCAGA
AAACGGATCGGCGGGAGCATTGTTTTCGGTCTTGACTGACGTTTTCCCTTCAGTCTTTAA
TCATCTCTCAGCTTGTGCGGAGCTAAAATAACTATTATTTTGTTTTTCTTTTCGAAAACA
TTTTACGCGGTGGTCTTTTAGAATCTAGGACAGTGATTTGTTTACGGAATTCATTGAGTT
GTATCTAGTTATCCTTGTATACGGCAAGTTAAAGTCAAATGACTACAGCGACCGAGACAA
GAAAATTAAGCATATGCTTTGGTTGATAAATGTAAGCAAGTGTATCTTGGAGATACAAAG
GAAGCGGATATGAAAAAATATTCAATTCTTTTCGTTCAGTGTTTCTTAAAAGGTTGCTAA
AAATTAAGCAGCCGGCACGTTTTGGTGCTGGTGCCGATGATATTTACAAACCTTCTCTGT
GGAATTTCGACCTTCTTTTATTCTTAAATTATAAAGATACCCCAAGAGAAACAATTATCA
ATACAGAGGATGATTCAGAAGTTGAAGTAAGTTGTTAACCGCTGCAAATTAACAGAACTG
TACATAGAAATGTACGTATAAAAATAAAGTAGATTTATTTAATAGCTAGACAGTAGTAGT
GCTAAATATAAACGAAAGAAATAATTATTGTCTTCAAAATTATTTTATTTTATCAAATTC
TCCTAAAAGAGTTACGGCGTTGTCCTGCCAATGTCATGATCCTTGGTTATTAAAGTACAT
CTTGAATGTATCCCTTACACGTTTCGCATCTTCCAGAACAAGTCCACGTCTTCGTAATTG
AATGTTGTGTATATTTCCTGGTTTCAACATTTCGTATATAACTCGACAAGATTCTGGTAT
AAGGCGGCTAAGAGATTGTTGCGACATTACAGCTGTGAACTCAAGATCTTGAGATTGTTT
CGACATTACAGTTGTGAACTCTAGATCTTCGTAGTTTCTAGTTGTTACTAGAAATCTTAG
CATAGCAGTCAGTCTCTCAAGGGGTGAGATTCTCCTTCTCACAGCAGTGTCTTGTTTTTG
TTTTTAGATTATTTCAAATAAGGGTCCGTAACCATTCGTAAATAATTACGCCAGTCTTCA
GGTTCATGAGGTAATTCCCGAAGCAANTTCAGATGAAAGAACCTTTTCCTCTTTAGCAAC
CATCTTCTAGACCATTCTTACTTTTTAATCTCATCAGNCATAGTGAAATAACCACTAAAA
GTAATGCTTCACCCATGATTTCAATAGAACTGAGCTAAAGACGGAAGTCAAAAACGTAAG
NGTGTGGACGCGAGTTTTTGGTCAGTTTTACCTGACGTCTTGCCTGATCAAGTAAAACGT
CAGTCAAGACGTTACGTGTAGACCGGC
>VvP24XO4-694#Unknown
ATGGGGTACTTGACACTAACTATGAAACCATGAAACCTTAATTTACACTGATAGAGTAAG
TTGTAAGGATACCGAAAATCAACTTCATTTGTTGGATAGGAGTTAAAAACATACTATTTT
TAATAAAATAAAAATGCAAAAAGACAGCTGTTAGTCACGTGACACGAAACACCAATCGGA
GCGCATGACGTCAGTTGTCGGCTCGCGCCAGTTTAGCTGCCGTGTATTCTCGTGCGTTGA
CNATCTTTCCGTCGCTTATTTAAGNTTGTTAAGGTTTCAGTGCTGGCTGTAAAACATTTG
TTCTTCTTATACTCGNAATGGAAGTTGGTTTTATCAAGGCAAATAGCTCTAATTTGCCCA
GAATTGACGTGATGATGCTGGGAATGTTTTTGCATCAAACANCGATTTCTGCTCAGCAGA
ATTCCGGAATGTCAAAACGTCCAAGTAAGTACTTACTTGTTATACGTTATACATAATACC
ATATTACGATAAAACGTTAGAATATAAGGTATTTTAGAAGCGTGTGTGTTAGTGGAGCGT
TTTACTTAATACAGATCGGTAATTTGCGATTTTAATCAGCGGGTCTACATTTCGAGTAAT
TTCGAGTATTTCATTGTAGTATCTTTTAAAATGTGTTTAATATGACTGTTGCTTCGCAGA
ANCATGTGCAGTNNTTAATCGTTAATGTAATTACTATTTTAAAAAATCCTTGAGTGATTT
CTNCAACTATTTTTTGCCGCGCTGGGTTAGTTAAAGTTAAAAGTCTGTTCACATTCGTTC
GACGCTATTTTTTCGGCAGTAATGTTGTGAATATAAAGCTTTTTCTTTCTGTATTAGAGG
TTATACAAGTTTTTGTATA
>VvP24XO4-2276#LTR/Pao
ATGTCAGGGACGNAGCCGGTATACGGGGGTTGGTATCGGCTANNTCACCTGAACCAGNTG
TCTTCCAAAATATTCTAAGTCCAAAAGAAAGTTCTGTAACCGTGTTAAAATATTTATGCT
AACTGTTAAAATTGACCACAGTCGCCACTTGCAGTTTTAACCTNCCGCAAGAAAGGTACT
ATNGTATAAATGAAAGTCACAAGTCGAAATCACTGAATTATATTCTCCAAAATTTTCACG
TAAATANTACAATTTCACAGTTAGCAAGGCAATCGGATATTAATCTTCACCAAAAATCAC
AAGTTGAGAATCAGAGCANAAACCGCANTCCCCCAAGTGAAACAAAACGAAAGTTCGAAA
TTCACATGTTCGGAAACTGTAGTCCGAAATGCAGGTTCCAAATTTCGAAAATGGCCGCCG
CTACGCGTTAGCCTGCCACACCGACGCCATGATGTAGACTCACCCCCCGCCCGACGCCGN
CCCGCGCGNCCCGGACGCGACCTCTCACNTGCGCGTTTGAATAGAGACTGAAATACCGGC
TTATTTGTGTCCTATCGCNGTCTGCCTTATATAGGCTCGCCTCACGTGATGCCGCACTNC
NACCGNGCGCCTCCGCGCTCCTAAACATNCCCTNNTGTTTGATCTAATAACTTNCTTANT
ANGNGTTTAATCTNAACGNGNAAATGGAAAAGTTATGGGCGTTTACGGGTTGANGTGTTT
AGTGTCTGAATATAGCTTTAATTTCGTCTCTCCGAAGACATGACCAAATATGGTCATGAT
TGCTCTTACGGCGTTAGTCACCACGTTTTTAGAACTTTTTTAAATCGGCTTTAGTTACNA
ACNCGAAANTAGGCTCAAAATATTGNCCCCGATTTTAGCCTCTCNAAAATATAAACTTTG
TTTAAATCNGTCAGGATTGATTGAGTTATNGTAAAAACAGTGATTTCTAACAATCNGCCG
TAATTATTATTTATGTTTTTAGGTATAACTCTGAAGGTNTATGGATTATTAAGCCGGAAA
AATTACCAATGTGTAGCCTGAATTAAACTGCGTATTTTAAAGGTTATTTCATCTTTGTAG
GTGCTATATCTTAGACACAATAAATCGTTCAGTTATTCGCACGTGGGTTTGATGCCGAGT
GAATTTAGAAAATCTATAACATCGGTTCTATGGCTTTAAATGACATGAAATTAATGTGTA
CGAAGCTAGAAGAATGGATCTTTAAGANAAACTACTTTTTAACCCGGAATCTAAGTAGGC
TTTTAAATGAAAAAATGTTAAAGTCGAGTGNTCTATTTTACGTGTTCAGATNACGTTTAA
AAATACTTAGACGGTTGGAAACTATCAGATTTAGNTGAATTTACTTCTCTTTAGGACTGT
TTTAATTTATTANTTACTTTATATCGTGTGACAGTGTTTAAAATCAGTGTAAAAGCATAT
TTTATGTGTGCAGTGCTTATGGCAAGTTACTTCGCGATTGGATTAACANACAACAGGTTA
GTAAAATGTCTTTAAATGTTTNTAGAAAATTAATTACGTGTGTTTACTAGCATTTACATG
TTCTTAGCGCTTTTGAAATGGTTTAACTTTATTGGAATTAATTCTGAAAGGCTCGAAAAT
TTAGTCGATTTACCGGCTNCCTGTTTTCACTGATATTTCATATTTTACGGATTGAAACTA
CTTGAAACCTATTAAAACTGAAAGATNAGATTATTTACCGCGTNTTTATCTACTTTTTAA
ATCCTGAAACTACTTAAAAGGCCTNAAATCGTTTATGTAAACTGTTTATGAAAATGAGTG
ATCAAATTTCTTCANAACTGCTTCTTGTGATTATTAAATGCTTNAAAACTATCAGAAACC
TGTTAATTATCCTACTAAACTGTCTCAGGNATTATTCTNTTTACTTTTAGAACTTTAAAA
TGGTCAAATTCCATCACAATGTGTTATCTTCATACTGCTTCAGTCTACTATTCAATCATC
CNGTTTATTTCTTTAAAATACCTGCTAAACCGTATTTAACTGTGAAGTTATGGTTATNGT
AGGTCTAGGCCTGGCTATTATTAGTTCTTTACACTCTTTACTGTATGAAAATCNCTTCAG
AAATACCAAAATCTGGTATATGCCAAAATTTAGGGTTAGATTTGACTTATATTGAAATTA
TCTATTTATCTCTGGAATAACGCTTATTAATCATGATAAAAGGTTTATTTAGGCACTNTA
TTTACTATTATTTANCATTTACTTCTTTTAAATCGGTTCAGAATATCTCNCTAACCAATG
TTAGGATCTGGTATTGAAAGTTTACTTTTATATGGGATAACCTATTTCCTGCTGAAATAT
CGTTGATTTANTGCAATTTATGGTTTATTTACGTTGGTTATGTGTTATTTATTCACTTTA
NTGTACTNGAAGTGTNGTTAACTCGATTTTAAGTGTGGTACCGCGTACTAAAGTTAACCC
CAAACTCGGCCGGATTCTAACNAAATATTGAAAATAGAACGAGGGATACCTTAC
>VvP24XO4-813#LINE/RTE-BovB
AAAAAAAAAAAAAAAAAAAAAAAAAAAAAAAAAAAAAAAAAAAAAAATGATAACATGNNN
CCATAGNCAGTGTGACTGTGCGCATTAAAGCGCCACTACACTGGATCACGGAAGTACAAT
AGGCCTAGGTTCAAATCCAAGGCCCTTCGTACCAGCCATCCTGACTGAGATTTTAGGCGG
TTTTCCATAATCACCTAGGAAAGCTGGGATGATCCCTCTCCGCCTCATAAACTACACATN
TCACAAACAANAATACACTTATATCACAAGCTACACATTCACAGACAGTNGGCGACATNT
CCGNTTTCCCTCATCAAAACTGACAGGCCTAGCAAGCCGGTAGTAGATGGAACCTTGCTT
TCAAAATAAGCACAGCCTCGAAAGAGGATGTGCCGGACGACCCGCGAAAGTGGAAACGTT
CAAATGATGATGATGA
>VvP24XO4-1303#DNA/TcMar-Tc1
TTATTATAAATGACTGAAGCGATTTCACAAATTTACTGTAGCTATATTATTTGACATATT
GTCACAAAACTTTACAGTCATATAGAAAAACTCAAAAGTTTTGCAGCCGCGTTTCCATGA
ATTNCTAAACANGAGATTGAGAAACCGATGGATCGGTCGTGGTGGGGATGATGATCAGCA
ATTCCTATAATGGCCACGCTCTCCCGACCTAACCCCATGCGATTTTTTGTGTGGGGTTAT
GTGAAAGATTCAGTGTTTAAGCCTCCTCTACCAACAAACCTACCAGAACTGCGAGCTGGC
ATCAACAGCGCTTAACAATTGATAGGGACATGCTGCACCGAGTGTGGCAAGAACTTATCG
ACTTGATATCTGCAGAATCAGTAAGGGGACACATATAGAGCACTTGTAATATGTCGAAAA
ACTTCTNTATGACTGTAAAGTTTTGTGACAATATGTCAAATAATGTAGCTACAGTAAATT
TGTGAAATCGCTTCAATCATTTATAATA
>VvP24XO4-418#Unknown
TCTATATCTATAAAACGAAAACCGGACATATTTGTGGTATAAAAACTCGGAAACTACGGA
GCAGATTTCGATGGGGTTTTCACCGTTTTAAAGCTTAGAATCTTAATTCACTTGTCTGGC
ATGTCTTATGTTTCAACGTTAAATAATGTAGAAGCATTAAATGAAATTCTGAACGTATGG
TGAGGAATNCCACAGGAGGAATCACCAGATGCCGCATACTTCGCACTAAACACACAACTA
CAATACAATATCTCTGACCATAGCCTTTAATGAGCAGTTTACAATAATAACCATTTTTTC
ATACTCCACACTGAACAAAACTTGAAATATTATTTCCTTTAATACGGGGTGTTTAGTTTT
TAAACGCATCGATGGCCGTATTGAATGCGAGGAATTAATAACGAGAAATCAGTAGAGATT
TTCTTTGCCCACGATTTCTGGCAATGTCTTTGACCATGAGCTTTAGTATTTGTCTCTGAT
ATCAATCTTAGTGTTCTGTATATAAAAGCAATTATTTACGATAATAATTTTCTGGATAAA
TTACGTTCATACAGGTAATTAATTCGTACGCTGATGGTTTTTTTTATCATTTGAAGTTTG
TATTCAACCTTTAGTGTTAGGAATAATAACGGCATCAGGCGTTTGGAGCTGATAGATTCA
TTCCGTTCGCAGTAATTAATANGTACGCTGATGTTTTTTTATCATTAGAAGTTTGTATTA
AACCTTTAGTGTTGAGAATAATAACGGCTTAGGACAACTGAACGTTTTTTGGTATTAGCT
GCAATTCTGCGCTATACGCGCGTGTTTCTGACGTAATCTAGCTTTTATTCATTTTATAAT
TTATCGCGTTGTTTAGTAATGCAATGGTTTTTAACATCAACAGAAGTTTGTGTTATGTCC
TTACTGTTGGAAAGTAACCCATTATGACAACTGAACGTTTNTTGGCATTACATTCTGCGC
TATACACTTGAGTTTCTGACATAATCTAG
>VvP24XO4-128#LINE/Jockey
TGGGATCATGAAAGGTGCCTCCCCGAAGATTGTGATTTGAAAACGTTATCAGAAGCAATC
GGGCGATCCCTGGGCAACGGTGANAATGCAGCGGCCAANCCTTTCAACCACCAGAAACAT
CAANAANCGAGCCCTTGTCAGGGCCACAGTTAAAGATCGTCTCNATCAACATCGAAGGCA
TGTCATCAGCCAAAGAAGAATTGCTACAAGACCTATGCAATCAACACGAATGCCACATTT
TATGCGTACAGGAGACACATAGAAGTACTGAAATGCGCNGACCNAAAATAAATGGAATGA
NCCTCGTNGTTGAGAGACCNCACCATAAATACGGAAGTGCCGTCTTTGTCCGACCAGATG
TNCAGATCCTGTCCACGGCCTTCACAGAGGAGAACGACATNGAAATCCTNACCATCGAGC
TTAAAAACTGCACCATCTCATCTTTGTATAAACCACCAAGCGGTAAATTCACTGTCAAAC
CACCGTTTAATTTCCANAACCAACATCTACAGATTGTTATCGGAGATTTCAATTGTCATC
GTACCGCTTGGGGCTACGACNCGATGACGAGAATGGCATTGCAGTAGAAGAATGGGCAGA
TGTAAATCAACTTACTATCGTACATGACCCNAAACTACCAGCATCTTTCAACAGTGGGAG
ATGGAGACGGGGCTACAACCCTGAT
>VvP24XO4-775#DNA/Academ
GTGGAGACATTCGAACTTCGTCTCAAACGCACAGAAAGAAGACATAATATCCGCAGGAGA
GACGTTTGCCGTTGACCTCTACGACAATATTAAATCTCAGTGTCAAAATATCCGTGAACT
TCTGGTAATAAAATACAGTCGTAAGTTCGCAACCCAACCGGTCACTGCATCTTCCGCTTG
CGTCCCTTCCGCCAACATCTGCAGCACGAGCGACGTTCTCCACCAACATATGCAGCATGT
NAGCGACATTCTCTACGAATATACTTACAGATCAAGAATGGCTAGGAAATTCTTTAGGTC
CTGAAGATTGGGGCTGGAAAATTCAAAACGGAGCTCTCGNGCTAGTGACTAACCGACTTG
CACCTGCNCCGGATCATCTNCTCAATTTGGTGCCCTGCAATTGTAAGAACATCTGCGAAA
TAGATTTGAATGTGTGCGTTGTGGGCTGGAGTGTTCACTAATGTGTGGACATTCGAAGAT
TGCATGCGATAAAGTCACCTATAATAGTTCAGATGATGAGTACGATGATGAAGCTGAACT
TTAAATTTCATTCAAAGATTTTAATAAAAATTTGTATAATTTATAATTTTGCAAAATGTT
TCGTCATTTTCAAGGTTTCTTTCTGTCAGTTTAGATATAATGCCAAGGGCACAAAATCTC
AGCGCACTGTTCGAAGAGATTAGAATGATGCAGACAGAAGAGGAAGGGTAAGTGGAACGG
CGCTTATGCTTAGCTCTGCGCGTTGTTTCGAATGTTTCGATGATATCGTTTTGTCACAAA
AACATGATGAATACACCATTTCAATGCTGAAACTGCGTTCTGTAACTTTGATAATAGGCC
TTCGATAGTTTTTANCAAATCTGACTTTGTTACAAAACAAGTCATATTTCGTACCTGTTT
CACTATCAAATGTGAGATTTTTTTACTTCTGTCCAATAATTACGTCCAAAACTACGCCGT
CTTTCAATAATTAGCTTTTCCAATTACTTATAGTGCAATTAAATGATACAAAAGCTGATA
TTTTAAGACCTACAAGACGTTTATACTGATTATGACATTTAAGCCCTAATTAAAANCTTT
TGCCCTGATAAAACTATGAAGAGGACACCTCAGAGATGGGGACTTTTCAAGACATGATTC
TTAGGTANTAAGTAATATCTGTACCGATTTTCAGGTCTACATTATATTTTTTCAGGTTAA
TACCCATAATGGCCGGGGAGCGGCGCGCGGAGCTCTCGGCCCAGCGTTGACTCACGTGTG
CTTGTTTCAACGCGTATCTCGACAACCATATGTCGCAGAGGGATGAACGATATACCATTT
TAATGCTGAAAGTGTGTACTACAACTTTNATCATAGGTCCCGACCTGGTAACTTTGACAG
TTTTTCCGCAATGCAGAGAAATCGAAAAAAAAAGTTATGTTTCGTACTGCCTTCATGATA
AAATGTGACTATACTTTTACTTTTAAATAATAATAGTGCCGATATTACACTTTTATGCAG
TGGTTAGCCTATCCTAATTACCTAGGGTGCAATAAAANGTTACTGAGTCTGACATTTTAA
ATTTTACAACGAGTTTATACAGATTTGGCACTCAATCCCTATTTAAGCCCTTTTGACCTG
AAAAAAACTATGACGCGGACACCCTAGAGGTGGGGACTTTTTAGTACTTGTTTCTTAGGT
ACTAAGGAACGTCTGTGCCAAATTTCAGCTCTACATTATTTTTTTTGAGGTTAAAACCTA
AAATGCCTGGGCTA
>VvP24XO4-1204#RC/Helitron
TACGGTGGTTTATTTAAGGTTTATTTGAGCNTTTTTGGGCCATATTNGGCTGTTTTAGAG
TGTGGCGCAATGGTTTGAGAAGCGCGAAAGATAAAAGTTGCACCATCGGGTGNTTAGTGG
AAGAACGGCACCTTATCGAGGCGTCGGCTGGGTTGCGATAGCGTATAGACTGTTATAAGT
AGTGTTGAGCTGGAAGAACGTGCANTTCATCGCCGAACGTGAGTGGNNGCATATGTTCCG
CCCNCAGGAGAAGAGGAAATCTTTCAGCTGGAGTGAAACATTGTTAGCTTTCTTGTTTGG
TAACTGAAATCTGATTCAACGTTTATTGGGGAGTAAGTGATTTGGCAGAGTGGNGTATNA
NGTGTCGTAAGTCTCTGAGAAGGTTTAGTAAGGGCTCAGAATAATTGTCTGCAGACCATA
GATTAACTTCAGTGTTTTGGTTTTGAAAGGGCGGCGACAGTATAAAGTGTTGTGTAGGGC
CATAGAAACTCCCGAACGTAGAGACGATTCAGCCAAGCGATTTTAATATTAAATTTGTGT
ANGTTTCACGACCAGCGAAACAGATTTGCATGGAGGAGTTTTGTTTCAGTTGAGTGTGAT
GCGTCAAGTTGTGCAATAGGCTGANATAGTGTCGAGGATACATGTAGAGGAACCGGAATN
AATGTAAAATAAATTTGAAGGGAACAATTTTGATTTAANAACGCTTCCGTAACTTACANC
TAGTAATTTTTCGGACCTTACTGTTGAGAATAGTAACTGATAGAAAATTTCAAATGTGGC
GTTAATTTTTTGGAACTTTGTGGCGGCGGGAATCTTCTGATAATTTATCTTTAAATTTAC
ATATCGGTCGGTGGCTTGTTTGAAGAGAAAGGACAGTTTGAAATAAAGTCTCAGNCTATT
ATAAACNTATTTGTTTTTTTTTTTTGTCGGTACTTAAGAAATAGAAACCTTTACTATTTC
TGTGTTGATAATTNGAATTACAGGAGGCTGAAGTTCTTTCTGAAGTTTAGGTACATCGCC
GCCGCCGATCGTATTTAAGATTAGCTGCTCCCTCGAATACACCGCTGTCTGCAAGCATTT
GAATGCGTCTTGCAGATTTGAGGGAGTGGACTGTTGCAGTCGTTGTAATAGGAATAGT
>VvP24XO4-67#Unknown
ACTACCATGCTCATATTAATCCGAACGACCTGAATCGCACATCGCTACATTTCCTCCCGG
GACTTATTCAACCCATTATACACATCTACCAAGACAGTACTATACCCTGTAGGTGGTACA
NTCACGTTAATATCCAAAATTGAGACTCACCCACCTCACAAAAAAACGTGACATATTTTA
ACATATTCGTTNTACAAACGAAAATATGGATTATATTTCGTTAATAAAAGAGTTGTGCAG
ACATTGAATGCACTTCATTTTAGTTTTTTAAAACATTCAAGAGAAATTACGTGTCCATAC
AGAACATAAAAAGTTACCGTTTTCAAACAAAANGTTAATTTTGAACAAACGCTAGGATCA
AAAGAAAGGAAGACGTTATACCGATCATCTGTCACTTAAAATAACTAGATATTAATGATA
AAATCAATATTTGCGATGTAAAGATAGTTTTAGGTGAGTGCGTTGACAAATAATTGCAGA
TTTTTGAAGTTAGTTAATTTTGCGGTGTGCTATGAAGACATGTTGTTCTTTTACTACTAC
ATTTAAACTTATTTTAGAAACATACGGAAAAACTTATAACTAAATTACTGTTGTCGGTGA
CGTGAGATGTCGTCAACGCAGTCTGAGTTGACAGTATTTTAGCGTCAAAAAAACTTATTT
TCACCTACCATTAATATCGAAAGCTGCTTAAGGCGNAATGAACACTCTTTTTAAAACAAA
AACAAAACACGATGAGGGTTCAGTAGNTGAAGACACAATTTCACATAGTNTTGTCACCTT
TGTGGTTTTAGTGGTGTTTNATAAGCAGGCAAAGAACAAAAAACTAATACGGCTTTTTCG
CTATAGCGATATTCTGTGGGTGGTGCTGTTAAAACTCAAACGACAGGTGAAACGTTGGTT
TGATGTTCTTACCAAAAACGTTATTGGTAAGTATCCAAGGACGTGCACTNAAAACATTTG
GTAATTAACGAACTGCTGCGTTTGCTAGCGGACACGTACGAAATNATTGGTTCATTTCGC
GATTTATACGCTTTTTGCTACTTGAAGTTATTATNGTAGGCCAACTTTTCACCCCATACT
GATGTTAATACTACGGTGAACTCTTCCGACAGTAGTCCGTAAAGAACCTGCACTGATTTA
AGGGGTAAAATTGTTACCAGTCATCTGGTAACCCAGAATACAACCAGAAGTTTCACAAGT
GCGAAAATTTTAGAAGCTGATACTAATGAAGATAATGAATNACAATGAACGATTGTTTTC
ATATTTTGTAACTGTTGTTTATGAGACATAAAGTTTGGAGGAATACACAGGAAACTGGGA
ACAAGGAAACGTAATGCTGGTCAACACGTGTATAAGAGTTGTTGCCCCCTCTGCTGCGGT
CTTGGGTAGGACTCAGCCGCTGAAAAAAAAAAAAAAAAAAAAAAAAAAAAAAAAAAAAAA
AAAAAAAAAAAAAAAAAAAAAAAAAAAAAAAAAAAAAAAAAAAAAAAAAAAAAAAAAAAA
AAAAAAAAAAAAAAAAAAAAAAAAAAAAAAAAAAAAAAAAAAAAAAAAAAAAAAAAAAAA
AAAAACACCAACTGAGAAGCTAAAAGAATGGAGAGGATGCACGTATCGATAAACTAACGC
AAATGCTTTCTTGGTCTATTTTTTACCAATTCANTCTTTAAATGATGTTATATNTTTTNA
AATGTCACGGAAAAGATTATTTACCAAGGATTGGAAAGGAATCCGGCCACGGTATTTAAG
TATGAACTAGTCCCCTGTTAGCCTGAAATTATTTCGTTAATCCTCTGAGAACCAAAACAT
TGATTTTGTTGACCGTGGCATACACAANATTACTGACAAATATACTTGAAAGTGGACATC
CAAAATGTCAGTGCCAANAGAACTGGTAAAAATTTCAACGATTTCATGAAAAGAAGTACA
NCTTCCAAGGCTTACTTTTAACTTAGAAAGGCAAGCCAAAGTTTCGATATGATAAAACTA
GTTTGCGTAGCAGTTACTGATTCAAAATGCTATTCAGACCTCCTATTATCAGAAGAAATT
GTTCTACTGTCTTCGTTGTATAGGCCTACGTAAGTGACGTTAAAAGCAAAATTATAGTCA
GAACNGATAAACTTCTTGATCATAAGAAGTCTAACAANTTCCGTCAAATCGCTTAAATCA
GTTAATGAAGATTTGTCATAGAGATCTTAACTGTCTCCTGTAGTATGCTTAGTACTGAAA
GGAAATTATTGATTGATATTCNCCAATCTAAACTATGTATCAACAAATTTGTTNCCATCA
CAGCTATAGCAGNATGGAGTTCAAAACTTTGAAGGCAT
>VvP24XO4-2300#DNA/hAT-Charlie
AGACCAGGGGTCCCCAAAGTGGTCGATACCGACCCCTTGGGGTCGATAAGAGATCTCCCG
GGGTCGATTAATACAGAGGGGTCGAAAGGGGGTCGATTAATACTAAAGAGGATCAATTAA
ACTGTACAGGAAAAAATAGGAATGTTCTACTAAAAATCAGGTCAATAAATAAAANTAAAG
CTCATCCTCTCAATTCTCGTCTGTTTGCGAAGTCATGTGAAGTAAATGATGAAACTTTCA
ACCAATTACTTTTGCTCACTGAGGTAAGGTGGTTGTCAAGAGGTGATAGTTGCAGTATTG
AGAGTTGAAGAGTTCCTTAGGAAGGTGGATCCATCGCTATGTGACAAGTTAAAACAGTGC
AACAACCATCTGTTCTTTTTGGCAGGTCTTTATTCGAAATTTATTCCATCTATCCATAGT
TTTGTTCCTATTTTTTGAGATTATAATAATAGTGGAAAGTATCTCGTTTTTCTGTTAATT
TTATTGGGTGGATTTTATAAATTATTTCGTTGAGTTGTTATGCAGGCCTCCTTATTGCTT
AGCATCAGAAATGCCAAAAATGATTTAATGTTTTTATTAAATACTTGTGGGGGTCGATAA
GAAGGCAAATATCGTATCAAGGGGTCGACGGGGTAAAAAGTTTGGGGACCCCCGGTT
>VvP24XO4-523#Unknown
AAAAAAATGTAATGNTGTTCGTANCTTGGCTCCACNTCATTCCGTTGCACAATCNTCTTC
ATAATTAACGTGTAGATTTAAACGAAATACGTACCTNTCCTTATGGTTGGTTTGCAATTT
AAAACATATTGAACCGTTACAGAAACGTAGATANGTAACCTNAATTCTTAGGTTGCTACA
ANAGCGNCATCTGCGGACAGAGAGCGAAAACATCTCTGGCCGTTGTTAGTCCGCCAACGA
AGGCCGGGCGCGTGACGTCACAGCGTTACAGACACGATGACCAAGCTGGCCTTTTATTAG
TATTGATAT
>VvP24XO4-981#LINE/L2
TTGTTCAAAAAGGGGTCCGATATTCAGGGATACATATCTTCAATATGCTCCCAACACATN
TTAAATGTCTGGTAGANGATAAGAATAAATTCAGGAAAAAATTGAAAGAATTTTTAATTG
ACAACTCCTTCTACTCNGTCGAAGAATTTATTTCTAAGGTATCTANAAAATAACTGCCGG
TATCTTGTGTAAATGTAGTTCACATAATTAATTTACCATGTATGTATGACTGTACATCTC
CTGGTGTATGTATTTAGTTCGTTACGTAATTGTTTAANGTACCATGTATGCTATGACTGT
ACATCTCCTGGTGTATGTATTTATTTTGTTACGGAATTNTTTTNATGTACCATATATGCT
ATGACTGTACATCTTCTGGTGTATGTATTATTTTGTAATGGAAGTGTTTAATGTACCATG
TATACTATGACTGTACATCTAGTGGTGTACTTATTATTTTGTTATGCAACTGTTTATCTG
TAAATTGACAACTTTCCACATCCCACAGAGCCAGTCTCTTATATTGGGATCAATGGAAAA
TGAATGTATTGTATT
>VvP24XO4-1245#Unknown
AAAAAAAAAAAAAAAAAAAGCTCAGTAACGGAATGAATACGACAAGCGATACTAGTGACT
GCGTTCCAAATGCAATTCNTTTTGCATTTGGAGAGAGGTACGAGGAGCTAGTTAAATACC
TAAATGAGATCCAGGGCCNAAAATTATCAGAGCAAAAACTAAGAGAGCTAAAGGATAAGT
TTGCGTCCTGGGCAGTCGCTGCATCTCACATGGAGGGAAGACTGAAGGAGTTAATCAACG
AAAATAATAGACTAAGACAAGAAATTAAGGAAAGCGGGGGTGTGCAGCCCACACATAGCT
ATGCTACTGTCGCAGCTGCTGGTGGAAGGCACACACCAAAAAGTATGATAACCCCAACAG
CGACTTGTGCAGTGTTCATTTCTTCCAAAAAAGGGGAGACGCCTAAACAAGTGGCGGAGA
AGGTCAGTACGATACTAAGGCCGCAGAAAGATAAAATAAAAATAAACAGAGTCNGGACAA
CAAAGCAAGCTGTAATTGTTGAGACAAATACCGCGCAGGATGCAAAGAAAATTCTCGATA
ACCAGACACTTAATACTGACATGAGATGCGAATTACCCAGGAAGCGGAAGCCGTTAGTTA
TTCTATATGATATACCAGTCTCCATCGATACANAGAAATTGAGAGATATTGTTTATGAGC
AAAATTTTGAAGACAAAGTAGCNAGAACTGATTTCGTAGAAGGTTTCAAACCAAGATTTA
AAACAGGTCCGAGAAATAAGGCTACCGTCCATCATGTAGTGGAAGTTAGTGGAAAAGTTA
GAACTATGTTNTTGGAACAGAAAAAAATATTCATTGAATTTTCAGCTGTGACGGCTAAGG
ATTACATTACAGTACCGAACTGTGTAAGGTGCTGCGATTGGGGTCATGTCAGCAAGCACT
GTCAGCAGGCTGACTCAACATGCGGCCACTGCGGCGCGACTGGACACAAGAAAGACCAAT
GCGAAAAGAAAAACATTGCTCCCGTATGCATCCCATGTGCGAAGAGAGGTAAAACGTGCA
AAAAGAAAGGGAAGGAGTGTTTAACCTATCAGATGCTCCTTCAGCGTATGATCAACCGAA
TAGATTATGGATAAGCCAGTTAAAACAGCAANAGGGATTGAAAAAACACTTACGTATGAT
AAACATGGGATAGTAATAACAAACAAGAGAAAAAATAAAAATCCGTCACGGAAGCGCAGG
GATGCAGAACGAGCGGCAAACTTTAGAAGTAAAAAACAAGGCAGCCGAGACTTAGCACCA
AAAATGATAGACTCAGCAGTACAGACGGAAGAATTCGCAGAGACACANAACACAACGAAA
GACGCTACAGTTCAGACTGAAGAATACGTAGAGACGAAACACATAGCGAAAGACACTGCA
GTTCAGACCGAAGAATACGCAAAAATAAAAACCAGACTGAAGGATACAATCACACAAACT
GTTACCACCGCTCCTNACCCAGGAAGAAGGGCAGNACTTGGTTGGTGTAAAGGGCCTAAC
TTGGTCGATGCAAGCCCGACGGCAGCGCAATCTACACACCCTAAAATATCACTGCAAACA
AAGTTTGAAAAAAGAGCTGCGTTAGATCCCACAAAAATATACATAGACCTTGAGAACACG
GTAAAAATTAGCAGATTNGAACAAGAGCATGTGTTGGCAATGGCGCTTAGGCACCTCACT
AGGATGCTGCACCCAGCAGGGAAAACAGTCACCTTTCCTCAACTTGAAGCAGTGGACAGA
ATACAAAAAAAAAAAAAAAAAAAAAAAAAAAAAAAAAAAAAAAAAAAAAAAAAAAAAAAA
AAAAAAAAAAAAAAAAAAAAAAAAAAAAAAAAAAAAAAAAAAAAAAAAAAAAAAAAAAAA
AAAAAAAAAAAAAAAAAAAAAAAAAAAAAAAAAAAAAAAAAAAAAAAAAAAAAAAAAAAA
AAAAAAAAAAAAAAAAAAAAAAAAAAAAAAAAAAAAAAAAAAAAAAAAAAAAAAAAAAAA
[truncated: 1,247,212 more chars]
