# Supplementary material for: Comparative analysis of morabine grasshopper genomes reveals highly abundant transposable elements and rapidly proliferating satellite DNA repeats
Source: BMC Biol. 2020 Dec 21;18:199. doi: 10.1186/s12915-020-00925-x (PMC7754599; doi:10.1186/s12915-020-00925-x)
Supplement: Supplementary file 3 — Additional file 3. Repeat consensus sequences of the P24X0 sex chromosome race (male) of the of the viatica species group (tar.gz file). [file 12915_2020_925_MOESM3_ESM.tar › Additional_file_3/P24XO_final_TRs_consensus.fa]

>VvP24XO-1#Satellite/VvP24XO-1
CCACTAGGGGCATCTAAAGCACTACTGAGCAGTACAATACACACAAAGTGG
>VvP24XO-2#Satellite/VvP24XO-2
GTACAAAATGTAAAAAGAGACCAAATTGAGACACCTAAACGCTCTAATGTACG
>VvP24XO-3#Satellite/VvP24XO-3
AACCTAATCACTTAGTGAGAAGTAAACATAGGTCAAATGCAGCATATTTACGGCGTATAAAGCACCAAACGGGTTTCTAT
ACATAAACCTAAGAAATAAGTGAAACGTTCAACAGATAGCCAAATCAGCTTATTCACGGCCTGAAAAGCACAAAATCGAT
ATCTATATTGGAATCTGATAAGTATGTTACAAGTTACACAGATGACAAAAACAGTGATTGTACTGAGTTTAATGGAACAA
GTCTCATCCTATATGGG
>VvP24XO-4#Satellite/VvP24XO-4
ATTTTGTACCGTACATTAGAGCGTTTAGGTGTCATATGGTGGTCCCTTTTTCC
>VvP24XO-8#Satellite/VvP24XO-8
AATGCAGACTAATGAGGGAGTAGCTGTCGTTTGAATGGAATTTCATACTGTTTTTGCATTCCTGGG
>VvP24XO-9#Satellite/VvP24XO-9
AAGTCTGCTGTGATTCTTATCAGTCTGATTCACT
>VvP24XO-12#Satellite/VvP24XO-12
TATGCTACGAAACAAATGAGAAATGTACAGAACGACTTAGAGCGTGCTGGAACTATACAGACCACGCAGACCCGACCACA
>VvP24XO-14#Satellite/VvP24XO-14
AAAATGTAAAATGTGGCCACACTGAGGAGGTGTCGCACCACTGAGCAGAAAAAAAGAAGAAAGTGGCTACAAGGGGATTC
TAACTCGCTACTGAGCAGAAT
>VvP24XO-17#Satellite/VvP24XO-17
ATCCAGAGAGAATACAGCTAAGACAGCTGATTTTTTCTTATTACGACTGCCATGCAGTATTCAAATAAAGGAAAACGCAC
GTTATAAAACGTTGCCGTAGTAATAAAATACACAGAGCATTCGCATTGGG
>VvP24XO-19#Satellite/VvP24XO-19
ACCATGCCGAAACTGACTTTAGGGGGATATA
>VvP24XO-21#Satellite/VvP24XO-21
GACGTCTAATACAAAAATTATCCCCTGCCAAATATGGCAGGTACACTCTGGA
>VvP24XO-22#Satellite/VvP24XO-22
CATCATGGGTGTGCATAATAAAGCCGATTCTTATTTCGGCGGTATAAAGGAGCC
>VvP24XO-24#Satellite/VvP24XO-24
TAAAACACACTTTCATGACAGTAGATTATGCC
>VvP24XO-26#Satellite/VvP24XO-26
TTTTTGTACAGGAATGCCATTACAACTGTCCCATTTGCGACCAGTTTTGGCAGAATTTCTAATAAACCTATATTAGAGGC
GTGTAGCTAGTATTACTCTTTTAATAGTCTTTCATGCACCACTAAGTGTGATAAATAAACGTCGCTATAAACCATCTCGC
TGTAGAGGACGTTGGCAGATTTTTACGAAAACCCTATAGAAACTATCAATTTTTTCCGCT
>VvP24XO-28#Satellite/VvP24XO-28
TACCTGCCGAGTGGGGCACGGGAGCTGATTTGAATCAGATGACTCCATACTG
>VvP24XO-30#Satellite/VvP24XO-30
GAATAACGCACGTTATAAAACGTGTCGTTGTAATAAAATTCAGCGAGCTGTCGCACTGGGATCCAGCGAGATTACAGCTA
AGGCAGCTCATTTTTTCTTATTTCGACAACCATGCAGTATTCAAAAAAAAA
>VvP24XO-31#Satellite/VvP24XO-31
GTATAAACGCAGTACAGTAGTTGGCAGATTTTTATTTATAATAGATTTTTACTTGGCAACCAA
>VvP24XO-40#Satellite/VvP24XO-40
ATTCGTAGGGCTTATATGCAACCAGTGTGTAGGTAGGGAACACATACCCACGTGACTTAGATTTCGTAGGGAAATGGCGC
CTGAGT
>VvP24XO-37#Satellite/VvP24XO-37
ACTAGTGTCAATTTGACAGAATCTTCAGCTTCTGTCCTTCACTTGTCATTCTGACAGCTGGATCTGTACATGTACGTTGT
TTGTCATTTGTTCTGCTTCTTTTGTCCC
>VvP24XO-5#Satellite/VvP24XO-5
GGGGGTGTGGGAGATATGGGGGTTGAAAGTGGTCGACCTGTGGCAATTTCATATTTCTACCAAAGACAAAAGTGTCATGG
TGTATCACTTTTCAGCCAAAACTACATAGCACAGATCACTGGCGTTTGTGTGTGGTAGTAGCATCGAGTCTCCTGTCGTG
CACTATGGTTGCCGAATGTCGGTAGCTAT
>VvP24XO-6#Satellite/VvP24XO-6
GAGTTAA
>VvP24XO-7#Satellite/VvP24XO-7
GGGGTAAAAACGTAATGGGGTTGGAAAGGGGGAGAGGGGATGAATATTCGGAAACCATACGTAGGCAGTATTTTTCTGTT
TGTTTTAAAGTATAAGTGTACAAATTCTTATCTAAATCGGATAAAAAATGTGGTTTGCCTAAATTAT
>VvP24XO-11#Satellite/VvP24XO-11
AGCACGGCGTGCAGTAGTAATAAAATTAACAGAGCTGTCGCACTGGGATCCAAAGAGAATATACCTAAGACAGCTGATTT
TTTCTTATAACATCCATTCAGTATTCAAATAAAACAGAGGAGCGC
>VvP24XO-16#Satellite/VvP24XO-16
CCCACTCAGCCTACTGTCAAATGAGTACCGCGGGAAGGTAAAGAAAAAGCTTAACGTCGGGAATGGTCCCCCAGG
>VvP24XO-10#Satellite/VvP24XO-10
AACTCCAACTCCAACTCCTAC
>VvP24XO-15#Satellite/VvP24XO-15
AACCGCTACAAGACGTATGAATTTCTGGCGTAAAGCTAGAAGACCACGAACCACGTGACGTGGAGCTAAAAGACCGACAG
TGAACTGGTGTCAGGATAGAAAACCGATATTAATTTGACC
>VvP24XO-13#Satellite/VvP24XO-13
ATTTAGTTATATATATACAAATTTTTTTTCCTTAACCTGGGTTAAAACGTGTTTAACCATCCCGCAGTTATTTTACCGTT
TGTGCTACTCCAAATATGGACCCAGGTATTTTTGCTTCTTTACAGGATTCCAAGCTGTGGTTCCTGTACTCTGATACTTA
GTTATTAGAGACCTTGTCTTTTCGCGAAATGTCGTCGTCGCCGCCGACGACGCGCGTGTTGTGAGTCGGACGCTGTGCGT
TGCCATGCCGTCTTGCAGTTACGAATAAAGTTACTCAAAATTATGCGAGCGCTTTCTTCCAGTGGTCTGCACCTTGTGGG
CCCTACCTTAAGCCCTCTCGATCGAGATACGGGGCCACCAGCCACTTTCGGGAGGCGGGGTCGGTTATTTTCCACCTTTG
CGCGGCAGGCGCCAGGCGGTACTCAATCACCGAAAGTCAGTTATTTATATGAGGCATAGAGACTACATATTGTCTCCTAT
CACTTTCGTACAAACAGCACCATCTGCAAAAATGCGGGGCTCGGCCATCGAAGGAAGTCAATCCGGCAGTTTCGAAAATT
TTCGCTAGTGTCTGGGGACACCTTGGCGTTCTACCCTCGATCCTGAAGTACTCAAAAAGAGTAGCAACACCTGCAAAACT
TATCGCTTCTCGGCCTTTTGGCAACACTTGGATTGTGACTTACTGTATAATATTATCATACATTATTGCCAGCCCCTAGC
ACTCAAATTTCAATGTATCAAGTGAAGTAAGCATTACTAATAAACAACCATTTATCTGTTCTTATCAGCTTAATATCTGA
TACGTCCAGCATCGCTGGACCAGAATATTAAACTCATTTTTGGAACATGACGGAGTGCTAGGGGCTTGCTCCACCTCTGT
CGCGGGTTGGCCCGGCATTGCAGTACCGCCGGGATCGGCCAACCTAATCTCAATCAAAACATAGAAATGAGTTGAATAAT
CTGGAAGTGTCAGAATATTAAGCTGATATGACTTCTGTGTGAAATTTCCTTCTCTGGCTTAACGACTATGTTTTATTTCC
GTCTCGTGTGTATTAACTTCTGCAGGGTAGCCAATTGCTGAACCCTTCGCCGCCCCCAGTACCTAATCCGCACTTCCCAT
AGCTCGGGGGGGGGGGGA
>VvP24XO-20#Satellite/VvP24XO-20
GATAATATATTAAATTAAAGTCGCCTATCATTTTGTATTAAAATACAAATATCACAATAAAATCGGACAAATTCTGGAGG
TTTCTATGAGACTTTATTTAATTCATTTTTACTCTGTTTACTCCTAAGAACTG
>VvP24XO-25#Satellite/VvP24XO-25
TTTTTGTACAGGAATGCCATTACAACTGTCCCATTTGCGACCAGTTTTGGCAGAATTTCTAATAAACCTATATTAGAGGC
GTGTAGCTAGTATTACTCTTTTAATAGTCTTTCATGCACCACTAAGTGTGATAAATAAACGTCGCTATAAACCATCTCGC
TGTAGAGGACGTTGGCAGATTTTTACGAAAACCCTATAGAAACTATCAATTTTTTCCGCT
>VvP24XO-23#Satellite/VvP24XO-23
TGGGGTTGGAGTACAGTTGATGTAGAGTTGGAGTAGAGCTGGAGTAGGGTAGGAGTACAGTTGGAA
>VvP24XO-25#Satellite/VvP24XO-25
GCTAATTTGGCGGGTCTTCTTCAGCCGCTATTGATTCCCTCTTTTTCGTGCC
>VvP24XO-27#Satellite/VvP24XO-27
ATGAGAAGAGCCAGACGCCCCTCGTTTTTCTATTATACAAATGACTCATCAGACCCTGGACGGTTTATAAGCTTTATAA
>VvP24XO-18#Satellite/VvP24XO-18
CTGCTCAGTAGCGGGTCAGATGCTCCCTGTGGCCACCATGGACGTTTTGTA
>VvP24XO-34#Satellite/VvP24XO-34
TTACCCCGCGATAGTGTTCGTTTGGAGACTTCAGTGTCAATAACTGTCTATAAATGGTCTAAAGCGTACTAAAAACGTCT
TAAAACGTCTTAAGCGTCTTTAGACTGAATGGGCATTTTTTA
>VvP24XO-33#Satellite/VvP24XO-33
ACATGGTCAGTAAAATCACGACGTTGTAATTCCCATGTGGAACCATGTTTTATTCGTGTCACAAGTGTACTTTAAGTATA
TACGATGTATTTCAGTAAATTTAAAAAGCCATATATACCCAATCTAATTTTCACACTTGTCCTGCATTAGCGCCGTCCAG
ACGCAACTTAT
>VvP24XO-35#Satellite/VvP24XO-35
AAGAAAGGGAGCGGATTTCAAACGAATGCGAGCGAGTGGGAA
>VvP24XO-32#Satellite/VvP24XO-32
TAGTGGTGTGGGGATTTGATTAGTGTAATCTCTGAGTGTTTACATTTTGTAGACAGTACTAGTTAGTAGCGTTTGAACAG
TCGCCGAGTGCAGTAGCGTATTTTGTTGTTGTATTTTATCTG
>VvP24XO-29#Satellite/VvP24XO-29
GAAATAACCAGCCATAGAGTCTGAAG
>VvP24XO-39#Satellite/VvP24XO-39
TTCTAATTTCATTTGTTCTTAAAAGCTTTTATTCCGGAATCGCCGTGACGTCACATAAATCTTAATTTCGCATTACAGTG
TATATTTGTAATAAATTCAGGTAGTAACTACAGAAACGGAGCGACGTCCTAACCTGAA
>VvP24XO-38#Satellite/VvP24XO-38
CAAATTGAATAACGCTTGCCGGGGACTAATTGATAGTGGAACGTTTCTAAAAATATCTGCCGCTTGTTCATTCGACGTAC
AA
>VvP24XO-36#Satellite/VvP24XO-36
TAAACCTGTATGGGCTCAGCCTGTGAATGCCCGCAATATACAGGCCCAGTGTGTGGAGGC
>VvP24XO-43#Satellite/VvP24XO-43
TCCAGCGCTGGAAGCGGCTTAGCTATGCAGCGTGGAGTGATGAGGCACACGTAGTCAGGTTGTTTCCATCAGTGGA
>VvP24XO-41#Satellite/VvP24XO-41
GGTGGTTGTTGGACTGCCGAGTCCGT
>VvP24XO-45#Satellite/VvP24XO-45
AAATTATGTAGTGCTGTAAGCCTACCAGTTTCGACGATATGTACATTTCGTAAGTTTTTTATGGT
>VvP24XO-42#Satellite/VvP24XO-42
GGAATCTCGTGCCGTCGTTGCATTCGTGGGAAT
>VvP24XO-44#Satellite/VvP24XO-44
TTAGTGTTCACATTCATACCTCAGGAGGCATGCCTT
>VvP24XO#5S-rRNA-NTS/5S-rRNA-NTS/
TTGATACACCGGTTCTCGTCCGANNACCGGTGTATCAAACGTGGTGTGGCCGTTGGCACGTCCATTCAGTCTCAAAATGCG
ATAAAAACTGCTCTTGTTCGTAATTTAAAAATCACGTGACTGTATAAATTAAATGAAACGTGACACCACAGAAGCTGATTA
AAATAGTTAGGCTGCCAACAGCACGTGGTGTTCCCAGGTGGTCTCCCATCCAGGTACTAACCACGCCCAACGTTGTTTTAC
TGCGGTGATCGGACGAGAACCGGTGTTTCCAACGTGGTGTGGCCGTTGGCACGTCCA
>VvP24XO#45S-rRNA/45S-rRNA
GGTGCTACCTGTACCGGCTCCGGACCCGCGCCGCTGTTGGCTCGGGTGTGTCCTCGGGCGGAATGATCGCTCCAGTCAGCGGCGCTTCAGCTTTGGACAATTTCACGACCCGTCTTGAAACACGGACCAAGGAGTCTAACATGTGCGCGAGTCATTGGGCTCTACTAAACCTAAAGGCGCAATGAAAGTGAAGGTCTCGCCTTGCGCGGGCCGAGGGAAGATGGGGCCTAACCGGCCTAGCCGGCGGCCCCCGCATTCCCGGGGCGTCTCGTCCTCATTGCGAGGTGAGGCGCACCCAGAGCGTACACGTTGGGACCCGAAAGATGGTGAACTATGCCTGGCCAGGACGAAGTCAGGGGAAACCCTGATGGAGGTCCGTAGCGATTCTGACGTGCAAATCGATCGTCCGAGCTGGGTATAGGGGCGCAAGACTAATCGAACCATCTAGTAGCTGGTTCCCTCCGAAGTTTCCCTCAGGATAGCTGGTGCTCATACGAGTCTCATCCGGTAAAGCGAATGATTAGAGGCCTTGGGGCCGAAACGACCTCAACCTATTCTCAAACTTTAAATGGGTGAGATCTCCGGCTTGCTTGATATGCTGAAGCCGCGAGCTTTAAAACTCGGATCGGAGTGCCAAGTGGGCCATTTTTGGTAAGCAGAACTGGCGCTGTGGGATGAACCAAACGCCGAGTTAAGGCGCCCGAATCGACGCTCATGGGAAACCATGAAAGGCGTTGGTTGCTTAAGACAGCAGGACGGTGGCCATGGAAGTCGGAATCCGCTAAGGAGTGTGTAACAACTCACCTGCCGAAGCAACTAGCCCTGAAAATGGATGGCGCTGAAGCGTCGGGCCTATACTCGGCCGTCAGTCCGGCAGTCATGGTCGGTCCTTGCGGCCGGCCGCGAAGCCCTGACGAGTAGGAGGGTCGCGGCGGTGAGCGCAGAAGGGTCTGGGCGTGAGCCTGCCTGGAGCCGCCGCCGGTGCAGATCTTGGTGGTAGTAGCAAATACTCCAGCGAGGCCCTGGAGGACTGACGCGGAGAAGGGTTTCGTGTGAACAGCCGTTGCACACGAGTCAGTCGATCCTAAGCCCTAGGAGAAATCCGATGTCGATGGGGGCCTCAATTGCCAACCATGGTTTTTTGGTTGGCCCCCGTTGGGCGAAAGGGAATCCGGTTCCTATTCCGGAACCCGGCAGCGGAACCGATACAAGTCGGGCCCCTCATCTGAGAAGCTCGTCGGGGTAACCCAAAAGGACCCGGAGACGCCGTCGGGAGATCGGGGAAGAGTTTTCTTTTCTGCATGAGCGTTCGAGTTCCCTGGAATCCTCTAGCAGGGAGATAGGGTTTGGAACGCGAAGAGCACCGCAGTTGCGGCGGTGTCCCGATCTTCCCCTCGGACCTTGAAAATCCGGGAGAGGGCCACGTGGAGGTGTCGCGCCGGTTCGTACCCATATCCGCAGCAGGTCTCCAAGGTGAAGAGCCTCTAGTCGATAGACTAATGTAGGTAAGGGAAGTCGGCAAATTGGATCCGTAACTTCGGGATAAGGATTGGCTCTGAGGATCGGGGCGTGTCGGGCTTGGTCGGGAAGTGGGTCAGCGCTAACGTGCCGGGCCTGGGCGAGGTGAGTGCCGCGGGGGTGCCGGYCAGTGCGGCGGTTTAGCGGTGGTGCGGTCTGCTCTCGCTGCGGCGTCGGCTTCGGCTGGCCCGTNGTGCAGGATGCGCGTGCTGCTGCGGCTGTCGTGCCCCGGTGCTGCAACCCGTGTGTAGGATCCGAGCTCGGTCCCGTGCCTTGGCCTCCCACGGATCTTCCTTGCTGCGAGGCCGCGTTGCTTTAGTGCGCTCCTTCACGGGGGTGTACGGGTGCGCGGATTCTCTTCGGCCGCCATTCAACGGTCAACTCAGAACTGGCACGGACTGGGGGAATCCGACTGTCTAATTAAAACAAAGCATTGCGATGGCCCTAGCGGGTGTTGACGCAATGTGATTTCTGCCCAGTGCTCTGAATGTCAACGTGAAGAAATTCAAGCAAGCGCGGGTAAACGGCGGGAGTAACTATGACTCTCTTAAGGTAGCCAAATGCCTCGTCATCTAATTAGTGACGCGCATGAATGGATTAACGAGATTCCCGCTGTCCCTATCTACTATCTAGCGAAACCACTGCCAAGGGAACGGGCTTGGAAGAATTAGCGGGGAAAGAAGACCCTGTTGAGCTTGACTCTAGTCTGGCACTGTGAGGTGACATGAGAGGTGTAGCATAAGTGGGAGATGGAAACATCGCCGGTGAAATACCACTACTTTCATTGTCTCTTTACTTACTCGGTTAGGCGGAGCGCGTGCGCCGAGGGTATTCCACCCCGGTGTCACGGTGTTCTCGAGCCAAGCGTGTATAGGGTTGCGTTCGTACCGTGGCTCCGCGTCCGCGTGCCGCAACCGTGGCCCGTGGGGGTTAAAGCCTGCGGTGCTGCGCGCTTGTGTGCCGTGGCGCGTCCGCGAGTGCGGCGCAGTTTACTCCCTCGCGTGATCCGATTCGAGGACAACGCCAGGCGGGGAGTTCGACTGGGGCGGTACATCTGTCAAAGAATAACGCAGGTGTCCTAAGGCCAGCTCAGCGAGGACAGAAACCTCGCGTAGAGCAAAAGGGCAAAAGCTGGCTTGATCCCGATGTTCAGTACGCATAGGGACTGCGAAAGCACGGCCTATCGATCCTTTTGGCTTGGAGAGTTTCCAGCAAGAGGTGTCAGAAAAGTTACCACAGGGGTAACTGGCTTGTGGCAGCCAAGCGTTCATAGCGACGTTGCTTTTTGATCCTTCGATGTCGGCTCTTCCTATCATTGCGAAGCAGAATTCGCCAAGCGTTGGATTGTTCACCCACCAATAGGGAACGTGAGCTGGGTTTAGACCGTCGTGAGACAGGTTAGTTTTACCCTACTGATGACTGTGTCGTTGCGATAGTAATCCTGCTCAGTACGAGAGGAACCGCAGGTTCGGACATTTGGTTCACGCACTCGGCCGAGCGGCCGGTGGTGCGAAGCTACCATCCGTGGGATTAAGCCTGAACGCCTCTAAGGCCGAATCCCGTCTAGCCATTGTGGCAACGATATCGCTAAGGAGTCCCGAGAGTCGGAAGGCTCGATAATACGTGACTTTACTAGGCACGGTCGTCCCATTGGGCGCCGCGCCGTACCAGCCCTTTGTTTGCCGCATGGGACGCTCGGGCGGTGCGCGCTGTGATCCACTGTTCACGCGCCGTCCAGTCTCTAGCGGTCGATCATGGGTTCTTTTATTCCGATGTCGGGACTCGGAATCGTCTGTAGACGACTTAGGTACCGGGCGGGGTGTTGTACTCGGTAGAGCAGTTGCCACACTGCGATCTGTTGAGACTCAGCCCTAGCTTGGGGGATTCGTCTTGTCGCGAGACGAGACCCCAGAC
>VvP24XO#H2A-histone/H2A-histone
AGGCAAGGGAGGCAAAGTGAAGGGAAAGTCAAAGTCGCGCTCCAGCCGCGCTGGCTTGCAGTTCCCTGTCGGCAGAATCCACCGCCTTTTGCGCAAGGGCAACTATGCCGAACGTGTCGGTGCCGGCGCACCCGTCTACCTTGCTGCTGTCATGGAATACCTGGCTGCCGAAGTTCTCGAGCTGGCAGGTAATGCCGCCCGTGACAACAAGAAGACGAGGATCATCCCTCGTCACTTGCAACTCGCCATCCGAAATGACGAGGAGCTGAACAAGCTCCTGTCTGGCGTGACTATCGCGCAAGGTGGTGTGCTGCCCAATATCCAGGCCGTACTCCTCCCCAAAAAGACCGAGAAGAAGAC
>VvP24XO#H2B-histone/H2B-histone
GAGCTGGTGTACTTWGTCACCGCTTTGGTGCCCTCRCTCACTGCGTGCTTGGCGAGTTCGCCAGGCAGCAGMAGGCGCACGGCAGTCTGGATTTCSCGACTKGTGATRGTCGACCGCTTGTTGTAGTGTGCCAGGCGAGATGCCTCGGCGGCGATGCGCTCAAAGATGTCATTKACAAAGCTGTTCATGATGCTCATCGCCTTGCTCGAAATGCCGGTGTCWGGGTGCACCTGCTTGAGCACCTTGTAGATATAGATTGCGTAGCTCTCCTTCCTCTTGCGCTTCTTCTTCTTATCTCCCTTGGAGATAAGAAGAAGAAGCGCAAGAGGAAGGAGAGCTACGCAATCTATATCTACAAGGTGCTCAAGCAGGTGCACCCNGACACCGGCATTTCGAGCAAGGCGATGAGCATCATGAACAGCTTTGTNAATGACATCTTTGAGCGCATCGCCGCCGAGGCATCTCGCCTGGCACACTACAACAAGCGGTCGACYATCACMAGTCGSGAAATCCAGACTGCCGTGCGCCTKCTGCTGCCTGGCGAACTCGCCAAGCACGCAGTGAGYGAGGGCACCAAAGCGGTGACWAAGTACACCAGCTC
>VvP24XO#H3-histone/H3-histone
ATGGCGAGGACCAAGCAGACTGCCCGCAAGTCTACGGGAGGCAAGGCTCCACGCAAAC
AGCTGGCCACCAAGGCCGCTCGTAAGAGCGCGCCGGCCACTGGAGGCGTGAAGAAACCTC
ACCGTTATAGGCCTGGAACAGTCGCCCTTCGTGAAATCCGTCGTTACCAGAAGAGCACCG
AGCTGCTTATCCGCAAGCTCCCGTTCCAGCGCCTGGTGCGTGAAATCGCACAGGACTTCA
AGACCGACCTGCGCTTCCAGAGCTCTGCTGTGATGGCTCTTCAGGAAGCCAGCGAGGCTT
ACCTGGTCGGCCTCTTTGAGGACACCAACTTGTGTGCCATCCACGCCAAGCGTGTCACCA
TCATGCCAAAGG
>VvP24XO#H4-histone/H4-histone
GCGTAGATATAGGGGCCGGAAAAAAAAAATTACCATTGCTCAGAGCATCATTATGACCGGTCGCGGCAAAGGAGGCAAGGGTCTGGGAAAGGGAGGCGCTAAGCGTCACCGTAAAGTTCTACGTGACAACATCCAGGGCATCACCAAGCCGGCCATCCGCCGTCTGGCCCGTCGTGGAGGTGTGAAGCGTATCTCTGGACTCATCTACGAGGAGACACGCGGCGTCCTCAAGGTGTTTCTCGAGAACGTCATTCGTGACGCTGTCACTTACACCGAGCACGCCAAGAGGAAGACTGTTACCGCCATGGACGTAGTCTACGCCCTCAAGAGGCAAGGCCGTACTCTGTACGGCTTTGGCGGT
>VvP24XO#Telomere/Telomere
TTAGG
>VvP24XO#U1-snRNA/U1-snRNA
ATACTTACCTGGCGTAGAGGTTACCGTGATCACGAAGGCGGTTCCTCCAGGGCGAGGCCTTTCCATTGCACTTAGGTTTGGTTGACCCCTGCGATTATCCCTAAAGTGGATAACTCGGGCGCATAATTTTTGGTAGTCGGGACTGCGTTCGCGCCGTCCCGG
>VvP24XO#U2-snRNA/U2-snRNA
CCCGGCGGTACTGCAATGCCGGGCCAACCCGCGACAGAGGTGGAGCAAGCCCCTAGCACTCCGTCATGTTCCAAAAATGAGTTTAATATTCTGGTCCAGCGATGCTGGACGTATCAGATATTAAGCTGATAAGAACAGATAAATGGTTGTTTATTAGTAATGCTTACTTCACTTGATA
>VvP24XO#U5-snRNA/U5-snRNA
ACTCTGGTTTCCCTTCAGCTCGAATAAATCTTTCGCCTTTTACTAAAGATTTCCGTGGAGGGGAACGTTAAATGAGTCTACAACTAATTTTTTGAGGTTCCCAGCAACAGCTGGGAACCTCAA
>VvP24XO#U6-snRNA/U6-snRNA/
GTACTTGCTTCGGCAGTACATATACTAAAATTGGAACGATACAGAGAAGATTAGCATGGCCCCTGCGCAAGGATGACACGCAAAATCGTGAAGCGTTCCACATTTTTTGCA
