# Supplementary material for: Comparative analysis of morabine grasshopper genomes reveals highly abundant transposable elements and rapidly proliferating satellite DNA repeats
Source: BMC Biol. 2020 Dec 21;18:199. doi: 10.1186/s12915-020-00925-x (PMC7754599; doi:10.1186/s12915-020-00925-x)
Supplement: Supplementary file 4 — Additional file 4. Repeat consensus sequences of the P24XY sex chromosome race (male) of the of the viatica species group (tar.gz file). [file 12915_2020_925_MOESM4_ESM.gz › Additional_file_4/P24XY_final_TRs_consensus.fa]

>VvP24XY-7#Satellite/VvP24XY-7
TCCGATTTAGATAAGAATTTGTACACTTATACTTTAAAACAAACAGAAAAATACTGCCTACGTATGGTTTCCGAATATTC
ATCCCCTCTCCCCCTTTCCAACCCCATTACGTTTTTACCCCATAATTTAGGCAAACCACATTTTTTA
>VvP24XY-3#Satellite/VvP24XY-3
AAGTGGCAACTAGGGGCATCTAACCCACTACAGAGCAGAAAAAAAGAAAA
>VvP24XY-9#Satellite/VvP24XY-9
CGCTCTAAGTCGTTCTGTACATTTCTCATTTGTTTCGTAGCATATGTGGTCGGGCCTGCGTGGTCTGTATAGTTCCAGCA
>VvP24XY-19#Satellite/VvP24XY-19
TGGGACGAGCTACAGGTAAACACACAGACA
>VvP24XY-26#Satellite/VvP24XY-26
CCTCACTGTGTATTCTCTCAGAGCTATTAGTTTTCCTATGTGGTGTTAGCGTTCTGTGCTGATGTGAG
>VvP24XY-38#Satellite/VvP24XY-38
TATTTCGGCGGTATAAAGGAGCCCATCATGGGTGTGCATAATAAAGCCGATTCT
>VvP24XY-48#Satellite/VvP24XY-48
GGATATATAAGCATGGTTGATATGGGTGATACACAGTGTGTG
>VvP24XY-47#Satellite/VvP24XY-47
TGCTGCTGGGGATACTACT
>VvP24XY-2#Satellite/VvP24XY-2
CTGCTCAGTAGGGGGTCAGATGCTCCCTCTGGCCACTTTCTTATTTTTTTGG
>VvP24XY-1#Satellite/VvP24XY-1
GGTAGCTATGGGGGTGTGGGAGATATGGGGGTTGAAAGTGGTCGACCTGTGGCAATTTCATACTTCTGCCAAAGACAAAA
GTGTCATGGTGTATCACTTTTCAGCGAAAACTATAGATCACAGATAACTGGCGTTTGTGTGTAGTAGTAGCACAGAGTCA
CCTTTCGATCACAACAGCGGCCGAATTTC
>VvP24XY-4#Satellite/VvP24XY-4
GCGTTTTTTGTGTCACGAGCCATTTATCTCCCTTGATATCTAACCGAAATCGATAAATGAGGTATCATTTTAAAGATTAA
GGTCTCCGCTTTGGTAACATTATATTTTAAGAAAGGAATTTTTCGGAATTCGACCCTTAAAGGGCAAAAATATCAATTTT
TCTAAAAT
>VvP24XY-7#Satellite/VvP24XY-7
GAGTTAA
>VvP24XY-5#Satellite/VvP24XY-5
ATGACGAAAAAGGTCGAAA
>VvP24XY-20#Satellite/VvP24XY-20
TCCGATTTAGATAAGAATTTGTACACTTATACTTTAAAACAAACAGAAAAATACTGCCTACGTATGGTTTCCGAATATTC
ATCCCCTCTCCCCCTTTCCAACCCCATTACGTTTTTACCCCATAATTTAGGCAAACCACATTTTTTA
>VvP24XY-8#Satellite/VvP24XY-8
GGCATCTAAAGCACTACTGAGCAGTACAAAACACACAAAGTGGCCACTAGA
>VvP24XY-10#Satellite/VvP24XY-10
TCCTCTGTTTTATTTGAATACTGAATGGATGTCGTAATAAGAAAAAATCAGCTGTCTTAGGTATATTCTCTTTGGATCCC
AGTGCGGCAGCTCTGTTAATTTTATTACTACTGCACGCTGTAACACGCCC
>VvP24XY-11#Satellite/VvP24XY-11
TAATTTAATATATTTTCCAGTTCTTAGGAGTAAACAGAGTAAAAATGTATTAAATAAAGTCTCATAGAAACCTCCAGAAT
TTGTCCGATTTTATTGTGATATTTGTATTTTAATACAAAATGATAGGCGACTT
>VvP24XY-14#Satellite/VvP24XY-14
AAAAAGAAATGAAAACGCACGTTTAAAAATGTGTAGTAGTAATAATATTCAGTGAGCTGTCGCTGTGGGATCCAGAGAGT
TTACAGCGAAGACAGCTCCTTTTTTCTTATTTCGACAACCATGCAGTATA
>VvP24XY-12#Satellite/VvP24XY-12
TAGTCTTTTGGCTCTTCCGATCTGCCTGTTCCGATCTGCCTGT
>VvP24XY-13#Satellite/VvP24XY-13
CCACTCAGCCTACTGTCAAATGAGTACCGCGGGAAGGTAAAGAAAAAGCTTAACGTCGGGAATGGTCCCCCAGGC
>VvP24XY-15#Satellite/VvP24XY-15
CAGTTCCCCTGCCAAATTTGGCAGGTACAGTAGAGAGTCATCTGTTTCAAAA
>VvP24XY-17#Satellite/VvP24XY-17
GTGGCTGAAGAAGACCCGCCAAATTGGCGGCTAGCAAAAGGGGGAATCAATG
>VvP24XY-16#Satellite/VvP24XY-16
AACGATGCCGAAACTGACTTTAGGGGGATAT
>VvP24XY-18#Satellite/VvP24XY-18
TGTAGCTAGTATTACGCTTTTAATAGTCTTTCATGCACCACTAAGTGTGATAAATAAACGTCGCTGTAAACCATCTCGCT
GTAGAGGACGTTGGCAGATTTTTAAGAAAACCCTATAGAAACTATCAATTTTTTCCGCTTTTTTGTACAGGAATGCCATT
ACAACTGTCCCATTTGCGACCAGTTTTGGCAGAATTTCTAATAAACCTATATTAGAGGCG
>VvP24XY-20#Satellite/VvP24XY-20
GGGGCACGGGAGCTGATTTGAAACAGATGACTCCATACTGTACCTGCCGAGTG
>VvP24XY-22#Satellite/VvP24XY-22
CAGTGACCACTCAGATGAATGAAAAATATTTTTCCCAACCAAACAGAAAAATTGACTCTTA
>VvP24XY-24#Satellite/VvP24XY-24
GAAAGTGTGTTTTAGGCATAATCTACTGTCAT
>VvP24XY-23#Satellite/VvP24XY-23
CAGCAGACTCTATGGCTGGTTATTTC
>VvP24XY-27#Satellite/VvP24XY-27
ATAAGCTTTATAAATGAACAGAGCCCGACGCCCTTCATTTTTCTTTCAAATAAATGACTCATGAGACCCCGGACGGTTT
>VvP24XY-30#Satellite/VvP24XY-30
GGGAATTACACCGTCGTGATTTTACTGACCATGTATAAGTTGCGTCTGGACGGCGCTAATGCAGGACAAGTGTGAAAATT
AGATTGGGTATATATGGCTTTTTAAATTTACTGAAATACATTGTATATACTTAAGGTACACTTGTGACACGAATAAAACA
TGGTTCCACAT
>VvP24XY-21#Satellite/VvP24XY-21
GATGTTAGTCGGTATGCTCTTCCGATCTGGATGTTCCGATCTG
>VvP24XY-28#Satellite/VvP24XY-28
TGTTGGATTAGTAGGACTGGTGGATTTCGCCGTTTTCGCATTCGTTGGAATGGAAAATACTACGTC
>VvP24XY-33#Satellite/VvP24XY-33
CAGTGTATATTTGTAACAAATTCAAGTAGTAACTAGAGAAACGGAGCGACGTCCACACCTGAATTATAATTTCATTTGTT
CTTAAAAGCTTTTATTTCGGAATCGCCGTGACGTCACATAAATCTTAATTTCGCATAG
>VvP24XY-36#Satellite/VvP24XY-36
TTTCTGCAGGCCTCGGTCACTTTCAGCCGATGTCAACCTCTTCATCTCTGACTCAACTGAAATCTGCAACCTCCGTTCAG
TTTGTTCTTATCGTGGTTTTTATAAAACTTTCATTGTATTT
>VvP24XY-32#Satellite/VvP24XY-32
CCCGACAGTGTACGTTTGCAGTCTGCAGTGTCAATAACTGTCTATAAATAGTCTAAAGCGTACTAAAAACGTCTTAAAAC
GTCTTAAGCGTCTTTAGACTGAATGGGCATTTTTTATCACCCT
>VvP24XY-34#Satellite/VvP24XY-34
AGTAAAAATCTATTATAAATAAAAATCTGCCAACTACTGTACTGCGTTTATACTTGGTTGCCA
>VvP24XY-29#Satellite/VvP24XY-29
TGATCCAGCGAGATTACACCAACCACAGCTCCTTTTTTTCTTATTTCGACAACCATGCAGTATTCAAATAAAAGAAAAAC
GCACGTTATAAAACGTGTCGTAGTAATAAAATTCAGGGAGCTGCCTCACTC
>VvP24XY-25#Satellite/VvP24XY-25
CATTTAATATGACCACGTGCTACCAGCCGGCCTGTTAGCTCAGCTGGTTAGAGCGTCGTGCTAATAACGCGAAGGTCGAG
GGTTCGATCCCCTCACGGGCCAGCCTCGCATTTTGATTGTTAAAGGACGTTTCTTTTGCAAAAATGTGTTAATTTCGAAT
AGTCGGAGCGCCAATACTTTGGCCACATCTACCAGAGGACAACGAGCGGCAGCGAGCGGCAGTCGACTAAGTCAGCTAAA
TACTAATGGTCCGTACATTTCATTCCCGTGTATGAACATTTCGTTGTCCCTTGATAGAAGAATACCGTGGTGGATGCCCG
TTGAGAAATCAGAAAAACTTGGCCCTAAGGTGATCATCCTTAACGGAAATCTTGAAAAAACACGGAGCAGAGTGGCGCAG
TGGAAGCGTGCTGGGCCCATAACCCAGAGGTCCGTGGATCGAAACCACGCTCTGCTAGCAGCAAGTTTTTTTGCTTCTTG
AAAGTACTTAAAATCCATAAACGGAAATACGAAACGGATGTGAACTTATCATACTATTAAAAAATAGATCGACAAGGCAC
AACAACAAGGTGTTACAAAACTTAAATAAAGAAAAATTCCAGTAACTTCAGCACATTGATATCACTTCAATTACCAATTT
GTTCTTGCCGTTATGATCACAAAACGTGAGCGAAAAACAGCGACCTCCCCGGCGGGGAATCGAACCCCGGTCTCCCGCGT
GACAGGCGGGGATACTAACCACTATACTACCGAGGACTACGGCTTAACGTGACTAGGAATTAGCATAAGATATTAGGATA
CACATCAAACCGAAAATGGAATTACATCATAAAGTTCACGTCTCTAATACAAAGGAGTAGCTACCTTACGAAAAAAAAGA
AGGAATGGAAGAAAATGAGATATGGAAGCCAAATTAAAGAGACCCCTAATTTGTTATAGAGCATTAGGGGGCCTTGTGGC
GCAACGGATAACGCGTCTGACTACGGATCAGAAGATTCCAGGTTCGAATCCTGGCAAGGTCGAATTTTCATAACATGCTT
TAACTGTGATTGCCAGAAGGTAATATATA
>VvP24XY-35#Satellite/VvP24XY-35
TCTGAATTTGTGGTCTTGTA
>VvP24XY-31#Satellite/VvP24XY-31
AATAAATTTACAAAGTTAGCTGCATTTGAAGTTATTTTCCCTGGTTTAGATCATAACTTTGTATACAAGTATAGGTGGCA
AATTGCATCAATCTTTGGGTAGCAATTAAACGATAGTCTCATTCGTGAATTCACCAACTGTTTTTGTTTTCCATTAACTT
CCCAAGATGCATCCATAAACAACACGTGACGAAAGAAAGGTTAGACTGAAAACATGTTCTCCATCGGTTACTAAGGTGAA
AAATATTTTTATTTCTTGGTATGTGACGTCGAAGATGGACTTCGAACAGGCAGCTGTGGCCGAGCGGTTAAGGCGTCTGA
CTTGAAATCAGATTCCCTCTGGGAGCGTAGGTTCGAATCCTGCCAGCTGCGTAGATTTTGGTTATTTCCGTAGATTCCCT
GCATAGCATTGGCTTGCGTTCGTCAAAACAAGAGGACTGCAAGTGAAGCTTTCACTCCTTGCTACACCATTATTTGAGTG
GTATCTAATACATTTGGTTGCTACTGGCAGTGTCGAGAGAAGACACCCGCTGTTGCAAAAATTACCTACACACTAAACAT
CCGTGAAGCCCACGAACTTGTAATTTTTTTTCCTACCAGTCCTCAGCCTTGCCTTACATCAGGTAATCAAAATCAATGGG
AAATGAGTCTACATTTATACTCAATTATCTTTAGTCAGACGATAATACCTGTTTACCCAAGATATAAATTTTGACCATGT
GCTCAGTGTATATTTGTTTACATCAGTTTTCCCGATTAAAATGCAAGCCGAAATAGCTCAGTTGGGAGAGCGTTAGACTG
AAGATCTAAAGGTCCCTGGTTCGATCCCGGGTTTCGGCAAACTGTTTTTTTTCTCCATTGCCTCTCATTTGTAACCGAGA
GTAAGAACATACACAAATTTGTGGAAAGATAACGTCACCACTTCAGTATGCAGTCGTGGCCGAGTGGTTAAGGCGTCTGA
CTCGAAATCAGATTCCCTTTGGGAGCGTAGGTTCGAATCCTACCGGCTGCGCATTAATTTGTTACTGTTACATACTTTTA
CTTTCTCATATTACTATTCACAAAACTGTCATGTGTAAATCATGAGAGCATATGAGAAGCCAAATCCTTTACGTTTGGCT
AGCAAATTTCTGACCATTCAGTGGCCGACATTTATGCTCCCAAGGAAACAAAGTTGGACGACTTTAAAAACAGTAGCATA
TGGGTTTCATACATCTCACTCAGATTTCTGTGGATCCATTTGCTTCCTGACATTCCAAAACATCCTCGTCCATTTTCAGG
TTATACGAATGTATTCATACGTCTGCTGAAATAGTTTTGCATATGTTGTACAAGTACCTGGTAACTTGTAATTGGTGTTT
AACAACATTGCCCTCATTTATAGGCTTCATGACGGCCAGGAATGTTACCGGAATATACTTACTGGGCGAGCGTCACGGTT
AAATAAATCCGCCAAATGTAGAACTTTGTCCTTTACACAGCTGACACTGAGATTTTGTTTAACTGTCTCTTCCAGTTATT
ATTCGACTTGGCTCGACTTAGCTCGATGAGCCTCGATGGTCGCTCACTCGCTGTCGCTCGTCTCGAATTGTATTTAAATT
CAAAGATTTCATAAGCAACTGTGCGAAAGAAAGTCCAATTGAAGCCTACTGAAGACAGCTTAACTCTCTCTCACAGCCTA
TATTCTCCTCGGAG
>VvP24XY-39#Satellite/VvP24XY-39
CCTGAGGCGTGAATATGGAGACTGAAAGGCATGCCT
>VvP24XY-44#Satellite/VvP24XY-44
TGTCATTTGTTCTGCTTCTTTTGTCCCACTAGTGTCAATTTGACAGAATCTTCAGCTTCTGTCCTTCACTTGTCAATCTG
ACAGCTGGATCTGTTCATGTACGTTGTT
>VvP24XY-41#Satellite/VvP24XY-41
GAGGGAGGGAGGAGATTTCAGGCACAAGG
>VvP24XY-40#Satellite/VvP24XY-40
TAGCAGTTCTCAGCAGCACATATCAAACCAAACACTATAAGCGGAACTGTATCGCACTGATGCAGATGCTACGTCTCGTA
GATCCACACCTAGCAGGGATATGT
>VvP24XY-45#Satellite/VvP24XY-45
TTCWTTTCCCACTCGCTCGCATTCGTTTGAAATCCGCTCCCT
>VvP24XY-42#Satellite/VvP24XY-42
CAGACTGATAAGAATCGCAGCAGACTTAGTGAAT
>VvP24XY-43#Satellite/VvP24XY-43
TGGAGGTCAGAAGGTCTTTAAGTGAGAAAGTA
>VvP24XY-46#Satellite/VvP24XY-46
AGCTCATGCACTCGA
>VvP24XY-37#Satellite/VvP24XY-37
CCTGTATATTGCGGGCATTCACAGGCTGAGCCCATACAGGTTCAGCCTCCACACACTGGG
>VvP24XY#Telomere/Telomere
TTAGG
>VvP24XY#5S-rRNA/5S-rRNA/
CTCGCCTGGCACACTACAACAAGCGGTCGACCATCACCAGTCGGGAAATCCAGACTGCCGTGCGCCTTCTGCTGCCTGGCGAACTCGCCAAGCACGCAGTGAGCGAGGGCACCAAAGCG
>VvP24XY#45S-rRNA/45S-rRNA
TAGTTCTAACCATAAACGATGCCAGCCAGCGATCCGCCGCAGTTCCTCCGATGACTCGGCGGGCAGCTCCCGGGAAACCAAAGCTTTTGGGTTCCGGGGGAAGTATGGTTGCAAAGCTGAAACTTAAAGGAATTGACGGAAGGGCACCACCAGGAGTGGAGCCTGCGGCTTAATTTGACTCAACACGGGAAACCTCACCAGGCCCGGACACCGGAAGGATTGACAGATTGATAGCTCTTTCTTGATTCGGTGGGTGGTGGTGCATGGCCGTTCTTAGTTGGTGGAGCGATTTGTCTGGTTAATTCCGATAACGAACGAGACTCTAGCCTGCTAACTAGTCGTCTGACATCCTTCGTGCTGTCAGCGATTACCTTTCTTCTTAGAGGGACAGGCGGCTTCTAGCCGCACGAGATTGAGCAATAACAGGTCTGTGATGCCCTTAGATGTTCTGGGCCGCACGCGCGCTACACTGAAGGAATCAGCGTGTCTTCCTAGGCCGAAAGGTCGGGGTAACCCGCTGAACCTCCTTCGTGCTAGGGATTGGGGCTTGCAATTGTTCCCCATGAACGAGGAATTCCCAGTAAGCGCGAGTCATAAGCTCGCGTTGATTACGTCCCTGCCCTTTGTACACACCGCCCGTCGCTACTACCGATTGAATGATTTAGTGAGGTCTTCGGACTGGTACGCGGCCTCGGCTCCGCCGTTGCCGATGTTACCGGAAAGATGACCAAACTTGATCATTTAGAGGAAGTAAAAGTCGTAACAAGGTTTCCGTAGGTGAACCTGCGGAAGGATCATTACCGATTGCGCAAACAATGTGCGTCGTAATTATATTACAAACGTCGCGTGCGCAATCACGCGTTACTCTCAAAACTACGGACAGTGATTTGGTACGGGCGCTGAAGCGCGAGTGGCTAGCGGCTTGCGGTACCTATGTGGTTTTGAATGACTTTCGCCGCAGTCGCACACGCCGTCGCGTGGAGCCGTACATTGTTATAGCAATACGCTATGTTTCGGTACAGGAGGCATTAATCGCCTCAGCCCTGCAAAAATCACTTTAATCTGCCAGAGTGCGGATGAAAACAAAAACAAAATGACTACCCAGGACGGTGGATCACTCGGCTCGTGGGTCGATGAAGAACGCAGCAAATTGCGCGTCGACGTGTGAACTGCAGGACACATGAACATCGACGTTTCGAACGCACATTGCGGTCCATGGATTCCGTTCCCGGGCCACGCCTGGCTGAGGGTCGGCAACAATTCCTGAAACGCAAGGGCGTTTCGCTCCGTGGGAGCTTCGCGGGCCTCGTCCGCGTCTCCTCAAGTTTTACAGTGTGCCGCTTCCAAGCTGCCCGTCGGCTGGCGGTNCGCATGCCGGTACCTAGTTACTCGGTAATGTGCACGGCCGCTGGCTCGACGGCACGGTGGCGGACACTATTTATTTTTCTAACGACCTCAGAGCAGGCGAGACTACCCGCTGAACTTAAGCATATTACTAAGCGGAGGAAAAGAAACTAACAAGGATTCCCTCAGTAGCGGCGAGCGAACAGGGAAGAGTCCAGCACCGAACCCCGCAGGCTTCCGTCTGCTGTGGCGTGTGGTGTTTGGGAGGGCCCGCTCTCCCGGCGCTTTGCGGCGAGTCCAAGTCCAACTTGAATGAGGCCACGGCCCGTAGAGGGTGCCAGGCCCGTAGTGACCGTTGCAGGTGTCGGGAGGACCTCTCCCTCGAGTCGGGTTGCTTGAGAGTGCAGCTCTAAGTGGGTGGTAAACTCCATCTGAGACTAAATATGACCACGAGACCGATAGCGAACAAGTACCGTGAGGGAAAGTTGAAAAGAACTTTGAAGAGAGAGTTCAAAAGTACGTGAAACCGTTCTGGGGTAAACGTGAGAAGTCCGAAAGGTCGAACGGGGAGATTCACGTCCATCCGGCCGCTGGCCTCCGCTTCCGGCAGATGGGGCCGGCCGCCCGCACGGAGCAATCCGCGACGGGGTCGTGTCCGGTTATCTTTCCACTCGCCGAGGGGTGGAGCCGTTCCAGTGTGCGGTGGGCCGCACTTCTCCTCTAGTAGGACGTCGCGACCTGCTGGGTGCCGGCCTAAGGTCCGGGTGCGAGTCTGTCCTTCCGCGGGCTTCGGTTCGTGTTCGTTGGGCAGAGCCCCGGTGCCCTGGCCGGCTGCTCGGCGGTATATGTCGAGGAGTCGATTCGCCACTTTGTGGGCGCCCAGGCCCCCGGCAAGCGTGCGCGGTTCTTCCCGGATGGCGGTGCTACCTGTACCGGCTCCGGACCCGCGCCGCTGTTGGCTCGGGTGTGTCCTCGGGCGGAATGATCGCTCCAGTCAGCGGCGCTTCAGCTTTGGACAATTTCACGACCCGTCTTGAAACACGGACCAAGGAGTCTAACATGTGCGCGAGTCATTGGGCTCTACTAAACCTAAAGGCGCAATGAAAGTGAAGGTCTCGCCTTGCGCGGGCCGAGGGAAGATGGGGCCTAACCGGCCTAGCCGGYGGCCCCCGCATTCCCGGGGCGTCTCGTCCTCATTGCGAGGTGAGGCGCACCCAGAGCGTACACGTTGGGACCCGAAAGATGGTGAACTATGCCTGGCCAGGACGAAGTCAGGGGAAACCCTGATGGAGGTCCGTAGCGATTCTGACGTGCAAATCGATCGTCCGAGCTGGGTATAGGGGCGCAAGACTAATCGAACCATCTAGTAGCTGGTTCCCTCCGAAGTTTCCCTCAGGATAGCTGGTGCTCATACGAGTCTCATCCGGTAAAGCGAATGATTAGAGGCCTTGGGGCCGAAACGACCTCAACCTATTCTCAAACTTTAAATGGGTGAGATCTCCGGCTTGCTTGATATGCTGAAGCCGCGAGCTTTAAAACTCGGATCGGAGTGCCAAGTGGGCCATTTTTGGTAAGCAGAACTGGCGCTGTGGGATGAACCAAACGCCGAGTTAAGGCGCCCGAATCGACGCTCATGGGAAACCATGAAAGGCGTTGGTTGCTTAAGACAGCAGGACGGTGGCCATGGAAGTCGGAATCCGCTAAGGAGTGTGTAACAACTCACCTGCCGAAGCAACTAGCCCTGAAAATGGATGGCGCTGAAGCGTCGGGCCTATACTCGGCCGTCAGTCCGGCAGTCATGGTCGGTCCTTGCGGCCGGCCGCGAAGCCCTGACGAGTAGGAGGGTCGCGGCGGTGAGCGCAGAAGGGTCTGGGCGTGAGCCTGCCTGGAGCCGCCGCCGGTGCAGATCTTGGTGGTAGTAGCAAATACTCCAGCGAGGCCCTGGAGGACTGACGCGGAGAAGGGTTTCGTGTGAACAGCCGTTGCACACGAGTCAGTCGATCCTAAGCCCTAGGAGAAATCCGATGTCGATGGGGGCCTCAATTGCCAACCATGGTTTTTTGGTTGGCCCCCGTTGGGCGAAAGGGAATCCGGTTCCTATTCCGGAACCCGGCAGCGGAACCGATACAAGTCGGGCCCCTCATCTGAGAAGCTCGTCGGGGTAACCCAAAAGGACCCGGAGACGCCGTCGGGAGATCGGGGAAGAGTTTTCTTTTCTGCATGAGCGTTCGAGTTCCCTGGAATCCTCTAGCAGGGAGATAGGGTTTGGAACGCGAAGAGCACCGCAGTTGCGGCGGTGTCCCGATCTTCCCCTCGGACCTTGAAAATCCGGGAGAGGGCCACGTGGAGGTGTCGCGCCGGTTCGTACCCATATCCGCAGCAGGTCTCCAAGGTGAAGAGCCTCTAGTCGATAGACTAATGTAGGTAAGGGAAGTCGGCAAATTGGATCCGTAACTTCGGGATAAGGATTGGCTCTGAGGATCGGGGCGTGTCGGGCTTGGTCGGGAAGTGGGTCAGCGCTAACGTGCCGGGCCTGGGCGAGGTGAGTGCCGCGGGGGTGCCGGTCAGTGCGGCGGTTTAGCGGTGGTGCGGTCTGCTCTCGCTGCGGCGTCGGCTTCGGCTGGCCCGTGGTGCAGGATGCGCGTGCTGCTGCGGCTGTCGTGCCCCGGTGCTGCAACCCGTGTGTAGGATCCGAGCTCGGTCCCGTGCCTTGGCCTCCCACGGATCTTCCTTGCTGCGAGGCCGCGTTGCTTTAGTGCGCTCCTTCACGGGGGTGTACGGGTGCGCGGATTCTCTTCGGCCGCCATTCAACGGTCAACTCAGAACTGGCACGGACTGGGGGAATCCGACTGTCTAATTAAAACAAAGCATTGCGATGGCCCTAGCGGGTGTTGACGCAATGTGATTTCTGCCCAGTGCTCTGAATGTCAACGTGAAGAAATTCAAGCAAGCGCGGGTAAACGGCGGGAGTAACTATGACTCTCTTAAGGTAGCCAAATGCCTCGTCATCTAATTAGTGACGCGCATGAATGGATTAACGAGATTCCCGCTGTCCCTATCTACTATCTAGCGAAACCACTGCCAAGGGAACGGGCTTGGAAGAATTAGCGGGGAAAGAAGACCCTGTTGAGCTTGACTCTAGTCTGGCACTGTGAGGTGACATGAGAGGTGTAGCATAAGTGGGAGATGGAAACATCGCCGGTGAAATACCACTACTTTCATTGTCTCTTTACTTACTCGGTTAGGCGGAGCGCGTGCGCCGAGGGTATTCCACCCCGGTGTCACGGTGTTCTCGAGCCAAGCGTGTATAGGGTTGCGTTCGTACCGTGGCTCCGCGTCCGCGTGCCGCAACCGTGGCCCGTGGGGGTTAAAGCCTGCGGTGCTGCGCGCTTGTGTGCCGTGGCGCGTCCGCGAGTGCGGCGCAGTTTACTCCCTCGCGTGATCCGATTCGAGGACAACGCCAGGCGGGGAGTTCGACTGGGGCGGTACATCTGTCAAAGAATAACGCAGGTGTCCTAAGGCCAGCTCAGCGAGGACAGAAACCTCGCGTAGAGCAAAAGGGCAAAAGCTGGCTTGATCCCGATGTTCAGTACGCATAGGGACTGCGAAAGCACGGCCTATCGATCCTTTTGGCTTGGAGAGTTTCCAGCAAGAGGTGTCAGAAAAGTTACCACAGGGGTAACTGGCTTGTGGCAGCCAAGCGTTCATAGCGACGTTGCTTTTTGATCCTTCGATGTCGGCTCTTCCTATCATTGCGAAGCAGAATTCGCCAAGCGTTGGATTGTTCACCCACCAATAGGGAACGTGAGCTGGGTTTAGACCGTCGTGAGACAGGTTAGTTTTACCCTACTGATGACTGTGTCGTTGCGATAGTAATCCTGCTCAGTACGAGAGGAACCGCAGGTTCGGACATTTGGTTCACGCACTCGGCCGAGCGGCCGGTGGTGCGAAGCTACCATCCGTGGGATTAAGCCTGAACGCCTCTAAGGCCGAATCCCGTCTAGCCATTGTGGCAACGATATCGCTAAGGAGTCCCGAGAGTCGGAAGGCTCGATAATACGTGACTTTACTAGGCACGGTCGTCCCATTGGGCGCCGCGCCGTACCAGCCCTTTGTTTGCCGCATGGGACGNTCGGGCGGTGCGCGCTGTGATCCACTGTTCACGCGCCGTCCAGTCTCTAGCGGTCGATCATGGGTTCTTTTATTCCGATGTCGGGACTCGGAATCGTCTGTAGACGACTTAGGTACCGGGCGGGGTGTTGTACTCGGTAGAGCAGTTGCCACACTGCGATCTGTTGAGACTCAGCCCTAGCTTGGGGGATTCGTCTTGTCGCGAGACGAGACCCCCA
>VvP24XY#H1-histone/1-histone/
GAAGGCCAAGTCGGCAGCAGCAAAGAAGCCGCGTGCTAAGCCGGCACACCCGCGCACTTCAGAAATGGTCAACGCCGCTATCAAGAACCTCAAGGAACGTGGCGGTTCGTCTCTGCAGGCCATCAAGAAGTACATCGCCGCCACCTACAAGATCGACGCCGAGAAGCAGGCGTCTTTCATCAAGAAGTACCTCAAGTCGGCCGTCGTAGCTGGTGAACTTGTGCAGACCAAGGGCAAGGGCGCCTCTGGTTCCTTCAAGCTCGCAGCTAGCGCCGGTGGTGCGGCCAAGCCAGAGAAGGTCGCCGCGCCCGCYAAACGTTCTGCCCCTGCCGCCAAGGAGAAGAAGA
>VvP24XY#H2A-histone/H2A-histone
TCGACATGTCTGGACGAGGCAAGGGAGGCAAAGTGAAGGGAAAGTCAAAGTCRCGCTCCAGCCGCGCTGGCTTGCAGTTCCCTGTCGGCAGAATCCACCGCCTTTTGCGCAAGGGCAACTATGCCGAACGTGTCGGTGCCGGCGCACCCGTCTACCTTGCTGCTGTCATGGAATACCTGGCTGCCGAAGTTCTCGAGCTGGCAGGTAATGCCGCCCGTGACAACAAGAAGACGAGGATCATCCCTCGTCACTTGCAACTCGCCATCCGAAATGACGAGGAGCTGAACAAGCTCCTGTCTGGCGTGACTATCGCGCAAGGTGGTGTGCTGCCCAATATCCAGGCCGTACTCCTCCCCAAAAAGACCGAGAAGAAGACGTAAATC
>VvP24XY#H2B-histone/H2B-histone
CCCNAGACGAGTGGGAAAGCAGCGAAAAAGGCCGGGAAGGCGCAGAAGAACATCTCCAAGGGAGATAAGAAGAAGAAGCGCAAGAGGAAGGAGAGCTACGCAATCTATATCTACAAGGTGCTCAAGCAGGTGCACCCTGACACCGGCATTTCGAGCAAGGCGATGAGCATCATGAACAGCTTTGTCAATGACATCTTTGAGCGCATCGCCGCCGAGGCATCTCGCCTGGCACACTACAACAAGCGGTCGACCATCACCAGTCGGGAAATCCAGACTGCCGTGCGCCTTCTGCTGCCTGGCGAACTCGCCAAGCACGCAGTGAGCGAGGGCACCAAAGCGGTGACAAAGTACACCAGCTCAAAGTAAAAAATTGCTCGTTAAATGAGCAAACTACAAACGGCCCTTTTCAGGGCCACTAAACTTTATTC
>VvP24XY#H3-histone/H3-histone
TTTAAGCACGCTCGCCACGGATGCGACGGGCCAGCTGGATGTCCTTTGGCATGATGGTGACGCGCTTGGCGTGGATGGCACACAAGTTGGTGTCCTCAAAGAGGCCGACCAGGTAAGCCTCGCTGGCTTCCTGAAGAGCCATCACAGCAGAGCTCTGGAAGCGCAGGTCGGTCTTGAAATCTTGTGCGATTTCACGCACCAGGCGCTGGAACGGGAGCTTGCGGATAAGCAGCTCGGTGCTCTTCTGGTAACGACGGATTTCACGAAGGGCGACTGTTCCAGGCCTATAACGGTGAGGTTTCTTCACGCCTCCAGTGGCCGGCGCGCTCTTACGAGCGGCCTTGGTGGCCAGCTGTTTGCGTGGAGCCTTGCCTCCCGTAGACTTGCGGGCAGTCTGCTTGGTCCTAGCCAT
>VvP24XY#H4-histone/H4-histone
GTGGTGGCCCTGAAAAGGGCCGTTTGTGATAAAGAAGAAGAAGACAAGTTCCTTAACCGCCGAAACCGTAAAGAGTACGGCCTTGCCTCTTGAGGGCATAGACTACGTCCATGGCGGTAACGGTCTTCCTCTTGGCGTGCTCGGTGTAAGTGACAGCATCACGAATGACGTTCTCGAGAAACACCTTGAGCACGCCGCGTG>VvP24XY#U1-snRNA/U1-snRNA
ATACTTACCTGGCGTAGAGGTTACCGTGATCACGAAGGCGGTTCCTCCAGGGCGAGGCCTTTCCATTGCACCTAGGTTTGGTTGACCCCTGCGATTATCCCTAAAGTGGATAACTCGGGCGCATAATTTTTGGTAGTCGGGACTGCGTTCGCGCCGTCCCGG
>VvP24XY#U2-snRNA/U2-snRNA
CAGCTTAATATTCTGACACTTCCAGATTATTCAACTCATTTCTATGTTTTGATTGAGATTAGGTTGGCCGATCCCGGCGGTACTGCAATGCCGGGCCAACCCGCGACAGAGGTGGAGCAAGCCCCTAGCACTCCGTCATGTTCCAAAAATGAGTTTAATATTCTGGTCCAGCGATGCTGGACGTATCAGATATTAAGCTGATAAGAACAGATA
>VvP24XY#U5-snRNA/U5-snRNA
TTACTCTGGTTTCCCTTCAGCTCGAATAAATCTTTCGCCTTTTACTAAAGATTTCCGTGGAGGGGAACGTTAAATGAGTCTACAACTAATTTTTTGAGGTTCCCAGCTGTTGCTGGG
>VvP24XY#U6-snRNA/U6-snRNA
AAAAATGTGGAACGCTTCACGATTTTGCGTGTCATCCTTGCGCAGGGGCCATGCTAATCTTCTCTGTATCGTTCCAATTTTAGTATATGTACTGCCGAAGCAAGTAC 
