# Supplementary material for: Comparative analysis of morabine grasshopper genomes reveals highly abundant transposable elements and rapidly proliferating satellite DNA repeats
Source: BMC Biol. 2020 Dec 21;18:199. doi: 10.1186/s12915-020-00925-x (PMC7754599; doi:10.1186/s12915-020-00925-x)
Supplement: Supplementary file 4 — Additional file 4. Repeat consensus sequences of the P24XY sex chromosome race (male) of the of the viatica species group (tar.gz file). [file 12915_2020_925_MOESM4_ESM.gz › Additional_file_4/P24XY_RC_Helitron_from_HelitronScanner.fa]

>VvP24XY-425#RC/Helitron_43116-62330 [forward] 19215 bps; scores=10:8 Multi_5'_ends:
TCAAAAATAGTATTAAAATCTAAAATTAAAAAAAGTGAAGGTTAAAAATTGCCGTACTGT
AACTGTGATCTATAGTGTTACCAAAGTAGGCAATAATTTTTAAAAAAATCCAGCAAGTAT
TTAGATATAACAAATTAACTATAGATACACAAAACAGTAGGAGAAGAAAGATTAGAATTC
AATAAATCTGTGTTCATGCTTTTTAGATTTGTATAACATCTATGACATACTGAGGTTGTT
AAATATTTTTCAAGTACTGGAAGCAGGAGGAATTCATAATAGAATAATTGCTTTAGACAT
ATAACAAATTTGGTGTAGGTTCCTGTGGTTGATCACATGATCACATGAAAGATTCTGATT
CATGTAACATGCTCGATCATGCCATCTGTGGGCAGAGGTGGCCTTTGGGGATGACGAACA
GGGCAATCGCCCAGGGCCTCACTCTGGGAGGGGCCTCGCGCAACTACCCGAGTTGATTAA
AGTTTATGTTTACAAAAATTATTTTATCTTCAGCTATTAGTGGTAACAATAAAGTAAAGT
TGATTAATTGATGGTAAAGTATATATTAATTACTAACTAACCAAAATTTCTCAATTAGAT
TAATTGAATGTCACATTCCTATAATAGCAGGAGAAACATCAGATATTGATGGACAAGAAC
TGTATGAATAAAACGAATGCGGTATATCGGTGATGAGATAAATAACAGAAAAAAACTGAA
TTACTGAAGTGTACCCCACTATCGAAGTAGTCTTGAGAATTGCCGCCACACATAATACAG
TTGCATCCACAGAAAGAAGTTTTCCATGGTTAAAAAAATATTGAAACATATTTGAGGAAT
TCGATGACACAACATTGGTTTTCAGCCCTTTCTATTCTTTGAATTGAAAATGAAATAGCT
CATTCATTAGATTCTTGTGCTTTTATTAAATATTTTAGTCTCAGGAAAAGGCACAAACAT
CATTTTTAAATCCCCGCGTATCTTCACACACCTTAATGCACTTCAGTTTATCCTTAATTA
TTTTTCCTTTTTATGTTTGTTAACTTTTAATAGCTCTTGTAACATAATATTTTAAAACTC
AAGTTTATTTTTATGATGTTTGCATTTTTCGTTGATACCTACGATTAATATATCTTGTAC
AAAGGACAAGGGCCTCGCAAAGTTCTGCCGCCTGGGGCCTTGCAATGGCTAAGGCCGACG
CTGTCTGTGGGTGATATACTGTGTCTCACCTGAGATATTCTTTATTTTTGTTAGACTCTT
TTTTTTTTTGTGTGCGTGTCATCCACAGCCTTGCTTTCAGCTTTTGTAATTTAGAGGTAT
AGAGACGTTATTCTTATATGAATTCATATTGCCTTAGAGAATTTACGCTGTTCCACTTTC
ATAGTTATTCCACCTGATTTTATATATTAATAAGGTAGTTTTCATCCATATGTTGGTTTA
TAATTCATGTGTCTTATTAAATTTGAAAACTAAGTCAACTGAATTAGAATTATATATTAT
CTATTTTATTATTGTGTTAATACTTAGTTGTCCATATCGCTTAACTCAGTTCTAACTATG
TCTTTTTCTGTCACATATTTAAATGCTTAAACAGATGCACTGTATCAGCCTGGGATTTGT
TTGGCTCATCTAAATTACCGGTAATTAGTAAAATTGAAGAGTATGCTGATCTCAAATTAA
AACCAGCAATTTGAGGAACGTAGTGAATTTAAATCATTTTCTATCTCCTATTATGTAAAT
GTTACTGTTTTCATCCACATTTATATGTCTTCTACGATATCATTATTTGCAAACAGATCT
TAACCATTCTTTTTCTCCTTTTGTTAATGCCAGCATTATGACATTATTGTTAACAAACTT
TAAAGGATAAAACTTTATCAAATAATAAATTTTACAGAACGAATTTATAAAACCATATTA
ACAGTGAAATTTGTTCATGATACGAGAATTTAATCCTGAAATCTGCAAATGCCCAGTCTA
GTTATGTTTCATTATGTGTTTAGCTCTCTTGGCAAATATTAGTTTCTCTTGTTTTACTGC
AGCATTTCAGATATTCAGTTGTTTTTATGACTAAAAAGTTAATTTAATTAATTGTGTATC
TTTTCTAATTATGTTATTTATCATACTGAAGTATAAAAATGAAATAAGATAATTATTTTT
TGTTTTGGTGGATAATTTTGAAGATTTATTTTATGTTCCTAAATGATTATTGGACTGTTG
TTTTAATCAGTGGAGAAGAAATTGGTTATGATATATCTCAAAGATGATTTTACTAAACCA
TCACTCATCACTCAGCCACAAAGGCAATAAGGCTACATTATCCTTTCAAATACATCCAAT
AATGTATCAGTTATGTATTTACTCATGAAGCTATTTTTGGCTGTATTTAGCAGAACATAA
TGTTTCTTTTTGTCAGTGCTCCTGCCTTAGCAACATGCACAGGTCCATTAGTTGTATACT
ACCTGCTAGTCTTGCCTGTAATTCTATTGATGATTTTCCTGCAATGCAGTTTTATCTTCT
GCCAAAGCTTTCTTGGTGTATCTTGAATCTAAATACTAGTTAATTAAAAGTGGTTGGTTC
GCTTAATTACAAGAAATTATAAGTCAAAAACTTTAGCAACTTTTCATTTATTTGACTTTA
AAGATCCATGCTTATTGAAACTTCATATCCAAGGTATAAACAAAGCGCAATTTAGTTAAT
TAGTCTATAGATTTATTAGTATATTTATCATGTTTATTGAAACTTCATATCCAAAATATG
CGGTGTAAGATTTTGTAAGAGACAATATAAGCCTCTTCCAACCAAATGTCAACCTCTTGT
TCATGTTGTGCACCCTGTTTGCACTGATGTGCCTCAGGTAACTGAAAGATTCCCGGTATA
AGGAGTCACCCATTGCTTGCCAATGGCCTCCTAAAAAAAGGGCTGAAGAGCAGAGAGTGT
TCCAGGGCACCCTCTTGTCCTTGGGGTAGGAAATGGCCCCTTAATGCTGATGAATCAGAA
ATGGGATGGGGATGCTGAAGGCAACAGAAAAGGCACTGCATTAAAGAACCTAAGGGTGTA
CCAGAGCCATGTGATCCTCTCAAATTACATATAGTATGATGGCTTCTTCCTGGGTAAAAT
ATTCTGGAGGTAAAATAGTCCCCCAATTGGATATCTGGGTGGGGACTGCTTGGGGAGGAG
TCATCAGAATGGATAGAAACATTCTACAAGTTTGAACATGGAATGTTAGTAGTCTGAATA
GGGCAGGTAGAATAGAAAACTTAAAATGGAAGTGGAATGACTGAAGTTAGATGTCATTGT
GATTAGTGAGATCAAGTTGAAGGCTGCTCAGGATTTCTGGTATGGGGAACACAGAATACT
TAACAAAAAACCTGTCAGTGGAGTTACTGGTGCAGGATTTGTAATGATCAAGAACATAGG
GAACTGGTGAGTTATTATGAAAAGTTTAGTGGCAGGATTATTTTGATGAGGTTAGAAATT
AAGCCCACCCCAACCACATTAGTACAAGTTTATATGCCAACACCACAAGAAGATGATGAA
GAAATAGAGAAAATATACACTGAAATTGAAGACTTAATCCAATATGTGAAAGAAGAGGAA
AGTCTAATGGTCATGGATGATTGGAATGTGGTAATGGGAGAAAGTAAAGAGGGAAATACT
GTAGAAAGTTTTGGTCTAGGAGAAAGAAATGAGAAAGGAAGCAGGTTTTTAGAATTTTGT
AAAAGATATATCGTGGCAGACATGCTATTTAAGAAGCATTCACGAAGGATATACATTTGA
AAATGTCCAGGGTAGACAGATAAATATCAACTAGATTATATCATGGTCAAACAGAGATTC
AGGACTCAAGTTTTAGATTGTAGAGCAGATATAGACTCTTACCTTGAACTGATAGTTATG
AAGTGCATGCTGAAATTCAAGAGAATAGAGAAACAATACAAGAAAAACAGACTGGCAGTG
AATACATTGAAACAATCTAACACGATAGAAACATTTGCAGAAATGGTAGACAGTAGCCTA
AGAATTAACTCTGAATGGAGCTCAACTGAGGACAAATAGAAGTTATTGGAGAGAACAATA
ATGAGAGCTGGTAAACAAAAATTAGGCTGTAGGAAATAAGCCTCCCAAAAACCTTGGCTC
ATAGAAGTAATTTTCGATCTGATGGATGAGAGGAGATAGCACAAAAATGCTCAGGATGAA
GCAGGAAGAGAGCAATAGTAAGCACCTTAGAATTTGGGTAAATTCTAGTTTTCTTGGCTG
TAGAGCATAAGGGAGGGAGTAAGCTTGCCAGTAAACATAAAATTCTTCATTTCGTTACTA
CAGGATTTGAGAGAAATGTTTAATGCAGAAGCTGATATTGCAACCTAACTTAGTAAATAA
ACCGATTTAAAAACAGTAAAGTCACTCAACACACAATACAACCTCTAAATAAACAATTTA
TAATAGTATATAGCCATTAAACTAACTTGATATAGTGTAATCCATTATTATCCAATTTGT
AAACAGTTGATTTTTGTTACGTGATAATTTCACTAATTCTTAACACTTTTTGGTGCACTA
AAGTAATTTTATAATAATAATAATTAGAAAGAGGGTTAAATTCACTGTAATTCTGTAGTT
TCATGCTGTGTAAATAGAGTAAATAAAATTTTTAACACTTCGTTTGACACACTTGCATTT
TCAACAGTAAATAACCACACATTTTCAATAATTTATCGAACTAAAAAGTAAATTTCCTGA
AAGAGTAAAGAATCTAGTATAACACATTGAAATTTCTAAACATTCCATGCAGTATAACAG
ATATTAATCCAATTTTCAAGTAATTATGTCGTAAACCAAAACGTGGTTGTTTTAAAAAAT
AAACTGTAATTAAACTAAGCCACTTCTGTAAACAAAACCACTTTTAAAACACACTAAATA
AAAGAATAATTCAGAGAATTGCACATTTTTGATAGAAACAGCACTTTAATAATTATTAAA
AAGATACAGGTTTTTCCGTTATGGCGTCTTGAAAGTTTCAAACCCGATTTTTGGTAAACA
GATAACTTTGCTAATACACCACCGTTAATAATAAAATTTACACCTTTGAAATCAGGAGCA
AACGTAGAACACAATGACACTAATTTTATCACGATAATTTGTAATCCAGCAGGGACATCT
AATAATTACACAAATTAGGATATAAATCGGGTATTCACAAACTGATTTTCGGAAACTCAT
TACCATTGCACACACACACACTTAATTCATTTACAAGAAAGCGAGTTATTTTAGAATTAT
AGTCATCATAATTTTAATTAACCTTAAGAGCCAACCTACACACTGTTAAATTTTGAACAC
TAACTACAATCACATCCTTTTAAACTACTTTTTGGTAAGCGGTAGTTCACATCAAGCATG
CGGCTGAGGGTATATAGGTAGCGACTCAGGCCATCTGGCTGTCTTCCGATTTGGTCTTTA
TCTGGAAACCTTTTGCGTAGTAAACATGCTCTAGTGTGTTTCGTCGTGTAGTGTGTGTGT
CGGTTAGACCAAGATGATTTCCGGGAACATTTGAAACATGTTATGGGTGACTTACCGCTA
TGTTTACTTTTTCTCACCAGTGACGAATGCAAACATTGACTATGAACTTATAAATTTTCT
ATCGGGGTTCAGTCTGGGACATCTTCCTCTTCAGGACTTGTAATTTTTGGAAAGGTTTAG
TTCGATTGCCTACTCAACTGTAATAGCTAATTTTTTAAATATGACAGTGAAATAAACTTC
AAATTTTTCATCAAGTGGATTTTGACATGCTTTCTTAGTGAACAGTAACCTTTCCTCAGC
TTTTGGTTTAAATAAGCTTTGTGACGACCGATATGCTTTACAGTTGAATATCCTGGCAGA
TACATGGTCATTTAAATTTATTAATGCAAATTTGGTAGAACTTTCAACAATTCAAAATTC
AGTTAAGGTGACTAAACTGATACTACTTCCTGAGTATCAGTTTTCATCCTTACACAATAC
AGTTTAGAAATCAAATAAACATGAAATGCAAAAAAGAAAAGGCTACAAAAAAAGTTTGAA
GAAGTAGAAAAGAAAATGATTGCAGGTAAAGTGGATGTGGCATATAAGAAGATGAAACAA
AATTTTGGAGAAATGAAGAAATGATGTTGTCAGGTGTCTATTATATTTTGTAACTGCATA
ACAAAATTTTATCGTCAGAACTGTGAGTTCATTTCTATAGTTAGTTTCTATGATAATTAA
GCTAGAAAGCAGATTTTTACAGTTGTTGAGATAGAATTTTGCATTTCATCAACCTTCAGC
ATTTGCCTGGAATGATATTTCGAAAGTTCATATTTAAATCATTTATTTTCGGGTAAACTA
TTAAAGTTACGAAATAATCAAATAACCAAATATAACATTTGCTACTAGATCTAGTGATTT
GTAAAATTTCAGAGTGATACGATTATTTTTATTGTCAACGTCAAACTTGGATGACGAAAT
TGTATTCGAAGCTTATCAGTTATCTGATCAGTGATAGCATATTCTCATGGGAAACAGGAA
GTTTGGGACTTTCTCACAGTTTGTGAGAGAGCAGGTAGCCACCTGGAACTTTCTCTTGGG
CTCAGTTTTTCAGAAACCGCAAGAGGAATAACATGTAGCCCCGTCGGCTAGTCAGTTTTC
ACTTACAGCACTACTGTGCTATAGTGTGGGCGAGATGGAGGCATCGAGTTTTAGAGTTTC
AGTCGGGATAACAACGATGCAGTTTTAAAATAGTATTTCGCCAAGTGGGGCCTCAAGATT
GCTTAAATTCGGGCATTAATCAGCCAATTAAACAATGGAAACGTGTGAATAACTTTTATT
CGATTTCCCCAACTAGAAAGTGGTACTGTGAACTATGGGTTGTGGTTTGGCTCGAATCTG
TTAATTGAACTTGTAAACTTTCCTTCTGTAACTTTGTCCGATTGCCTATCCAGCTAATGA
CTTTACAACTTTTTCAAGAATATCGTGATTTTAATTCCAACTAACTTGCGAACATTTATT
TTGTCTATACCTTTCCTTGACTTAAGGGAGTAAAAAATTTGAATTCAAGTGGCGAACTTG
TATCATTAGTAGAAAGCCCTAGCTGGAATATCCAAGGCTTATGCATGGTCAGAGTTAAGA
CAAAGCCTTTTTGCCTCCACCCCAAAGCAAAGCTTTGCTCTTACAATGTATAAACATTAA
AGCTGCCAAAAGGAAACCTCTTTTAAGGTAAAGCTAACCAATGGAACATTTAGAAACTGT
ATGAAAAGAATGACTTGAACAACAGCATAATGGAAAAGGAAGTCAATGTTGACATTGATG
ATGTAACCATCATCACCTTGATGTTTGACCGACTCATCCATGCTTTCCTTGGCCGAGGAG
ATGCTTTCCTCACCCATTGTGAACACTGCCTCTTCGTTTCCACGTCATACCCATAAACCC
ATGTTTCATCGCCTGTTATGATGTTCCTCAGGAACTTTTCGTCCTCATTTGCTTTTTCAA
GCAACTCCTCAGAGATCCTAGCTCAATTCTCCTTCTGGTCATCCATCAACAAGTGTGGCA
TCATTATTGTGCTGACACAATGCATTACAAGTTTTTCTGTCAGGATGTGAGTGCAAGATC
CTACACTTATGCCAACTTCTTCAGCAACCTCACAGACAGTCAAACGGCGATTTTCACGAA
TCACAGTGCAAACCCTCTCAACATGGTGGTCGTCTGTTGATGTGGAAGGTCGACCAGATT
TTGGATCTTCGGTAACCAAACTCCTGCCCTCCTTAAAGTGCTTAAACCATTCATAGAACT
GCGTTCGGCTCATACAGTCATCCCCGTATGCTTGTTTAAGCATTTGAAGTCTTTCAGTAA
AGGTTTTCCCAAGTTAAACACAAAATTTCATACAGACACATTGTGCCTCCAATTCCTTCA
TTCTCACTTTCTTACTAATCCGACAAGCACTCTGCACATGACCTCATTCAACTGGCTGTC
ACTCATAAACTAATGCAGTGACTGGAGTACAGCAAGCGGCAATCTCTTGCCAGGAGATGC
CGCTAGTGTGCACGGTAGTTGGAGAATTTTATGTGCAGCCGTTGGAATGCTATTTAATTA
CTTCAGTCTTTTTTTGAACATAACTCGAATTATTGGTGCAGAGGGATAATGGATACATCT
AGAAATTTCTATGGCTAGGTTAGAAAACTGAGGGAAAGGGAGGGTGTTGAGTCAATTATT
GATGAGAATGGAGAAGTTGTTACTGAAGATTTGAAAAAGCCAACTTTTTATGGAGCTGGC
TTAGTTAGACCATTTGGGACTATATTTCAGGAATGGTGTAAATCATAGAATGTGCTTATT
CTCATGATTAGAAATGATCAGACTAAAAAGTCTTGAGGATATCATAAAGGAACTAAAAAA
ACTAAAAAGACATAAAAGAGATAGAGTAGGTGAAAACTATTGGGGGGGATGCAAAATTAA
TTTGCTATGTGGAAGAATTCTTAAGAGAAAGAAAGCAAAAGATTAGTGTAGGAATTGCAG
TATCAAAAGTAGAAGTGACAATGAGAATGCCATAGGGTAGTGTATTGAGGCTATTGCTAT
TTGCTATTCTAATGGATGATTGTGTTAGTGGTATGCTGTCAGAAGTTAGGTTGTTTACAA
ATGACATGGTGCTATCTAACAGGATCAAAATGGCAGAAGACAATGAACAGCTGAAGTGTG
ATCTGGACAGGATATCTAGCTGGGTAGGTCAACATGGGGTGAAGGTAAATGCAAAGAAAA
CTTATTGTATACACAGGAATAAAATTGAAGGTTGATAATTATTATAAGGTGGGGAAAGAA
TTGCTTTTTAAAGGTTTTAAATGTAAATACCTTGGCATAAAAAAATTAATTACAAACTCA
ACTGCGCAGGACACATTGGGCAGGGAGTAGTAATAAGTTTCAAAATCCTTTACTTGTTTG
AGAGAGTGAAGAGGGGATATACCAGAGAAGTTGGGATACAAAATGTTGGTCAGACCTTGT
TTGAATATGGTGGTGTAGTGTGGGACAACCATTTTGGGTATCAAATACAGAGGAGTGAGG
GGGTGCAAAGAAGGTCTGCTTGATTTGTCTCCAAAAATTACTGCAGAATGTAATCAGTAA
CTACTATGATAAAGGAACTGAAATAGGATTCAACAGAAGTCAGGAGGAGGGTAAAAATAG
TCATGGGAATGTCCAAGCTGTATATTGGTGATGAGGCATGGAAATATATTGGTGGGATAA
TTAAGAGTGTTGCATGGAAGGAAAATTATGACCATGACCCACAAACTGCCAATCGATATC
AGCCATAATTTTGTGACCCGAGTTCAAATCCCCGCAGAATCACATATTTTTACTTATTTT
TATCTTCAAATTGTCAAGCTTCACTTCTTTATTTTGTTAAAACTTCATTTACATACTTTT
ATAGTGCGAATTAAAATTTAAAACAAGTCACATTGCTTATAACAAATACACCAAACATAA
TATCGGCCCATTTATCAACAATGGCTTTCTAATATGACTCACTCCATATCCAATGAAATT
AAGTGATGAGGCGAATCTGTTAGTAAACTGGAATCTGATACAATAATTTTGCAATGTTTA
TAAGCATTTGTCACTTGTTCTTCCATTTCCTTGTCGAGCTCCATTTTTCGTCACGGATAG
GCCTATTATTTTATTTTCAACCATTTACATGCAACCGTTCTTGGAACAAATCGAGTGTAG
AAGAAAGAAAGAAAAAACTATCTTCACAATGCTATGTATTTCGTTTAAAATACCTCTTGA
TGATATACAAGTAAAGAAACGACGAAGATGAAGTAAATAACATGATAGGAACTATTTCAA
TTGAAAATGCACCAAAACAACTTATTAACAAAAAGTGAAAAAAAAAAAAATGTAAGAATG
GAGACTTTCTTGACGAATGATTGCAATGAAGTTTTTAAGGGTGTGCGGCCGATTTGTGTT
GTGAAAAGACAATCCGTTGATAAATCCGTGAATTCATTAGGGGGGGAAAAAAAAAAAAAA
GAATTTCAGGAAAGAAACTGACGCTGAATTATAGGTAATATGATTTGTTTTAAATATTAT
TTCACTCAATAAAAGAACGTAAATGAAGTTTTAACAAAATAAAAAGGTCAAGCTTGACAA
TTTCTGAAGATAAAAATATTTAATTCTGTGGAGATTTGAACGCGGATAAGAAAATTATGA
AGTTGATCACCCTACCGCATAAACAATGCTGGCATTTGGTGAAAACGGCTAATAATTTAC
TCTATAGCTGACATCTAGAATTTTTTGTTTATTTGCAAGTGAATATTGACATATCTATCA
CTTAACTACCTTGCAGCTTTCACTGCTCTGAGCTGAGCGGTCGTAAAATTCGGATTTGTT
GCAAAATTTCTTGAAAGCATCAATTTTTGGAAAATTATCCGACTGTGCTTTCAGAAAACC
GCTTTCAGTCATTATTTGGTGTGTGTATTATAGCAAGAATACAATATCTCACCAGTTATG
CTGATATGTTAAGATAAACTTCAACACAATCGCAAAGCAATTAGAACTCCCAGCAACTAC
GCCTTTGTTCACAATAATATCGTGTAGTTGGTTGTCACTATTCGATTCGACCAATAGCGT
TGCGTTTTGCGAAGTTCAATTTCCCTTGTTTTTTTTAGCACTTTTGATTAATTAAAATAA
GTAAATAAAAATCGAAGAAATAGGGGAAAAAAACGTTATAGCGGTAATACTACTCTAATA
AAGTTTCAAAATAAAAATACTAGACGTAAATTTGAATTTCATGCAGATTCCCTATTGCCT
TTCAACACATTTTGAAAACTAGATCCCTACCACCTCCATCCTCAGGCTTCAGTCCCAGAT
AATAACTGCCTTTCTCACCCATTAGTTGCTAGCATATATATATATATTATAAACTAAGGA
ATGATAGGGAAATATGACACAACACTTACCACACAAATGAAGGTGGCTGGCAATGATGAA
CAAAAAAAAAGAACAAACACAACAAATGCACAATATTTCGGAGTATAGCCTTATTCTTGC
AAAAGTAAGACACCAGGTGGAGCCAGATGTGTACATGATGATGGCCATCTGGTGAATACA
TATATTATTTAATTTTTTTATTGTTATTTTAAAGAACTGTTAATCATTTCATCTCTCTTA
TGTGTCCCGTTTTTTTAGTTGATTAATTTTTTGCTGCAATTAATATTACAGCTGTTATTA
TTGTTGCTCACCTATCACCTTCAATGGTCAAACCATCATGAATGTGGGTGTGTGGAATGT
GGTTGTTTGTGCTAGCTCACATGTTTCCATTTTCTTGAAAAAGGTTATGGGCTGAAATTT
TGTATTTTTTGAGTTTTTGGTGTGCTTTTAGTTACTGCTGCCCTTCTCCCTTCAACTTTA
ATAAGTGGTGTGTATAGTTTATATTTCCTTTGTATGTAAATATTGCCTCATGAGATTTAT
TCCTATTTTGTAGTTGCTATATGCAATAAAAAGATATAAATATATTGTTGCAAGAAAACC
ATGGTGCTGAATACCAACATTAAATTTCCAACTATAATCTGGATATGAACCATGACTTAC
CACACATGATGGCAATACAACATGAACACACAAGGTGGACAGAAAAACAAGAAACATAGC
AAAATCAGGTCTGTCCCTTCTTCAGTAGTAGAACTGTATCTACAATATCCGGGTTGCTTG
TAAGGAAAAGACCCAGGATTGACAAGGTTTCTTTGTCACGCTGCATTAGCTCTTCAATAA
TCTGTTCAAGAGAATTATCTGTGAATGATTCGAAGAACATTTTGGTTATTAAACTATCTC
TTTCACCTGACCTGAATATACATATGTCCCACTTAACTGATGATAGATTAAAATCACCAC
CCATGATCAGTATATGTCTCTGAAATTTTTGAGTATTACTATAAGTGACCGTCTAAAATA
TTCCACATTAGCCAATCCAGAATCCAGTGATCAATAAACTTACCCTATTATGAACTTTAA
ATTTCTGCCAATTTTTACCTTCACCCATATCAACTCAACAAAATGTTCATTTTTAGTTAC
AACAGAGCAATTGACAGTTTTATTAACAGCCAAAAACACTCATTGAGATAGTTTTGTCTT
TCTGAAAAATATTCAAATGAGGGGCAAATACTTTGTTAGATTCAACTTCTGGCATCAATA
GCTTTCAATACCTAGTATTATATTGACATCATTAGTTGCAGTTGCAGCATGGAAATCGGG
TACTTTTCCTCTAATACTCTGGCAATTTAGTACCATTATCCTTAGGTGCTTTATATCATT
ATTTCTGGAGTCTAAATTCACATTTTTCATATTTGTGATTTGAAGGGAAAGTATTTAGAC
CTGCAGTATTTGATTTATTGGCTCCATCTCTAGCAGGACAAAGATCTAGGTTATTGACAC
ATTTTCTTTGTTGAACCGAAGGATCAATGTGCCTCACAGTGTCCCGAAAAATAATTAATC
TAGATGATTTCATATTTTTTCAGCCTCCTTGGTCACCATTCTTGTTGTGTAGTGGACACC
CGACCTGTCAAATGCACCCCAGCAGGCAGCTATCATCAGTCGAAAGTCAATAAAGCCCCT
GTGTTTTGTTAGGGTCGAAGCCGATATCGGGGTCGGTTATCGGCTTGTACACCTAAACTT
GTAGTCTTCCAAAATGTTACCAAAAGTTCTATAACCATGAAAAACCTTGGAGAATGCTAA
CTGTAATGATGAAGATGGCCGCCACTTACAGATTAACCTCCTGTAAGAAAGGTACTAAAG
TAGAAATGAAAGTCGAAGTCCGGATCACTGAAGTATATATTCTTAAAATTTTCACAGAAT
TTACATAAAGTCACAGTTAGCAATGGCAATCGGAGAAACCGAAGATCACAAGTCATGAAA
CAGAACAGACTGCACCACCCCTAATGAGATTGAAAGTTAAAGTTCACATCGATGAACCCA
TGTCGGAAAAGTTCAAATTTCTATGGTTGCCTGTCCTGTTAGTAATGGCGTCAGTCAGCC
ATGCTGCCCAAATTCCGGTTTCCCATCAGCCACGGCGAGCCGGCCTCGCTCAAATCCGCG
AAACCACGAGCTACGTGCTCTCTCGACAAGTTGTTCGAACAGACTGGGCAGAAACCCTGC
CCGGACTCACTTTTATCAAAATGGCCTACTGACCTAAACGACAGTCTATCTAGAAACAAA
AATTGTTAACTTAGAACTACCAGAAAATCACAAGATGAAGAGCGTAACGAGATAAGTGTA
GTGATGTGGTTGGTTATGGTTTTAAAGTTTCCAGACCGGTGTAAATGAATTTTGAAATTT
GGTTAATCAGAAAGCACAACTGTTTAGAGTATTGCGATACGTCACATCCGAAATATGGAT
TTGCTAAAGTTTAAAATCTCAAGTTAATACTATTCTCAAAGTGTTCCCCAGCTTCTGCTG
AGTTCAGTGGTGTAAAAATCTTTTAAATCGGTGAAGGATATCAAAAGTTATTGAATTTCT
AAAATCTGCCGACTTCCTAAGTGGTGCAATAATATATTCACTTTTTGTTTAAAGTCGGTT
GTGGCCTGAAATTATTTTTAAACCGTACCTTTATTTAATTTAAGTACTTTAGAAAAGTTT
TTAGTTTGTGAAATATGTTAGTCAGAAAGAAATCAAAATTACAAGTTGGTTCCTACGACG
TCATCTGGAAACGGATTTTTATTTATTTATATCTTCTGTTTATTAGTTGATGGCTATTGG
AAACTTAAATAATATTGGCTTGCCAGTTATTTAGCTTGATTAAATCTACTTTTAAACCTC
TGAAATTACTTAGATGTGCTGGAATTAATTATTGAACTCCACCCATGAGGTGATGCTTTA
AAAATCATATTTACTGCTTTAAATTAGTCTGGAACTGCGAGTTATGGGTGAATTTAATAT
CAAATGGCGAAATTATAATTATTAAAGTGCTTTACAGTGGTCAATTTAGTGGAATATTAG
TGCTGTGGTTGTTTAACCAAACCTGTTTATTTTACTTCAGAATTATTATGGATTACGCTA
ATTTAGGTAAGTTTGTGGTTTATATTTTATTAGAAACTTCTTATTTATGGTTGTTATGTG
TTGTTTATTTACTTTTCTGAACCTAAAGTGTTGTTATTTCAATTTCAACTATAGTATCAT
GTACTGAATGTTAACCTCAAACTTCGTTGGATTTTAACTGAATATTGAAAATAGAGAGTA
AGGTAGCTTACAGTTTCTGCGACTAATTTTCTGCAAACCTAAATGATTGTAGGAAACTGC
CTAAAGGCTGCAATCAGCATGGCCAGTATGTGGTGATGACACATAGCTGGCCCATTGTAC
CTGTCTATCTAGTCTACAGCTCCCAAATACATGAGCCACACTAGTAGCTCAATTGTAAAA
TAATGTTATTTTTCTATATATTGTGGCACAAATTTTTTAACTTGCAAATATATATATATA
TTGAGATTTCAACTGCTCTTCACATTTGGTTTTCTCTTAAAATAAGTTTAATTATTTTCA
ATTCAAAATATACATTTTTCTAGGGAGATGTTCTCTAATATGATAGTTGGAGTTCCAATG
CTCAAATTCCGAAGAAATTTTATATGTTAATTACCATTTCTGATGTTTATGAATATTTTA
ATTTTGATTATCTTTCTTATCTTCAGTTTGAACTTTTTGTTCCAGTCTTATTTTGAAATA
AATGTCTCTAAATGAGATCCATTCCTGTGACATTTCACAATGTATAATATATTAAAAATT
TAAACTGCAATCATAATTTTCAAAATAAAAATCTAATTGGACATTATTTTGTATTTGACA
CTTAAAGGAATCTAAAGTAAATGATCATGAATATACTAATATGTGTAACCATCAGATTTA
AAAGGAATTTCAGATTAAGCTTTTTTTGACTGGGCCAGTATAACATGAAATTTAATGAAA
AGAAAAATCAGTTTATGGTCATAATCAGAAAGAAGGACAGTGTTTGGCAGGAGAATGGCT
GAAGAGGGTGAACAGTTTTTTAGACCCGAGAAGTGTTTTAGAGGAAAGTATTTGGAACAA
TGGTGATTTAAGAGAAGGAGTGGGTAGGCAATAACAATTTTAAGAAGTGTCAGAAGTGTG
ACACAGAAGTTTGCCACAGAGAAGTTAGAGAGTAATTTATTGTGCATACTATTTTACCAT
TCTCCTGTATGCTCCCCAACCCTGGACAATGATGAAGCAGGGAGTTGGGAAGATCCATGA
CAATGAAATGAAATGAAATTTCTAAAAAAGCAATTTGGTGGTTACAAGAATGGAAAAGGT
AAGGAACAAAAAGATTAGATACACAATGGAAATGATATAGACATGTAGGAACATTATGTA
GCAGATAGTAACAAGGAAAATTCATTAAATGAAAATATGAGGTAAATAGCCTAAAGAAAT
ACCAAGAGATAATTTATGTAGTTGCTCTGGCCTCATATTTGGGTGGATGTGAGTTTGAAA
ACCCATTTGTGCATCCAGATTTGGGTTTTCCATGGTTTCCCCAAATCACTCCAGGGTAAT
TCAATGATCCATCCCAAAATAGGCCATGGCCAAATTCCTTCACATTCCTTGTACCCCATC
CTTTCTCAACTCTAAGGACCAGTAAGGCATAAAGCCATAATAAATTTTCTTTATTGAAAT
TATGAAAAGGCTGATTATAAAGGGCAATCCCCAGATTTTGATAATTACTTTTACAAAGTT
ATTTGTCACAGATGTGATTTGAGGTTGTTCCTTTCAGCTGATTATGATTAAACATTATAG
AGAAGGAAATTACAACAAAATACATAAGTCAGATTGTATAAGACTGAAAAATAGTTGCCT
CATTCATTTGCAATTTTTTATTTTATCAGCATAAGTACGAAAAATGCATTTTGGTCATAT
TGGAAATGTTTGATAGTATCATAATATGTATGGCTTTGATGCAATTCATTTACCTGTTTC
ATCCTTTTGAATAATGTTGGAAATGAATACATGATCATTTTTGCTGACCGAATATGGAAA
TTTGTTTTTATATGATGTGCCAATCTAATGTTCTATTCTTTTTTAATTTTGATCCATACA
TTTTAGACTCACACTTTTATTATCCAGCAGACCATTCATGTGCATTTTCAAAATATTGTA
TAACAGTAAACTGTTTCATCAATGTTTTTAATTATTTGCTATCAGCTGAGTCTATAAAAT
AATGATAAAAGCTCTCGAAAGGAGTTTAAAAAAGTAGAAAAGAAAATGGAATAATAAATT
GGTATGTATGTTATTAAGTGTATAGGATTTTCTTGTATGTTTGTTTGTTTTTTATATCAA
TATGTCCCAACATCTGTAACCAGGTATAGCAATGTAGTGCACACACTAAAATGATTTGAA
TTTCTACAGGATGCATTGCCAGCCTGGGAAGAATAGAAATGGCTCAATGGAAAGACATCT
CCAAAGAATTTGAAACACCCAAGCGATTTAAATGTGATGGTTGTGGTAGAATGTATTGCC
ACAAACATTCGTTACAAATGCATAAAAAACATGAATGTGGAAAAGCACCGAAGTTTTACT
GTCAGTTTTGTTCATATTGTTCAAAAATCAAAGGAAATTTTGTGCGACATGTAAAGAGAA
AGCATTCATCATTTTTCAATGGTTCCTAAACTAACTGTTATAAATTGTGAAGATGTTATG
CTATGCTTTATCAAAAACTAACATAATAGATAGATTGCTGAATGTACTATTATGCATCGG
TATGAACTATGAAAATTCTTTGAAGTTGCGTAAAATTTAACCATAATTGAGCATTACCTG
TATCTGTTTTCAACCAAGAATTTCTGGTTTCAAATAATTACAGAATACCACCAAAGTGGA
TAGACCATTTGGGTGAGAATTCCTGGAACTAACTTAAGCTTCAGAAACATCAAAATACAG
TTAAGTAGCTCTCTTGTAGATATTTGAGTGTTGTACCTTTATTTCTGACTAAATGTTATT
TCCATACTGTGCTTTGGCACCAAGTTTTCAAATTTGTATTAGACGATTCTTGTAAACATT
TGTTCATGACTGCTTTAAATGTTTCTACCATTTCTTTGGGATAATTGTATTGTAATTTGA
CTGGGAAGTTATGAGGTAAATATTCTTAATCATGCTATCACATCATCATATGACTGAAAC
TCTTGATTGTGACACTTGATTGTGAATGCGAATTGGCTGCAAAATAGTTGACCAATTCAA
ATAATCTTTTAGATAATTTTCTTAATACATTATGACATAACCTTTTGTTAGCAAAAATGT
TTGAATATGCTTCTGCTGTAGCTCTTTTCTAAAGAAGAATATTTTAAAGTACACTTATTT
GTTAAACAAATAAGGCTAAGAAATAAAAGAAATGAAAATATTTGTTATGGATTGTGAGTA
TCTTATCCATCCACTGTAGAGAGAAGAATGGTCCCATCACCTATTGTGGAGTTATGCTAT
GACATGTACGACTTGGCTTGCTTTGACCTCATGCACTTTTCTTTTTGTTCTTTATGTTTC
AAAAGAAGTCACTAAGACCTCCAGTTAGTGTTTAGTATAGTCAGATACCTGCAAATTTTA
CTGACCATTAAGTGTTAATTTCCTAGTGTAAGCTGTCATTTTTGCATAAAAAATTGGATA
CCATTCCTCTATTTCCCTAAGTTGTAGTGGAAAACTGACTAAAATCGTAATCACAATGTC
CAGAAGAGTATGGTGACTCTTTGTGACCTGTCTTGGTCAACATAACTGGAAGAATATTGG
GGGCAAGGAACAGCAACATATTTTACCATTGCCTTGTTAAGGCACTATTTAAGTATTTGC
CTGCTTAAGGTGATATCAAGATACCATTGGGTGGCCATAGGGTGGAAAACTAAAAACTGG
ATGGCTAGACAGGGAATTGAAGCAGCCCCCCAAAGTTTAACTCTCACACTCTGGGATTGG
CAGTAGGACAGGCTAAAGATTTTAATCCTGAACACTTGGTACCTTCCTTAAGTTCAGTAT
AGCAGTGCTGTAACACACACCTTCTTAGTAGCAGGAGACACCGTTGAAGAGAGGTGGCAT
CGATTCCTACATATACTCGGGGAAGGTATGAACTTGTATATACCGAAACGGACAATCAGG
GAAGAGAACGATCCCCCATGGTACACACGGGAGGTTAAAAGGTTACTCAAGAAGCAAAGG
AAGATACATGCACGATCAAAAAGGACGATACATCGGACTGATGTAGATAAGTTACAGGAG
ATAAGGGGACATGTTAAGAATGCGATGCGTAAGGCCTTTAATAACTTTCGTGAAAATTCT
CTCTCTCAGAGCCTCACTGAAAACCCTAAGAAATTTTGGTCGTATGTAAAAAAAGTTAGT
TGTAGTGGGAACAATAAGCCAGTTCTAATAAAAGACAGATGGGAAGTTGAAGACAGCCGC
GATAAGGCTACCGTATTTAACACCGAATTCAAAAATTCATTCACGCAAGAAAAAATGGAA
AACATCCCCACTTTACCACATCATGTGGAATTAGAGATGGATCCGATAGAAATTGATAGC
GTAGGTATTGTAAAGCAATTAAAACTCCTGAAGTGGGGTAAAGCGCCGGGACCCGATGGT
ATACCAGTAGGAGTATTTTCTGAATACGTGGAGGATATTGAACCATTTCTGTCAGATATA
TTCCGTAAATCACTAGAAGAGAGAAAAGTACCTTCTAGCTGGAAAATAGCCCAGGTAATT
CCCATTTTTAAGAAAGGAGATCGGAGTGATCCTAGGAATTATTGACCCATATCTCTAACA
TCGGTCTGCAGCAGAATTCTGGAACATGTCATATGCTCGAACATAATGAAGTTTCTGGAT
GAGAATGAGTTACTTATACCATGTCAACACGGATTTCGGAAGAAGAGATCGTGTGAAACA
CAATTGGCCCTATTTTCCCACGACATTATGAAACTTATTGATGCAGGTTCGCAAGTTGGT
GCAGTTTTTTTTGATTTTCGGAAAGCTTTTGATTCTGTGCCGCATAACCGACTTTTAGCG
AAGAGTCGAGCTTACGGTATTTCAGCTCAGATTTGCGAGTGGATACGTGATTTTCTAACT
GGTCGATCACAGTATGTTGTTGTTGACGGGGAAGCCTCTTCTAAGATAAATATTACTTCG
GGTGTTCCTCAAGGAAGTGTAATAGGTCCACTTCTTTTCATAATATTTATAAACGATCTA
GGTGACAATGTCTAA
>VvP24XY-497#RC/Helitron_67823-70741 [forward] 2919 bps; scores=19:8 Multi_5'_ends:
TCTATAATAAAAATAAAAATAAATACAAAAAGAGCTTAGGTACCAACACCATTTATTCTG
TCTACATCTAAGATATACTAAATATCTTTTTCAATTGGTTTCAACTCAGTACTGATCTGA
AGTTTCTGACAGATCATTAACAGAATGGTTACTTGGGTAAACGTGGAAAATTTGAATACT
GTATACACAGCTTGTACAAAATATACATACGAGATGTGCAAATCGCTAGTAACTTTTCCA
TAAAACTGCAATTTAATGTAGTATAACTTAAAACATTTTTCTTGTAAGTAATTTCTTTCG
TCCCATAAAAACAAAGTCAAAAAATACATTTTACACTAATTGTAGCCAGTTTAATATCCA
CTTGATACATATTATTTGATAATGGGTACTTCTAGAAACAGCTAGAATACAAATTCAAAT
ATAATAATAGTTCATGATACTGTTAATACACTTAGCACATCAACACCAGAAACTTAATAA
ATGGTCTTTATTTTAAATAGCTATAATAGAAAAATTATGATAATTGAAAGTTTAAAACAT
AATGAACTATATGTCTAATTCCTTTTAATGTGTTTGACCATATAAAATTGAAAATGCATT
CAAATTAATCAACAAATTCCAAAATCTTATTGATTGCTCTGCAGTCTTAAAAAATATCGA
TAACTGATAGAATTACTTAATTCCATTTGGAACCAACAACTAGATACATAAAAGCAATAA
CGATATTTAACGATTCCTAAATTATAATAACCATGGTCCACTATTACTGAGTTATTTTAA
ATGTGTTTTGATGGAATTTGAGATAAAAAAAAAAATTCCATCAAATACAAAAATTGAGTT
AGTTTGGAACAAATAATACAAGGCTGGTCAAGAGGATCAAACATATAAAACATTTCCCAC
TAACTTGACAAGTAAAATTAAAATTTTGAATAACTGAGTTAACTAACAATTTACGAATAC
ACAGGTTACACAAAAATATATTCTATACACAAAACGAAAAGTTGGGGTATCACAAAAACC
AATATACTACTAACTTTTAAAATACAAAAAATACTATTTTTCTCAAAAATATAAAAAATA
TGAAAGTTTATATAATGAATCAGCTGATGACTTCCAAGATGAAAAGTTTACTACAATTAT
TTTCCTTAAATTCACAATAATGAGCATTTACATGAATGAACTGATTCCCTCTGTGAACCT
TGGTCCACATTAAATATGGTCCAAAACATCACAAGTAAACGAGTGATACTAAAGTGAGTT
AATAAATTACTATTAAGTGTATGAGACTATACAAAAGTACCACAAGAAAAGGAGCTATCT
CAAGAATGAATCTGTTTATAAATCTTAAGGGATTCAGACACTGTAAATGAGTTACTAGAA
ACATCACAAGAAAACTGATCTTCTCAAGAATGAATCTGCTGATGTTTTTTAAGGTGTCCA
GACTGTGCAAACAATTTACCACAAATATTACAAGAAAACGGACGTTCTACAGAATGAATC
CGCTGATGAACTTTAAGACTACCAGCCTGCTTAAATGATTTACCACAAACATCACAAAAA
AACGGACGTTCTCCAGAATGTAACCTCTGATGTTTTTTAAGATTTCCAGAATCTGTCAAC
AAGTTACCACAAATATCACAAGAAAACCGACGTTCTCCAGAATGAAACCGGTAGTGTCTT
TTAAGTGAGCCAGACTGTGTAAACGATTTACCACAAAGTTCACAAGCATACGGACGTTCT
CCAGAATGTTTGCGCTGATGACATTTCAGGGTTCTAGAATCCTTAAACAATTTACCACAT
ATATCACAAGAAAACGGACGATCTAGAATATGAATCCGTTGATGTTGTTTAAGGTTTCCA
GACAGTGTAAACGATTTACTACATATATTACAAGAATATGGACGTTCTCCAGAATGAATC
CGCTGATGAAATTTCAGGGTTCTAATGTCTTTAAACGATTTACCACATATATCACAAGGA
AACAGACGTTCACCAGAATGAATCCGCTTATGAGATTTAAGAGTTCCAGACTCTGTAAAT
GATTTACCACATACGTTACAAGAAAATGGACGTTCTCCTGTATGAAACCGCTGGTGTCTT
TTAAGTGATCCAGACCGTGTAAACGAGTTACCACAAATATCACAAGCAAACGGACTTTCT
CTAGAATTAATGCGCTGTTGAGTTTTAAGCATCTCAGAATATTTAAATGATTTATCAGAA
ATATCATAAGAGAATTTAAGTTCTCCAAAATGACACGGTTGATGTTGTTTAAGGTGTCCA
GCCTGTGTAAATGATTTACCACAAATATTACAAGAAAATGGGCGATCTACAGAATGAATC
CGCTGATGTTTATTAAGGTCTCCAGACAGTGTAAATGATTTCCCACAAATGTTACAAGAA
AACGGACTTTCTACAGAATGAAATCGCTGATATGTTTTAAGGCTAGCAGATTGTGTAAAT
GACTTACCACAAATTTCACAAAAGAGCGGATGTATCAATGATGTTTCACAAATGTCATAA
GACAATGAGCATTTGCTTTGGTGATAACTTTTGTTCTGTCTAAGAGTACAATACTTGGTT
AAAGACTTCCCCAACCTTTACCTGAATTTGGGCGCTGGGCAAAATGAATGCTGTTAGTAT
ATCTGTAGGTAGCAAGTGGCTCCTCTACACATCTGGTTTGGATTTGAGTAGCAAACTGTT
GCTGCTCGTAATTGTAACTACTTTTTGTGCAGCCACAATAACCCCTATAAACAGAATATT
TGCATGTTGGAATGTCGTGGACTTATTACACTGGCATAGTATACTAATTGACAGATATGA
TTTCAGTTTTACAACTAGTATAATGTATTCTTATGGCATCCATGTTTTATTGTTGTTATA
TATAATCATACAATGTGCAATGAACGGTGCTGCTACTAA
>VvP24XY-509#RC/Helitron_7385-19172 [forward] 11788 bps; scores=10:7 Multi_5'_ends:
TCCCTGTACAATTAAAAAACTACCAGATTTCTCCTCAAAATATGACCATATGACCAAAAC
TAGGAAAATGGTCTGAATATGCATTTATATGCTATATAAAATACATTTGAATACAATCAG
AAACGTTGAACCGTGTTTAATGCAGCATTTCAGCTCAAAAAGATGACTGGAAAAAAATAT
GATTTGTCCTAAAGATCCGAACTCTTTATAAATATTTGGATAAGCGGCGAAAAATCAATG
ACAGCAGAGGCTGGACATTACAAGGTCTATGAAAAAACTTTTAAAACTCTATCTGTGTAG
CACAGCACTATATAACTGTGAAACATGGACTTTAGGAATACCAAAAAGAAGGAAAATTGA
ACCATTTTAAATGTGGCGCTATAGAAGGATGCTGAAAATTAAGTGGACATATAAAGTAGA
GATGCCACGAATAGGGATTTTGCCAAATACCGAATTTTCGGCCACGCTCTCGGCCGAAGC
GCCGAATATTCGGCAGCCGAATGATCGGCAAAAATGTGTACTGTGTAGCTTTCGCGGGTG
ACTGGCTACGACCTGATATATACAATAGAATTTGCTCTAAGATTGAAGCTAGTGTTTCGC
GATCAACAGCAGTATCAGTGACAACTGATATATGGACATCTCAGCATAATAACCAGAGTT
TCTTGAGTTTTATTGCGCACTGGATATCTCCACAGTTTATTCTTGAACATGCCGTTTTAT
CTATGAAGCCGTTCGCTGGCTCATTACTGGTACTACCTGTAATATCGCAAAAGAACTCAC
GCCATTGCAGAAACATGGAATATTCCTCATAGCAAGATCCATTTACTTGCCCATGACAGT
GGAGCCAACATGATAAAAGGTATACGAGGCGCAGAATATGATTGTGCCAAGTGCTTTATT
CATTGCCTGCAACGAGCTGTCGAGGAATCGCTAAAATCTCAAACGGATATAACGCAGATG
GTAGCTGCTGCAAGACGAATTGCTACCCATTTTAACAACTCTGGTATTGCACAAGAAAAG
TTGAAATTCATTCGCCAAGAACTTGACTTGCCAAACCGCCAACTAGTACAAGATATAAGC
ACTCGATGGAATTCCACATATTATTTAATGGGGAGATTATTAGAACAAAAGCGAGGTGTT
TCTTTGTACATAACTGATCACTAGTGTTTAATCAATTTAACACCTTCTCGGTGGCAGCTA
ATGGAACAATGTATCAAGCTCCTGAAGCCGTTCGAGGAGATTACAAGAATAACCAACTCA
GGTATTTCCTGCATCTCTGAAGTGATTCCACATATAGTCACATTGTTGAAATACCTGGGG
AAGGAAGAAACTGCAAATAGAACACCAAATTTATTGAGAATGAGAACTTCACTACAAGCT
GAGCTTGAAACACAGTTCAACTGTCATGAAAATGATAAGCATCTGGTTGCCAATTTTCTT
GACCCGCGTTTCAAAACCAGTTTTATCGGATTACTTCAAACGCAAAGAGCAAAACAAAAA
ATTCTTTCAGAAGCTATGAAAATTAATTGTGAATATTCTAGTAGTTGTGGTAATGATTCT
CCTCCGTGTAGTAATAAAAGACATATTAATGAAAATGATGAAACCACTGAAATATATGAA
AGTTTCTGGAACTGTTTTGAGGACGTTACTACTTAAAATATGCAAAATGGTGATGAAGTG
GAGAATAAAGGTGTTATTGCAAATGAGATTGATTTTTATGTGAAAACTGTTCGCCTACAT
CGGACGGCAGACCCTTACAAGTGGTGGTCAGCAAACGCTCAACAGTATCCAAGACTGACA
GAATTCTCTCGGATTTACTTATCGTCTCCTGGCAGTACGGTATATAGTGAGAGGCTATTT
TCAGAAGCAGGTTTTGTTTATGAGGAAAGGCGCAACCGTTTGCTATCAAAAAATGCCGAA
AAAATTGTTTTCTTACATCACAACTTACCGCTGGTAGATTTTAAGTATTAAATGTAATCA
TTTGGAATTAAAATAAATAAATTTTTGGGTAATATGTAAGTTTTCTTTTTTCATGATTTG
GTATTCGGTATTCGGCCAAATAGTACGCAACATTCGGTCGACTACCGAATATGGAAAAAA
AGTGGGCGAATACCGAATAGTAGCCAAATATTCGTGGTATCTCTAATATAAAGTACGAAA
TGAACGCGTTTTGGAAATGATGGGTGAGGAAATAAGTTTTATGGAAGTGTCTTACAGAGA
GAAGAGATAGGATGAAGTGTCATATTTTAAGAAATGCGGATCCTATTAAGTGCAGCCCAT
GTTTTACATGGCAGTTCAAAATCCTGCTGGTGGATGTTGAGCACTAAATAGTGGATGCCA
TCCCTTGGGAGCTACTTGTTCCATTCCGTCGCGATTTGGCTGTAACAGTAAGTCCACTGT
CAATCGGCTCTTTTGGTGAAACTTACGAAGTTATGGAACACAACAAAAGCTCCAGGAGCA
ATTGTTGGTTTTCGGTAATTGGTTACTTTCTTCCTTAATCACATATTATTTAAGGGGGCT
CGTGGCCCATAAACTTATATTCAAAACGGGTACAAAGTTGCATCGAGTTTAAGCAAGCAT
TTTATTAAGATTAGTTTCATTGATCTAGCCAATCTCAGGCAAGATTAATTGGCCAGTACA
ATAAGCTTTCAGAAAGATTATCCCGCTGCAGATACGTTCGATAAGATAATAGCTGAACCG
TGTCTCTGTTAAATATCCAAGACCATCCTTCTCATTTCTGATTCCAAATCACTCCAGGCG
AATGCAAGAATAGTTCCTTCAAAAGGCCATGGTCGAATTCGTTCCCATTCCTTGTCCCCA
GCCCTTTTACGCCTCTAATGACACCGACGTCGATGAGGCGTAAAGCCATAAGCAAAAAAA
TTCTAAAATCTCTCACTTCACCTTTTAGAATTATCAAATCGAGTAGCTTGTGTACTTGTG
CCAGTCATCCTCAGGCCAATGAGTGCATTGCCCTTAGCAACGAGTTTTCTCCAACAAGAC
AAGACAATAAATTGCTGGGGAAGACATTGGTCCCCAGAGTGTGGGGAAGTTTTTGCGTAA
TAACGCATCACCTTTCATTTTAATGTTGGGCTCGCATTACTTGTTTGTCATTGATGGAAT
TGTCGGTTCCGGTATTGCTCCATTACTGGTGATCAAGGAGTTTCCTTGGCCACCTGAGTC
TCTGATCATAAATGGGCTCGGCACCCAGTGCGCTAATCATAGGGTTGGCCGAGTGCTGGC
TTTTTTCATAAAACTGCGCTGCCAGCTTCTGAAAACGGTTTCTAAGTTTGGGAAATCCGC
TTATTCGGTGGAGGTCCTCAGTATGCGTCTCCCTGGCTAGGTGGTAGGCGAATCTGATTG
CCTTGTTCTGAATGGTCTGCAGTCGCTGGAGGTGGGATTACGCGGTGTTACCCCAAACTG
CGGAGGCATACTCCATTATAGGTCTGATGAGGGCGGTGTAGAGTTGTATGCCTAAATCTG
GTCTCAGCATACTTTTGGGATTCAGAACAGGATAGAGAGATGTCAGTCTACCTGTGGCCT
TGCTGCGGACGTTGGCCACATGGTGTTTCCATGTCAACCGCCTATCTAACTTTACGCCGA
GATATGTTGCCGTGTGGGTCCAATCGATGTTCTCTCCAAAGAGGGTTAAAGATTGGAGCC
GTAGTGGAACCTTCCGTCTGCAGATAATAATGGCTTGACTTTTAGGAGCGTTGAAGCCAA
GGCGCCATTTGGTAGCCCAGTCCTGTATATTGTTGCAGGCCTGCTGCAGTCGAGATCTTA
GTATTGTAATGTTTAAACTCTTGGCGAAGAGTGCGGTGTCATCCGCGTAGAGAGCCAGTT
GATGGTTTGTCTGCCGTGTACAGGTTATACAGGACTGAGCCAATCACTGAACCCTGCGGG
AACCTGCCTGCGCAGTTGTTTTTAACCGCCGAGTGGCTACCCTCCATCATAACTCGGAAT
GTTCACCCCTATAGGTAACATTACCTTAGCAGTTTTACATGTGAGAGAGGGAGCTCTTGT
ACAAGCAACTTGTATAACAGACCTTGATGCCAAACCGAGTCAAAGGCGCAGTTGACATCA
AGGAGGACGGCGCCGAAGTACTGTCGCCGTTCAAAAGCCGAAAAGGCATCTTCGGCTAGG
CGGAGCAGCTGATGCGGGGTGGAGTGGTGTCTCCTGAAGCTAATCTTGAAGTAGTCCCTC
TCGATCAATAATTGTACGAACTCTTTTCAGATAAACTCGCTCAAACACCTTGGATAGCGT
TGGTAGCAGACTGATGGATCGGTAGGATTTTAGCGACCTCTTGTCCTTTCCCGACTTAGG
AATTGGTATAATTTCAGCATGTTTCCAAGTCTGCGGAAATTCACCCGAACGTAATACCTC
ATTAAACGTGTCCGTGATACATTGGACTGTCAGGGGAGGCAATTGGCGTAGAATTCCTCC
ACCAATGCCATCATGGCCTTCAGCTTTTTTTACATTGAGGTTTGAAAGAGTTGCGGTGGC
CTCTTCAGTGGTGGTTTCGGGAATGCGGTCACCCTCTGGGGGAGCCGCATCTAGAAAAAG
CCGGAGGCGTTCTTCTACCATTTTGATGTGTTGTACATCCCTCGAGATTTCAACAAGCTG
TAAGTTTGTCCTGAAGACTTCTGCAAGGGCTTCCGCCTTCTCTTCTGGATCGCAAACATA
GTTGTTTCCGACGACCAGTGGCGGGATCTTTTGTCGTGTCCGGAGAAGGGCCTTTGTGGT
ACGCCACGCCGACCCATCTTGCGTATCCAGGGTGGAGACGAAGTTGTTCCGATCAGCGTT
TCTGTGATTTTCTACTTTCGCCTTTATCTCCCTTTGCATACGGTTAGTCACCCTTGTCAT
TGCCACGTCTCTCGTGACATGTCACTCCCTGGTGAGCTGGTTCTTCACAGAGATTGCCTT
TTTTATATGGGGAGGCAATCGTTTCGAACGTGGTGGGAGAGTGCGGCGCAGTCTAGTGGC
CGCATCTTCTCCGATGTAGCCTGACTTGACTTTTACCGTCATCCCCCCCCCCCCCATCCC
CCGTGTGGCACATAGCTTTTTCCCTGTTAATTCCAGAAGACATTTTGTGTTTCTTCTTAC
AAGATTATCGCTAACATATAACAAATACAACCGATATTTGCTTTATATATTTTTCTATAC
TTATTTTCTATGATTATAAATATTCTAAATGAAATGGTGACACTACTCACTCCTGAAAAT
AATCAAATTATTTGGAAAACCAGTTAGGGATCCTTTTCTTCTTGAAGTGTTAGCAAAATC
ATTTTCTTCATCTTATTCATCATTGTTTATTAATGGATAAAATAGAACAAAATATACCTG
CCGCGTAGGGGGAAAAAAACAACACTAGGAAGGGTTGCATCTATTGTTTGTTACTGTACA
GCACCATTTCACACCACACTTTGAACTTGAAACACTTCAGCGAGCATTTTAAGTAAATCT
GTACTGAAATTCACTTGACAGGAAAAACAATTAGAATTATTGTGTTGACACACTGGCAAT
CTGAATTAAAACATCTTTTTTTTTCAGAAAAATACGAACACTCACCGGTGTGACCGACCG
TTTTGGGCTTAGTCGATTAGTTGACAGGATGGTTGAGTGGTGGGCCGCCCTTCCTATCAT
GGCACTGCGTGTGATCGCTCGTATGGGCCTAGGGCTTAATGCTGGAGGTTGTTGCAGTTG
TGAGTGCAATGTGGCATTGGAGAAACCGACCAGATCCTAGGTACTGACCTGCGCGAAGTA
TTCCCACAGTTTGCCTCGGCAACTTCTGCTGTCTCCTTGTAGTACGGCGGCTAGATGGAT
TACTGTTAATCAGGATAACTGACACCACATGGTTAAGGACATGACCCTTTGCTTTATAAT
AGTACCATGTAATGATCACTGAACTGGGCTATGGCTAGCTATAGGTTCTTCCACTTCTAT
TACGACAGACAAGGCGTCTAACTGCTACGATAGGCGTTTATTGTACACTCTAGACTGAAG
CCAATACATCCGAATGAATACTGCCTGCTAGGCTAACCCCGATGGTACTAATAACTGAAG
CCATAGTTTCTTGACGTTAATGATCTACTCAAAGTATAGATGGTGGACCCATTACTTACA
ATGGAGAATGGCTAGCAGCTAGTCTCGGTAGCGATGGTACCTGCTATCGACCATGACGCG
AGACCCGGCTACGGAGAGAGGCACCCTAACCATTAAACTGACATAGTGTCTGCCCTACAG
TACTGATACTTGCAGAAGAGAGCGAGTGCGTACCGTCGCTCGTAATTTATCCCGATCGTC
GAACGTTCTAGTTGTTCGATCGGTCGTCACCCGGTCATCGCCTTCCGTCCTGGCATCTGC
TGACGCTCGCGTCTGCAAAACGAGGCTAACCTCACGCGAACTCTCCGCGTGCGTACGGGA
CGTTGCTTTCAACTAAAGTACTAATATTTAACCTTAACTAATATGTCTCAAAACAGTCCA
TTACACCGGTGTGGCAAATCGTGTGTGACATCCATGAGCGAATTTGAGTATAGGTACCGA
GTGATTAGTGTTTACCGCGCGTAAAATCGCTGTTGCGTGTCGGTTAGTTCAAATGCGCGG
GCCCTGTACGACCTTAAACATTAAGCCTCATGCATGCGCGGTAGTGTCAGAAAGAAGGGT
ACCTAAAATTAGGAGACAAATAAATATCTACATGTTACAGTGCATTCTGTACCCTAAGTA
AAACGAATGAAAAGCTACCTTGCTTGGCTTGGATAGCCTCCCCCCCCCCCCCCAACATAG
TCCAGCATAGCATTCAGCTCTTCCTTCCCACCCCCCTTGACCGAGTCACCTAGTTTATGC
ACGCTCCCTTGGCTCGCGCGCAGTTGAGACGGGTTTCTCTTTATTCGAGTTGGCTCGCGA
GGCCCAGCGACAGTTTACTGCTATGTATAACACACACACAGCCACCAATCTCTGCCATTT
CTTCAATTGGCAATGTTTTTGGGAGTTATTATCCTAGGATATTTTCTCCAATTAATAAGA
TAGGTCAATTCTTCTGATTTGGTTGGTCTTTATTTTGGTGCATTAATTTATTAAACTCAA
TGGTCTTTTATGTCGGTCAGCTGAAATGTCGTACTGGCCGATGTTTTTGACCATTAGATT
TTTTGACTTCTGGGAGCTTTTGTAGAAAGATTTTGCCAGCTGCCTGAATCTATCCAAGAG
CATTGGCAGTGCAGTAGCCTCGTGTAGGGCATCGGTCGGGAAGTGACGTGGCAAGTGTAG
GGCTCTCTTCAATGCCCGATTTTGGATGACTTGTAGCTTTTGTATTTGATGATTTGCGGC
GTATGCCCATACAGGGCATGCATATTCCATAATTGGACGGATAAGGGTTGTGTAGATTTT
AATTCCAATAGTTGGAGGTAGTCGGCTATTAAAGTTGATGAGTGGGTAGAGTTGCTGTAA
TCTCGCACTCGCTCGGCATCTGACGTCCTCTATGTGGGCGTGCCACGTTAATCTCCTATC
CAGTGTGACCCCTAGATAGTGAACAGTTGTAGACCAGGGGATTTCCTTGCCATTGAGGTG
TAGTAGAGGATGTGGTATCACCGGTAGCGCTGGGTCGCATCTACGCGTGAGCATAATGGC
TTGCGTTTTAGCAGGATTTATTTCTATTCTCCACCTCCTAGCCCAAGCAAGAGTTTTCTG
TAGGACTTCCTGGAGACGACGTGTTGCAATGGCTCTGCTTCTGCTGAGAGAGAAGTATGC
GGTGTCATCTGCATAGGTCGCAATCTCTACACCGGGGTTATTAGGCACGTCAGCAGTGTA
CAATGTATAGAGTACTGGTCCGAGAACCGACCCCTGAGGGAAACCGGCCCGGATCCGTCT
TCTAGTGGAGAAAGCATTGTTGACGCGGACACTAAATGTGCGGCTGGCGAGGTAGCTCCT
AATAAGTTTCACATACGGTCCTGGGAACCCCTGCTCATAGAGCTTGAGCAGGAGTCCCGA
GTGCCATACCGAGTCGAACCAACCCGTAGTATTCCTTGAAGTTAAAGGCTCTGGTGGCTT
TCTCGACGACTCTCATGAGCTGCTGAGTGGTGGAGTGGCCTTTTCTGAATCCTAGCTGGT
GGTTTGGGATGATACTGTTTGCTTCTATGTGGGTGTACAGTCTTTAGAGTAGCAGTCTCT
CAAACACTTTACTGACAGCTGGATGGAGGCTAATAGGCCGGTAGTGTTGAGGAAAGAGTG
GGTCCTTACCGCTCTTGTGTATACTGACCACTTCTGCGTGCTTCCAGTTTCGTGGGTATT
GTTACAGTCTTAGAATTTTATTGAAGATCGCTTTCAGAAATGTTGTCGCCTCGGGTGGTA
GTTTGCGGAGGAGAAGGTTGTTAACCTTGTCCCGTCCCGGAGCCTTGCGAGGGGGAAGTT
TAGTAACACAGCTGGCTACTTCCTCAGCAGTGATTGGCTCAATTTCAAACTCATCCTCCG
CATTGAGAAAGACTTGTAATCTACGGCGCACTGTATTCAGATGGCGATGATTCACGTTGG
TTTGCGCTGGCCGAAAGTTTTTTTCAAAGGTGTCTGCTAAATCATTAGCCTTATCTTCAG
GGCTATATACAAGTCCTCTCTCGCCATGGAGTGGTGTAAGTCGTTTCCTATGTCGGGTGA
ACCTTCTGGTTTGGTTCCACAGCGATTCATCATCCGGGTTAAGCATAGAGATGCGGGCAT
CCCATTCCCTATTTCTATGCTCCGTCAGGGAAGCCTTTAGCTCCCTCTGTAGGCGGTTTA
GAAGTCGTTTCGTAAGGGGGTTCCTTGTTAATCTCCATTCTTTCGCAACCCGATTTTTAT
GTCGTATTTGCGCCAGAAGTTGAGGCGGAAGTTGCGTAGATGCTTGCTTGGGAGTCGTTA
GTGGAGTCGTGGCCGTAGAGGCGTTGCGTACTGCCATTTCAAATTTTTGGATGGCTTCAT
CGATGTTGCCTGTATCAGCGGCAGCAGTGAATTCGTCTTTAAGTAGCTGTTGATAGCGCC
TCCAGTTGGTTTTATAATAATTGGGCCTGTTTTCTTCCAGTGTTTGCCAGGGTCCGATGT
TAATCTCCACCAGCACTGGGCAATGGTCTGACGACAGCCGGTCAATGGTGGAGGCAGCCA
CAAAGCCGGGAATACCTTTCGTTATGAGTATGTCAAGTACGTCCGGTCTTCCTCCAGCGC
CGGGATAATGTGTAGGCTCCTCAGGGCCGGTCACACACATGTCGTATCTGTTTGTTAGTC
TTCGCAGAGCCTTACCCGCCTGGTTAGCAACCCTACTGTTCCAGTCAGGGTGCTTGGCAT
TAAGGTCCCCTCCAATCAGGAGTTTACCTCTGGTGGCAGCTAAATTTGTGAAGTCAGCCT
CCTCCAGTTTTCTACGGGGGGGGCCGGTAGGCAGAGACTACTGTTAGTTTACCATTGACA
GTTACCAACTCGACACCGACGGCTTCTATCTGCTGTAGTGCTGGAATTGTAATTTCGTGG
TGAGGGATGTTTCTTTTGATGTAGATAGCTACTCCTCCTCCAGCAGTGGGCCTGTCCCGC
CGGTAACAGTTGCAGTTGGCTACGGAGGCACGCAGTCCTTGTTTCAGATGTGTCTCGGTC
ACCAAACACACGTCTACAGTCTGCTCCAGGAGGAACTGCCTGAATTCATGCAGTTGGCTA
TAGATGCTGTTAGCATTCCAAATGCAAAAAGTGAGAGAGTGCATTGTGCGGCGTCTATCC
ATCATGATTACAATGAGCGCATTTTGGTGTAGCCAAGGCTTTCGTCATTGCAACGGTCAG
GTTTCCAATCTGCTCAGTGAGTGTGCACATCATTTTCATGATGGACTCTAACATGCAGGT
AAGCCTGTTGAAGTTGTCGTTTGAGGAGTCTTCGGTTGTGTCTATTTGTCTTCTCTGATT
GGTACTTGCTGTTCCTGTTTTGTTGGTAGTTGTGGGTAGTTCTGTGAGTATTCCATCAAT
TGGAGTTGCAGCAGTGCTACAAGCGGTAATTGAGGAAGCGTCGGCTGGAGTGTCAACGTT
GGTAGTCAGCGATTTTCCGTCATCTTTTTTCTGACGTTGCTGATTGATTTGTTTCCTTTT
TCTTCTGTTTTCTCTCTTACTTGGCTGCGTGGGCTGTGCCTTAGCATTGAGTTGTGTCTT
GTTGTTGGTGGTCTTGGAACCTTCTGGGGTATGTTCTCGTTCTTGCTCTGCTGCTTGCGT
GATACCAAGCGGTTTACCTATTTGGGTTTGGTTGCGGTTTGGAGGTGAGTTTTCCTTCTC
TGTCAATAATCCTCTTTGTCGATCCCGAGCCCTTTTAAAGGCTGGGCAGCCTTTATAGTT
TGCCACGTGTCCCCCTCCACAGTTGGAGCATTTGGCTGCATCTTTTCCCTTTTGTGAGGT
GAACTGATTGGTATCATGCATCCCGGCACACTTCACACAAACGGGAGGCATTTTGCAATT
CTTTGCAACATGGCCAAAGCGCTGGCAGTTGAAACATTGGGAAGGACCTGCTGTAGCACG
AAGCTTCTCAACCTGCACTTTCAGGTGACATATCCTGTCAACCCCGAAGATTGTTCTGTT
TTCTGGTATGTCGGCCAGAACCACGAGGAACAGCGGCATTGGCACGTTACTACCAGGACG
TTTCAGTTGGGTCACCGTCTGTACGGAAAAACCCATTCCTATGAGTTCGTCCTTCAAATC
CTCCGTGGGCAAGGAGAGAGGAATACCCCTGAAGACAACTTTCAGATTTGGAACTGACCC
TATTGGGAAGGTATAGTACGGGGTTCCTCTTTCCTGAAGCATTCCCGTGGCAGCGATGTA
GTCCTCTGTGGTGGTAAAAGTGAACTTAATCTTGTCACCGCCCGCAGTCTTGGCGGAGAA
GTGACTCTTCACGACGGTGTCGACTCTGTCATGGAGTATTTTGTAGTTTTCGTCAATCAG
AACAACAATTGGTGGAATGTGTGCCGATCGTCGTTCCGTTGGCCGTTCTGTTGCAGTAGA
GTCATTTGGACAAAAAGTTTCCGACTTTTAATACACTTGTACGATGCCAGTGATTCGCGA
TGGGGGGGGGGATGAGCTTGGGGGGCCCCGGTGCACGGCACCACCTTGCCCTCCTATAGC
TACGCCACTGTTTATCATCCATTACCATCACAACCGTCACTTGAAACTTCAGTCAACGAA
AATTGAGATTCGCCAAATGAAGTGATTAATTCAATAAATTTTTACCCAAGTGATAAGTAA
ATTCTTGTTCAGAATTGCAACAGAAAACTGAATAACAATAAAACTTTATTTTAAACTTGG
TATTATTTATTTTGTTTACCCATTATTTCAAATATATAATTCGTCGCAAACTTCTGGATC
TGTTCTCGGATATGATTGTTTTGCCACGCGAAAAAAGGTATTTCAGGCTGGTATACGAGT
CTCGAGTCCCTATAAATACTGACGTAACATCTAGTCTTTCAGTAACTGAAAACGCCTCTC
GAAATTGAGTGTTCACTTTATTCACAGTTGGTTCAGTTAACGATTTTAAGACCTCGAACT
CTACTGTTTTCATACTTGTAAAAACTTTATCGTGTACTCAGTGGATTCGTATCTCAAATC
TTCCATAATTCTCACATCGTACTGCATTCTACTATCCATCAACGCACTTTTTGTTTAGGT
CTCTTGTGTATAATGTGATGCATCACAATGGAAGCGGCAGCTGCTTGTGCACGTGAAACA
TCCATGGTTTTTTCGCGAAAGCTGACCAAGCCTGGATAGTTTGCCGCGCAATCCTGACTT
GGTTGCAATGCCGCGCGTGACTAACTGA
>VvP24XY-564#RC/Helitron_114-12196 [forward] 12083 bps; scores=8:11 Multi_5'_ends:
TCTATATATCTAAAGACATGCCTAACAAGTGGATCGTTCAAAAGTATTACAAAATATGTT
TTAATTACCCTAACTTTGAATGTTCTGATATAGATATGCTTTGTCTGTAGCTTCATTATC
CTCTTTAAAAGCTGTAAAATATTAGCTCTAAATTGGAAAAGATTATCAATCCTATAAACA
TTACAACCAATTTTTGAAGTGCAGTAATTTTTCAAAGAAGTGAAAGCATAATTATCACAA
TTATGTAAAATCAGGCCAAAATTATGATTGGTATTAATGGTAGTACACTAATATTTTAGT
ACTTCTCAGAAACTTCGAATAAGGGTAATACATACAGACTTTAAAAAAACTAACAATTAC
ATACAGTCTTGTCAAATACCTAGGGTATATTGTTTAAAAACTTAAATTCAATAACAATTC
TGTAAGTAAAAGCATTGTGTAAAGCCAGAGGCAGGCATGTGGGAGATGCATACAGCTGAC
CCGGATGTCACGAGCCAGACAAAGGACTCATAATTCTGAGTCACCTAAATGCACACTAAT
TATAAAATAGCAGCTGCTTCCTGAATAACAGACAAGCCTTTATATAACTTCAAAGACCCT
TTGTGGTCGAACCACGTGTTATTTGAATGGTCCTTGAATCAGGGGAATCAAGGGGTCAGA
GTCCTCGTTCAAAATACCTGACCTTCTATAGAAGTGTTGCTGAGCCCGGCAACGAACGCA
ACACGTGTCCACAAGGCGTGTCTGTTTGGGCTGATTATGAACTCCAGCCGCAGTAGCTAG
CCGATGTCACCATTCGAGTTGGGAGCGGCGCAGCGGAATGGTCGCTACCCCTCTCTCAGC
TCGCGATAAAGGAAGGAAGACAGTTACTTGCTGTTTTCGTGCCGTCGCTGCCTGCAGACC
GGCCCGGCCTTCTGTGTGCGCTGCTGCGTCCGTAGCGGTAAATCGACGTGTCGCACCGAC
AACCTCCCCCCGCCCCCCCCATCCTTGGCGCTGTGCTGTTTATCCAAAAAAGAAAAGTTT
ACACCCACGCAGCGCTATCCTTCGCCACCAGAAAACTCTTCTTTCTTTTCTCTTCCTTCT
GTGGTTGGGGGCTAGCCCCACCTAGTGTTAGTGTATTTGGACGTCAGAGCCCCGTTCACG
TCGGACCAGCTCACGCGTCAAGAGGCAGGCCCACTCTATTCTTACTAGTCTATCGTCCTT
TTATCTATAAAGACTACTTGACCTTGATTTTACTGACATAGCTATGGGACGCAAGGGAAA
GAAGAAACACAAAGAAAAGCAGTCCACCCCCGCCAATGGCTCCCCCAACAGCTCGCCAAA
CCGTGCTGGTGAGCCAAAAACACCCGTCGGCGAACAGGGTCTACCCGAGCTCGACATAAT
GCCCGCCACAGAGAGTAACCAGTCGTTACCTGCTTCGCCACGGGTACCACTGGCTACAAG
CACTTCAGTTGCAAATAATGTCGCCAAAAGAAAATATCCCACTGAATCTAATGAAGCCCT
CCTTATAAGCAAAGCTGACCCCAAACTACTAAATCATATTAGAGTCCAAGTTGTCTTGGG
AAAACACAAAGTAAACATCCCCCCTCCCAAATATAACTACCTCACAGCGGAAAACGCCCT
CTGCTTGCGTTTCCAGAAGGCCGAGCACAGAGCCAAATTCCCCCGTCAAACTTCGGAGCA
GAATCAGAATACACTCCACTCACTGTCACAGATTATAAACCTAATAACAAAAACCGAGAA
GAACAACAGCAGCCAGCCAAATCTTGTGTAGTTTTACGCATACACGCAAGACATCCTGCA
AGCCCTCCAAAACAATGGGGTGCAGCAGGTTTTCCACATAAAAAACGGGGACCACAATCG
CATTATGGTTAAGCTCGTCTGGCACGACGTGAAGGAGTATGACTTCACAATGAGCCAATG
GCATATTATTATTGCGGGACGGCAATACAGTGTAGAGGCATCAACGGAGAGAAAGAGACA
TCTGCCTTGCAGAAAATGCCAACAATTCAACCACACTGCCAGCAAATGCAAGGGTAGGGG
CAACTTTTCACAAGGTTGCACACACACACACACACACACACACCAACCATATTCTAGGAA
CCCCTTACTGCGCCACATGCGACAGTCGTGAGCATTTTACTGGCCAAGTATGCAGCCCCC
AACATCCCAAAGAAGTAGCAGCACTTCCCCAACAGCCACAACCTCAAAACCCACCCGAGC
CGATCCAAACTAGTGAGGAAACATTTCCATGCCTGCCAACGCGGCAAGCTGACATACAGC
CCCCACAAGTACCCCAAGGAAAAAGCTTCTCTCAGGCAGCTAAACCAGTAGAGCAGACCC
CACCACACCCTACAAAGTTCCCCCAGCCAGCCAGACCAATACAAGATGTCGCCAAAATTA
AATTCGAATTCGAGCAGCGCATAGCGCGACTCGAGGAAAAGGTCGACAGTTTAACAAAAG
TTATAGATCGTCTCTCGAAACAAATAGAATCAATTATGCCAGCAACAACAGGCACAACGC
AGAACCAACAGCACACACCACCAGCACCAACAAAAAACATAGCAGAAGAGCGTAATGCAA
GATCCCCAGGCCACAAAGAATTTACTGAAGTTGCCTTCCCAGAAAACTCCGACACCAACA
ACAGCGAAGAAGAAAGCAGCGATACAGCAGACAAAACAGAGACTGACAGCAGCGGAACAT
CTGAACACAACAATGGCTAACCCCATAGGGGCAGCACCATTCACTATAATGCATATCAAT
ATTCGGTCGGTTCGGGACAGGCGCGTGGAGCTTGAAAATCCATCAGTCTCAACGAGACCC
GCCTGACACCCGGCAGTAGGCTGAGCGCCTATGGGTACCGAATACTACGGAGGGACGGCG
ACCGGGGGATGGGGGGTGTCACCATCCTGTACAAATCCACTCTCCCTGCTGTAGAGGTTC
GATCAGTACCAGGTCGCTGCAGTCCAGGTGCAGGCTGGACGCTGGCGGCTCACTATACGC
AGTATATACTCTTCTCCCAATTCCCCCCTCCCAGATGAACTACTCCGACACATCAATCAG
TCCTATGAATACCCTGTTATCCTCTCAGACCTTAACGCGCACCACCTCACCCTCGGGGAC
CGCTATACGACAATCCGAGGCAGACAGCTACTAGACACCTTAACAGCGACGAGGCTTCGT
AACGTCCCAGTGCAGGGCCACACCCGCATCGCGCCGAGAGGGCACGCCGTTCATGCTACG
AGCCCTGACAAGGTCATAACAACGCCACCGCTAGCGCACTGTGTTACCCAGTGTGTGACC
GGCCCCGACATTGGCTCAGACCACCTGCCTGTCATATCACGCTGGGCGCTGCTCTCAACT
GTGGCGCTAGCTGCAGCGGCTGCGCGTCCCACCGTACGCAAGTGGCGAGCGGCAAACTGG
GACGAGTATCATCACGGAGCTGCCTGAATTGAGAGCAATACCGCTTGAAACAGCCGCCGA
TGGTGATGTCTATAGTGATGTACTAGAGAGTGCCATACACTCTGCCATCGAGACAGCCGT
ACCGACTGTTCCTTTGCCCAGCAGAGCCCCGGACCAGATTCCCGCAAATATCATACACAA
AATCAGAGAGAAGAGGGCAGCACACCGCCACTGGGTGCGAACAAACGACCCTGCTGACCG
CAACATATACAATCGTCTGGCCAGAGAGGTTAAACAACTCATCGCTGAACACAAGGAAAC
GAAATGGACAAGTTTTTGCAAGCAACTGGACAAGCAGAAGAGAAACGACCCCAAAAGTTT
TTGCAAGACTGTGGGCAGGCTGACCGGCAAATCCCCGCAAGCCACCTACCCCCTCCCCTG
CACAAGGACGGAACCATCCTCTCAAACGTCGATGAAAAGTGTGAGCTGTTACGTCAACAC
CTAATAACAGTCCACCAACCACCCGACTCCCCGAACTTCGACGTCAACTTCAAAGCAGAA
ACTGAAAACCTGCTACTCCTAAATTACCACCTAACACACCCAATAACCAGAGCCATTGCA
CCAGACAACTCCGACCCCCTAACCTATGAAATCACTCCGCAAGAAATAGCAAGGCATATC
AAGCACCTCAAAAACACCGCACCAGGACCCAACAGCATACCCAATTTCACCCTAAAAAAT
ACGCCACCAATGTTCCACCATCACCTAGCCCGACTCTTCAACGCTAGCTACACTATAGGA
TACCTGCCAAGAAACTGGAAGCTAGCGCACGTCCTACTCTTCCCTTAGCCCGGAAAGGAC
CAGACAAACCCAAATAATTACCGGCCGATCATCCTGACCTCCAGTTTTTCCAAGCTAATG
GAGCGCATCATCGTTAGCCGCCACCATGTATACCTTAACGGCAAGAATCTGCTTCCGGCG
GAGCCCTTCGGCTTCCGCCCTGGCTACGCCATCACTGACCAGTTCATCAGGGTGGCGAAC
GTGGCCGAAACAGCTTTAGCCACGCACAGATCAACTGCTATGGCTTTTATGGACGTAAAA
AAAGCTTTTGATACGGTCTGGCTGGATGAATTACGGCACCAACTGATCGAACTAAACCTG
CCACCCCAAGCCTGCAGATGGCTAGTTAATTTCTTTGGTGACCGCAAAGCTAGGGTTAAG
CTCCAGGGAGGGCTCTCCTTACCCTTTGAAATCAATGCAGGCGTCCTACAGGGCTCACCG
CTCTCTCCCCTACTCTACATTATTTATGCTAGAGACACTCTGCGACCGGTAGGACCTAAT
GCCGGGCTTGGTTGTTCGCAGACGACACCTCATATTGGGCAACTCATACAAGATACAATC
TCGCCATTACAGCACTGCAGAGGTCAATCTTTGCGGTTGAACAGTGGTGATGTAAATGGA
GAATTACACTTAACGCAGAAAAAACACAACTAATAGTTTTTAAAAAGCAGCGCCTGCCGG
AGCGTAAGCTGCGCAAACAGCGCATCTACGTCTGCGGCAGGCCCGTAGAATTCAAACGCA
CAGCTACCTACCTCGGCAATACACTTGACAGCAAACTGATATACATCACCCAATATGACA
AAATAATTAACGAGACCAAAAAACGTTTAATGACACTGCGCCTGCTCCGAGGACTCCGGA
CAGGCTGCAATTACAACACTACCATGATACTATATAAAGCACTGATACGAACATACATCA
CATATAGCCACCCCATCCTGCTCCATCCTCCCAGGACAAGAGAAAAGCAACTCGACATTC
TCGAAAGACGTGCCATAAGGACAGCCTACAGACGCACAACCACGTCCATCAGAAATGACG
CATCCTATCGTTTAGGCGAGGTCGTTCCGCTGTACGAGCATGCCGCGGAGCTTGGCCGCC
GCTACATGCTCCGGGCAGTGAGGCGGCCGGCTTTCAGACCTCTACTGGACGAACTGCAGC
CACAGCTGACAGCCCCCCTCCCCCTCCCTACAACCCTACTCCGGCTACACTACACTACAA
TATAAACAGTCGCTAGCAACGGCCTCCGCCGCCCCGACCGGGCCGCAGCACTGCCCGGCG
TCGCAGCGGAGGCGGTCACAATCACACACACAACAACCAAAACGGGAGGCCACTGCTGGG
GTAACGGGTTTCTGCTTGGTGGGCCAGCACTATTAAATGTTAAGTCACTGTGCATTTGCA
CGATGAAAATATTAAATCTTATAATAACTCATAGTCTTGCTTCGACTACAGAAAACAGAC
GCACGCAAAACCTTTAACCATGACGGACATGACAACTAATCTGCGGTGACAGAGTTCCTC
TTCCACCCTCCTTTCTACAACTATCCAAAAATACAACTCCCAAATTCCCCCCCCCCTCCC
AACCATAGATGCGACTGATGGCTCCGCGGGCCTGGGGGGTGGGCGGCTTGGTGTGTCATG
GATGTGTAAAGGTGCTTCCCAGACCCTGGTCTCCACTATCTTTCTCAATAAGAATTCCAT
CGCATATTAAGCAATAGGGACGGAGGGGCAGGAGATGCCCAATAGCGTCCCGTGTCGCCA
TGGCGACACAAACCTGCAATGATCATCATCATAGCCGATGTCCAGTCTGCCATTGACACC
GCTTGTAGTAACACGCGCACAGTAGCATCGCCGTGCGAGCTGGCTCAGGTATTGTCTTAG
CTGTTGGATCCAGACTTGGGGAAATAGCTTGTATACTCTCCTAGCCTAACCATGATTCTT
GTGTTTCATTACTTGTCTTTTCTATTGTAAAACTGTACTCTTAACATCCTGTTGATTGGG
ACTTGTTATATCAAGCTCTGATGTTAGTTGCTATATAATCCTACAGGTTGCAACGATCCT
TTGGCAAGAGCCGCTCCTTATCCTGGAATCTCAATATCTCAGCCACTGCAATAACTGAGT
ATTCCTAGTTGGGATAGGACATAAATAAAAAATTGGTCTCAGTGTGTGTGGTTAATTGTG
TATTTAAAGGAGAGTAGACACTCAAGGAATTGTGCTTGCATTAGCACACGTAGGCAAATT
CTATTGGCTACTTCTCACCATGAGTGGCAACAGCCGACATTAGGTTATACAAGCTACAAT
TAAAGTACCCAGCCAGGTGGGCCAACCAACTCTATAGGCAGAGCTGCCAGCTGTTTAACA
TCGACATCAAGCCACATTCACCAAAGAAGTAACAGCCTTTGGGTGGCTGGCTGCAATAAG
ATCACAGCTGTGGGCTGGCTGCAATCATCTGAGAGCCAGGAAAGCCGTTCGCTGCCAGAG
CCTAGCAGAGCCGGGTGCGGTCGCTGTGCCAGGTGAACTGGTTGCAGTTCGACTTCGGTA
AATCGCCGTCAGTCCTGAGGACAAGGTGACTGCTTGGGAGAGGCACCGAAGAATAATACT
TCACACACTCGATGCAACAGTATTTTCTTGTATTTTTCTGGATGCTTGAATTTTGTGTGT
TTGTATTTTCTAATTTTTGTTGGTGTGATAGTAGTGTGTTTGGTTATTGTTGATTGTTGA
CTATTGTTTGTGTGTTTAATTTCAAAATGAGTGTTGCTAGTACTGTGGATGATGGTGGTA
ATGCCGAACGTGCCGACGATGGTCCGTATGTTAGCGTTTCTCAAGCTTTAAAATTGATCT
CAAATCCTTTTGATGGGGATAAAGGCAAACTAAGAGAATTCATTGATAATGTGGATGTAG
CTTTTCATTCAGTAAGAGATGTGGATCAAGAATTGCTATTATGTTTTGTGAAGGCTCAAA
CAACAGGAGATGCACGTTCGCGGTTAATGGCATGGAAGTGAAACAATTTTTGGAGGAAAG
CTTTGCAAGTAAAAGGACAATCGATTTTTATGCATGTAAGATGTTTCAAGCGGGACAAGG
TAAAGTGGAATCTGTTGCTTCATGGGGTAGTGGGATTGATGAGATGCAGCGCTGGTAGAC
GAGAATGTAAAGATGATGTGTTAGCAGGGGCATTGGAACTCGCGTATTTGCTGGGTAGGG
ACTTGCGAATGATAAGAGTTCAAACAATCGTTCGGAGTCGTGGTGATAGCATACACCTGC
CGGCAGCAGTTAGCGTTGCAGGAGGAGAGCGCTATTTTGTCGATGAGCAAAAGAAGCTAT
CGACGCGTTGAGGAACATAGAAAGTTACCGATATAGTAATTACAAGTTTCACCTGTGGTA
AAGTAGGGCACACTTCAAAAGAATGTAGAGTGAGGGAAAATAAGATTAGGAGAATTCCTG
TTGTTGATTATGTTTGCAAAAAGTGCCGTAAACGTTGGCACACTGAGAGTAAATGTAGAA
CACAGGATTTTACCCAAATTACATGTTTTAAATTCCAAGGAAAAGGGCATTATGAAAATG
AATGTCGTGGGAAGGCTGCAAGTAGTCCGGTGGGAAGCCGGCAGTTAAACTGTTAGCGAA
TGAACATTGGCGGTTAGTACACGTCCGTATGGGTCTAGGAATGGCCGTAAACTGCCAAGC
AAAGAATGATGTAGTTAATTTACCTTATCATGAAAGCAACCAGAATAAAATTAGATTAGT
GGGTTCAGGTGCTCAGATTAGTCTCGTTCTGAAGGAATGCTTTAACGATAATGTTGAGTT
CAATAAAAATCATAAGATTTGTATTAAAGGTATAACGGAAGAAGCCGATATTCTACTGTA
CCAAAAGTCCTAACTTTCATGGTAAGAAAAAGAAGGATCAATCACATTTTTCATGTAGTA
GGTATGGAATTGGACATCCCATACAATGGTTTAATTGGGAAGGACTTTTTCATAAAACAA
AATGCAGTTTTGAACTATGAAAATAAGTCGCAAAGTATTCAAAATGAAATTGTTACAATG
GTTGCAGAAGAGGAACCTCAGTCAGATTCACATAAAAAAGTGATGGTGGGACCATGTGAA
GAAAGAATTTTCAGTCTATTAGTCGAATGTAATCCCGAGTTATAGGAAGGAACCGTGCAC
AAAACAGAATTAATACCTAATGTTTGTATTCCAGATGCTCTTGTTAAAATAGAGAAAGGA
TCATTTTAATTAGTGTAACTAGTAATTCAGAAGAAGAAGTGTCCCTTGATTCAATTAAAG
TTAAAGTAGAAGCTATTCCGTTGTTGTTGTTGTTGTTGTTTAAGTTTTAGGGCGCGTCGA
CGAAACATAAACCAGGCGTGACAACGTGGCAAAATTGCCGTCTGTGTGGCCGACTATAGA
GGGGTCGGCCACACAGACAGCACAATAAAACACTAACATATTAACTAAGAAACCGTCTGC
GTGGCCGATTGTAAAGAGATCGGCCACACAGACGGCAACATAAAATATAAAACTAAGACT
AGAATATAAAATATAAAAATACATACGATAACTGGTTGGCTGTAGAAAGGCCAACCAGTT
AAAAAACGATTAGTTGGCTGGCTGTACAAGGGCCAGACATATAAACAATGTCACAAGTAA
AATCAGTACTTGGATTGGTGGTTGTAAACGGCCACCAATCCAATTTAAAACCTAGGCCGA
TCTGCCCAAAATTTTTGGGACAAGACCGGCCAAGCAACAAAACTTTAAAATCTTAGCCAC
GTTGTCACTATCATGGTTTAAAATAAGGGACAGATCGTTGGCTAAGCCAACGTCTGCCCT
TAGATCTAAAAACAATACACATTCAGTTAAAATGTGGCGTACCTTCAACGGTACGCCACA
AGCATCACATTCCGGAAGGTCCTCTCGGCGGAGAAGAAAGCTGTGCGTCAGAGGACAGTG
CCCTATTCGGAGGCGAGTAAGGAGAACCTCATCCCTCCTCGCCCGCTGGAAGGAGCTGCT
CCACGGCTGAACGGTCGGTTTGACCAGCCGGAGCTTATTATGCTCAACTTCCAACCACTG
CCTCTGCCAAACATCAAAAATAAATCTCTTCGCCACCGAGGCAAGGTCTGACTTTGGGAC
CGGTTCAAAGTCGGTTCTGACCTTGTCGCAGGCTAACTTGGCAGCTTGATCATCTGCCTC
GTTTCCTCTGATTCCCACATGGCCCGGTACCCAGCAGAATAACACCTCCTTTCCACGAGA
TTGAAGGGAAAGGAGGGCGTCCTGGATGTCCTGGACTAGACGATCTGCTGGATACATATT
TCCTATGGCCTGAATACAACTGAGGGAATCACAGCATATGATGAACAACTTATCGCGCAT
TACTTTCATATGTTGGAGCGACTTCAACACGGCATAGCATTCGGCAGTGTAAACGCTGCA
CCTGCCGTCCAATTTGAATGTGTAAGTCGCTCGAGGGAACACTACGGAGCAACCAACTCC
GTTAGCCTGCTTAGACCCATCCGTATACACCGGGGTAAACGTGGAATACTGGTTTAAAAC
ATCTCTAAAAATTCTGATAAAAACATTATCGGCGGTACACAGCTTGTTTAACCGCGATAA
TTCTAAAATCATTCTGGGCCTCCTTAAAAGCCAGGGAGGAGATTGACTCCAACCCTGGTG
ATAAAGAGAAGGAAGCTCGAATCCGCATTGTTCTAAAATAGCCTTTGTACGGTAGCTGAA
CGGTTTAGTGGCTCTATGCCGGTTGGTATAGAGCCACTCGTAGTTAGGATGCAAAACTAT
GTCGTACACGGGACTGCCAGGTGTTATGGAGGTAGTGTCTCACCATGAGGAGTTGCCGAC
GAATGGTAAGCGGCGGCTCGCCCGAGTCAGCACAAATGCTGACAATAGGGCTGGTGCGAT
ATGCACCTATGGCGAGCCGAATACCTGCATGGTGGACACTATCCAATATACGCAGATAAC
TGTCCCGTGCCGAACCATAGACTATACAACCGTATTCCAACCGTGACCGTACAAAGGCTC
TGTAAAATTGTAGCAGGCAGGAGCGGTCAGCGCCCCATGACCTGCCACACAGACATTTTA
AAAGATAAAGAGCTTTTAAGGCCCTGGCTCTCACATCTTTTAGATGCGCAAGCCAGTTAA
GCCTTGTGTCAAAAATGAGGCCCAGAAATCGAACACTATCACTAAAACTTAAAACGGTGT
TCCTCAGGGTAAGGTGAGGCTCTGGTAAATGGCTTCTGCTGCGAGTAAAAAGTACACACC
GGGTTTTCTCAGCGGAGAAACGAAAACCGGTGTGCACTGACCATTCGTCCAGCCTGTTCA
ACGCGAGCTGCAACTGCCGCTCAGCACTTCTCAGGCTGGACGCTACGATAAAAATTAAAA
AGTCGTCCACATATAAGGAGTACCGTAGGGGACTCCTTATAATGGCTGCTATGCTATTAA
TAGCGATGGCAAAAAGTGTAACGCTTAAAACTGACCCCTGAGGGACACCGTTTTCCTGAA
TAAAAAGATCAGACACTTCACTACCGACTCGGTAACGGAAGCAACGACCAGATAAAACAG
ATTTTAAAAAACGGGGAAGGTTACCCCTAAAACCCCATTCATGTAACTGTTTTAAAATAA
CATGCCGCCAGGTAGTATCGTAAGCCTTTTCAAAATCGAAAAAAACACCCACGAGGTGTT
GGCTGCGGATGAACGCATCCTGTATTGCCGCCTCCAGGAGGATCAGGTTGTCCAAGGTGG
AACGGGGTGTTGTGTGTGTGTGTTATTGGTGCTTTAGGGCGCGTCGACGACTTGGTCATT
AGCGCCCTAACTCAAACACAGAATGACAATGTGGGATAAAATTAGCTACCGTCTGCATGG
CCGACTGTAGAGGGGTCGGCCACACAGACAGCATAATAAAATACGAAAACACTGACTAAA
ATACCGCCTACATGGCCGACTGTAAAAAGGTCGGCCATGTAGACAGCAGGTTTAAGTAAA
ACATTGAAACAATTACTGGAAAATAAGTAGACTATCTAATAACACTGACTGGTTGGCTGT
AAAGGGCCAAACAGCTTACACAAACACTAAGAATACAGTCTGAATGAGGTGGAACGGATC
TTCCTGAATCCACACTGAAAGCGGCTCAGGAGATTACGGGATTCAAGACACCAGACGAGG
CGGCGATTCACCATCCTCTCCAGTGTCTTCCCCACGCAGCTAGTCAAGGCAATACTACGA
TAACTACCTGGCAACAATTTGTCCTTGCCAGGTTTTAAAATGGGAATTAATGTTGCTTCT
TTCCACGAGTCGGGGAAGTGTCCTCCGGTCCAAATGTCGTTAAAAATATCCAGAAGGTAC
TTTTTAGCATCCTTACTGAGATGCCTCAGAATCTGGTACTGGATCAAATCAGGCCCTGGA
GCAGTGGCAACGCTGACTCCAGCTCCCAAGATGTGAATGGGCAGTTGTAGGCCTCTGAAT
TCGACGAATCGAAGCACAGCGGGCGCCTCTCGGCAGCGACTCTACGTCGCTGAAACCGAG
GGTCAAAGTTAGCGGACGAAGTGATGGCGGCGAAGTTCTCCGCCATCAGCTGCGCTATGC
TTCGTTCGTCAATAATTATCCGTCCGTGATCCAGTAACCCAGATACTGGTGGGCGGGAGT
ACCTTCCAGATATACGGCGAATGGACTCCCATACTTTCGACGAAGGCGTGGAACGATTTA
TATTGCTCACAAAGTTCTGGCATGACCTCTTCTTGCTCTCCTTAATAACTCGGCGCGCCT
TAGCTCTGGCAATACGGAACGCTGATACGTTGTCAGATGTGGGGCACAACCTAAAGCGAA
GCAACGCCCGTCTGCGACCCTGG
>VvP24XY-715#RC/Helitron_1897-17596 [forward] 15700 bps; scores=10:8 Multi_5'_ends:
TCATTAATAATTAAAATGAAAGAATGTAGTTTTTCTCGGAGAGTCAGTTGCGTAAAATCT
TCTAGGGCTATCCACCGGGATAGCGCGTCAGTAACAATACATTGCGACGTTTTGGACTGT
GTCTCTGGCTCCATCTTCCGACGAAGTGTCGGATCGTCAGCGTCAGCGTCATCGGTATGG
CTTGCGCCATTAAGTTGTTGCAGTGCCAGGGAGTACCCTATGACTGCTGTCTATAATGCT
TTTTTTGACTTGGCTTTTTGTTTGAATCTTCAGTTGATGACAATGTCTGTGGTTATGCTT
GATTTTGACGTGGCATCAGGGCGGTGATCAGCTGCGTGAGCAACGTTACCACCACCGTGA
GCTGGTCGCTGGATCCGGTGCGGCAGTGGCAGTGGTCGGCAGGTCGACCTTCCCGGCGGC
CGGTTGGCTGCCGACTGGACCCTGCACAGCACAGCACAGCACAGCATCATCTGGCTAGAA
TTTCTACTATGAAGATACAGCTCCAGGGGGTCTCCTTCTGCTGATGTCGGTTTTGAGTTT
TCTGACATGGCTTTTGATTTTGTCATGTCTTGTGGATATAGACTGGTTGGCAAAAGCTGC
CTGTCATGTTAGCCAGGGTACCTAAACAATTTTTAAAATCTAATTCTAATTTTTAATAAC
TATGATGTGCCCTAAGCTTACTAGATTTTTTTTTTGTTTTTTTTTTTTGTTTGTTCTAAA
ACTATTGGAGGGGTCTCATAGAGTTACATGTTTACATGAGGGCCTAAAGCTATATTTACA
TCTGAATCTACTTAACCTAATGGAGACAAAATTTTTACAATTACTATGACCTACTTAGTC
TAATGGAGGATTTATATATAATTATATGTACATGATTGGGACCTACACCTTCTGATGTGG
GGCCTATTTACTGTCTATGGGTGGTCTTGGGGTTGTGGAGGGGGTGGTGGTGGATATATA
TTATAATGCCTAGTTAGTGTTAGCTTTGGACGCTTGACATTGCGCATTTCTTCTGTTTCG
TCGCCGATTTCAGAGATTAAGTCATATTTAGAAATTGAGCATCTTTGAAAGAAAATTTCT
GACTTATGTTTGATGGTTTCTGCCAACGTGGGAAAGCAGAGTGCTCTTCTAACTGTTACA
TTGTTGACATATCTGGGTGCGTCCAAGATGATGCGCAGCGCTCTGTTCTCCAGTGCTTGC
ATTTTTTTAACGTGACAGTCGGCCGCCATGCTCCATATTTCCGACCCATAGAGGAAGGTG
GGCTGGATAATCGCACGGTACAGGAGGAGTTTAGTCGCCGTGGATAGGCCGTCGCCTCTC
AGGAGAGGGTAGAGGCCGGCTAGCTTTGCTCTAGATATGTTTTTTGTGTCAGTTATGTGA
CTACTCCACGTGAGTCTTTTGTCTAGCCGCAGTCCCAGGTACTTCACCTGGTCAACCCAA
TTTAGTTCAACATCCTTGATATGTAGCTTCATATCTGGAATTTTAATTCTGTTTGAAAAA
ATTATTGCCTGACACTTAGTTTCATTACTTTTTATCCGCCATAAGTTACACCATTGTGTC
AGTTTTTCTAGATGTTTTTGCGTCTTTCGTATGGCGTATCTCAAATTTCTGTTGCTGGCG
TAAATTGTCGTGTCGTCTGCATAAAGAGAAACATAACTCTCTGTGGACTGTGGGATGTTG
TTTACATATATATTGAACAGCAGAGGGCCAAGTATGCTCCCCTGCGGGACACCTGCTTCG
ATGTTTTCGATGTTCTTGTACGTGCTATTGCCATTTTCATGAGACACAAAAAATTTTCTG
TCGGTTAGATAGGAATGCAGTAGATGTATTAGGTTATCTGGCATATTGTATTCATGCAGT
CTGTAGAGTAGGCCTTCATGCCATACTCTGTCAAAAGCTTTCTCAATATCAATGAAAATT
GCAGCTGTACCACTGCCTGCCTGCTTTTCTTTGCAGATATGCTCCACAAGCCTTGTACAT
TGTTGAACAGTACTATGTTCCTTTCTGAAGCCAAACTGTTGTGCTATTATTATGTTGTTT
GTTTCTAAAATTTTGTTGAGACGAGTTTGTATTACTCTCTCAAAGACTTTTCCAAGAATT
GTAAGCAGTGAAATTGGCCTGTAGTTTCCCGGTATGAGCCTGCTCTTTCCTGCTTTGGGA
ATAGCCACTACTTTGGCTATTTTCCAAGCCCTTGGAAAGTAACTCAGAGCTAGGCATGCA
TTATATATCGTAGTTATATATCTAATGGCTTGTCGAGGCAGATTTTTGACTTGGAGAGCG
GAAATCTTGTCATACCCAGCAGCCTTTTTGGGTTTCAGACTGTGTACGATAGACTCCACC
TCCTCGTCATTTGTTTTTTGCACATAATTCTGCGGTCCGATGTGGATCAAGCGGTTTACT
ACACTCAGAACATGTTCTTTGTGAGATTCGCTTACATCGTCAGCTATTTCATTCGGTCTA
AAATGAGTTTCTAGCGTGTCCGCAAGGAGCTGAGCCTTCCCAGCAGGGTCGTACACAAGC
CCTTGCGGGCCACGAAGAGGCCGAATAGGTTGTGATGTTTTGCTGACTGACTTCGCAAGT
GCCCATATCTTTTTATTGTTGTTCTGTACTTGTGATAATTTCCTTTGCCAGTCCTGATGT
CTATGTACTTTCAGATTCTCTCTGATTTCATCTACTAGGTGGTTGACCATCCCTCTGTCA
GCCGGATCACGCCATCGCTGCCACCTCTTCCTGATCCTGTTTTTTAGAAGAATTAGATTT
TTGATGTGGTCTGGAATTGTTGATCTGTCATATGTTGTGGTGATTTTTATTGTTGCTTGC
TTTGTGCATTCTTGCATCACCACGTTAAGCTTTGTGACAGCTTCATCTATTTTATGTCTG
GAGTCTAGAATAGGTAGGTTCTTGAGGTGCAGCGAGACATCCTCTTTAAAATACTCCCAG
TTTGTCTGAAAGGTGTTATATGTCTTCTGGCGTTGTTGTTCCAGTAGTTTGACTGACAGA
AGAATCGGATTGTGATCGGAGCTAAGTTCGCATTGGGTTGATAATTCCCTCCGCCAGCCT
AGTCCTTTCACAACGAATACATCCAAGACATCTGGTTGATATCTTGCCGTAGTCGGGAAG
TAAGTCGGTGCGTCGGGCGCTAGCACTTCAACATTTCTGTTGGCGTGCAGCACCCTAAGC
AGACCCCTTCCATTCCGATTGGTAAGTCTACTATGCCAGATCTGGCTCTTGGCATTCAAG
TCACCACCTAGTATTACTGTTTCATTCCTATCTAACAGTGCTTGCACGTTCTCTTCCTTC
AATTCCTTGCTTGGTGGGTTGTAGACTGCGACTAGATGCAAAGGTTTCCCATTTACTAAG
AGTTCGACGGCCGTATGCTCTAGGTCACCTGTTCGTGCGTCAGGCAGGTCTCTGTGAACC
AGCCTGTTTTTGATCAGGACAGCAGTGCCGCCCCCCTGCGTCTGTCGGTCAGTACGAGTC
ACAACATAGTTCCTCATCCTGAAGTCGTTACCCGGATTCAGGTGGGTTTCCCCTAAGAGG
GCTATGTCAATGTCATTTTCGTCGAGGTAATTTAGTAGTTCTAGTCTTTTGTTGGCTATG
CCATTAGCATTCCAAGCTAGTATGTTCAGTGTCGTCTTATTTTGTCTCGCCATTGCAGAA
GTATTCACTGACGGCCTGTGCCAGAATTATTCCTTTTTCCAAGATATTGTCGGCTGTTCG
GAATTTGGTAAGCACGGTTTTCATCGTGTCTACCATCTTCCTGAAATCGAATTCTTTAAG
GAAAGAGACCAACTCGGCAAGGTCGGAACCGAATCCTCCTGCTTTGTCTTGATTTTCAGT
CTTGTCTTTGTCCTTTTTGCGGTCTGTTTTGTCATTTTTGTCTTTTTCATTGTTGTCGGT
CTGCTTGTCCCAAGCGTTTGTCTTTGGCGGGAGGGAGGGAAACTGCTGCCTGTCTGAGAC
GTTGGGAGTCTCGTTGGTTCCTGCCTTCTCCTTCTCCTCGTCTTGCTTTTGTTTTAGGAG
CCTGGCATTTCTAGCCTGCACAATTTTCTTGTATTGGGGGCACCCGCGGTAGCTCGCGGG
ATGCTGTCCCAAACAATTTGAACACTTAGGTGGTTCATCTTTTGTTTTGTTACATGTTTT
AGTTAAGTGTTCCCCAGAGCATTTTACACAACGAGGATTGACCCTACAATGTTTCTGCCC
ATGTCCGAATCTCTGACAGCGATGACACTGAGAGGGACATTCTGGTGTTCTGTAAACTTC
CACCTTAACCCTGAGATGCATGAAAGCTTGCAGGTCGTAGATTTTTTTCCCTTCTTCGGA
GTTTTCCAATGTGATCATGTATAGCGGCATTGGTACCCGTTCATTCTTGTCCTTGTCAAA
TTTGGTCAGCTGTGATACACTATTTGCAGGGAAATTTAGTCTGACCAGTTCGTCCCTCAT
CTCAGCGACATCCATGTCTATGGGCAGTTGTCTCATTACCACTTTCAGTGGCTTTTTCTG
GCCGTCAAACTCGTAAGTATGGTGCTGGATGTTATTTTTCTTGAAGTAGGTTACCATAGC
AACATAATCTATTTGATTGTAGGTCTGATACTTGATGCTCGATGTTTTGTAAGCAACGTT
CAGATGGCCAGTTAATTTCTTCTTAAATTCATTTACATTGTGTGAATATCCTGCAGTCTC
ATACACAATTATGGGAGGAACCTTTGGCTCACGCGGTTGTTGGGGCCTTTGACTGTCCGT
TCCTGAATCTTGTGCAGCAGTGTCAAGGTCTTGTAGGGGATCATAGCGGTTCCCCGTGGG
TACATTCGGCACAAAGGTCGAATCTTCGGCCTCCATGTCGAGTGCACCCTGATCTTCAGA
GCGCTGACGCTTTGGGGCTTGGGGCTGTTGGGTGGTCATGGCCTCGGTGGCCCTTTCGGG
CTCCGTGGCGGTCTGGGTAATTGAAACAGATGAAATAATTTTTTACTACTAACCTACACC
TAGCCTAGCTCGCTAACTATGGGGTATGTTGCACTGGTCCTTCGTTGTCACCGTTAGGTA
TCAAGACCAGTAATAAACCCTACACCTCACGCCCGGGGGTTCCACTCAGAGAGTGGGCCG
TGGGGCGGTAAAACCCTAAAACCTCGGTAGTCCCTAACACTGTGGCTTTCCACAGTATTT
ATCCTACCAAATGACAGACAACTTTGCTTTACCAGTCTGGCGACATTTGCTTTTTTCGTG
GTGGCAGAGCCACGCGGAAATTTCGGCGTCGAAAGTCAAGGCGAGCCCCTCTTCCGGGGA
TCGCTCTGGACCCTGGAGCTGTCTTCGGCTGGTCTTGGCGGCGCGCAGCGGGCCTCGTAT
GGGGCTCACGCGCAGGCTTGTCCGCCGTTCTGTGCTGGTGGGGATGCTGTCTTGAGATGG
CTTCTTGGCGGCGGTTTGTTACCGCTGCTGGTCTCGAGCGGCGTCCTGTCCGAAGAGCCT
TCTTGATCTCACAGCCAGAGAAGCAGGCCGCGTGCCCTCGGCCGCAGTTGCAGCAGATTG
CTTCTTCTCTGGCCGTGGAGCAGTCGGCTAATTTATGGTCCGCCCCACATCGGACACATC
TTCGCAGCTGGGTGCAGTCGCTCGCCTGGTGTCCATGGTTCTGGCAGTTAAAACACTGCC
GGAGTTCAGGCGGGGAAGGCCTCTTCCTAGCAGCCTTTCTAACCCTCTCTCTCGGCAGTG
CTGATACGGCCACAGGCGACGGCTGGCTCGATGGGCTGGGCTTCACCATGCTGCAGCCTA
TGTCCTGCTCGCTCAGCAGGTCGGCGGGGCATGAGGCTAGGATTTGCAGGCCTCCCTCGA
CAGGCCAGCAGAACAGAGGCAGCTCTGTAGCCAGCAGGAGCTGTACATACAGGCTGCCCC
AGTTTCCCTCATAAGACGCCACCACGGGTTGGACAGGACCCTGCTCCGTGGTTGGTGCTG
GCTCTTCCTCTTCATCTTCAGGCGTGGGCGACGCTGGATCTGCCTGGACTGCCGCTGCGT
CGTCCCTCGGAGGGCTGGTTTGCGCTGGAGGCTCTGGGATTTTGAAGCCTGGTGCTTCTG
TCCCTGGAGTCTGTAGCGTTATGGATGTGGAGGCAACAGTTTTGCCTCCCGCCACCTGCC
AGTCCTCTGTTGCCACTGATTGCTGCTTCCTGCGCAGCCTCTTTCTTCTTCCATTAAGTT
TTCGGAAGAGTTTCTTCGCGCAGAAACCCTCCCTAAGAACCAGTGGAGTGGATTCTAGGG
CATCCGGGCGCTTGTGCCCCTTTGCCGCTGCGTCGTCATGTACTAGCATGACGTCTTGGT
CTTTCAGTCCCTCGACGGCCAAGGCACTACTGCAGTCCATCCAGTTGTCTGGAATGGACC
AGCCGTATTTCATGCACCGTGCTGAGGTGGTATCCTGAATCCCTATTTACAATTCCATCA
GCTGGCCGAATCTCCACAGCCTCCTTAATCACACTAACCCAAAAGTCCTTGGCAAAAGAT
AGAATTTTTGTTGCCTCGAAATCAAGAAAGCCTACATTCTTTCATCGGCCTTTATGGGGA
GGAGATGTATTGCGGTGTCGAACAAGTAGATACACTGCGGGTGAAGAAGGCCAAGTTGCT
AAGTTCACTGGCCTTCCTCCAAACATGTGGTGATCTGGAAGCAGTTTCGCGTTTCGTTGA
AATTAAACATCACATAAAATCACCATCAGCAACCAGAATTTTTTGCCGTGCCATCCGTGC
TTTTGGTTCACGAGAGGATCCATTTTACGAGGAAGGAGTTGGATCGCAACGCGAAGTCTC
TTCAAGCCTGCCACCTAAAATTGGCTAAGGAACTCTCTCCGTATGCCTGGGAATGGGTTG
ATCGCTGCACTACGAGGGACAGTGCACTGTTACAACGGAGAGCTACCGCAAGACAACTGG
GGCAGTTAAGTGGTGGTGTCTAGCAATGCTCATTAGCAGACTAACGTCTACCGGCAAACT
GTCATCAATCTGACAGGCATGGCACTGGACCCGGATCCTGAAGCTGTGCATTCACGGGGT
TTACAATTTTCACCAACACCAAGAAGTGTCCCCTACATCGAAATCATCAGTGAAGTGGAG
CAGGCCATCCATAAACTACCAGCGGAAACGGTGGAAGAAATTAGGCGTGAAACCAGCCGG
ATTTATCCAAAAGGCAAAGCTCGAAAAGATTAATATATCGTCGTCGTAGTGGAGAGCACT
AAGGGAGTTACGGCAGAACGAATACATCGTCATTCTGCCGGCAGATAAAGGAAACTCCAC
CAGCCTCATGGCAACAGAGATTACGGGCAGAAAATATACTCCATTTTGGAAGATGAAGCA
TATGTTAGACTAACTCGCGATCCAACGTCGTCAATAGTGAGGAGGACTATTTTATGTTTG
AAATCTTCAGGTCTTCCGCCGGAAACAGTTAGAAGACTAAATCCCAAAGCTCCGGTACCT
CCCAGGATATATGGTTTAGCTAAAACACATAAAGAGAGAGAGAGTTCCATTACGACCTAT
AGTGAGTACCACAGGCTCACCTACATATTCTTTGGCCAAACATCTCACCGGGATACTGAG
TTCAATAGTAGGTAAATGTGCTCACCATGTGCGGAATTCAACGAAATTTATTGGTACACT
AAAAGAGTTGAGACTGGGACCTAATGACACCATGGTCAGTTTTGATGTGGTGTCCCTTTT
CATGAGCGTTCCTCTGGCTGATACTTTGAAACTCCTCGGGCAGCACTTCGAACAACAGAT
GGTAGAACTTTTCCGCCTTACTCTCAATTAACATATTTATTATTTGAAGATAATTATTTT
GAACAACGTGATGCGGTGGCGATGGGTTCGCCTCTCTCCCAAGTGGTAGCCAACATGTTT
ATGGAATATTTTGAAGACATCGCTCTTGAGTGTGCAGAACTTCGACAAACTTCGTTTTAC
AGATCCGTGGATCATAAATTTGTGATATGGCCGCACGGAAAAAAAGGACGAATTCCTTGA
ACATCTAAATGGAATTAATAATAATTTCAGATTTGCGATGGAGGTGGAATGGAACGGTTG
CCTGCCGTTCCTGGATATTTTAATTACCAGGAATCACACTTTGTCACGCCTGGCATTAGT
TAGGGCGCTAATAACCTCGATGTTGACGCGCCCTAAAGCCCGAAAAACAATAACAACCAG
GAATCGAGATGGATCTCTGGGCCATCGTGTTTACAGGAAGCCTACTCACATTGACTTATA
TCTTGGGGCGTGGAGCTTCCATCATCCCGCACATCACAGTTCGGTGTTGTCGACCTTGGT
ACGTCGTGCTAGAGCCAGTCTTCCGGCTGAAATGGGCCATTTACGACGCACTTTCCATAT
GAATGGATACGGTGAGCCACAAATTAACAGAACTTTACACAAGAAGTTGAAGAAGAAGAA
GATGGTGAAGCAGGAAGCAGACCAATATGCGTTTCAGCTAAAATCGCCAGAATGTTAAAC
AAAGTGGGGATTAAAACATTTTTCCCTTACCTAAGAAGGTAAGGGACCTACTATGCAACG
TCAAGGATGAGTTGGGCCTTACGCATCCCGCCATATATTCGATTCCATGTAAATGTGGAC
AACAATATATCGGGAAGACCACATGGTCTGTATTCCAGCGGTGTTTAGAGTACGCGTGAT
GTGTACGGTTGGGGAAGGTCACTAAGTCAGCCGTGGCTTTGCATACTATCGAGGAAAGGC
ATACCTTCGATTTCGAGGTGACAAAAATACTATTTTTATCCAAGGGCTTTTGGGATAGTG
TGCTTAAGGAGGCTGTGGAGATTCGGCTAGCTGATGGAATTGTAAATAGGGATTCAGGAA
ACCACCTCAGCACGGCATGGAATCCTGTGATAGATCATCTTAGCAGGCAGAGATCAAGAC
TGCCGCCAGCCACTACCCTACCACGCCTCCGGCCCCACTACCCGGCCGCCCCAACAGGCC
CTTCCCTGCCCCACCGTCTGTACACCGATTGGTCCCGTCGCACTGACATGACGTCACCAG
GCAACCAAAGGCCCTATCAGCGGGGACACCACCCGATACTTCGCCGGAAGATGGAGCCAG
AGACATAATCGGCTACGTATTGTTACTGACGCGATATCACGTTGAAAAGCCCTAGAAGAT
TTTACGCAATTAAAATGAGACTTTGAGATGATTAATTGAGAAAGGATTTTCTTTAAACTT
TAGTAAAGGTTGAAAGAAGGCAGTGGATGATAATTTATATCACAAAGACGTGGAAAGTAA
TTAGTGTTTGATAATAAAAAATATTTGGTTTGGAGGGAAGGCATTGACTCGAGGTATTTT
CAAGATTAAATGGTTTACAGTAGAGAAATAACTTGCAAAACTTTTGAAAAGATAAGTAAC
ATAATGTTTTAACATGGTTTGGTTGGTTAACTATCGCCGCGCCCGCCTTGGCCGGTTGAC
CCAAAATTTGTCTTTGATGAGCTGCTATTAACAAATGACTTTTGACCAAACATTGCCAAG
TGTTAAGTTCCAGCCGCCAGCTATACTGACGGCACATTAAAAATCAGGTAAGTGTGGTGA
GCACTGAGGTGTATTGTAAAGACATGCTATCGTCTGCCTATCATGTAACACCTCAGTGTG
GACGTGGTGTGTCGGGTTCCTTTCCTGCAGTTACTTGTATGTTTGTGGTAACTTATGAAA
TTGTGGTATATACATGGACATATGTGTGTGTGCGTGTTCCTGTGTGGTTATGTGTGTAAT
TATGATATTAGGAGTCTACTTGAGATTTCTCCATCAGTGGCCACCTATGTAGATGTAATC
AGTTGGGTGTGATGAGCACCGAGGTTTGTGGCAAAGAAATGTCACATTTCGCACATCCTG
TAACTATTCAGCCTCTACCTAGGGTGTTCAGTCCTTTTCCTCCAGTTACGTGTATTTGTG
TGGGGATGTATGGTAAATGTGTATATGCAAGGACATGTGAGTGTGTGTATGTGTGTCTTT
CTATGTGGTTGTGTGTCTAACACGATAGGATTATACTCTACTTTGAGATTTCACAATGAC
TGGCTACCTATGTGTTGGAATATGTAATTAATTGGGAGTAATGAATAATCCGTATGGGAT
AAGTACTGAGGTGTATGGTAAAAACATGTCATTCTTTGCACACACTCTAACGTCTGTCTG
ATAGTTTTTTGGTCAGTTATGTTTGTGTGTGGTGACGTATAGATTATTGTGTGAGACCTA
GTAGGAGTATGGGAGTTATGATATTTGTCTGATGACCATGTGTCTACTGATATTCGTGGT
ACGTGGGTCAAATATTACTGAATAGCAGAAAAGGCTTGTGGCGTGGGATAGAGGTGGTGC
TGATCATGTGAACAGTTTTGTACATAGTACCAAAGATACTGAATGGCAGAGAGGTCTGTA
GTGTGAGTTAACTGATATGATGTTGATGTGAAGAGTTTGGTACTTGGAACACATATTAAT
GTTGATTTTTCTGTCAGTCTTGAGCCATGGGGGTTCTGTCCCACTTTTTCTTTGCCATCA
TTGGGCTGGTTGTTGTGTTGAGCTCGCTGTAGGCATGGAAATATACGTCTTTGTGCGTCT
TTCCTTGTGTCTGTATGCGTAAGTTTGGTGATACCTTCATTAAACTCGTCTTTCTGGATG
TATGAATTGCTGTTCCTCCCATATGTTTGTTTGTGCTTGTGTGGAGTCGTATGGATTTGT
GGGTGAGACCTAGTATGAATATGGAGGTTATGATATCTATCTAATAGACAAGTGTCTATT
GTAACTCATGGTACCTGCGTCACATGTTACTAAATGATAGAAAGGGTTACGGTGTGGGAG
AGACGTGGCTGTGATTTCAAACTTCAGACATCCTGTAACTCTTCAGTTTGGATCTAGCAT
GTTCAGTCTCTTTCCTCCAGTTATGGGCATGTGTGTGGTGATGAATGGAACTGTGTGAAT
GCATTGATATGTGACTGTGTGTGTATTTGTGTCTTTATATGATTTTTGGCCAGTCATGGG
TGTTCTGTTCCACGTTTTCGTTGCCATGATTGGGCTAGTTGTCGAGTCGAGATCGCTGTA
GGCATGGAAATGTACGTGTGTATGCGTCTCTCTCTCTGTGTTCTTTTTTTTTTATTTTTG
CGTAAATGTGGTGACACCTTCCTTTAACTCGTTTGTCTGGATGTATGATGTGCTGATCCT
ACACTTAGGCTAGTGTGAGGTGACGAATGGATTTGTGGGTGTGACCTAGTATGAATATGG
GAGTTATGATATCTGTCTGATGACCAGATGTCTACTGCTACTCGTGGTACCAGGGGTACG
TGTTACTGAATGGCAGAAAAGGCTTAGGTGTGGGATAGACGTGGTGGTGCTGATGTGAAC
AGTTTTGTACCTAGCACACATTATACTGGATGGTAGTGAGGTGTGAGGTAAATGAAATGA
TGTTGATGTGAAGAGTATGGTACCTGGAACATATGTTACTGATGATTTTTTTTTGGTCAG
TCATGAGCCACGGGAGTTCTACCCCACTTTTTCGTCGCCGTGATTGGGCTGGTTGTTGTG
TCTAGCTCGCTCTAGGCATGGAAATGTGAGTGTTTGTGCGTCTTTCTCTGTGTCTGTATG
CGTAAATATGGTGATACCTTCCATAAACACGTCTGTCTGGACATTTGATTTTGCTGTCCC
TCCACTTATGTTTGTTTGTGCTTGTGTATGGAGATGTATGGATTTGTGGCTGATAGTCAA
GTATCTATTGCAACTCATGGTACTTGGGTCACTTTTTACTGAATGGTAGAAAGGGTTGCA
GTGTAGGAGAGACATGTTGATGGTAAATGTAATCAATTTGGTGTGATGAACACTATTTAT
GGTATAAACACTTAGGTGTATGGTGAAAACATACCATCTTTTGCACACCTTCTATCTCAC
CAGGCTGATGATATGTAAGGAGACTTCTGTTTTTCAGCCAGTCATGAGGCAAAAGAGTAC
TACACCACTTTTTTGTTTCCATTATTGGTGCCGCCCGGTAGTTGTGTTGAACTCTCTGTA
GACTTGGACATGTGTATCTGTGTCTCTCGTTGTGCATGTAAGCGTAAGTAAGGTGATAAC
TGACTTTAACTCGTCTGTCTGATGATTTTTGTAACGATAGTTCTGTCCAGTTAATCAGTG
GTAACGGCAATTCTGCCCCACATCATCGTTTCCGTGATGCTTGCTGTTAGTTCTGTCGAC
CTCGCTGTATGCATGTACAAGTGTGTGCGTGTGTCATTCCTCTGTGGATTTAAGTCTAAA
ATATATGGGTATACAATTATGCTCACCATCAACGTGTGCTTCTAACCATTGCTTCAGGGC
TTAGGCAATCTCTCATTTCACTGTGCTCTTTACAGTTTACTGCTGTTTGTGTTGGCATAC
GAATTGTGTTCCTCACGTTCTTCACTACATGCACTTTGGGATAAAAATCATTTAACAGTG
AGGGTGATGAGGGGATGTACCAGAGAAGCGAAGGACTTGGGTACAAACCCACAGTCAGAC
CATTACTTGTATATAGTGTTGTATGGAGTCCACATTTTTTGTACATCAAATGCAAGGTGC
AAAGGATGGCAGCTAGATTTATTAGTGAAAAATATTCAACAAGTGACATAATAAAGGGGC
TGGGCTGGATGTCATTGGAAGATAGGAAGAGTGTCGGGGGCTGTATGTGGCGTATAATGC
TGTCAGAATGGATATTGGTGGAATAATTCTGAGTGGTGTATGGAGCCTAAGTTGACCATG
ACCAAAATCTGACACTAGACTTTAGGTGATGAAGCCTGAGTGGATAAAATATCCAAACAC
CCACTTTCATATACGAATGACCTAACAATTTACGACAGTTGAAGTGTATGTGCTATCTTC
AGCGTAATAGAACTAGTGTCTGCACCTTTGGTGACGTTTTGGATACTTGTCGATGTATGG
AGATCTTCTATGAAAATGTGTGTTATGATTTTCGTTGATGACCATGATACTATCAGTTAG
CTAAGAGCATTATGGCAAATTTATCGTGTTTAGTTGGACGAAGCGCACAATTACAAACAA
ATGACACACTTGGTCCTGAATCCGAAGTTTGGCGTCAGATGGGAACATATAAACCGAATG
GAGAACTCTCCTGGGTCCTGACTGGTTGAAAAATACTTTAGCAGAAATTTCCTTGAAAAA
TGGAGAATTTTCCTGGAAAACTGCAGTAAAACCACCTTAAGTGAACATTTTGGTACCTGG
AATCCCTGTTAATAATTAGGAGAAGACTTTGAGAATTTTGAATTTTTTGTTTACATTAAC
GCACGAACAAAAGGTAACCCTATCAGTAACTGATCAGGGGTTGGAGTGTGAATCATTGGA
AAACAGAAGGAAGTTTGAGGAAGTGCTGGGCGTATGTTGGCGATGAGGCTAGGTGTGGAT
CTTGGTGAAAGAATTAGGAATAGTGCTTAAAAGACTATCAGTAGGAGCCGACACTGGATT
TCTTCCATAAGGGAAAGGGTAAATTTTCCATATCTCCACCTTGGCCACAGGCATTCTATG
ACGAATCAGCATGTTCTGTGCTTAGAACTGCCTTGCACTGACTCAATTTTTATCACATAG
GACTGGCGTACTTCGATTACACAGGGGTGAAATTAGTAAGATTAACAGACAGTGTTTCGT
TTTTGGAACATACGTGCTGTGCTGTAAAATACAGTTGAAGGTGGGTAAGTACATGCCACA
GCGTATATCTCTCTGTTCCTAGTGATTTACTGATGAAAACTCTATACTTAGAAAGGATGA
CGGGTTTATGGAATTTTATAAAGTGCAAGACAATAAATGGATTGATTGAAAGCAGGAGAG
GTCTATGAACAATGGAGACAACACACAAAACTCAAATTAATCTGGATTGCTGTTGTGTTG
TGTCGCAAGGGATTGATTGATTTTTTAGACAAAGTTCAATAAGGGCCCTCAACTTGTGAT
TGCTTACGAAAGCATAACAGAATTGATACATAGATTGGTCTGGGTAGACAGACGACATAT
GTTTGAACTTGCTCGAAGACATTACGAGTATGATGAAATATTTTATACCAATGACAACAA
AGATGGTGTCATACTGATGCTTATATGAATTCTTTCTTCCCTCGTTCCATTTCATGAGTT
TTGCCATGGTCAAATTGGAAACTTTGATTTTTCTAGCCTTGGTGTGGGAAAGGCTTTATT
AACCATGTATTTTCATGTGGGGCTCTTGTCTAAAGACTGAGTCTGTAGGGTAGAGAAAGA
GGCTTGAAAAAATTACAGGCTGATTGGTTTGACATCAGTGGAGAGATTAACATGTAATCA
CTTCAGAAATGTCTGTAGGGAAAGAAACTGGATCTCACATCTCAACATTGCATTAGGCAA
TGATATTCATGTGAATCTAATTTAGTGGGCATATTTCAGATAAAATGGGCAGGGAAGTTA
TTGCTTTAGCAATAGGATAGAAATACACAAAGTTCATCGAGGTTGTAGACACATACATTA
GGAAATCACTTCTTTGAGTTTAAAACATTAGTTGGATTCTCGCTTTGTTTCATTGCATAT
AATTTAATAAATTAAAAAATGGGGGTGTGACAGAAATTCACGGGTTATCATTAACGTTGT
TAACTATTAATTATATTTGAATTCCACCGTACTGACGCTTATACGTATATATTCTTTATT
TCCTCTTGTTATTCGCACAGAGTTATTTTTTGTGCAAAGCACCCTCTGCCAATTTCGAAT
ATCAGAACTGCATTGTATAGATGTGAATTTGAGCTATGCCAGGACATTCCATGGTTCATT
ATCACGTTTTAAACGTAAAATTTATGCTTTCACATGGTCTACATCTTATTTTTTAATTAA
ATACAAAGAATCAAGCAGTTTTTCTGTTCACCCAGAATGGAAACAAAATTTTCGATTTTC
GTTTTGAATATACGTAATTCTGGCGAGGGATTAGACTACCATAAATGATTCTGGTAGCTC
AGTGCCTAAGCGCTTGCTTTCAAAACTTAGGCTGCTCCTGTCCCGGGCACGAATCCCGGC
AGGCGCAGGAATTTTGAGAATTGTGTTTAATCATATGAGCTATGCCAGGACGCTCCGTGG
TTCGGATTCCACGTTAAACTGTAGGTCCCAGAGGAAAGGAACTGGCCGTTCTACCTCTGA
CACAATGGCTTAGTATGCCTCCTTCTGGAGGATCCAACCAACCTTCGGGTTGTGGACTAA
GTTAAGTTTAAATGATTCTTAGATTTGTACTACGAAAACTGATATATAATAATTATCCTC
ATCTCGTAATAATTTCTTCTTGAACCGAAGTGAATGCTGAAATATTTCTATGTATCCATC
TGGGGCGGTTTCACAGTGAAATGGGCATATGGCGCAATCCGCATTCCTTATCGATAGCAG
GACACCTGAACAAATACACACGAGATTCACTGCAAGCCTGAGACTCTGTACAAAATTCTG
CAATCACATGAACGCTGTGTTGGACGCCCTACTTTCTTTGTCCGCCAGCCAGACACCCAG
CTATGCTTTCATAATGGTGGATGAATAATGTGCTTCCCTTGGCAAACACACACCAGCCAA
GCTGTTTCGGTCTGTAATGGAGCCATTTCGTAACATGCATTTTCCTGTCGGACTCCCGGG
CAAACACCCTAGTGGCGGCGGGTATACCGAAATATTTCACGTATATGAAGCATGCCGTGC
CATCTATCGGTGAACACGCCATCTAGGTGCTGCTACCTGG
>VvP24XY-1182#RC/Helitron_49869-54090 [forward] 4222 bps; scores=9:12 Multi_5'_ends:
TCAAAACTTTATTTATATAAAAAAGCCGATTACTTATAAACCATCAAAATAAACGCGTTT
ATAATATTTTATAAGTAATGTTGTGTTGTTGTTGTTGTTGTTGTTGTTGTTGTTGTTGTT
GGGGTTTAAGGGTGCATCGACGGTAGGATCATTAGTGCCTTTTATAAGTAATGTTTCTTC
CATGAACTAATAAACAAATCCATTTAAAAAATTAATATTCTACGAATGCATGTAAAGTAA
ATAGTAAAAACAGCACAATTATTCAATTTACCCATTTGTGTAAAGGACAATGAGCACTTT
GGTTTATCGGCGCCAACTGTTCATGCTAATGTAATTTGAAAGGGCTATTATCAAGCAATA
ACTTTTGTTAAGTAGGTCATACTAAATTCCATTTAGAAATGACAAAAAAAAAAGATTATG
TCCTAATAATTCTGACTTAACAAACAAAATAGAGCGTGCAGTAGCGGTAGCAAGGCGAGC
GAACGATCTGTTTCTCTGAATTCGAGACGCGAACTAACGAACTAAAAGAGCGAACTAGTT
CGTGAGGGAGCTGCGAACTAAACTGGGCACTCCCCTTCGTGAACTATTATGCGCAAGTCT
ACAATTCACCCCATTCTGGAAGTTGTGGTATATAAAGAAAGAATTCTATTTTGAAAGCAA
GCGCTTTAATCCCTGAGCTACAAGGAAGTTAGCAAAATATGAACTGCTGTGGCATATTTA
AAATACAAAATAAACTATTATACCACTAAAAATTTAAAAATAAAATAATTGTTTTTTAAA
AAACGTAAAAACCGCCTTAACAAAAAAAAGAAGAAGCACTTAAAATTTTAAAATAACTTC
ATACCTTAGGAGAAAGTAAATCTAAATGGACAATGTTTACATTACTGTCATTGAAATTTT
TACATTAATTAGTTATTTTTGGAGTCGGTGCCAGTGAAAGCAAGAAAAACAAAAAGATAA
AAACAATAATGAATAAAAATAATACAAAAAAATCATGTTACTGCTTAACTACAGTTAATA
CTAGAAAAATGTTTCAACAAAACTGAAACATACAGATGATACGCTGATATTGTTGTTGTT
GTTGTTATTATTGGTGTTTTAGGGCGCGTCGACGTCGGGGTCATTAGCACCCTAACAATA
ACCAGCTATTACTGTGGCTTTAAAATGTACTAAAATACTGTCTGTATGGTCGACTGTAAA
GAGGTCAGCCATACAGACAGCAAATAAAATAAATCATAAATTCACACGTGGCTTTAAAAG
AGCCACCAGTACTTTAAACCGTACGGCACCTGGATGCCTGTAAAGGGGCCAAGAATGTTA
AAAGAGAATTAAAAACACTACACGTCTCGCTGGCTGTATAGTGGCCAGCGAGACATGAAT
CATAACAATATAAAAAATAATAACAATTCGCATGCATGGGTGGCTGTAAAGAGGCCACCC
ATTCATCTTAAAACTAGGCCGATCTGCCTAAAATTTTAGGCGCTAGACCGGCCAAAACAC
AAAATTTTAAAACCCTTGCCACGTTGCTGGTCTCATTGTTTAAAATGAGGGACAGATCGT
TGGCCAAGCCAACCGTCAAAGGTACGTCACATGCATCACACTCCGGAGGGTCCTCTCGGC
GGAGAAGGAAACCATGTGTCAGAGGACAGTGCCCTATACGGAGGCGAGTAAGGAGAACCT
CATCCCTCCTCGCCCACTGGAAGGAGCTGCTCCACGGCTGAACGGTCGGTTTGACCTCCC
GGAGCTTGTATGCTCAACTTCCAGCCACTGCCTCTGCCAAACATCGAGAACAAATCTCTT
CACTACCGAGGCAAGGTCTGACTTTGGGACCGGATCAAAGTCGATTCGGACCTTGTCACA
GGCTAACTTGGCAGCTTCATCAGCTGCCTCGTTCCCCCTGATTCCCACATGGCCTGGTAC
CCAGCAGAATACGACCTCCTTCCCACAGGACTGGAGGGAAAGGAGGGCGTCCTGGATGTC
CTGGACTAGACGGTCTGCTGGGTACATAGTTGCTAATGCCTGAATGCAACTAAGGGAATC
ACAGTATATGAGGTACTTCTTGTCGCGGCGTGCCTTCATATGCTGGAGCGACTTTAGCAG
GGCATAGCACTCCGCAGTGTAAACACTGCACCTGGTATCCATCTTGTATTTGTAAGTCGC
TCGAGGGAACACTACTGAAGAGCCTACACTGTTAGCTTGTTTAGACCCATCCGTATACAC
CGGGGTGAAAGTGTGATATTGATTTAAAATATCAGTAAAAATATTAATAAAAACACTGTC
AGTGGTTAGCAGTTTGTTATGCCATGACAGTTCTAAAATTAATCTGGGCCTCTTTAAAAG
CCAGGGAGGGGATTTACTCCAACCCTGGCGATAAAAAGAGGGAAGCTCGAATCCGTAATG
TTCTAAAATAGCCTTCGTACGGTAGCTGAACGGTTTGGTGGCTCTATGCCAGTTGGTATA
GAGCCGCTCGTAGCTGGGATGTAGAACTATGTCATACACGGGACTGCCAGGTGTTATGGC
AATATGCATATAGTGTCGCACCATGAGGAGTTGCCGGCGTATGGTAAGTGGTGGCTCGCC
CGAGTCAGCACAAATGCTGGCAATAGGGCTGGTGCGATATGCACCCATGGCGAGCCGAAT
TCCTGCATGGTGGACACTATCCAGTATCCGAAGATAACTGTCCCTTGCCGAACCATATAC
AATACAACCATACTCGAGACGCGACCGTACAAAAGCTCGATAAAACTGTAGCAGGCAGGA
GCGATCAGCGCCCCACGACCTGCCACACAGACATTTTAAAAGATTAAGAGCTTTTAAGGC
CCTGGCTTTCACATCTTTTAGATGCACAAGCCAGTTGAGCCTTGTGTCAAAAATGAGGCA
CAGAAATCGGACAGTATCACTAAAATTTAAAACGGTATTCCTCAGGGCAAGGTGAGGCTC
TGGTAAAAGGCTTCTGCTGCGAGTAAAAAGTTCACACCGGGTTTTCTCAGCGGAGAAACG
AAAACCGGTGTGCACTGACCATTCGTCCAGCCTGTTCAACGTGAGCTGCAACTGCCGTTC
AGCGCTTCTCAGGCTGTTCGATACAATAAAAATTAAAAAGTCGTCCACATATAAGGAGTA
CCGTATGGGACACCTTATAATGGCTCCAATGCTATTAATAGCAATGACGAAAAGCGTAAC
ACTTAAAACTGACCCCTGAGGGACACCGTTTTCCTGAATAAAAAGATCAGACACTTCTCT
ACCGACTCGGTACCAGAAGCAACGACCCGATAAAAATGATTTTAAAAAACGGGGCAGGTT
ACCCCTAAAACCCCATTCGTGTAACTGTTTAAAAATAACATGTCGCCAGGTAGTATCGTA
GGCCTTCTCAATGTCGAAAAAGACACCCACAAGGTGTTGGCTGCGGATGAAAGCATCCTG
AATGGCCGCTTCCAGCAGGATCAGGTTGTCCAAGGTGGAACGGAACTTCCTGAATCCACA
CTGAAAGCGGCTCAGGAGATTACGGGATTCAAGACACCAGACGAGGCGGCGGTTAACCAT
CCTCTCCAGTGTCTTCCCCATGCAGCTAGTCAAGGCAATACTACGATAACCACCTGGCAA
CAAATTGTCTTTCCCAGGTTTTAAAATGGGAATTAATGTTGCTTCTTTCCACGAGTCGGG
GAAGTATCCTCCGGTCCATATATCGTTAAAAATATCCAGAAGGTACTCCTTAGCATCTTT
ACTTAGATGCCTCAGCATCTGGTACTGGATCAAATCAGGCCCTGGAGCAGTGTCGTTAGC
GCTATTCAACGCTGACTCCAGCTCCCAAAATGTAAATGGGCAGTTGTAGGCCTCTGTATT
CGATGAATCGAAGCACAGCACTCGCCTCTCGGCAGCAACTCTTCGTCGCTGGAACCGAGG
GTCAAAGTTGGCGGACGACGTGATAGCGGCGAAGTTCTCCGCCACCAGCTGCGCTATTCT
TCGTTCGTTGGTAATTGCACGACCGTGATCCAGTAAACCAGACACTGGTGGGTGGGAGTA
CCTTCCAGATATCCGGCGGATGGACTCCCATACTTTCGACGAAGGTGTGGAATGATTGAT
AGTGCTCACAAAGTTCTGCCATGACCTCTTCTTACTTTCCTTAGTAACACGGCGCGCCTT
AGTTCTGGCTATACGGAACACTGCCAGGTTGTCGGATGTAGGATACAACCTAAAACGCCG
CAACGCCCGTCTGCGACCCTGA
>VvP24XY-283259#RC/Helitron_1351-8542 [forward] 7192 bps; scores=12:8 Multi_5'_ends:
TCATGTATATACTAAATTTTTTAATTGCCGTTTGTTGGGAAAAATCCAACGCTTTCGAAA
TTCATTATGTTGTTCGCAAACAAAATTATATTTCAAAAGTAGAAATATTTGCTTCGGAAG
GTATGAAATACAAATATAGTTCACGACCGTTAGTTGAAGGACAGATGTTAATTCCAGTAC
CGGTGGACGGGACGGTCGATACGAGATGCCGTCGGTTTTTCTATAACAAAATGTATTAAA
AAACTTATTACATATGAGGGTCGTTCAATAAGTAATGCAACACATTTTTTTCCCGGCCAA
TTTGGTTGAAAAAACCGGACGTATTTTGTGGAGCATTTTCAAACATTCCCGCTTCATCTC
GTATAGTTTCATTTCCTTCCGACAGGAGACAGCGCTATACGGAGCTGTTAAAATGGCGTC
TGTAACGGATGTGCGTTCCAAACAACGGGCAGTGATTGAGTTTCTTTTGGCGGAAAACCA
GCGCATCTCAGATATTCATAGGCGCTTGCAGAATGTCTACGGTGATGTGGCAGTGGACAT
AAGCACGGTGAGTCGTTGGACAGAGCGTGTGTCATCATCGCCGCGAGGTCTAGCAGTACT
GTCTGATCTCCTGCATGCTGGCAGGCCATGCACAGCTGTGACTCCTGCAATGTCGGAGCG
TGCGAAGACTCTCATTCGAGACGATCGACGGATCACCATCAAACAACCTCAGTACTGCTA
GACCTCAGCCGGTAAAGTCATGGCTACAGTCTTCTGGGACGCTGAAGGGGTTATTCTGGT
CGATATCCTTCCCCGTGATCAAACGATCAACTCTGAGGTGTATTGTGCTACTCTTCGAAA
ATTGAAGAAACGGCTTCAGCGTGTTCGCAGGCAAAGAAATCATAGAAAACTTCTCCTTCT
TCATGACAACGCAAGACCTCACACAAGTCTTCGCATCCGAGAGGAGCTCACAAAACTTCA
GTGGACTGTTCTTCCTCATCCACCCTACAGCCCCGATCTCGCACCGTCGGATTTACATAA
GTATGGCCCAATGAAGGACGCAATCCGTGGGACACACTACGCGGATGATGAATAAGTTAT
TGATGCAGTACGACATTGGCTCCGGCATCGACCAGTGGAATGGTACCGTGCAGGCATACA
GGCCATCATTTCAAGGTGGCGGAAAGCCGTAGCATTGAATGAAAATTATGTTGAAAAACA
GTGTTGTGTAACTAAAAGATTGGGAAATGACATGGTGTATTTGAATGCTGAATAAAACAA
CCCTTGTTTCAGAAAAAAATATCTTGCATTACTTATTGAACGACCCTCGTATATAATTGT
AGAAACTGATTCCCGGGAATTTTCTGAATAAAAGTTGCCCGCGGCCGGATTCAATCCAGC
GACAATCTGCTTATGAAGCAGAGATCTTGCTGGCTGCGCCCGGCACCCGGTAGTTGAACA
CAATGGAATGTTTCAATGCAGATTTTCTTGACAACGGCGAAAAAGCGCATAACATTGCTT
TGCTACATTCCGCCTATGGCCGTGAGTTTTTATTACATACAGTATGAACTTAATCTGAGT
TTTACTATTCGGCCGCAGCGGTACAGAAGCGAGCACGACGGAGCCCCGTCATCCAGTGAC
TGGATGACTTATGTATGACGGCGGTGACAGCGTGAACGCTAAATAAGCCCGGCTGATAGT
GTACTTTTGGATTTCTCGAAATGTACCTGATGGAAACAAAAGAGAGAGTCATAGAAACAT
TGTAGTTTATATAACACCATCTGGCTGTAAACCCGCGAAGACTACAATATTTACTCACTT
GTGTGTGTGTCGCTGCCTCAACGGCGTGTTTGTGCATGTCCTGCTACCTAGGTAGCTCTA
CTGCTATGTGTCACTCTGTATCGGATAAGGTTGTTTTGGGGACTCTTTATTTGTGCATTG
AGGGGGAAACGTGGTTATTGTCGTCAAAGACGACCTTATGTGAAAAACTCTTACAGTTTT
CTTATATCATATCAGTACTACTAGGGCTCTAATGACCTCGCTGTAAACGCGCCCTAAAGC
CGGAAACACAACAACATCAGTACTACTCTGATGGGAGTGACAGTGTTGTGCCAAGGGTAT
GGAGCCTTTCGTCGATTTCTCTGAATTTATCGATTCTCTCGTAAAACTTCTCAGTTTGTT
GGTATATTTATGTGCGTATGGTTTCAATGTTGGTTTCCTTAGGAATGTTGACGTGTATCT
GACACACGTAGGGCACCTGTTCTGTACTCTCTGTAATATTGGCACCCTTATTTGTGGGTT
CCACATTCAATTTTCCCTTGACCTTAATTTTATTTCTGCCAGAACCAAAGAGTTTCGTTT
CTATTCGTTGGTTACGTGGTGAACCTAGCCTGCTGTTAACACCGTCCATATAAGTTTCCG
CTTATGCAGATCTTCCATCCCCTTCCACGTCTGTAGGTCGCTCCTAGATTTTTCCTCCAC
CATTTGACTCCAGTCTTTCTTCACTTGGCATCTTGTCAATGGCCTTCCAAACGGTCACCT
TCCTTCCCCGATATTCAAGAGTGCTAACTTCAGCTTTCCCTTCTCCATCGTCGTGACATG
CCCCAGCCGCTGCAGTCTAGCCTTTGTAAACACAAAACGTCTAAATTAATCAGGCTCACT
GTCACAGAACTAAGCAACTGCAAACCAACATCCTACTTGCCGATCAACAATTCAACCAAT
ATCTTTTTTTCAGCTCCTTGTTAAAGAATCTTGTTGACCTCCATACGAGTTTCTTGCTTT
CGCGTGAATGCTTTGCGCCTTCCACGGTACACTACTCGCATATGTCCTGGGTCACCACAA
TTAAAACACCTTGTTTGTCTGAGCCAACATTATTCCTTCCTATAGGGTCTGTCAGAGCAT
TTGCACGATTTCCAAATTGGCCTTCTGCGGCCACTGCCTGATATAACGTGGCTTTGCTAA
CTTAACTTGACTTTGGTAACTTCAAAGATTTCTAACATTTGATTGGATGTGCACTCTGTA
ACTTGGACGTGACAAAGCTGTCTTGATAATTTCTTAGAGCGAATAAGCACTCTACTTTAA
TGACTCCCTGCGTACCTATTTATTCGGAGTTTTATAACCAATATATCTCTTAGAAGAGGA
TACTTGTAGATATAACTAGAGCCTTCCTTCAAGGGTGATAAAGACTCGCTGTCGACACAC
CCTAAAGCCACAACAACAACAACAACAACAACAACCTTCCTTCGTACATGTCGACGACCA
AATACACGGTCATGCCCGCAAACCATTCCTGGTGTGACTGTCCTGATTTCATTCGACTTT
TACAAAGCTGGTATCCATGACACGGGGTGCCTTTTTGTAGGCGCTCTCTCAACTGAGAAT
ATTAGATACCTGGCAGGCGCTCTCTCAACTGAGAATATTAGATACCGGAGCTAAGCTTTA
GAAGCAAATTCCAATTCTCCAGTACTATGTTACTCGAGAAACAGTTCTTTTTGGTTGATG
CTTCCGCTGTCCCTATCACAGGAAATATTGTTCTAGTCGAGCTAGATAATGTTGCTAATG
GTCTCAATTAGACAATCAGGCTTTTGTACTGTGCCCATGTCAAACCTATACTTGAGTATT
GCAGCGTTGTATAGTCGCCTCATCAGATCACACTAATTCATCAGATTCAGAATCTTCAAA
ATAAGTCCATAAGGCTTATAGGTTGTCGCATGGGCTTTCACTATAAAGATGTTCCGCTGG
TTGCTGTTGGAATCTACCTTGGCCACCATCCTTTGAATTTGAGGTGGAATGTCCATGGTG
CCCTATTTATTCATAAAGTCATCTCTGGTGTTATAGACTGCTCTGAAATTCTCAGCCGTG
TGTATTTTCGTTGTCTTTCTGGTACATGGTTGAGAGAACTATTTGGTTGTCGACATCTGC
GCATGAACTATGAGGCTAATACCGCATTAGAACGCATACAGAGATTAGGTAATAGTGTAC
CTCCTGAACTTGATTTTTTCATTGACGGTGTCACTGTTTTTAAGCGAGTACTCATACGTG
AGTGGATTCAGCAATGATAAGTATTGTCATAACTATTTGGTTATCCCCCTATTATTTGCT
TCTGTCTCTTTATTTCCTGTAATAATTTTTATTTTTCTGTCGCTGTATGTTGAGTCATAT
TATTGGTTTGAATATTTAATAATTTTCTCTCCTGTAAATAGTTTCTTGTTTCAGTAATAT
TATTCTATACTTGCTATTTTCTGTCACTTCTTTTTTTACTGTAACTAACTGTTCATAAAT
AGCGATAATTGTGTTTACTAAATAGTTATCATAAGATATATCAAAATAAAATCGTTTTCC
GTTGGAATAAATAAATAAATAGATCACTCAGAAGCTTGCAGATTGCCGTAGGTGGTGCTG
CTCTTCAAAGTTACTAGATCAGCTTAATAACGTCCATGACCATCTGATATTGTTGAAGCA
TTCTTTGCAGGTTTTGTTGCTCCTGTTGCTATTGTTGGTCCTTGAAGACGCGAGGAGAAG
CGGGATCGGAATGATTACCGAAGACATGTGATGTGACATATTCTTGCTGAAGTATAGAAT
AGAAGATATAGGGGTGTGCGATGGTATTTGTAACATGAGTGACGACTAAAGCATATAAGT
AAGCAGTAAAACCATAGCAAGTGGACTAAGTTAAATCACAACCGAGAAGATCAAGTATTC
TTGGAACTTTATTAATAACTCAGTTTAGGAATAGGAGGATTTTGGCATGTTGAAGCAAGT
CTTGGAAGCTTTGCAAAAACAAGTTCTTTAGTTGCAACAGCAAGAACATCAGCACCTATA
CATATTACCTTTAAACGCATTTCATTCGGCTTTGCAATCATCCGTAGGAGGTAGCTAGAG
AACTAGCCCTTCTACTGCTCTCCATGAGTACTTCAGCACACAACAGTACTATCTGCCACC
AAGAGGCCAACGCGTTGAGGAGCCACCGGCCCAGACTGGTGGGCTCATCCTCTTCTTAGA
ACTCCCGTTTGCAAGGCTTCCCTCGCAACATTTGAACAGTCGGGGGTCACTTGCGCCAAC
CCCTACCACACAACTAGTGATGTGCCGGATATCCGTATCCGTATCCGCGGATATCCGAGA
GGAAAAAAAGATCTGTATCCGTATCCGTACCCGTTACTTTTTTTAGCGGATCTTTAACGG
ATCTTCTGTAAAGAATTTCATCAAGCACGAATATAAAATTTTAAAGATAGCTAGCAATGA
AATACTATTAACTTCAATTCGAATTATTTTGTGTTTATTGAAATCTCATATCTGACACAT
TTATATTGCAAAAATTAATTATTTAAACATTTATTTTACTAGGTTACCAAAGGTAACTTA
CTACTGGATTAAGTTTTAAGGTATTATTTTAACTGTATTGTGAGATCAGACCTCTAATCT
TTGTGATTTGCTAACTGAAATTTATATTATGGTACTGTTAAAGTGTTTACATCAGATAAA
ACAATCACCTTTACAGAAACTTAAAAAATAAATATTATATTTAAAATTAAGTTTGGTAAA
CTGTACTTCAAAAAGAGTAACTTGACAGCTTTGAAAGTCTTTGACGATGAGGATCGTAAA
TAATTTCAGCTACACTGAAAAACTGCTCACTTGAAATGCTTGTTGCAGGTGATGATAAAT
ATGTGCGACTCATGTGTCCTAGACCTCCAAATTTTTTTACTATTATTACTAACAGCTTTT
TTAAACACCAGGTGCAGCTGATGTGCTGTACACTCAATATTATCTACGTCAGGTAAAGTG
CAGGCACGCTTCATGTTGGATCCCCCATTTCTTACCATGAAGTGCATATTCTGTTTGGGA
TTTCCTACTCTTCAAACATACTTTTAAATATTGCCGAAATCTTCGCTTTTAAAGCGATAT
TTTTTTCTTTTAAAATATTTTATAATGTTAAGGATAACAATGAAACACCTGACCAAATAG
CCTACCACGTAAATGATATATAGTAAACTTTCTCAAAATACTTTAACACCTTCTTTATTT
TCGATCGCTGCAAATAAATTACGTAAAATATTTCCTGCCTTTTAGAACATAATTTGCAAC
AACAAGATCCATCAATCGTCGGAACCAAAAATCTTCTACGTGTTGAAAAGGTAAATCAGA
TAAAGCTATCATTTCCGCAATTAAATAGTTAATTTTTATTTTGCAATGTTCCACATTTTG
ACTTTTTCCATGTATTCATTAAAAAAAATAAAAAATTATAAATTTTCTATTTACCGTTTT
TAAAAACGTTCCCTGCTGAATGTTTTCACCGGCTATCTTCTTAGTGGAGTCTTCTTTTAA
TAATAACTAATATTTTTGTGGGTGTTTCGTCTGAAGGTGATTTTTTTCACGAAATTGTAC
CTTTATGTCAATACATTCCTTCACAAACTTTGTATTTAGCAGATTCGTCAGTTACTATCG
TAAAATATTTCCGTATTACACTACTATACCTTTTTTGTAGAAATTGTTTTAATTTTAATT
TAACTTACAACTTCCCAAAAAACACAAGCGCATATAATCTACGCTATCCTATGTCATCTT
AAAATATAAACATAAACACGCACAGTGCAAGGTCAAAACACGTCGCGTATGCTGGATGTT
CGTTAATAATAGATCGTAGCTGACGACTTTTTCACTGTCTGTCTAAGTTAAGACAGTTGA
GATACGTATCCGTATCCGTATTCGCGGATCTAGGCACTAATTATCCGTATCTGTATCCGT
ATCCGCGGATATACATTTTTATCGATCCGGCACATCACTACACACAACTGATGTTACTGG
TAACTTGCATTGCCCACATAATTGGATTGGGTATTCCGCCAGCATCTTAAAGGGTAAACG
CCGTGAGGTATTCCGAGGGCTTGTTTCGGATACGAAGACCCGGCACCCCCGTAGTCCCGA
CACCTCAAGTCACTTCCCATATTCCTTAACAATGTTTGTTCTCTTGTTGCAAGGCTCTCG
TTGCAGCGTTTGAAGAGTCACCGCTGGTGTCACTTACATGATCTTCCTACCGCACATCTA
CTGACGGTCTAACTACACACTGTTCTGCGACCTAGTAGTCAGTTGCTATGGCAACGCTGT
GTTTGCATGCGTGTTTTTTTAGCTGCTTTAAAGCTTACTGGCACTAACACTCTAGCTGTC
AGCTGTTGTACTGTCGTCACTTCCGTGAATCGTAGCACGGGATACGTCCTGA
>VvP24XY-319741#RC/Helitron_968-1739 [forward] 772 bps; scores=10:9 Multi_5'_ends:
TCCAAATATACTATATATATATATATATATATATATATATATATCGGCACTGGGTGCTAA
GCAGTTCTGTTCCGTGAAAGTCGAGCACGTTGCCTTCTGACGAGCTAAGACCTGTTAGTA
CAACCTGTAACTAAGTGCATTCTATTATTATTTTTTTTCTTTTATCATTCTCTCGACTGG
TTTGATGAAATCATTCATTTCTCTCCACCTTGAGCTAACCTCTTCATCTCGGCACACCTC
ACTACCTACATCCTCAATTGCTTGCTTATTATTTTTTATATATACGTATATCAACACGCG
TCAAGGAAACCGAACTGGATTTCAGTTCCTACGTCTCTCGTAATGTCCGATACTTCAAAC
AAGATCAGTGTATGGAAGAAGTGTTCGGTACAAGGAATCATTGCAATCATATTTTGGCAA
TATTACATTTTTAATTAGTTAATCCATATCTCACAGACTTTCTTTCAGAAAGAAATCCCA
CAATGCGACACAGCTGCCGTCTTAAATTAGGTCCTTCTAATTTTGAATCTATCTATTTAA
ATTAATAGTTACAAAAACAGTTGGTACCTTGTCGTCCTCGGTATATTATTAATATGCTCT
CCGTATTTATCTAAATGATTTTCATGTCTGGAAAATAAAAACTTTGTGCGATAATCAACA
TCACCTCACGTGCCATCACTTCACGAAAATACTGAACTGAAGAGGCAGTTATATTCGACC
ACACTGCGAGCGAAACTGGGAATTACTCGCAACGCTCGGGTCAAACAGCTGG
>VvP24XY-364450#RC/Helitron_9692-17555 [forward] 7864 bps; scores=10:8 Multi_5'_ends:
TCTATAATATATGGTTATAGAATTATGCTCACCATCAACGTGTGTTTCTAACCATTGCTT
CAGGGCTTAGGTAATCTCCCATTCACTGTGCTCTTTACAGTTTACTGCTGTTTGTGTTGG
CATGCGAATTGTGTTTCTCACTTTTTTCACTAAATGCACTTCGGGATATAAATCATTTAA
CAGAGAGGGTAATGAGGGGGTGTACCAGAGAAGCGAAGGACTTGGGTACAAACCCACAGT
CAGACCATTGCTTGTATATAATGGTGTAGTGTGGTGTCCAAATTTTTTGTACATCAAATG
CATGGTGCAAAAGATGGCAACTAGATCTATTAGTGGAAAATATTTAACAAGTGACATAAT
AAAGGAGCTGGGCTGGATGTCATTAGAAGGTAGGAAGGTTGTCGGGGGGCTGTATGTGGC
GTATAATGCTGTCAGAATGGATGTTGGTGGAATAATTCTGAGTTATGTATAGAGCCTAAG
TTGACCATGACCACAATCTGGCACTAGACTTTAGGTGATGAGGCCAGAGTGGATAAAATA
TCCAAACACCCACTTTGACCTAACAATTTACGACAGTTCAAGTGCGGGTGCTATCTTCGG
CGAAATAGAACTAGTGTCTGCACCTATGGTGACGTTTTGGATTCTTGTCGAAGTATGGAG
ATCTTGTATGAAAATGTGGGTTATGATGTTTATTTGATGACCATGAAACTATCAGTTAGC
TAAGAGCATTATGGTAACTTTATCGTGGTTAATTGAACAAAGCGCGCAATTGCAAACAAA
TGTTATATTTGGTCCTGAATACGAAGGTTGCCGTCAGATGGGAACATTTAAACCGAATGG
AGAACTCTCCTGGGTCCTGATTTATTGAAAAATACTTTAGCATAAATTTCATGGAAAAAG
GTAGAATTTTCTAGGAAAACTGCAGTAGAACCCGCTTAAGTGAACATTTTGGTACCTGGC
TCTTGATTAGGAGAAGACTGTGAATTTTGATTTTTGGTTACTTTAACGCACGAACAAAAG
GTAAACCTGTCAGTAACTGATGTAAATCAGGGGTTGGATTGGGAAATAAAAGACTATCAG
CACGAGCTGGCACTCGATTTCTTGCATAAGGGAGTGGGTAAATTTTCTATATCTCCACCT
TGACGCGTCACCATGTTCTGTGCCTTAGCGTGACTCGATTTTTATCACACAGGGCCGATG
TACTCCGATTCCTCAGGGGTGAAATTAGTAAGATTAACAGACGGTGTTTCGTTTCTGGAA
CATACGTGCTGTTCTGTAAAATGCAGTTAAAAGGAAAGTATATGCCACAGCGTATATCTC
TATGTTTCTAGTGATTTACTGATGAAAACTTTATACTTAGGAAGGGTGACGGGTTTATGG
AATTTCATAAAGTGCAAGACAGTAAATAGATTGATTGAAAGCAGGAGAGGTCTATGAACA
AAGGAGACAGCACACATAACTCACATTAATCTGGATTGCTGTTGTGTTGTGTGGCAAGGG
ATTGATTGAATTTTTTGACAAAGTACAATAAGGGCCCTCAACTTGTGATTGCTTATCACA
GTTCTTACGAAAGCATAACAGAATTGATACATAGATTGGTAGACAGACGATATATGTTTG
AACTTGCTCGAAAAACTGACGAGTGTGATGAAATATTTTATACCAATGACAGCAGAGATG
AGAAATAAGGTGTCGTACTGATGCTTATATGAATTCTGTCTTCCCTCGTTCCATTCCATG
AGTTTTGCCATGGTCAAATTGGAAATTTTGATTTTTCTAGCCTTGGTGTTGGAAGGGCTT
TGTTAACCATGTGTCAAGTATTTTCATCTGGGGCTCCTGTCCAAAGACTGATTCTGTAGG
ATTGGGAAACATACTTGAAAAAATTACAGACTATGGCGCAGTCCGCATTCCTTATCGATA
GCAGGACACCAGAATAAATACACACGAAACACTCTGTACAAAATTCTGCAATCACAAGAA
CGCTGTGTTGGACACCCTATTTTCTTTGTCCGTCAGCCAGACACCCAGCTATGCTTTCAT
AATGGTGAAGAATGTGCTTCCCTTGGCAAACACACACCAGCCAAGCTGTTTCGCTCTGTA
ATGGAGCCATTTCGTAACCTGTATTTTCCTGTCGGACTCCGGGGCAAACACGCGAGTGGC
TTCGCAAACATCGACGGGGATGCCGAAATATTTTTCCGCTCTTAAACGCATATGAAGCAT
GCCGTGCCATCTATCGGTGAACAAGCCCTCTAGGTGCTGCTACCTGGTGACATTATGCGA
CAGGCGAGTGCCCGGCTCAAATATTCGTCGCATTGAGAAAGCGCGTACAGAGAGCATGTT
TTCGCAACGTCTAATGGAGAGCAAACAGAGCGCGCATTCCAGAACAGAAATATCCCTTGC
CTCAGGCGTGGGTTTTTCCCCGGTAGCACTGTCTCTCTCTTTTGGGTGTGGAATGTCTGC
GCCCAAAGAAGTTAAGCATTTGGGTGATTCTGCCATCTCGCAACCGGTCAAAGAACTAAC
GCATGCCAAAACCCGAGCGGTGCTGCTCCATAGCGGCCACCAAATGAACTAACGATCCGC
CATCTTGTGACGTCATACGACCTTGGCCTCCATTGGTCCATTCGAATTTCCCTCCATGCA
AAGAACTTAAAACTGTGACGTCATGCGGACGAGTGGAATCTCTTCGGCTTGTCCAAATTC
TTCATTTCCCAGCTAAGACAAACTCTATTTACTTCCTACCAATAAATAGAAGGTAAGAAA
AAAATCTTCTGCATGATATAATGTTTGTGAGACCCCCTTTTTGCGACCGCTTTACTGGAC
TAAGTATATATATACATCTTTTTAATTGTTTTATAATCTCCAGGTGAAATAGGAGTAGCC
TGGTTTGTAGCGGAACATAATCTACCATTTACCATTATGGAGTACCTGCCGAAACTGATA
CAGTCCGTTTGTGCCCATTCAAAAATTGCAGAAGAAGTGTTCGACGACGAAAACTCACGC
CATAATTCATCAGCTTACTATAGGTAAAGAAAGGTTTGATAATATCTGCGGCAAACTAAG
TTTTCGCTTATTTCTGACGAGTCCACTGATCTTTGCATTACAGAACACTTGTGCTTAGTC
GTGATATATGGGGAAAATCATCGCATCAAAGATTGTTTTTTTATTCCTTATTCCATTAGA
AGTTGCTAATGCAGTATCCAGTACCGGATTAGTAACGTAACAAGAGTTAGCAAATGCTAC
GGACCACACGCATCCTGGGGGCCCCGCGATTTCTGGAGACCTCGCCTTTTCTGAGGGGGT
CCCCGCTGCACCCAGGATTCTCGGTGGCCTCCCAGACAGGACAGAAAGGCGACTTTTTTT
TAACCTCTACTACTGCCCCAGACGGAGAAACCCAAGGCCCCCTTCACATCTGGTATGGTC
CTCGCGCTGTTTTAATCCGGCTCTGGCAGTATCCTCATTTGAACACATTGTAAACTTTTT
TTTTAGAAGCAATGATTTTCCATATAAACGTAATCTAATGGGTTTTGGATCTGATGGAGC
AAACGTAACGATGTGATGTAATATTGCTGCAAAAACGAAATTCCCAATATTTTTATACTA
AGGGGGTATCCATAAATTACGTGAGGTGAAACAGCGGCGGGGGGGGGGGGGGTGTCTACA
AATTACCCGAAAGTCGTGTTTAGAGGGGTATTTTGTCGAAAAGTGGGGGTGTTGCCTGGT
TTTGTAAGTGTGAGACCTCAAAAGTTGCGAGAGCGATTTCTATGGGGGGATCTAACGGGC
CAGATCTCACCAGAGGGAGGGGGGGGGGACCGCACCAGATCTCACGTAGTCTCACCAGAG
GGGGGGAGGGGAGCCAGAAATCCGGAAAAACATCTCACGTAATTTATGGATGCCCCCTTA
TGTTCACATGCCTTTCCTTTCATTTTTGTACCAAACTGTCAGGCAAATTGTGGTTATTGA
CGAAGTATTTTTTTCATATACCGATTTTGGTTACAAATATACAGATATTAGTGGGCAGCT
CTACCGATTTCGTATTTTGACGTTCGATTTTATTTTTATTTTTTTACTGCTTTACGTCTC
TCAACATCGAGGTCTTTAGAGACGGGAAAGGATGGGGGCAAGGAATGGGAAGGAATTCGG
CCATGGCCATGGCCCAGAAAGATTTGGTTACAGAAGACTGGAAGGAAACTAGGAACGTGC
TAAACTACATTTCTTATGACCCTTCTACTTTATTTTAGAAATTAGTGGCCATTTTGTGAG
CATGACACCAGTCCTTTGAATACTTCACACAGACAACCGCTACAAGACTTGCATGATATA
AATTCTACATACACTCTCTGGGAATTGAAAAGTCATGGAACTTACTTGTTGGTATTTGCT
TGATTGCTCTTTTAAGACTGAAGCTTCAAGTTGTCTTTGGGTTTTTTTCTGACAAGTGTA
ATCTGTACTATTGATACGAAAGTTAATCAGAGTCCCATTCAGAAATGTGAAAATGTCAAC
AACCAAAAAGGTATCTGAAACTGTGGATTGATATCTGGCACAAGTTCGGAACTTGTATCG
GCACTTGTATCAGAACTTGTATGATGTAATCTTTACTTGTATGAGTATGAGCCTTGCGTT
TACATCAGTATAGGCATTAGGCAAGTATCAAACCTTCTGCTGCTGCGAGTGTCACTATTT
TCGTCTGCATAAAAATGTCATCTGGTGTTGAGGAAGAATTTTTCATTTTAAGTGTTTGTG
CCTATGCGCTACTCGAAAAAAAAAGGAAACGTAGATGGTGGCAAAAAATTTTTTTATCCA
GACGAGAAACACATGGTGCTTATGCCATGTTAATGAAAGAATTAACTTTAGAAGATGGAT
CGTGTTTCAAGAATTATGTTAGAATGAGCAAAACAGATTTCAACATACTGTTAAATTTAG
TTGAACCAATTATTGTGAAACAAGACACTAAATTTCGAAATGCAATATCACCAGCTGATC
AGTTGGCAGTAACTTAACGATTTTTGGCGACTGGTGATTCATTTTCCTCATTAATGTATA
TGCACAGGATATCAAAAAGTTCTATCTGTTTGATAGTTGGAAGAGTGTGTGAAGCTATCA
TTTCAGTTTTGTCGCACGAAATAAAAGTAAGTACCATAAATTTGATTGTTTACCACATTT
CAAATTTTTAATTTCGGTAAATTACATTCTGTAGTGAGCTCAGTTACTACAACTTGACGT
CGATTACTAATCATTTTCAGTGTCCGTGTTCATGGGTGTTCGGCACCCACTGATTACCTC
TCATGGGTGCCAGAGCCCCCGAGCACCCACAGAGTCGGCGTCCCTGCACAGACAGACAGA
AATGTGTCTTCCAGCATAATAGTAAAATAAATACGAGTATTGGTGATGGCCTTATTAGAC
ACATAATTATGCACGACCTCCTATTGAAAATTAACCTTTGTTTCAGTACATATACTGATT
GCTGTAGCCAGATTAGCAGATAAATACTATACCGTCAAATTATGTTGGTCAGTTATCTCT
AAAGTTAGTAATAAATAACGCGTTAAATAGCTTTAAAAAATTTATTCTGACATTCAGTTA
CAAGTTTCAGTTTAAATTTGTTTACAACATTTATAGGTCGGAATTGGAAAAAGCCCAGTG
TTTTATTCGAAGAATGTGGAGAGCTGCCAGTGAGCCGCATTCAGACTGGAGGCGACTCTT
GCTTCAGTCGTCGCCGCTCTGAGTCACTGACTACGCCGCCGCCGATGACCACTCCATGTT
CTGCGACCGCCACTCTCTTTGAAACAGCGTGACGTCAGTATGCTCCCAACAACGTGTACG
CCCCTCCCGACCCCTTCGTGGGATCTGGCCACGCCCACAACCGCCGCGGTGATCGCGGCT
GTCGCGATGCCGGCTGCGGAAATGGGCACACCGGCGCGGCGGCAGATACGCGGCAAGCTC
TGCTTTGCAGCGACATGCGGCGGCTAAACCACAGCGTGTGCCGCGGCTGAACGCGGCGCC
ACGGTGCATCTGGTCACTGTGGTGCAGCGCCTTCTGCGACTGGATCCGCTGCTGCAGCCC
GCAAACACCGCAGTACTCCAGCATCAGACGGAACAACGGGCAGGCGGACTGCAATTCCTG
CCCCAAAAATCTCCAGCGAGGCGACGCGCGCTTAATGCTGAAGACCGAGGTTTCAACACC
TCAGGGGTCTGCGTCCGTCTCCTAGGGGCGGCCCTGACCCGGGATTGGTGATCCCGAGGT
GCCAGAGCTAGGGAGGTCGCGAGGAGCAGTCGTTTGAGGTGTCGGAGTGCACGTTACTCT
AGTATCCGAGACTAGTTCCCGGCAGACCGCCAATTCCAGTTTGTAGGAGCTGGGTAGCGG
GCGTCGGCCCACTGCATTAAAATGAGCGGTAGGGGTATCGCGAAAGTGACACCGGCGGCG
ACTCTTCAAACGCTGCAAGGAAAGCCATGCTAACAGGAGGACATGAGGCCTTTGCGCCAA
TTGGGGTGGATACGGGCTGGCGACCCAATGTCCACTGACAGGGTACTCCGCAGGAGGCAG
TCGCTTGAGGTGTCGGGACTTGGCCGTGCCCATGTCCTAGTATCCGAGACTAGTACCAGC
TGACCGCACGGCGGATACCCGTAAAACAGTTCGGGTCTGACTACCCAATCCCAGGTGCTT
AGGTACGTGGGTAACGGGATCCCTGTGGCTGTATTTAATGTGCGGGAGGAGATCACAAAA
GTGACCCCGAACGGTGACTCTTCAGACGTTGCGAAGGTAGCTTTGCTAACAAGAGTGCCA
GGGCGACTTCGGTCGGTATGAGCTTCCTGGGGCGCCAGACGATACTCAGGGGTTCTCGGC
CTTCTTTAGGGCTAGGATGCGGGCATGGCGAACCCGGGGTCCCGAGCTCGACGCGGAGAC
TGCCCAAGTAATTGGAGGAAGGTCCGCAAGTCCACGTCGAAGGCACCTGCAGTGTGGAGG
ATTGAGATTTCGCGGCGCTGCCACGCCAAGGAGACTGCACCAAGTAATTGGTGAGGAGGT
CTCTATCAGCCGCGCTGTAGGGGTCTGGCGGATGGTACCGGAGGTCCTCCCCGGGTAAAC
CGGGCCGGACACCCAGGGATGTGGTGCGCCCTGCCGCCGTGAATGCACACTGTGCCGATG
CCTCGGTTATATCCGACTATATGCCGGACGGGGTTCAGGGAGATGAGTGTGTGCCCTGCA
GAACGGTTTCACTCAAACGGTATTGGTAAGCCGGTGTCTGGCGCTAGAAGGTGGGGTCGA
ATCCCGGTTCTCGGAAGCGGCCGCTGCTGAGGTGGGCTTCGGTGATCAGGCGAAGTAGTT
CCCCCTGCCACCGGTATCGACCAAACAGACGAACCGGGGATCTTGGTCTTCGGAAGACTG
AGATCGTTGTGAGGTGAAGTGGTGCAGCCCTCCCGCCGGTAGCACTCATTGCCAACGCCC
GGGCAGTAAGACCGAAGGATCACGGCAGTAGGACCTGGGTGCAGGGAGGTGACGCGACCC
TGATGGGAGGCGTCGGACGGTACTGGTAAGCTGGCGTGATCTGGCAACGGCCGGGGTCAT
CTTCAGATCATATAGAATGGCCTTCGCTGGGACCGGTGATCAGTGATCAAGGAACTTGTG
CTCCCCTTGCCGCCGGTATGAGCCATTTGCTGCCAAAGTAGGTCCTCTTATATGTGGGGA
CCGTAGTGCACGGGTCCGAACATCAGACCCAGGTGGGGCAGCGACACCATTTAGGGCTTC
GGCGCGTTCGTGGACTATGACGGTGCTCTGTGAAGCCTCGACGAGTGTGTGGGAACCCGC
GCCCTTCAGAGATGCAATTGTGCTGATGGTTGGTGTGTGGGGGAACGCACGCCTTGGTGG
CTGG
>VvP24XY-416093#RC/Helitron_1715-2091 [forward] 377 bps; scores=10:9 Multi_5'_ends:
TCTCTACTATTCCAAAAGTCGAAGCGTCTGTATCATGAAGCGCTGTGCTCCACACACATA
GAGTTTCAGAAAATCTTTCTGAGTCCTGAGTCCGAAAATAAAAGACCTCTTCTTCAAGAA
GGCTCCCTTTGCTAGTGCCTTATCGTTTCTAACATCATTTCTGCATCGGCCAATAGTTGT
ATTTAAAAGAAATCACTTATTTCTCATAACATTTGATATTATTATTATTATGATTAATCT
ACAATTTTTTCCTTTTTTTTTAGCTAACCTTTTCATTTCAGCATACCCCAGCATTTCATA
TATTGTTTTCCTCCTCAAATCTTACTTTGCATGTTGTTTTTATTGTTACTGGTGTTTTAG
GGCGCGCCAACGTCTGG
>VvP24XY-421776#RC/Helitron_5208-8662 [forward] 3455 bps; scores=8:24 Multi_5'_ends:
TCCTGTGTACTATAAAAGGGAAGTGAGGAGGTTAAAGATGTTGGTAAGAAGAGAACTTAA
CAGATTTAAGAGACATCAGGGTAGTAGGGAATATTTAAAACAACTAAACAAGGACATAAT
AATAACAAAGGAAGAGGCTAAAGATGGGTTTATGAAGAGTATTGTCAGTGCAGGAGGACC
ATTGACTGATTCATCTAGAAATTTCTATGGCTATGTTAGAAAACTGAAGGGGTTTTGAGA
CACTTATAGATAAAGATGGAGAAGAAGTTACTGAGGATTTGAAAATGGCAGAGCTTTTAA
GTAACTGGTTTAGTGAGAGTACTAGGGACAATGAATCAGAAACGGGAGGGTCTAATTCGG
AGACCGAGCTAACAACACAAATAGAAATAAAGATACTAAAAAATTTGAAATTCATTCTGA
GGAAATCATGAAGGAGATAAGTAAGTTAAAAAAAGAAAAATGGGCTGGTGTAGATAATAT
TACTACAAATATCTTAAAGTTAGCCGGATGTGACATTGTACCTTATCTTGAAATACTATT
TAAATTGAGTCTGGATACTGCTGCATACCACAGGACTGAAAAAGTGCTATAGTAGTGCCA
GTACATATAGGAGGAAATAGAGTAGAAAATTAAATGCCGATCAGTTTGACATCAGTGGTA
GGTAAATTAATGGAGAGATTGATATGCAACCACATAATAAATATATGCGAGGAGCGTGAG
TAGTTTTCAAGTAAGCAACATGGCTTTAGGCAAGGAGATTCAAGCGAATAATAGTTGGTG
GAATGTATGCAAGATATTACAGATGGAATGGACAAGGGAGGCCAAATTGATAGTGTAGTA
CTAGATCTTTCAAAGGCCTTTGACAGAGTGAGCCATAAAATGATAGTCTACTAAATAAGG
TAAAAACTATTGGAGCGGTTGAGTGTTTTTCTGAGTAGAAATTTTTTTAAAAGGTAGAAA
ACAGAAAGTTAGCGTAGGAAATGAAGTATCAAAAGAAGTGGTAGTAAAAATGGTAGTGCC
ACAGGGTATCGTATTGGGACCATTGCTTTTCATTATTCTAATGAATAATTGTGTTAATTG
TAATGATGCCTGAAATTAGATTGTTTGCAGATGACATAATACTATATAAAAGGATCAAAC
CGGTAGAGGACTGTAAACAGTTGCAGACTGATCTGGACAAGATATCTAGTTGGGTTGGTA
AACATGGGATGAAGGTAATTGAATAGACAGGCCAGCTTATTAGATACACAAATAGAAAAC
AAAAGGTTTATTATGATCTAAGGTGGGGAAAGAATTGCTTGCTGACGACTTGAAATATAA
ATATCTTTTCATTAAATTTGTTAACAAGCTTAACTGGGCAGGACACATAGGACAGGTGCT
AGGAAAAGGTTTCAAAATTCTGCAATTGTTCGGATGTAAAGGAATTGGGTTACAAAACAT
TGGTCAGACCATTGCTCGAATACGGTAGTGTAGTATGGTACCCACATTTTTAGTATCAAA
TAAGGAAGTTGGCGAGGGTACAAAAAAGGACTGCCGGATTTGTTTCTGGAAATTATCGCA
GAATCCATTCAGTAACAGATATGATAAAAGAGCTGGAATGGGATTCATTGCAAGACAGGA
GGAGCCTTCAGAGGGTCATGGGGGTGTACAAGGCGAATATTGGTGATGAGACGTGGAAAG
ATGTTAGTGTTGGTATCAAAAGTATTGCACGGAAGGGAAAAGATGACCATTATAACAAGG
TGGCACTCGATTTCAGGCACAAGGGCGTGGGAAGATCCTCTGTTTTAGGTAAGGGTGTCA
GGGATTGAAAAGAGTTACCAAGAGAAATGATGAATAATTTACCAAAAACGATGAAAGAAT
TTAAAGTTAAAATTTGTAGAGGGCAAATGTAGATGGGAGGAGGAAAGGGGGAAGATGGGT
TTTTATGGAAATTGCGACCGGAGCGTGTGATTCATTGCAGTTTAGTTAAATTAAATTAAG
TGACCAGACCGAAAGAAAATTCTATATACGCTAAGAACGTAGCTATCCCCAAAAGAGATA
TGAAGGTGTAGGAACAAACTGGTTGTAGTAGATTGAAGGCGACAAGCTGGAAGATCAAAA
TTGTGAAAAAAATGAAAACATGGAAGTAATACCAAGTGAAAATGTAAGAAGGTCTTTTAG
AGAGCTTGTAAGCTCTAGCTTTAAATAGAGGATTTTGTTAGGTGTAAGGGATGTTAGGAA
CTAGCAGGTCATGATTCCTCAGAACATTTGGTGAAGGAGGAATATAAAAGCTCAATTGAA
TTGTTATTAAATAAAGCTATCAACACTTTTGTTTAAATAATTTAACACAGAAATTACAAC
ATTATATCATTTAAAAACACATAGGGGTTATTTGATAAGTGCTCAGTTTGGTTGAGCTCT
ACAAGAAATCTATTCTAAATTGGAAAGTTTATTTCAACATATATTAAAGTCGACTATTTG
TCAGGAAAGATAGCAAAAGTTTTTCATGAAAGTATCGTTTCTATATGATCGAAGACAAGC
AAGGGAAACAAAGAAGTAAAAAAACGTTGGGAGGCCAGAAAGGAAAAAATAGAAACTCTT
CGAATGTGATTTATGGAGTTCATAACATGAAGTTTGTAATTTAAGTAAAAAATTCTTACG
AAAGTGGAAATAAATAAGAGAATGACATTTTGATAGGTGCGTGTCTGGTAAATTACTAAA
CGAATGTACTGGTTAAGGAAAACACTACAGGGAAATATAGAAATTAAAGTAAATATGGAA
AATATTACTGAGAAAGGTTGTAACAGGTATTTGGAAATGGGGACACTGACACTGGCTAAG
AAGAACTGCACTATAGTTAATACAATTCATTAAAATAACGTATCATATACATTGAATTTT
ATAAGCTGAGTTAAAAACTGAAACATGTTTAAGCTATAGTACATATGTTGATTACTAACA
CAGTGTGAATGATCCATTTCATAGCTGCATTACATCTTTTATTATGCACAGTCACTGAAT
TAAGTACTATTCTGTATTTATGTAACTAATTTGTTAAAATTAATTATTATATTAGATTGC
TTATTCTAAATTGCTATTTCTGATTCTCAATACAATTGTTTCATCGTATTGTCTGAAACT
AATTCAACTTGAATCGTTACTCTATTCATAAAACTCACACTCAAAGACACTAACAGTTCA
CACAGAGGCAATTACGTTACCTTTGAGCTCCGCTGCTTGTATAAGAGGTCTCTGCACTCT
ACTCTTTTTTACGGAATTCAAGATAACGTTATTTACAGAACATGTGACCCCGGCTCTTCG
TAGATAACATCGAAAACGTGAGATTTGTGCAGTGAATTGCTACTGAATATCAGCTTTCTT
GTTACGCTGTTCACTACACTCTTTAAAATTACTTTAGTAGTCAATAAGAGTAAGTCTGTA
ATTACATTGCGAACAACGCACGGGAATAAATCTGG
>VvP24XY-423413#RC/Helitron_966-7032 [forward] 6067 bps; scores=7:12 Multi_5'_ends:
TCTTATTACAATTAAATAGACATTTGGTGTCGTAAAGATGTTCCTCGATATTAAATTATT
TTTAAACTCACTTCTTTCTGGCCTTAGTCTGCATACGTTAATCAATATTCCACATACAAA
TTACAACCATTTGAACTTGGTGGGTGAGCAATGAAGTCTTAGTTAGGTCCTGGGTTCATT
TCTAGACTATTCATATTTTCCGAAACCACGTTATGGAAATGCCGCGGTGGTTCCTTTTAT
AAAGGCACACTTTGTTAGAAGTAATGAAGAATATGTAATGTCCCTATGAAAATGAAGAAC
GTTATAATGCGTCCATGCTTCGGATTCCTTTTATTTTTTCCTTGGCTCAGTGTTTTATGC
TTCGCGGCCAGGAGACAGAGTTTGTGGGAATGTTCGAAGTTAGTAACACTATCATTGTTT
AGTTATTTAAAGACGAATGAGATTAAAAATAATGATAACAACGCCAACCTGGACTATACT
GCATGTATTTTCAATGAGTTACTGAAATTCACTTTCATCATTCGTAGTTCTAGGATACAA
AATATCTTTAAGGATAGTGCAACTTTCCTAACAGTTATCATATAGCTAGGTGAAACTTTC
TGACGAATTTTTATGACTAGGTACGTATTGGGGATTTCATTTTAATGTCTCCATTTTATT
CCTCGATAGTTCTTAACTCATATGGCATTTACTTTCTGTTACTATAAAAGCGTCTCACGT
AATTACAGATCTTTTAGCGCTAGAGCGACTTAGAGATTAAAGCGTCTGACTGGAGACTGA
AAGGTACCCGGTTCGAATTTCCGTATCGTTGGTGGATACTCATAGGCATGTAACCAGACA
TAGCTTGCTGTGAAGTATTCATGGTTCATTTTTCTACGTTAAACTGCATGTGCCCTTAAG
TAAGATAAGGAAGGAAGGCACTAGCCACCCTATCTCCAATATATCTCCATCGGCAAGGTT
TCAACCAGAAACTTAAAGTACTTCACTTTTAACTGTGCGCGCTAAGAGTGAGTGGCTGTT
TAGAAAATTAAACTCCGAAAAGAACGCAGTAGCGTTCACGCAGCATCGTTGATGGTTGTA
GGTAGTGCTTGAATCAAAAATTTACTGCCGCTGCTGCATTGTAATAAATTAATTTGGTGG
AATATACCGATTCCACTAGGATCATCCTGTACTAAGAAATGTTCCCATGACGGATGCAGA
GGTGTTTCCTAGTGACCAAGATCTACTAACTACGATAAGTTCGGCGAAAGGCGTTTGTGA
CGGCGAGTGTTTTGGACAAAGTTTTGTGCATATTCTTACGGCTCAGACCGAGCGTGGTAG
GTGAGCGGTTAACTCTCTGGTCTCGCATTCGGGAGGACGCGGGTTCGAATCCCCGTCTAG
GCATCCTGATTTGGGTTTTTAATGGTTTACCTAAATCATTCCATGCGAATGCCGGGATGC
TTCCTTCAAAAAGACGATTGACGAATACCTTCCCGTTCCTTGTCTCCAGTCACATCCCGC
CTCTAATGACATCGACTTCGACGACGCGTAAAGCCATAAGTAAAAAGAAAAAAAAAATCA
TAAGCCCAGTACGTTTTCCTTTACTTTAGAATTACCGTTAGTATTTTCGATTGCAGAGAC
TAAATGCTGATGTGCGGAATTCAATTGGTTCTTTGTGCTTTCAACGCCTCGCAGATACCT
ACGCAGAATATTGATGAGAGACGGTTGGAAATAGTTTCATCTGCTACTAGCAATCATTAT
ACAAGAAATATTCTTTAATAAAGTTTGCTCAATAGTAGGAACTTTTCGTGTGCGTCAGAA
GTCAGAAGCTGGGACTACTGATGCAGCTGAAATTACTACTTCTCTGGATCTTAAGGGCCT
CCGCTAGGATGGAAAATGATGAATTTTGTCATTTTCGTTTTTTTGCTGATTATTGGTCTT
TGGAATGTCTTTTTTAATTTGGTGTATAATACATGCATATTTCTAACCTAGAAATGCTTA
AAAAAAGGCTGTGTGCGCGTGGCAGTGTTCGCAGCGTCCAAATGGAAGGCATGAAAAGGA
TTTTTGAAAAGTCAGCAGCTGATGGTGTACAGTATATAAATTACCTGGGGGATGGGGATT
CAAAGGCATTCAAGGCAACTGAAGAGCTGAAACCTAATGGACCAGATGTGACAATAAATA
CGCTTGAATGTATTGTACATGTGCAAAAAAAAAAAAAAATGGGTACCCGCTTGCGACGCT
TGGTACCAGGATGGAGGGGTAAAAAGATGGATGAAAGTAAAGAGTTGCATGGGAAGAATA
GACTTACAGAAGGCATTATTAATAAATTACAAAAGTATTATGGAATGGCCATTAGACATA
GCAACAACAGTGTCGAAGAAATGAAACGATCAGTTTGGGCTGCCTTATTTCATGTTGCTT
CAACTGATTTGCTCCCAACCACGGACTCTGTACCAAAGGAACTGATACTTGGTTCAAGTA
CAAAAAAGCACAAGCAGCAGGCCAAAAATTTGTCCACAAGGATGGTTTACTATATGCTGT
TATTGAGGAACTGAAGCCTATGTTCAAGGATCTACAGGTATCTGATGTACAGCTACAGAT
GAAGTGTTTACATGATCATACCCAAAACCCCAATGAGAGCAACAACAGTGTTATTTGGTC
AAGAATTCCAAAAACTGTTTTTGTATCAATTAATGCTCTTCATTTTGGTGATTATGATAC
TGTAATGACTTTTGGCAATGAGATCTTGTCAAGGTGTGAGACATTGAATAAACTGAGTAT
TAGCATTTGGTATCACACCATACGAGCTATGTACAGGCTTGACCAGGAAAGGGTTAAGGC
ATCAGAGAAAGCATTGAGGGAAATGAAAGAAAAGGCACGAGAGAAGAGAAGAAGACTAAA
GAAATGGCTGGAAGAAAGCTAACAGGATGACCCAGATCACCATAGTTATGGTTCTGGAAT
GCACTGAAACTTGCATTTTCCCATAAGTTTACTTTTTGATCGTTTTAGTGTACCTTTCGC
TGGAAACTGCCTGCATGAACTTCCTGAAGCTTTTACAGCCTTGAAAGTATGTTTCTGTGA
GTATTTTAACACAGGGATATTGTATTATACCTTATAGTTTGTAAATTATTTACTGGACCG
CACCTCCAAAAGTGCAAAACTTGCAACATTCAACAAAAAAATTAATTCTGCCAAACCAAT
GGAACTTTGGGAAATCACTGTGTTAAAGTATTGGATAACCATCATAGATTCACCCTATTT
TGTTTCAGATATGTATCACAATTAGTTGTTGAGGAAGGGTACAATGAAGTTCGCAAGAAA
TACTTGGGTAAGATACACCCTACCGGAGCCCCTTAAGTAGGCAATACAGAATTTTCGACA
GATCATTAAAGTAGCCAAAAGTATTTTAACGAGCGCTAACTATCACTCCAACAATAGACA
TAGAAAATAAACAATTTAATATATAGGAAATTAACTATTATTATGAAGTAACGTTTTTAA
ATGAAAATAGAAAAGATTTACAAACATTTTAACATGAGATTGACGAAACGGAAAATGTTC
AAACAGTCGAAAACCACATTTGAAACACTATAACTTGCATAACATTCATAATTCTAGTTT
CTTAACCAATATTTCAGACATTGTGCTGCTTTTAATAAAATAACCGTTCATTAAAAAAAA
AATCATACATCAAAACAATATAAATTTGTAGGAAAAATACACAAATTCACATTTAATCAA
TGCCTATCTCTCTCTGAAACCAATATATTCAATTCAAAGGATTGAAATTGGAGCTGTTAC
ATTGGTGAAAAGGTAGCTCGGGTACAAATTTGTTACTTCAAAAAAGAGTTAATAACTCAG
GGAAACAAGGAATAAAATGTCTTGTAGGGAGAAAAGAAAAGAAGTAGTGGATTTAAAAAC
TTTCCGAGCCGCTTCCCTGTCGCCGCACAGGACAATAGTGGAGTTAAAAAAGAAATAAAA
AAAGGTCGCCGCGACATAAATTGCTTCAAACACGATTTTGCTGTCCCCTCTCAAGCTGCC
GCGGAGGAGGGGGAGAAGCACCCCGGTTTGACCTCCTCTCCCTCCCTAGATCCGGCATTG
AAGGAAAACGACGATGAAATTGATTTTTCTTTGGCAGCAAAAGTTCAAATGGCGAGAGCC
AGAAGAAGAAATGATGTTAACGTAGCTGTGTATTACTTTTGATTTTTCGACTTATTCTCA
CCACGTTGTGACGAGAACACTGAGGAAGAAAATTATGAGCGAAGAGGCGGTCAGCTGTTG
TTATCAGTGAGCCACACTGTGGAATGCAGACTACCCGGACGAAACATTTTTCAGTGTCAG
ATAATTCAAGAAGCGTCTTGCGCGCAGCGAGCTGGAACAAACCTGATATTCCTGTTGCGA
AGCCAACTTTACGTAAATGTATCTCTACGTTAAATGTGCAGGAAATAAAAATAAAAGAAA
CGAAGAAACATACCCAAAGAATTATTTCCAAGAAAGAAGTAGTAACGAAAAAAAGTGAAG
GGAAGAATATTATGAAATGTTTTGCATTGGATGAAAAGAAGGAAATATAAGTAGAATTTT
AAGAAGAAAGCAATGGATTGAAACCACAAACTGAATATTTAAAGAGAAACCGGAAAGTAT
CAAAAGAAGTGGAAGTAAAAATGGGAGTGCCGCAGGGTAGCGTATTAGGACCATTGCTAT
TCATTATTCTAATGAATAATTGTGTTGATTGTTTACTATCTGAAATTAGATTGTTTGCAG
ATGACATAATGCTATATAGAAGGATGAAAACGATTGGGGACTGTAAACAGTTGCAGGGTG
ATCTGGACAGAATATCTAGTTGGATTGGTAAACATGGGATGAAGATAAATGCAAAGAAGA
GTCAGCTTATTAGATACACAAATAAAAAACAAAAGGTTAATTATGAATATAAGGTGGGGA
AAGAATTGCTTGCTGAAGACTTGAAATGTAAATATCTTGGCATTACATTTATAACATGCT
TAACTGGGCAGGACACATTGCACAGGTGGTAGGAAAAGGTTTCAAAATTCTGCACTTGTT
GGAGAGAGTGATGAGGGGATGCACAAGAGAAGTATATGAATTGGGTTAAAAAACTTTGGT
CAGACCTTTACTTGATTATGGTAGTGTAGTATGGGACTCACATTTTTGCGTATCAAATAC
AGGAGTTGGAGGGGGTGCAAAAAAGGGCTGCTAGATTTGTATCTGGAAATTATCGAAGAA
TGCAATCAGTGACAGATATGATAAAGGAGCTGGAATGGGATTCATTGCAATACAGGAGGA
GGATGAAGAGGGTCATGGGAGTGTATAGGGCGTATACTGGAGATGAGGCATGGAAAAATA
TTGGAGTATGTATGAAAAGTAGTGCATGGAAGGGAAAAGATGACCATGACCACAAGCTGG
CACTCTATTTTAGGCACAGGGGTGTCGGAAGATTCTCTTTTTTAGGTAAGGGGTGTCAGC
GATTGTAATGAGTTACCAAGGGAAATGATGAATAACTTACCAAAAACGTTGAAAGAATTT
AAAGTTGAAATTTGTAGAGGGCAAATTTAGGTCGGTGCAGGATAGGGGGAAGTTGGGTGT
GTAGGGATATTGCCTCCGGAGCGTGTGCTCCATTGCAATTAAATTAAAGTTGGAAGATAA
ACGTGGAGTATGGAAATGAGAGAAGAAGATCTATCGAGGAAGGTAGATAAGTATTGGCAA
GAACCATAAGAAGTAAAGGAAATATAATGGATATTCTTGGATGGGAAAGGTTTGACAGAG
TGATCTCACAAGGTTATCCAAGAAGATTTGATATGCGAATAATCATTAGCACGGGCAGAG
AAGTTAGTGCGCCAATTTCTATGAGCGTGGAAGTGTTTCGTATAAAACTTTGTAAGTTCA
AGATTTCCACCTAAATGTGGCATACTCAATTTCCAGTTTGGCTTCAGTCCTCTGTTTACA
ATTTTTATTGTTGTTACAATTATTAAAAGCGGATCGTTTCTCCAGTTACAAATTTGATCA
TAAATTTTATGAAAATGTATCATATATAACTTAATCTATAATCTGCAATGCACGTTTTAA
TTTCTAA
>VvP24XY-424368#RC/Helitron_810-2051 [forward] 1242 bps; scores=10:19 Multi_5'_ends:
TCTCTACTATTGAGAGAGATGATATGATAAATTGGGAGAAAGAGTGTACACTATAAATAA
TAAAGAAAAATGGGAAATCGACTGTCACTCACCTAAGTTGTAGGATGTGAGGAGTGACAA
ACACGAACGTGTAATGTTTTGGTTCAAACTCTAATCCATGTTGGTAGACTTGGGCCACTT
GTCAAGGGAGACGAGTACTCGCCAAAGCAGCTGTCAAACTAGGTGAGTGATGGGCAGTTT
TCCCTGTCATTCTTTATTTCTGTTGTGTAGGAGCTTATTAATTTTACTTTTGTATCATCA
CTGAATGTGTAGATAACAATTATTAATGATTTAATTGCATGCATGTTTATGCATTCTCAA
TACGCAACTGCCTTTGCACGCGAGTCTAAGTAACCAAATGTGGAGTTTTTTATTTTCCAC
ACTAAATGAAGAAAATATTCAAGTCTGACAATGTTAATTTTTGACCCGTGATTCCAGTCC
AGGTGCAGAAATTAGTTGTGTAGATCAGATTTTTCTTTAAATCTGAATAGCATTCTAATT
ATTTGTTGTAATTTTTTTTTTTGCCATTATTGATAACTACAACCTAGTTTCACACAACTG
CTGCTCACTATTGAGACCAGAGCTGTGTTGTGGTGTTTGCTTGTACTTAACCTAATATAA
GTACGCAGGCTATATGATTGGTTTCTGAATGTTTTCCGTGTCAATGTGTGTGAAAAAAGA
GAGAGTATTTTATGAAATAAGATTTGATATTTTTCACGTTATGTACATTTACCATCATTT
TTTCATCTTAAAGTTTTGGACATGCAGTGAACCCCTTGAGACGGTGTAGTTTACTGATTT
TAAATTTCTCATGTTTAAGAATTTCTTCTACAGAGATACTCATGGCGTAGTTGATATTCT
ATTCCTTTCTCCTTTTTTTTTTTTGGTAGATATTTCTTTGCATTCTTATTTATCTCTTTT
TTAATTATCAGTTACGGCAGCACATACCAAAGTGGATGGCTGGGATGAGAGGCAAACAAA
TACACAATACAAAATATTTTGGCATCTGCCTTCCTCAGTAGCTGCTAACGTGCCATCAGG
CTCCGTACGTGTGTACAAAACGAACGTCACCCGATTACTATTTTGTTAGTGGGGGAGGGT
GGGGGAGTGGCTAACGAATAAGCTATCGATATCGGCAATGTCTGAGATAACATATTGCAG
GCGATGGTAAAATAAACGTATGTAGCACGGGTACGGTACTAA
>VvP24XY-426727#RC/Helitron_4077-18745 [forward] 14669 bps; scores=10:10 Multi_5'_ends:
TCCTACTGTATTATAAACTTCCAGTTGTAAGTGACCGACCGCCTACTGTCGAGTGCCGCA
TGCTACATGTGCACTCGATGTGGCTTGCACGCAGTGTCGCTACAGCGTGAAATAACGGAA
GTATGCACTGGGCGAATAGTCGCCGCTTCAAGGGACACTTCAGATACCTAATTCGAAAAG
GTGCTCTAGTTCAGTGCACATAATATTAACTCAAAGCACATTTTAATCTATCCAACACTA
ATCTGAAACAAAGAATCAGGTTTTGTGACAAGAAAGCAGCGGAACAACAGAATCCAAAAC
TAGTAGTTCCACTCGACTTCTTTGGTAGGAACTCCCGTCAACGAAAGAAAAAATGGTAAA
AAAGACCGCAAACAACAAATACTTCGACATGGCTTACCTGCCTGAACTAATCACAACAAA
TATTTTAGACAACTGGTACTTTTATGTGGAACCGAAATCCTCTGAAAATATACAAAACAT
GCTTCGTCAAGTAAGCTAAGTAGGACTTTTGCTACAAGTACTATCTGTGAAACGTCTTGT
TACTGAGCCAGCTTCGTTGTGAGGAGACCATGATCTCGTCAACAGCGTGTCTGGCCACGA
GACGCTGCCTTGTTATCGTGAGGGCTCGTTATCATCTAGGTCAATGGCTTTTATACAAAA
CAATTAAAAAAGAGAACTGCAGTGGAGTTTTAATAACTAGGAAACTTCTTTCTCGCAACA
GCGCGTGAGAGCTATCTGCTACGCATTACCACATTAAGACTGATCTAAGATTTAATCACA
AGAACAACATTGCCGCCAACGATCTTCCGTGTCCTGTATATCTCGTGCGTGGCTGTGGTT
CTACTGATAGCATTTTATCTACCATAGCCGCCAGCGTCAGAATGTGGATGACTCGGGGTA
CACGTTACATGTTAGACTGTCGTTAAAATATGAAACTTTTAGCTAATTTAAGCATGGGAA
TACTACTTTGGGGATTGTTTATCGTGAAAAGGATGAGCTTGCGAAAAAAATATTTCACTT
TCCAGATAAAAAAAAGTTGGTGCTATTTATTACGTAAATAAGATAGATTGTCAAGCGTGG
AAAAACAAACACTTCTCATATATTGTTCTGGTTGAGTTTTAATAGAGGAGCAATCACAGC
GAATAATTTGTGCCGTCTACGGAAAGATGGACATCAAGGAAAGCCAGACAAGAAAATCGC
TATCACTTGAAACAGGCCCATTTTAACCTGAGATTCTGTACGCGAAACCAGCTGTCTGCC
ATGGACATATTTGGCCACAGAGATAAGTCTCTATGAACTGTGCATACATTATATCAGTGG
TTCCCATCTGAAGAGAGAACTCGAGCTCGCGTACCTCTTGCAGATGAAATTATAGGCCTG
AATAAATGCGTTCATCGCACAGTCACAGCATTACAGTAATATAATGCGTGCACATGCAGG
TTGCCTCAAAATATATTTTCGCGATAGTAATGTTTGCGTATTTGTTTAATTATCGTAGTG
ATTACCTTAGCTAACAGATTACCATGCATACCCCTGGGGGTACAAGTACCTCTAATTGCG
ATCCACTGTATTATGTGTATGTAGCCTCGATTATTCTACACATTATTCTATGTTTTAATA
TTTGTTTGTAGAGTGTGTAGATTACAAACTATCATAAATTCCGAATTCTTTAGTGTACTG
ATGATGCTAGTCTGGTAAATTAGCTCTATCATAATTAATAGCAACAGATTAAAGTGGCTA
CAAATGCCAAATTCGCTATATACTTACTTATGATTTCTACACATTGTTACTTGCTACATA
ATTCATACAAGCAGTTAGCCAATGCTAACATTTTTAATTTAATTCAATTTAATTGCAATG
GAGCACACGCTCCGGTGGCAATTCCTTTCGTCATCTATCTACCCCTTTTTTTATTTTATT
TTGTTAATTATTTTGTATAATTTACCTGTTAAATTCCTGCCCCATCTACTTTTGCGATTT
ACAAATTTTAATTTTAAATTCCTTCAACGTTTTTGGTAAATTATTCATCATTTGACTGGG
TAATTTGTTGCAATCCCCGACAGTTCTGTTGGGAATGTTATATTTATCCTGCAGAGATTA
GTACGATAATATATACAATAATCATCTCTTCTCTACATGGTGCGCAATCTTTGCACAGAC
AACAGCAAATGACTAAACGAATCCCCATGTAAGATGTCTCATGCACTGTGTGAGAACAGG
TTCCTATTCAGATGGTAAAGGAGTGATGTAAAGCTCAGGTATCAGAATAAGAAATTAGCA
TCTGTATTAATATTGCAAAAAGAAAGAAAAAATTATTACACCGAGGAGTAGTGTAGAAAG
GGCGGTTTTCTCTCAGGCAGGTATGAAGATGATTGGCAAGTCCATTGTTATGCTAATTAG
GCCACTTGAGTGACCATCTGCTCACAATAACATAACCTTCACCTGACTCCCCCTCCCCAT
TTGAGTGAATAACCACTTGTCTATTTTTCTCTTTTGTTAGGCCACTTGAGTGAACACCTT
CTCCCACTAACCTGACTTTCAGCTGCAACCCCCTCCCCACTTGAGTGACCAGCTGTGAAG
CCCCGCCCCCACCACCTACCCTCCGGTCGGTCAGCCGACACAAAAGAACCACTTATCTAT
TGTTCTATTGTTATGCCGCTTGAGCGACCACCTGCTCCCACTAACCAAACCTTCAGCTGT
ATCTCCCTTGAGTGACCAGGTGTGAAGCCACGTCCCCTCTGGCCGGTCAGCCAACACAAA
AGAACCACTTATCTATTATTATGCCACTTGATCACCTGCTCCCTCTAACCCAACCTTCAG
CTGCCTCCCCACTTGAGTGACCAGGTGTGAAGACCCCCTCCCCCTCCCTCTTCAATCCAT
CCATAACTCACATTGGCCAAACTTTTGTGGACCGAATACAAAGGCAAGCAGACACACCGG
ACCTGTCAATCATCCATTCATGCACACCTGGCTTCATCCACTCCACACTGACAAAATGAC
ATGTTACGGTTCAGCTGCCAATGCATGCTACAACAGTCTCAGCTTCACTACCCAGCACAC
CTCCTTTCATTGATAGGTCTGAACAGCCTCACCTCCCCTCCCCCCACCACTCGAGCAAGC
AGGACAAGGCAACACAACCGGTCTGAGGGCCTCAGTGTTAAGACGGTACTGTTGTTCTCG
TCGGTGTATCAGCTCGATGCTGGTGACTCAGCGCACTTGACGATAGGTTTATCGTACAAA
CAAGTTTTTAGCCAGTCGTAATACTCGAAAAAGTGAGGTGCCACACTAAAGTTATACTAA
CTATGAAGAGTGTAACATGCTGCCTCAAGTATTGGACGTTGTGTTAGATTTGTTCAACAC
AGCTGGCGCCCAGACCGACGTTCCACTCGGCGAGCTCACCGTCTCCAGCTGTACGGTTGC
CGGAGTGAAATCTATATATTTTACCCCAAATGCTAATCCTACCAGCGGCGTCTACTTCGG
CGATTCGACATGGAAGAACCTCATCGACGCGCAGCCTGCAGTGACCGGTGCCTTCGCCAT
CAAGAAGAGGTGGGGATACCTAGTTTCAAGATATTGCACAGAATTTGTGGACATGTTAGC
TAATAAAATGCTGGGAGACTTTAATATGGCCCAGTGCAAAAACTGGTTGATATGTACATT
AATGATATTTATGTGGCTTACAGTTCATCGCTGGACTATGTGGTACTCAAACAAGAACTT
ATTGCATATAAAAATTTACTTGTATTACCCGATGTTAATAACATTGTAATCATGAATTAT
ATTCGTAGGTATTATGTTTTTGGACCGCATATAATGCTTGTGGACGACAAGTGCAAGAAC
TGATGTGTTCATCCATATGAAAATTTTTGTTAGTAAATACATGTATAACTGTATAAACGC
ATTGTATTTGATTTTATTATTTTTTTTATTTCGCGCACCATTGGGAAATTAAATATAAAT
TTTCAGCAGCACATACAGCATTACAAAATAAATGTCCTTTACAAAGTTTTATCAAATCAT
TCTTCCTAAGTTCTTGTAGAGGTGGACATCCTAAATCTTCTATATTGTAGCAGACTTTCT
TCCTGGAAATCTTCTGGAACCATCGAGCCTTCTCCAGTCCTTTAACACGTATAATTGCGT
CATCTTCATTGGTGATTGCATGTAGAATAGTACATAGTCTACTGAAGGTTACACCAGTAG
CATTCCAAGATATTCCATGGTAATTACTGTATGTGTCAACCATCTCGCTGTTGGGTCATT
CCCTCCACGTCTTGGCGAGTTTACAGAGATGCAATGTGTAGCGATAATGTTGTCTGATTG
TACAACACACACGGCAACTTCTTTGAAGATAAACGCTCTTTCTCTCATCTTGAATCCTTC
CGCATCCAGGAGGATGGTCGTGATGAAAACGAGTGGCGGTGAATGGTGCTGCGCCGTTTT
ATGCGAGCTCACGCGCAACATTTGTTAGCGGTACGTATTCCACAACACGGTCGTGAAGGA
TTAGGCAGTATGCGGCGGTGTAGGCTGGAAAATTTTCGGTGCTATAAAACTCCATAGGAA
TTACTGACTCATTTTGATTTTAACAGTCAATTACGGCGATAGCAACAGTAGCGATAAAGT
CTTCTCGGTTTAGTAGCGGTGAAGGATGGTTTCGTTCGGATTAAGTCTCTTGGAATCTTG
GATACATGTCGTACAACACTGTGTTTCGGTTTTTCTTAAAGACCTAATTCATGTTCTCGT
ACGGGTAGGTCACATCATTTATGAAACTTTGACACTGACGAGATTACAGTGGTAAAAGGT
GACTGCATTTAATTCCGCATTCCGTTTCCTGTTTGTTTGAAATACCAGAACCACAAACCT
AGGTTCCTACAGTTGCGTTGATGTTTTCAAAGACCAAATTTGAGACTTACGTATAGGAAG
CAGCAGGTACTCCCACAGATCCAAACTTCTGAAATTAATGCGAAGTGGCTTCCCACTATC
TAAAATCTTAAACAACGCTAGTTTTTCTTTTTCACTCACTTGCAAATGAGGCACCACCCA
CGCGAGTTTACTGATAGTAAATTTACTTTTCTGGAATACAAGCAAACATTGATTTGCGGT
TGTTGATAAAGACTGTGACATGTACCATGGATGGATTTGATTCATTTTTGAAGAAATAGA
CAAGCACACTATGTTCCGTCTTCATTACAACCATGGACAAGTTTGGTAGAACACCATCAA
TACAGAACAAGAGTGTGTTGGTACACCCACCTCAACACGTACTTCTTACAAAAGAAGGAA
ATTTGGATTGTCAAGGTCGAATACTAAAACATGCAGCTGACCCCATCGATGATGACGATG
TGGTAACAAAACGATATACCAACAAAGCAATTAATGATGGTCTAATGATTTTAAAATCGA
TATAAGTGACTATGGTTGAGAATATCGTTGCAACGGATACATTTCAAGATTACACATACA
TTCTACACACTGGTCTAAACTATTATGAAATCCCTGTCTGTGGTCTAATCCTCTCAGTAG
TCAAACCGAAAAGACTGAATTGGGTAGACTTTAACTATCAAGCAGGGGTAATCCATGTAA
ATCTAGGCAATAAACTTAGTTTTCACCCTGCATATAAGCCCTACGAAGCTCGGGTGGAAG
GCTGGGTGGGTGGGGAGGGTAGCGTTCTTGTTCACTTTACAAGTCTCATGCTGAGAGGTG
CCTTTTGTACATTTAGTCGCTCTGCAAGGTGGAGCTTGTATGCACTGTTATGCAAAAATC
ATGCCGAAAATTCTCTGGAATATAGGATGAAATAATGAATATCGTTGGCAGGGGAAATAA
CACGGACCAGGAGTCAGGATGTAACTTATCGTAAACAATGACGTGTTGGATGGGTGGGCT
TGTGTATATTGTTACATTACTATAATGCTGAAAATTCTCAGGAATAAGGATGGAACTATT
GAATATCATTAGCGGTGAAAATAACGTATTTTTTCCACAATGGAGCAGGGCATGCAGCTC
TGTGTGTGGTGAATGGCATAATTGATAGTAGTCGGGTTGTAACTAGCTTTCTACGTCCAT
ATCTACATCAATACTCTGCAATTCACAAATATTGTGGGTGGCAGACGCTGCTAAGCACCA
ATCCTGATTCTGTGCATTCCAATCCCAAACAGAAAGAGGAACGAAAGAATACATAAAAGT
ATCAGTACGGCATCTTACTTCTCTAATCTTTTCCCATCTGTCATTGAGACCTAATTAGGT
TGATGGAAGAAATATTTCATTGCACTCGTAAATTCAAATGAAAACATCAATCCATTGTGA
TACGGATCCTAAACACCAAAACAGTAAAACAAATGTGACGCACTAGTGTTTTGTACGCTA
ATTTCTTTGTATGAGCATTACAACTTCTCAAAATACGATCTATGAATCATAGATTAGAAT
TAGCTTGGCCTACGATGGAAGTTATGTGCAAGCCCCATTTCATGTTGCTTTGTACTGATA
CGCCTAGATAATTCAGGGAATCCACAGTGTCAACAACTGAATTGTTAACTTTGTTTTCGT
GAGCAAACTGGGTCTTTTTATTACTTATTTTCATTACCTTGCACTTTTTGCAGTTAAGTG
TAAGCTGCCATTCATGGCACCATTCCGAAATAACAACCAGATACTTCGTACATCGAGGCA
CCATTTCCAAAATAAAAGTAGGAACATAACATTAATGAAGGAAAGATGAGGTCGCGGCCG
TGGTGTTTGCAGGAAGAATATAGTTCCTTTTGTCAAAAAGGTGCTACAGGCAACAAGCAC
GAACCTACAAGCCTTTATTTACTATGCGCTTAATTGACCTTTATACTCCACAAAGTATAA
TGCCACCAACCTGCGTCGCCAGTATACCTAATCAACTGTAATACGCTTGAACTGTACTGA
CGACGTCTGTTCTTTCAGTCTGGTACAAAGTGCTTAGTAAGATTATTGCCTTTAATTCCA
AGCTAAATAGAAGTCACCTTCAATGAACTGAGTGTTCCAGCCACTGCCAAGCAGCTGACA
CTTCCACACAGGCCGGCTTGCATTGGAGTAAGAGATATTTGGAAATGGGTCAGAGCAACT
GCATCACTAATCCTACATACCAAATCAGAAAGAATAGCACTCGAACTTTTCCTAAAAACA
GACATGGCACCATATCTCAAATGTAGAAGAAATGCAATAGTGTGGTTCATGGGTGTGGGT
TCAACTATTGATCTATGGCGGGAGGTTGTGTGTTAAGCGAGAGCGCGTGTATGCATGGGT
GCAATGAACAGTGAAGTAATCTTGTGTTAAAAGAAGTTTCGTTCGTGCTACCGCGACGGA
TGAGTGCTGGCTGTCGTTTTTCGTAACGCCTGTTGAAGCCAGTCACTCGAAGATGAAGTG
ATTAGCCAGTTTGACTGTTGTGAGAATGGTGTTGTTAAAAACAGCAGTCATCTTGGATAC
AAATTACGCTCTTCCGCGTCGGTGTAATTAGCTCTGGCCGGTGTTTCGTTCTGTTGGATA
AGCCAGAGGCTACTCGTGAATACTGCGTGTATACTATAAATGCTGAACTGCTGTTACTAG
TGTATTTCGAATACTGCAGTATAACGAAGTACAGAGTTGTGCTAAACGTGGGATATTAAG
AACGCTTGCACTTCGCTACGGACTTGCAATCTTCACGAACAATTATTCAGGGTAGTCATT
AATTCTTCTTGATGACAAACTAAATAAATATGGTTTGGTGGTCGGTGGTGTAACTGAAAA
AAACTTTGTGCGATAAATAGTGTTTGTGCTCAACATACTTATTTGTGTATTTCGTCCAGT
TAAAAATATGGGTAGAGCATTTCCACCCTCCAAACAACCAGGCGGCCGTGTTAATAATTC
CTGAATAATATCTTTTATGAACGAAGTACTGATAGCCGAAAGTCAAGGTCAAATCAGATA
GACGATAAGTCGTGATTGTGTTAAACTATTATTATAATCTTTTAATTCTACATGCCGATC
TACGTGACAGGACTTGTAATAATAATAGGCGAATATACAGAATGTTAAAATCGTCTAAAT
TACAAGAAAGCGAGTGGGAAGTGAATAACAAGTGAACAATGGAATAAACAATGTAGTATG
GTTTGAACAAGAATAGCTCGTAAAAGTCAGTAGTGGAAGCGGAATTCAGCGGTACAACCA
CAGATACAACAATGAGGTATCTCCAGCGATAGAAGGCGGTGTATTTCCAGCGACACAACA
ACAAAGTAGCTTCAGCAATACAAGGCGATGTAGCGACGCAGCACCAAGTAGACGCAGCGT
CTTTACCAGAGGGAATACAACAACGAACACAGGCGATCACAGAGTGGCGGGAGAAACAGA
AAGTCAACGCGGGAGCAGCAAACGAAGAAAAGAAGACATCCAACAGGCAAATTAAAATAA
GTGATCCGGAAAAAACTAATTAATTTTTGACTAAAATAAAAGCACTCGAAAACCAGTGAA
CTCAGTGGAATAAATAAAATTTTCTGTATAACTGATTGACACTCACCTGAGTTTCGGTAG
CAATACAATAAAAGCAATTTACTCTAGGGAGAAAATTTTCAAATTTGATTCCTTTACTTA
GAGATCAGTCGGATTTTTAAAAAAATCTTTTAATACTTTTACTATTTTCAGCCGACAAAT
AAATTATACAACTCGAAATTTTTTTTAAAACAGAATATTTTCCATGCATGCTATTTACAG
CTTGTCAATTCATGGAGCTATCCTGCAGCTGTAACCTTTGAAGCAATGTACACCCGGCGC
TGATAATTTCAAGCAATTCAATTCATTATGTCAAGTTGTATGTCTTTTTCAGCTATACCA
GAGAGAAGCAGTTGGCAGCAGTAGTTCTCACCGATCTGTTTTGTCGATGCTATTTTGAAA
TTTGATTTGATGTTGAAATGGTGATGAGGTACTTTGTTCTGATGGTGATTGGTTATCTCG
GTATTGCTGTTTTGTTTAGGAAGTTGAAGAGATTCTTTTGTGGACTAGTTTGTGTGAATC
CTAGTATCCTTTCTGTGTGTATCCGTGAGGTAAGCAAGTTAGTGGCCCTATTGTAACCTC
TTGTTATCAGAGCAGTGTAGGATAACCTCTAATCATGAATACAGAGGAGACTGTAGTTGA
GGTAACTGGGGAGCAGAATAGGGACCTCCCTATTGGGGAGATGCTGATGATGCTTATTAG
TCAACTCAGAGCCTTACAAGAAAAGAATGAAAAAAGTTTCAGTCAAATAAAAGCCTCACA
AGTAAAGAATGAAGAAAATATGAGGTATCACCTAAATGTCCTTCAAGAAAATATGAAGGT
AGAAATTTCGGAAGAGATTAGGAGAGCACAGGAGACAGTAAGATCCGAGATAGATGAGAA
TGGGAAAACCCTACACTACTGCATCACTAAGGATTTAGATGGAAGGTTTTCAACGATAAG
GGAAGAGATGGAGCAATTCCAACGACAATGTGTCTCACGTGGGAAGGAAACAAATTAACA
ACTTGAGCAACTTAAGCAATATACATTAGCAGAGACTGGACAAACCCGTCAAAGAGTAAA
GGCTCTAGAAGACAGAGTGGATTGCCATGGCAACAAGTAGGAAGAGATGGAAGAAAACCT
TAAGTCACGTGAAGAACAAGTAAGAGGGGTGCAGTATTGTATAGATAAAATTGATTGCCT
TCCTGAAGGAATAGAAAAAATCAAACTTGCGAACACTTTGGAGATAGAAATTAAAATGCC
TAGTATGATTAAACGAGAAGTGGATGGAAGCGTGAAGAAGCAGGTGCCAGCTGTAATCAA
AGAAGAGATCAGCAAATACCAAGGAATTATCAATGGGTCCTGCTGTCAGGGATACCATAC
AGAAGAAAAACAGGAGATTGAAAAGTTTGATGACTCAGGAAAGTTACATCAAGTGGATTT
CTTGGACAGTTACGAATCTTATCCGCCATTTTAAATTGCCTTGGACGAGAGAAAAATAAA
GATGATACATGAACACCTGAGAGGGAGGGCTCGTCTGTGGGGCGACCGCTTTTCAAAGGA
ATTTGATACCTATCAAAATTTTAAAGACGAATTTTTTAGACACTTTTGGTCTGTAGAAAG
ACAGGTCGCTGTTAAATCGGAATTAATGCACGGTGAACCTTATTCTCACGAGAAGGAGAC
TCAGCAAGATTTCTTCCACAGATGTTTGGCGAAGTGTCGTTATCTTGATCGCCCATACAG
TGAGGCAGAATATGTGGAAATTATTATGGCCCGACTGCCTGAACCGACACAATTGATGCG
AGTCACCGCATCAACAATGTCAGTGAGGCTATTGATATGCTGGTAAGGCTCGACTTGCAA
GAGAAGAGAATGAATAGGAAGAAACCAAGAGAAAGAGAAGATAACAATGGCTTTCTGGAT
AAAAAGAGAACGACTGAGTACTATAATCAGAGGAATGATCAACCAACTGATCAGAACCAT
GGCGGGAGAGAACATAGAAGCCGAGAGAGAGGCAGAAGTAATTACAATTTCCGACGTGGT
CAAGAACAATACAGACGACGAAGTAGAGGATGAGATCAACAAAACCATGACCATGGAAGT
CACCAGGAGACTAGTGAGAAGGCACCTAGCAATCCCCCTAAGAGTAAGCCAAAGGCGGGA
AACTGCTAGCTGCCACTGTTTTGGACCAGCCAAGGGCAGAACAGGATGTTGGACCACTCC
GAAAACTGTACAGAAGAGAGGAAACAGAGCCACCGCTCTTAAAGCGAAGAAAACGACTAA
TCACAAAAAAGGGAACGGAATGGAATTTAGTATACATTCTGAGGAGACCCTTAATGCACG
AGGGCAGATAGTACCATGCCTATCAGGTTCAATAGTGATGAGAATAGATGGTGTCGAGAC
CTGCAGATTTTCAGAGGTGAAAGAACTCTGGGAACGTTGTAAGAAGACGGGTCATTCCCT
CCTACGAATTGAAGAGGATGTAGCTGACGAAAATAAAGGGGATAGACAAATAAACAGTCT
CAGAGACAAGATCTGTACCTGAAGGAAAATGTAACGAGAGAAGACCAATATGAGGAGAAA
GACTTAGAGGTCGAAGCGTTGTTGTTGTTGTTGTTATTATTGAGGTTTTAGGGCGCGTCG
ACGACGGGGTCATTAGCGCCCTAACAACAACCAGGCGTGACAACGTGGGAAAATTGCCGT
CTGTGTGGCCGACTGTAAAGGGGTCAGCCACAGAGACAGCACAATAAAATACTAGCATAC
TAATTAAAATACCGTCTGCGTGGCCGACTGTAAAGAGATCGGCCACGCAGACAGCAACGT
AAAACATAAAACTGAAAATAGGCAATAAAATATAAAAATACATACATTAACTGGTTGGCT
GTAAAAGGGCCAACCAGTTTAAAAAACGCGTAAGCTAGCTGGCTGTAAAGGGGCCAGCCA
TATAAACAGTGTCACATGTAAAAAACAGTACTTGGATTTTTTTTTGTTTTTTTTTTTTTT
TTAATTGGGGTTTTAGGGCGCGTCGACGACGGGGTCATTAGCGCCCTAACAACAACCAGG
CGTGACAACGTGGGAAAATTGCCGTCTGTGTGGCCGACTGAAAAGGGGTCGGCCACAGAG
ACAGCACAATAAAATACTAGCATACTAATTAAAGTACCGTCTGCGTGGCCGATTGTAAAG
AGATCGGCCACGCAGGCAGCAACGTAAAACATAAAACTGAAAATAGGCAATAAAATATAA
AATTACATACATTAACTGGTTGGCTGTAAAAGGGGCAACCAGTTTAAAAAACGCCTAAGC
TGGCTGGCTGTAAAGAGGCCAGTCATATAAGCAGTGTCACATGTAAAAACAGTACTTGGA
TTAGTGGATGTAAATGGCCACTAATCCAATCTAAAACCTAGGCCGATCTGCCCAAAAATT
TTGGGACAAGACCGGCCAAGCTGCAAAAATTTAAAACCTTAGCCACGTTGTCAGGGTCAT
CGCTTAAAATAAGGGACAGATCGTTGCCTAAGCCAACGTCTGCCCTTAAATCTAAAAACA
ATTCACATTTGGTTAAAATGTGGCGTACCGTCAAAGGTACGCCACAAGCATCATATTCCG
GAGGGTCCTCTCGGCGGAGAAGGAAACTATGAGTAAGAGGACAGTGCTCTATACGGAGGC
GAGTAAGGAGAACCTCATCCCTCCTCGCCCGCTGGAAGGAGCTGCTCCACGGCTAAACGG
TCGGTTTGACCTGCCGGAGCTTATTATGCTCGACTTCCAGCCACTGCCTCTGCCAAATAT
CAAAGATAAATCTCTTCACCTCCGAGGCAAGGTCTGACTTTGGAACCGGTGCAAAGTTGA
TTCGGACCTTGTCACAGGCTAACTTGGCAGCTTCATCTGCTGCCTCGTTCCCCCTGATTC
CCACATGGCCCGGTACCCAGCAGAATAATACCTCCTTTCCACGAGATTGGAGGGAAAGGA
GGGCGTCCTGGACTAGACGGTCTGCTGGGTACATATTACCTATGGCCTGAATACAGCTGA
GGGAATCACAGCATATGATGAACAACTTATCACGCATTACTTTCATATGCTGGAGCGACT
TCAACACGGCATAGCATTCGGCGGTGTAAACGCTGCACCTGCCGTCTAATTTGAATGTGT
AAGTCGCTCGAGGGAACACTACGGAGCAACCAACTCCGTTAGCCTGCTTAGACCCATCCG
TATACACCGGGGTAAACGTGTGATACTGGTTTAAAACATCTCCAAAAATTCTAATAAAAA
CATTATCGGCGGTACATAGCTTGTTGTGTTGCGATAATTCTCAAATTGTTCTGGGCCTCT
TTAAAAGCCAGGGAGGAGATTTACTCCAACCCTGGTGATAAAAAGAAGGAAGCTCGAATC
CATATTGTTCTAAAATAGCCTTTGTACGGTAGCTGAACGGTTTAGTGGCTCTATGCCGGT
TGGTATAGAGCCGCTCGTAGTTGGGATGGAGCACTATGTCGTGCACGGGACTGCCAGGTG
TTATGGCAACGTGCAGGTAGTGTCGCACCATGAGGAGTTGCCGACGGATGTTAAGCGGCG
GCTCGCCCGAGTCAGCACAAATGCTGACAATAGGGCTGGTGCGATATGCACCTGTGGCGA
GCCGAATTCCAGCATGGTGGACACTATCCAAGATACGCAGATAGCTGTCCAGTGCCGAAC
CGTAGACAATACAGCCGTATTCCAACCGTGACCGTACAAAGGCTCTGTAAAATTGTAGCA
GGCAAGAGCGATCAGCGCCCCATTTCCTGCCACACAGACATTTTAAAAGATTAAGAGCTT
TTAAGGCCCTGGCTCTCACATTTTTTAGATGCGCAAGCCAGTTAAGCCTTGTGTCAAAAA
TGAGGCCCAGAAATCTAACAGTATCACTAAAACTTAAAACGGTGTTCCTCAGGGAAAGGT
GAGGCTCTGGTAAAAGACTTCTGCTGCGAGTAAAAAGTACACACCGGGTTTTCTCCGCGG
AGAAACGAAAACCGGTGTGCACTGACCATTCATCCAGCCTGTTCAGCGTAAGTTGCAACT
GCCGCTCAGCGCTTCTCAGGCTGGACGATACAATAAAAATTAAAAAGTCGTCCACATATA
AGGAGTACCGTAGGGGACTCCTTATAATGGCTGCTATGCTATTAATAGCAATGGCAAAAA
GCGTAACGCTTAAAACTGACCCCTGACGGACACCGTTTTCCTGAATAAAAAGATCAGACA
CTTCACCACCGACTCGGTACCGGAAGCAACGACCAGATAAAAATGATTTTAAAAAACGGG
GTAGGTTTCCCCTAAAACCCCATTCATGTAACTGTTTTAAAATCACATGCCGCCAGGTAG
TATCGTAGGCTTTTTCAAGGTCGAAAAAAACACCCACAAGATGTTGGCTGCGGATGAACG
CATCCTGTATTGCCGCCTGCAGGAGGATCAGGTTGTCCAAGGTGGAACGGAACTTCCTGA
ATCCACAATGAAAGCGGCTCAAAAGGTATTGGGATTCCAGACACCAGACGAGGCGGCGGT
TAACCATCCTCTCCAGTGTCTTACCCACGCAGCTTGTAAGGGCGATACTACGATAGCTAC
CTGGCAACAATTTGTCCTTGCCAGGCTTTAAAATAGGAATAAGTGTTGCTACTTTCCACG
AGTCGGGGAAGTGTCCTCCGGTCCAAATGTCGTTAAAAATATCTAGAAGGTACCTTTTAG
CATCCTTACTGAGATGCCTCAGCATCTGGTACTGGATCAGATCAGGCCCTGGAGCAGTGT
CATTTGCGCTGTTCAACGCTGAATCCAGCTCCAAAGATGTAAATGGGCAGTTGTAGGCCT
CTGAATTCGACGAATCGAAGCACAACGGGCGCCTCTCGGCAGCGACTCTACGTCGCTGAA
ACCGAGGGTCGAAGTTAGCGGACGAAGTGATGACGGCGAAGTTCTCCGCCATCAGCTGCG
CTATGCTTCGTTCGTCAGTAATTATCCGTCCGTGATCCAGTAACCCAGATACTGGTGGGC
GGGAGTACCTTCCAGATATACGGCGAATGGACTCCCATACTTTCGACGAAGGTGTGGAAC
GATTTATTGTGCTCACAAAGTTCTGCCATGACCTCTTCTTGATCTCCTTAATAACTCGAC
GCGCCTTAGCTCTGGCAATACGGAACGCTGCTAGGTTGTCAGATGTTGGGCACAACCTAA
AACGACGCAACGCCCGTCGGCGACCCTGG
>VvP24XY-429769#RC/Helitron_7731-8512 [forward] 782 bps; scores=8:8 Multi_5'_ends:
TCATAAGTAATATAAAGACACTGTTTCTATTTTCATTCAATGCTGGCCAAAGTCTTACGA
ATTGGGTATACTCGTAACTATCTTACACATCTTGTAGTTACACGTCGCAGTGTATGACAA
CCAGCAGCACCTTACTAAACTAGCGAGGACTCTGAAGAGCAGGTGTAGCGGCTGCATTAT
CCCAACTCACGTTCCAGTGGGTCCGACTGCCAGGCCAATCAGCGCTCTACTTTGAGCCAA
CGCAATCAATGGTCGCCACGTCTGGTTTTATTCATCTGCGAACACGGAACATCTGAAAAT
TACAGATAAATCACTGGCGTACTGCCTTACGTTTTCAACTGGAAAATATTGGGCACAAAG
GTCGTCAGAATGGAAACTGAATTTCATTTCGTTCTTACTTAACGATGGAAACAAATTCAC
ATCGTAGTTCCAAACGGTCAATTTGAACGAAATTAATTTCGTATATTTGCCGTTGAAAAT
AATTCCCTCAGATTTTCCAACGATTTAAATTACTTTCGGCCCTAAACTTACGGCATGACA
TTCCTTCTTAAATCATTAAATTCATTACAACTTGCGAATAAGTCCATTCAAATGTTTCGT
AAACTAATTACTGTCGTAAAGAGAGAGAGAGATTCGCCCCGTCAAAGGTGTCCGGAGCTG
ACACGAGTCCTGGTGGCGGAAGAAATTCCCATCATCAGGACTTGACCGGCAGGATAGCAG
AGGCGGTGACGCACAGCTCCTAATCACCAGATTGTTCTCCAAAGGCGCGGGTGAAATCCT
AA
>VvP24XY-438073#RC/Helitron_4627-14349 [forward] 9723 bps; scores=7:7 Multi_5'_ends:9279:7
TCGCTGTACAAATAAATTGCTTCTCGCATTTGAAGTGTTTACGGGATAGGATATACCAGC
CCCAGGCAAAGTACGCACTGCCCTATATGCAGACGACACTGCATTCTTCACTGCACATCA
GAAGATTACAAGAAGTCCTCCAGCAGACTGAAGCCAGGGCCAAACGTTGGAGAATAACCT
TAAACTCGACAAAGACTCAAGCTATTAGGCTGACCAGGCACTTGGGGAAGCGTGACATAG
GGATGGCGATTCTTTCCGAAAAAGATCGATTCTTGAATCGATTCAAATCGATACTTGATA
AATCGATTCACAAAAAAAATCGATGTCAAAAAGATCGATTTTTTAAAAATCGATATTTTT
TCGATTTGATTTTGGTGTTCGTATTTTCAATATAATTCTAGTCGTGTAAAACAAAAAGCA
CACCATAATAATCGATCTTTTATCATTTTTAAACTAATTCTAGTTTTTTACAATTATATC
AAACTATCAGGTATACAAAAAAACATTTATTTGGCAAATTTGTTGGTTATGTAAAACAGT
TTTGAAATGATATAGTTTACAGTTCCCAGTGCTTAATGTCCAAGCTATTCAGGGACAACA
GTCTGTGCAGTCTACTAGGATCCAAGCGGTTCCGCTCATCACTTGCGATGTTGCCGGCAA
TAAAAAAAGACGCTCGCGAGGTACTGATGATCCCACTATGCAGATACACTTCTTGGTTGT
TGAGTAAACGTGATGATAAATTGATTTTTTTGTTCTTGCGAGTAAAGTATGGGATCATAC
TTCAGGTGCACAATTGCTTGCGATAAATATGTGTTTAAATTCTTCGTTTAAACCCTGACT
TTCATGTGCAAGTGTATTACATGTAGAAAGAGCTTTTTCACATTCGATTTTCAAGGGTGA
AATATCGATTCACTGGATTGATTCAGTACTATAAATCGATTTAAAAAAATCGATTTTTTT
GGTCCAAAAGATCGATTCTTCGATTAATCAATCTTAGATTGCCATCCCTAGCGTGACACC
TAAATGGTGAAGATATCGAGTGGTCGACCACAGCTAAATACCTCGGTGTGATTCTGGACT
CTCGCCTCAACTGGAAACATCACAGTGAGGATATACTACTAAAACTTGCAGGTAGGCTAC
AAGAGTTATACCCAATACTCAACAGGGATAGCTTATTGTCAGCAAGCACTGGCATCAGTG
TTTACTGTAGCCTGATACGTCCGGTGATCGAAGATGCCTGCCCTATGTGGGGATACGCAT
CCAAGGCCCAACTCAACCGTCTGCAGACGATGCAGAACAGATCGCTTCGGTGAGCACTAC
ATGTGCCGACCTGGTTTCCGACAGCAGACCTGCATGAAGCAGCAGGTGTCCAAGAATGAA
TTCTGGAAATAACAAGATCTTTCTATAAGGCATCACGAAAGTCAACTAACCCACTGATTG
CCAGCTTCGGCCAGTATTACATTAACAAAACACAAAAGACCATTGTCAATACTAACTAAT
AACTGAAACAAACAAAGAGCAACCAAAAGACAAACCATCAGTAATGAGACTTAATCTGTA
ATCTGTAACCTCCATCACAACTGCTAGCAAACGAAATAGCAGAAAATGCTCACGGGCGCG
ATCTTGTATTGAACCGAGTTGGATGCATTTATTTTGTAATAAATTAAGTAGGTAATTCTT
CAAAATTTTCACTTGACTGCTCCACCTGAGTTTTACAGTTTGAAACTGTTTTGAGCCTCT
TCTCGCTAAAATCTTCCAGAAGATTTATACCGAGCAGCCTTATCTGCTTTTACTACGAAC
GGTATTGAAATCTAAATTGTTATAATTTGAACTTGGGGCGCAACAAATGACGAAGTAAAC
AGAACTTACTAAGGCGAATCATCAGGTAGTCTAAGCATGGAGCTACTGCTTTCAAAACTC
ATCTACATCTACATCAATACTCTGCAATTCACAAACATTGTGGGTGGCAGAGGGTGCTAA
GCCACCAATCATAATTCTGCGCATTCCAATCCCGAATAGCACGAGGAAATAAAGAATACA
TAAAAGCATCAGTACGGCATCTTATTTCTCGAATCTTATCCCTCCGATCATTGCGATCGA
AATAGGGTGGTGGAAGAAGTATCTCACTGCACTCGTAGATTATAGATTTTCGCATATTCT
CCAATAAATTTAAACGTAAATGACGTCGTTTGTCTTCCAAACTATCCCAGCCCAATCAAT
TCAATTAAATTCAACAAGTCACGAATCGAGCGGCTCTCCTCTGCACCCTCTCCACTGAGT
CAATCAGGCCCTTGCGATACGGATCCCAAACTCCACAACAGTAATCCAGATGCGGACGCA
CTAGTGTTTTGTACGCTATTTCCTTTGTATGAGCATTAAAATTCCTCAGAATACGACCTA
TGAATCGTAATTTAGAATTAGCTTTGCCTACGACGGAAGTTATGCGCAAGTCCCATTTCA
TGTTGCTGTGTACTATTACCCCCAGATACTTCAGGGAATCAACCGTGTCAACAAATATAT
TGTTTACTTTGTACTTGTGAGCAAACTGATTCTTTTTGTTACTTATTCGCATTCCCTTGC
ACTTTTTGCAATTAAGTGTAAGCTGCCATTTACGGCACCATTCGGAAATAGCATCCAAAT
CGCAATCGTCACAGCACCTTGTTACAAATGAAGTGACAAATCATCAGAAATTTGTGAGGG
ACTTTTAAGATAGTTTGAGTGTGTCTATGAATGATTGAAAGTTTTCAAAGACAGCTGAAA
AACTGTGGATAGTGAAAACATTTGCAGGCAAATAAACGTTTTTCTGAAGAAAAACGATCT
GTCAATAAGATGTCGAGAGTGGATTTGGAATTAAGTATGTTGATAAAATGTTTTATGTTT
GTGCATTTGTTGTAAATGAAATATAAACGCTTCTCGTAGTATTGCACTTACATTTACCTG
AGCTGTTTATTACAGCTTTGTAAAAATGAAACGAAGGTACGAGAAATCAGTTAATAATAA
TATACAATTAAACGTAGAGATTGAAACTACGACCATTCCCAGAGTACTTGGTATACACAA
ATGAAGATTTATCAGCGGTAGTTTTTTCCCTTTTTCCTCCTTGTAACTTTAACGGGGGGA
AGGATAGAGGGGCAAGGAACGGGAAGGAATTCGGCAATGGCCTTTCCAAGGAACAATCCC
ACCACACGTCTCGAGTGAATTGGCAAAACCACGGAAAATCCAAAACTAGATGCTCGGGGT
GGGTGGGCGGTATCGCTCTGGCCTTGCTTTCGGAAGGACGCCGGTTCGAATCCATTCTGC
GTCCGGGCATCCAGTTTTGGGGTTTCCATGGTTTCCTCAAATCACTCCAGGTGACCAGTC
GACGAGACGTAAAGCCATAAGCAAAAAAAAATTGTGTATATATATAAATAAATAAAAAAA
TAATCCACGCTCGGTTAGCGGAAGAGATCATACTAAAGACCTGGAAAACAACTCGTCGGA
TCAACGAACAGCACTAAGAACATACAGTGTTCATAGTAATAGCAGGCACGTAATGAATTT
CGGTAACACTAGTTTGATGTTTGTTGACATCAATTTCAAGAGAACTGTGTGAAAAGTTCA
CAACATTCTTAAACAAAAGTTTCTATAGTGCTTTTTTTTTCGCTCAGCTAGGAATGATGA
GTCCTACCACCTATCATTGCAGCAAATCCCGTCTTTCAGAGATGAAAGGCAACGTATTCG
CTAAGATTTTTTCTAAATGGTGTGTAGGTACGCTAGGAATTTTTCGCTACAGAGTCTAGA
ATATTAGAAATTAGTGTACTGCCTTTTGGAAGAGTGTTTAGTTTGTGGAACATAAAGTCT
CCTGCATCTATTTCAAGTGAGTAAGCTCGTTGAAGGAAAAGCGGTGCCATAATGTTGGCT
AAGAACTTTGCTATCAGCTGTTTATGCTCAGAGAAAATGGCAGGATGCACCAAACGCAAC
ATTACACAAGCAGTGGACACACACAGCGACGAAACCTTCTCGCAGACAGTACAGAAGACT
TTCAGTTAGAGAGCATTGCAAGCTGTACCATTGACAGCTATATAATTTCAATCTTCACGA
AATTTCATGACACATTTCGTACATCTGATGAATGAAACAGCACCATTGCATGACAGATCA
CAGTATTGCCATTGCATGTATTGTCCATGAGGACGTAGCGTTAAAACACGTGAAGCTATG
TATTGGTGGTTAAGTTGGCGTGTATTCGAGCGCCTGCTTTCACCTGGCTGCTACTGTGGA
GGGAGGGGGCGCCTGCAGCCCCTATAAAGAGCGCTCACCACGGCTGTTCCCGGAATCAAC
TCCGTCGCAGCCATGAACAAGATAGCTCTGCTGGTGAGTACACGGCTTACAACTTTTATC
AGTTTCACTAGCGATTCTTTTTGTCTTAGCTACTGAGTCGCAGAGAAATCGAAATTGATA
ACGATATCAGCCTTTCCCAGCTCCAATTTAATGAACGTTAATACAGTTTATCCACTTTTT
CAATGCTGTGAATATCGGATGAACAGTTTACTAAGCTTTGTGATTAGTTGTTAGCTGTGT
AGCACATTTTTATACTGACAGGTGAGAAAGGACGTAAATATTATTAGCTACTTCATGTCA
TGAAACAATGTCTGATTGAAAGTTGCCGTAGGTCTGATTTATTAAAAAATTAATTGAAAT
GGCTCAGGGAACCTTGTGTAATAAATACGGCATCTGAGATTGTAGGAAAGTGTGGTTTCT
GTCAAAAAGTTGAGAATCCGGCAGCAAATGTCAGTTCATGTAGTGTCGTGGTCGGCTTAG
GATTACTTCACTTTTAAACAGCATAAAACGTCTATGTAACACCATACCAGATAGCGGTTA
TAATTAATATTTTTATTGTAATAATAATAATGCTAGGAATCACGAAGGACTAATTTGAGT
TATTTTTTCTCGTTGAAAGACCTCCAAGAACTTTTTAGTGAACGCTTTTGTACATCCGAA
TTTCATAGTCGATTCTGTGATGCATTCCATTTCAGAATCAACCAAAGATTTAACACAATT
TTAACTGAATTGTTAGTAAATAACCACCAGTGTAGCAGTTTTTTTTTTTTTTAATGTTTT
ACTGTCGTACGTGTTTCGCTTCTTTTCGAAGTATCATAAACGACAAATCCGTACTGAAAT
GTACACCTAGTTTTATAATTTTATTTAAACTGTATTGACGTAAAAATCAACTTCTACTGT
TGGCTGATTCTTTTTTTTTTTTTTTTACATATTTTTTACATTGGAGTTAGGAAGTTTTGT
ATTTGCGGTTTTTCTCATGAAGCATGTTACGTTTGGAGGCCGTCTGTTAAACAATAATCA
TTTTTATTTACTACAGTTATTAATATCCTATTTAAAAGGAAAAAAAAAAAAAAAAATATG
CAGCTACTTAACAGTCGTTGAACGATTTTAGAATTACGTCAAAATAATTCAACCGAAATT
GTAGAATTAAGTTTAAACTTCAATAGAGATTATTCACTGATGGTGCCTCGAAAGGAGACT
AAACGTGGACGCCAATAAAACATAAAAAATATTGCATTGACCGTTACTTAACAATAATTC
CACTGAAGGGAGTGTTATTTATTATTTTGCTTTAGTTGAAAATATAATAATTTTGTCTGC
CAAATACACAAGTAATTTTATTTTTGTCAGCCGTGTGACACATCGATTTTGTCAGCGAGT
TTCGTGACAGTAATTCGGAGATTGAACACAGCAATTCTGTTCGTATTTTACAAGTCTCTT
TTTTTTAAAAGGTAAAATTGTTTAGGACACTGACATCGATCTTTACCTTTCTAGAGCAAC
ACTGTATCTATTGACTCTCTGGATATATTGAGAAAAAGTGTTCCAATCCACGGAAAAAGT
TAATGGAAAACCTTATCAAGTGACATTTAACAATTCTGGGTAGTTTTTTTTTCGAAAGTT
GAGAACCTGATAGGGAATATGCTATAACGTAGTTAGTCCTTTCTTTATATGTTATAATAT
TCCGTCATTTTATCATCTCGAACTGGAAATTTAAACAACGAAGTTGGAAATTGTCTTAAA
CTATCATTTCTAGTTCCTAATTCAGTGAACAAATATTTTGATTTGTCTTTTCTGTAGTCG
CTTAAAGTAGAAAAGCGGGGAGTAAGATGATTGCCTTCTATCTACATCTACAAATATACT
CCGCAATTCACAAAATTGTGGGTGGCAGAGGGTGCTCAGCACCAAAGCTAATCTCTTTGT
TGTGCATTCCAATCCCTAATGGTACGAGGGAAAAAAGAATTCATATAAGAATCATTGCGG
CACCTTATTTCTCTAATCTTATCTATCCTGTCATTCCGGCTCAAATAGGTTGGTGGACGA
AGTATTTCACTACACTCGTGAGTGAAAGTGGGAGTACGCATGTTTACCAATAAGTTTAAA
CGAATCGTGCGTCGTCTATCTACCAGAGACTCCCAGCCTAGTCTACTAATCAGTTCTGTG
ACACTTTCATAAGGACTGTAGCAAGCGGTCACGAATCGAGCGGCTTCTATTTGTGCTGAG
TCGCGCCCAGAAACTGGTCATTGCTGCTGTTTTCGAAGTACAAACGTTCAAGTGCGTCAT
TAAAATAAGAAAATATTTCACGTGGTTTATATTGCAATTTTACGCATATGACGAACGTTT
CATCACTATTCACACCGTTGTGTTTGTGGGACAGCATTTTTTGTCTTACGTTTGCTTAGA
ATGTTGCCGCAAGTGGTATAAAATACATATCTGAATATCATGACGACTCTGTTAAGCTGT
AATTGGTTCAAAGGAAATGTGGCAAATCTAACATTTGTCTAAATTGATCGGCTAGAGCTA
CGATGGGCTGTACTTTCACATGCACGTAACTCTGAAAGCATTTCCACTGTGGACGAATAG
AATGCACTGCAGAATGTGTGATTCTAATTCAATGCACCTGAAATAATAGTTTATATTTGT
AAAACTAGATTTTCCAACCACTCTGTAGCACTGGTAGGTGCTTTAACAAAGTCTTCCAAT
GAACCTGTGTACGCCCTCTAACTACATTCAGTGACAATATGGCGGATTGTCTGTTATGGT
GCACCACAGTGACAGGTGGGCGAGGTTCTCATTCCCTACCTATACAACAGTGAGCCACAC
CGTCCATGTAAAGGGAGGCCCAAGGTCAAAACCTGACGGTGGATGTTGAACACTAAACAG
TGACACTATTTCATTTGGCATATAGGAAGATCAAACAGAATTGTGGAGAAATGAAGAAAG
GATTTATAAATATTAAAGCTGCTGATGGGAAATTTGTTTTAAGCTCAGAAGGATATTATT
ATTATTGTCGTTTCGGCCAGCACACTATTTCAGATTTTTCCTTCCTCGGGCTTTACGCTT
TGCTCCATATTACTGGTTTCATTTTGTGCTTCAGTCTATATCATGCATCAGTTTCGGCTT
TTCTTGGAAACCTTTATTTCTTCTTAAGCGGATAACGCTGTTGGATGTCTACAAGTATGA
TACACAGTTCTTGAAAAATTTGTAAGCATCATAAAAATAAATATATCCCAGGACCATTTC
CGGGATCCTTAATATCATCATTAGCACTTTACAATATTATTGCTTACCTCCCAAGAGAAA
ATATGTTTAGCAAACTATTCTTGGAATGACAAAATAAAAAAGAATAATGTTTGTCTGGAT
CGTTTTTTCTGTAGTTTTTTGATGTATTTGTTTTTCTTTTGGTTTTATGCCTCATCGACG
TCATTTCAGGCTGAAGAGGATTTGGTTCAAGGAATGTGAAGGAATTCGGCCATGGCGTTT
TGAGGTAGCATTCCGACATTTGCCTGGAGTGAGTTCGGGAAACTGTAGAAAACCGAAATT
TGGATTGCCCGTCGGGTTTTTTAATCCATGCCCTTCTGAATGCTCTCACAGTAGTCTCGA
TCTTAGTTTTCAGAGCGAACTCGAATCAACTGCCGCTGCTTCACCAGAGTCCCACTGGCC
GCCACTTTTCAGGATTCCCGTAGAACCTTCACAGTTACGATAGACTCATTAGAAGAAATG
TTAAGGTTGCAATGTTTGGGTCATTCATGGAACGGAGAAGAGAACGATGCCGAATGCAGA
GTAACGAGTAGGGAAAGAGACCTACCAGAACACTTCGGTTAAGATGGATGGATCAGGCAC
AGATAAACATAAAGGGCAAGAGGATTGGTTCGTGGCAGGTAGTGGAGGGTGTGGAAGAGA
ATGTGCCTGATCTCCCCGAGAAACTGGGAAGTCATTAGTGATGATGATATGTTTCACTAA
AACCGAATTTTGAAGAAAAGTTATAAAGGATTCTTTTTTTAAGCTAACAAGCTCTTCAGC
AACCAAATGGTTCCTGGTCCGTTATGAATAGTTGTCGGGATTCCAGGAATGCCAGCTGCG
GAACAAACAAGTGTGTGAACGTGAAAATGATACTTTCTTTCTGTCGCAATCGGTGTGCAA
CCAACCACATCCTACACGTTTTCAGCAAATTAGAAACAGATTTACGAACGAGGTTATCAG
GCGTTAATTTTTAGAAAAAAACCTGAAAGTGTCAAACGCAATTATATCTGAAACTACTCA
ACAAAAATGTAAGCTTTGATGATGATGCAAATTAGGTTAGATAAAATTTATTGATGACAT
TAGTGCCGTATGAGTGTAACAAGATCAAACAATTAGCACAGTTCAGGGACTAGTGGCCTG
CAACACTACAGCTTTCAGCATATTGCTGAAACTCCAAACTTAACATTAGACAGGGAGAAG
TTAATCGTCATTGTAACCATTGTCCCTATCAAATATTCTGGTAGTGGAGGGCTGTGCGGA
TCTCAACTGCAGCCAAATTAAACGAACGGAATTTACATCTTCATCAAATAGAAGTTGTAG
ATGTAACTGTCTTTGATACAATACGAAATATTTAAACTTGAAGTAACAATACTTAAATAA
TACTTTTTTTTTTAAAAAAAAAAAAAAGAACATCTTATCACTTCACTAATAAATCTGCAT
CTAATTTTGTAATTATTTGTTCGACGTAGGCCTACGCCGATCGTGAGATCTACTTTCTAT
TCTGTTTTACATAGTAACAAACACTACAGTTTCTGTAGTGATATTTTGCTCGAATTTGTG
TGCATGCATGGATGATGTGTCACTACACAATAGCTAACGCTTTTTGAAATTTTTATCGGT
AGTCAGATGACCATTCTTCAAGATGTAAACCGTACGTTTCTTCGGAGCATTTTATCACAA
AAAATTTTAGGCGTGAAATTGTAAGAGAAGTATTTGTACGTGGAAATGCTACATGTAACG
TTAAATTGTTTGATGAAAACAGTGTATCAGCGTTTCCTCGTAAGTTTAATTTCAACAAAA
GAAGCTATCTTGCCCAACTGGGCGAAAGAAAGCGGCATCATCCACCCGTGAATAAAATAA
AATATGCCGTCATCTGAGTTCACATCCGTCATTGTTTTACACCAACACTCGGCTTGAAAA
ACACTGATGCAGTGAATAACAGGGCGGAGCTGTCAACATAGCTATTAGGCAACCGCATCG
CATGGTGTTGCTCATAGTGATATTGTCGCAACTCGTGGAATAAAATGTTAAACAACAGAG
CATACTCACACAAATATATCGCTAGCTGCTAATGTCAGACTAAGCTAATATCAAAATAGA
AATACACTCAGCTTAACAGAACTCTCTGGCCTCACATTCGGGAGGGCGCGGGTTCGAATC
TAG
>VvP24XY-438882#RC/Helitron_9408-9722 [forward] 315 bps; scores=11:8 Multi_5'_ends:
TCTTTTATATATATATATATATATTCAATTAATTAAGAAATCAGTTGAATCTTTGATTCT
GCCGAACCTATTGAGCAAGCACTATTCCGCAGTGATAAGGGTCGCCAGGTTTGACGTCCA
CATCCGACGGACAAATCGCCTTCAACACTGTCCCATGCCTTCACTGCATACGCTCCATGT
AGAAACTTTTGGCGCACAATCTGCTGAATAGGAACTGTGCAGCACCACCTCTCTCACCCT
GCCAACCAATTCCCGATGATGAAAATTTCTTCTATCACCGGGATTTGAACCAGCAAACCG
CGGGTTAGTGCCTGA
>VvP24XY-441758#RC/Helitron_4401-19029 [forward] 14629 bps; scores=13:9 Multi_5'_ends:
TCTATACTACTATAGTGCTTTTCCCGTCATCAGGCTAGAAGCAAGTATCCAGACTTAATT
TAAATAATGTTTCAAGGTAAGGTACAATATCACATCTTGTTATCTTTAAGAAATCCATAT
TGTATTCGTCAGCTCCCTTATGCTTTTTTTAATTTTCTTAGTGCCTTCATAATATCCTTA
AGATTGATTTCAAATTTTATAGTCTGCTCTTATTGCTAATGGTGTGGATAAGATTATTGA
TTTACACTCTCCCATTCCTGAATCATGGTATGTAATGATCTTATTAAACAAGTTACTTAA
TATCTCTGCCTTTTTCAAATCCCCAGTAGCTACTTCCAAATTCTTATCTATAATTGTCAG
AATGCCTACCCTTCCCCTCAGTTTTCTAACATAGCCATAGAAATTTCTAGATGCATCCAT
CAGTGATCCCACTGCACCAATAATATTCTTAATTAAAATGAACTGCAATAAGCCAACTAA
TGATGTTCCCAGTCTTTCCAGAACATGTAGTGCCACAAACCCCAATGAAATTATAAAAAT
CATAATTACATTAAGATATAGTTATTCATGTGGACTGGATGAGGTCCCAGATTTCATATT
GATAACCCATGTAGCAAAAATCTTTAACATGTCTGTACAAACTGGAACTTTTCCTGAAGT
ACTGAAAACTGCTATAGTGACTCCACTGTTAAAAAAAGGTCCTCCTGAACAGTTGAAAAA
TTATAGACATGTATCTCAATTAATTGTGTTTTCAAAAATATTAGAAAAGACTTCCTTGAC
AGACTCCTTAAGTTTATCAACAAATGTGCACCACTTTCTTACCAGCACTTTGGATTCAGG
AAAAATATATCTACTCATACAACAATCTTTAAGTTCTTAAATCCTGTTTTAAAAGCTTTG
GATGCAATTTCCTCATCCAAATCTCCCAGAAGCTTGCGTGCTGCCAATTCAATTGCGCAG
ATGATATCTTTAACTGGGACCATTTTAGGAGTCGGGGCAAAGTTTAACCCTTTGCATAAT
ACTTTTTCAGTTGCTTCGTCCAGTTGCTTTCGGCTGAGGAAATTCGGAGGGAAACATGCA
GGGTTCTGGAGAGAGCCAAACCTCCAAAGTCTAACGTCACAAAATCTGAACGCATGGCCC
TAAGAGCATTACATCAGAATGATGAAATTGTGGTCTGACCAGCGGACAAGGGTAATGCTA
CTGTCCTTCTTACTGCTGAAATGTATGAGACCAAGGTAAGAAAGCTGAATAATGACACTG
CTTACAAACCACAACTTCAAAAATAGAAAGAAAGGTAACGGCACTTCTAAAGAAGACGTG
TTTTCGATCGGAAGTTGTCAAGGGTCTTCGACCTCATGCCGCCGGACCACCTAGATTCTA
TGGTCTGCCAAAAATTCACAAGGAGGACGTCCCTTTACGGCCTATTGTGAGTACCATTAG
TAGTCCCATATATGGTCTGGCTAAATACCTAGCTAGTATGCTTAACTCCTTCGTAGGGAA
AGGTCCTCACCATGTTGTGAACTCAACACAATTTTTCAGTGTTCTTCAAAAGATGCACCT
GTCGGAAAATGATATTATGGTCAGCTTTCATGTTGTCTCACTTTTTACTAGAGTTCCACT
GAGAGACACCTTGCAGCTGCTATGAAATCTCTTTGAATCTAGCATTGTTGATCTTTTTGA
GCTGGTCGTTTTATCCACTTAATTTACCTATGGCAGAGATTTCTATGAACAGACGGATGG
TGTGGCAATGGGGTCACCTATGTCTCCTGCTGTTGCCAATCTGTTTATGGAACATTTTGA
GAGTATAGCAATAGAAAGGTGTGTTCTTAAGCCGGCATGTTTCTTCCGTTATGTGGATGA
CACATTTGCTGTTTGGCCCCATGGGATCAGCAGTCTACATTAATTTCTGGATCATCTCAA
TGGGATTCACCCAAACATGGAAGAGAATGGTAGCTTGCCTTTTTTGGACATTCTAATTCG
GCGAAAACCAGATGGGACTCTTTCCCATAGTGTGTATAGAAAACCTACTCATATGGACCA
TTACTTATGTGTCAAAAGCTTCCACCACCCAGCTCAGAAAAAAGCGGTATTGTACACACT
GGTGTATTGAGCGAAAGAAATCTCCGATGCTGACAGTATGCCGACGAAACTGGAACATCT
CCGAATTATGCTCAGGAGAAATGGATATTGTAACCGACAAATAGAAAGGGCACTACAAAA
AATGCCAAACAAACAGGCAATGGAGCCTAAAGTACAGTATAAAGATATGACATTTATCCC
ATTTGCGGGTAAAATATCCGGGAGAATAGGCAGGATACTAGGTCGACATGGTATTAAGAG
CATATTTCATCCTCCTACCAAAATATGGGACCTGTTACATTCTGTGAAGGATGACTTGGG
GCTGAAGACGCCAGGGGTGTATAGTATATAGTGTGAATGTGGGAAATCTTAAAAGGGACA
GACCGTTCGCACAATCAAGGCCCGTGTGGTGGAACATCAACGCTACATCTGGCTTTTTCA
GATGGAGAAATCTGCTTTTTTCCAATATGTAATTGAAAGTGGCCACCGAATGGACTTTGA
TAAGTGAAGGTGCTGAAAGAGTGTTCGTTTTTTTTGGGAGTTGGTGGTTAAAGAAGCAAT
AGAAATACGGTTACATGACAACCTGGTTATCCGTTACATGGGTTATTTGCTGAGCTTCAA
AACCAGGGTTATCTATAATGTGTGGGCCACATTCCTTGGTATCTGGCAGTCTGGTGGTGT
GTGGACAGCCAAGTGAGAGGGAGCCAAACGACCAATAGGGTGCAGTCTCATCGACTTCCT
AACTGTGGTACCTATTGGTTGCATACCACAACAGCTAGACTCCAGCAATTAAACAACGCT
GAGTGTGGTGAGTACTTGGATGGGTGACAGCCACAGCTAGGCATTTTTCTTAGAATCCTA
CTTTTACTTTTCTTTGGCAACTGAAACACAAGTAATTAATTTAAAGTAAACGTTTTAAAG
TTTTTTTTCTCCTAAGTCCATAAGTTTTTAAATTAGTTTAAAAAGTAAATGTTTTAAAGT
TTTTGCTCTCCTAAGTTCTTAAGTTTTTCTGAAAGTATGATAATGGGTATTAAGTGTGGA
AATTGCCAAAGACCAGTAAGAGAAGGAGTGACGTGCCGGGATTGCAGCTGCTGGTTTCAC
TGGGGGTACAGCGATGTTGCTAACAGTGACTCTTGTGTCAGTATTGCCTGGAACTGTCAC
TCCTGCAGAAATAATGATCAGGAGCAGCGGATTCGGAAGCTCCAGTCAGATCTGACATCT
GCAGAGAGGGATTTAAAGGCCCTGAAGGCAGAAAAATCTGTTCTTAGGCTTAGGCAGAAC
AGTGAGTGGAGAGAAGACAGCTCTAAAAGGAGAGGTAGGAGACGCTGTCTGTCTGATGGT
TCCAACTGGAGATATCCAATGTGTTTCGGCTAGTGGAGGATCTAGATGGTGACTTTGAGG
ACTGTCAGGTTGGACTGAATGATCTGGGATCCTGTAAAGTAAAAGGGAGAACTTTTCAGG
TTGTACCTAAACGTAGGAAGGTACTGTTACTTGGAAGCTGTCATGGGAGGGGAATCAGTG
AGATGGTTCAGTCTGAATTGGGGTGAGACTATGAAGGCTGCAGTATTTTCAAACCAAATG
CAGATCTTGGAAGTGTTGTAGCAAATGTGGAAGACTTAGAGAAAGATTTCTCATAGGAGG
ATTGTATTGAAATTATGGGGGGACCATGAAATAGTCTTGATAAGCACCTCAATTATTCAA
GTGAGGAAGGCATTGCTCACATTTCCAGGAACACACATCAGACAAATGTGGGATTTGTGG
GTTTGCTTGTGCGTTATGATAAACCTTGGATGTGGCATAACATTAGACGTACAAATGCAT
TGCTGGAAAGGGTTCTCTGGAAGCCAGGAAGTTCACACATCGATCTGATAGATGTGGAAT
GCGTTGGTGGGGACAGTTATACTCGCCATGGACTCCTGATTTTTAGAGGTAAAAAAGGAG
GCTTTCGCTTCTTATTGCTGATGAGATCAGGGGATGCCAGGTGAGTGAAGGAGGTATTCC
TGTTATAAGTGGTGTTAAGTAACGGCCTTTTTTAGGGTAAAGAAAATAAATACATTAAGA
TGTCTATAAGAAATTAATGTCTCTCCTGATCAAAACTTATTGAAATTAGAAATTCCAACT
GACATACCAGTATGTACTAATAAAGTAAACAATTTAAATTAATTGAATCAAAGTGTTCAA
ACCACTATTACCCATCAAAATATAAGGGGAATTAAAACTGATGACATTACCTTATGCCAA
GAAGAGATTAAAAATTCCAGAAATTTCAATGTAGATGTTTTGCGCATATCTGAACACCAT
TTGTCTGACACAGGAATATCTCAGCTGTCCATCCCAAATTATAAACTAAGTTCTCATTTC
TGCAGATGTAAAATAGAGAAAGGGGGAGTTGCCATTTTTGTTAAAAATAATATTCAGTGC
AACAGTGTAGGTGTACGTAAGTATTGTATAGAACAACACTTAGAATGCAGTGTTACTAAA
CTGGAATATGGTAAGGAAGAGCTCATAGTAATAGCAATCTACAGAGGCCCCTCAGGAAAT
TTTAGACTGTTTTTATCTCAGTTAGAGTCTTTGTTACTATGTTTCAAAAATAACAAAAAA
ATAGTTTTATGTTGAGATTTTAATGTTGACTTTCTCAATCACAGGAATGAGAGGCTAGAT
ATGGAAGCCTTGATGTTGTCCTTTAACTTAATGGCACTTGTAATTTCCCTACTAGAATAC
AAAATAATAGCAGGATTGCAATTGATAATTTTTTATGGGTATTTCTCAGTGCAGTAATTT
GTAAGCTACCTTTCGTTCTATTTTCGAGATTCCGTTAAAATCCGGCAAAGTTTGAGGTTA
ACATCGGTACACGATACCATCGTCAAAATCGAGATAACACTACTTAAAGTTCAGAAAAGT
AAATAAATAGCTCATAGCAACCATAAATAAGAAGTTTCAAGTAAAATATAAACCATAAAC
TTACCTAAATGAGCGTAATCCATAATAATCCTGAAGTAGAAAACACAGGTTTGTTTACCC
GACCACAGCACTAATATTCCACTAAATTAAACACTGTAAAGCACTTTCATAATTATAATT
TCACCATCTGATATTAAATTCACTAATAACTCGCAGCTCCAGACCCATTTAAAGTAGTAA
ATATGAAATTTAATGCATCTACGCATGAAGTGCATTTCAAAATTAATTCCACCACATCTA
AACAACTTCAAAGCTTTAAAAGTAGATTTAATCAAGTAAAACAACCAGTCAGTCAATATT
CTTTAAGTTTCCGGTAACCATCAACAAATAAATAGAAAATATAAGTATATAACAGCCAAC
AGGTAATGGCGTCGCAAAATCGAACTTTTAAAATTCAATAACTCATAAACTAACATGTTT
AACAGACTAAAAACTTTTCTAAAGTGCTTAAATTAAATAAAGGTTCAATCTAAATTTAGT
TTCAGACCATGACTGGCTTTAAATATAAAGTGAAATATTTGGTTGCACAACGGAAAACAG
TAAAATTTAGAAATTCCATAACTTCCGATAGACTTAACCGATTTGAAAGATTTTTACACC
ACTGAGCTCAGCAAAGGCTGAGGAACACGTTGAAAATAGTATTAACTTGAGATTTTAAGG
CTTTGAGAGTTGGCATTTTTCTTGTGACGTATGATGACGTATAACAGTACCCGATTCAAA
TATGCTTTTAAATTAACCAAACTTCAAAATTCATTTTCACTGGTCTGGAAGCTTTAAAAA
CAAAACCCAACACACCACTACATTTGTCTCATTACGCTCTTCATTATGTGAATTTCTGGT
AGTACACAGTTAATAGGTTCTTTTTCCAGATAGGCTATTGTCTCGGCCAGTAGGTCAGTT
TGATAAAAGAGACTCGGCCGCCATGTTTTTGAACAGTATATCGAAAGTCTTGGTCTAGTG
AGCATGTAGGCTCTCGTGTTGCGAGTTTGAGAAGACCGGCTCAAGGCGCGGTGTTTGATG
GGAAGATTCGGTTGATGGCATGATGGCCGACCAGCGCCATTTCTAAAATCGGCATGACCA
ACGTAACTTTTTCCGACATGTGTTTATAACAGATTTCAGTTTCAATTTTGGGGTGGTGCG
GTCTGTTCTGTTTCATGATCTGTGATTTTCGGCTGATGATGCTCTCCGATGGCCATTGCT
AACTGTGACTTTTGTAACTTCTGTGAACATTTTCAAGAATATATAATTCAGTTATCCGGA
TTCAGACTTTTATTTCTACTTTAGTACCTTTCTTACAGGAGGTTAATCTGTAAGTGGCGA
CCGCAGTAATTTTTACAGTTAGCATTCTACATGGTTTAACACGGTTATAGTACTTTTTTT
ACGAACTTTGACAACTTTTGGATGACTTTGAGTTTAGGTGAAGAAGCCGATACTAACCCC
AGTATGCAGTTTCGGCCCTAACATGGGATCGTAGTGATGCATGCTCAGTAGAGCTGTGAT
ACAGAATACAGACCGCACAGTGATATTCAACAAACAGTGCCATTTTTGGATATTTTCGTC
GAACTTCCTGACTACCCAGCAGCCAGCCGCCATCGAGAGGACAGCACAGCAGAGTGTGGG
GGACATACTTTGTACCCGGGATGTCACCTCGCAGCTGATGTTGCCGACGACGAGCAACTA
CTTCGGACCTCGGACCATTTCTCCCTTCTTCCTTGGGATGCTGACGCTTCTGTCCGGGAG
ATCAGCTGTGTGAGATGCCACCACTACATGGCAACACCGCCAGCGACAACTGCTGTCGAC
TACTAGCCAGCCGGCTGTCAACAAAGCTAAGTCTTTTTAAATATTATCAATCAAGTAGGG
CGCCTTACCTCGGACGTTGGTGGCTTCCGAGTTTTGCCAGAGGAATCTTTCCTGTCTGTG
CAGTGGGTCTCTTCGCGGGTATTTTGACCACTGTACCTCAACATTTCTTCCAATCAATAG
TTGCCCGAAACATTTTCAATGTTGTTCAACGTTACAACCACAGTAGCGGCATTTTTTTTA
TATTATTAGCTATTACGGTAGCACCTAGTGGAGTAATACCACTTGCCCGACTTTACAGGG
TTTACTATCTTTCTGCTATTGCAGCATTACTATTTTTTCTCCATTTTGTGTACTTTTGCA
AAGTGGCATAGTATTTTCATACTTGACTAGCGACTCTCATAGTCAGCTGTTCAGTTTGCC
ATCATAGATTTTAGTCGTCGGAGATACCACAACCTAACTTCAGCGAGTGCGCCATAGACA
CTGGCTACTTTGTTCACTACTATCGCTGCATTGTTTACATTTGACTTCAAGATTACATTG
CGTGTGAAATTTGTTTTTCTTCTCTTGCATTCATTTTCATTGTTTTTGTATGTTTTTTTC
CACAGGTTTGGTTTAACATATTTTGTGAATGTATTTTGGTTTTGGGGTTGTCATATTTTT
CTGTGTTTTGCGATTGAATTTTCGTCGAATTTGGGAAACAGCTGTTTGGTATTACATTGC
GACCAATTGCCTTACTGGCTACTTTTGTGAGTGTTAATTTTTAAGGATTCCTCCATTTCA
TTTTTACTTGACTTTCCCTTTTTATATTTCTCAATTTATATTTTCATTATGGATTCATAT
GTGGATAAAGCTGTCAGAGGCGATAATGCCAGTACTAGTGATACTGTAGAGCGAACTCAT
TCAGTGATGACTAGGTCTCGCAGTTTTTCCATTGTTTTACTAACTAATGATATTCAAATT
TCCCAACCTGCTTCACAGGCTGAAGAAATCTTTCCTCATAATAGTACAACTGTTGACAAT
TCACTTGGTGGTGAATAGGGTGAAACCTCCGATACCTCCACAAATGACAGTACTGATACA
GTGGCTGTCCCTGCGGGCTTAGAAAATTCTAACCAGCAACCCCACCCACTCCAAATTGCA
CATTTAGTTGAAAATCTTCAAAATTTAACACCTGACTCGGTTGGTTTTGATAGTGATGAA
TGCTCTACCCCACAACAGCATCCGCTATTACATAGTGTTGACACTAACCTTTCAAATGCC
TCTTCTCATACTAGTTCGGAGTCTAATTTCACAGGGTTTGTGGCAGATGGTAACCAATCA
CCTGAACCACAGAATATACAAACACAGGAAGTTTCACAACCTTTAACTACACCCACAGTG
AGGAATTTACAAACAGTTTCTCCTCCTAGGGATATACACACACAGGTAGCTGCACAACCT
ACCTCAGATATTCTATCTTTGCTTCAGGCACTCAACCATAAGCTTGACTATCAAGGTAAT
AAGTCTGAACAACAAATCCAGGCCTTAAGCACCAAATTTGACCTTCAAACCCAAGAACCT
AAAGATCTTAAAGATACTACACATCAACAAAACAAGGAATTAGTTGAAAAGTTTGACCAA
AGATTAGATCAACAAACACAGGGACTTGCAGATCTCAGAGACACCACCCACCAACTCCAT
ACACAGATTGCCCACCATTTAGTGGAATCTAAACAACTTAAAGTTACTTCTTCCCAACAG
GAAGTACAATTTCAGGCCTTACAACAAACAGTTAGAGAACAGACACAGACAATTCAGACA
GCTGTCAAGAAACAATTAGATGCACATTCCCAAGATTTTAATAATAAACTTCAGGCACAT
GAGACTATTTTGCAAGCATGCCAGAAAGATTACAAGGATCTGTGAAATGAGTTTCAAACA
ACATTAGTAAACTCCACAAATGTATGGAAGAGGGAACTTAGGGATCTTTTTCAGGGAAAG
GTACAGGAAATTCAAAATAGATGCGCAGATAATGAAAACCTGTGGAAGGAGCTCCTCACA
CAACAAAACTCAGCCTGGGATCAGAGGTTACAAACACTACATGACACCACACATTCCTTG
TCAGCAGAGGTTTCTGACTTTAGGACTACAACATTGGAATCCTTTGACACACATACCCAC
AGGGTTGATACATTAGAAGATTCAGTAGATAAGGCAATTAAGTCCCTTCGTACTGATGTT
GTTGCAGTACGTTCTGATATGCAAGCACTCAATAATAATGTTAAGCAAGTTAATACACAA
CTACAGGATATTATCCCCGTAGTAGATACTTGCTCTAAAAACATCACAGACTTACAGCAC
ATGGGCACTACAACAGGTGATAAACTTAATGCCCTTACTTTGGTGGTAGACACCAATACT
ACTTCTACCACTGCTCTCACCGAACAAGTTGATAGCCTTCAGCCGCAACAGGAAGTACAT
TCCACCCAAATAACTTTGCTCTCCACTCATGTGGAAATGTAAAAACAGACCTAAAGGACT
GCCATGCTACAGTACAAAAATTAACTACACAGGGATTACCTGTACCTCACCTACCAGACT
TTACCCTATTAAGTAGTACCAAAATCGAGGTCCAAAATTTTTCTGAAAAGGGCCCAGTCC
ACCCAGTTGAGTTTATTAAGAGCTTTGAGGCCTATAGGCACTTTCAATTCCTACCTGATG
TTGAAAAGATTGAAACTGTTTTCCAACATCTAGATCAGAATGCCAGAAATTGGGGCGTTC
AACATAAACATTCCTCCCAGACCTTCGACCAGTTCAAACAGGCTTTCCTACAACGATATT
GGTCCAACACTACCCAATATGAAGTAAAACGCAACATTATTTCAGGGAGAAATTTTAACC
CAGAAGGGGAGATGACCTCATCAGATTTTTTTCCTTAAGGAGGTTGTGAAGGCATCCCAT
CTCACAGTACCAATACCCGAGGAAGATCTAGTTCATTACATCCTAGCTAGGCTCCATGAG
CATATCCAAGAGTCACTTACCCTGCGGAATATTCAAACCATCGCGGAAGCTGAACGATCC
CTGCATATGCTTGACATGCATAAGCGGCAAGGAAGTCCCGTGCTCCTCACAAGAAAAAGA
ATTTCAACAATAATAATAATAGTCATGGCAACAGCTATATACACCAACCCCCCCGGGATT
ATACCATACCATCCCTCATTCCACCTTTACCTAACAATTTTAGCCAGGACCAGGTCCCAC
CAGTACATTACTTTAATACTCCACCACCTTTTGAGCACAACCATGCCCAGAATACTCAGG
GTTTCATACCATCCCAGCATTTTACTAATAGCAATGGTGGTCACTACAATCATTCGCAGA
GAGGAGGTGCGAATGGCAGAGGTTTTTTCAGAGGTAGAGGTCGAGGAGGACCTAGTCATT
CCAATGGTAACCACCAATCACACTTTTCTAACAGTGATCATGGTGGGAATGCAACAAAGG
CTATTGTCCATGACCAACTAGACCAAAGAAAGCAACATCCAAAAAACTAGATTTGGCCAA
TGTTTTGGTCCACACTGCGGCAGAAAATAATCACGGACCACCCCCCTCATTAAGCATTAA
CACTATGTTCTACAATAACCCACAAGAGGATTTAATAGAGGAAGATGATGATAAGGGAGT
TGAGGAATTAGTTCAGGTGCCCATTTTACCCATTTGTGCCAAAGACATGAACGTTGATGT
ACTTTTAGTTACAGGTGCTGATCTTTCTTGTGTTTCAGAAGATTTGTTTAATACATTGAA
TGCTATTTTACCCCAGTCCCATTTTATGAAGTACCCCCCATGGCAGCAATGACTGCAACA
GGAAAGAAATGCAAACCCATTAGAATCCAAGCACTGTTAGAAGGTACTATTGAAAAGATT
CCCTTTGAATTTAAAGTTTATGTTGTCCCTGGCCTTCAACCCCCATGCATTTTTGGTATT
GATTGGCTGCACGATGTAGCAGCTGTTTTACATTGTGACACTAATGTTTTATGGCTTTCA
TTGGACTCCCAACACCTATCAGTTCATTTACAGCAAGGATGGCGAAATAAACAATCAACC
TCTGTTAAATTTTTCTTTAAATCCGTAGAAGTAAATATTGGTAGAGAACCAGATTTTCAT
GATAAAGTTACATCCTTTTGGGTAGATAAATTGAGCCTTGCACCTGGGGAAGATGTGTTA
ACTAAAGTTCTTAAAGATGTCCCTGACCAGCATCGAAATAGAATGTCCAGCCTCATTGAG
GAGTTTGGAGATGTTTTCAGTGACAAACCTGGACTTATTAAGAATTACCAATGCCGTTTT
ACTGTTAATTGTCCCCGCCCATTTTTTACTAAACCATATCCCATCCCTATTGCTAAACGC
CCCATGGTAGAAGAAGAGGTTAATAGAATGTTGGAATTGGGAATCATTGAAAGGTCAACC
AGCCCCTATAACAACCCTTTAATAGTAGTCATCAAGTCAGACCAGTCAGTATGTTTAGTT
ATGGATGCACGTACCCTCAACAAACACCTACAGACAGAAAGGGATCACCCCCTACCCATT
TATGAAATTTTGCATAACTTCCATGGGAAGAAATTTCTAACTAGCCTAGACTTAACTTGT
TCCTATTGGCAGGTACCCATTGCCCCAGAGTCACGACAATATACAGCTTTCACTTATCAA
GGTCACTCATTTCATTTTCGTGTCCTCCCATTTGGTTTGAATAATGCAGTAGCTAATTTT
ATTAGAGCACTTGATATGGTTTTAGGCCCTCAGCTGTTAAGCAAAGCTTATGTTTATGTA
GATGATATCCTGATTGCCAGTGAATCTATTGAAGAGCATTGGCATACCCTTAGAGAGGTC
CTTACCGCGCTAAGAGGGGCAGGAATGACTGTTAAACTTAAAAAGTGCATTTTTCTTACC
TCCCGCATTGAATTTTTGGGCCATGTCATCACACCGCAAGGCATTCCAGCTGCACCAGAT
AAACTGGCAGCAATAAAGAATTTCCCCAGACCACAAAACAAAACACAGTTAAGAAGTTTC
CTAGGCCTTTGTGGGTATTATAGAAAATTTATTTCCAATCAGATATTGAACAGCCCACAC
TTCCAATAGTTACGCAAACAGAACTCCACATGGAAGTGGACACAGGAGTGTGAAGTAGAC
TTCAATAGAACCAAAGAAGCCCTCCTACAAAATATTGTCTTGCATTCCCCAGACTGGAGC
TTACCAATCTGTTTGTCAACAGACAGTTCGGACTATGGTTTAGGTTTAGAGATTTTTCAG
GAGATACAAACAGATCAAGGATTAGCCAAACATACCATCGCTTTTGCCAGTAGGCTTCTT
AATAAAGCAGAAAGAAACTACTCTATCACACAAAAGGAAGCGTTAGCAGTCATCTGGGCT
TTCCAGAGGTTTAGATATCTTCTATTGGGCAGTAGAGTAATTATTTATACAGACCACAAA
GCCCTTTCTTTCCTCCACAAATGCAAGTTACTAAATGGCCGCCTCACCAGATGGACCCTA
CTCTTACAGGAGTTTTCCTATGAGATCAAAGATATCCCAGGGGAAGACAACATTGTAGCT
GAAGCACTTTCCTGGTTACCTGAAGGTTTAGAATCCACATCCAATCCTAAGTCAGAGGGA
ATGGAACCACACATTTACTATATTAAAGGGGTACAACTTGAAGAGGATATGAAGCAAGCC
TTCAAAACTATGAACAAGAACAAAGATTAGACCCAGCCCTTGAAGAAGTTATTGATACAT
TAACTACAGCACCCCCTGACCACAAACTTTTTTCCTACTATACCTTTAAGAATGGAGTAC
TCTTTCAAAGGACTTCACCCTCAGCCACCCACTGGAGACTATGTATCCGAGATCACCTTA
TAGATAAAGTCATTAAATATCAACACCTTAGCCATGGACACTGTGTTCCACGTAAATGTT
TTCAAATTCTGAGAGTGTACATTTATTTCCCCAACCTGCATAAGAAAGTCATGAGAATCC
TTGAATCTTGTAAAGTCTGCCAGGTCAACAAGGTTGACACTGTACAGAGAGCAGGTGAAC
TGCAACCCATTATCCCCACAGAACCCTTACAGTTATTAGCATTGGATTTGTTTGGACCCC
TACCCTGCTCTAGAGGAGGAGTAATACACATTTGTGTCATTCTCAATGTTTTTCTAAGTT
TGTTAAGCTGTATCCCCTTAAGAGAGCCATCACTGGTATCACCTTTTCTAAGATTTCTCA
ACACTATATCACACAAGTTGGATACCCACAGGCAATACTAACTGATAATGCTCCCCAATT
TTCTAGTAAACGATGGTCAGAATTTTTAGAATCCCTCCAGATTAAAACTGTTAAGACTGC
ATTTTATCACCCGCAATCAAATCCCGTTGAGCGTGTTATGAGAGAGCTTGGGAGATGGTT
TAGGACCTATTGTGTAGATAACCACAAAAGCTGGGCCTTACAGCTTCCCCACATTGAGGA
TGTTTTGAATACCTTACCTCACTCAGCCACTTCATTGTCCCCGTATGAGATCATGCATGG
CAAGAAGCCACCCAACCTCATTACAGATTTAATTACTTTCCCTGACACTCAACCAGTAGC
ACAAGACCAAATTTTGAAAGTTGCTCTGCAACAATTGAAGGATCAGGCGGAGAAGAGAAA
ACTCTGACATGACAAAAACATTACACCCACTGCTTACTCTATAGGAGACCTTGTATTAGT
CCATAAGTATGTGAAATCCTCAGCTCTCAACGAGGAAATTAAAAAGTTTTTTCCCCTGTA
TGAAGGTCCTTTTCTCATTAATGATGTTAGACATAGTAATACCTATACGCTAGTGCATCC
CGACACCAGAAAACTCAAGGGTCATTACCATGTCTCGGCACTGAAACCATTCCGCCCAGA
CCCTGAGACCACGGTGCATAACACTTAATAACACACCCTCAGGGGCATGCGCCTAGCATG
CGTGGTCTGGCGTCCACGAGAACCCCAGCTATGGCTGTCTTTCCTTCTTTTCCTCTTGAG
ACAGTCGCTCTTCTAATTTTTTCTATCGGCTCAGCTCAGTCAACTCTTCCTACTAAACCC
TCAGGGGCATACGCCTAGCATGCGTGGTCTGGCGTCCACGAGGTCCCCAGCCGTGGCAGT
CTTTCCTTCCCTTCCTCTTGGGACAGCCTCTTCGGTTATTCTTTCCTGTCGGCTACCCTC
AGCCAACTCTTCTTTCTTCGACAACCTTACCAACAGGTCCTGTCTTTTCCTTACTTCGGA
GGTTTGGTATGGTCATTTGTCGTCTATTTGGTACCGTTTTGTTTGAGATGCTCTGATGGT
TTCCAGGGGTCACCCTGCTTTTGCCGACAGACTTTTTGGCTCGCTTACTTCCGTTTATAC
TGTCCACCAGCTGTGGGTGGTTTATGCCACTCAACTCCAAGGGGTAATCCTCGTTTCCTC
TAACCATAACCTGGATGGATTAGAAAATGCGTTATTTCCCGGCGTGTCAGCTCCTCGTGT
CGCGCGGGACCGACACGGGAGCATGTTCCCTGTGGAACCCTCTGGAAAGTTTTGGTTTCA
GCTGACTAGATTCGCCTCTGTCGTGACAGCTCCTCGTGTCGCGTGGGACCGGCAGGGGAG
CATGTCTTATTTGTCACGGTTCTCCGGTTGTCATCTGAGGCCAGAGTGCCACGAAACAGT
TTTTCTCTTCCGCGACAGCTCCTCGTGTTGCTGGGCCCAACACGGGAGCAGGTCACATAT
TGCGATAAACTGCGCTTACGGTTAATTCCAGGCACGGGTATCTCGCTGA
>VvP24XY-463655#RC/Helitron_2627-16025 [forward] 13399 bps; scores=9:10 Multi_5'_ends:
TCTATTATAAATCAAGTCCATTGTACTAACGTCACGTTAGTAACATGACGGGCTGTACAT
TGTAGGACAAGAAAACATCTAGCAAGTTCGTTTATCATTTCTCTCCAGTTTCATGAAAAG
ATACGTTACATCAAACCAATCGAGATAATTTTAGATTGTGTTGAAAAGTTCTTTATACAG
AAAATATCAAGACACTTGAGAGGTGAATAATACACTATTATTAACGGAAAGGCTATTTAG
GGAAATCTAACTTCTTCGTGAAATTAAGGAACAAACACTTAAGCCTAGAGCAGTGCAATG
AAAGTAAATTTTTCATTGTATTTCAATTCATTGTTTATTGCAAATGTCATTTTTCCAGTG
ACCTTGATCCTAGATGCTTAGCTAACACTTCCCATTCTGAATCATACATAGTACTTTCAT
ACAGGACACTGCTTATAAAATATAAGTATCCTCTTGCAATAAGGAATGATCCATTGTTTG
GCATATATAACACATCTGTTTAAACAGATACACCATAACATCGATAATCGCAACCTACGC
TATATTCTTCAGAGATATATTTTGTGAACAGTTGTAACTTACGCCACACCACCAGCGTTC
TAGATTCGAACCATACGGCTTCCTCTTGCACACAAGCTTTTAGTAGCAAATTGGGCCAAT
TTCGTCCACCAGAAATGTCTTCAAAGGTATGTAAACTTATCTGACCTGGAATAAACTCCA
AAAACTGAAACAACAAAGACTTTTCCATCGTATGGATCATTTCATTCATTCGGTGGTATA
TCATCAGATATTTTGTTAGAAATGCCACACTTTGGTTCTGTTCAGTGCGATGTTCTTTAG
GTGCAAAACGATCTTTTTCGACTGACGAATAGCCACATACTGGCTGATAAACTCTATCCG
ATGTATTTGTATCTTACAACCGTTAATTTAGGATTATAATAGAAACGTCATCTCTCTGTA
ACCTACATTATAGCTGTGAAGCAGAATATGATTTCCTGCTTCTCAGTATATTGCTATGCT
GGTGGCTATTCTGACTAAGATTTTTGGTAGTTTTCCATGGTCGCATTTGTGAAGGACCTA
GTAGTTCTCCGTTTCTGTCTAAAAATACGCGTTTCACAAAATAAATGGAACAGTTGTGCA
GAAGTTATCATATTATACTTACTTAGTTACGTAACCGCACTTGTTGATGAAAGACAAAAG
TTTAGTGTTGTAAACCAAACCTAGTATCGAGATATTAACAAACTTTACGTTTATTGGAAT
TCAGTTCCTATTCCAGTAGTCAAAGTAGGACAATCTTATGTTGGGAAAAACAAAGTCAAT
TTTAAAGCCTATAATGGTCTGAAATTATCACAGCTTTATCATTAAAATCTTACAAACCTG
CTTATTTTCATGGCTAGTAGATAGGTTGCTTTATGTTTCCTCTGGTTATTCGAAACCTTT
TTATCCAATCCTTAAAGTTCACTGCACAATTTATTTCAAACGAAATTATTTATTTCGTGT
GGCACAAGGATACAAAGACAGTAACTATATTTAATCACAATAGATAAACTAAACATGGAT
GTTCCTACAGACTGATATCCAACGACTGCCGCCATTCAATTACTTCCGTGGTTGCTTCGT
GAATCTGATGCTTTGTACCACTGAATCTCCTAAGAGGGCATTCCATGACGATATGGTGAA
TGGTTTGCTGATGGATGTTGCAGCCACAAGAAGGGTTCTCTATCATACTCTACTTGTTCA
TCCAGTAGTTGCTTCTACCGTGGTCTGTTCACAATCGGTTCAATGTCTACCAGGTTTTCC
TAGGTAGATCTTGGATTAATGCTTGTGTGCCAGGATTGAAACTGGCCCACTCAGTGCATC
ATGCTTCGTTTATGTTGAAGTGATTTCGACCAGCAAATGATTATCAACATACATGGATCA
ACGAATTAAGAGAGTATTAGGTGGGATTCCAGCCAGGTATGTCTCCGATTCCAGATCGAC
ATTAAATCAGCATATTTTATTTAATTATTATTTCATTCTTCTTATATCTCTAGTGTGCGC
TGCTATAAATGCTAAGCAACAAAAAAGAATAGTTAATTAAGAAAATCAACAGGCATCAAA
GAGTGCTCATCAAAATTTAGTTGTTAACGTTATTAAATGAACAGAAATGCTACTATAAAT
AGCTGCAGAATTCAAATCCATGGATACTACATTTACGGAGTAATCATTGAATATAATATC
AACGGTACCTAAGGAAATGATTTTTGGAGTACTGACTGGCGTGCACACATTTACATAAAT
GGGGAAATACTGAAAGGAGGTCGGCAAGTATTCTTAAGGAAAGGCCGGACGGGTTAGTGT
TCACTAAGACAAACTAGCTGGGGTCGTGGGAATCACGGGGAGAGTTGGGAATATTCCTAG
CGGCAGAAAGTCGCACGTGTGGCTATTTACAGGTGGCTTATCACGGAGACCAGAGCTGTA
AAAACTGGAAGATGCAGACAGCACTGATAAGCATACTATCACATTCAGAGCACGCGTCTT
ATGCTGTGAACTCAATTAGGCCAAGACGAAATTAATATGTTAGTCGAACGGTTTTTTTAG
TCGTTCTAGGCAGCGGATTAGCCATCGCGTTGTCCTTACCCTCATAGTGTCCCAGGTTCG
AGTTCTACGTTGGCCAAAGGTAGTATTGATTGAGAATTATGTTTTGCCTTACTGTGCTCA
CACTAGCCTGAATAAAAACTTGAAATTGTAATATCTTATAACTCCACAGAGAATAAATAA
GATATAAGGAAACGAACTTTCCTTCCCTTGGTCGTCGAGTAAAAGCAACAGATAGATCGT
ACCTTTAGAGCTGGAAATGTTGCTGTAAAGTTTTTGGCTTTAAATGTGTAATGTAGCCTT
CGCTGGTTGGCAACCGGATGGGGTTACAAAAAGACAAATCAATAGTACCCGATATTCTGT
GAAGAGCTGTTTGCGATTTAACACAGGTTTTTGACAGGGAATCTGGTGATTTGATCCTTC
TGAACCAATACCTGTTGATGAAAATTTTCTACATAATCGATTCTAAAAATATTTAATTGG
TCGATCACGGAACATTGTTATATAGCTCATCAATTTTTCTCTTAGACACATAACACCCAC
ACCCTTGGGTCAGAATATGATGGAGTTCTGCGGATACCAAAGATATAGCTAGTGGTAGAG
AGATGATACGGGTTTATTATAAATGATTGAAGCGATTTCACAAATTTACTGTAGCTATAT
TATCCGTCACAAAATGTTTCAGTCATATAGAAAATCTCACACCCTACTTCCATCACGATG
TTCACCAATTCTTAACAGGAGATTGAGAAACCGATGAATCGGTCATAGGGGGGATAATGA
TTATTCCTGCCATGGCCTCCACGATCTCCTGACTTAACCCCATGCGACTTTTTTTTTTTT
TTTTTTTTTTTTTTTGTGGGGCGTTATGCAAAAGGTTCAATGTTCAATGTTTAATGTTCA
ATCCTCCTTTACAAGCATATGTTCCCAGAACTGCGAGCTGGTTTTTGAACAGACTGATTA
TGAGATACTGCACCGAGTGTGGCAAGATCATTGGATATCGAATCGATATCTGTAGAAAAA
GTAAAGAGAATATAAAGAGCTCTTGTAATATACCAATAAAAATTTTGAGTTCTCCTATAT
AACTACAAAGTTTTTGGGACAATATGTCAAATAATGCAGCTACAGTAAATTTTGTAAATC
ATTTCAATCATTTATAATAACCCTGTATGTTCACCGTACGAGACTTCACGAGCAGCTTAA
CAGTGGTCTGGCGTACGATTCATAATCACTAAATTGTGTAGCAAAATTCTGGATTAAATC
TGAAAACCTATCCACAGTTATAAAAAACAAACACACTGTTGACGGTCGATTGGAACGATT
TTACTTGACGATCCCCCTTTGCTGTCTTTCGAAAGAGTAGACCTAATGTGCCGGGACCAA
GGTTGAATGTCTCCCTTTCTTCAGCTTCACGTATAAAATGCAAACAATACACTTAGCAAT
AGTCAGCAGAAAAACAATTGGCCGCCTCACCTCCATGTCTGGCTTAGTGTCAGACCGAGC
GTGGTGATGTAACGGATAGCGTTCTGGCCTCGCATTCGGGAGGACGGCGGTTCGAATCCC
CGTCCGGGCATCCAGATTTGGGTTTTCCATGGTTTCCCCAAATCACTCCAGGTGGATGCC
GGGATGCTTCCTTCAAAAGGCCATGGCCGAATTCCTTCCCATTCCTTCCCCCCATCCTTT
CCCGTCTCTAAAGACCACGTTGTTAAAAAGGGACGTTAAACTGTTAAAAAAAAAAAAAAA
GCTTAGTGTCAGATTTGCACCAGAGCAGAACACCATAACTTCCTTGGCACATAACAAAAG
TTTGTCTATGCGTAAGCAGGGACACCAACCCGTTACGAGTCTGTAGATTTCTTGAAATCC
AGGATGAGACAGTATCCAAACTTCTGCAAAATCTTTTAGTATCCTATCGTTGACTTTTAC
GGAACGTTGCTTTCCGTAAAACATCTTGGTCGTAAGCGTTTTGCTACTCTACATATGTAT
TACTATGATTCAGACATGAGTAAAATACCTAACTCAGGCAAAACTTTTACAGTACCATTT
GCAAAGAGAACGCTAGGATGTACTGTGCTTAGGGGCCATCCACAAATTACTTCACACGAA
TTTCATGATTTTTGAACCCCTCCCTCCCCCCTTGTCACAGGTTGTCACATTTGTGGGACA
CCCCCTCCTCCCCTGGTGTGACGTCACATATTTTGCAATTTTAAATTTATAAATTAAAAC
AGCACTTCCAAAATTATTTATATATTTCTAGTTAAAAAATCATATCAACAATAAATCAAA
CATTTGAGAATTTATATAAAAAAAATCGAATTAACGATACAATATTGAGTCATCATGTGT
CCATGGATTTTGAACCCATTCCTTGATACTGTTTATTATTGGCATAATAGTCACTTCATT
CTTGATTTCGATAGTGTTGGGAACATTCGATGTGTCAACATCATCTTCGGGAGGACGGCG
GTTCGAATCCCCGTTCGGGCATCCAGCTTTGGGTTTTCCATGGTTTCCCAAATCACTCCA
GGCAAATGCCGGGATGCTTCCTTCAAAAGGCCATGGCCGAGTTCCTTCCCATTCCTAGCC
CCCCCTCCTTTCCCGTCTATAAAGACCTCGCTGTTAAGAGACGTTAAGCAGTTTTTTTTA
AAAAAAAACATCACCTTCATCTTCCGCCACGAGCCAAAAAGTGATAAAAATTATGCATGT
GATGTCACAAAGTTTATGACACGTTCCCCCCTCCCCCCTTGTCACACGATGTCACACTTT
GTTGACCCCCTTCCCCCCCTCAAGGTGTGACGTAATTTATGGATGACCCCCTATGAGTTC
ATATTAGCGACGTGTTCCATGTAAAACTGTCGTATTAGCGACGTAGTGATTAAATCGGTG
AATAGAAGCTAAGTGCTGGGCACAGTGCCTCGTATGTAAGATGCTTTATAAAACTATGAG
TATACTGGTTACCGATCGGGCTCTGTCTCATAAGGAACTACCAGACAGGAGGTGCGCAAG
ATAGAAATTGTGAGCCACCCACGTTCAGGGAACAGTCCCGACCGATAGCTCATCTCCCGG
TGCGGTCAACTTTCCCACGGCCACATACAAATTGAGCAAACAATGGCACCTGCCGTGGCC
AGACAGCCCACGAGCGGCATAAGTCTGCGAGCTGGGCCGGGTCCGCCCAGGATACAACCA
TTGTTCACACCGGTCAGCCGGGGAGACTCCATTGATACCTTCTCCTGCACACACACGACT
GCAAACCAGCCGACGGTACAATCCTGAAATACAACCCTGTGGACACAGCACGTCGCATTT
ACTACAGATGAAGATCTTGATGCTACAATAGTTAACAGCTGTACAATAGAGCATGTATGA
CTACAAGCGGAAAACGAAATTTGTATGCGAAAGGATTATATATATATATATATATATATA
TATATATATATATATATATATATATATACATATAGTCNNNNNNNNNNNNNNNNNNNNNNN
NNNNNNNNNNNNNNNNNNNNNNNNNNNNNNNNNNNNNNNNNNNNNNNNNNNNNNNNNNNN
NNNNNNNNNNNNNNNNNCAAGAAATCGCCCTCGCAACTTTTTTAGATCTTTTTTTTTTTG
GTCTCACCCTTCCAAAATCCGGTTAGACCTCTACTTATCGACTATCGAATAATTTGTAAT
TTTTTTATTTTTTTTTAGCTCTACAGTCCAACAATTTTTTTCCAAAACCTCACCTGTGAT
TTCGCCGGACCCCCGCCCCCCCTATTTCACCTTGCGTAATTTGTGGACGCCCCCTTAGAA
GTAGCCGTTTCGTAGACAAAAATCATCAGACAGCAGGTATTTTTTAAGTTCTTTTTACAA
AATAATTTGTTAGTCGACTGTCTGTCTTTTGATTATAAACTGGAGTTAATGCCTGGTTAT
TAGCTACTTTCTGTTGTCAAAATCAGAGCTATAAAATGTACTGTGCCTACCATATAAATG
CACGACAGAAAAAACAACTTAGTTTTAACAACAATTCATAAAACTATTGCTAACTAAAGC
TCAGGATACGACTGATGTCATCTGTAAATGTATGATCTAGTTGTAACAGCTACATCTGAT
TTAAAACATGTTCTCAATTGACCTTTGTAGGGATAATTAGAATACGTCAATTAGGATAGA
ACCTGGGAACTTTGAAATTTGGCTGTGGAGAAAATAAAAGTTTGCAAAGGATGAGATATT
GAGGACATTAAGATAGTAAAAAAGTGTAATTCGACTTGTATAATTCACGTACCACGTAGA
CGATCATAGAAGAATGGACGGAGAAGGACGTTTCAGATAAATCATACAACGTAGAAGCCA
TTACCAAATGTGGGAATATGCTCAGGACAAGGAATAAATGGAACTCTGTGGTTGATATCT
GTTGAAAGGCAGATCCAGTACAGATGAAGAAATTAGAAAAATGAACCCCAAAATAAAACT
TGAAGCCAATTCTCATTATTTGCAAATCTTTTGCTAGGAAATTGAAATTAACTGACTATA
ACAATGCTAATGATTTCTCAAGAAGTGGAAGATCAAGTCACACATCTTGGGTAATATTTA
CACGATTCATGCTGAAATGACATACCGTCTTTATATTCTCTCTGCTTTGGCTCGCATTCG
GGAGAACGATGGTTAGAATATACACTCAGCTATCCTGATTTCGATTTTTCCAATGTTTCC
CCGAAATCACTCCCAGAATTCCGGTTTGTTTCCGTCAGAAGGGAATGGCCGAATATCTTC
CGGCTCCTTGCACCCATTCATTTCCCGCTTTTAATGACCTCTATATCGACGAAGCGTAAA
AACGTAAGGGAAAAAATTTGAATAAACAGCAATCTGCGATACACATTACGTTTTAAAAAA
CTTCAATCAAACTGAGCCATCATTATTTAGGGTAGTGTAATTGTGTTATGGATTCGAATC
GAATATAGCTCATAGAAGGATATCTTACTATATCACTAAATGCTGCAGTTTCTATAGTTG
CAGACATACTACATTGTATTAAATACAAATAAGCAAAATACAAGCGAAATTACTCCCTAT
CATTTATACTAAAGTGGTCTCACCGTTTACAAAAAGGCACAAATATATGGGGATGATACA
AAAGCAATAGGAAGCACTGCAGGTCGATATAAACTCATACTTTCAATATTCTATAGTTAG
GACCCTTAAAGGTATAGTGGTAACCCTTTTTGAGTGCTAGCAGCTCACATGATTGACGGG
GAAGGATTTCATTCCCATAGCGTTAAACTCGGCCACTCTCACGCGTTTACCACATCTCAG
TTAGCTTTTTTAATTTTTTTTTTACTTATTCCTTTACGCTCGTCGACGGCTAAGATCATT
AGAGGCGGGATGGGACTGGGGACAAGGAATGGGAAGCAATTTGGCCATGGCCTTCTTGCA
GGAAGCATCCCGGCATTCACCTGGAGTGATTTGGGGAATCATGGAAAACCCAAATCTGGA
TTCCCGGACGGGGATTTGAACCCGCGTCCTCCTGAATGCGAGGCCAAACTTAGCTTGCCC
TCCTTCAAACATTTGTATCAAATCTGTATGACTCATCTTCTGTTTGTGGATTCATCGTAC
ATATAAGCAAACAGTGGCAGCTGAAATTAATTGGAGTTGTCCATTCAAGTCAACGATTAT
CAGACTAATAATATTTTTATTTTTTAGATACTCTTATCGCTTCAGATATTATTCTTGAAA
ATAAAAGCTAAAAGATTGTATGAATAAAGTATATCCTCAACTAATCTATTTTGTTTTGTT
CTACGCTGATATCACTTCATAATGAAGGACTGACTTTAAATATACACCATGGCCAATCAA
AAATTATATAAAAAATTCCTTTATTTGTATATTTGTTTTAATTATTATGATGGTATTAGG
TAAAATTTACTATTTTTGTTACAAGCGTTATTTTTTTCTCATAATTTGTTCCAAGTACGA
GGAAATAATTGCAACATATTCCTCAGCGACATATGAGGGTTGGAAATAACTAATGAAAAC
AAATTTTCACTCTCTTGAAAATGACAGATGGCGATAAAGCAAAATAAATTTAATTTACTA
GTTGTGGATGAATAATGTAACGTTAATGTACCGCCTCATCTACTTTGCGTGTGGAGGTGA
TGCAAGGTTTGCTGGTTCGAGTCATAGTTGTGGAAGAAATTTTCACTGCATGGTACTCCT
AAATCGTGAAGAGTCGCAGGTACACAGTTACTAACCCCCAGAGTGTATTTCAAGGTGTTG
GTTAAACACCAAACCTGTCCGTAACGTGGGTAATACTACTGAAAGTGACTTGTCAGTACG
ATGCGGTCACCCTCCTTTATTTTGGTAAGATTTACTCTTTTTGCTCATTTTCTTAACAAG
CAACACACTCATTGCAATTGTACTCGTAGATACGATAACAATTAAACACACCTTAAGAAG
GAAAATTAAGTATTCAACATAGCTATGACGAATCATTACGTGAGTGTTCGCTTGAGTGAG
AGAATCTAACCAATTATTTGATACACATCAGTAAGTAGGAAAGCCAGTACTGTAACCTAT
AAACTTGTACCCAACATGTTATTGGTTCATATCCAACACGGGGCAAAGATATTCCAGTGA
GGTCTGATTGAGATGGAAACATGAAATAGTTAACCAATAAATATTAATTAATTGAGTGAC
GGATACGTTTATTTCTCAGCAGATGGGAAGATTTTCTATCTGATTAGATCTTTTTCAATT
CTAACAGGTCGTTGACGGTATAAATGTCTACTAACACACAAAAACGCATAATTTTGTGAT
ATCTGTAGTCTTATTCTACGACCATGTGCAAATTTCAACCCTTCATCACTTGTTGTTGAT
TGTTCTTCCATTCAAGCAAATATTCCTTCATCTCTTCACTATGTTTCCTCCTTATCTCCT
CAGATCAGTTCGAACCGGATTTCTTTCCTCTTCTGTCTTTGAATATGTTCATCTATATTA
TCATTAATTTATTTTTTAAATGAAGAAATAGCACGAAAAGGGAGAGCTTTATTACTGTTT
TATTAAAATCAGTGAACTATGGTACATTTTTCCCTTGATGGCGTTTTCGTCAAACTTTTA
CGTAAATCATGACGTTATATGGAAGAAGTAGGCAAGATATTTCATTCGTTAGCTGTTTAC
GAGCGCCGTTCAGGTCGCAGTATCTGCATTACGTAATGTCGACCGAAGACTTTGACTGTG
TCCTTCTGCTCTATTTGCCCCAGGATCACAGGGCTTTGCTCGGATTTCTCGTTTTCCCCT
CTTTTTCTCGGTTTCTCTCTCTATTTTTAAAGGTCAGATGGAAGTTTCAATGCAACAGAG
TCACCCATATACTCGTACTAACGGGCATATTTCAGCTCCTGTTTTACATTTTTTTATTTT
TTACTTATGGCTTTACGCCTTGTCGACGTGGAGGTCATTAGAGGTTGGGGTGAGACTGGG
GGCAAGGAACGGGAAGAAATTCGGCCATGGTCTTTTGATGGAAGCATCCCGGCAATCGCC
TGGAGTGATTTGGGGAAACTATGGAAAACCCAAATCTGGATGCCTGGACGGGGATTCGAA
CCGGCGTCCACCCGAATGCGTCCTTTTTTTCAACACACATCAGTACAAAACCAAATGGAA
AGCTCACAATATTTCACACGGCAGGAGAAGTAAATCAGTTGCTGTGATCGATGACAATAG
CTATATATTATTTGCAAAGCCTTGATTGTCATCATGGCATGTAATTAAGAATTTGTAGAG
TGTTTCTAATTGGTAACTGGAGCCAGGAATGGTCAGTTGCTGTAATAATGTGCGGCGCTT
AAATGTTACAACCTGTCAACGATTTGCGTAACTCAAGTTTTCTTTATGTATATTTTAGTT
TGTGAAATGTGTATTCTATGAAGAGGAGATTGGAGATAGTTCCTACAATCGCCTGAGTGA
CTGTGGTAAACCACCTAAGAACCGAAATGTGGACGGCCTGTAAGCGAGATCCATGACTCC
AATCTGGTCCTGTTATACTGTACATCCCTGGTTATATATCCGCCTCAACGCGAGTATTAT
GGTAAGTATGGCAGGTAGAGCCATACAAGTAAGGTCACTGTTTTAACTCATATTTTGAGG
ACGTGTTTACGATTCACCACAAAGCATTTCTTACAATCAAAGAGGCGGGTAACATAAGAA
ATACACAAAAATTGACTCGTTTTTCTTTAGCAAGCTGGACGACAATGTTTTTTTTTTGTC
TTTTTTTTGTTTTGTTTTTTGCTGTCATCAGTCTTCTGACTGGTTTGATGCAATCCTCCA
TCTCTTCCTATCCTTTGCTAGCCTCTTCATCTCTACATATCCCTTACAACCCACGTCCTC
AATTATCTGCTTCACATATTCCAATCTCTGTCTTCCTCTGCAGTTCTTACCTTCGACTGT
TCCCTCCACCAGTAAATTAACCAATCCAGCATGTCTCATAATATGACCTACCAGCCTGTC
TCTTCTTTCTGAAAGCTTCTTCCACAAACTTATTTCCTCACCCACCATTTCCAAAACTCG
TTCATTTCCTACTTTATCAGTCCAGAGATCTATACTTCTCTAAATGTAATTTTCTCCGTC
ATGAAACATGATCTTCACTAAGAGAGAGAATTGTCTCCACCTGGCTGCAAAGCCTCCAAG
TATTGTTCGATCAAACTTATGCTGTACTGACATGAAATACCTGCGCTGATGAATCTCAGT
ATTGTACACGAATAAAATAACTGCGGAGAGTTTTGTAAGATGCAGTGTTGTGCTATATGA
ACTCAGCAGTATGGTTCAGCGCGCTGAGACGCTACACACTGGATCAGGGAGGTATAACGG
AACCAGACACGAGCCCCCCGCGTGTCGGACGTCCTGAATGGGGTATTTAGGCGGTACCCA
ATATTCACGTCATAAACTACACATTTTACAAACAAAAAATACACTTACTGCACACTGAAC
ATAGTTACCCCTTTCACAGACAGGTGGCAACACTTGACTTCCACCATTAGTACTCAGTGC
GAACTGGTAGCAGGTAAAAAATGCGTGACGTCAGCAAGGACATGCGGCCGTATAACCAGA
GCTCGAAATCTGATCATGCCAACGATGAGTAAAACACATCGATGGTTGCTAACCCCAAAA
TGTCGATACAATGTGATTATGGAGAAGAAGAGTGTTCTGCTATGTAACATTAAACTGCTT
ATATGTGGAACTGTTATTTATGGATTTTATTTCGTGTTTTTTATATATAAGAACGAAGAC
TTTCCCGGCGTATGACTGCAATGTAGTCTTCACGGGTGTACCGCCGGATAGTGTTGTGGA
AACACAATATTTCGACGGCTGGCTCTGCCGTCTTCTTCAGGTGAAGAAGACGGCAGAGCC
AGCCATCGAAATATTTTTTTTTATATATGTTTACTTAAGATGACGGCTAAGGCTGATATT
AACCACATGTGTCATCAAACAACGCAATTTCATACCTTTCTGCATGTGTTAAGTGACCGC
TGGATTAGACATGGGGCATAATCTACATCTACATCTACATATATACTCTGCAAATCACAA
AATTGTGGGTGGCAGAGGGTGCTCAGCACCAAAGCTAATCTCTTTGCTGTGCATTCCAAT
CCCTAATGGTACGAGGGATAAAAGAATTCATATAAGAATCAGTGCGGCACCTTATTTCTC
TAATTTTATCTTTCCTGTCCTTCCGACTCAAATAGGTTGGTGGAAGAAGTATTTCACTAC
ACTCATGAGTGAAAGTTGGAGTACGCATGTTTTCCAATAAGTTTAAACGAAACGTGTGTC
GTCTATCTACCAGACTCCCAACCTAATCTACTAATCAGTTCTGTGGCGCTTTCATAAGGA
CTGTAGCAAGCGGTCACGAATCGAGCGGCTCTTCTCTGTACTTTCTCTATACTTTCGACC
AATCCCTTACGAAACGGGTCCCAAATGGCACAACAATAATCCAAATGTGGACGCACAAGA
GATTTGTACGCTATCTCCTTTGTTTGTTCATTACAATTTTTCAAGATTCTACCTATGAAT
CGCAGCCTAGAATTTGCTCTACCTACTAAAGAATTAATGTGTATGTCCCATTTCATGTTC
CTTTGTACTGTTACTCCCAAATATTTAATAGAATCGACCATATCAATAACTGTATTGTTT
AACTCGTATTTCTGAACAATCGGATTCTTTTTGTTAGTTATACTCATTGTCTTGCACTTT
TTACAGTTTAGAGTAAGTTGCCACTCAGCGCACCAAGCCAAAATAACATCCAGATCGCGC
TGAATTTCTAAGCAATCAGCCAAAGTTCTTACTTCCCTATAAATAACCGCATCATCAGCA
AACAATCTAAAAAGGCTATACATAATATGTATGTATAGCGTATAACGCACCGAGCATGGT
TGGTGAACGGTTAATGTTCTGGCCTCGCAATCGGGAGGACGTTCGTTCGAATCCCCGTCC
GGGCATCCAGATTTGGTTTTTCCATGGTTTCCCCAAATCACTCCAGGCAAATGCCGGGAT
GCTTCCTTCAAAAAAGCCATGGCCGAATTCCTTCCCGTTCCTTGTCCCTAGTCCCATTCC
GTCTCAAATGACCTTAGCCGTCGACGAGGCGTAAAGCCATAATTAAAAAATATATATATA
AATAAACAGTATCATGCTTTTCGGTTATTTGTATCACAGCTTAATCGAGTTACATTTGCC
AGAAAGTGAGCCAAGAAGTAATGAAATACCGGGAAGAAGATTTTAACTACCTTACTGTAA
CACGAACTCAGCTGTGTTACAGGGGATGAGGTACGAAGCAGCTTTATTTCCCCGCGGCAA
TGCAGAGACGAGATGCTGG
>VvP24XY-465482#RC/Helitron_5175-9888 [forward] 4714 bps; scores=7:7 Multi_5'_ends:
TCAAATTACGTTATTATAAAAAAATTTGTAACTTTAATAGTTTCGCCAGAAAAGAGTCAT
AAAGATGTGATTGCATAACTTCCGAAATATTGCACCTATTGAGCTGAAACAAATTTTATT
CTACTCTCCTATTGCTCATCTATTCTCTGATGTCAAATAAAGAATTTTACCTAATTTTTA
AAGTGGTATTAAACTCGAAAATAAAATTTAATGTCTTGAAATATTCCGAATATCGACTTG
AAAATAACTCAAAACAAATATCCCTAATGAAAAACTATTACTGTAAAAATTTGGAATCTC
TAAGTCTATTCCCTGATTTATTACGAATTTTCTAAATATTATTCCTCCCGAACACTGAGC
GATCGCATCATTTCGTCCAAGCGCTTTCTCGCGCAAAACCCATTTTATTTTATTACAATT
AGATGCTTTAATATTTTGAAGTAGAACTTTTCCAGAAATCTTTATATTTAAACCAACTTT
ACTCTGAATATAATTTCTTTCCATGAATTCCCGAATAAGACTGAAATTTCCAACTTTTAC
CTGAATCACATGTTTGGCTATATCGAATTATATTTAAAAACGGTCTTTGGAATGTATGAA
TCTCTCTAAAATTTTAATATGTTATTTAAACCAAAATTATGATGCTTTCTATTTATCCCT
TGATTTCTTAACTGTTTTCTAATAGCTAAATACTTCGAGTTTAGAGTGAAAATTTACGCG
ATAAAATTCTAAACTGGCAATCACTTTTAAACATATTCAGACTCTAAGTAAGATCTTTTA
ACAACAAAATTACTCATCTTCTGGCTATCTGTTTACCTAAACATTTTTTGAACTAACGAA
ATATCTTGATTTAGTGAAATTAAATAAAAGTCAAATACTACCTATTCAAATCTAAGGTTA
AGTTTCTTAACAGCTGTTTAAATGAATTTAACTATTGAATTTACTGTTCATACTTGAATA
ATTGCTTATATAGGACATATTGCTGGGAAATATTATCAAAATTGACTATAAAAATTATTT
TAAAAGGGTGGTATCATATACTTCAACTGAACTCGCTATCTCAGCAACTAATTTCGTTAT
ACGAAATTCTAAGATGTGTTACAATGAATCATACTTTGACTTACATTTACATATTATCGG
TTTATTAGTTTCTTACAGAATGTTCTGATTGGTTTTAATAAAACTAGGAATCATTTTGTA
AATTATATTTACATTCTGTTTTGAAGTGTGGTTACAAAATGATTCCCAGCTTTATTAAAA
CTAAATGAGACTGTCCCGTTGGATCAGTTGGCTGCGGCATCGCGATGGTAACCGGAGTTG
ACACAGGGTTAGCTGGTTGAATTCCTGGTGGTGGAGGAAATTTTCATCATAAGGACTTAG
CTGGTGAACAATTCCTAATACTAATTTGTGCACCAAACTTCTGGTTTATATTACAGACCT
CTCCGTAGTGCGTATGGACTGAGGGCTTACAACTCTGTTGATGGTTATTCTTCCTTCAGA
TGGGGACATTAGCCTAATGGCCCGTTTGTGTGGTTCGGAAGAGTAGTCCTGAATGGGCCG
GCACCGGGTTTTACTCTCTCCTTTCTTTCATCTCTCATTCACAAAACAAACAACACTTTC
CTCTGAACACACATGTCATCACAAGCGTGCCCAATTACAGTAACACTTCAGAACATAGTC
TCAATAGGCTGAGGGAGGAAGACCCGAAACACGAAATTCAGTTACGGGCAACCCAATCAG
ATGCAACACCGGAATGTAGGAGCAACGTAAAAGAAGGTCGACAGTTAAAAGTTCTCGCAA
TTAACTGTACAAACGTTTGTAACAAACAACCGGAACTTGAAAGCGTTATTTGTAGTACAG
AAGCGCATATCGTTATCGGTACAGAAAGTTGGTTGAAACCGGAAATAAGTTCCGGCGAAA
CTTTTAAAGATAGCATGAACGTTTTTCGTAAAGACAGATTACATTCTCATGGAGGCGGGG
TATTTATAGCTGTGAGTAAATTTCTCCCATGTAATAAAATAGACGTCGATACTATCTGTG
AAATCATATGGATTAAACTCAACGTTGCTGGGTCAAAACTCATCATAGGCGCCTTCTACC
GTCCACCCGATTCCGACATAGCTATCGTCGAGGAGTTAAGAAATAATGTAAATAGTATAG
CTAGCCGTTTTAAGGATCATGCTATGATTCTAGGAGGCAACTTCAATCTGCCTTATATTG
ACTGGCGTAATTACGTTCACATCACAGGTAGCAGAGATAAGGCATCTTCTGAAGTAATTC
TCGAGTTGTTGTCAGATAATCATCTCGAGCAGATAGTTAATGAACCTACGCGGTATCATA
ACGGTAACGAAAACATTTTAGACTTGCTGGTTACCAACAGGCCAGAATTATTCACCAACA
TTTCAATGACCACAGGAATAAGCGATCACAAAGCGTAATTGCGACTATCAAATTAATGAC
CAAGCGAAAAAGGAAAAAAGGGCGGATTGTATATAGATTCAGTAAGGCCTCAAAGGAGTG
TTTTAGAACCTACCTGAGGAATAATTACCATAACTTCAAGTCAACAAAGGACACCTTTGA
AGAGATGTGGCATCGTTTTATTCATATAGTCAGGGAAGGAATGGAAATACATATACCAAA
GCGGACAATAAAGGGGGAGAATGATCCACCGTGGCACACATGCGAAGTCAAAAGATTACT
CAAAAAACAAAGGAAAATACACGCACGCTCAAGAAGGAAGGGGTGTCGCAGCGATTTAGA
AACCTTAGCTGATTTAAGAGGACGTATTAAGAATGTAATGCGCAGGCCTTTAACGATTTT
CACTCCAACTCTCTCCCTAAGAGTCTCACAGAAAACCCAAAGAAATTTTGGTCGTATGTA
CGAAAAGTTAATTGTACCAACAGCAATATTCCAGCACTAATTCGTGAAGGTTCTGAGGTT
AGTGAAAACCGCGATAAAGCTAACGTACTAAATACTGTATTCAAAAATTCATTTACAAAT
GAACATAAGGATAGTATTCCCGTTTTCCCACGCCGTGGCGAGTCGGTGATGGAATCATTA
CGAATAGATACTGCAGGTATCATAAAGCAATTAGAGCTCCTGAAGTGGGGGAAAGCACCG
GGCCCGGATGGAATTCCAGTAAGAGTATTTTCAGAGTATGCGGTGGAAATTGGGCCATTT
CTGTCTGATATATTCAGTAAATCATTGGAAGACCGAAAAGTACCTTCAGACTGGAAAATC
GCGCAAGTAACTCCGATTTTCAAAAAAGGTGATCGAAGTGATCCTGGAAACTATCGTCCC
ATATCTATAACATCTGTTTGTAGTAGAGTTATGGAGCATATTATAGGCTCGAACATTATG
AATTTTCTAGATGATAATAATTTTCTTACAACAAATCAACACGGATTTCGGAAGAAAAGA
TCATGTAATGACGACGTAATGAAAGTTATCGATGCAGGTTCACAAGTAGATGCAATTTTC
TTAGATTTCCAGAAAGCCTTTGACTCTGTGCCACACAACCGCCTTTTAGCGAAGCTTCGA
GCGTACGGTATATCGGATCAGCTTTGTGAATGGATAAAGGATTTTCTAACTGGTCGGTCG
CAGTATGTTGTCGTTGAAGGAGAAAGTTCTTCTAATCTAGATGTTACATCGGGTGTACCT
CAAGGAAGTGTAATTGGACAACTACTTTTCTTAATTTTTATAAACGATCTCGGAGACAAA
GTGAAAAGCCTTTTCAGATTGTTTGCTGGTGATGCGGTTATTTATGGGGAAGTAAGAAAT
TTGAAATTCAGCGCGATCTAGATGTTATTTTGGCTTGGTGCGCTGAGTGGCAACTTACTC
TAAATTGTAAAAAGTGCAAGACAATGAGCATAACTAACAAAAAGAATCCAATTGTTCAGA
AATACGAGTTAAACAGTACAGTTATTGATATGGTAGATTCTATGAAATATTTGGGAGTAA
CAGTACAAAGGAACATGAAATGGGACATTCACATTAGTTCGTTAGTAGGTAGAGCAAATT
CTAGGCTGCGATTCATAGGTCGAATCTTGAAAAATTGTAATGAACAAACAAAGGAGATAG
CGTACAAATCTCTTGTGCGTCCACATTTGGATTATTGTTGTGCCATTTGGGACCCATTTC
GTAAGGGGTTGATCGAAAGTATAGAGAAAGTACAGAGAAGAGCCGCTCGATTCGTTACCG
CTTGCTGCAGTCCTTATGAAAGCGTCACAGAACTGATTAGTAGATTAGGTTGGGAGTCTG
GTAGATAGACGACACACATTTCGTTTAAACTTATTGGTAAACATGCGTACTCCCACTTTC
ACATTTGAGTGTAGTGAAATACTTCTTCCACCAACCTATTTGAATCGGAAGGACAGGAAA
GATAAAATTAGAGAAATTAGGTGCCGGACTGATTCTTATATGAATTCTTTTTTCCCTCGT
ACCATTAGGGTTTGGAATGCACAGCAAAGAGATTAGCTTTGGTGCTGATCACCCTCTGCC
ACCCAAAATTTTGTGACTTGCAGAGTATATATGTAGATGTAGATGTAGAATGGGGAAGGT
AACATTCCCTAGACGTTCGTTACCATAGAGGGTTAATCATCCCACATAGTAACAGCTTAC
ACAAGGACACCGATATAGCACTGATAGAAGAAGTAGAGTAATAATCATAAGCAATTACAA
CGGTCGTTACTTAGTAGCACGGGACTCAATCTAA
>VvP24XY-472959#RC/Helitron_3150-4171 [forward] 1022 bps; scores=7:8 Multi_5'_ends:
TCCTCTATATAAATGAAACTTGGGCTTTTGAAATACGAAAAAGCCGGCAAACTTAGATGT
GGTGACACAGTAGAATTTCGCATGAATTATGCATAAAAAGAAACATTTATTTGTAGGGGC
TGGGAGGGGGAGGTGAAAATTCATGTATTTTGAGAAGACGAAAAATAACTTGAGTGTAGT
TTCTACTAAAAAACAAATGATTTCTTATAACTTTTTGGCCGTTAAACTGTAAAAATTCTG
TTCAGCAACTAAGAAATGTTCAGCAGGTTTGTAACGTTGACACGTTAAACATCGATAGAG
CAAATGAATCAATAACAACTGAATCGTAAAGGTATCAAAAGCAACAGACCAGATCCTATA
TCAACACTGCATGAAAAATAGGGATTAAACTAGGAGACATAAATAATTTTAGAGCGTGTA
CTAATACTATGAGCATATTTCATAAGGTTTCTTTAGAAATATCTTATATTTACCTCATGT
CACAAAATTGAAACTCAAACCTAGCATGGGAGTCTTCTTCTTTGCAGTCATCCCGCCATT
GCGGTGTTGACTTGTTTTAAGGATGCGACGTGTTGGGATTAGAATGACTCGTCGTTGAAC
TTGTCGTCTTCCGGAGAGTAAAACAGTATTTCCATCTGTCTGGAAAAAATGTAACCGTAT
TCTGTGTGCACTAAGTATATTTTTGTTTGTGTAATCTGTAGTTTATGAGGCAGAAATTGG
GGACCGTCCCGGAGTTTGACTTGAAAAACCTTAATCAAGCTGGCTGGTGCAATTTTCTTG
GATTTTCAAAAACTTTTGATTCTGTACCGCACAACCGACTTTTAGCGAAGATTCGAGCAT
ACGGTATATCGGATCAGATTTGCGAATGGATACGTGATTTTCTAACTGAGCGATCACAGT
ATGTCGTTATTGACGGGGAAGCCTCTTCTAAGATAGATGTTACTTCGGGGGTTCCTCAAG
GAGGTGTAATGGGACCACTTCTTTTCTTAATATTTATAAACGATCTAGGTGACAACGTCT
AA
>VvP24XY-502295#RC/Helitron_5144-7470 [forward] 2327 bps; scores=7:10 Multi_5'_ends:
TCTGAATACTACTAAATTGTACAGTAATTACACTGGTCCTGGAACAACGTATGACATTTA
AAATACAACTGTTCTTTTTTAAATTTAATTAAATTGCAATGGAGCACACGCTCCGGTGTT
AATTTCCCTAAACACCCATCTTCCCCTTATCCTGCACCCACCTACATTTTCCCTCTACAA
ATTTTAAAATTTTAACTTTAAATTCTTTCAACTTTTTTGGTAAATTATCCATCATTTCTC
TTGGTAACTTCTGAGGGTGCAGAATAAAATCTGGATGGAAAAAGGAGAACTAATATACAC
GCAATATATCCAACAGAATTATAGCCTAATTTTTATTAGTGAAGCACTATGGCATTAAAT
ATTTTTCCCCACCTGTAATTCTTCTAACAATTTTACGGATCCCGGTAACAGAACGAAAAC
GTTCGGTCCCAGCATTCCGAAGTACGTGAGTTCAAATCCTTTTCAGATTTCGGTAGTCCA
TGTTTTCTCGAAATCATCACAAATGAATACAGGGATGGATCCTTCAAAAAATAGAATGGC
CGAATTCCTTCCCGTTCCTTACTGCTTATCCTCTTTCAGCTATAATGAGCTCGATGTTGA
CCAGACGTAAAACTCGAAGCAAAAATGAAAATGATAATAATAACTGAATTGCGTGCATCA
GAGCAACAATCGAAGCTTCTATGGGTCATTCTCACTTTTTCTGTGTATTTTTCCAGCATA
TCTTTTTTCTGTATTTTTTTCCGATATTTTTTTCGCACATACATAGATATTTACAGATTG
TATGTTGATAATGATTATGATTATTTTTATTACTAGCATTAATTTATATTACTATTTATT
ATTATGATTATTATTATTCCTGGCGAATTCACCAAATAAATGGAAGACGTTAAGCAAAAT
ACCCAATCAAGATTTATTTGGGTTCTTTTTGTTGTTCCAATAGGCTTTCATTCCTTCCCG
GGAAGCTTGTTTGCGTTCTTCGGAACACTTTGGTCTGTATTGGTTTTGCTTTGGTTGCTC
CATTGTAACTTCCCATTTGTCTACTTTGTGTCTGAAGGTGTCTCTTTCTAAAATGTTCAT
TGATTCTATGTTTGCGTTTTTGAGATCCATTCGAATTTAGTTCAGCCAAGGTGTTGAGTT
TTTAAGTGAGGTTACATAATCTATTGTCATTTTTGTCAATCGATTTTCTGGTAATCCTAT
AAGGCAATAAAAGTATTTCATTCGCCTTTTCTTGATGTTAGTTTCGATATTTTAAAATTT
TTCTGTTATTTTCATTGATTCTCCCTTTTTTTTGATTTCTTCAAGTTCACGTTTTCTGTT
AACTGTCAATTTTTCACTTGGACAGAGGACTGTAGGTTTTATGACTGTGTTGAAGTGTCG
AAATTTGGTCTATCCTGACATGGATTTTTGTTGTAGATGTGTTGGACTAATCCAAAAGCC
TTTGTTACGTTTTGGAGGCGATTTTTCTGCGGATTTTCTCAAGGCCTGTCGGCTCTATGA
ATTCTGCGATGTATTTAAAGTGTGGGACCCTGTTGATTTTACAGTATTTTGTCTCCAAAC
TTGCAGTTTCTGCCTTTGAACATAGGAATTCAGTATTCTCGAATGAGTTTTGTAGCTCTA
ACTATTCTTCACATTCTTCGAGTATATAAAGCTTTTTTTCGGCAGTCTCTTCATCCTCCG
CTAGTATCGCCAAATCACCCGAAAAAGCGATCTATGATACACAGAGTTTGTTTTTGCGAA
AGCCAAGTGGGATTGGCTTCCAAAAATCACATTATTTTTATTATTATTAACATACTACCG
TTGTATTTGGTTAATCTGTATCATATATTAATCAAAAATTTATGGTAATTGAAATATAAA
ATATATGTTTCACATTAAATATGGTCCATCATCTAACATGTGCTTGAGTGACAGCGATCA
CTATCGTAGCTACTGGCATCATAGTGTCGCTAAGTGCACATGCGCAGAACGTTATGGCAC
ATGCGTACATAACGCGTAAAGAATAGCGCTAGCAACCTTTTTCCTACCGTGAACAAAGAA
GTTCACTTTCCAGTGCGGTGAAGTGTGTTAGTAATATAACAGGATTGTCAGTTCATTAAA
CAGATTTTTACGACAAACACTGCTTGACGCTCCTCTAAGTATTATGTCAGAATTTTGAAC
AAAAGATAAAGCGACAAGAAAAATGCAAATTGCTGTGCACTTGAAGGCTGACAGCGCCAC
GTTACGAGGTGGCGGCTAGCTGAACCCACTCCGCGTTGCAGGTTAAGTCGATCTCATCGT
GTCGCCCAATTTAATCCGGGACGAACAGGGCGCGCCCCATTGGCTGA
>VvP24XY-516746#RC/Helitron_14666-20185 [forward] 5520 bps; scores=9:9 Multi_5'_ends:17329:9
TCTTATTTATAATAAACATACTACCAGTTTTAGTGTTAGAGTTTACTAGTTGTTGTTTTG
GTTGTATAAAATGCACTTGTGTTGAACCGTTCGAATTAAGCACCTACACTGATCAGATGG
AGGATCATGAGAGATGTGCATCAGTTAAAACGGGTATGAGACAAGATTGCAGTCCATTTA
ACTTGTATGGAGAGGAAGCAATATAGGAAGTGAAAGAAATATTTCAATGTGGCGTAAGTG
TCCAAGGGGAAAAAATCGGTATGCTACGATTTGCTGACGAAATTTGTCTTGTTAGATGAA
CAAACTGTGATGTACCGGCGAGTCGGGATTGCCACCAGTTACTATTTCTCTCTATCATTA
AAATTTTGTATATAAAATACTTTGTTCAATTTTGCCTGGGCGCCATGGAAGGAGTCATTC
CAGAATTTGCAATAAACATTTAGAAATATAATTATTTTCTTTTTTGAATTATAAAGGAAA
TTTATATTAATTTTATATACTGACACTTGAATTTATTATCAACATAAGGAAAGGTGATTT
AAATTAACTAACACATGTAACAAGAAAATTAAATCTAAATAATAAAGAAAAATTGATTGA
ATGAACAATGAAATGACAGATCATGTACAAAGTCCGACTAACTCAAAATAAAATCAGAGA
GCACACGTCTTTACAGGTTTTCGCTTTCGGGTACAATGCGCCAAACTTTGACTCGATTTT
TTCTGGCGGAATAAAAATTGTGTAATTACCATCTAGTCGATGTTTATGTTGAAGTCAGCG
CTGTCCGATCTTCTTCAATTTCTGTGCGCAACACACACAAAACAAAATTTAACACTGGAC
GAACACTTGCTTTGGAATACATTCGATGATTATTCTTTCGAATGGCGTCTCACTGGTCCT
GCTGCAATCGTCTCTTCAAAACGAGGGTTTTCGCGTGAAAAAAAAAAAAAAAAAATTCGT
GTCTGAGCTTATTATCAATTAGTAGCATTATCACAGGTACCGCTAATTCTTTGTTAGTCC
ATGCACACCTGCAAGCTACGAGGGAAGCGTGGCCTTGGGGCTTCCTCTCCACACATTCAT
CACAAAGAAGCACCTAGCAGCGTCCAGTAGAAAGACGAAGCAAAATTGTCCTTTTGGCGC
TCAATCATGTCTTACCAAACAGATATGAAGCGTCCCGAAAGAGGACCGCTTCAAAACTGA
GAATCTTGAGAAGTTACTGAATGGCATGAATAAAATACTGAAGGAAGATTTTGGACTAAA
TATAAATCGAAGCAAGAAAAATGTGATGAAATCTAGCAGAAATGACAACATTAATAGTAA
ATTAAATATAAAAATATAATCGGATGCAATAGGAGAAATAAGTGAATCCCGTTACGTAGG
AAGTAAAATTACAACTGATTGCCGAAGCAGGAATGATGTTAAAAGCAAAATAGCACTAGC
GAAAAGATCTTTCTTGAAAAAGGGAAATCTTTTAGTGTCAAATATTGATCTAAGACACAG
AATTTTTTTTTTTTTTAAGCTCTAGATGTTTGTAGCGCAGCACTTAATGGTAGCGGAGCG
CGGACTTTAGGAATATCATGAAGACGGAAAATTGAAGCATTTGAAATGTGGTGCTACAGA
AGGATGCTGAAAATTAAGTGGAGAGATAAAGTACGATTTGAGCGTGGATATGGTGCGCGA
TTACGATTCAACAGTGGCTAGTGCTGCAGTAATAGTGATAGCTACTTTAGTCAAAAGGGA
AATTAATGATGGTAGTGGAATAGAGTGCTCACTAATAGGCAGTTTTTTTTTAAACAGTAT
GATCAAAGAAGGAAGTGCAAATAAACTTTGCGAGATTGTTGTTCACTGACTACACATTTT
TATTAGTATCGATCCGGGGAAAAAATTTCGAAGAATGATGCAAATTTTCGAAAACCGATA
ACCTCTGAAGAAAGATTAGCCATAATATTGTGATAGTTTTAATTTACTATCCTGCAATAT
GTTTTTACTGTATCGAGTCAGTTGATATTTTTCTAAGCGCCTGTCTTTTCTCAAGTAAGT
ATACTTATTTCGATGCAAGCATCCTCTTTTTTTTTAGCGCATTATGATAAAGTTTATAGT
CCTTCTTCCACTACGTCGGATGCCTTTCATACTCTTTAATAAAAAAGGACACCTTTTCGC
TGTCCCAATTCATGATTAAAAATGGTCAGAACAAAGTAAACAATAACGAAAAACTCCCAA
ACTAAAATATAGTGGTTTTATTTGATTTCAATGCACAGCGTGTTTAAACGACGCAGACGC
ACGACCGTCCCGTCCACAGAGCATGCGGGGAACGGCTACACGAGCACGCGGGTAAGCTGT
ACCCGCCTTAAGACATGCGGAAATGGGTAATACGTCAGTGTTGGAGGCAGTCGAAGTAAG
AACTGTAGAGGAAGACAGAGAGAATATATGAGCATACAGGTTGTAAGGGGTATGTTAAGA
TGAAGAGTAGCGCAAGATAGGAAGAGATGGATGATTGCATCAAAGCAGTCGAGAGACCGT
TGATAGAAAAACAATTTTAAAAAAACTGATCTGATTCTGAGAAGATGCATTAGTAACTCT
CGCGCGTGGTATTCCGGACGATGCGGGTTTTGATCCCCGTCCGGCCACCTAGATTTCGGT
TTTCTATGGTTTTAAGAAGTCAATCCAAGATTACTAAAAAAACAAAGGAGGATACACGGA
CGCTCAAGAAGGAAGGGGGTGTCACAGCAATTTAGAAACCTTAGCTGAGGACGTATTAAG
AATTTAATGCGCGAGGTCTTCGATTTTCATTCCAACTCTCTCTCTAAGGGTTTCACAGAA
ACCCCAAAGAAATTTTTGTCGTATGTACGAAAAGTAAATTGTATCAACAGCAATATTCAA
GCACTAATTCGTGAAGGTTCCGAGGTTAATGAAAGCCGCGATAAAGCTAACATACTAAAT
AATGTATTCAAAAATTTATTTACTGATGACAATAAGGATGGTATTCCCGTTTTACCACAC
CGTGTCGAGTTGGTGATAGATACTGCAGGTATCATTAACCAATTATAGCTCCTGAAGGGG
GGAAAGCACCGAGCCCGGATGGAATTCCAGTAAGAGTATTTTCAGAGTATGCGACGGAAA
CCGGGCCATTTCTGTCTGATATATTCAGTAAACCATTAGAAGAGCGAAAAGTACCTTCTG
TCTGGAAAATCGCGGAAGTAACTCCGATTTTCAAGAAAGGTGATCGAAGTGATCCTGGAA
ACTATCGTCCCATATCTATAACATCTGTTTGTAGTAGAGTTATGGAGCATATTATATGCT
CGAACATCATGAATTTTCTAGATGAAAATTATTTGCTTACAACAATTCAACGCGCATTTC
GGAAGAAAAGATCATCTGAAACACAGCTGGCCCTATTTAAGCACGACGTAATGAAAGTTA
TTGAGGCAGGTTCACAAGTAGATGCAATTTTTTTATATTTTCAGAAACCCTTTACTCTGT
GCCACACAACCGCCTTTTAGCGAAGCTTCGAGCGTATGGTATATCGGATCAGCTTTGTGA
ATGGATAAAGGTTTTTCTAACTGGTCGGTTGCAGTATGTCGTCGTTGAAGGAGAAAGTTC
TAATCTAGATGTTACATCAGGTGTACCTCAAGGAAGTATTATAGGACCACTTCTTTTCTT
AATCTTTATAAACGATTTAGGAGACAAAGTGAAAAGGATATTTATATTATTTGCTGATGA
TGCGGTTATTTATAGGGAAGTAAGGAATTCGGCCGATTGCTTAGAAATTTAGCGTGATCT
GGATGTTATTTTGGCATGGTGCGCCGAGTGGCAACTTACATGAAATTGTAATAAGTGCCA
GACAATGAGCATTACCGACAAAAAAAATCCAATTGTTCAGTAATACGAGTTAAACAATTC
AGTTATTGATATGGTCGATTCTATAAAATATTTGGGAGTAACAGTACAAAGGAACATGAA
ATGGGACATACACATTAATTCCTTTGTAGGTAGAGCTAATTCTAGCTGCGATTCATAGGT
CGAATCTTGAAAAATTGTAATGAACAAACAAATCTCTTGTGCATCTTGTGGACTATTGTT
GTGCCATATGGGATCCGTTTCGTAATGGGTTGATCGAAAGTATAGAGAAAGTACAGAGAA
GAGCTGCTCGATTCGTGAACGCTTGCTACAGTCCTTATGAAAGCGTCACAGAACTTATTA
GTAGATTAGGCTGGGAGTCTCTGGTAGATAGACTACACACATTTCGTTTAAACTTATTGG
TAAATATGTGTACTCCCACTTTCACTTACGAGTGTAGTGAAATACATCTTCCACCAACCT
ATTTGAGCCGGAATGACAGGAAAGATAAGATTAGAGAAATAAGGTGCCGCACTGATTCTT
ATATGAATTCTTTTTTCCCTCTTACCATTAGGGATTGGAATGCACAACAAAGAGATTAGC
TTTGGTGCTGAGCACACTCTGCCACCCAAAATTTTGTTAATTGCAGAGTATATATGTAGA
TGTAGATTTAGATGAAGGGAAAGACCCTGAAGACCCGGAAAAAAAGAGAAACTTGACCCA
TAAATGTCGACAACAAAGCACTGATATATTTTTGTAGCACAATTAAGGAGATAGTGTCAG
CGACTTTTCACCGACTATTAACAACAATTACGTATATTTGTACTGTTTGCCTGTAATATA
GTCATTTATTACACAGTATCCTAGCAGACTATCAGGTGGGTAGAATAATATTCCTTAGAT
TCTGTTTATTCCTTGTGATTGTTATACTACGAAGCAAGTGTTCCTGCATGAATTGTTACC
TCAGTTCCTTCCTCAGAGAGTTTCACGCGTTCAATGTTTAAAATGCGTCGAGAAATCTTG
CTGAAGACACAAAATTCAGTTTGTTTGATTTAAACCGTCAATATTCGTTAAGGGACGTTG
CGTCATATTTGTAATGCACGCAGATAGAAATTAGCTAATCTAACCAAACGAAAAGTGTAT
AATGATGTTAAGATCAGTTTGCAAGTAGATAGTTTGATACATAACAAGATGAACAGCATG
ATAAAAAAATAGGAAATACGAGAACAGCTATATTTTAATAGCTACAAGAGTCCTTAGTAA
TACATGAGCTGCCTTTAGAAGTTGCTCGAAAAGAATACGAGCGTCGAGGTGACATTTTTA
TTTATGAGAGGGTGGTTCTCTAATGAAACATGACATGCAAAACAAAACAATAAACAAGCA
CAACTTGTAGAGGTAAACTGAACAGTAGGTCATGCATGACTTCCGTGTGAGTGGTGCTGT
AGGGCAGAGCAACAAGAAGGTAGCCGGCCTCGGTAGCGTATGGGCTCCGCGTGCCGAAGG
TCGCCGGTTGGAATCCGGCCGCGGGCATGGATGTTTAAGTGTTGTGTGTCTGTGTGAATG
TCCTGTCCGTTCTGTGGCGTCCTTACATTGGAAAAATACAATATGAATACTGGATGACGA
TGTTGTTTTGCTGTTTTTTGCATTGTTGGTATTGGTGTTTTAGGGCGCGCCAGCAGCTGG
>VvP24XY-524327#RC/Helitron_8726-9419 [forward] 694 bps; scores=10:13 Multi_5'_ends:
TCAATATATATATATATATATATATTTTTTGCAGGAGCTCATGTTATTACCCATAAAATA
TAAATAGTAAACATAATAGGTAATAATAATTAGAAGAAAGCTCCCAAGGGTTACTTTCAT
ATTTATCAAATTTTGAAGTTCTTGTTTTGTTTTATAGGGTTGATACATTCCGATATAAAA
GAAACGTGATTCCGCATTTTAACTTCAGGACTTCACCTTAGTCAACTTCTTATTGAACTC
TTAAAAGTCGAAGTGGCAGCATTACTGAGTCATCTGCCTAATTATACCCTTCTAATGTGA
TGCGTGCGACGCCTCTACATCTGCATCCAGCTTTCCTATGACTTTCAGCACGTCAGAATG
TGTTGCTGTAATTTGTAGTTTTCGAGGCGCAGAATGCTAAGCATTATCATTTGGGTTCAA
AGAAAACCGTTCAAAAATAGTGACAATATCACTCCACACCAAAGTCTTTTTTATTTTGCC
TAATTAATTGTATACTTATAAATAATTGTACTAATGTACGTAAATTAATTTGTTGTATCG
TAGGATTCCACAAGCCATAGTATGTATAGTCTTCGGGGTTAGAATAAGCTAGTATTGATG
TTTAGTGTTAAGATCTTTAGTGGTAGCGATTGGAAACAACTGAAAGCGCAGTGAGTTGAG
CGCCAATTCTAGTTATGCACGGGCACGTGTCTGA
>VvP24XY-529340#RC/Helitron_2577-14558 [forward] 11982 bps; scores=17:12 Multi_5'_ends:
TCGAGTACTATTATAAAAGTCTACAGTAAAAATTACCATACCCGAAACATAAATTACTTG
GAGAGAAATTATTACCTAGCTAAGGAAGAAGAGCTACAAAGACAACACTTTGAAATGTGA
GAAAGTAAAAAGCTAGAAATATCATACCGGAAGTTGCCAACATCAAAGTGGTCACTTCTT
TCAGCAATTTCTATTTTAGTGGGTCGCTAGGCGCTTAGTTTTAATTAACCGGCTTGTTAC
GGGTGCGGTACGCCTTGGTGGTAACGGTCGCCGATATAATTAAACGTGATTAGCAGCCTC
ATTAGGCGAGAGCTCCAATTAGGATCGACGCTCTCAGCCCACCAGCAACGCCTTGAAGCG
TTCAGAGGACAACTCCGTCCTTCACTGGAGCGCCGAGTGTTCAGAGATCCATTACTGTGT
GTAAGACGGTTGAACAGCAGATGGGCCTACCACAAAACTCCAAGAAGTCCAGCCAGACCT
GAAATAACGTGGCCGGTATAATAAAAAGGAAATCATCGCTTCAACACTGCATTTGCTTGC
CACTAGGATTTCAGATTGAGATTTTACTACTAACAGTAAGGTTACATGTTAAGTGTCCAG
TGAAATAACACCTGAGTAAACAGGTTCCATGTTTGCGACGGAAACATTTGGTGAAATCGA
TAAGCCAATTGTAGAATAATTTAACTAGATTATTAAACCAGAAAAATTTCAAATTAAAAT
TAATAGAGGACAAAGTACTAAGAACTGAATAATTATAGAGGTGGAAAGGGGTTCTAGTCA
TGTACACGTATTCCAGAGTTCGATCCCTCAAACCGCTAACTTCTTTCCTATTTTGTCTCA
TTTCTTTTCGCTTTTGCAGCATTAGTAAAGTGTTTTGAAACAAATTTACCAATTTATTTG
ACAATTACGCAAATGTTTGTCATATAAATCATGCAAATACGTGCACATCAGGAATATTCC
ATAAAAGATATCCTTCCACAGCTACATACAATTTTTGTTATTGATGTAGTAAAGCATATT
TCCTTTATATTTGTAAATTTCGATATTTCCTTCGTTAACTTTGAACTATTCCGTGCATAT
TTTATCATGTCAAAGAAAACAGGCGCTGGAAAAAAAATGTGGTGAATAACGAGTAGATAT
TTCACGATTATGTTGCAATATTTCGGATGCGTTTTGAAGCATTTTCATAACTATTTTTAG
CTGACGATAGAAGTACATAACACATGGCTGACATAAATGCGTACATTTTGGCGGTATCAC
TGTAACCATCCAAGTAACCTTTCCGTTTTCATTTGAAAGACTTGATCATAAACAGTTGTT
TCAACAAGGCCACCCCACGAACCGATCAATAACAAAAAAATTCATTCCTGACGTATGGTT
TAATGACAAACTCCAAAAAAATGTGAACAGTTCTTTCGTCAGCTTTGTGTATTCCTCAAA
GGAAAATAAATAAATTGGTGAACTTGTTTCACAACAAATTTGTAATACTACAAAAGCGAA
TAGCAATGAGAACAAAATTTGGAATAAATGTTAGCGGTCGGTGCGATCGAACCAGGTACA
ACCCGAACATCACTAGACCTCCTCAACGAGCGATGTAACGGAGCTCCACATCCATAAGTG
CGGAACTTTCTCATGAAATCTTACATCCACTTCCACAGCCGCAATTTTTAATGCGGATGT
ATAACGAAGGTTTTGTTTACATTGTAATATATATAATTCTTTTCTCTTTATATGAGATTC
GGCCCTTTGTCACTTAGCTAACAACAATGTTGTTGATTTTTTCTTACGACCTTGCAATAA
TAATAACGATGAACTGAATGGTGATACTGTCTAAGCGACAAATTTAAAGATTTGAGCTTG
CAGGTAAAGTAAAACGGACCTAGTGCGACAACTGAAAATATCATGCGATGGATAAATGAA
TCAGCCGACGCAGCTACACCTCCACAGTGAGGAACCCAACGGTGACGCTCTAAACAGCTA
CCGCCGCACGAGGCCATCCTTGCCAAAAACAACCTCACTACGGAGTGGCATGCCACGAGA
AACCCCGCCACAAAACGACGCATAAATCAAATGCAGAGGGAGATGAAAGCAGAAGTCCAG
AAGCATAAGAATAGTGACTGGGCAGGTCTACTGAGACCGATTAACACTGACGACGGGTCC
GCCTGGAACCTAACAAAGCGATTACTGAGAACAAACAATAGGCTCCAGCCTCTCTCTGTG
GGTACCAGCATTATCTGTGACCCAACAGAAAAGGTGGAAGTCCTAGCGGATGTCTTCGAA
TTCAACTTTCGACCTGTTACAGATCATCTGGACGTAGATCACATAAGGTACGTCGAGGAG
AAAATACAAAGATTTATCTATGTAAACACTCCTGCTTATGACATCATAGACTCCATCACG
GTCGGTGAAGTAGTTGCGACCATCAGACAGCTACCTTCCAACAAAAGTCCTAGGCATGAT
GGGATTGGTGCACCACTGATTATGCAACTACCGCCTCAAGTCATAGAATTCGTAGCCTCA
ACATTAATCAAGTTTTGACTACTGGCAAATTTCCCAACATTTGGAAGCAAGCGGACATAG
TAACCATTCCAAAATCAGGCAAGGATAGATCTCCTCGATCGTATCGCCCCATTAGCCTCC
TGCCCGTCATCTCGAAAGTGTTCGAGAAGTTTTTCCACAAAAGGATACGTCTCTGCATAC
ATCAGGAGTGCCTTCTGCCAGACGAGCAGTTTGGCTTCCGCAAGAATCATTCCACCTCGC
AACAGATGCTTCGACTCACAGACTTTGCATTCGCAGCGGTCGACAAAAGAGAATATTTTG
GCACCATTCTTCTAGACGTTTCACGCGTGTTCGATTCTGTGTGGCATCAGGGATTATTGT
ACAAACTTATTGTGCAGGGAATCCCTATGTCACACATAAAACTGCTCATAAACTACTTAG
AGAACAGAACATTCAGAGCGCTGTCTGAAGATGCAGTATCCTCAATCAGAAACATCATTG
CCGGTGTCCCGCAAGGCTCCGTTATAGGCACTGTGTTATATAGTCTGTATACGGCTGACA
TAGCACGGAACAAGTGGAAACCGCATTATACGCGGACGACTCGGCGATGTACACGCGTAG
TATCAGACCAATGTGCGGTCAAAACTACAAAGAGCCTGTAGCAATGTCAAAAACTGAGCC
ATAACGTGGCGCCCAGCTTTCAATGCCACTAAAAGTCAAGCAATAATAATCTCCATACGA
AACGTGCCACAGTCGGTGATGCTTGATCGAAGACTAACATGAAAGAACCACATCAATAAT
CTCAGATCGAAAGCTGAAGCAAGGATCCAATTCTCAACCCCACATCTACTCCACCAGCAT
ATCAGACTATACACATCGCTGGTCAGACCGGTGCTAGAATACGCTGGTGTGATGTGGGGA
AACGCCGCGAACACACACATCAAAAGGCTTCAAACGGTGCAAAATCGGGCTATCCGGTAT
GTTTACAAACTGCCGAGGGACACAAACCTTGAAACAGCGATTCAAACAGCCACCACATTC
TACGACAAATGTGCGCGGTCGGAAAACCGACTCGTAGCCTGCCTTGGCACAAACGTACAC
TACAATGATAACATTAGGTGGCCATTCCACCTTATCTTACAATGAACTACATGGAGCTGA
CAACTCCAATTACGCCACACCGTTGATGAAACGTGTAAAAACCTAAACTAGAAGGAGATA
CGTTCAAATGTAAACACTTCCCCTCACTCCGGGAACAATGACACCCGGCTAAAGTTGTCT
GTCTAGTGTTGTCAGTTGTATAGATCAGGCGCAATGAACGCTCTGTGGGGAAAAAAATAT
TCTCTTCAGGGAATGACTCTCCAGTGCAGGTAAAGGAATATTGATTTGACTATAATAACT
AGGCATATATTAGTTTAAATGAGGTAATATGTAAAATAAAATATTTATTGAAATATTTCT
TGAAAAGCTCTTTCATCCTCGAGGAAAGAGATTTAACACAGCATTTATAGCAGAAAAAAG
AAGAAGTGGCCGATTTTCAGTTGACGTTTGGAGCTTCATAAGCTCCCATGGAGCTGGACC
TCTGTGGAGAATTGAAAGACACTTAACCGCTCGTCAGTATTGGAACATACTTGAGTGTGT
TATGAAGCCCAGTGTGGAACTGTTTTTCGGTGAAGAAGACATCTACTTTCTGCAGGTTAG
TCGCAGAATAATTGTTATTCACTGTGTTCCGCAGTAATGTATTCAAATGATCCCTTTAAC
GGTGAAATTAATTTTTGAAAGTATTCCCTAATATAATCTCTCCTTTCTCAAATGTTTACC
ACACTGAATAATTTCAGTTTGTGCCATTTCCTATTGAACTGTCGATGTTTAAAATAAAGT
AAAAATATTCCAATTCAAATTAAACATGGCATCCACCTCTTTCATAAGAAAGTTTTGCAG
TGCGTTGATGCTCTCCTTCTCGTCCGCGTGGTTATCGCATCCTCAGGGGCGTAGCTACCA
TAGGGCTAGGCGGTGCAGTGCACCGGGGCCCTCACGCTCAGGGGCCTCCCAGAGAGCAGC
TGAGGGGCCCCAAAGCGCATTCCAGGGGGCCCCCTAGTGCAACTCAGAGGGCCCATGGGC
CCCCAAGCACAGCTCAGAGGGCCCCCAAGCTCTGCTCAAGGGGCCCCTACCAGCAACTTG
GCAAAGCTAAAAAAGTCGCCCATCATAATTTTATTTTGCACCGGGGCCCTTGTTGACCTA
GCTACGCCACTGTGCATCCTGGTTATCAGAAATAAGAAAAATCAAACAGAAAATTTTGAC
CTTAAAGAAGGAATGCGGCTTTCGGCTGAACTGATTATGATAATTTTAAAGAAGCCTAAG
GCGATCTCGTAATTAATCAAAAGAGCAACAACCCAGCTACTAGCCGCTGAAGCAGTTGAC
TGTACCTTGTAGGAGAGCGTCGGCAAAAGCTGCCCCAGTCCCCTCTGCCTGCAATGAATC
AGTATTCAGTACTGAGGAGGAAACTCTTTGGAGTAGAAGCGGCAGAGGCGTAGGTAGCAC
TCACCGCTCCGCTATTCCATTCTGACGAGACGTTGAAATAGCATTCTGAGCTCTAAGTTT
TTCTCCATAAACACCTCATAGCACTATATGTTTTATATGCTTGGTGGAACTACTACATAC
AATGTTTCACAAAATTTCGATCATTGCTTTGTATTGTTTGAACACCTATGATCAATTAAT
TTAGAGCAAGAAAACTTACTTTAGCGCATATTCTGCAGAAAGAAATGTTATTAATTTATG
TAAGTATTGCAGGCCATTTCTTGCACAGTTGCTTGTTAAACTAATAATTAGTCTTTAATA
CCCACGCCAATACAATTGTTGTTGGATGTTATTTATTTCACGGACTCCTTTCGCCTCTCG
TCGAGATATCTTCAGCGTACAATGTTTTCTGTAATATTTTGAACACAATGATTTTTTTTT
TTACATATAACGAAATCATTCTTATATTTAGCAAGCATAATATGACTTACATTTACATAT
CGGTTTTGAATTTTCAAGCAGGACGTATTGGTTACAAGAGTGTAGTAAGGTAGGATTCAT
ATTAAAACTTACATTTACATATCGGTTTTGAATTTTCAAGCAGGACGTATTATTTACAAG
AGTGTAGTAAGGTAGGATTCATATTATAACTTACTTTTACATATCGGTTTTGAATTTTCA
AGCAGGACGTAATGTTTACAAGAGTGTAGTAAGGTAGAATTCATATTAAAACTTACATTT
ACATTTCAGTTTTGAGGTGTGGTTGTTGGTCGCCTGTGACCTCAATCAGCATGCAAATAA
TTACACAGTTTGGACAATATGAATCCAACTTTGAAGTCAACTTTGAAGCACATTGTCAAA
ATTCAGTTTTAGTGTGCGCGATGTAGCAGTTAATCTATGTTTTAAGAATCTGAGAAGCAC
TTAAATTAATAGGTTACCCTGTAAATTATTATCCAACAAAGGAGCCTTATAACAGAAATT
AAAAGATACAAAATGTTCAGTTTTTGCAACGAGAAATATCTTGTCCGAAATACAAAACAA
TAACTCAAACCAATCCGCTATATGGAACACTTTTTGGCCATTTAAAACTCGTTATCTTAT
GCGATTTATCACAGATAACGATTTACAAAAATTTTCACTTTATTTGTTAAAATAATATTT
CGTTGCGTCGTGTAGAGTTTTCTTACTTGTTACCGCCATTGTAATACGCCTGCGGCTAAA
AAAGTGCTTCCCTGGAACTGATGTTATCGTTGTTGTTGTTCGGGCTTTAGAGCGCGTCAA
AATCGAGGTTATTAGCGTCCTGACTAATACCTGTAATGACAACGTGGCATAAAACTCAAT
TGCCGTCTGTGTGGCAGACAGTAAAGGGGTCGACAACACAGACACCAGAATAATGTTGTT
GTTAGGGATTAAGGACGCGTCAAGGGCGTGGTCACTAGCGCCCTCACTAATACCTGGAAT
GATAAAGGCATAAAATATAATTACCGTCTGTGTTGCCGACTGTAAAGGGGTTGGCCACAC
GGACAGAAGAATTAAATAGTATACTGAAATACTAACTGAGATACCGGCTGCATGACCAAT
TGCAAAGAGGTTGGCCACACAGACGGCAAAGTAGAATATAATACAGAAACTATGGCTGTA
TAATAGACATAAAAGATAAAAATACAAAAATTGAATGGTAGGCTGTAAAGGGGCCAACCA
GATCAAAACAATGAACTGCCTAACTAGCTATAAAAGGGAAAGCCACGTACAACAGTCAAA
CACATTAACAGTACTTGGATTGCTGATAGTAAAGAGCCATCAATTCATTCTAATACCCGA
CCGGCCAACACTCAAAACTTTAAAACCTTAGCCACGTTGTCACTGTCATCGTTTAATATA
AGGGACAGATCGTTGACCAGGCCAACGTCTGCCCTTAAGTCTAACAACAACACACAATCA
GATAAAATGTGGCGCACCGTTAGAGGCACGCCACAGGCATCACATTCCGGTGGGTCCCCC
CTGCGGAGAAGAAAGTTATGCGTCAGAGGACAGTACCCTATACGGAGGCGAGTGAGGAGA
ACTTACTCCCTCCTCGCCCGCTGGAAGCAGCTGCTCCACGTCTGAACGGTCGGTTTGACC
AGCCGGAGCCTTATTATACTCCACTTCCAGCCACTGCCCCTGCCAAACGTCAAAAATATA
TCTTTTCACCGCCGAGGCAAGCTCAGACTTTGGGACCGGATCAAAGTCAATTCTGACCAT
GTTGCAGGCTAATTTGACAGCTTCATCAGCTGCCTCGTTCCCCCTGATTCCCACATGGCC
CGGTACCCAACAGAATGATACCTCATAAATGAATGTAATTTTTCTCGATGTTGTTTATTT
ATAAACGTTTCTCGGGAAACAAACCGAGTAATATTGTTATTAATGCACAATATTTCGGCG
ACTTTATTCTCCGTCGCCATCTTCAGGTGCAGTTGCAAGTCTTGAAGTCAGCCTTGAGCG
TGATGAATGATACCTCCTTTCCAGGGCGGATCCAGGGGGGGGGCTAAGGGGCTAAAGCCC
CTCCCCCCCCACCAAAAGCATTTGGATCAATCCCTGACAAATTTCACATTAAACCTCATA
TAATCCTACTTACTAGCTGATAGTAGTGTACTACCTACTGTACAGATTTCATCGCATATC
TTACTTAATCCATTTTAAGGAAGATCAGTATTTTTTTTTCTTCAGCTCTTATTTTGTATA
TAAGTAAATTTTTACGTGACGAGTTTTTAATCTGCGCGCCACTCGCATCACACCACCCGC
CCGCCAGCGTTGTGGTCACACGTGGAGGATATAACCGCTCTGATGCCATTGAGTATGCTT
TGTCGAATCGAACACAATAGAATGCGCATTTGAAGTGTGTTTTAATTATTATCGCCGCCT
GGTTTTGTTTGTTTCTATCAAAGTTGTTAAATATGACATCGAAACGCAAGCAAAGAGATC
TTCCGTCATTTTTTTTTTACCGAAAATAAAGAAAGAAGACGGCGAATCGACCGAAAATCA
ACCAATATTTCATGGAAACAGTGTCAGCAAGTTATCATTATCAACTCACGGTTCATCAGG
TACATCCTTCTTATTATTTTGTATGAACTTAAATGAAATTAATATAAACACAGTTAGTCG
AGTTTGTGACTTTATTCGTAAATAATGTAATATCAATCATCGATTTTGTTGGGTTTCAAT
TCTTTTTAAACTAGCTTTCTTTCCGCGCCCATCGCAATCGCCGTGAATTTAATAGATTTA
TACGGCGTTATTCACCTAAAATCGGTCATTTAAGGAGTTAAAGTATTTATCAACAAGAAC
AACTTTTACTAAGAGAGAAACTTTGAAATCGCGAAGAAAACTGTTCTGTTTTTGGTTGAG
TAGGTCCATCTTTTGTATGGAATAGCTGGGTTTATTTTCTCGAGATTTCAAAGTTGATAC
CATTTTAAAAGAAAAGATGTTCATATTGATTTATTAATATTATTTTATCCCCTTAAAGGA
CTATTGGCCATTTATAAATAAACCTGGAGAGTAGTTCTGTAGAATTAGTTGTTTGTAGGA
TAACCTGACCACTGACTAAACAGGATACAGTGAATGAATATTCTGAGAAAATTGTTTAAA
AATAAGGTAATTTCTTTCTCTGCAGCCTTTAGTTTGGTATCACTGGCTTTCTACTTCATT
ATGGAACCTAAGTTGCTCTTGATTGAATGTAAAGTCACATTATCTTTGATGGTTGTTGTT
GTTGTTATTTGGGTTTTAGGGCGCGTCGACGACGGGGTCATTAGCGCCCTAGCAACAACC
AGGCGTGACAACGTGGCAAAATTGCCGTCTGTGTGGCCGACTGTAAAGGGGTCGGCCACA
GAGACAGCACAATAAAATACTAAACTACTAACTAAAATACCGTCTGCGTGGCCGACTGTA
AAAAGATCGGCCAAACAGACGGCTACATAAGATATAAAATTGAAACAAGGCAATAAAATA
TAAAAATACATACATTAAATGGTTGGCTGTAAAAGGGCCAACCAGTTTAAAATACAAGTT
AGCTGGCTGGCTGTAAAAGGGCCAGCCATATAAACAGTGTCCCAAGTAAGAACTATACTT
GGATTGGTGGTTGTAAATGGCCACCAATCCAATTAAAAAACCTAGGCCGGTCTGCCCAAA
ATTTTGGGGACAAGACCGGCCAAGCAACAAAATTTTAAAACCTTAGCCACGTTGCCACGG
TCATCGTTTAAAATAAGGGACAGAACGTTGGCTAAGCCAACGTCTGCCCTTAGATCTAAA
AACAATACACATTCGGTTAAAATGTGGCGTACCGTCAAAGGTACGCCACAAGCATCACAT
TCCGGAGGGTCCTCCCGGCGGAGAAGAAAGCTGTGTGTCAGAGGACAGTGCCCTATGCGG
AGGCGAGTAAGGAGAACCTCATCCCTCCTCGCCCGCTGGAAGGAGCTGCTCCACGGCTGA
ACGGTCGGTTTGACCAGCCGGAGCTTATTATGCTCGACCTCCAGCCACTGCCTCTGCCAA
ACGTCGAAAACCATTATTTTCCCCGCCGAGGCAAGGTCAGACTTTGGGACCGGATCAAAG
TCTATTCTGACCTTGTTGCAGGCTAACTTGGCAGCTTCATCAGCTGCCTCGTTCCCCCTG
ATTCCCACATGACCAGGTACCCAGCAGAATAGGACCTCCTTTCCACAGGACTGGAGGGAA
AGGAGGGCGTCCTGGATGTCCTGGACTAGACGGTCTGCTGGGTACATAGTTGCTAACGCC
TGAATACAACTGAGGGAATCACAGCATATGAGGTACTTCATATGACGGCGTCCCTTCATA
TGCTGGAGCGACTTTAGTATGGCATAGCACTCTGCAGTGTACACGCTGCACCTGCTATCC
AGCTTGTATTTGTAAGTCGCTCGAGGGAACACTACGGAGCAGCCTACTCTGTTAGCCTGC
TTAGACCCATCCGTATATACCGGGGTAAAATCCTGATACTGGTTTAAAATGTCGTTAAAA
ACTCTGTTAAAAACACAGTCAGAGGTAGACAGCTTGTGGAACCTTGACATTTCTAAAATC
GTTCTGGGCCTCTTTAAAAGCCAGGGAGGAGATTTACTCCAACCCTGGTGATAAAAAGTG
GGAAAATCGAATCCGTATTGTTCAAAAATAGCCTTTGTACGGTAGCTGAACGGTTTAGTG
GCTCTATGCCGGTTGGTATAGAGCCGCTCGTAGTTGGGATGTAGCACTATGTCGTACACG
GGACTGCCAGGAGTTGTGGCAACATGTACATAGTGTCGCACCATGAGGAGATGCCGCCGG
ATGGAAAGCGGCGGCTCACCAGACTCAGCACAAATGCTGGGTATTGGGCTTGTGCGATAG
GCACCCGTGGCGAGTCGAATTCCAGCATGGTGGACACTATCCAACATCCGAAGATAGCTG
TCCCGTGCCGAACTGTAAACAGTACACCCGTATTCCAACCGCGACCGTACAAAGGCTCGA
TAAAACTGTAGCAGGCAGGAGCGGTCGGCACCCCACGACCTGCCACACAGACATTTTAAA
ACGTTTAAAGCTTTCAAGGCTCTGGCTTTTACATCTTTAAGATGTGGCAGCCAGCTTAGC
CTTGCGTCGAGAATGAGGCCCAGAAACCGAACAGCATCAGTAAAATGTAAAACGGTGTTC
CTCAGGGTAAGGTGGGGTTCAGCTAAAAGACTTCTGCTACGAGTAAAAAGTACACACCGG
GTTTTCTCGGCAGAGAAACGAAAACCGGTGTGCACTGACCATTCATCCAGTCTGTTCAGC
GCGAGCTGCAACTGCCGTTCCGCGCTTCTCAGACTGGACGATGCAATAAAAATTAAAAAG
TCGTCCACATAAAAGGATAGACCAATGGGACTCCTTATAATGGCTGCAATGCTATTAATA
GCGATGGCAAAAAGTGTTACGCTTAAAACTGATCCCTGAGGGACACCATTTTCCTGTATA
AAAAGATCCGACACTTCACTACCGACTCGGTACCGGAAGCAACGACCAGATAAAAATGAT
TTTAAAAAACGGGGTAGGTTACCCCTAAAGCCCCATTCATGTAACTGTTTTAAAATCACA
TGCCGCCAGGTAGTATCGTAGGCCTTTTCAAGGTCGAAAAAAACACCCACCAGGTGTTGG
CTGCGGATGAATGCGTCTTGTATGGCCGCTTCCAGCAGGATCAGGTTATCCAAGGTGGAA
CGGAACTTCCTGAATCCACACTGAAAGCGGCTCAGAAGATTACGGGATTCAAGACACCAG
ACGAGGCGGCGATTCACCATCCTCTCCAGTGTCTTCCCCACGCAGCTAGTCAAGGCAATA
CTACGATAACTACCGGGCAACAATTTGTCTTTTCCAGGTTTTAAAATAGGTATGACCGTT
GCTTCTTTCCACGAGTCGGGGAAGTGTCCACCGGTCCAAATATCGTTAAAAATATCCAGA
AGGTACTCTTTAGCATCATTATTAAGATGCCTCAGCATCTGGTACTGGATCAGATCAGGC
CCTGGAGCAGTGTCTTTTGCGCTGTTCAGTGCAGACTCGAGCTCCCAAAATGTAAATGGC
CTGTTGTAGGCTTCTGTATCCGACGAATCGAAACACAGCACACGTCTCTCGGCAGCAACC
CTTCGTTGCTGGAACCGAGGATCGAAACTGGCAGATGAAGTGATGGCAGCGAAATTCTCC
GCCATCAGCTGCGCTATGCTTCGTTCGTCGGTAATTATACGTCCTTGATCCAGTAATCCA
GATACTGGTGGGCGGGAGTACCTTCCAGATATACGGCGGATGGACTCCCATACTTTGGCT
GATGGTGTGGAACGATTTATTGTGCTCACAAAGGTCTGCCATGACCTTTTCTTGCTCTCC
TTAATAACACGACGCGCCTTAGCTCTGGCTATACGGAACGCTGCCAGGTTGTCGGATGTA
GGGTTCAACCTGAAACGCCGCAACGCCCGTCTGCGACCCTGA
>VvP24XY-533065#RC/Helitron_3421-7147 [forward] 3727 bps; scores=11:10 Multi_5'_ends:
TCTTTACTACTAAATAATTCAAGCTTACCGAATTTTAGAAAAGCATGTTGATATTCTGGA
TTTTTTTAAAAATATTTTGAATGGTGTTTATTTTCCTCTCTTGAAGAAAGAAGGATTGTA
ATCACATCCTGTGATAGCACGAAATCCCATCCATGCGAAATCCTGGTAAGCTTCTATACA
AAGATTGTCCTAAGTGCTTGTAGATCTTGGTCAAATCAATATATCTTTGCTTTTTTCCAT
TTCCCTTAAGTATCCAAACGTGGGAATTATAATTTTACAGATGATGCATATTACCCAGAA
TTATGTCTGGAACATCAGTATCAGAACCATGGAGGAAGGAATATATGGAGATGATGCTAG
GGACCTTCACCACGTACGGGAGTGAAACCGGATACAGAGAAGTGGGGAGGGGAGGCCGCC
AGATTGCTTGGCAGGAGAAACACAGGAAATAGGCTCTAAAACCTCAAGGGAATCATAAGA
CAACCGTGGTACCGCAATTTGATGATGGATTATTATGTCACTCGACGAGACACATCAAAA
ATAAAGAATAATTTTTTTCGATATCTCGCTTAGTTACGAGATATACTGTCTCAAAAGTGA
AGTTGTTAGGTTATGAGGAGATTAAACAATAACCGTGGCGCTGCAATTTGATGACGAATT
CTTATGTAACTCGATGAGAGAAACTGAAGGTAAAGAATAAAAGTTTATGATATCTCGCTT
AGTTCGAGATTTTGTACCTTAAAATTGACATGGTTAGGTTGAAATGTGGCCTGGACCAGA
AGATAACTTTCGCCATATCCATATTTGACGATGAATTCGGATGTAACTTAATGAGCAGGT
AATTCTTTTTAACTTGAATAACAAACTGTTTATTTCTACAGTCATTAAATTTTAGTCGAT
GTTCAAACAGGTTATATTTTCACATTGACTGGTTGGCTGTAAATGGGCCAACCAGGTAAA
CAAGGTCACAACTAAAAACAGTACTTGGATTGGTGGCTACAAAACTTTAAAACCTTGGCC
ACATTGTCACTATCATTGTTTAAAATAAGATCGTCTGCCCTTAAGTCTAAAAATAAAATA
CAATCAATTAAAATGTGACGTACCGTCAAAGGTACGCCACAAGCATCACATTCCGGTGGG
TCCTCCCGGCGGAGAAGAAAGCTGTGCGTCAGAGGACAGTGCCCGATACGGAGGCGAGTA
AGGATAACCTCATCCCCCCTCGCCCGCTGGAAGGAGCTGCTCCACGACTGAACGGTCGGT
TTGACCAGCCGGAGCTTGTTATGCTCAACTTCCAGCCACTGCCTCTGCCAAACATCAAAA
ACAAATCTCTTCGCCGCCGAGGCAAGGTCTGACTTTGGGACCGGTTCAAAGTCGGTTCTG
ACCTTGTCGCAGGCTAACTTGGCAGCTACATCAGCTGCCTCGTTCCCCCCGATTCCCACA
TGGCCCGATACCCAGCAGAATAATACCTCCTTTCCACGAGATGTCCTGGACTAGACGATC
TGCTGGATATATATTTCCAATGGCCTGAATACAGCTGAGGGAATCACAGCATATGATGAA
ACACTTATCGCGATTTCCTTTCATATGCTGGAGCGACTTTAGCACGGCGTAGCACTCGGC
AGTAAAAACGCTGCACCTGCCGTCAAGTTTATATGTGTAAGTCGCTCGAGGGAACACGAC
GGAGCAGCCAACTCCGTTAGCCTGCTTAGACCCATCCGTAAATACCGGGGTAAAATTATG
ATGCTGGTTTAAGACATCTCTAAAAATTCTGATAAAAACATTATCCGTGGTACACAGCTT
GTTGTGCCGCGATAATTCTAAAATCGTTCTGGGCCTCTTTAAAAGCCAGGGAGGAGATTT
ACTCCAACCCTGGTGATAAAAAGAAGGAAGCTCGAATCCGTATTGTTCTAAAATTGCCCT
TGTATGGTAGCTGAACGGTTTAGTGGCTCTATGCCGATGGGTATAGAGCCGTTCGTAGTT
GGGGTGCAGAACTATGTCGTACACGGGACTGCCAGGTGTTATGGCAACGTGTAGGAAGTG
TCGCACCATGAGGAGTCGTCGGTGGATGGTAAGCGGCGGCTCGCCCGAGTCAGCACAAAT
GCTGACAATGGGGCTGGTGCTATATGCACCTGTGGCGAGCCGAATTCCTGCATGGTGGAC
ACTGTCCAGTATACGAAGATAACTGTCCCGTGCCGAACCATAGACAATACAACCATACTC
CAACCGCGACCGTACAAAGACTCTGTAAAATTGTAGCAGGCAGGAGCGGTCAGCGCCCCA
TGACCTGCCACACAGGCATTTTAAAACATTAAGAGTTTTAGAGGCTCTGGCTTTCACATC
TTTAAGATGTGGCAGCCAGGTTAGCCTAGTGTTTAAAATGAGGCCCAGAAACCGAACAGT
GTCAGTAAAACGTAAAACGATGTTCCTCAAGGTAAGGTGAGGCTCTGGTAAAAGAGTCCT
ACTACGACTAAAAAGTACACACCGGGTTTTCTCGGCAGAGAAACGAAAACCGGTGTGCAC
TGACCATTCATCTAGCCTGTTCAGCGTGAGTTGTAACTGCCGCTCAGCGCTTCTCAGGCT
GGATGATGCAATAAAAATTAAAAAATCATCCACGTATAAGGAGTACCCTATTGGACTCCT
TATAATGGCTGCTATGCTATTTATAGCAATTGCAAAAAGGGTCACACTTAAAACAGATCC
CTGAGGAACACCGTGTTCCTGAATAAAAAGATCAGACACTTCACTACCGACTCGGTACCG
GAAGCAACGTCCAGATAAAAATGATTTTAAAAAACGGGGCAGGTTTCCCCTAAAACCCCA
GTCATGTAATTGTTTTAAAATAACATGCCGCCAGGTAGTATCGTAGGCCTTCTCAATATC
GAAAAATATCCCCACCAGATGTTGGCTGCGGATGAACGCATCCTGTATCACCGCTTCCAG
CAGGATCAGGTTGTCCAAGGTGGAACGGTACTTCCTGAATCCACACTGAAAGTGGCTCAG
CAGATTACGGGATTCAAGACACCAGACGAGGCGGCGGTTAACCATCCTCTCCAGTGTCTT
CCCCACGCAGCTAGTCAAGGCAATACTACGATAACTACCTGGCAACAATTTGTCTTTCCC
AGGTTTTAAAATGGGAATTAATGCTGCTTCTTTCCACGAGTCGGGGAAGTGTCCTCTGTT
CCATATACCATTAAAAATATCCAGAAGGTACCCCTTAGCATCTTTACTAAGATGCCTCAG
CATCTGGTACTGGATCAAATCAGGCCCTGGAGCAGTGTCGTTAGCGATATTCAAAGCCGA
CTCCAGCTCCCAAAATGTAAATGGGCAGTTGTAGGCCTCTGTATTCGACGAATCAAAGCA
CAGCGGGTGCCTCTCGGCAGCGACTCTTCGTCGCTGAAACTGAGGGTCAAAGTTAGCGGA
CGAAGTGATGGCGGCGAAGTTCTCCGCCATCAGCTGCGCTATGCTTTGTTCGTCAGTAAT
TATACGACCTTGATCCAGCAACCCAGATACTGGTGGGCGGGAGTACCTTCCAGATATACG
GCGAATGGACTCCCATACTTTCGATGAAGGTGTGGAACGATTTATACTGCTCACAAAGTT
CTGCCATGACCTCTTCTTGCTCTCCTTAATAACTCGACGTGCCTTAGCTCGGGCAATACG
GAATGCTGCTAGGTTGTCAGATGTTGGGCACAACCTAAATCGACGCAACGCCCGTCGGCG
ACCCTGG
>VvP24XY-533259#RC/Helitron_3298-7956 [forward] 4659 bps; scores=8:7 Multi_5'_ends:
TCATACTTAAAAAAATAAAAAAATAAAAAAAATTGGGGGAGCACCCAAACCCCGCTTCTC
CAAGCATGGTGACCTTCCTCTTATCTACTGCTTACCTCTGCACATGCATTAAGTTAGTAA
TTCGATAGGTGATAGAAGATTTAAACTTCTAGTATATGTTTTCAAGACATTTGCTTTCGG
GGGTTAAGCTAATTAACTATCTAATTATTTTATCTCATAGATTTGTTACATGAATATTTA
TAATGAAATATGAAAAGTATATAATTGTTAATATTTGTCCTGTAAAAATATATGATTCTT
CTACTGGTCGTTTACCAATTCATGTTAATATTTGTAAATAAAATAAATGAATTACAACTA
TTGCGGCAATAATAAAGGGTAGTACAAAATGAAATGTAAAGAATCGATTTAATGTGGCAT
TATTAACTGCAAATCCCCCTCAAATTCATTGAACTAAATCTGTTCCAATATATGGGATTG
CTGATAATAGGTTGGTAATTGAACGGGATTGTGATGTATTCCATGCGTACAGGCATCCAC
CAGTTTACATGGGTCCATCGGATAAGATAGACAGAACTTTTGAAAGAAGAGAAAGGCCAG
AAGGAAAAAAGTGTCAAGGTTTTACTCCTGGAAAAAAAAACCTCTGAGGGAATAAGAGCG
GCTAGCTAAGATACTGCCAGTACCGCGACAGATTCTATGCTACAAGGTTTCGATGTATGA
GTGATTAGTTAGTTTTGTTAGGATATGGTATCATGCAACAACTTACAGCTTGTCCACACA
CCGTCGCTGCCGTTGAGATAATCCTGGGACATGCCGAATCGTTATAATTAGTAACAGCTG
TAAGGAACATGTGATATACATGTTGGTGAGACGTGATTCGCAGAGTGCAACAGCCGCAAC
GCGCAGAGCATTTCCTCATCCCGGGGGTACACGGTAAGGGTTTCGCCGACGATGACAGCC
ACAGTGCTGCTAGATGACCACCCCCGACTTGCCTGAGCTATAGGATGATGACGGAGACCA
CCGCCACGACCACCCCCACCAGCACATGTCATCGCTGCCGGGTAAGACAACCCCACCACG
CTCATTCCATATTGGAGTAGGATGAATCGCGCTAGCCTGATACGCTTGAGGGCACCTCCG
CGGTGCTTACCACGCCAGATACAGTTATAGTATTATATGTGGATTGTTTTCTTCTTGTGC
CTTCTGCACCTGCGATCACACTGTAGCCACTTTCCTTAGCCCAGTGACTACTTTTGAGGT
TGATTAGGGAATGGGACCCTAACCCCAGTGGCCCTTGATGCAATCGACAGATTTCTTACT
TGTTTATGTATTAGTTTTTTCCTATCCGTTGAGCAATATTTTCGGCCGTGGGTGTTTAAA
TCTGTGGTTGTGATGGTAACTGCCTATAGTGGGTATCAAAGGATTTCGCGACATTTGGGA
TTTCCCGTACATGTTTATGGCAAGCTTCTTAATTACTCGCTGTATTGGCTCGAGTCGGAA
ATCTCGGTGTAAGTCTGTTGTTCGTGTTCCCCAAGGAGCATTTGCTATGATCCTGAGTAC
TTTGTTTTGAATTAATTGCAGTCTCTTAATGTGAGACTTAGCGGCGTACCCCCAGACCGG
AACTGCATACGTCATAAGTGGCCGAATGAGTGCTAAGTACATTGTTCGGGCATTACCTCG
GTGTAGTGTGCTTTGTCTGTTTACCATAGGGTATAGTTGCTTGAGTCTAATGTTTGCTTT
ATTAACTATATGTTCTATATGGAGCCTCCATCTTAGCTTCGCGTCAAATTTGACTCCAAG
ATACTTAACTTCGTTCCGGAAATGTATAGGTTCATTGTGTAGTGTTAGCGGTCGACAGTG
TTATTGAATGCGTTTTTGCTTAGGTCTTCGTTTAAATAGGAGTGCCTCGCATTTAGCTAC
GTTGACTTTAATTCGCCATCATGTGCGCCAAGGTTCGACAACGTTAAGCGCGTTTATATG
AGATGGTTGCCGTGACTGTGCAAAATAGGCGGTATCGTCAGCATGGCTTGCATCGTTTTG
TCTGTGGTCGGAACTTTATTGACTTATTCTGTGAAGAGCGGAAAGTCTATTATACTTCCT
TGAGGCACTCCTCCTTGTATCTTCTGAGGTGTAGAGTTCTTGTAGTCAATGCAGACGTGG
AATGTTCGGTTAGGGAGGTACGAGTGTATTAGGCGCACCAGTCCGTCCGGGAATCCGTTG
TTACTGAGTCTACGAATGAGGCCATTGTTCCAAAGATGATCAAACGCCTTCTCGATGTCC
AGGACCACAGCCCCGGTAGACGCAGACAAATTATATCCCCTTGTTATGTGCTCAACAACA
CGCATAAATTGTTGTGTTGTGGAGTGGTGCTTTCTGAAACCGAATTGCTCCGGCTTCAGA
ATGTTATTGTCCTTTATGTGTTGTGTAAGGCGTCTGAGTATGACTCTTTCAATAACTTTG
CTAAGGGAGTTGAGTGAGCTAATCGGACGCTAGTTGTTGGGTGAAGATAGATCTTTCCGT
TTCTTTCTGAACATTATCACTTTGGCCTCCTTCCATTGGTCGGGGAAATACTGGTTGTGT
AAAATGGCATTAGCGATATCTATAAGGTACTCTATCGCTTTCCCCGTGAGCTGTTTAAGA
ACACAGTTCTGAATACCATCCGGACCATGTGCTTTCTTAGCGTCCGAGTGCTGTATAGGC
CATGAGATTTCGTCGGAAGTTGCCCTACGCGGATACTCGCGTACCGGTTGGGCTAACAGC
TGTGTCACCATCTGATCTTTTTCCAATGTAAACGCAGGATCGGAAGGATCGACGTTTGGT
CGAAAAGACGCTGCGAGTGTTATGGCCATAAGTTCCATCTTGCCCCCGGAAGAATAGACA
AGTCAATACGGCCCCTGTAGGGTGGGTGTATGATATGCTTCACGAGTGAAGTGACGAGCT
AAATACCACATGGACCTGTCAGTGGTGTCAATGTTCAACTCTGAGAGCAGACGCCCCCAT
TGTTGTTTTTTGTATTCCTGGATTCTACGACTTATTATGTCTTTGAGTCTGCTGATGTGC
ACATTATAAATGGGACGCCTAGTACGTTGCCAGTATCTCCTGAGCCTATTCCTAGTTGTG
ATTAACCCCGTGATTGCCGCAGGTAGCGCCATTTGTCTCTAGTGTGGGGTTGAACCAGGG
ATGCTTTACGCTGGTTTCTTGTGGACGCTTGTTGTGTCTGTGGTTGTGATGCCCCTTTTG
CATTCTTTGTATTTCGCCGAGCTAGTGCGAGTTTGTACTCGGGGCAACTTCTGTAATTGC
TAGAATGACCTCCCCCACAATTAACGCATTTATGTTCGTCGGGCATCCTAGCTTTGCATG
TGTGTGTATAGCATGATTACCGGCATATTTGCGGCAGCGGGGTGCCACAAAGCACCGGTC
AGTGGCATGTCAATATCACTGACATTTGTGACAGACAAGGGGTGTGTTTGGAGGCTTATA
CTTCTCCACTTTTATCAAGATGTAGAGCAGGCGTGTGGCCTTTTCAAACATGAGTTATCC
GGCCGAGTCTTGCAAATCGACCAGATGGAGAGGTAGTGGAGACTTCGTGTAGCTTCCTCT
CATTTGGCTGACCTTCTTGGCGGCCCATCTCTCGCCAAGAAGCGCTTGCTCAATACTGTC
TGGAGGAGTGGTAGGTTCCTCTGACTGCATATAGATGTGTCCTCTCGGTTTCCAGCCTAA
AAGTGTGGTGTTCGATTTTCTCCTCTTCAAGGTATATGAGGAGTTTTTTGTAGTCTTCAT
TCGTGGACACGTACAGTGCCGTTTAATGCCATGCGAGGTTGGTGTGGCACTGCACAGGGT
TGTATTTTTGAATAAAGGAAGAGTTGATGCGACCAAAATCGCCATTTTCCGAATCATGAC
GGGGGGATACTCGATCGCGATGTTGTAGTAGCTGCCGGGGCAATATTTTGTTTTTGGTCA
CTTTCTGCAGGTGCCGCGGGAGTCGCTTTCACGCTCTCGTCGGCTGCTGCCTGTTTGGGC
TGACGGCCCTGTTTTGGCATCCTTGCCGGCCTAAACTCTAGGATTGGGGATTGCCCCTGT
GGTACATTTTCATCGAGAAGACTGGTATGCAGCGTGTACGACACACTGACATCATCAATA
GGCTTCCCTTGACTGTCGTTTGCAGACACGGCGAAGCCGAACTGCTGTGAGTCCTCTGCG
GGATACCATGCATGGCTGGGTCTGCCATCCTGGTGGAGGAAACAACTACCTGCGTCTGAC
GACTTTGCTTTTGGTCTGACGTTTGCTTTTCCTGAAAGCAGGCAGTCGTCGGAAGTTACC
CTACGAAGGGGGGATCCTAGCTTGTAACGGCGTTAGACAGCGCGGAGGAAGAGAGTGGTC
CTAGAGCACGCGCAGTTATCCCACGTGAAGGGGCCGCTGGTACTCAAATTACCCTATAAA
GAACGGGAGATTCCCGCTGGGGAGGTTAAGGCAAAGCCCAAGGTCTAGGCAGTGACCCGC
AGGTCACTGCTTGAGTTGGTTAGTGTGTGTGTTGATCCGGCCCTTAGTTATCACCGCAAG
GTTTCAAGGCCAGATACAACACAACAGCCGCTAATCAACTCGTAGACGTAGTCCACTCCG
CTCCGGAGCCCAGGCGGCAAGGCCGCTATTCGAGGCTGA
>VvP24XY-533783#RC/Helitron_2497-9560 [forward] 7064 bps; scores=8:11 Multi_5'_ends:8046:8
TCTGGTTTATACTAAACATCCCAGTAAAATGCACAGGTAATACATGAAATTAAGGAATAA
TATATGTGTTATTGTATGATGATGTTTATTGTAAAGTGAAATCAGAACTAAATTACGGAA
TAGCGGAAACTGAAGTATGTGGCATCAAAAGATGCCACCATCCTAGATCGGGGAAGTGTA
ACGGAACCAGGATCTAGTCCCTGACCCCGCGAACCATCCGTCCTGTAAGAACCCTCAATA
CCAGCATTCTATGAATTTCAATCTTATGAATTAAGTATACTGGTGTTGGAGAGAGATAAA
CGTTGGAAGATTGTAAATTTTATATTTTTCATGTGAATGTGTTTTGTTTTAATGGATGGA
AATCGTTTAAATAAAATGTAGTTGGATTAAAAGCAGTAAAATGTTTAAAATGTTGATTGA
AAGACTGTAATTATAAATATTATGTAAGTCATGATGTTTTGGATATGATTATAGGCTATT
TAGAATTGTTTAATTTTTTTAGTTTAATGTTTAAACACCTGTAAATATTCTCCATCTTCA
TTTATAAATATTTCTTCACAATTATGAGGAATTTTGTATAGATTTTACTGCTTTCTTGGA
GCGATTATTGGGATCAAGAAGCACTCGTCGGCTCTTTTAATGTTTCCTGGATAATTTTGT
AGCAATTATTTAAGACCTTGAGACCGCCAGCTGTTGGGTTTTTCGATTGAGTTCGCTGGA
AACTGTGTTAACAGGACGCTGTGTCTGTAATGTGTTGTAGAAACTTTGGAAGAATTTAAT
GCCTTACCTATCTTTATTTTTTTACTTATGGCTTTACGCCTCGTCGACGTCGACATCATT
AGAGGGGGGATGGGACTAGGAACAAGGAGTGGGAAGGACTCGATGCTTTATCCATGTCAA
CGTTTATGAAGATTTCGGCGAAGTAAAAAAGTTGAATTGTGTATCAACGGTCTTGTTATT
TCATTCTATATCATTCAACGGTTATAGGAATTGTCATATTTTGGTGAATCTTCAAATCAC
CTGGTGCTCTTCCCACAAAAACCTGTGACTCTAAGAAGTAATTAAGTTGCAACTTTCGGC
GAACTTCAGCGAGTTGCTTATAAGTCCTTATTGGGTTTTAGGCGGTTTTCCGCAATAATC
AAGATGAATGCTGGGACGGTCGCCGATTTTTCGCCTTATAAAATACACATTTCACAAAAG
AAATAAACTTATCACTCAGGACATGGCTACACTTTTCTCAAAAAGATGATGATACTACAT
TCCTCCAGTAAGGTAAATGCTCCGGGTCTGATATTTCTGGTACAATCAATGGTTGCGCAC
AAACCCTCCCACTAACAATTATACATCCGACTTCTGTTCACATGTACTACCATGCTCATA
TTAATCCGAACGACCTGAATCACACATCACTAAATTTCCTCCTGTAAATTATTCAACCAT
TATACACAACTGCAAAGACAGTCCTATACCCTGTAGGCTGTACAGTCACTCGACTATGAA
AAATTTTCAGGTACTCGACCCACAAAAAACGGAATACATTTCAGTTTATTCGTTATATAA
ACTTGATTAGTGAATACAGTAAGGCAAAAAATGTATTATACAGACTTGAAATGAGTTGAA
TTGTACATTTTTAAATACATTTGACAGTTATTTAGTGTCAATATGAAGTAAAAAAATTAA
CCGCTTTCAAACAAAATGTTAATTTTTAACAAGAGGTGGGACCCAAAACAATTTATGTAT
TACATTCGACTTCAAGAAAATAAAATAAAAAGAATTTAATACAAAACATGATGTTTGCAC
CGGATTAAAATTTGTTGAAACGATACACAGACAATGAAGCAGCTGTCTTCTACATACAAC
ATAATACATTTACAAAATTAAAAACTTTATCATTAATTTCACGAAACTGCTGCCCCTAAC
GTTCTGATATCTGGTTCTACTTATTAGCCTGTTTCTGAACTTACAAAACGTAAAAAAAAA
ATCATAGATAAAAAGAATTATTAAATCAATGTTGTCGGTAGCATGAGATGGAATCAGTCA
GACAATGAAAAGTTTGTGGATTTATTTCAGCGTAAGACAACGGATGTTCTCTCACTACAA
CAAAGGAAAGCTCCTTAAAACACTGAAAATTCCTACTTTTTTAAATATATATATATATAT
ATTGTTATAAACATGAAATTTAGAGTAGCTCTACAGCTTTTTGAGTATTTCATTGAAAAT
CACCTTCATTAGTGAATATAGCAAAATATTACACATTGCACTTCCGTATTCGAATGTGGT
TGTAAAGGTGGAAGATATATAAAAAAATCATGGACTGGAAGCTTCTATAATTAACAATAT
TCTGCGGCTATTGGTGGTCACGAGAGGAGCAAGTGATGTATATCATGTATTACGTTTTAT
TTGTGGCATCAAGTTATTCTGTCAGGCCAACCTCTTAGCCCGATCTAATGCAGGTAGACG
GCAAAAAATTCTCACTGGAGTAAAAAAATAAAACTATAATCCGGAGCAAAAATAATAAAA
AAACTAAACATTAATAGTGGATGGGTGAAATTTCGCAAATTGTTTCAAACGCCTAGTTTA
ATGATGTACAGTTTTCTTTTTTTTAACGTGTAGGAGTTGTTTACAGAATTTAATACTTCA
AGGAAGTAACAGGACAGTTCTGCAACACGGAAAAATGTTTCCGAACGAGTGGTTATGAGC
TGGTAAGTCTTCAACGTTGTGGGTAGCTCAGATTAGCCGGTGCCGAGCAGGACGATTAGT
GGCTAGGAAGCGCCCTGTCTCGCAGAAGAAAGGTTCGAGTCGGGCTTCGGGCACGAGTGG
TGATTCTCAGATTAGGACGTTAAAATAACAAATTTGTTGCCTGAATAGATTAAATAATCC
AAATTCCTTTTTGTAGTTATTTTTCAGTTAAGTCTTTAATATATCTATTGCCATGACACA
GGAAATATTAGCTGTGTAAGAACAAATTTAGGTATCACTATTTAAGTAGGATCCATTCGC
CGTTCACTAAAATCATTCTGGGAACTCTACGAAAATCGAAGTCTCGTTGGCTGGACCGTG
AATTTAAAATGGTTACTAAGAAACTTCGATGCATATAGTTATGAATCACCCATTACGCGT
ATTTTGGGATTTTCATTACTGTATTTGGTTTGCCAGTGGAGATCGGAATTTTTTATGATA
ATAAAACCACGAAAAACGCTGAATGATTCCATGGAAGGCATAACTCAGTCTTTTAACTAA
GGATTGCTAGGAAATGTTTTGATACAATTTCAAACTCGTCTGCTTAGCAGTTGTTGAATG
TAATGCAATTACGACATCTTTGTATCTGTAGATTTTGTTACACTGAATTCTGTGTATGGT
GATCTATCGTTAAAGCCAAAATTAAATGCCGAATTAATTTAATTACCATGGAATTTGTAA
GACTTTTAAACTTATTCACAAAAACCAGCTTGTAAAGGTGTGTAATGTCAGTGATCATCC
GTTTTAGATTTATTTTAAACACTGAAAGAAGAACTTTTCAGACTGGAAGAAAATTATTGA
TTGGTATTCATTTACCTAAACTAAACACTAAAAGGTTTGTTTTTTACTGTCTGTCTTCAG
AAGATCGAAATTGAATACACCAGTGTCATATTAACCAATAAACATTTGGGAAAAAGAGCA
GCGCTTGTATACGAATCTTTCGATCAATACATCCGGAGCAAATTTTTGTCAGTTACGAAA
ATACAAAAAGATTTGTAAAAAAAGAGGCAAGAGAACTTGCTGAAATGCTCCTTCATTTAT
TTGAAGTTTTGGATAGAAAAAGAAATATTGTGTAATCCAGTAAAAATAATGTGCCAGATG
AGTAGACTACACTATGTACAGCAATAAACTTTTATCACTCTAACTCTCCACAAGTTGTGT
GTGAAATGGAAATTGTGATCGAAAGCAGATATTTTGTTGTTTACCGCTCAGTGTTTCCTC
CTCCGAAACTAGTCTTCTGCAACGACATTCTAACTGCTTTAACAGCACACAGTATTTAAT
CTTATAGAACTGTGTGTTTGTTATCGCTGAGAGTAGCATCATTATGTTTCTTTGCTACTT
TCAAATAAAATTAGTAGCTACAGGGTAGTTAAAAATTTGATAACAGAGGACAAACTATTG
ATTTTCGAAATTACTGCAGCAACATGATGATGAATGATAGCTACGTAGTATGATTAATAA
TTGTTTTCCGATGTGTGCATAGTTATATTATATACTCAATAATTCTGAATGATTTCTCAG
TAGCTGTATTGTAATCTCATTTCTGTTATGTGGATTTTTCGCAGTGCAGCTACGACGATT
ACACTCAGATATTTAAGCAGTAAAACGGTTTATATTTCTACTTACAGTTGTAATGTTCCG
TAAAAATTTTAAAACTGGACTTGTAGTCTGATTTAAAACCTTCTTAAGTCAAGCATATTT
TATGCCACCAGAAATTATCATCCACAATTATTTGACGGTATTTTACCATGCCGGACCGTG
GTAGGTGAGCGGTAACGTTCTGTCCTTACTTTCGGAAGGCCGCAGGTTCCAATCGCTGTT
CTATCATCAAGATTTCGGCTATCCATGATTTTACCAAATCACTCCAGGTGAATGTTGGGA
TGCTTTAATCAAAAGGCCATAACCGAATTCCTTCCAGTTCCTTGCAGTAAGTACTTTCCA
AACTCTAATGACCTCGAAGTCGACGTTACGTATGAATAGATGTGTGATACTAAAAGCAAT
CAAATTTTCAAACTTCCCTGATTTTGAGATCATTCTTGTTATTGTTCTTCTTTTTCTAAT
CTAGCGTTAGATCATGTGGGCTATTATAATTATAATTTATGTTTTGATCAAATGGAATCA
TTTACAGAGAATCACTCAAAACAGAGTCAATAGTTATGCCGTCGTATCACTCTCGGACTA
GAAAAAGAACTTTAAAGAAATCATTAATTTTTAAACTACATATAGTGCCCGTAATATCAC
GGTTATTTGAGAAAGAACAAGGCACGTGATTTTCATGAGAGGTTTATATTCCAAAAAACC
TTCAGAGGTTAGAAAAGAGATCCGTAGTCTGGTGGGAGCGATCGGGTGATAACGAGTTCG
AATCTGCACATACTCAATTTTTTTTCCTTTATCATTTTGGTTAATGTTATTACTCGTCAT
TAGTCATTACCAACGGTTCCTCACATAAATACGTTTACAGTCATCTACACCACAGAAAAT
GGGTGTTCTTGAAAAAGTATATTTAACTGAAAAATGATAGTTCAGTATAAAGGACTCGAG
CAACAGACTGCAGAGCATTTCCAAGAAGCTTAACCACTACCGAAAATTCTGTTTTCTGTT
ATCCCTATAAAGCTATCAATATTACGATCTTATAGATAATCGTGAAAATTACTCATTTTT
TGATCGTTTTACCATTCCTGCTAGCCCTCCGAAAGAGATACAGAGCTATAAGCTTAGACT
TCCATATTTTTCAGTTTAGAGAATTCTGTTTTGCGTGGTTCCTTGCAATATGTTGAAGGT
CGTTTACCAGAGATCGTGACCATGCCTTATCGGTGTATATTAAAAACTACGACAAACTTT
TACTCTTCAATTCATTACATCCTAACGTTTCAACCAACCTGTCGTAGCTTTAATGAGTCT
ATTATTTGCTCGGTTACACTGTAGCACTCACACTTGAGTTTTGCTTCAAATAATTTTCAG
TATCTTTCTTATTTTCTCAGACAGAAAGAATGTTTGTATGAAATTTATGGTCTTATTTTA
TACACAATCTCGACAATAAGCTTTAAAAAAGGTGACAAGTGATAAATATTCCAGCACTTG
TTTCTCATTTAAAAATAGAGTTGAATATTCGGGTGAAGTAAAGTGTGAATTACGTCTGGT
AGCAGAGCATCAGGAAAGTGAAACCAAGTTATTTATAGAAACGGGAAAGTAGGAAGTTCA
CATTCCCGCAAAGTGGAAGGCTTAGCTAGTGACCTAACATTTATTCATTCCTCGGGGAAA
GTTATTAGTTGTAAAGACGCTTGGACATTACAAATACAGGACTGACGAATTTCCTAATTA
GGAATTGTTAGACACCTTCAATCTTATCACTGAAATTAGAAGTTTCGTATCTGTTGAAAC
AAATAAAACTTAGAACTCCTAAATCCGGATATAAATCTTTAAATCACACAGGTTGTCCTA
AATTATTAATGAACAAACTTTTCACCTTAGTTGGTGTGGAAGCCTTCGGAATCAAGGATG
AATTCTTGTAATTTCACATTAAAACAAATAACGTTCTCCTTTTGTTAACTGTCTTCCAAT
GGATTGCATGCAATCATCTTTTTAGTTCTGTCGCGATCTAATCCCTTCGTCTCCACAAAC
TTATTATAACAACGCGGTATGCTTTATATATTTTAATCTTCGTTCCTCAACTAGTCCCGC
CACTAACAGATGATCCAATGACCTGAACTGTGGTAGTACGTACAGTTCTTTTTTTTTTAG
CGGCGAGACCTTTGAACAAATTGCTTTCCTCGGCCATCTTATACAAAAATTGTTATTTCA
TACTTTACTCGTCTACATGAATGTGACTATGAGCGCATCGTCTATCACGATGCATGTCTG
TAGTTCAAATAGTCTTACTTAGCAGGTTCTCTACCGTGACGCACTGTGATCGATCCATGC
TGCGATAGCAAGATTTTCTGGATGCTAACTGTGTTGTTGTCAGTCAGAGGATGTTTGATA
TTTGATCTTTCAAGCTATTGTGGTTTTGACATAATCTGCGGTATATGATCATTTTCGATT
TGTTCCCAATGCACAATGCTTAAAAAAGATGTTTTTAATACAAGCCATTATTCATGTATA
TTTTTTCTATTACTGAGTACTGTAGTCTGTAAGACTTCAACTTGGAATTAATAAACAGCA
AATGTATGAATGAGGAAAGGAAATGCTATACATCCAAATGTGTGGCTGTTAGCTGCCATC
TTTGGCAGTTCTCACTTTAACACTTTTAACAATTTTTTCAAATGAATCATGTCCGATGCC
GAATTCGAACCGTCTACCATCGGAACGCACGAGCTAGGCGCTAA
>VvP24XY-535680#RC/Helitron_1495-5616 [forward] 4122 bps; scores=12:9 Multi_5'_ends:
TCGTTTTATTATTAAAATGGCCCAATAAGGGCACATGACACGATCTTCTTATCGTTGTAT
CATTTTCAAAACATCCAGCGAAGTTATTCCTCGGGAATTTCAAAACATAATGCCCATCAT
GTTCCTATCCGACAAGACTGTTTTCACCTTGCAGTGAAATCTTCACGGGAGTGCAGCCGG
ATAGTGTCTTAAAATGATGACGTTTCGACAACCTGCTCGGTTGTCTTTATCAGGTCAATC
TATATATTAGTTATTTGTGGTTTCAAGCAATAATATCTAAAATACATCTGATGAATACAA
CCGAGCAGGTTGTCGAAACGTCGTCATTTTACGACACTATCCGGCTGCACTCCCGTGAAG
ATTTCACTGCATCAATACGCCGGGAAAGTCTCCACTCTCTTACAGTTTTCACCTTATTTG
GTTCACTGTTTCGATCGCTGATTCGACTCAGGTGAATAGTGATGGTCCCAGGTTTTGTTA
ACGATCACGAATCGATTTATCTTCAAACACTGCATGGAGACGTCATTTCGTTTGTGTTTC
CCTTCGACAGAAAACAATTGCGACATCCATTGCACCCATATCTTTTTCAATTATTATATT
TTTTATGCCATTGACTTTACATTTCGTAGTCATCGAGGTCATTAGAGGCGTGAAAGTACT
AGGGGCAAGGAACGGGAAGAAATTCGGCCATGGCCTTTTAGGGGAAACCATGGAAATCCA
AAATCTGGATGGTCGGATGGGTATTTGAAACCGCGTCCTCCATGCTCGTGTTATGCTTAA
TTTTTTCAAAAAAAAAAATCTTCTGTATAGCATATTTTGAATTCAGTTAGCTGACCTTTC
ATTCGACGATTTACAGTTTTTGAAACAAAAAGGTTTTGTTATTGTATGAAATTCGCTTTT
GGTTTAGAGCATTAATTGTGAAACAGAACCACATTGCTGTCGCCTCTAACTATTTACTAA
ACCAAATAAGTTCGAGGCTTCAGATATGAAAATGTTCATATATGCTGTGTTTCTTTAACT
GAAAATGCCATATCGCATTTAAAATTTTGCAAACTTATGTTCTAGAGTAGTGTTTTTCAA
CCTGTTGGACACGAGGTATTGGTCGGAGGGTCAAAAGCTAGGTAAATGTAAAAAGATAGG
GTTGTAGGTCTCATAATGCAATAAAAATACAAAATTTTCAGTGAGAAGACTGTGTTGTTT
ACTTTTTAATAAATTGTCGAATCGTGGTTGTATTTTTGAGACGCAAGTAACCAAATCATT
TTCTTCTCCTTCTTCATTTGGTTCCTATCCGTTCCGGATGTCGTCAACCATCCTGGCTGT
CTTGTCTCTGCTGGTTGATGCTCGGATTAGCTCCGTAGTTGTCTTGGAGGTCCATGTTCT
CAGATTTTTTAGCCAGGAAGTTCTTTTTCTACCAGCACTTCTCTTTCCTGGTATTTTTCC
CTGGAGAACAGACTGCAGGAGTTCATAATGGCTATTGTTCCTCCTGATGTGGCCAAGGTA
CTGCAGCGTGTTTTTATGGTGGTCAATATTTCCATATCTTTCTTTCTTTTTGCGGATCAA
TTCAGCATTTGTGGTGTGGTCTGTCCATGGTATTCTCAACGTTCTTCGATACAGCCAAAT
TTCAAAAGCTTCTAACATTTTACTGATAGTTTCAATTAATGTCCACCCTTCAGCGCCATA
CAGGAGGACAGAGAACATATAGCAGCGCAGCAGTCTCATCTTCGTGGTAATCGTAAAATT
ACGACTTTTTTAAAAATTATTCATTTGAATGAAAACAGCCATGGCTTTATCAATATGTTA
CTTTACTTCATCAGATAGATCCCATTGCCTATTTACTGTGGTGCCAAGATACTTATACCT
TGGTACACATAATAATTATCAGGTCTTTGTTATCCAAGCCAATACTTTTCCGAATTTCTA
TCATTTTCTGATGCTTTACCCTGTCAAAGGCCTTTTGACAATCTATAAAACAAGCATAGA
CGTCACAATTTATATCTCTGCAGGGTTGAGATAGTACTTGGATACTGAACAGAGCTTTTC
ATATTCCAACTGTATTTCTGCATTCGAATGGTGTAGGTGATACATATTCTTCACTGATCT
TATGTATCCTTCGGTGAATTACCTCCAGAAAGAGTTTCAACGTGTGGCTCATAAGGCTTA
TCGTTTTGTAGTCACCACATGACTTAGCTCCAGGTTTTTTGGTAATGTAATAAACTCTGA
TTTGAGCCAATCTCGAGGAATACTGAGTTGTAGATGTCATTGAATACTGTAGTCAATCAC
TATCTTCATCAAACAGTTTAAAAAATTATGCATTTATCTTGTCAGGGCCTGGAGTTTTAG
CTTCTTTCATTCTTTTTATTGCAGCTTGCATTTCAGTAAAACGCTTGGATCTGTTTCACA
TTCAAACTGTGGAGGTTCCGGACGGCTATCTGAGAGCAGTTGTTTTACCTGTCTCTTCCT
TGCATTTCTGATATCTTGATTATCAACAATGACGTTTCCTTCATTGTCCACTAGTTTATT
CACGGTATTAGGTCTACATCTGCCTGTTAGCTCTCTATCTTTCCTATGAATGTTAAAATT
TTCATATTTCATCTGTAGATCCACTATTTCAGCACATTTCCTCCGTATTTCCTTTTCTTT
AGCTTCTCTTATCTTATTTCTGATCATCTTATTGATGTTTATGTATTCATCAGGATTACT
TTTTACAACCTATCTCATCTCCATCACCTCAAGAATCTCATCGGTTATCCATGTCTTATT
TTTGTCAAAATCTGATTTGAGATGTTCATTTTTAACAGATAATACTATCGAATTTAATTT
TTCAAGTATTTCTTCCTTGTGTAAAGTATAAGACATGTTTTTCAGTTCATTATTGAGACT
TCCTCAACCTGCCTTCTTATGGAGAGCTCTTTTAATTTCCGAATATCAGTATTCATAAGC
GACTTTTTTGTAACTTTCTTCATCCTAACATTGAATACACTGGCTAATGGATTGTAATCA
GAGTTAATGTCAGCACTGGGGTAAGTTTTTACTGAAATACAGCTGTTCCTGTATCTTTTG
ATTACTAGGATGTAATCAATCTGATTTCTGATGGTGTTTTCTGGTGAATCTCTGGAAGAT
TTCCAGTTGTACAGGCGTCTAGGTGTAGGTGTAGTTTGAAATAGGTATTGGTTATTAAAG
ATCCCTGTTCTCCTACAAACATACTAATTTCCATTCCTTTCACCAAGCCCATAAGGACCT
ATAAAATTCGCCTCAGATCCTCCTACAACTTTGGCGTTGAAGTCTCGCATTAATATAGTG
AGATCTTTCCTTGGTAACTTCTTCAATACTTCTGTTATTTGGGCGTATAACTTGCTACTT
CTTCATCACTCTCATCTGTTGTTAAAACATACACTTGGATTATATTCATCCGTGTTGGTC
TGGCACTTATTTTTAGGAACAGGAGTGTCTCTGAAATTGGGACAAAATTACTGACACTCT
CGGCAATCTGTTTACATATTATGATTCCTACGCCAAACTGAAACTGAATCTGACCGTAGG
ACGTACCTAAATAGTACACTCGATGTTAATCGATGTCACAAAAACCTGAACCTGGCCATC
GCATTTGACTCACTCCTAAGATCTTGATCTCCATTCTCTCCTTTTCCTGAATTGCATTTT
TAATTTTTCCAGCCTGTACCATGGTTCTTACATTCCATGTGCTTATCGTTGCACTTACAT
TCGTTGAAAATTTCCTTCTCACAGTGGTGTCCAATACTGTTTGCCCCGGAGATCCGAATG
GGGTACTTGAAGCTTCGGAATATTTAGTTTTGATCACAGCCACGATGTGTTACAAGAGAA
TCCAATGAATCTTTAATGCACCGTGGGCTGGACGGGATTTCCTTGTCTCGGGAAATATTC
GGTCCCTTCATTCGTTGGCCGCTTGCCTATCATTTTCTAGTTTGAGCCTATTTCTCTTCT
TTCTAGCATATTTCATTCAACTTTCGTCATAAAGTCTTTTTTTTTTATCGGTTATGATTT
GCTTCTGCCATTACCAATGGTAATAGACGTGGGGGGCTGCACAGATCTTCTGAGAACTCC
ATTTAATCCTGGCTCGCAGCGAAGCGCGTGCAAATTCGCTGG
>VvP24XY-541128#RC/Helitron_1775-10113 [forward] 8339 bps; scores=9:10 Multi_5'_ends:
TCATTATCTATTAAAAATCGAGATCTGAGAAGCATGGAGCATAATAATTATATACATATT
AGACAAAAGAACACAAAAAAGACTAACGCAGAAGGTATATCATTAAAATCATATTTTGTA
GATATTTAAGTCTTCGAGGCCGTCATAACAGTAATTTTTATGCTGGTCATTGCTGCGTTT
AATATAGAGCTCGCGAAATGACGCCTAAAACTTGTATATAACCAATAATTATCCTTAAAA
TAAAATTTGAACAGAAGATTATTAATGAAGTTACAAATAAATTTATACACATTATTGATG
TGTTAGTAATCGTGATCAAGAAATTTCTGTAATGCTGGCAATCACAACAGGAACAATTAA
AAGTCACCATAAGTTAGAAAACAAATTTACAAAGTTCTGTTTTATCGGAACAGAAACACG
CCGATCATGCAGAAAGTCATTGCCATGAAATCAGGATGTGCTAAAATTGAATCGTTGAAA
TGCCGAAGTTGATCCGCAATTATGGCTAATACTCAATGATTCCTGCGGTGTACGTGATAA
TACAAATTACTTACTAATTGCCAAAAGCATGAGAGAGTATGTTACTATAGCATTTCATCG
CACTCGGGTCGTTAAAATATTTTTTTTTTTTTTATTTGCCAGTCAATTTGGTAGCTATGG
CATTAAAAGTATAGTAACACTAAATTTACGCAATTACGACGATGTGCAGGATTTTTAGCC
ACTAAATGTCAGGGTTTCCACTTGTCACTGATTTTACACTTACGTGTTTTAATCTGGCCT
TGTAATCCTGCGATAATGGATATTTAGACTCTGAAGATTTACATGGCATCCAAAACGCAC
AGCTTCGCATGAATGTAGTAAAGATTTTCTATATTTTAAGGTGTATTTGAGGGGGCAGGA
TTTCTATTCAAATTTTAATCTGACCTTGTAATGCCAACATACTCACCGACCAGGGCGGTG
TAACGGTTAGCGTTCTCGCCTCGCATTCGGGAGGACGGCGGTTCGAATCCCCGTCCGGGC
ATCCAGATTTGGGTTTTCCATGGTTTCCCAAAATCACTCCAGGCAAATGCCGGGATACTT
CCTTCAAAAAGGCCATGGCTGAATTCCTTCCCATTCCTTGCCCCCCATCCTTGCCCCCCC
CCCATCCTACCCCCCCCCCAATCCTCCCCCCCCCCCATCCTTTCCCGTCTCTAAAAGACC
TCGATGTTAAAAAGAGACGTAAAGCAGTTAAAAAAAAAAAAATGCCAACATACTCGGTAA
AATCCTCTGAAGGTTTACGTGACGTCCAAAAAACACAGCTTTTCATTAACACAGCAAAGA
TTTTCCAAGTCCAGAATTCGAAGCGGTGACCCATTCACACAACCTTACCTCCAATCCAAC
ATACCACTCTAAGAGAGTTTCGAAACAACGTGTCTGGAGTGTCATGCACGGTGACACGCC
AGATGCTGTGCCATTCTCATCTGCACCAGCTTTCTCCGTGCCTGGCGCCATTTACATAAT
CTCACTCCACATATCATCGTCACGACGAGTCTGCAGTGGTCCCTACGGTTGGTCGCCCAC
AGATGTGGCCGTTCAGATACCGCGCGGTCGCTTCGCGATATCTCTCGAAGCGGGACGACT
CGGCGAGCGTGACGAGTGGAGGAGTGTGTGGTCGGCTTTCACCGTCGCCTCTTTCGGCGA
TACTGGCAGATCTCTACGATAAGGTGGACACACCCAGCTGGACAAAACTTCGTTTCTATT
TCGGCAATCGCTTTTAGGCTTCATACACACTAGAATAACTTCCACACATGTTCAACAATT
TTACAGTTAGGTGAATGCTTCGTTTTTCGCTTTTAATTTATTTTCATTTTTTCTTCTTGG
GGTATTCCATAATTTACTTAACTAAATTATTCTTTTGGCTATCTCATTCTAAAGCCACCG
AGCGTGGTGGTGTGATGGTTAGCGTTCTGGCCTCGCAATCGGGAGGATGGTGGTTCAAAT
CCCCGTCCGGGCATCCAGATTTGGGTTTTTCATGGTTTCCCAAATCACTCCAAGCAAATG
CCGGGATGCTTCCTTCAAAAGGCCATGGCCAAATTCCTTCCCAATCCTTGCCCCCCATCC
TTTCCCGTCCCCAAAAGACTTCGCTGTTAGAGAGACATTAAGCAGATAAAAAAAATCATT
TTAATGCCCTCTTCACACTGTGAAATTCCGAAGCGAAGTGACTGAGACTTAAGTATCGTC
AATTTGAGTTGCCTGAGAGTATGGAACCCACAGGTGGCCTATTCCCACACACTGAGGATA
CTGTGGAGTGAAACAGACTCGTCAAGTCTGCTTCTAGCCGCGGTAAACGTTGTTCTAATA
AACATTCATGTTGTGGCTTCTAACCGAATTTTTCATCAAGTGATGATGTCACTGTCACCT
ATTCTTACAACAACATATATACGTATATAAAATTCCAAAGAATGTGTTGTTGCCATTCAT
AAATCCTACATACGAGAAAAAAAGAGTGGGTAAATAAACAAATTTAAGAAGATATATAGA
TGACTTATCAAATTTTTATGTTAATACTAGAAAAAAAATTAATGAAAAATAAATAAACGT
GCAAGGTTTTTAACTTGATGTTAATTAGTTTTTTTTTGATGTTACACCATGTCCATCAAG
AGTTGATATTTACTACCCAAGGAAGCGTTCTTTTATAACATATTTATAACTTCCTGAATT
TCTTGATCAATTGACGGATATCTACTATACAAATTATGACTAACAAAAAATAACTTATTT
TATGTTAAACTGTTCGTTCTTTCACATATACGTCTGACTGATTACTACTAAAATGTAACT
CAGGGCCTAATTCTTTGGCTTTGTTTTAACAGAGCTCTTTTAGTAAATGAGGTAAGTGAG
TAACAACCGGCTTAGCAATGTGGCTTAAAATTTAAATAATACCGTCTGTATGGCCGACTG
TAGAGGGGTCAGCCACACAGAAATCTGAATAAAATACGAAAATGTTGACTGTAAAGGGGC
CATTAAAAATATAAACTTCACAACCCATGTCTGGTTGGCTGTAAAGAGGCCAACCAGATA
TAAAAGCTTAAAACTAATGGTACAGCGAAAAAACAAAACAAAACCAAAAACTATGTACAT
GGATGAGTGGCTGTAAAATGGCCACTCATCCACCTTAAAAAATTAGGCCGGTCTTCCCAA
AAGCTTTGGGATAAGACCCCCCAGTACCCATAATTTTAAAACTTTTGCCACACTGCCAGC
GTCATTATCTAAAATAAGGGGCAGATCGTTGGCTAGGCCAATATTACTAAAATGCTTGAT
GTGGAGTAATATTGCTTGTTTAGTTTTTAAACTTACTATTAGATGAAGACTGACTGTTCC
CTCCATACTTTGAACTGAATATTATTGTGCTAACCCCCCCCCCCCCCACACACACACACA
CACACAAACAATGAGTACAAGTAACAAGCCACCAAAGTCAGAATCTCACACAACACACAA
TTAAAGCAAAATATTAATTAAAGCCTGTTCGAAATAGTTGGAAACTAATTACACGTACTC
TATTCACAACTTCACCCATAAACTTAGCGCTGATCGTGTGTTCATCCTCAATGTTTCACA
AGACTCCCAAGTGACGCGACTGGCGGTCGCCTTCCTTGCAGGTCGCGTGAGACTGGTAGA
TACGGGTTGTATACGCGTCTCTTGAGAGTTGCTCCATTTGTGCCTCCACATTACACAGCA
TTGGAAGTGATTGACTTAATACTCTCAAGATATTCAAGTATCCGTCGCGCTTCCTGGGAA
TTCCGCAGTGTGGAGAGGCCTAATCCTTTGGTTTTGTTTTAACAGAGCTCTTTTAGTAAA
TGACGTAAGTGAGTAACTAAAGGTCGAAGCATGAATTTGATACTTTTGATAAATTTTCAA
AATCTGTTGTTGATCAATAAAAAATGTTATTTGGAAATAGGTAAGTATTTGAAAATCTTT
TTTATTTGATGCGCTTTCGGAACTTGGGTAACAATTTTTTTCCTTTCTATTATGGGTTCA
ATGTTCTGCTCAGTACGTTACTGAATGATAAAATAATATGAAAATTCACCAGAAAAAAAG
ACACATTCATATAGTAAACTTCAGATATTCAAATTTTACCTAACTGATTAAACATTCATT
TCGAATGACTGATAATTTGTTAATCAACACTTCTTCTTCAATTTAAGGATTAGGCATTAA
TGCCTGTTTCGTCTGCCCTTTGTTCTTTATGCAATGTCTTCCTAGGTCTACCAGCGACTG
TGCGTCCTACTGGTTTGTACTGCATCGCCAGAAGTGGAATTTTTTTCTTCATCCTTACAA
TATGCTGCCTCCATGATTTCCTTATTCCTTTATCTTTTCGTTTGCACTTTATATAGCCAA
TTCTGCCCAAAATTCTTCATTTGTTATATTGTCTTGCTTAATGCAGCCTTTCACCTTCGT
AAGAAATCTTATTTCCACCATATGAATCCTAATTTTGTCTCTTGCTTTAGCTATCCAAGA
TTCACTTCCATACTGCACAGTGGCACAGCCAGTCTCTTACTGAATTTCATTTTTATGTCT
TTTCTTATTTTGTTCTGAACTGCTGCATTTATTGTCTCACATACTCGTTCAAATTTATTG
ATCATTTTATCTATAACTTTATCTATGCCATAACTGATTTCACAGCCTAGGTGGTTAAAA
TTGATTTCCAATTCTAACACTGTTAAACAATACTTTTTAAATAAAATTACAGATTGTGAT
ACGAGATAGTGAACAAAAAATAATTTACGGAGGTAAAGCAGTTGATATCGAAAAAATACC
AAAAAAATACGTGATACATATTATAGTTTCCCTGAAAACAATATTTGATTCCGGCCTGGT
AAATGCACTAGTGACTCTGGTGCAAGGAACAACAATAATGCCAAGTCCTGTACTTCATGG
TTAGAAAGATGATTTTCTTCACCCATAATTCAGCAATGTTGAAGAACGACACATCCTGCT
GTCTCAACAGATCTTGCTGATATTTTATAACGGTGTTAAGAATGTTTGTTATGAATGATT
AATGACCGGAAAGAACGTAATAAAACATACGCGCTTTTTCTCTCTTGAAAATCGAGGATG
TGGAAAGTTGTTGTTGTTGTTGTTGTTGTTAAAGTTTTAGGGCGCGTCGACGACGGGGTC
ATTAGCGGCCTAACAAAAACCAGGCGTGACAACGTGGCAAAATTGCCGTCTGTGTGGCCG
ACTGTAAAGGGATCGGCCACACAGACAGCACAATAAAACACTAACACATTAACTAAAAAA
ACCGTCTGCGTGGCCGACTGTAAAGAGATCGCCCACACAGACGGCAACATAAAGTATAAA
ACAAAGACTAGAATATAAAATATAAAATTACATACAATAACTGGTTGGCTGTAGAAAGGC
CAACCAGTTAAAAAAAGATTAGCTGGCTGGCTGTACAAGGGCCAGCCATATAAGCAATGT
CACAAGTAAAATCAGTACTTGGATTGGTGGTTGTAAACGGCCACCAATCCAATTTAAAAC
CTAGGCCGATCTGCCCAAAATTTTTGGGACAAGACCGGCCAAGCAACAAAACTTTAAAAT
CTTAGCCACGTTGTCACGATCATCGTTTAAAATAAGGGACAGATCGTTGGCTAAGCCAAC
GTCTGCCCTTAGATCTAAAAACAATACACATTCAGTTAAAATGTGGCGTACCGTCAAAGG
TACGCCACAAGCATCACATTCCGGAGGGTCCTCTCGGCGGAGAAGAAAGCCGTGCGTCAG
AGGACAGTGCCCTATTCGGAGGCGAGTAAGGAGAACCTCATCCCTCCTCGCCCGCTGGAA
GGAGCTGCTCCACGGCTGAACGGTCGGTTTGACAAGCCGGAGCTTATTATGCTCAACTTC
CAGCCACTGCCTCTGCCAAACATCAAAAATAAATCTCTTCGCCGCCGAGGCAAGGTCTGA
CTTTGGGACCGGTTCAAAGTCGGTTCTGACCTTGTCGCAGGCTAACTTGGCAGCTTCATC
AGCTGCATCGTTCCCTCTGATACCCACATGGCCCGGTACCCAGCAGAATACGACCTCCTT
TCCACGACATTGAAGGGAAAGGAGGGCGTCCTGGATGTCCTGGACTAGACGATCTGCTGG
ATACATATTTCCTATGGGCTGAATACAACTGAGGGAATCACAGCATATGATGAACAACTT
ATCGCGCATTACTTTCATATGCTGGAGCGACTTCAACACGGCATAGAATTCGGCAGTGTA
AACGCTGCATCTGCCGTCCAATTTGAATGTGTAAGTCGCTCGAGGGAACACTACGGAGCA
ACCAACTCCTTTAGCCTGCTTAGACCCATCCGTATACACCGGGGTAAACGTGTGATACTG
GTTTAAAACATCTCTAAAAATTCTGATAAAAACGTTATCGGCGGTACACAGCTTGTTGTG
CCGCGATAATTCTAAAATTGTTCTGGGCCTCTTTAAAAGCCAGGGAGGAGATTTACTCCA
ACCCTGGTGATAAAAAGAAGGAAGCTCGAATCCGTATTGTTCTAAAATAGCCTTTGTACG
GTAGCTGAACGGTTTAGTGGCTCTATGCCGGTTGGTATCGAGCCGCTCGTAGTTGGGATG
GAGCACTATGTCGTGCACGGGACTGCCAGGTGTTATGGCAAGGTGAGTAGTGTCGCACCA
TGAGGAGTTGCCGGCGGGTGGTAAGCGGCGGCTCGCGCGAGTCAGCACAAATGCTGACAA
TAGGGCTGGTGCGATATGCACCTCTGGCGAGCCGAATTCCAGCATGGTGGACACTATCCA
ATATACGCAGATAGCTGTCCCGTGCCGAACCATAGACAATACAGCCGTATTCCAACCGTG
ACCGTACAAAGGCTCTGTAAAATTGTAGCAGGCAGGAGCGTTCAGCGCCCCATGACCTGC
CACACAGACATTTTAAAAGGTTAAGAGCTTTCAACGCCCTGGCTCTCACATCTTTTAGAT
GAGCAAGCCAGTTAAGCCTTGTGTCAAAAATGAGGCCCAGAAATCTAACAGTATCGCTAA
AACTTAAAACGGTGTTCCTCAGGGTAAGGTGAGGCTCTGGTAAAAGGCTTCTGCTGCGAG
TAAAAAGTAGACACCGGGTTTTCTCAGCGGAGAAACGAAAACCGGTGTGCACCGTCCATT
CATCCAGCCTGTTCAGCGTGAGTTGCAACTGCCGCTCAGCGCTTCTCAGGCTGGACGATA
CAATAAAAATTAAAAAGTCGTTCACATATAAGGAGTACCTTAGGGGACTCCTTATAATGG
CTGCTATGCTATTAATAGCAATGGCAAAAAGTGTAACGCTTAAAACTGACCGCTGAGGGA
CACCGTTTTCCTGAATAAAAAGATCAGACACTTCACCACCGACTCGGTACCGGAAGCAAC
GACCAGATAAAAATGATTTTAAAAAACGGGGTAGCTTTCCCCTAAAACCCCATTCATATA
ACTGTTTTAAACTCACATGCCGCCAGGTAGTATCGTAGGCCTTTTCAAGGTCGAAAAAAA
CACCCACAAGATGTTGGCTGCGGATGAACGCATCCTGTATTGCCGCCTCCAGGAGGATCA
GGTTGTCCAAGGTGGAACGGAACTTCCTGAATCCACACTGAAAGCGGCTCAGAAGATTAC
GGGATTCAAGACACCAGACGAGGCGGCGATTCACCATCCTCTCCAGTGTCTTCCCCACGC
AGCTAGTCAAGGCAATACTACGATAACTACCTGGCAAAAATTTGTCGTTGCCAGGTTTTA
AAATGGGAATTAATGTTGCTTCTTTCCACGAGACGGGGAAGTGTCCTCCGGTCCAAATGT
CGTTAAAAATATCTAGAAGGTACTCTTTAGCATCCTTACTGAGATGCCTCAGCATCTGGT
ACTGGATCAGATCAGGCCCTGGAGCAGTGTCGTTTACGCTGTTTAACGCTGACTCCAGCT
CCCAAGATGTAAATGGGCAGTTGTAGGCTTCTGTATTCGACGAATCGAAGCACAGCGGGA
GCCTCTCGGCAGCGACTCTTCGTCGCTGAAACCGAGGGTCAATGTTATCGGACGAAGTGA
TGGCGGCGAAGTTCTCCGCCATCAGCTGCGCTATTCTTCATTCGTCAGTAGTTATACGTC
CGTGATCCAGTAACCCAGATACTGGTGCGCGGGAGTACCTTCCAGATATACGGCGAATGG
ACTCCCATACTTTCGATGAAGGCGTGGAACGATTTATAGTGCTCACAAAGTTCTGCCACG
ACCTCTTCTTGCTCTCCTTAATAACTCGACGCGCCTTAGCTCTGGCAATACGGAACGCTG
CTAGGTTGTCAGATGTTGGGCACAACCTAAAACGACGCAACGCCCGTCGGCGACCCTGA
>VvP24XY-546470#RC/Helitron_11-12910 [forward] 12900 bps; scores=8:10 Multi_5'_ends:
TCTTCAATGAATATATAAAAATAAGAGCCCTTTGTCTAATGTGTCCATTTGCAGTGCAGA
AGCGGCTGAACAATCGTCGATAACCGAAGGCGGTGACAAAAGAAATGCGACTCGCTGCGT
CCAGATGTGCGTTGCAGCACTTTTGCTCAATGCGATGCGATGCGGCCCGCCCTAGTAAGC
GTGTACCTTTAAGCTAAAGATAAAAACGAACTTAGCCCACAACTCGGAGGTCAGGGCCGG
CGCTAGGACTTTGGGGCTCGGGGTAAGCAGTTGGGGACCCTTGGCCAATTCATCGGTTAG
GGCCCTCCCTCGCGCCAAATGGGCGACCTTTTTTTTTAGCCCTACAGCTTTTCGAGCGGG
AGCCCCTTCAGCCGGTGATCGGGGCCCCCAATCAGCCGGGGGCCCGGGTACATTTGACCC
GCTTACCCCTCCCTAACACCGGCCCTGCCGGAGGTTGGTTGGATCCTCCCGAAGGAGGCA
TACTAAGGTCATTGTGTAAGGTTGTAACATTACGGAAGTTTATTTAGGGCTTTATTTGAG
CGTTTTTGGGCCGTTTCTGTGTATGGCGCAATTGTTTAAGAAGTTTGAGCGAGAAAAGTT
GCACCATCGGGTGCTTATTGGAAGAACGGCACCTTACCGAGGGTAGAGTGAGTTTGCATG
TTATAAATAGGGGTGAGCTAGGAAAGGCGTGGAGACCGTCGCCCAACGACGAGCGTGTGT
TTCGGCCCACAAGATGAGGAAAGTTGTGCAAGAAATCTTCAAGTATAGTGAAACATTATT
AGTTTCTTTTGTGGTTTGGTAATTGAATTCTGGTCAACGTTTATGGGGAGTAATTTATTT
GGCAAAGTGTTGGTTAATAGTCGTAAGTCCCTGAGAAGGTTTGAAAAGGGCTCTGATTAA
TTGTCTGCAGACCCATGGATTGATATTAGTGTTTTGGTTATGAAAGGGCGGCGAATGTTT
TAAAGTGTTGTGAAGGCCATACAAACTCCGGAACTAGAGAAGGTTCGCCCAAGCGACAGA
AATATTTAAATTTTTGCTTGCTTCACGATCAGAAAAATAAATTTCCACGGAGAAGTTTTT
GTTTCAATTCAGTTGATATGTCAAGTTGCGCAATAGGCTGACATGGTATCGAGAATGTGT
GTAGGTGAACGCTAATGAAGGTAGAAATAAATTTGAAGGGAACAATGATTTGAAAACGCT
TCCGTAACTTACAGCTAAGAATTTTTCGGACCTTACTGTTGAAACTGTAAATGACAGGAA
ATTTCAAATGTGGTGTTAAATTTTTTGGAACTTTGTTGCAGTGGGAATCTTACACCATTT
ACATATCGGTCGGTGGCAGGATTGAAGGAAAGTATAATTTAAAATAAAGTATGAGTCCAT
TATAAACTATTTGTTGGTTTACTACTTCTGGAGTGATAATCAGAATAACAGGAGGCTGGA
GTTTCTGAAGTTTAGGTAACATAGTCGCCACCGATATAAGTTAAGATTAGCTGCTCTCTG
GAATACACCACTGTCTGCGGGCGTCTGAAAGCGTCTTGGAGATTTGGGAGAGTGGGCTGT
TACAGTCCTCGTAATAGTAATCTTACAAGGTCTTGCTTTTAGGCGCGTCGACACAGAGGT
CATTCGCGCACTAACAATATCCAGATAATATCATGGATAAAAATATACTAAATTACTGAC
TGCATGGTCAACTGTAAAGGGTTCCGCCATGTAGACAGCTAAATAAAATAAATAAAAAAA
ACGACATAGGTGTATAGGGGCAACCAGCACCTAAGACTTTCCAATTAATAGATGGCTGTA
CAGGAATCGTTGTTGTTGTTGTTGTTGTTAGGGCTTTAGGGCGCGTCAACATCTAGGTTA
TTAGCGCCCTAACTAAAACCTGGTTTAACAGCGTGATTTAATACCATTTTCGTAGCCGAC
TGATTGGTCGTCCCCGCAGAAGGTAAAGCAAAATAAATATTGAAACAGCAACAGAAATAC
CGCCCGCATGGCTGACTGTAAAGGGGTCAGCCACACACAGACGGGGAAAAAAAACAAGAC
TAAAATACTGGCAGAAATGCCAACTGCATGGCCGGCCACAAAGAGGTCGGACATACAGAC
AGCTAAAAAGGGTACTAAAACGATCGCTGCAAAATTGTCATAAAAAATTAAAGTAAAAAA
TAACTGGTTCACTGTAAAATAACCAGGTTAAATGATAACGGAAACTCGCTGGCTAGTTCC
TTTAGGGTGCATCGATAGTGGGGTCATTAGCGCCCTAATACCAGCTACCTCAAGAAAGTA
CTAAAATACTGTCTGCATGGTCGACTGTAAAGGGGTCGCCCATACAGACAGCAAATAAAA
TAAGTCATAAAATCAGACGTGGCTTTAAAGCGACCACAACGACTTAAAACCGTACAACAC
CTGTAAGGCTGTAAAGGGGCCAAACAGGTTCAAAAGAGGATAAAAAACACTACATGTCTT
GCTGGCTGTGTATTGGCCAGACAGACATGAATAATAACAATACAAAAAATAAAAACCATG
CATATGGATTGGGTGGCTGTAAAGAGGTAACCCATCAGTCTTAAAACTAGACCGATCTGC
CTAAAATTGGTTTCACCCGCCTTGGTTCGGGTGGTTCGTTGGTCATTGCCCGCTGAGGAA
CGGGATCAGGCTCATCCACCAGCATTACAGTTTCCTCTGGTTCCGAAGAGTCTGACGTCT
CCGACTCAGCATCCTCCTCGACTACCTCCTTGCCCTTCTTCTTCCTCGACCTCTTTCCCT
TTTTCTCCCTTTTACCAGGTGTTCTGGGAGGGGACGAAGAGGGAGATTTAACGAACTGAC
TCGGGTCCGTCGTCCTAAACCTCGGACCCCGTGTCTTCAAGTCGCCTTCAGTAACGTTGG
TAGCAGTTGGTAGTGCTACTGCTTTCACGGCACGTGGTGGTATTGGAGGTGCTGGTAATT
TCACTGCTACTGCTGGTGGGTCCTGTTTCACTGCTGCTAGTGTGATCGAGGTCGCAGGTA
TGCTGCTACCGACGTCCGCGATCTTTGGAGTTATGACCTTAGCGGGTTTCGAACCGCATT
TACACTGACACGAGCACATAGTGCTCGTGCCCATGTCTGCAACAGACGTCTGGGTAGCAA
CACTCTGTTTCCTGACGGAAGCTGAAGCCATCTTAGCAAAACTAGTTGCAAATACTGGGG
CGGCAAGTAACTTCGCCTTCTTCTTAGCTTCCCCATAAGGAATCCGCTCTTTGGTCTTCA
GCTCCTGTATCTTGTGTTCTTCAAGATACACTTGACACTCCCTGCTCCAGGCGGGATGCG
AACCGGAGCAGTTGACACAAGCCTGTGGAAGTGTACAACTCACACCCGGCTCGTGTGCGC
CCTTCCCGCAGTTTCCACAGGTGGGGTTGCCCTTACATGACGCCGTCGTATGTCCGAACC
GCTGACACTGGAAACAGCGCATCGGGTCCGGAACATACGGACGGACGTTAAGGTTTATGT
ATCCGGCATTGATATTCTTGGGCAATACTGGAGTGTCAAACGTCAGGACGAAGGTGGCAG
TCTTTTCAAGATTGCCATTCACCCTTCATGTGATCTGCCGTACCTCGATCACATTCTCTG
ATTTCCATTCCTTGAGAAGCTCGTCAGTCCCTAAATCCATTACGTCACGGCAGGTGACTA
CGCCTTTACTGGAATTTAGGGACTTATGGAGTTCGCATTTTACGGCGAACTCCCCGAGCC
TCTCACAATTCAGCAGTTGGGTAGCTTGCTTACTGGTGACTGTTTCCAGCAGCAGTGTCC
CGTTCCTCAGTTTTTTAACAGTGTTAAGGCTACCAAAAAGACCCTCCTGACCCTTTGAGA
TGTAGAAAGGTGACACCTTTTCAAACGTTCCTTCAACTTTTTCCATAATTACAAAAACGT
TCTGTACTGAACAAACTTTTCTGTTCCTGTCACTGTCAGATGCGGGGGTGGGGGGGGGGG
CTATCAACTCTCACCCGTTTCTTTGAACTGGGTGTATTTATATTAGCCTGCGGTCGCTTC
CATGAAGGTCGCGATCCACTTCCCAATGCACGGAGTCCGCGATTGAGGGGGAGCACAACG
AAAGGTCAATGGCAGAGGACGTACCGGTAGCAGTGGTGAAATGAGTCATTTGCACTGTAT
TCAAGATACAAATGTCCTCCTGCTCTATCAATCTTCCAACCACTCGGCCCCTGGGGCAAT
CGGTGGACGAACCCCACAACGCACAATGGGCGTTGAAATCTCCCAAAAGAAGAAAGGGCC
GAGTGAGTTGTCGTACAATGCCAACCAGGTCGTCGTAGCCGACTGACACACTGGGTGGCA
GATAGACAGAGCATACGGTCAGTTGGATTGGACCGTGTATTTTCACCGCTACTGCTTGTA
GATGAGAGGTGAGAGCAATGGATTCAGAGTGGACGGTGTTCCGAACAAACACGGCCACTC
CGCCCTTGGCTCGATCACCCTCGGTATCGTCCTTTCGGTATATGTCATATCCTCTTAGCA
CTGGGTGGTACGATGGTCTGAAATGTGTCTCCTGTAAGCAGAGACACAATGGATCAGACC
GTGCTAAGAGGTGGACTTCCTCTTTGTGAGCCTGAAAGCCGTTGACGTTCCACTGAAGTA
TGGGAGCCATCCTACCTATTTAAAACCACCCGTCCCCTGTCGGGTGGGTCAGTGTCCGGT
GTCTGCTGACGAACGGAACCAGGTTCGTCCACCAGCATTACGTCGTCTTTGTGGTCCGAA
GACGACTCTTGTTCTAAGGCCTCGTCGTCTTGCGGATCTTTCTTCCGCCGAGGCCTTTTC
CCTTTCTTCCCTCCCCCAGTTGGGGACCTGGGAGGAGAAGCAGAAGGGGATTTCACGAAC
ATAGAGGCGTCCGTATGCCTGAACTTCGGACCCCGAACTTTCTGAACTGTTTGCCATCCG
CTACCAGCAGATGGCGTAGACTTTTCTGCTTCTGCTGCAGGAGCACCATCCGCCGCTGGA
GCTACCTCTCCCGCGGCAGTGAGATTCACACCTGCAGCTAATGTAGCAGATGGCTGTTCT
TTTGCTGGTGGACCTGTTGTACCTGCTGTCTGACGGGTCGTGGTTGCAGAAGTGTTGCTG
CCGACGTCCGCGGTCCTTCCTTGGTGTTAGGACCTTTGTGGGTGTTGCGCCATATTTGCA
CTGACACGAGCACATTGTGCTCGTGCCCGTGTCTACAACGGACGTCTGCGTTGCAACACT
CTCCTTCCTGACGGGAGCTGACAACGTTTTGGCAAAAGTAGTGGCGAAGACCGGTGGCGC
AAGTGCCTTAAACCGTTTCTTCGCCTCGCCATACGATAATCGTTCCTTCGTTTTCAGCTC
CTGTACCTTCTTTTCTTCAAGGTACACTCGACACTCCCTGCTCCAGGCTGGATGTGCTCC
GGAGCAGTTAATGCACACCTGTGGGAGGGTGCAACTTGCACCCGGTTCATGCGCAGATTT
TCCACATTTTCCACATTTCCCACAAGTGGCGTTGCCTTTGCAGTTCGCCGTCGTATGTCC
CAACCTCTGGCACTTATAGCAGCGCATCGGGTCCGGAACATACGGGCGAACGTTCAGATT
GAGATATCCAGCTTTAATGGACTTTGGCAACGTCGGAGTGTCGAACGTCAGGACGAAGGT
GGCAGTCTTCTGAAGACTGCCGTTAACCCTTCGTAGGATCTGACTAACCTCGACCACGTT
CTCTGATCCCCACTCCTTAAGGAGTTCCTCGGACGCTATATCAATCAGATCACGGCATGT
GATCACTCCCTTGCTTGAGTTGAGCGATTTATGGAGTTCGCATTTCACTGCGAATTCCCC
GAGCTTCTCACACTTTAGGAGTAGGACAGCCTGCTTGTAGGTGGATGTTTCCAAAAGCAG
GGTCCCGTTTCTCAGCTTTTTCACACTTTTTAGCGTTCCAGCTATACCTTCTAACCATTT
GTTTATATAAAAAGGAGAGATCTTTTCGAATGATCCCTCCTTTCTTCCCATTAATATGAA
GGCGTTTTCTATAAGATAACCCTTCCTGTTACAGTCTTCTTTCTCAGGAGGAGGGCTTTC
AACCCTCGCACGCTTGCCGGTTTTTTGGGCGGAAGATTGGCCCTGCGGATTGCCCGAGCT
GCAGGCAATTGAAATATTTTTGGGATTTTTGGGTATTGTTCCCACGAGTCCGGAGGACCT
AAAAGTCGAGTGACGTGGAGCCCCCGAATCACGCCACCAAGCCCACTACAACAGGGGTGC
GGCAGGTGCCCCTGAGGTTGTACGCTAGCGGGTGGTTTGCCTCACCACCCATCCACCTCC
TCGGCACGTTACTCACCTTGAGGTTGAGGGTTTTTTTTATAGAGGTTTGTTCCGTCCTCG
CGATCCGGGCGATGAAGCCAAGATCCCCGTTCTCCTAGGCACACAACGTTCCACCGCCAC
GCCCTACGGTGGTCGTTGAAGCATGGTAGGAGTTTACGGTGTGGGAAACTTGCGGCGCTC
ACAAGTCTCCAGCTCGGGCACCGCTGGTTCGCCAAACCCGTACCTGGCACTTGCGTACCA
GGCCCCTGCGGGGACGAGTATTACCAATTTAAAACGAAATGCTAATACAACAGGGGTGCG
CAGGTGCCCCTGAGGTTGCACGCTAGCAAGTGATTTCCCTCATCACCCATTCGCCTCCTC
GGCACATGTCTGACCTTGAGGTTGAGGTTTTTTTTATAGAGGTTTGTTCCGTCCTCGCAA
TCCGAAGTCCTTCCCATCCCTTGTCCCCATCCTTTCCCGTCTCTAAAGACCTAGTTGTTA
AGAGACGTTAAGCAGTCAAAAAAAGAAAAATCCTGCTATACCTGGGACCAGACGTATTGG
CGGGCGGCTTCGAATGCGCCGTTAACATTTTAATTCACCTGTTAGTTTGCAGTAGAAGTT
TGTGCGTTGACCATAGTGCTAGGCAACACAGGACGCTCAGGGTTGCCATTTTCTATTGTT
AAGGGGCTCGTAGAAGAGCATCTTTTTCTGGCAACATACCTGCATCTATAGATCAATAGT
TGCTCAGCAACATATTCGGCAATAGATGATCAATATATCGCCCAGCAATGTGTGGCTCCA
CTATTGCCGGGAATTTGATGCCCTTTAGTATTTATCGACGTTTCCCGTTTCACGCACTGT
GTGATCGGCAATAAGCTTCATGGCAGAGGAGGACGTAGTAGTGGCTGCTGCATAAGTTGT
CGTGTAAAATTAATAGAAGGAAAGAAAACAGGGTAGGTGTGACCTTACCTAACTAAGCGT
GATACGATTATTTCTGTTGACACAGAATCTTCTTCTGATTCAATGCACGTTTACGGGAAT
AGGCATCTCCCATTCAGGGGGACACCCTTGGGAAGATGATCTGGGATGGTTTCCCGTTGC
CTTCCCCCGTTGTTAATTGTGGATGGCTGTGATAGTGTGTAAGTTCATTCTACAGTGTTT
TATGAAATGAGAGATGAAGAAGAGGGAGAGTGAATCCCCATGCCGGTCCATTGAGGTCTC
CTCTGCCAAATTACCATAAACGGCGCCGTGTACCCTGGCTCTATACGCACTGTGGAGAGG
TTTGGGATATAACACAGTACTTTGACGCACAATCTGGCGATTAGGAACCGTGCACCACCC
CCTTCCTACCCTACCAACCAAATCCCGATGATGAAAATGTCTTTGACCACCAGGATTGGA
ACCAACTAACTCGTTGTCAGTGCTGGATACCATCACGGTGCCACAGCCACCTGAGTCAAT
AGGGCGGCCGACAGAGAAACAGAAGTGGATAAATATTTGTTTGAAAACTTTACAAGAACT
TGAAAGCTAGTTCTAAGGTTTTATGCGTATGATTGAAAAAATAAAAAATGTAATACCGGA
TTGGCTATTACTATTAATAAGTTACACACACTGTCTATTGTTAGTATTTGTAAATAAATG
TTTCTACTTCCCATAACTTTGGGTGTAAGTGTATTTCGTTGATGAAATTTAAAGTCTTTC
CGTTTCACCAGATATTCATTTCTATACCATGAACTACAGTGATTTTATTAGAAACAGATA
AAAAACGTGCAAAATTCCTAGTTACCGAATGAATGAAGGTTAAAAAGTATTGTACTCGAA
CATATTTGGTTTTTTAAAAGTATTACAATCGCCCCCTTCGAGCCATACAGCTAGCTCCGA
TGTTGTATGTTTTCCGCTCAACTATACGTATCGCTCAGGTTACTTTAGGGTAGAGTATGG
AAAACACAAGATTAACACAATGTTTAATTAAAACCATCCGTGCCTCCAGCTGGAATCGAA
ACGGTGATCTGCGATACGTGAGGCCACCGCTCTAGGTAGGCACTTTGCTACCGTGACCGG
CAACACGGGAAATTGCCGCTAATGTTCGGCCGCCGAGTGATCTCACCTTTGGCATACCAG
CCACACTTGGCAACACACAGCAATGCCGGCAACAAGGTGGACATATTATCGGGCAGCTCT
TCAATATTATTGCCTGGCCACCCAGTCATATTGCCGCAACATTGCGGCCACTACTCAGAC
GTATCAAGCTGTTATGTTTCAATACTGGGCGGTTTTAATTAATTTTTTATTTCAACTAAG
GTATGCTTCATAACTATTTCATTGAATTTTAATCCTAGTTGGAATCTTTAAAGCCAACCA
TGCACTTGAATATTTTGTTGTATTTTAAATCAGGTTGGTCTCTTTTACAACCAACCATAC
AGTGTTTGTATGGAGAATTTTATTCTTGTAGGCCTATTTACAGCCAAACCATTTATTATT
TTCCCACATTCCACCGTCTAGTGACCTTCGCTGTCAATGTGCCCCAAAACAACATCTGAA
TACTCTGAGTAAACAGGATTCGACATCAATGAATTGACGCTTCTCGTAAACGAGAACCAA
CCAGCAGTCAATGCTGATCAACGACGGTTATATGCAGAATTTATAGATTCTGTCCGGTAT
GATAAAGGAAAAGTATTCCTTCGGTTGTTGTTGTTGTTGTTTTAGGGCGCGTCGACAGCG
GGGTCATTAGCGCCCTAACAATTACCAGCCTAAACTGTGGCTCAAAGTACTAAAATACTG
ACTGCATGGTCGACTGTAAAGGGGTTGACCATACAGACAGCAAATAAAATAATTCAGAAA
TATAAAACGTGGCTTAGAAACACAAGACCGTGCACCACCTGAATGGCTGTAAAGGGGCCA
TACAGGGTCCCAAAATAATTAAAACCACTACATCTCTCGCCGGCTGTATAGTGGCCAGCG
AAAAGGAATTTATAAATATAAAAATTAAAAACAATGCACATGGATGAGTAGCTGTAAAGG
GGCCACCCATCCATCTTAAAACTAGGCCGATCTGCCAAAAATTTTAGGCACTAGACCGGC
CAATACGCAAAATTTTAAAACACTCGCCACACTGCTGGTCTCATTGTTTAAAATAAGGGC
CAGATCGTTCGCCAGGCCAACGTCTGCCCTTAAGTCTAAAAACAAAGCACAATCAACTAA
AATGTGGCGCACCGTCATAGGTACGCCACAAGCATCACATTCCGGAGGGTCCTCCCGGCG
GAGGAGAAAGCTGTGTGTCAGAGGACAGTGCCCTATACGGAGGCGAGTCAGGAGAACCTC
ATCCCTCCTCGCCCGCTGGAAGGAGCTGCTCCACGGCTGAACGGTGGGTTTGACCAGCCG
GAGCTTATTATGCTCTACCTCCAGCCACTGCCTCTGCCAAACGTCGGAAACAAATCTTTT
CACCGCCGAGGCAAGGACAGACTTTGGGACCGGATCAAAGTCAACTCTGACCTTGTTGCA
GGCTAACTTGGCAGCTTCATCAGCTGCCTCGTTCCCCCTGATTCCCACATGACCAGGTAC
CCAGCAGAATACGACCTCCTTTCCAGAAGATTGGAGAGATCGGAGGGTGTCCTGTATGTC
CTCGACAAGACGATCTGCTGGGTACATGCTTCCCATGGCCTGGATGCAGCTGAGGAAATC
ACAGCATATGATGTACTTCATGCTGCGACTTACTTTCATATGCTGGAGCGACTTAAACAA
AGCGTAACACTCTGCACTGTACACGCTGCAACAGCTATTTAGTTTGTAATTATAAGTCGC
TCGAGGGAACACTACAGAGCAGCCAACTCCGTTAGCCTGCTTAGACCCATCCGTGTATAC
CGGGGTAAAATCGCGAAACTGATTTAAAACATGGCTGAAGTTACGGGTAAAAACATTGCC
GGCGGTACACAGCTTGTTGTACCGCGACAATTCTAAAACTGTTCTGGGCCTCTTCAAAAG
CCAGGGAGGAGATTTACTCCAACCCTGGTGATAAAAAGAGGGCATCTGAAACCCATATTC
CTCCAATATAGCCTTTGTACGGTAGCTGAACGGTTTAGTTGCTCTTTGACGGTTGGTATA
TAGCCGCTCAAAGTTGGGATGAATAACTACGTCGTACACGGGACTGCCAGGAGTAGTGGC
AATATGTATATAGTGTCGCACCATGAGGAGACGCCGGCGGATGGAAAGCGGCAGCTCGCC
AGACTCAGCACAAATGCTGGGCATCGGCCTGGTGCGGTATGCACCTGTGGCGAGACGAAT
TCCTGCATGGTGGACACTATCCAGAATACGGAGGTAGCTGTCCCGTGCCGAACCGTAGAC
AATGCAACCGTACTCCAACCGCGACCGTACAAAGGCTCTATAAAACTGTTGCCGGCAGGA
GCGACCAGCGCCCCACGACCTGCCACACAGACACTTTAAAACATCAAGCGCTTTCAAGGC
TCTGGCTTTAACATCTTTAAGATGTGGCAGCCAAGTAATCCGAGTGTCAAGAATGAGGCC
CAGAAACCGAACAGTTTCGCTAAAACGTAAAACGGTGTTCCTCAAGGTGAGATGAGGTTC
TGCTAAAAGACTTCTGCTGCGGCTAAAAAGCACACACCGGGTTTTCTCAGCAGAGAAACG
AAAGCCGGTGTGTGCTGACCATTCATCCAGCCTGTTCAGCGTGAGCTGCAGCTGCCGCTC
AGCGCTTCTCAGGCTAGACGATGCAATAAAAATGAAAAAGTCGTCAACGTATAAGGAGAA
CCGGATGGGCCTCCTTATAACAGTTGAGATGCTATTAATTGCTATGGCAAAAAGAGTCAC
ACTTAAAACTGATCCTTGAGGAACACCGTTTTCCTGAATAAAAATGTCGGATACTTCCCT
ACCAACTCAGTACCGGAAGCAACGTCGCGATAAAAATGATTTTAAAAAACGGGGTAGATT
TTGCCTAAATCCCCATTCATATAACTGTTTTAAAATAACATGTCGCCAGGTAGTATCATA
TGCCTTTTCGATATCAAAAAATATACCGACTAGGTGTTGGCTGCGGATGAAAGCGTCTTG
AATTGCCGCTTCCAGTAGGATCAGGTTATCCGTGGTGGAATGGAACTTCCTGAATCCACA
CTGAAAACGGGTCAGCAGCTTATGGGACTCAAGACACCAAACGAGGCGGCGGTTCACCAT
CCGCTCTAGTGTCTTCCCAACGCAGCTCGTTAAGGCGATGCTGCGATAACTACCTGGCAA
CAACTTGTCCTTTCCCGGTTTTAAAATCGGGATTAACGTTGCTTCTTTCCACGAGTCGGG
GAAGTGTCCTCCGATCCAAGCATCATTAAAAATACCCAGGAGGTACTCTTTAGCATCTTC
ACTAAGATGCCTCAGCACCTGGTACTGGATCTGGTCAGGCCCTGGCGCAGTGTCCTTGGC
GCTGTTTAGAGCCGGCTCCAGCTCCCAAGATGAAAATGGGCTGTTGTATTGCTGCAAATC
AGACGAGTCGAAGCAAAAGACTTGCCTCTCAGCAGATATTCTTCGTTGCTGCACCTGGTG
GTTCAATCCGGCAGACGAAGTGATGGCAGCGAAGTGCTCTGCCATCAGCTGCGCTATTCT
TCGCTCGTCGGTGACTACACGCCCATGATCCAGTAATCCAGAAACTGGCGGTCGAGAGTA
CCTCCCAGATATACGGCGGATTGACTCCCATACTTTTGATGACGATGTGGAACGATTAAT
GGTGCTCACAAAGGTCTGCCATGACCTTCTTTTGCTCTCCTTAATAATACGACGCGACTT
GGCTCTAGCAATTCGGAACGCTGCGAGGTTGTCAGGTGGCGGATGCAACCTAAACCGACG
CAGGGCCCGTCTGCGACCCTGAATAGCGGAACGACATTCGTCGTTCCACCAGGGGACGCG
CGTTCTGCGCAGCGTTCCAGAGCCGCCAGGAATGGAGATATCAGCCGCCCGGTGAATCAC
ATCTGTAAGATGTTTCACCTTTTCTTCAATGTTCTGGCGATGCTCAAAAATGACTGACCG
GCTATAAAGCTGCCAGTCAGCTTTGCTGATATTCCATCTCCGTGTCGTAATGCTTTCGCG
ACGTTCAGTCTCAACGTGCAACCAAATTGGGAAGTTGTCGCTTCCATGGAGGTCACGATC
CACCTCCCAGCGCACGGAGTCCGCAATTGAAGGAGAGCAAAGAGAAAGATCAATGGCAGA
GGACGTACCGGTAGCAGTAGTGAAGTGTGTCATTTCTCCGGTGTTTAGGACGCATACATC
CTCCAGCTCCAATAATCTACAAATCTCCCGACCTCTGGGGCAGTTGGTGGTCGAACCCCA
CAGCACGTTGTGTGCGTTGAAGTCTCCCAATAGGAGAAAAGGCCGAGAGATTTGCCGTGT
AATATCAGCCAGCTGACCATAGTCAACTGGTGATCCCGGCGGTAGGTATATGGAGCATAC
GGTCAGTTCCACCGGTCCTAATATTTTAACAGCTACTGCTTGTAAAGGAGAGGTGACAGC
TACAGGTTCGGAGTGGACAGTGTTCCGAACAAACACAGCCACTCCCCCCTTCGCTCGATC
ACCCTCGGTATCGTCCTTACGGTACACGTCATAACCTCTTAGCACGGGTTGGTGAACTGG
>VvP24XY-548161#RC/Helitron_4682-9741 [forward] 5060 bps; scores=8:7 Multi_5'_ends:
TCTTATTATATTTCCTTGAGGTACGGCCAAAGTAACATCTCGCTTAGAAGATGTTCCCCA
TCAACATCGACATACTGTGACCACCAGTTAGAAAATCGCGAAACCATTCTCAAATCTGAT
CCAATATACCGTATGCTCGAATCTTCGCTAAAAGTCCGTTGTGTGATACAGAGTCAAAAG
CATTATGAAAACCCAAGAAAATTGCAGCAACTTGTGAATCTGCGTCGATAACGTTGATTA
GATCATACGAAAATAGGGCCAGTTCTGTTTCACACGATCTGCACTGAAATCTGTGTTGGT
ACGGTATTAATAACTCGTTTACATCTACAACACACAAAGTTACTCGTTTCTTTGGCAATT
AGCCCCATAAGACTTTCCTCCTGCAGACTACATACGCCGAGCATAGAAAACCAGGAACTT
GGACCTTGGAGATCGAATATGGGGAAAAAAATCCATAGTGTAGCAAAGAAGCTTAGTTAT
TGAATAGTAATGACATACGAAAAGTTTAGTGATGATAATTTCCATGTCGAACAGAAAAGA
ACTGAGTGCTAATCATGTTGATGTGTACGAAATCAATGACAGAGGCTAGTGTGTAATTAC
ATGATTTTAGATAAAGGTAAGAGTGGTGGGTGAGTGGTTAACGCCCTGGTCTCGCATTAG
GGAGGACGGTGGTTCGAATCCCCGTCCGGGCATCCAGATTTGGGTTTTCCATGGTTTCCC
CAAATCACTACAGGTGATTACCGGGATGCTTCCTTCAAAATGACATGGTCAAATTCCTTC
CCGTTCCTTGCCCCCAGTCCCTTCCCACCTTTAATAACGTCAACGACGACGAGGCGTAAA
GCCATAGGTAAAAAAAAAAAGCTAACCTAGTCACTAACGTTTACCTGAACCGACCATTTC
TTCGCCGCCGCGACAGTGGCGCCACTACGACAATACTAAAACTAAAACCAGTTGCCGCCG
CCGCTGGAACACTCGACTTTCGCCTCACCACAAAGATCGCAGACATCTAATGCTGGAACA
TTAAAGCGGAGCACGCACAACAGCAGCGAGAACAGTTAACAGATTAGCAGACCGTGCCGC
GGTCAGGGAGGATCGGCCGCCCACGTGTAAAGTAGCCTACAGCAGCACCGGCTCTAATGG
TTCCAGCCGCCCCGAGCCAAAGCAATTTCTTGAATTAACAGCGACTGATCCAGACGGCTT
AAGGGGATTAATACAATGCGCTTGCTGTTTCAGATACACACTGCACTGCAATCGATCTTT
ATTCCACAGCGAAGGTGCTCCAACAACAGAACTTCGCTCAGTATACTGACTCAACTTCCG
AAAACAGTGTAAGTCATTGACGAATGTTTTGTATGGAAAAGTCTGTTCTGAACCAAAAAT
AACCTCTCAGAGGTATTTTGTATGTCATAGCTGGCGAGTAGTACATTATGAGATTTATTT
TGATAAACATTACAACATTCTGGTGAACGCGTAGCTAAGGCGGTAGGGCGTCTCTCTGCG
GTCCGCACTCCCAGGGGTTCGATACCTGATGAAACGGAGGATTTTTCCTCGAAACTGAAC
GTCCGGAACGACTCCCAGGCCAACTAAGCCTGCTAATCAATGATTACCGTGGAGGAAACA
CCGCGGGAAGATAAGGAACGGCCGCAGACTCGCGTCAGATCCCTTCTGGTGCTGAAGGCT
GTTATTGGAGTGCAGAGCTCTAACTCCGTAAATCCTGCAGGAAGCCGTAGGAGCCCTAGT
AACCCAGTGACCCTTTACCTTATCACAAGATTGAAGATTAGACAAAAACAGATACACCAT
TTCTTACCACGTTCGTCACATTGCCGCTCCAAGTAATAATGAATCCAGTTTCGAAAACAG
ATCAGAATCTACGGAAACTATTAAAGAAACTTACTGGCGCTGGATCTAAAGTGACTGAAT
AGTTCTGTAACCATGAAAATCATAACTTTGTTGTTGGCCTTGTTCCACAGTTGTTACATA
AATGTTTTGGAATAAATACCGTCTTTAATAACTGATTTATTAATGTTTTTCATCATACCC
GTTTCGCCCCTTTGGAGTAGGGCGTCATCACCGGGAAAATTGTGTTAGCTATCACATGTC
AGTCCAGAACAGCACTTTCTGCACTTCTCTGTACTGGTATTTCATCTACAACAAGTGCAT
GTTCAACAAGATACACAGCAAATAACAGAAAGTGAAGTGTACATTAAGTTACAGTGAAAA
ATGCTAAGTTTTAGAATGAAATACCAGTCCAGATAATTGCAAAAAGTGGCATTTCGGACT
GACATGTAATAGCCACTAATTTTTTCACTGATGATGGACCACTCCAAGGGGGGACAACGC
GCTTTTTGGAAATATTTGGTAAAAGACGGCGTTTAACTCAAAAAATTTATGTATCAACTT
TGGAACATGACCAACAAATATGATATTATTTTCATGGTTACAGTTCTAATAAGTCAACTT
AGATCCAGAGTCAAAACGTTTCTTTAGTAAGTTCCGTAGATTCTAACCTGTTTACAAAAT
ATGGAACTAAAACTTCAATTATCCAACAGTTCATGTAAATACAAAATATGATAGTTAGAT
ATTATTCTTTTCAGTATCTGATCAAAAGCTTATTAATGACTCTTTTTTTATCTGCTTAAC
GTCTCTCTAACAACGAGGTCTTTAGAGACGGGAAAGGATGGGGGGCAAGGAATGGGAAGG
AATTCAGCCATGGCCTTTTGAAGGAAGCATCCCGGCATTTGCCTGGAGTGATTTGGGAAA
CCATGGAAAACCCAAATCTGGATGCCCGGATGGGGATTCGAACCGCCATCCTCCAGAATG
CGAGGCCAGAACGCTAGCCGTTACACCACCACGCTCGATGATAATGACTCAATTTTTTCA
GTTTTGCACAAATTGTCTTCAAATCTTATCTTCTGTCTCGAATTTTCCTCTATCAAATCA
ATATGTTATGATAGCGTGTGGCATAAGCGTAGATTATAAACTCAAATCGGACCATATGTA
ACTGGATATTAATATTACATCAGGCAAGGTCAACCAAAAATCCAGATGTAACACTCAGGA
AATATTTAACAGGTATTAGGTGTTATTCCCATGAAAACTAATATCGTATAGTACATTTAT
AATTCAAGCTGGTAGCTCAATACGTGTCAAGTGGTTGGTGATTTCAAGTATGGTTATCAA
CACGTATGGTTATTCTCAGGTCATAACTCTCATCGTCATACCCACATCAACTGCACTCTC
ATTTCAAAAGCTAGCGAGAGCCAAAGTTTCGAGGTGCGCAGGATAAAGAATGATTTGAAA
AGGAACAAATGATTACGATTGAATAACAAGAGGAAACGAAAAAATTAACAGCTCTTACTT
ACTGAAAGCTATCTTTTCGTTAAGAAAATGAAATAAAATAATGTTTATCTCTGCTTGTCA
TTAAACCCACATGAAACAACTTACGGTACGCAGTTTCACTCCTCCGTCTTCCTGTCTACC
TCTTTGCTCCGGTATCGAAGGATTACGGTTGATGTAGTGACGTCATTCAGTTGTCTGGCA
GGTAGACATTATGATAGCCTGTTGCTTCAGTCGCGGATTACAGTGGATTATGTGAGCGGC
GCTACTACTGAAACCTACAGCAAACCACATACCTTGCCTGCGGCCGACGCTCCCTCATGA
ATACACAGGGGAGGCGGCCATCTGCATAACACCTGAGGCGAGATGGCTACGTTTCCTGTC
AGTCACAATCTACTGCAGGTGCAGTCATCGGGGACATGTGTTAGTTTTGTTAATTATATC
ACATTTTCCACCAACAGCAGCAGAAACTAAAACCATTACTTTATATCAGACTTCTTCTTG
ATATTTCCTAGTTCTTATATCAGATTTACGAACTTAAGGTAACGACACAACTACGTCGCT
CTATTAAGTCACTCCTAACAACCAGTTTCATCTCAAACAACAACCGCACGAACTGAACCA
AATCTCAAGGAATCTATATGTATATCAGTATGCTTGCATACCATGGAATAACCTATATGT
GTGATCGTCACAAACAGTAGGTCAACTTATCGCTTAACTACCAGCTAAGGAAAATTTTCT
TACATGCGAATTTATCTACGAACTATATTCCAAGAGAGATCACTGGCATAGATAAATTAG
CTAAAATGTCTTGTTTAGATCGTAATGGTCTAGGTTTTTAAGAGTTTTCATATACCGGTG
ATTGTGGATTTCAGGATTGGAGCCAAAAATATATCTCTCGGAAAATATATCCGGAAGCCA
CTGTGAAAGATCTAATCGAAAACAATTATAACATCACAAGCTATTGGCTAATTCAATGAA
TTGATCAAACTTCAGATTTATCTCACCCTGATTTTGACGTCAACAATTTACGAAAAGTTT
TTTAACTATCCTCGGAAAAATTTGCGTATCGATAATAGTTGTTAAGTAGCTTTGTGCCAC
TACAACTACGATATTCATCACTATCGGACATAGCGAACTGCGCGACTAAAATAAGTCAAT
AGTATTCCGACTTTCCAGACTCAACGCATGTCCAAGATTGGATCCTGTCCTATCCGAAAG
AACCAGTTATTGTTTTGAAGAGTAGTTTTGGTGTTAATACTTATCCAGGACTTAAAAATT
TCCCTATTTTATTGAAATGTCTGGATATACGAGGAAAAGGTAAAACCTAATTAACAAAAT
TCAATTACGAATGAGTAAAGTTCCAAACACTAAAAATAATGACACCGAAAACTCCGGGCC
TTAAACCAAATCCAAAGTGTAGCACTGCTGCGAATATAGAAAACTTTTTTTCTTTTTTGC
TGCTTAACGTCTCCTATAACAACTAGGTCTTTAGAGACGGGAAAGGATGGGGGGCAAGGA
ATGGGAAGGAATTCGGCCATGGCCTTTTGAAGGAAGCATCCCGGCATTCACCTGGAGTGA
TTTGGGGAAACCATGGAAAACCCAAATCTGGGTGCCCGGACGTGGATTCGAACCGCCATC
CTCCCGAATGCGAGGCCAGAACGCTAGCCGTTACACCACTCTCGGTATATAGAAAACTAA
ACGCACGTGAACAACTCTGG
>VvP24XY-548391#RC/Helitron_7853-15905 [forward] 8053 bps; scores=15:10 Multi_5'_ends:
TCCCGGTACTATTAAAAAATTACCAGATTTTTCCTCAAAATATGACCATATGACCATAAA
TATTATCGTAATATGACCAAAATGGCCTGAATATGCATTTATATTATATAAAATACATTT
AAATACAACCAGAAACATTCAATCACGGTTTAATTCAGCATTACAGCTCAAAACGATGAC
AGGAAAAAAAGACGACTTTCCCTAAGATCCAAACCCTACTTATAATACTAGAGAAGATAC
GTTGAAATACAAAGAACGAAGCTGGGCAGAAAGCATGTCATACTTTCCGAAGGTCATTAA
AAATATCGGATAGAGAGTTTCTTATAGAAGCTCCAAAACATTCCAAAACAGCAACAACAT
TATATCTCATTCCAATCTTTTGTTAAGTGTCCTAGTTTCTCATAGCATGTCGAGCGGTTC
AAATATACCATTTTATATGCTGAATATATCTTCCACTTTCTGCACCCGCACATTGTAATT
ATGGAACAAGTTGTTGACATACATTCAGAACAATGTTACTAAAAATTTACGTGCAACGTA
ATTATCCTAGAGACAATCTTATTAAAACAAAGCTTTAATTAATCTTGTATTAACAATTTT
CATTGCAGTGCCTGCAGCTAAAAGAGCAATAATTTCGGTTGTGCAGTTAACGCTTTATGC
CATTTCATGTTTTCGTCTTGATTCCTAAATAGTGATCGTTATGTATATAGTTGTTCAGTT
TGTCAGTCCAAACTCCATATTTCAATTTTCCATGGATTTCAAACATCCCTTCATGCGAAT
TCAGGGATGGTTTCCTTCAAAACATCACAGCAGAATTAGTCTCGTTCCTTTCACACAATC
CTTCACCGCCTGTAATGACCTCAACAACAATGAACCGTAAAGGAGAAGAAAATACTATCG
CACTGACAGGAATCGCTAATCTTTAGATACATATTTAAAGTGCACGTTAATAATTTTGAG
GTGCATCTACTATTCTGTGCGTTAGATGTTGTTAAAAAATAGTTAAGGATTACACGGAAC
TATAGTAAAACTAATGAAACTACAGGCGAATTTGATTTATTTTTCCTTTAGCATACCAGG
TCTGAATAAATGTATTTTAATTTGCATAGCTTTTACTTATACCTGTAACAAAATTACTGG
TGTTGTATTAACATATAACAATCATCTATAACTAACCCGCTAGTGTGGTTCAGTTCGTTA
ACGCGCCGCACTCTGGATAGGGGAGGTACAACGTGACCATGTTCGAGTCCTGCTCCCCGC
GTGCCGATCGTCCTGACTGTGCGGTCCTTAGACGGTTTCTGGCAATTACCTAGAAGAGTG
CTGGGATGGTCCACAATCCCCACCTAATACTCCACCAGTATCCTTTCTGCCACAAATCGG
GCCCTTTTTGTCGAACACAGTTGCGAAATCTTCTTAAAACTAACAAATAAAAAGTTTGAT
TGAAGGTCTGATATGGGGGAACAAACTGTGAATGAACTACGTCCTTGGCATCAAAAAAGC
AAATGAGCATTGTTCTGATATTTAATTTGACTTGACATTTTTTTGGACTTGGTGACAATG
ACGTCTTCCATTGGCTTGACTGTTGCTTTGTTTCTTGGTTATAACCATAGCACCATGACT
CGTTACCAGTAATGACCTTTGACAGAATATTTGGATCACTTTGAAACTGTTGTTTCAAAG
TACGACATGTTTCAACTCGACGTTCTTTTTGGTTGTCAGTCAGAGCCCGAGGAACAAACT
TGGCAGCAACCCTTTTCATTCCCAAATCTTCGGTAAAATTCGCTGAACCGAGTTCCAAGA
TAACCCACTAATCTCTGACAGTTGATCAATTGTCTATCGACGGTCTGGGTGCACAAGCTC
TCGAATTTTTTCAACATTTTCGTCGATTCGGGCAGTTGATGAACTTCCAGAACGAGGTGT
GCCATCAATCGACAGATCGCCATTTTTAAACTGAGCGAACGACTCGTACACTTGAGTTTT
TCCCGTAGCATCATCTTTGTAAGCCGTTTTCAACATTAAAATAGTTTCAGACGCTTTTTT
TATGAGTAGAAAACAAAATTTAATAACTGCACGTTGTTCACTTAAACATGCCATTATTAA
AAAAGAAACAATAAACAGCGCTAACAAAAACAATCACTGCAGATTAACAGAACAAGCCAG
GTCGACAACACAGGCGGCACTGAATTAGCAATGAGTTGCGCTATAAACGCCTAGCGGCAG
AAACGAGTTCTATACAAGTTCCGCTCTAGGCAATGCTTTTCCGGTTATTTTTAGGTATCC
ACTGGTAAACTACACATTTCACAAACAAAAACACACTTATCGTATAGAACACGAAAATCT
ACACGTTTTGCAGACGAAGGGAAACCCAAGAGTTTTCTCCATTAGGTTAAGTACGTCGTA
ACTACAAACATGGTTTGAATTCAAGCAGAAAACAAGTCATTATTCACACTAATCACCTGG
GTACAACAGGGGACGGTAGCACTTGGTAGTTAGATGGCCGAATCGAGGAAGTAAAAATCA
TTTACATCTATATAATCTATCACTCCTGAATGCTTAAAATAATAGCAACAAGCACTACTT
GGCAATGGTAATATCACTTACGTGCCTGTTAGATCAGACTGCCAACAATTCTATTTGATT
ATGCAGGTAAGGTATTCCGATAGTACACAGAATTTGCACCGATCAGGAAAATCATTAGTA
CTGTACAGCTTAGTAATAGGGGAGGCGATCGGAAACTACGTTTACACGGCCGATATTCCT
GGAGTGTCGTTCGTTATGGGGAAATTAGTAGTGCGCATTAATTTTATGCGTTGGCAACTG
TGCAAAGTTTCGGCCACCTGCCACTGGCGAATCGTTTCGAAAATTAGTCTTGTGAATAAA
TCCAATCAGTTTTTCGATTTCTGTGGGCGAAACATGTAAACACTGCTGAGAGTCACCGGC
AGTTGGTAGAAGTTTACGGAGAGACTGTAATGTCTCGTAAGCATGTAGCGGAATGATGTC
GAAAGTTTGCGGCCGGAAGAGAAAACGTCACCGACGAGGATCGCAGGGGCAGAACCAGTA
CGGCATCAACAGATTTGAACACAGCCCCATCACCCTGCCTCCAATCCGGACCTCGCTCCA
AGCGACTTTCACCTTTGAAGGGACACCTAAGAGGCAGAAGATTCGATTCAGGAGAGGAGG
CGGCTATACACGCAAGAACGGGATTTTATCAGGAGGGAACATTCAAACCAATACCTGCAC
CTGCGAAGACTTTCGAAAAATAACCAATGTTTGAACTATCAGTTGCCTGTATTGGTTGTA
TGAAATAAAATGTACACGTTTTACTGCGTTGTAATCCTGCTTTCTGATCATCCCTCGTAC
GAGTATCTCTCGTAGTATCTCGCAGTATCTCTCGCCGTTGGTTCGTGGAGATCTACTTGT
TGTGCTAAGCGCGTAGTCTCAGCGGCGGGCGCAGTAATTGGCGCGATACCCTGTAACGCC
GGCAGGCTGCCGCGGGGCGCGTGTTTACCCACCAACACTAATTGGACGGTCCACGTGTTA
TCTGCCAGAAACCGCTGCCGGATCGCACGCCGTAATTGGCCGCCCTCAGACACCACTTTG
CATCTCTCTGTCCGCGCGCCCAGCATCGGCTGCGCTTTCCAAATCCGACAAATTGGTCAT
ATCACGTTATGGAAGTAATGGCTGCACCAACTTGCGTCATTTATAACGGAGAGATTACCG
TTCGTAACAGTCTCAGAGCCGGAACGTTTGCAGGCATTTAAAATGAGCTTCATCACGGGC
ACATGCTGTCAATTGAAGAAGGAACGGTTGCGACTTGAAATGTATTGATCCAACCATATA
CATACGAGGTGGTACCTAAAAATATCCGGAATAGCATTGCCGTGGGTGGAGCTTGAGTAA
TAGTCGTTTCTGCCGCTAGGCGTTTAAAGCGTAACTCATTGCCATTTCAGTGCCACCTGT
GTAGTGGACCTGGCTTGTTCTGTTAATCTGCAGTGATTCTTTTTGCTAACATTGTTTTAT
TATTGTTTTGTTTTTGATGCAACATTAAGTGAATTACTGTTTAATGTAATTGAGAGTATT
TTGAAGAAGATAAGGTGGTTTTGTAAAAAATATAGCTTTTAAAAAATAGTTCTGTTTTTT
TTTTTTTTGGGGGGGGGGTTATCCCTCGTATATGTATAACTGGCAGTGCTAATGACTTTG
TCTATGTGGACCAGAGAAGAACTCAGTCATTTTTTTTTTTTTCGTTTTGTAAATTCGCAC
AGCGAATGTAGCAAACTCTCGCAGGTGTTTTGTGGTTATTAGATGCCAGAGGTAAATATT
AATATTATTAATAATGGAATAAAAGCAACCAACATAAATTTGAACGTTATAAACTTGGCT
ACACATCTCGAAAAGGGCCAATATATACTACTTTAATGAAAGATATGAACTAATCAGAGA
ATTCAAATTATAATATTAAAAATTCTCTTTTGAACGTATGACTTGTAGCGTTGGGAAAAA
TATATCGATGTATCGAAATATCGATATGTTTTCATAAAATAATCTATATTTTATTCCCAA
TGTATCAAAACACGATATTTTATTTAGAGTATCAATTTTAAGTACCAATTCGTATTTTTT
GTACTTAAACAATTCATTATCCAATTTCATACGTTACATATATAATGGAAAAATAGAGGT
AGATACCCGATCTTCTGAAAGCGCCTTAAAAAGTTATTTCATATTATTAAAAGCTTTTCT
TCAACTTTAGAGTTAAAACGTAAGAGTTAAAAATTGCTTTTAAATTTTAACAGGTTTACA
TTAACGTCATATTTTGTCTACATATTTGAATGTTAAAGCTTAGGTTATTTTTATATTTGA
AGAATACTGACTAAGCATCCGTGTTGTTGTTGTTGTTGTTGCGGTTTAAGGGCGTGTCGA
CGGCGGGGTCATTAGCGCCCTAACAACGACCAGCTTAGCAATGTGGCTTAAAATCCAAGT
TCTACCGTCTGAATGGCCGACTATAGAGGGATCACAGACGGCAAATCGAGTAAAATGCTA
AAATGTTGGCTGTAAAGGGGCCATTAAAATACAAACATCACAGCTCATGTCTGGCTGGCT
GTAAAGAGGCCAGCCGGACATAAAACCTTAAATCTAATAGTAAAACGAAAACAAATGAGA
CAAAACAAAACAAGAGCTATGTACAATACATGGATGAGTGACTGTAAAATGCCCACTCAT
TCACCTTAAAAGATTAGGCCGGTCTTCCCAAAATTTTTGGGATAAGACCACCCACAACAC
AGAATTTTAAAACTTTAGCCACATTGCTAGCTTCATTACCTAAAATAAGGGACAGATCAT
TGGCTAGGCCAACGTCTGCCCTTAAGTCATAGAATAAAATACAATCAGTTAAAATGTGGC
GTACCGTCAAAGCTACGCCACAGGCATCACATTCCGGTGGGTCCTCCCGGCGGAGAAGAA
AGCTGTGCGTCAGAGGACAGTGCCCTATACGGAGGCGAGTAAGGAGAACCTCATCCCTCC
TCGTCCGCTGGAAGGAGCTGCTCCACGGCTGAACGGTCGGTTTGACCAGCCGGAGCTTAT
TATGTTCTACTTCCAGCCACTGCCTCTCCCACACCTCAAAAACAATTCTCTTCCCCGCCG
AGGCAAGGTCTGACTTTGGGACCGGAGCAAAGTCAATTCTGACCTTGTCGCAGGCTAACT
TGGCAGCTACATCAGCTGCCTCGTTCCGCCTGATTCCCACATGGCCGGGTACCCAGCAGA
ATAACACCTCCTTTCCGTGAGATTGGAGGGAAAGGAGGGCGTCCTGGATGTCCTGGACTA
GACGATATGCTGGGTACATGTTTTCCAATGCCCGAATACAGCTGAGGGAATCACAGCAAA
AAATGAATCTCTTATCGCGCATTACTTTCATATGCTGGAGCGACTTTAATACTGCGTAAC
ACTCGGCGGTGTAAACGCTGCACCTGCCGTCTAGTTTGAATGTGTAAGTCGCTCGAGGGA
ACACGACGGAGCAGCCAACTCCGTTAGCCTGCTTAGACCCATCCGTAAATACCGGGGTAA
AATTATGATGCCGGTTTAAGACATCTCTAAAAATTCTGATAAAAACATTATCCGCGGTAC
ACAGCTTGTTATGCCGCGATAGTTCTAAAATCGTTCTTGGCCTCTTTAAAAGCCAGGGAG
GAGATTTACTCCAACCCTGGTGATAAAAAGAAGGAAGCTCGAATCCGTATTGTTCTAAAA
TAGCCTTTGTACGGTAGCTGAACGGTTTAGTGGCTCTATGCCGGTTGGTATAGAGCCGCT
CGTAGTTGGGGTGTAGAACTACGTCGTACGCGGGACTGCCAGGTGTTATGGCAACGTGCA
GGTAGTGTCGCACCATGAGGAGTCGCCGGCGGATGCTAAGCGGCGGCTCGCCCGAGTCAG
CACAAATGCTGACAATAGGGCTGGTGTGATATGCACCAGTGGCGAGTTGAATTCCAGCAT
GGTGGACACTATCCAGTATACGGAGATAGCTGTCCCGTGCCGAACCATACACGATACAAC
CGTACTTCAGCCGCGACCGTACAAAGGCTCTGTAAAATTGTAGCAGGCAGGAGCGGTCGG
CGCCCCATGACCTGCCACACAAGCATTTTAAAACATTTAGAGCTTTTGAGGCTCTGGCTT
TCACATCTTTGAGATGTGGTAGCCAGGTTAACCTGTTGTCTAAAATGAGGCCCAGAAACC
GAACTGTTTCAGTAAAACGTAAAACGGTATTCCTCAAGGTAAGTTGGGGCTCTGGTAAAA
GGCTTCTGCTACGAGTAAAAAGTACACACCGGGTTTTCTCGGCAGAGAAACGAAAGCCGG
TGTGCACTGACCATTCATCCAGCCTGCTCAGCGTGAGTTGCAACTGCCGCTCGGTGCTTC
TCAGGCTGGATGATACAATAAAAATTAAAAAATCGTCCACATATTAGGAGTACCCTAAAG
GACTCCTTATAACACTTAAAATGCTATTTATCGCAATGGCAAAAAGAGTCACGCTTAAAA
CTGACCCTTGAGGAACACCGTTTTCCTGAATAACAAGATCAGACACTTCACTACCGACTC
GGTACCCGAAGCAACGATCAGATAAAAAAGATTTTAAAAAACTGGGCAGGTTACCCTTAA
AACCCCATTCGTGCAACTGTTTTAAAATAACATGCCGCCAGGTAGTATCGAAGGCCTTTT
CGACATCAAAAAGACACCCACAAGGTGTTGGCTGCGGATTAACGCATCCTGTATTGCCGC
CTCCAGAAGGATCAGGTTGTCCAAGGTGGAACGGAACTTCCTGAATCCACTCTGAAAGCG
GCTCAGAAGGTTTTGGGTCTCCAAACACCAGACGAGGTGGCGGTTTACCATCCACTCCAG
TGTCTTACCCACGCAGCTTGTAAGGGCGATGCTACGATAGCTACCTGGCAACAACTTATC
CTTCCCAGGTTTTTAGATAGGGATGAGCGTTGCTTCTTTCCACGAGTCGGGGATGTATCC
CTAGGTCCATATGCTGTTAAAAATATCCAGAAGGTACTGTTTAGCATCTTTACTAAGATG
CCTCAGCATCTGGTACTGGATCAAATCAGGCCCTGGAGCAGTGTCGTTAGCGCTGTTTAA
CGCCGACTCCAGCTCCCAAAATGTAAATGGGCAGTTGTATGCCTCTGTATTCGACGAATC
AAAGCACAGCGCGCGCCTCCCAGCAGCAAATCTTTGTCGCTGGAACCGAGGGTCAAAGTT
GGCGGACGAAGTGACAGCGGCGAAGTTCTCCGCCATCAGCTGCGCTACGCTTCGTTCGTC
GGTAATTACCCATCCGTGATCCAGTAATCCAGATACTGGTGGGCGGGAGTACCTTCCAGA
TATACAGCGGATGGACTCCAATACTTTGGATGATGATGTGGAACGATTTATTGTGCTCAC
AAAGGCCTGCCATGACCTTTTCCTGCTCTCCTTAATAACTCGACGCGCCTTAGCTCTGGC
AATACGGAACGCTGCTAGGTTGTCAGCTGTTGGGCACAACCTAAAACGACGCAACGCCCG
TCTGCGACCCTGG
>VvP24XY-548437#RC/Helitron_1553-13557 [forward] 12005 bps; scores=10:9 Multi_5'_ends:
TCTAAAATTTCTATAAACAAATTTAAAATGAAGGTTGATTTTCCATTTAGAATACGTTTG
TAAGTCTCTTGAATACCTTACTCCCGAATCAGTGTTTAGACAGTCGTATGTTGAAATTGA
TCCTGAAGCTTGATTACATAACTCTTTTTGAAACAAGTGATTATTTTGATTACTTCTGGA
AACATTATATTTAAAACTCAACTGCAACTATGTTGTTGCGATTAACAAGAAGTTTTAAAT
AAAATATTGCCTTGTAATGACTGTTGCATATATTTCTTGACAAATATGGAACCTGCTCCG
CACAATAAATCTTTGTAATCAAATCTGAATAAATTGGTAAATTTATCTTCAGGAATTGGG
TTTATGCAAGGTAATACTTCACACCTTTACACAATCAGATACTCTGAAATAGCATTTTTG
ATCTGATAATGAGAGTTATACCTTATCGCGATATGTATATCTGATAATACTAGTAAAAGG
GTATTCTTCAACGAACTATCTCGAGCTTACTATAAGCAGAAATGGAAGGAGCCCACGGTC
CAAAGACCAGTGGAAAATTTAAGTTCCGAACATACGAAAAACTTACCATGTAGTCAATTG
TGCAGAATCCGGATTTTACTCGACAGCCGAGAAATCTGAAGATTTCGCCAAGATTTCATT
TTCAAAGCGGCGTATGGTACAATACCAACGATGATGGGTTGGGAAATGCCATGTGAATTG
GTTGTACAGTGTGAGGCATTACAGCTGGTGGCATAGCACGCGCCGCGCGAGTTTGTGGGG
AGACGGATCAGTTGCTCGTCTACCCGCGCTCACTCCATAGCAGCCATCGTGAAACGTAAG
AAGCCCCGCTTAAAGCGAAAGATGCTTTTAGAGATAGCACGAGGATGCACTCAGAACACG
TCTTAGTATCCTAGCAACAGCTTCTCTGAAGCTCACTCCGCATTGTAAGTAGAAACTACC
TCGTGCACCAACACATTCAAGAGAATACATCGATAACTTTATAACATCCCCGGAAGAGTA
ACAAAATGAACCTCTAAGCTCGTTTGTAACACAAAAAAGGTACGTTCCTTTTAATCAATC
ACTATTAATATAAATGTGTGCGCAGCCAATAGCGAGACGCGTAACTTAAGATATAGTTAC
GGTACTGACAGAATCGGATGTAGGAGGAGTGTTGGGAGGAGGGCAAACTGGGTTGATTGT
CCCGTGCGGCAACTTCAGAGGGGCTGCAATTTATGTCGCGCGACCTTTTTTTTTAAGTTC
CACTACTGCACCGGGCAGCGACAGTAGGGTGTCAACAATAGCCGACAATCGGGACCAGAT
TATGCCTGGGCTCGTAAAATTCCTATCTCCACCACTGAGCGCTGAGAAAAGTTTCGGAAC
TAAAAGTGCTCATACCGTAATAGGACGAATAAAGGCGCTATTATTTACCAGTCATGTGAC
ATTTTTATGAATTATATAAACGTTTACTTCATTTTATCAGTTTGAAACAAGTACTTTTGT
GTCACTATCTAATTCCATCAAAAAATTGTTGTGTTTTTTTTTTGTTTTTTTGTTTTTTTT
TTTTTTTTCTAAGCACATCAGTTAATCAATTGACATTTAGAAGTAGATTGTATTGTGCCT
GAGTTAGGGTTAATATTTGGGTCTGGCATTCTTGGTCTGGCCATCCAAATTCAGTTTTTG
CGTGGTTTACCAAGATCGCTCTGGGCCCGGGTTTCCCATCCTGGGGTCCGCAAACAAAAT
AAAATTAATAATGACGAAAGCATAAACGGAAGTGTGAGAACACGTGACAGTTCTAACACG
TGACAGTTCTAAACTAGCTAATTTGCAATTATTATTATTATTACTAAGAGGTCCGTGGCG
ATCATGTCTGAAGGGTCAGCGGTTGAAAAAGGTGGGGGAGGCTGAGCTAGAAGAATAGAG
GATTGTTGTTTCTTTCATAAGACCATGGTGGATTTGTTTCTCGTTACTTGCCGATGAATC
TCTACTGGCTCTAATACCTTCAATTATCATTAAAGTCCTAACGAATAAAAGGTTACAATA
ATGGTACTATTCATTTAATGTCTCGAATTCTTTGTAGATACGTTTTATCCTAACGAAGCA
GAGGGAGTTGGATGGTCACCAGTTTTGACAGATGACATTGAAAAGAGAGCTTTAGATGAA
AACTGCGCATTTCTTGCGTGAAATCCATGTACACAATAAAATAAAGTCATTCTTATCTGA
TAAACCTTCCATTGTTAGTCGAGCCTTGCGCAATTAGGATACGGTATTTTAGTGACCTAA
CAGATGCGGATGTGATTGGTCAGCCAGCAGGCAATTAACACAATAATTATACCTGGTATA
TTTTTCTCAATTTTGTACGTCTGTCGCAGCATTACGTTTCCTCTCGATATTCCTATTCTG
ATGAGGAGTGCTCTGTGAATCGATTCACCGTCTAAGCTATAGGCAAGAGGATGATTCTTA
TAGTACAGCATAGTCGTAATAAATTAGTTCTTATCAAATTGATTATTTTATTTGTCTAAT
AGGTAGGATATATCGTTTCCAATTTGAGACTCCGAATTAAGAGTACTTTAAATAGATAAT
ATTACTATATTGTGCCGTAAATACCAACAAAAGATTTTTTTATCTTTTTCTTGCAAATTA
CAAAATATGTAGGGCCTAATATAACAGTATTTTTAGCTTTTCTCATTTAAATACAGGATA
TGTTCGATATTGCAGCCAAGTTATCGATTACCACTTGTGAGATAAACCTCGAAAGAGAAA
TGGTCTAAAACAGAACTTAGAGTTTTTAATTTTCCAGTGGAAACTCTGAAAATTTATCCT
ATTCCATCACCCACCAAACTCCTAATAACGATAACCTAAATACTGCGATAAAAAGAAAAC
ATTCGTCCCTCTTCAGCTGCATGTTACCCAAAGAACAAAATTTTACAGAATTCGGAATAC
GATATTCGGTTTTGGATGAACGCAACATACAAAATGTGCAAATCTTAATTTTGTAATTTA
TTCCGTTAGAGTGATAGTGGCCTGTAACAGACAGATAACATGTCAACATCTTCGGATACG
TAAACCTAAGATTTGAATTGCTCAAACCGATATCAGAGCTATCCATCAAGCAACCCCGTG
CCCCCGTCTGGCACTAATTATTTTGGTTATTTAAGTTATTTAGTATTTCTTGAGATTTTT
GGACGTTTCCGTTATATGCTTCACCCTGCATAAGTGGCAGTGGCCGTTCTTGGTGCTAGC
CAGGACAGATCAGACGAGTTTGCTCTATTCCACTTATCACTGTCGGAGGGGTTGGGTGTC
TGGGCACACACACTAATCCTGGGGCCACTAGCGTAGTCACGGTACCCATCTGGCCTGCCG
CTCATCTTGAGCGGTTCGGCATATCGCTCAATTTATTGGACTAACGTACTCCACAAAAAG
GCTTCGTGTCTAGTAAATTAAAAATCGTATCAGTTGTTATTCAAAATCACCTGAGGCTAC
GCAGCTTAGGCGCAAAACAATTTAAATGATTTTCTCCCGATAAACTGGGGCAAGAGAGGC
TTTGGAATTTAAATTTCTATTTTGCGCGAAAATGAAAATATTGCTAGTTTAGTTCTATCC
AATACGAGATCAGTATTAACCCACTTCATCCTTTCAGAAATGAGCTTGAAGTGTTGTTTG
TCTGCAGATATGATGAAGTATAAATCCACCCAACTTCGATTCATAGCTCTATTATTATTA
TTATTTACAATAGAAACTGTTTGGTGAGAATTCTCGGTCAAAAAAGTAAAGTACGTAGGT
ATTTTAAAGTCGTGCTAACGCTGTTTAGGCTCACTCGTTTTGTCGCTGCCAGCGCTATCT
GTGCCGGCCAAATGATGGAAATATAGTACAGAGGACCGAGGACCGAGCCTGGACGTAAGC
TCGAGCCTGACACCGAGCGTGGTGGGTGAGTAGTTAACGATCTGGCTTCGCATTCGGGAG
GAAGCCGGTACGATTCCCCGTCCGGGGATCCAGATTTCGATTTTTCATGATTTCTCCAAA
TCACTCCAGGTGATTACCGGGATGCCTCCTCCAAAAAAGGCCGTGCCAAATTCCTTCCCG
TTCCTTGTACCCAGTCTCATCCCGCCTATAATGACCTCGACGACGACGAAGCGTAAAGTC
ATAAGTAAAAAATGCCTCACAGTAGGCTCCATCCATTATTCACCTGCTGCGTGGCGATGA
AGCGACGCTGGTGCTCGACCAGTACAACCGGAACAGCCACGAACTACATCGGAGTCTTAA
AATCACTAAATCGAAGAATGATGTAATTGAAAAATTAAAGACTGGAGATTATACGTCTTC
TTATTTTCTACGCGCTGTTGTAACATTTAGAAGATTTTATCGGTTTACTTTCAAAAAATT
CGGATAGTAAAAGACCAGACACAACTCTATGTTAGTGAAAAAGTATAAATCGGCAGATTT
CACGACATTTCAACATTTCTGTTGTGATGGTCCTGCGTTTCATTAAAACTGCAACAATCT
TTCGCTGAAAACGTTAATGATCTTTTGGTTATTAACAATTACTTAGTAGAGTGATATCAG
CGATTTCATTAAAGTGAATTTAATGTTTTGCATTTATATGTATATTAGAAATCTCTGTAC
AAATCATAATGTATCAAATGTGGATTCAGGGTATGTTTTATGTAAATCAGTAACAATACA
TTATTTATTTATGATATGGTTTTCGTTTCACGGTGTTCCCATATCATAGATTGTAATAAT
TCTGTTACATATGTTCATCAAACATATAAACGTTGCAATTCATGTCTACGGCTATTCAAT
TGATTGAACATTCACAAATTTTGTAGTAATCATTTACATATTGCAGATTCGAGAATGTCC
CTGCCGTACTGTCTTGTCCAGTTTTCTATTATGTACCGTCTTGGTTGTGAGGCTCGGGTG
AGGAAGACACTATGCGCTGCATTGCCGAGCCTTCTATTGCCCGCCGAACCTTCGTTTGTA
CGCGGAGCCTTCGTTTGATCACCGAGCCTTCGTTTGACCACCGAGCCTTCGTTTGACCAC
CGATCCTTCGTTTGAACACCGAGCCTTCGTTTGACCACCGAGCCTTCGTTTGTCCGCGGA
ACCTTCGTTTGACCACCGAGCCTTCGTTTGACCACCGAGCCTTCGTTTGTCCGCGGAACC
TTCGTTTGTCCGCGGAACCTTCGTTTGACCACCGAGCCTTCGTTTGTCCTCCGAGCCTTC
GTTTGACCACCGAGCCTTCGTTTGACCACCGAGCCTTCGTTTGTCCGCAGAACCTTCGTT
TGTCCGCGGAACCTTCGTTTGTCCGCGGAGCCTTCGTTTGATCACCGAGCCTTCGTTTGA
CCACCGAGCCCGAGGAAGCGCCAGCAGTCACAGCTCTCCCAAGGAAACATGACCGGTCAT
AGTAATAACCGAGCGAGTTCGAGCCTAAGTAGAGAGCAATTTACACTACACTAGTACATA
TGTATCTTAAATTGTGCCGGGAGGGATACAGAAGTACAGTCTACATCAAAGTATTCTCGA
ATGTATATAAGACTGTTAGTTGTAGTGAGCTGTGTTGTAACGTGTTTTATGGAAGTGCAT
AAAGGGAGAGAGTGATTTTCGGTGAAGTCTATGACAGCCTACTCTTCCGCACGACGCCGG
TATTAGCCTAGTTTTACTTCCCTCCTTATACACTGATCAGCCAGAACATTATTACTACCT
ACCTGCTATCGATATAAAGCCGTCCAGGGAATAACAGTGTCACCTGACGAGGAATGACTG
CTAGTCAGACAGACGCACGGTGCATGTAGTATCTGTGAGTGCGCTCATCAGTGTTTAGAA
TGTGGAAGGCGCGCGAGTTAAAACGAGGGCAGATTGTGATGGCCCGAACGCTCGACACGA
GCATTTCGGAAATTGCACGACTTGTCGGGTGTTCGAAGAGTACTGTGGTGAGTGTTTTCA
ACAAGTGGCGAAACCGAGGTGAAATCACATCTAAACGTCGAGGGGTTGGGCGGCTACTCG
TCATTACAGATGTCGGACGTCGAAGGCTGGACAGACTTGAAAACATGACCGGCGGCGATC
TGTGGCGGAACTGACATAAGACTTTAATGCTGGGCGATGTACAAATGTGGCCGAACACAC
AATGCAACGAATACTCCTAACGATGGGCCTCCGCAGCTGACGACCCATGTATGTGCCAAT
GTTAACACCACGACATCGGCAACTATGAAATGAGCAAGTGACCATCAGCACTGGACGTTG
GCGCAATGGCAGAGCGTTGCAAGGTCTGATGAATCCCGATACCTTCTTCATCATGCCTAC
TGGACAGTCCAAATCCATCGTTTTCCAGAGTAACACCTTCTTGACACATGTACTGCGGGA
CGGAGACAAGCATGCGTTGGCTCAATTATGCTCTGGGAAACATTCACGTAGGCATCCATG
GGTCCAGTGGAGCTCGTGCAAGGCACCATGACGGCCAATAAGAATCGTACACTGGGTGCA
GACCACGTACACCCCTTCGTAACAACCATGTTTCCAAACGACAGGGGCACTTTAAAACAA
GATAATGCGCCATGACGCAGGGTCAGGAGTGTGATGGAGTGGTTCGAGGAAGACGGTGGC
GAGTTGTAATTGATGTGGTGGACCCCAACTCACCAAATCTGAAACCGATCGAACACATCT
GGGATGTGATTGAACGTGTCGTCACAGCACATCACCCCCCTCCCCGAAATTAACGGGAAT
TATGTGAATTGTGTGTGCAGATGTGGTGCCAGCTTCCTCCAGCTACCTACCAAGGCCACA
TTGCCGCTGTTATCTGTGCCAAAAGCTGACATACCGGCTACTAGGTAGGTGGTCATAATG
TTCTGGCTAAATCAGTGCATACTTACTGCGCAGAGATGAAGGATTTAAACCAGAGGTTTG
TTCACATCATATGGACAAACAACTGGAACTGTGTATCACCGTCTATCCTGCCATTGTAGC
CACGTTCACAGTAATGAAGATTTTTTCCATTACCAGGGTTCGAACCAGCTGACCACAAAC
TAAAGATGGCTATTTATAGCATAAATATCTAAATATCAATATACTATCGTCAAGTATGGC
GGAGAAAGTGTTGACAAGGATTCATAACGTTGACATTTATTGACAGAAAAAATGTATTCT
GCATTCTTTCGAAAAGACAGATCGGTTACCGGAAAATGGTGCTAGTGCACTGAAAACAGG
GAAGCGATACTAAAAATACGGCATGTAAAATATTTGGTATGATTTTGTTATTTATTAAAA
ATATATCTGAGTAATAATATTCATAGAAGCAAACTCGTTAATTAGCTTAATACAAAATTG
CCGGGACATCAAAGTCATTAGAGGGAGGAGAGAAGTGGATACAAGGAACGGGAAGGAATT
CAGAAACTATGGGAATCCGAAATCTGGATGGCCGAATGGGGATTTGAGCTCGCATCCTCC
CGAATATCAGGCCGGAGAGATATCGTTGGAGTGCCGTATCTTTCTCCTTCGACTGAGTGT
TTTACGATTTCGGAACGGTATCTTTCTAGCTGAATGCAAGGCGAGTTGTTTTGTTCAGCT
ACGTATCACTGTTCTGTGATGCCTTGGTTTGCGAGAAACTACGTCGTCAAAGACTTTGTG
CTAGAAAAGTATATCGACCGGATTATCTTTATACTTGCGCTGTTTTGTGCGAAAGACGAG
ACATGGCTGGTAGCTATAGAACCAACATTACCCCTATCGTCAATGCAACTCTATTCTGTG
CTTTCAGAAACGCAGGTGTCATATCGGTAAAATAAACCAAGCAGCCTTACTTTCCAAACG
TAAAACGCAGACTCCGCTGAAATTTGAGGTCTAATTTGTAGAGCCACTGGCTGAAGACTC
ACTTTGCCCAGGCTCAGCTTTCCACTTTGCAGTAAGTGCTGTAACATCGAGCGAGTACAA
TTAATCCATTAGAAGAGTATTGACTCAGCATTTATCTTTCCATTAATAGCAAACAATTTA
TTTACGATAAAAATGAAAAACAATCTATTAATACTCCCAAAAGAAACTATTTACTTTGAG
CTAAATTAACAAATATATGATGAATTTAAAGTTGTGTCTAATTTAAAAAGTGGGGTAAAT
TTTTCTTCTTCTTATTTTCACTACTTGGTTGACATAAAAATTATCATGTGGTGTAAGTGT
TTTGTTGTTATTTCACAAGAATACATTTTCCGCAGAAGTTTATCTGCGTGCCTAATTGAT
ACTTTATTGCGCCCCAGGACCGAATGTAATTAACACAATGCAGTAGATGTTTTAATTACA
AATTTTGGTATAGAATAATCTGACTTGTAGATTAACACAGGCGAATTTAAGCTACAATTA
CCATATTTGAAATCTTTACTACATTGAGATGACCATAATAATAACCGCAGTTTGGTACAA
CAATTAATTGGGACTGAGCCTTCCAAGGAGATACAAATATTCACGTACTTTTTTAATGAT
CCGTATTGCGGAAATGTAGCAATTGGTCTTAAATAAAAATGATGAGTACAATGTAAGTCA
AGCGTGAAAATGTATACTAATTAAATAAATAACATTGTTACAAGGCGTATCAGAAATTAC
AAGCATGCATCTCTGAGTACTATTCTTATTCGTTGATTGGTTGGGAATCGATAGTCTCTC
CACTTTAAAGGCAAGAACAGCCTGATATAGTCTCCAGTAAACTCCGAGTGCGGCATGACC
CTTGAAGAATATCAGAGAGTGCAGTTGAAACGTCGGGAGAGAATGGAGTGCATCTTAAGC
TCTGTTCCCACGACGTCTTGTAAAGGAGGCCAGAGGAAGTGTAGGGACGAGCGCGCGCCG
CAGGTTAGCCCTCGCTACCTCGCCGCCACCTCCCCACCGCGTTGCCTAGTGTCGTTTGGC
ACAGAGCACTTTACAGCAACAGAAGGGGTGCGCACCTCTGCTGCAAACCGATGGCAACAG
CGCTCCACTACACACGCCTGTGATGTTTACCGACACACAGTGGGTAGCTGCGTGCCATCT
CCGCCAGCAGAGGCGGTCCAGTTCCCACGGCGTGTTGTGGGATATCCGTCTACGTCGTGC
GAACAGACCTTTATTCGTAGCGTATATCACGCAAAAGCAATTAGAAACATCATCACGGCT
GCAAATACCATTCGTAATGAGAAAATTATCGATTCATTACATTTTTTTGTGAATAAAAGT
GCAACGCAAAAGCATAATTTTGGCTGCTGTAGATCGTCCCACAGTAAATAATGTGGACAA
CAGTCAAAGGAAAGTACGATATGCCTGAACTTTCCACAATAACGGTCAGACGTGCTCATT
CATTTAGTGTCGTCTACGCTAAAGCACAACAGGGGGAGGTAGGGGGGTCGGCCGTTGTAC
TTTAGAAAGTATAGATGGAGAGATAGACGCCACGTTTTGGCGCGTATAACAAAGACTGGT
GAAAATGAACCGGTCGGGAACCAACGAGACATTTTTTTCTCTCTATTTTGTGGCTTCGGC
GAGACTTGAGAGTCGTCGAGGCAGTCCGGCGGTTGCTTGAACTGCGACAGGTTAAGGCCG
CAGACATTGGCGCCGTAACCAATGATTTAAGTGCTGATATAGTACTGGTAGCCGTAGTGA
GTGTGTTGGCCACAACTCCGCAGTGCTTGGAGTTTTTGTTTGTGTTGCCGACACATACAG
TGAGTCAGCGTATCGACATAAAGCGCCGACAGTTGCAGTGTTCGATTTGCGTTCCCGACG
CATACAATGCGTCTATATGACCAAGGATCACATAAATAGTGCAACGACCTGACCTGTCTG
TAGCGTGAGGTGCAATTGTTTACCTGCGGTGAAGTGTTCGCCACATCCAACAGTAATATA
TGTTTCCATTGCATTGCTTCATTTCGATCGAACTGAACACGCTCTGGCAGATCGCCCTGT
GCAAGTAACAATTTTCTCAGTGGCTCTACCCAGTGTTTTATGACAGTAAATCTGAGCTTT
GCTGATTAGTGCCAGACTTTTGTTTACTTGTAAGTTTATGTATTTTTGTTGTTTAAGAGA
TACGAAGATTTTGTACTTCGATTCATGATTTTTTTTATCTGACAAGGATCAATAAATGTT
AAATTATTAAATCTGAAAATTATGTTTTTCAATGTAAAAATGGAAGTTATCCCATCACTG
AATAATTAATAATCAATAATTACCACCCCCCCTCCCGTTTTTTATTTTTTATTGACTATT
TACGTTTAATCTTTATAAGGTACGAATATTAATCGTTCCTTGATAAATAAACACAATAAA
TATCTATTATTTAAATATGGCCGTCTGGTGTGAAAGTGCCACTATCTCATTCCCATCCAT
CTTTTCGTTGATAACTGGCAGTTTGAATAGAAACATACGTACACACTTACAATAGGATAA
AATACTTCTTTGTAATATTGCAAGAACGAAACAGTCTGACAGATAATATATCATGAATTA
TAAGACTAGACCTATCAGAACACATTTAAATAACTAATTTAGCTCTTTTCTGACCGTGTA
ATACGCAAACTACATTGTATAGATTAACCTACTCTCTACTGCGTGCTAAAAATGGTGAAA
ATGATTTCAACCAAAAACTAAATAATTAAAGAAAAAGTAGGAGTTTATAATGTCTCTTAT
TGGAGCTGCAGAATGAACATTACGATCAAAATTAATTTTATGCTTTTGTAATTTTAATTT
AGACTAGTGTTGTAAAAAAACGGTTTTTCTGAATTAAAAAAAACACACACACAAAAAAAC
ATGTTTTTTTTTTCTTGGACACGTTTTTTTTTTTCATAGCTACTAAAGTTAAAATTTTTA
AGGCATTTATCGTTTAATATGACACAATTTAGAGTTTATTCTAAGTACTCATCTTAATTT
TTAAATCTACTATATTTTTCTGGTTCAGTACAAACAAAAATTACGAAAATATTGGCAACA
TTGACTGATGTTTTCTTTTACGAACGGGGACTTCCCGAAAAGGCTAGGTTGCGTGAGAAG
GAATCCCCGTTGTTTGGATTGATACTCGCTATTTGAACTAGTGCTCCCAGCCTTTATCTG
TAGACCTAAAAAAATTAGGAATTTTAAATTTATCTACGGTTTTGCCTTTTTTTTTATTAC
TTATTGTGCTTTCCTTATATTTGTATACTTGTTAAACTCGCAGCGTATAGTGATACTGAG
TCATTAAATTGTCAGTAATTATGAATCATTTCCTTGCAACCGTTGGCGTAAACCAAAGAT
TGAAAAGAAATAAAGCTCCTATTTTGTATGAAAATAGGTTTAAATTCAAATACAGAACTA
TCGGCGCAGTCTTTATACGTGTGTACTTTGCTCACAATTTAAAATTGCAATCTCAAAAGC
TTTTGCGTACAATAAATCCAGTAAAAGAAAATGTAATTATTTCTGAAGTTATACATCTAG
AGCAGACAGAATAAGAAACAGAAAATTCCGACTCCGACCGAACTAGTGTTGGTAGTACTG
ATACTAGTGAATGTGGTACTGAAATAGAGGATGAATAAAAAATTATGCAACCTATAGAGA
TGCATTTATGAATAATTATGTAAGACATTATATGATTTATCAAGATTTAAAACACACATG
TAAAATGTAAGTTCCATAAATAAAACTATAATTTATCAAATATATTATTTTCTGAAAAAA
AAAATCAAATAAAAAAAAGAAAACAAGGGAGCTAGGTTCTTTTTATGTTTTTTTTTTTTT
TCACAAATCAAAAAAAATATTATTTTTTTTAGTTTGCAACACTTGTTTAGACTCGTTTCA
GAATTGAGGAAAACAATTAATATTGTATCAGTAGTAGCTATTGTAGCAGAATTTCTAGTT
GCCACATTCCGCCACTCTCTCTTAATTTTGATTACAAATTCCAGTGGACGATACCCGGCA
AAACGCCAATAGCAACAGAAACCGCGAAAACAACGGCTCAACCGTGAGACCTAAACTGTT
TGTTGTACTCGCCGCACCGCCCTGAATAGATTACAGTGACCGGCGCAGCGCGGGGTCCTT
TCTAA
>VvP24XY-549598#RC/Helitron_7298-23496 [forward] 16199 bps; scores=10:10 Multi_5'_ends:
TCCCCGATATAATAAATACACTTTAAAATGATTCTAATGATGAGTTTTCACTGTGGAAAT
AAATACAGGGAAATTCCTTCAAGTTGACAATTACTCTTCTCGAAATTTCTAAGTCCAGCA
TAAGCGACTTCAAAATCGATTTACAGAATATTTTGCTGCTGAGGGTAGCTAGTGGGGATG
CTTCTAGAGAACTAAAGGCTACCTTACAACTTAGAAAGAAATTTTAAAAATGCGTGGAGC
AAAGGACTTTATGGCAGTGAAGCATGGACTTTAGGAATACCAGAAAGAAAGAAAAGTGAA
GCATTTGAAATGTGGTGCTACAGAAGAATGCAGAAAGTTAAGTGGACAGACAAACTACAA
AATGAATTAGTTTTGGAAATTATGGGTAAGGAAAGAAGTTTGTGGAAGAAGCTTACAGAA
AGAAGAGAGGCTGGTAGGTCATATTTTGAGACATGCTGGATTGGTTAATTTGTTAGTGGA
GGGAACAGTAGAAGGTAAGAACTGTAGAGGAAGACAGAGATTAGAATATATGAAGCAGAT
AATCGAGGATGTGGGGTGTAAAGGGTATATAGAGATGATTGAGGTTAGCACAAGGGATAG
AGGATTGCATCAAACCATTCGAAAGACTGACGACAGCAAAAAAATCCCTGTTACCAATTG
ATCAGTTGTTCTGATCCCAATAGCTTCAGAACTTTTAGCCCAGTCTAAAATTCTTATTTC
TTAATATTTAAACATGTGTCCTTCTTGGATGCTGTGCACAGCCACAGCTGACTCTTGCTC
CTGACCCAAATGAACATTTTTGCATGCTCAATGCACCAACAATGCAATGCTGGGTCTGTC
TTATATAAGCCCTCCCACATTTACACAGTAATGTGGTAAATTCCTCGAGTACGAAGTTCC
AGGTTGTCATTCACATTTTTGACCAAGTTTTAAATCTTTGTGGGTGATCTGAAGATGGTC
TTCACTCCATGTTTCTCAACATTCTCCCAAGAGAACAACATTTTGACACAGCTGGAAGCT
CGAGAATTTGTGAATAACCCAGGTGTTTAGTGAAAAATTAAACCAACAATTTTAATAATT
ATTACAGTGATGTATGGTTTTTTTTTTCATTTTCATGCCATACAACAGAATTCATTTGTA
GTCTTCTTATTCATGCAAGTGTCAAAATTGTCTGGCCGTCTTCCCTGTGCAAGTAAGCAA
TTTTGTCCAATTGCATCAACTACATTGTTAAAATGATGCTCATACAATAACAGGTATTCA
TTAATAAAGTAAATTTTTACAAATAACATTACAAAAGTGCACTAAAGTTTGACAGAACAG
AACACTAAGCACCAACTCAAGTGTATAATAACTAATGTGGAATTTCTCATAAAGAAGAAA
CCTCTCCAACAAAAACCCACTTTCAAGTCTGGCTGTTTTTAATTCCTAACAAAGCATAAA
CGCAAACACCAGCAGACTTCTTTTACTTCTAGGACAGGGAGTGAAGTGGAAGGGAACTAG
CCAATTATAACACCAATTATAATCAAACCAGGAATAGTATCAGAGAAGAGTTTTTTTAAA
AAAAATCAACTGTGGTTCATATCATAATGTATCAACAGGTTTAAGTTATTTTGGGAGTAT
ATATACATTTAGAAATATAATATTTGCAGGGTTGCTGCCAGATGATTTTGAAAGCCAAAT
TCTGATGGTGTTCATCATCATCTTCATGTCATTTATTTTGTATTGTCAGCACCATTATTT
TACACTCCAAAATTAATATTTCTAAGTAGCTTCATGATAAAATAGCATATCTAAAGATTA
AAAGCTGACAAGAAAGAACAATATGGTCACATCCACACATACTAAATATTTAGTCCCAGA
GACAGGTCTAAATATATTTGTGTGAACACAAACAATCCTCTAAGGAATGACAACTTCAAT
ACAGCAATCGACTATTTTTCATTCAAACTTACCCTTTTGCTTTTCCAACAAGATTGAGAG
ATGAATTTTCTGCTTTTTCAAATTGAACTATAGTGTCTCCTAGGCACCTGCCCATCTTTG
TCTTTCTTGGTTTTGCATCCTGGCCAGCTTTAATGGCACTTAAGTCAGCAGCTGCACAGA
ATTCACATGCAATTAGGAAAAAAGTTTAAAATTATAAACAAATAACTGTTCTTTGCTTCT
TTTAATACACACACACACACACACACACACACACACACACACACACACACACANNNNNNN
NNNNNNNNNNNNNNNNNNNNNNNNNNNNNNNNNNNNNNNNNNNNNNNNNNNNNNNNNNNN
NNNNNNNNNNNNNNNNNNNNNNNNNNNNNNNNNAAAAAAAAAAAAAAAAAAAAAAAAAAA
AAAAAAACGAACACAAGAGAAGCACAATATTTTGGCATATAGCCTTATTTGTGCAGAAGT
GAGACACCAGGCGGATTCAGACGTGTACAAGGAGATGGCGATTCCCAGCCGCCTTCATCT
GTGGTAAATGTTGGGTCATATTTCCCTATCCTTCCTTAGTTTTATATACGCTGCGTCAGC
TGTTTGACACTAACTCTTACCGCCCCCTCATCCATGATCCCACACCTGCAGTCAATGATA
GAATAAAAGATTATATACAGTTTAGTGGACCACTCCAAGGCCTCACTCCCCAGTTTGTCT
CACTCCTTACTCTGAAAACGCCGCACACCCCTTCCCTATACCTACTTCCTAAAATTCATA
AGCCTGGCAACCCAGGACATCCCATAGTTGCTGCATATGGCTCATCGACTGAGCGCATCT
TTGCCCTGGTGGACCAGCATCTACAGCCCATTGTCAGCCAGCTTCCCTCCCACATCAAAG
AAACCCGACACTTCCTCTCTCGACTGGCCATGGTATCCACACTTCTTCCCTGCGACTCCT
CCCTAGTGATGGTTGATGTGGCCTCCCTATATACAAATATTCCACATTGTCATGGGCTCA
GTGCCATGGAACCAGTGCTCGAAATTGACAGGGCATTAGGCGTAATTATGCCTGAATATT
TTCGTTTTACGCCTGCAATCTCTGTCAAAGGCGTAGAAAATACTCCTAAGCATCAAAACT
TAAAAAAATTACATTTCGGAACTTGTTTTCAGTTTTGCGTGTTAAAGGTTAAATTCTAAT
AATTAATTTCAATTCTTGTCGTTTTGATCTATTTCAGTGTTTCCAATAATACGTTTCTGA
AGTTCAGAAGTGGCAACATTGTAGCGGGAAGTACCGCGAAGTGAAAAAAAAAAAAAGCAA
TTCTAGCGCGTGCGTTATTGTTCTCTGTTATTCGCTTAACAAAGGATCTAAAGATGTCTC
GAAAAATTACTGACTTTATACCATTTGTAAAGACAAGTATTGGTGATAGAAGTGTTACAA
GTACCTATAAACGAGGACTGCCAGAAAATGAAGAAACATCATCTGCTGACAAATCATCAT
GCCCTTCAGCTACTACCAGTAGGCCTGCTCCAGGAGGTCAACAAGCAAGTAAACGATCAA
AAACAGTTCAAAATGTATCAGCTACTTTGCCTGCTGTTACCACCAGTACATCGACAACTA
ACGCCGTGGGTAAACACACATTAAGTGGCAAAAAAGTTTTCCTTGGTTATCAGTAGAACA
AGGAAGCAAAAATGGTATATTTTGCGTCGTTTGAAGGCAGTTTGCGAATTCATCTTTAAC
GAGTTTCGTAAATGCAAAGGTTATATCTAGATTAGAAACAGTTAAAAAACATGACAAAAG
TGAAGTCCATCAGAATTCGTGTGCGGCAGACGAGGCGAAAAAAAATTCATTGCAGACACC
GTTAGCTCTTACGTTGAGTGCCATGAGTGACAAAGTACACCAAAAAATGTGTGTTTTATT
TAATAATGCTTACTCCGTTGCAAAAGGCAACTTTGAATTCACAGATTACCCACGTTTGTT
AGAGTTACAAGAAAAAAACAGTGTCGAAATTGGTTCAACATACAGAAATGGCAAGTCGTG
TACTCTTTTCATCAGTAATATAGCAGCAAATTCACGTATCCAATTACAAGATATCATTAA
AAGTAGTGACTATATATCAATTATGTGTGACGGATCAACTGATAAGGGTGCAATTGAATG
TGAAATCATCTACGTAGCATCTGTTAAAGAAGGGCAGGAACGAGTAGATTTCTTAAAATT
AAAGCCATTAAGTGACGGATCAGCTAAAAGCATATTCGAATGTATTTTGGACACTTTAAA
TGAAACATTTGATGGTGATTCTTGGAAAGAGAAACTTGTAGGTGTCTGTCTAGATGGGGC
AAGTGTTAATATGGGTGTTAACAATGGTGTGGTTGCAAAATTGTGCGGGAATATTATATC
GGTGCATTGTATTGCTCATCGGATAGAACTGTGTGTTTCTGATAGCCTCAGTAACATAAA
CTACACTCAAACATGCAAAAAAGTAATAAAAGGTGTATACAAATTTTTTTCTAAAAATCC
AAAGCATAAGAAACAATTTAAAGATTTGGCTGAAGCATTGGATGAATCAGTCGTTAACCA
CCTATCTATCATATCCACCAGGTGGATTTCTTCAAAAAACAGAGCTTTAAAAGCATTGCT
TAGGAATTTCACAGTCACTGTTTCGTATTCTGAAGACTTCTGTGCTGATAAAAACTACAA
TAAAATCCTTCAAGCAAAAGTGACAAACTACTTAAAAACTTTAAAATCAGTGCGGTTCAT
GAGGTTTTTGTGCTTTCTGATTGATGTAACTGATGTTTTATCAATATTTTCCAAAAATAT
TCAATATGACAAGGTGAACAGCGAGAAAGTGATGTCTGAACTTACAATCTGCGAAATGAA
ACTGAAAAATTTAATTGCTGCCAATGGAGCAACTTTGTCTCAATTTGATAAGGACTGTAA
CTTGGGTACTGGTACTTGTGAATATAAAAACATAAAATTGAGTAAAGAGGGTCTGCAGAT
TTTTTTATGTAATTGCGAAGATATAATCAGAAATTTCTTAACAGGATTAACAAAACGTTT
CAAAGATCTTCGAACTAATTGTATGTTTAAAAATATAGACATTTTTGATGCAATTAACAT
TCCAAATGAGGATATATTAAATTATGAAGTAAAGGAGTTTGAAGAGGTACTCAAGGATTT
ACCTGCACCAGTGTCCATAAGCAAAGAACAAGCTTCTGATGAATTTCTGTGCTGGAAAAT
ATGGGCTAAGGACAAGAAATCTGTATCAAGTCATCAGCTTTGGAACAGAGTATATAGCGA
AAATAGTGAAGACAACCAATATCCAAATTTATTAAAAATCATTTCATGTTACCATGTGTT
TCCATTCACCACTGCAATATGTGAGCGAGGTTTCAGTGAGCTTAATAACATGAAAACTGA
GAAACGATATTGTTTGGATACCCTAAATGTAGATGACATATTACTCATCAAAGTGAATGG
ACCTTCACTGCATGATTTTGATCCCAACCCAGCTGTGGCTTACTGGTGGAAAAACACACA
GAACCATCGAAGACCAGAATTCCTAGATAAGAAGTGACACAGCATTTCAGGTAAGGCCGT
AAGGCATTTTTCTGATATTTAAAGTGGAGAATCATTGCATTTACTATTCAGCAACGATAT
ATTCAATAAACTGAATGTTTTAGTTTCTGCGATCTTGCCGATAAATTGTACACAGAAACT
ATGAAATCAAATTATTCTTAGAATTTGTCCATCAAGGAAACTATTTTACAATTTTTATTT
TACATATTGACATATTTGTATTTAAAAGAAAAAATCCTCCGTCGATGAATCTGGAATAAA
TTTGAAAATATTTGTGAATTAAACCTCTGAAGATCATTGTGTAAAATTCAAAAGTTACTG
TCATAGTACAATGAAATCAATGATCATGTTAAATTATTTCACCATTTTGGTATATGATGT
ATTGGAACATGCAAATCATATTAATTTTTTCTGGGCCTATTTACAGTTTTAAACTGTGCT
GGAGTAGGTTGTAAGCTATAATATCTGTATTTTCATAATTATAATATAATTACGCCTAAC
ATTTTCATTTTACACCTGAGTTTGAAAGTTAGGCGTAACAAATACGCCTGGATTTATAAA
CGAATTTCTAGCACTGCATGGAACACTTTCTAGACCGGCGTCCCGCCAATAGCCTCCCCA
CCAGACCCTTTCTTGATCACCCTAGCCGAGCTAATACTGAACAACTACTTTTTTTCATCC
GATGGCAAAATTTACCACCAAGTTAGTGGCACTTACATCCATCAGAACAGCTTCATGATC
ACTTATTCCTTCAGATACTTTGATCCGCACAAGGTTATCATCAGAAATTATTAGGAAGAT
ATTCAAAATGTTTGACAAAATTTGTGTAAAAAGTCATTCCCTTATTAAAGCATTTACAAA
ATGTCTGTTCTCCTATGATATTAATCTTATTTCCTTCCCAGTGCACACATGGTTAACTTA
AGTAAAACCAAAAATGACCATTCTACATTCACCTTCTGAATATGAATTTATTTATCCCCA
AGGGCCTCACCTTTATCATTCTTTCTTCCACTGCAGTAAGCAACCAAGATTTATCACAAT
GAAAGGAGCTGCAGGGTGATTTAGGGACATTAGAGGGTTTTTGAGGACAAGTATATTTTT
CAATTTAGGTGTTCCGCTGAAGGTGGTGCAGTATTATGCAAGCTGGATGGTCGGAAGAAT
GAGAAATTTCTGGAAAAGTTCTGAAAATGTCACAGACCCGCAGGAGTATTATGTTCAGAG
GTTCCAGGACAGGAAAGAACTGGACGAGAGACAGGAATGCAGTATATAAATACAAGTAAA
GAGAGGAACCATCACTTACCACAGGTGATGACATAATGGCATAGAAACAGCAAAAATATC
AACACAAAAAATCTAAAAGTTTTTGGGGTTAAATCCTTCTTCAAAAGAAAAACATCAAGT
AGAAAGGGCAGCAGTTTCTGAGCAATTGGTTAGCCACTGCACTGTAGTAAACTGCCATTC
TACTGATAAGAAGGGTTTAACCTAGAAAATTTCTATGTGACCTGTATTCGTGTTTTTGTT
GTGTCTACATCATACTGGCATCAATAAGCACCAACACATTTGAGAAATTGAAGTTATAAT
GGTCAGACAGAGACTCCCATTAAGACAATTAGAGGAAATCTGTCAATTTAACAATCATAC
CACATCATTTAGTAATCATTTTATGAGTAAAGTTCCTAAGATGGCAACATTTAAACCGTG
ATTTCAATTATTTAAATTATATAACATGGACTTTATCCTGGTAAAATTGCTTAAGTGCTA
AGTTACACACCACCAGTTCAGTAGTCCCTTTACTAATATTTAAGAAGACGAGAACAAAGA
TAAACATCCATACACATTAAAGCAACTTTATTTCAGCTGTATTGGTCCTTTACATTTTTC
ACTTACACATACTTCATTCGAAAAAATATTTAAATATCTAACCCTCATAATAAAGTAATG
CTTAATTAAGAGTCATAGATAAATGTGAAATTTAAGTACTTTGCAGTTTCCAAAACGATG
AGCTTCTAAGGCATGTTCTTGTTAACACTTGCTTCATACTGCTGGGAATTTCATACAGTA
TACAGAAGTAACTTTATTAAATAAAAAAAAAAAAAAATGCTGCTGCAAAATGAAATGATA
AAGCTAAGACTAAATCTCAAACCCCGATGTCGACACGCCCTAAAGTTACAACTGCTACTG
AAACATTTTACTTACTTTTAGAAACAAAAATATTAAGAGAGCTATCATGTTTTCTTCATA
ATCTGTGTCATACATACCTTCCAGACTCTTCACAACAAGTCCAAGAAGTTTCTTATCAGA
AAAGCTAAATGCCAATTGCTGCCCTACAGTGAAGGCTTGTCCAGAAAATTGCATCAAAAA
TTCTCGTGCCATTAGATCAGTGTCATAAGGTTCCATAGTTGTGCTGCAATAAAAAAATAA
TAAAACATAATTTAAGCATGAAAAGGAACTGGAATAATAAAACTGAATGAAAATAAATTA
GTATAGTTGCATACCACATATCACCAAACACAAAAACTGTATTAATAATAATAATTAAAA
AACAGGTTGTGTACTTGGTCCAATATATCCATGGAATGAGTTATCCATGTGGCCTCAGCA
CCTCCTCACCCTTCAATCACACTACCTTTCAGGAAAAACTATTAATCAACCTATTTTACA
ATCTAATATTATAATATGGAACAATTAACCTAAAACACAAATTCATAAAAATCAGAATAC
TATGTAGAAGTCACAAGCTCTGATTTTGCAGCATAGGATCACTAGGCAGCAAGGAGAAAA
TTCTTAAACTTCATTAACATTTCACATGTTTAGTAACCCTAGGATAGTTAGTAAATTGTC
AAATGATTGCAATGAAATCTTCATGAGTGTACCATCATTTTCCTCAGTTGTGACACCATC
TGTACTGGTATTAAGAGAGCTATCATGTTTTCTTCAAGGTCTGTATCATACATATCTTCC
AGACTCTTCAAGTCCAAGAAGTTTCTTATCTGAAAAGCTAAATGCCAATTGCTGCCCTAC
AGTAAATGCTTCCATAGCTGCAATAAAAAAATAAAACAGACACGTATTAAGTCAGCTTAA
GTGTTGCACCCTTCTGTTACAATATGTGGTTCTGTCCAATATCAATGCACTTAGACAAAA
TGGCTGGCTGCCAGTGTGCATGCATGTTAGGTCTTTGTAGCAGCCCAAGAATCCCAGATA
TGGAGACAGATATGAAACTCTTTCCAATTTTTGCCAAAACCAGTTTCCAGACCTCAATAA
GACATATCCCGATGTCTCTATTGAAGTTATACATGAGTTACAACGTTTTCTTCGACTACA
GAGTCAAAAAAGTGATATCTTAGACAGTATCTTCACGTTATTAAAATCTACGCTGTGGTA
GTGATTTGCTTGATGATATCTAATTTGTTGTACCTAACATGCATGCCCACTGGCAATCAG
CCATTTGATCTCTGGGCATGGTCAGAACAACTCGCTTTAAAAAACAAGAGGTTCAGCACC
TGAGCTGACTCAATTGCTATTGATCAGAAGACCAGTATAGATGAGGAAGATGGCGGAGGT
AGCCCTCAAAATATTGTGTTTTTACAACACTATTCAACAGTACACCCGTTAAGATCTCAC
TGCAATCATACACTAGAAAAGTCTCAATTTCTACTTGTCAAATAATGTAAAATAGCTGAT
AATAATCAGTTAATTGAAATTAAGAATGAAACTGTCAGTGCTTAATTACAAACATTCTAC
TGTAGTAATTAGTTATATCACGCCACACAGTCAGCTGAGCTTCAAAGATAATGTATTGTT
GATATTTTCTTTATGATGACTGCAATGTTTCCTGTTGGAAATTTGACAGTTCTAACATTT
TTATAATGAGCAAAGAGACTGGACAAATTTCAAGGCGAGTACAGTGTATGTTATTAGGAA
ACAAAGGCACTGAAAGCGGTCATATTGAACATTTGGATTAGGGAAAAACCACTGTTTACC
ATAGACGAGGATTCCTGCCGTGTCGATACTTGGAAAAAACACACACACACAGAGTAATAA
TTTTTGAGCCTGTGGCCCTTCTTCAGTAGTAGTGAGATGTCTGCATGTTGGAGGCCAGCA
GCCAACCGAGTGATCCTGCAAGGCCGGTAGCTCATGGTGGGGGTGGAAAAGAAACAACAT
GGCGGGGAATCCTCCTACCTTTTCCCACAGAACCATCGCTCACCAGAGCCTAGCTTTTTG
TAGTTTGTAACTTCGAATTTTGCTTAACTTTAAATCTCCATTTTAAAAAAAAAAAAAAAT
ATTTTTGATTGTGATTTCACATATTCTTCAGTTTTTTGCACATACATCCATTACTTTATA
GGTAATTTAAGACCATCAGCTGTCACCTACCATGCTTCTGCAATGGATCCCTATGGACAG
GTTTATTATCCATTTTCTAGCTTATGCCTTCTTACCCACACCCTCACTCCACACCATAGT
TTTTTTTTTCACCCCCACCATGAGCTACTGGCCTTGCAGGCTCACTCAGTTGGCTGCTGG
CCTCCAACATGCAGCCATCTCACTACTACTGAAGAAGAGCCACAGGCTCGAAAATTATTA
CTGTATGTCTGTACGTGTTTTTTTCATGTATCGACACTGCAGGAATCCTCATCTATGGTA
AGTGGTGGTTTTTCTCTTATCCAAATGTTCAGTATGTCCACTTTCAGTGCCTTTGTTTCC
TAATAACACACACACACACACACACACACACACATATATATATAGCACTTCAGAAATCCT
AAACAAACTTTAGAGATAACCATCATATTTCAGTTTTTATTTTCTTAAAGTCAATTATGT
TTAGATGTGTATCTGAAGCTTGAGAGAAATCAAGGAAACTATATTTACATAATGCATATT
ACTCCAATTCAAAGAACCGCCATTTGCAATGGTAATGGATTTAACAACAAAAATCTTTAG
TGTGTATTCATTTTTAGAGCCACTTACATCAATAATATTTTACACCAGAACACTAATTCA
TGCAGGCTGCTGTAGTAGTAAAATGTTTACTTTCTTATAGGATTTCATTTCCATGTGTTC
AAGACAGCAAGTCAACTAATAGATATGGCATTATAACCAGCAGTTTTAAGGAGGGTTCCT
GAACTTCCAATATGGATAAATTAATCACCAACATGGATGAATGACGCATTAAGGGCTGGC
CTCCATGATACAAATAATTTTTTTCTAGCTCTATTCCCAAAGAAACAAGGCATTTCATGC
TTGTAAAATCACTTAAACAAAACATTACAATACTCAAAACATATACCATCATCACAGTCA
ATGCAAATGCCATAATAGAATCAGATTTATATAGGTAACTAAAAAATTTTTTCAACAAAA
CATTAATACTGTATGTCTTTCTTAAGGTAAAAGTAAAGTATATATTTGTGAAGATTCTTA
AAGTCACATTATAAGTATCAGTGTTTTTACAACATACTTCCAACATGAGTAATTTGATGG
TGAACTAAAGGAATTACCTAAAACAGTTAGCATGACTATCATTCTATTAATTTAAACTCA
CGTTTTTTTCTGTAAGAAATCTGCTTCCAGTACAATAGTACATAAACATTCTGAACTAGA
TGTTGGGTCAAAATAATAAGGCTTCACCATTATTTCTTCATTAAGTGATAACATTGCCCA
CTTCCTCTGAGGCAGACTGAAGCCCACATGACCACGAGGAACTTCTGGATGGAAACGTAC
ACTGAATACATAATCCTTGCCACTTTTTGGTGTCACTTCTATGTGCCTGTGAACACACAA
TCAGAATAAATTACAATCACAAGTCATTCAATTCCATAATAAGTACAAAATAAAAAATGG
ATAGGGTACTTTAAAAAAAGTTGCAACCTTATGTCTTACATGGTGCACACATCAACCTGT
TCTATACTTTAAATTTAGCTTACAAGAACTGTGGCAAGGGTAATAAAGGGGCAAGCAACC
TGTAAATATGAAAATTATGATGCTGTAGCAGTTTTGATGTTTTACCTCTCTTCAACATAT
TTGTCATTTTGGTGCAATCAGGACAAGAATTAAGTGGATTATTATGAAGCAATTGCAAGA
AAGTTTGCTGCAGTCTTTATGACAAAACCATCTCATAATTCGCCTCAAATGATTTTGTGA
ATTATAGGTAAACTGGATCAACAGACCAAATATTAAACCAATGGTTTTCCCAATGTCAGT
CAGTTTACTTAAATCATGTTCAGAACTAAAATTATATATTACAAATTCTGACTGTGTGGT
AGGGTTCTCATATGTTTGGAAGATTGTAAACATACAATCTCATTGAGATAAAATACTAGC
ATCGGAACTCAATTATAATTAAGTTGATTTGTTTGTTTTTTATCATCACCTTGTCAAGTT
GTCAGATTTTTATTTGGACAACAATGTTTTCTTTATTTCCTCAATTTATGTAGCATTTCA
TAAAAAAAATATTCTATGTGCATATGAATCAAGAGTCACAGCAATATTATAAATTTTACT
GCAGAGATCAAAAGATAATTACAGAATAGGAATTCCACTCAGAATATTAGGTTACAACTC
TCACATAACAATTTACACTAACAATTATATATTGCTATTTACCTTAATATTACTTGCTTA
TCAGCAATGATAAAGCTTTGGATAATCTCATACTTAATCCTCATCATCATTCAAGGAAGT
TAAGATATAAAACCCTATCCATAAAATTATAAATGTTCATTTTGACATCTCAACCCTTAT
TCTTAGAACCTTCAACAATTAACAGGAAGCTCGTGTTATACAGATTGTGTATTAGTTAGA
TACATTACACATCTCATTGTTTTTCCTAACAGTATCTTAAACTGACTGGAAAAGTATTTT
CTTAATCTTACCCTTATCATGACAAGAATACCATAGCAAAATGATTTGCATTTTTTATTT
GATCAAAAAGAAATCAGAGACTAAATCATTGAAACAACAGATTCTAGGTTCAATTAATTT
ATGTGAAGGTTTTCAACAAATTTAAGAAATACATTTGGTGCAATGATTCTGAATGCTGAT
ACAAACATATTTGGATGTATCGTGTATCTCTATAGAAATAATAGAATAAACAGTTGAAAC
TAGATCTGCTACATGATTTAAATGCATAGAAGCACATAACACATCCAGCAAATTAGTAAT
TCTTTCCAAACTACATCAGTAATTTTTGTAATGTCACTATGGTTTAAATTAAGCGCACAC
TAGCACTGAGTGAAAATGCTGCAGTGCATGTACAGCTGCATCAGAATGCAGCGAGTAGCA
TTTTCACTGTTGCCACCATCGATTCTTGACAATTAATTCAATCACTTATGAACTGAAAAT
TGACACAGCAATCAAACAGCTTTAAAAAATTTAAATTAAGGAAAAATAAAATTAAGCGAA
GAAGGAAATGAGTTTAATTTAAAATGGAATTTCCTGCATTACTTAGGCTCATTGGATGGT
AAGCATGTTACAACAGAAGTTCAGTTAAATAGTGGTTCTCTTTTTTTTTTTTTTGCAACA
AACTTTCTTTTTTATGTTGTTGTTTGTTGTTGTTTTTCGGGCTTTAGGGCGCATCAACAT
CGAGGTTATTAGCGCCCTAACTAATACCTGGTTTGACAACGTGGCAAAATTGCAGTCTCT
GTAGCCGACTGTAGAGAGGCCGGCGACAGAGACAGCACAATAAAAATACTAAAATTCTGA
CACACGTACCGTCTGCATGGCCGACTGTAAGGAGATCGGCCATACAGACGGCAAAATAAA
ACTTGTAACTAAAACTATGGCTGTAGAAAGGCCACAAAACGTAAAAACACATATATTTAC
TGGTTGGCTGTAAAAGGGCCAACCAGTTTAAAACAACCAACTAACAGGCTGGCTGTAAAA
GGGCCAGCCAAATTAACAGGGACACAACTAAAAAAAGGACACGAATTGGTGGTTGTAAAA
GGCCACCAATCTGATCTAAAACCTAGGCCAATCTGCCCAAAATATTTGGGACAAGACCGG
CCAAACTGCAAAACTTTAAAACCTTAGCCACTTTGTCACCGTCATCGTTTAAAATAAGGG
ACAGATCGTTGGCTAGGCCAACGTCTTCCCTTGAATCCAAAAACAGAACACATTCGGTTA
AAATGTGGCGTACCGTCAAAGGTACGCCACAAGTATCACATTCCGGAGGGTCCTCCCGGC
GGAGAAGAAAGTTGTGCGTCAGAGGACAGTGCCCTATACGGAGGCGAGTAAGGAGAACCT
CATCCCTTCTCGCCCGCTGGAAGGAGCTGCTCCACGGCTGAACGGTCGGTTTGACCTGCC
AGAGCTTATTGTGCTCGACTTCCAGCTACTGCCTCTGCCAAACATCAAAGATAAATTTCT
TCACCGCCGAGGCAAGGTCTGACTTTGGGACCGGATCAAAGTCGGTTCTGACCTTGTCGC
AGGCTAACTTGGCAGCTTCATCAGCTGCCTCGTTCCCCCTGATTCCCACATGGCTGGGTA
CCCAGCAGAATACGACCTCCTTCCCACAAGATTGGAGGGAAAGGAGGGCGTCCTGGATGT
CCTGGACTAGACGCTCCGCTGGGTACATAGTTCCTACCACCTTAATACAACTGAGGGAAT
CACAGCATATGATGTACTTCATGTCGCGCCATGCCTTCATATGCTGGAGCGACTTTAGCA
GGGCATAGCACTCCGCAGTGTAAACACTGCACCGGCTATCCAGCTTGTATTTGTAAGTCG
CTCGGGGGAACACTACTGAACACCCTACACTGTTAGCCTGCTTAGACCCATCCGTATATA
CCAGGGTAAAAGTGTGATATTGATTTAAAATATCTGTAAAAATATTAATAAAAACACAGT
CAGCAGTTAACAGTTTACTATGCCGGGAGAGTTCTAAAATTATTCTGGGTCTCTTTAAAA
GCCAGGGAGGAGATTTACTCCAACCCTGGTGATAAAAAGAGGGAAGCTCGAAACCGTATT
GTTCTAAAATAGCCCTTGTATGATAGCTGAACGGTTTAGTGGCTCTATGCTGATTGGCAT
AGAGCCGCTCATAGTTGGGATGTACAACTATGTCGTACACGGGACTGCCAGGTGTTATGG
CAACCTGCAAGCAGTGTCTCACCATGAGGAGTCGCCGGCGGATGGTAAGCGGCGGCTCGC
CCGAGTCAGCGCAAATGCTGACAATAGGGCTGGTGCGATATGCACCCGTGGCGAGCCGAA
TTCCAGCATGGTGGACACTATCCAATATACGCAGGTAACTGTCAGCGCCCCATGACCTGC
CACACAGGCATTTTAAAAGGTTAAGAGCTTTTAAGGCCCTGGCTCTCACATCTTTTAGAT
GCGCAAGCCAGTTAAGCCTTGTGTCAAAAATGAGGCCCAGAAATCTAACAGTATCACTAA
AACTTAAAACGGTATTCCTCAGGGTAAGGTGAGGCTCTGGTAAAAGGCTTCTGCTGCGAG
TAAAAAGTACACATCGGGTTTTCTCAGTGGAGAAACGAAAACCGGTGTGCACTGACCATT
CATCCAGCCTGTTCAGTGTGAGTTGCAACTGCCGCTCAGCGCTTCTCAGGCTGAACGATA
CAATAAAAATTAAAAAGTCGTCCACATATAAGGAGTACCGTAGGGGACTCCTTATAATGG
CTGCTATGATATTAATAGCAATGGCAAGAAGCGTAACGCTTAAAACTGACCCTTGAGGGA
CACCGTTTTCCTGAATAAAAAGATCAGACACTTCACCACCGACTCGGTACCGGAAGCAAG
GACCAGATAAAAATTATTTTAAAAAACGGGGTAGGTTTCCCCTAAAACCCCATTCATGTA
ACTGTTTTAAAATCACATGCCGCCAGGTAGTATCGTAGGCCTTTTCAAGGTCGAAAAAAA
CACCCACAAGGTGTTGGCTGCGGATGAACGCATCCTGTATTGCCGCCTCCAGGAGGATCA
GGTTGTCCAAGGTGGAACGGAACTTCCTGATTCCACACTGAAAGCAGCTCAGAAGGTTTT
GGGATTCCAGACACCAGGCGAGGCGGCGGTTAACCATCCTCTCCAGTGTCTTACCCACGC
AGCTTGTAAGGGCGATACTACGATAGCTACCTGGCAACAATTTGTCCTTTCCAGGTTTTA
AAATAGGAATCAATGTTGCTTCTTTCCACGAGTCGGGGAAGTGTCCTCCGGTCCAGATAT
CGTTAAAAATATCCAGAAGATACTCCTTAGCATCCTTACTGAGATGCCTCAGCATCTGGT
ACTGGATCAGATCGGGCCCTGGAGCAGTGTCGTTAGCGCTATTCAACGCTGACTCCAGCT
CCCAAAATGTAAGTGGGCAGTTGTAGGCCTCTGTATTCGACTAATCGAAGCACAGCGGGC
GCCTCTCGGCAGCGACTCTTCGTCGCTGAAACCGAGGGTCAAAGTTAGCAGACGAAGTGA
TGGCGGCGAAGTTCTCCGCCATCAGCTGCGCTATGCTTCGTTCGTCAGTTATTATACGTC
CTTGATCCAGTAACCCAGATACTGGTGCGCCGGAGTACCTTCCAGATATACGGCGAATGG
ACTCCCATACTTTCGATGAAGGTGTGGAACGATTTATTGTGCTCACAAAGTTCTGCCATG
ACCTCTTCTTGCTCTCCTTAATAACTTGACGCGCCTTAGCTCTTGCAATACGGAACGCTG
CTAGGTTGTCAGATGTTGGGCACAACCTAAAACAACGCAACGCCCGTCGGCGACCCTGG
>VvP24XY-555608#RC/Helitron_46-8834 [forward] 8789 bps; scores=7:7 Multi_5'_ends:
TCATTGTTATTATATATATATATATATATATATATATATATATATATACACACATAAAAA
CAAAAGGTTAATTATGAATATAAGGTGGAAAAAGAATTGCTTGCTGAAGACTTGAAATGT
AAATATCTTGGCATTACATTTGATAACAAGCTTAACTGGGCATGACACTTTGGACAGGTG
GTAGGAAAAGGTTTCAAAATTCTGCACTTGTTGGAGAGAGTGATGAGGGGATGTACGGGA
GAAGTGAGGGAGTTGGGTTACAAAACATTGGTCAGACCATTGCTCGTATATGGTAGTGTA
GTATGGGACCCTCATATTACGTATCAAATACAGGAATTGGAGAGGGTGCAAAAAAGGGCT
GCTAGTTTTGTTTCTGGAAATTATCGCAGAATGCAATCAGTGACGGATATGATAAAGGAG
CTGGAATGGGATTCATTGCAAAACAGGAGGAGGATGAGGAGAGTCATGGGAGTGTACAGG
GTGTATGCTGGTAATGAGGCATGGTAAGATATTGGAGTAGGTATGAAAAGTAGTGCATGG
ATGGGAAAAGATGACCATGACCACAAGCTGGCACTCGATTTCAGGCACAAGGGTGTGGGA
AGATTCTCTTTTTTAGGTAAGGGTGTCAGGGATTGGAATGAGTTACCAAGAGAAATGATG
AATAATTTACCGAAAATGTTGTAAGAATTTAAAGATAAAATTTGTAGAGGGCAAATGTAG
GTGTGTGCAGGATAGCGGGAAGATGGGGTTCTAGGTAAATTGCCATTGGAGCCTGTGCCC
CATTACAATTAAATTATTATTATATTATAATCAGACTGTTGTCAATATTAACTTTGTGTA
ACATCTGTAATTCATAATTTGTTTTCTGAATCTTTCTTGAACTCTTCTATAATCTAGTCA
GTGCCCTCCCCATTTCACTACGACAAAGTCTGGACCCTGACATGGTGTTGAATGTTTGAG
CTCATCATATGAAACTTCTCCATTATCGTAGAACAGATTATGATTCTTATTTCTTTATTC
CCATATTGTGTGGTAATGTCTTTAGTTGAATCACAAGGTGTAATCTTTTCCACATGTTAA
TATGAGAGAGTGATTTTCTTCGAATAAATCAACTGTCTACCCAGCTCTCCCAAAAAAATT
TACTTTTACAGTGCTTTGCTGCAAGACATAGTGCTCAAAATTTCCTCTTACTTTTAATAG
GATTTGCATGTTGTATAAACTAAGACTGAAGGCAATATTTTGTTAAGCAAATTTGTGATT
TAGAAATGTATGGGGATGTAAGCGTTTGGGACAGGCTATACTAGCCTTTTCCAACCAAAT
GTCAACCTCTCCTTCACGTGGTGCACCCTGTTTGCACGGACGAGGCTCTGGCGACTGAAA
GATTCCCGGTATAAGGAGTCACCTCTGCTTGCCAACGGCCTCTGAAAGGAGGGCGGAAGA
GCGGGGACCGGTTCAGGGCACCCTCTAACCTTGGGGTTGGAAATGGCCCCTAAAGATGGA
TGAATCAGAAATGATCAACGGCATGGGCAGAAGGCAACGGGAAACCACTGCATTAAAGAC
CAAAAGGGTATCCCGAGGACATGTAACCCTCTCAAATTTCATATATCATGATGGCTTCTT
CCTGGATAAACTATTCCTGAGGTAAAATAGTCCCCCAATCGGATCTCCGGGTGGGGACTA
CTCGGGAAGGAGACATCAGAATGGACAGAAACATTCTACGAATCATAGCGTTAGAATTCT
GTATAGGGTAGGTAGGTTAGCAAACTTAAAAATGGAGATGGGACAACTTAACTTAGATGT
TGTTTGGATTAGTGAGATTAAATGGAAGGACACACAGGATTTCTGGTCTGGGGAACACAG
GATAATTAGCACCCAAGCTGTCAATGGAGTTACTGGTGTAGGATTTGTAATGAACAAGAA
AGTAGGGAAACAGGTGAGTTATTATAAACAGTTTAGTGACAGGATTATTTTGATGAGATT
AGAAACTAAGCCCGTCCCAACCGCATTAGTACAAGTGTATATGCCAACGTCACAGGAAGA
TGACGAAGAAATAGAAAAAAATATATGCTGAAATTGAAGAATTAATCCAATATGTGAAGG
GGGAGGAAAATCTAAAAATCATGGGTGATTGGAATGCAATAGTGGGAGAAGGAAAAGAGG
GGAATACTGTAGGAAGTTTTGGTCTAGGAGAATGAAATGAGCGGGGAAGCAGGTTGCTAG
AATTTTGTGAAACATATAAGCTAGTAGTGGAAAACACACTGTTTAAGAACCATGCAAGAA
GAATATACACCTGGAAACGTCCTGGGGATACAGGCAGATATCAGCTAAATTATATCATGG
TCAAACAAAGATTCAGGAATCAAGTTCTAGACCGTAAAGCGTACCCAGGAGCAGACATAG
ACTCTGACCATAATTTGATAATAATGAAGTGTAGGCTGAAATTTAAGCGAATAAGGAAGC
AGTATAAGCAGAACAGACTAGAAATGAATAAACTGAAACAATGTAGCACGAGAGAAAAAT
TTGCCTACATTAGGCTTTAGGGAACATGCTGCCCAAAAACCTCGGATCACAGAAGAAATT
TTGGAGCTGATGGATCAGAGGAGAAGGAACAAAAATGCTCAGGATGAAGCAGGAAGAGAG
GAGTACAGGCAATTTAGAAATCAAATTAATAGGAAATGCAAAATAGCAAAGAAAAAATGG
CTACAAGAAAAGTGTGAAGAAGTAGAAAAGGAAATGGTCGTAGGAAAAGTAGATGTTTCA
TATAGAAAGATCAAACAGAATTTTGGAGAAATGAAGAAAAGAGGTAAGAACATTAAAGCT
GCCAATGGAAAAACTCTTTTAAGCTCAGAAGATAGAGCTAACAGATGGAAGGAATACATT
GAGAAACTGTATGTTGAGGGCGACTTGAACAATAGTGTAATGGAAAAGGAAGGTGATGTC
GACATTGATGACTTAGGAGATCCTGTTCTGAAGACTGAATTTAATAAAGCTCTGAATGAC
TTGAAAGCAAATAAGGCAGTTGGAACTGATGAGATCCCTGCAGAACTTCTTAAATCCCTA
GGAGAGGAAGGAATCGTAACATTATTTACTTATTTATTTATCAATCTTGTTCCATGGATC
CCTGCTGAGGAAGTACCTCTGGGATGTGAAACATGTCATTGTTGATACATATACACATAA
TATGAGTCATAGTAAATATATATACATACATATTTTACAAATACAAGAAATAATAATAAA
CATACATTTTTGCAACTGAGTTTTGCAAATGTCATAATGAGTACAATTAATTATTTTCTT
CAAATTCTTGAATGGAGTAGAAGAAGTTGCCAATAAGATAATCTCTAAGTTTTTGTTTAA
ATACATCTTTATTATCTGAAAGCTGTTTTATACGATTAGGTAGTTTATTAAACAGATGTA
TCCCAGAATAATTAACTCCTCTTTGTACTAATGACATAGATGTTTGTGTTTTATGCAAGT
TATTTCTGTTTCTTGTATTGAAACTGTGTACCTGTGAATTAGGTGTAAACAGGTTAAAAT
TTTCTATGACAAAGCTCATGAGAGAATATATATACTGAGAATACATTGTAAGAATATTGT
GTTTCTTAAAGAGTTGTCTGCAAGAGGTTCTTGGTTTTACCCTACACAGAAACCTAATAG
CTCTTTTCTGTGCTATGAAAACTTTTTTACTTTGTGAAGAGTTTCCCCAAAAAATTATGC
CATATGACATTACTGAATGAAAATGTGAGGAATACAACTGTTTCATTAATTCTAGATCTG
CTGTTAGAGAAAGTGTTCGTATTGCGAAGGTGGCACTACTTAACTTTGTCAGTAGTGTAG
TGATATGATCATGCCAACAGAGTTTCTGATCTATTTTAATACCAAGAAATTTTATACTCT
CTGTTTCTAAGATTGTGTTGTTTTTATAGTTTATACATATATCTGGCTGTGCATAGTTTT
TTGTTTTAAACCTAATATAATGTGTTTTTTCAAAATTTAATTTTAATGAATTTGCCTTAA
ACCAATTTGCTACTACTCTAAGTACTTCATTTACATTAAATTCAATAGTACTGTTTGGTG
TTTTACGCACAGTCAGGTTAGTGTCGTCTGCAAATAAAACACTCTTAACTTTGTCGGATA
AATTTCCAGGAAGGTCATTGATGTATAACAGATAGAGGAGGGGACCTAAGACAGAGCCTT
GTTGAATTCCATGTTTTATTTTCTCCCAGTCTGATGAAGCATCTTTACTTATTTTAGAAT
CAAAAATTGAAACTTTTTGCATTCAGCTTTCAATGTATGATTTAAACCATTTACCTGTGG
TCCCAAAAATACCATAGTATTCCATTTTTTTCAAAAGTAATTCATGATTTACACAGTCAA
ATGCTTTTGCAAGATCACAAAATATTCCTACAGGATTCATTTTATTATTCAGTTCCTCAA
ATGTGTTATTTAAAAATGAATATATAGCCATTTCTATGGATGATCCTTTTTTGAACCCAA
ATTGTGAATCAGTGAGGATATTATAGTGTGTAACGTGTTTTATTACTCTACTATACATGA
CTTTTTCAAAAACCTTTGAGAATGTTGAAAATAATGAAATGGGACGATAGCTGTCTACAC
ATGTTACTTCTCCTTTTTTAAATAATGGTTTTACAACAGCATATTTTAGTCTATCGGGAA
AAACACCTTGTATTAAGGATTCATTACAAATGTGAGCAAGTGACTGATACAGTCTGAACA
TCTTTTCAGTAATTTACTTGAAATATTGTCATAGCTGGAAGAATTTTTAGGTTTTAATTG
TTTAATGAGTTTATTTATTTCTGAGACTGTTACTGGTGGCAATTTCATCTCCACAGAGCT
ATTTGGGAAAGCAGTCTCAAGAAGCCTTAGAGCACTATCAAGCTGATATCAAACAGTTAT
GAAACAGGAGAAATTCCAACTGATTTTAATAAAAATATCATCTTCACACTTCCAAAGAAA
GAACAAGCCAGCAATTGTGAGAATTATCACACCATCAGTCTAACATCACATTCTTCAAAA
TTACTGACCAGAATAATATACAGAAGGATGGAAAGGGTAGTAGAAGAGATAGTAGGTGAA
GATCAATTTGGGTATAGGAAAAATTGCAGTACAAGGGAAGCAATTCTGTGTTTAAGATTA
ATACTTGAAGGGCGGATCAAGAAAAACGAAGATACTTCAAGAAAAAGAGAAACCTTTTAG
TTTCAAATATTGATCTAGGAATTAGAAAGAACTTATTAAAACTCTTCGAGTGGAGCACAG
CACTTTACAGTAGCGAAACACGGACTTTAGGAATACCGGAAAGAAAGAAAATTGAAGCAT
GTGGTGTAATGTGGTGCTACAGAAGAATGCTGAAAATTAAGTGGACTGACAAAATAGGAA
ATGAATGAGTTTTAAAATGATGGGTGAGAAAAGAAGTTTGTGGAAGAAGCTTACAGAAAG
AAGAGACAGGATGGTAGGTCATATTTTGAGACACGCAGGATCGGTTAATTTGTCGGTGGA
GGGAACAGTCGAAGGTAAGAACTGTAGAGGAAGACAGAGATTAGAATATACGAAGCAGAT
AATTGAGGACGTGGGTTGTAAGGGGTATGTAGAAATGAATAGGTTAGCACAGGACAGGAA
GGGATGGAGGATTGCATCAAACTGACAACAGCAAAAAACGTACGAACAAATATTTTCATT
GCACATATTAATTTTATTCTCTTTTTCTACACCACGTATCATCAAACTCTTCCTTCGTTA
TAAATGCCCAGTTCATTGTGGAGAAGAGAAACCATTTAAAATTTCTTTGCCAGGCAACAC
TGCCATCTAAAGTACTAACTATCTCTGTTGTCCATCACTGAATATCTGTAATTATGCTGC
ATCATTGACAGTGTTCCAGCACAATTTTAATACAAATATGTGCTTAAAATCAGCACCAAG
GTAAGATGCAGTCCTGAAAATTTGAGAAAAATGAGATATGCCATACTTGAGATTGCTAAT
ACTCAGAGACAATAAAGTGAAGGGAGTGGGTGTAACTGCAACTAATTACACTAGTAGACC
TGACCTCCCACAAGGGAAGTGTGAAGTTACAGGCCATGCTAAGTGTATGATATCAAAATG
TGTAAAAGCATGAATAATTAAAGTCAATAGAAACATAATGCTTTAAGATATATAACAGTT
TCACTTAAGACCAATGTGGAGCTTTATCCACATTCTTTTGTGTAAAGTAAGCAAAAAATA
TGAAAGACCAGAAAGAAACAGAACTACAAGCTGCAATTCTCAATTCTAAACAAGACATTA
CAGCCATCATTTATGCTTCTATTCTTCCTCCCATAAAGGAACTGCTACTTACAAATATTA
AATTTTTTATTTTGTATCTATACTTTATACTTGATTCTTTCTACTAAAATTTTTCACCAT
TAATAAAACCTAACAACTGTAACATTAAAAAAATGTATAAAAAATTAGTAGACATGAGGG
AAAAGGAGATCATAATTATTGTTATTAATGAAAAGTAATGGTTAAATTATTTCTGTCTCC
CACGTAGTATACATCCACAACTTTACACGACAAAGTGTTGTCATCTCAATCTTTTTTTTC
TATATGATACTGACAGTTCATTTCTCCATCCTTTATATACAGATGATATGGCTACTGTAA
CATGTCAACTTAGTGTAATTTCATTGGATGAGACCCTGATTAGAAGCGGAAGAATTTCAG
GGTCTTTTACAGTGATTTAGTTAACTCGTGCTGGACTAATCTCCAACATTAAAAGAATTT
TATGAATTATCTTATATGTTGATGTTAAGAATTATTTCTTTATGTACAAACCAAATTGGC
ATACAAATAAATAAATAAACTCAGAGAAGGAGATTTCTGAAATGAGAAATTTTCACTCTA
TACATGACATAAATCCCTAGACTGTTTTCACATCACTAATATCTAACAACTCTCAGTATG
GAAAGCAATAAGAAAATTTTTTCAAACTGAAGGTGAAATATAATTATACTGCATTAGTAA
ATTACTTCATTCTTCACAACCTGGTACTATTAGCTTTAAGTTACTACACTTTCTGTTGGA
CTTAGTGTACTATAACAGTGGAACATATACTGTTTTTAAACTGTCAAAAAAATGAGGTTA
CCTCGTTCCATACTTGACTCGTTCATTGCTCACTCTAGAAAGAACAAGAAACTGGTGAGT
CAATGAGCCAATAAGAATGCTCAGTGAAAGAAGTACTGCCTGAAGTCAGTAATTCAATGA
TCAGACCACCTTGAGACTTGCAGAACTACAGCAATACTACAACTGAGCTTTACAACAATA
TATGTGCACTTAATATTACTAATTTTACTAAACAATAACTGTAAATGAAGTGGAATAATG
AAAAAAAAGTCACTGATGGCTTGTGTCATGAATTTAATTACCAAAAATGACATTTCAGTG
GACAAAACAGTACTTTGGGTTCTTTAAAAAATCAGAGATTTAACTTTCTTCCTGCAGACT
TCACAAGGATCTCTGAGACGTTTCAAAAGAGAGGCATTGCTTGAGGGTATATTAAACACA
GTAAAGTACAGTGTAATATAAGTGTTTTGTTAATATATCCATAGGTAAAAATGCTAAAAA
AATTCCTTGAAGTGTTATATTAAGAATTCTTTACAGGAAAGAAATAGAGATGGCATAAAA
ACAGTAGTTTTTATTTTGTAACAACTTTAAAATGTCACTGAACTGCAATCCTCACTGTTG
ACTGAACAGTGGTTCGACTGCTCGCAGAAAGCCCTTGTTGAACTCTTGCACTGAGAAACG
TTCCACTGATGACCTGTAATACAGAATGCATAAAATATTTATTTTGATTTTAGGTTTCTT
TTTCCTTAGGCTTTTATGCCTCACTGATGTCAAGATTATTAAAGTTGGATACAGAATGGG
AAAGAATTGAGCGTTTTGAAATATTATCCTGTCCATTTTCTGGAGTGATTTTGGAAAATC
ATGGAAAACCTAAATCAGGATAGCTGAACGCGGATTCCAATTGAACTCGTGGCCTTCTGA
ATGTCTGGCACGAGTATTACTGTTCACCCACCAAGCTCTGTTTAGATATACGTATGTAGC
CAATATTCCAAAAAAATTTTGTGTGTTGGTGTTGATAGCTATCATGAACCACTGAACAGC
ATTACACTCAAAATTTGTCTAACACCAGAAAGTGCTTTTAAAACACACTTCACAGTTGAT
TATGGTGCCTTCCAGAAAAAGCAATATACACAGGATATATAATTTAAGTTGAGTAAAATT
ACAAGTTATGCCTGAATTTTTACGTAAATAAACCAGGTTAAGAAAAATAGGTACTGATGC
TAGGTTTTCTTAAGTACAAAATATTACACTAAATTCATACCACCTTCCTCCTCTCCTAAC
AAAATAAACTACAGATAACCTCAATTCAATTATTCACCACTAAATCCCATCTCCTCTCAT
TAACATTACAATTTCTCAGAACATATTGTAATAGCCCTCAAACCCAGATATTAAATAAAA
TTGTATTTTATGAATTATTTGTAGCAAACTAGTAGTTGAGTAAATATGATTTTGTATAAT
TGTCTTGCAATTTACTGTAAATGGACTTTGTGTTGTGAAAAGAAATTATGTAAATACAAT
TAAATATGTTCAAGGACAGAGCTCTGCAAAAAAAATTCATTAAATGTTTGTATTCCAAGT
ATTAAGGTGAGCTACGATGTTTAGAGGACAATTTACAACAGTTAAAACTAATATATGTGT
CAGATCCGGAGCACGGGGCACTCTACTAG
>VvP24XY-559581#RC/Helitron_720-7357 [forward] 6638 bps; scores=7:16 Multi_5'_ends:
TCAAAATTAGTATAAAGATTTTCGTCGTATTCAGGATCGCCAGTCACGCTTATGGAAATA
TCTTTACTGTGATGATCGTTTTTTAAATCTGTACTGTAACGTCCCTTGGTGACGGGAAAT
TTTAGCGTGTGAAATAGCCAGTTTTGAGCCGAGCCGGAACATTCCCCGCTTCTTTGTCAT
CGGCGAGAGCTGAAAGACCTAACGATTTATGGCAGGCCGAAAAGTTAAAAGCTTTACACA
TTCAATGAAATTCAAAGGACAGTATAGAACCTGTGCCGAAGGAGGATTTCCTGGTAGAGT
AGAAAGTTGAAACTAGAGAAACGATGTTTCCGAGAAAAAAGTCAGGTTACGGAACACCTC
TGTTGGGAACCAGCGAATCAAACAGTGTGTTACGAACTTTGAGAAACCATAAGTTTTATG
TTTCGTGAGGAGTGCCAATGGAGATCGAGGACGACCCGCCAAACGCTCCCACTGGCTGAA
ATCTCCCGCGTCAGCTAAAATTCCGGAGCCTGGAAGTCTTCGACGGGGTCAACAAGCGGG
GAGGATGAGATTCTGTTTATGGCCGAGAAACAAATCGCAGCGGCCCACCACGGGGAACTG
TTTTCTGGTCGGACAGTGAGTTGACCTCGACAGGGGACGCAGCGTGCTACGCTGAATCCT
CCAGGGAACAGCCGCTTCTACCTGAGGAAGCCATCACCGGCCTCGCGCCCAGCTGATCAA
CAGCGTCCGTGAGACTCTGTTTTATCCGCACCTCATCTGCTACGGTAAAGAACTCCGGCG
ATGTATAGACACTCTTGCGTCATTCAACCCTAGGCAACGCTCTGAGATTTGAATCATGCT
CTGAATTGCTCAATAAACCCTTTATGTTGTAACCACCTTAAATATTCAGTTCTGTTCAAT
AAATCAATCAATTTTATATTCAAAGAAAATAATAGGTGTTGTAAACCCTGCTTTCAATAA
CTTCCTTTCCAATGTATCAGTATATCATTTGAATAGATGAAGATTTGTGTTTTTTAACGG
TAATTTTAAAAGTTGCTTTGATTAAAAGTATTTCAGAATTGGAATGTCGCTTCTCTCGGA
TAGAGAACACTTCCATTCTTGGCGCCTACCCGGGATTAATTTTGCAAATTAACTTATTAA
TTAATGCATCTCATTATTTTAATTTTTAATAACGTCTTAAAAAACCAGACGCTACAGTAC
AAACATTATTAAGTGAACCATTACGTACAACACTACGCGTACCTTCATCATTACTTACAC
ATACATTACTTGAATTAATATTATATCGCATTCATTACTCTTCTCTACTGAAAGGCGTCT
ACCTTCTATTTTACGCAGTCATCAATCATTCCATCATTAACATCATTAGTCATCTCTCCC
CATTCTACATCGTCGTTATAAAAACAATTTTGTCCTCCCTCCGCCACGTTATTTACTAAA
ATAGGATTATCTACTACGTCATATTCAGCTGGTGCAGTTACACTAGCATCATTTCTTACT
TGAGGAACATTTATCTCATCACATTCATTCACTGATAATATATTACGATTGAGTCAATAT
TGTTATTTGTTTGAGATTCTTCAACTTTACGTATTACATCAATCTTGTCCAAGATGTTAT
TACTTACTTTATAAAACGAATGGAGCTGTGATGGAGGAACTTTATCTGAAATCTCTTCCT
TACCTTCTACCTCTCCCAATAATCGTCTCGAGGATTGTTCAATAAATTGTACTTTATGAT
AGTTAATACTCGTACCTTGAACCGCATGCTTTTCCACCCCTGTGGGGTCTGACACAATGT
TGGTCTTCAGTTTGTCAGCCTCCTGTTCCGTACGTCCCTTTTCCGTTGTCGGTTTTGTTC
CATTACTTCACCATTATTGTCTCTTCTCCCATATCTCCCTCTTCCTCGGAATTTCTCTTG
ATATATGATCCCTTCTCGGAGGACTTCGACTCTCTCGCCTGCGGGCATGATTGTAATATT
GATCAGTATACGACTCCTGGGCGCGTCGTAACAATTCCGACACCCTTTCTACATTGATTA
CTTCCATAGTCACAATTAGGTTAAGTGTTTGAGGAACGAGCATAGTTCCAGTTAAATTGT
AAATTCTTCTTCTCCGTAAGGATGGTCTAAACCGTAACCAGCATTTGTGTAAAAAATCAT
GCTGTCTCTCCCTTCCTACAGAGTCTACAGCTATAGTTTCCTCTTCTTCTGAATTTGCCT
ACTTGTGGACCAAAAATGTTTAAGAAAATTCTCTTTAAACAGCTTATAATCATTTATTTG
CATAATATATCTGTCTGCCCACGTTCTGACATAAGACGTCAAACCCTTAAATACAAGTAC
AATTTATCGAGTGTGTGGTGATGAATTAAAAGTCTCACCTCTCAAAATTATCAATAATTT
CTACATGATGCAACTTCCCAGTATCATCATGAAATTCAAATTTTTCCTTTATGTCAACAA
TAACCTCTTGATTACCAGTTAAGGCAACAACACTTTGACTTAGTTGAAATTGTAGCATAG
CAAACCTTCCCTTCAGCTGATTTACATTACATTGAGTCACATTCAATCTCTGTGTAAGCT
GTTCCTGTTGCTGCACCAATATAACCACGGCTTGTTTAATTTCTTCTGTCTCAGCTCATT
AACTTTTAGAGCATCTTTGTTATCACCAGCTTTGATTAAATCCACATAAGCATCCCTCAA
CAACCAATAATATTCCTTTAATTTCTTCTCCGTGGGTTAAAATCCACTTGATTAATTAAA
TCAACCCATTCAACCGTATTATTTCAACAAATTTGTGTTCTCTCCCCAGTCTTGGTCATA
CACTCCCTTTGGGACTATTCTACTTTCATCGCAATAACTTATAGATGGAATCTGGCGAGG
ATTGGAGTTACTTTGTCTTATTATTTCTGTTACTGAAACAAAGTTCAGACCATTTCTCTT
GCCATTCGTCCAAGAACACATTTTTAATCTATAAGTATGACGTCAGATCTTTTCTAATGA
TTCATAATAACACAATTTAAAGTTGTTACATGTTCTGTAGTTTGACAGGCAGTAGTATGG
TGTGATGTACTTACTCAACGCGCAATTCTGCCATAGACACAACCTATAGGACCATACCTT
ACAAAAATATGATCATCTTTAAGTCTCATTCGGTAGAGAGTATTACTTTTTTTTACTTAT
GGCTTTACGCCTCGTCGACGTCGAGGTCATTAAAGGCGGGATGGGACTGGGGACAAGGAA
CGGGAAGGAATTCTGGCATGGCCTTTTGAAGGAAGCATCCCGCCATTCACCTGGAATGAT
TTGGGGAAAACATAGAAAACCTAAATCTATATGCCCGGAAGGGGATTCGAACCGGCGTCC
TCCCGAATGTGAGGCCAGAACGTTAACCGCCCACCCACCACGCTCGGTGACAGCATTATT
ATTTTGTTTTGTTTCTTGTAAGAAGAATCGTGCGGGTCTCTTCAAAAATAAAATTCCTAT
TCCTCCACGTACTCCATTAGATGTAACACATAATTCTGTGTTATGTTTTACATCAGAATT
AGTTTATTTTCTTGATATTTACACTACAATTATGAATCTAAAATGAATTTTATTCACGGC
ATTACATTCCTATCTGAAAATATACTTGTCTTCATTTTATAGTAACAAAGTGTACTGGTT
CCGCAAGTGATTATTTTTTTTATTTCGTTTGTGTTGTGATCGCATTGGTTGAAGCTGTTA
TTAGTGAGATAGTGGTTTTATTTCGTTCCCACATTGCTTCTATATGCTGCTGTTATAAAT
TTTATTTCGTTTTCATCCACGCCATTTGTCTGTGTTTCGATATTGATTTTGCCTCAGGTT
TTGCATTTGATCGATGTCGAGGTCATTAGAGATGGGAGAGAATGATTAGCAAGAAACAGG
AAGGAAATAGGAAGGAATTCACACATGGATTTTTGTGGCACCATCCCTGCATTTGCTTGG
AATGATAGGAGGGACAGTCAAAAGTTTCCGGAATTTCACTGTAACTCTTTATTAACAAAA
GATAAGCACACATTTACTTAATCTCCTTCAAAGTAGGCTCCTTCTGAACACACACACTTG
CTCCACCACTCCTGCCATTGCTGGAAACAACGATGATAATCCTGTTTTGGTATCTTCCGA
AGTACAGCCGTCGCTCGTCCATGAGAGGTCTCCAGTTCTTGTGCCAACTCGTCGATGGTC
ATTCTTCAGTTTGATCTGTATAACTGTTTCATTTGCTCGACCATTGCTTCGTTTCTGGAG
GTTGAAGGTCTCTCATCTTCCAGCGATTCCTGTCCACCATTAAATCTTGAAAACCACTCG
TAAACGGCTGTTTTCTTTAACGAATAGTCACCGTAAACTGTAAGGCTAACAAAGTTTCTG
AAGCAGATTTCCCTAATCTTCACATGAACTTGATGTTCGCCCTTTGCTCAAACTACGACA
TCGCGCCAACTGATTACCACACAGACCTACCTTCAGCTACACTGCAGTCACACTGCCTGT
TATGACCAGTTCAGACCTGCAAACTCATAACAATTGCATCACAAATGCCAACACTACGAC
AGAATTCCGGGAACTTTTTGACTGCCCCTCGTAGCACGATTGTGACACGGGCATTTATCC
TGCTGGAAGATATGAAACATGAAGAGATGCAGGTGGTCGGAAATAATTTGCACCTAGTGC
ACAGCTTTGTTGGGGCCCTCGTTCATAGGCCCCATGGAAGCCAAGGTGAATGTCCTCCAC
AGCATAATCTGCCTCCTCCACCCTGCGTCTGTGGCGTGGTGCATGCTTCGAACAGCCGTT
CCCCTGGAAGACGGCGTATCCTGACACTACCATCGACCTGGTGGAACAAGAAATATGATT
CATCAGACCAGGCGAAACGTTTCCATTGATCCAGGGTCCAATCTCGATGATCTCGTTCCA
GTGCAATCGTAATTGACGACGTCGTTGTGTCAACATGGGAACACATAGGGGCCGTCTGTT
GCGGATACTCATGTTCAGCAATGTGCGCTGAACGGTGTGCCCCGAAACACTTGTTCCATG
CACCAGTACTGTACTCTGCCGTCAGATCCATAACAATCTGCCCTTTGTCAAAGTAACTTA
TGTAAGCGGATTTCTGCATTTGCCACGTGTATCGTCGCTAGAATAACTCCCTACGTGTCT
CTGTTCCACTTTTTTTTTTTTAATGGCATTCGGCTACTGGGCCATACAGCCAGCTCAATG
TGATTTGTTGCTATCAAGTATTGACACAAGGACACTACAACACGGACAAGACATTCACAG
ACACAACACTAAACACCCATGCCCTCGGCCGGACTCGAACCGGCGACCTTCGGTACGCGT
AGTTCCACTTTTCTACTTTCCTTACCGCATTAACTCCCCGCCACGTCACCAGACGGCATT
CAGTCTCGCGGTGGGCTGTGGTCATAATGTTTTGGCTCATCAGTGTGTTGTTCATGAACC
TACCTTAAAAAAAATTACAGGAAGGAATCCTGGTAATTTTAGCTCGAACGAGAATAACTG
GCCACTTACATGTAAGTTTCGTTCTTACACTAGGCTCCATATCTCCGATATTATTTAATA
TTGTGGTATTCCCCTTGATCTTTTTGCAAACGATACAAAAAAAAATTCCTTGTAAGTATT
AATATTAATGACCTTGATTTCCTAATATCTTGATAACATTTACTTGTAATTAATGGGCGC
AATGGAAAATAATTGATATTAAAAATCATCCCTTTTGACATATTAACCAACGAACTTAAT
AAAATACATAGGATATGTGGGATGACAAGAATTATAAACCAAATGAAGATAATAAATTCA
CAACAGTTTATTTAACTTGAACTTAATAGGCGTGTCATTCATAGAACAATTAAAAAACAG
TTCATATACATTTAAATGAAAATAAATAAATATCGATTATAAAACAAGAACTTGCAGATC
ATTGTACAAATGGATGGCTCTAGCTCTGTTAACCAATAGACCTAACAGATTCTATCTTGT
GATTCGCATCACCAAACCATTATATTGTCTTAATGTTCAGATTTTGAATTGCTGTGAGTG
GATGGTTAAATCACAGATATTACCACAACGAAGTCTCGTGTGGGCAACCTGAAGTCAATG
TTACTATGGAGCAAAGAAAAGAGAGGAGACCACGTAAGGGACCTTCTCCATACAACGACG
TGACGCCGAGTGGAGAGCGGTGGGGTAGGAGGTCGCCATATTGGTAGGGTCAAGAAACAC
AAGGAATGTATACAAAACGGAAGAATTTCTTCGTTTTTAAAAATCGCATTACTAAAAATG
AAGTCTTATGGAGTCACATTTATAAATACCCTAATTGATATAACCTACAAACATTAGAAT
TTAAGAAAAACAGACCAATGTTTTCAACTCACGAAGATGGCGGCTCCGGAGACAGGCTGC
TTCACAGTTTAAGCGACACCTGGTCTCCTCTCTATTCCTACCTCCAGGAATGTTACTGAT
ATATAACTTTGACGGTAACGTTATCAAACGGCACTTTGATGACTGCATGAAACTGACTCG
CCTCGATATTATTCACTGAAGAGCCAAAGAAACTGGTGTAGGCATGCGTATGCAAACACA
GAGATATGTAAACACTCAACGCACGGTGCTGCGCCTAA
>VvP24XY-560682#RC/Helitron_1731-8201 [forward] 6471 bps; scores=9:14 Multi_5'_ends:
TCTATATACTAATATACATTTTTTGGGGCCTTGGGGAGTACAGTACAATTTTGACTACCA
TCAATGAGTGAACGTTGTAATCGGTAATGGGAGACTATTATGGCAATATTACATAAAGTT
ATTTACTATTGGTTCGACGAAGATTTAAAAATGACACCCGAAAGGAGATGCGAATGATTA
GGAACAATTATGATATAGAATTAAATAGGTTATAGGAATTAAATAACGAATGTATTGGTA
GTGAAAAGAGAAAGAAGTGAGAGTATGAGTACTACAGATTATAGGAAAAACAGTAACATA
TTTTACACGGGACTTTGTGAGTCCGTAGATGGCAGATATTCATAACAAAGAAAGGGATAC
TTCCCTCTATATGCATCAACGTAGGAGAGACACACTGCGTCCAATAGCGAGAGATAGATA
AACAACGCCTCTGCAAATTCCTTCACATTAGGGCATTATGCAGACAAGAAGGCGCAACTA
AATTAAAGTTGGTATCGCTGTCAATCCTAGTAAGGTTGAAGACGAGCTCCATTGGCTGGC
TAATTTAATGGTAATGTCAATTATTAATGCATATCAGCTTGACCCAACACAAAGGGACAT
CTCTATCCTCGTTTCTTCCTTTAACTCGTTTATCTAGATGTATGATGTGCTGATCCTACG
CTTATGTTGGTGTGTGCTTGTGTTTGGTGATGTATGGATTTGTGGGAGAGACCTAGTATG
AATATGACAGGTTCTGGTATCTGCAGATACTCAAGTGTCTATTGCAACTCATGGCACCTG
GGGGCACTGTTAATGAATGGTAGAAAATGTTGCGGTGTGGGAGAGACATGGTGATGATCT
ATGTGTTGATGGTACATGTAATCAATGATGAACATTATGTATGGGATAAATACTGAGGTG
TATGGTGAAAACATGCCGTCTTTTGCAAACTCTCTATCTTGTGAGGCTGATGATATGTAA
GGAGAGTTCTATTTTTCAGTCAGTCATGAGGCAAGAGAGTGCTGCACAACTTTTTCGTTT
CCATGATTGGTGCCGGTAGTTGTGCTGAACTCGCCGTAGACATGGAATTTGTATATGCGT
CTGTCTTTGTGCATGTAAGCGTAAGCATGGTGATACCTCACTTTAACTCGTCTGTCTGAT
GATTTGTGTAACAGGAGTTCTACCCAGTTAACCAGTGATAACGATAGTTCTATACCACTT
CATCGTTTCCATGACGATTGCTGTTAGCTCTGTCGACCTCGCTGTATGCATGTACAAGTG
TGTGCGTGTCCGTTTGTGTGTGTGTCTTCTTCCTCTGTAGGAGGTCTATCTTGGTGCTGG
TTGTTGTGTCGAGCTCACTGTAGGCATGGAAATGTGCATGTGTCATTCCTCTGTGGATTT
GAGTCTAAAATATATGGTTATAGAATTATGCTCAATATCAATGTTTGCTTCTAACCATTG
CGTCAGGGCTTAGGCATTCTCCCATTTCATTGTGATCTTCACAGTTTACTTCCGTTTGTG
TTGGCATACGAATTGTGTTTCTCACGTTTTTCACTAGATGCACTTCGGAATAAAAATCAT
TTAATGGAGAGGGTGATGTACCAGAGAAGCGAAGGACTGAATAATTCTGAGTGGTGAATG
GAGTCTAAATTGGCCATGACCACAATCTGGCACTAGACTTTAAGTGATGAGACCTGAGTG
GATAAAATATCCAACCACCCACTTTCATATACGAATGACCTAACAATTTAAGACAGTTCA
AGTGTGGCCGCTATCTTCGGCGTAATAGAACTATAGTCTCCACCTATGGTGACGTTTTGG
ATACTTGTCGATGTGTGGAGATCTTCTATGAAAATGTCGGTTATGATGTCTGTTTGATGG
CCATGAAACTATCAGTTACCTAAGAGCATTACGGTAACTTTATCGTGGTTAGTTGAACAA
AGCATGGAATTACAAACAAATGTCATACTTGGTCCTGAATCCGAAGGTTGGCGACAAATG
GGAACATTTAAACCGAATGGATAACTCTCCTGGGCCCTGATTGATTGAAAAATACTTTAG
CAGCAATTTCCTGGAAAAAGGAAGAATTTTCTTGGAAAACTGCAGTAGAACCCCCTTAAG
TGAACATTTTGGTACCTGGGATCCCTGCTACTGATTAGGAGAAGACTGCGAATTTTGAAT
TTTTGTTTACTTTAATGCACGAACAAAAGGTAACCATGTCTGTAACTGATGTTAATCAGG
GGTTGGATTGGGAATCATTGGAAAACAGAAGGAGGTTTGAGAAATTGCTGAGGGAGTATA
CGGCGTATGTTGGCGATGAGGCTAAGAATGGATCTTGGTGAAAGAATTAGGAATAGTGCG
TAAAAGACTATCAGTAGGAGCCGGCACTCGATTTCTTCCATAACGGAGTGGGTAAATTTT
CTATATCTCCACCTTGGCCACAGGCGATGGTCTCAGGCGTCAGCATGTTCTGTGCTTAGC
ACTGCCTTAGCGTGACTCGATTTTTATCACATAGGACTGGTGTACTCTGCCACTGACCGA
TTCCACAGGGGTGAAATTAGTAAGATTAACAAACGGTGTTTCATTCCTGGAACATACGTG
CTGTGCTGTAAAATACAGTTAAAAGGAAAGTAAAAGGTGGGTAAGTATATGTCACAGCAT
ATACCTCTCTATTTCTAGTGAATCCCTAATGTGTCACAAGGAATTGATTAAATTTTTAGA
CAAAGTACAGCTAAGAGCCCTCAGTTTGTGATTACTTGCCACAGTTCTTACAAAAGCATA
GCAAAATTGATACATAGATTGGTCTGGATAGACAGACGATATAGGTTTGAGCTTGTTGGC
AAAAATTACGAGTGGGATGAAATATACAGTATCATACCAATGACAGCAGAGATGAGATTA
GTGAAATAAGGTGTCATACTGATCCTTATATGAATTCTTTCTTCCCTCGTACCATTCCAT
GAGTTTTTCCATGGTCAAACTGGAAACTTTGATTTTTCTAGCCTTGGCGTGGGAAAGGCT
TTGTTAATCATGCCACAAATATTTTCATGTGGGCTCTTGTCCAAAGACTGAGTCTGTAGG
GTAGAGAAACAGGCTTGAAAAAATTACAGGCTGATTGGTTTGATATCAGTGGAAGGTATA
TTGATGGCGATATTGACATGTAATCACTTCAGAAATGTCTGTGGGGAAAGAAACTGGATT
TCAAATCTGTAACTTTGTAATAAGGATTCATATGAATCTAATTTAGTGGGAATATTTAAG
ATAAAATGGGCAGGGAAGTTAATGCCTAAGCACTAGGATTGAAATGCACAGAGTTCATCG
AGTTTACTGACAAATACATTAGGAAATTACTTCAATACCTCTCTGAGATTAAAACATTAG
TTGGATTCTCGCTGTAAGTCCCATTTGTTTCATTGCACGTAATTTAATACATCATTTAAA
ATAATGTGAATGTGGCAGAAATTCGCAAGTTATCGTTAATGGTGTGAACTATTAATCATA
TTTGAATCCCACCGTACTGATGCTTATATGTATTCTTTATTTCCTCGTATTATTCGGGAT
TTAAATGCACAGAGTTAGTTTTGATGCAAAGCACCCTCTTCCAATTTCCACTTTGCGAAC
TGCATAGTATAGATGTGAATTTGAGCTATACCAGGACATTCAATGGTTCATTATCACATT
TTAAACGTAAAAGTTGCGCTTTCACATGGACTGTGTCTTATTTTTTAATTAAATACAAAG
ACTCAAGCAGTTTTTCTGTTCGCCCAGGATGAAAATAAAATTTTAGATGTTCGTTTTGAA
AACACGTAATTTTGGCAAGGAATTAGACTACCATAAGTGATTATTAGATTTTTACTACTA
AAACTGAAATATAATAATTATCCTCACCTCGTAATAATTTCTTCTGTTTCTTCTTGAACC
GAACTGAATGCTGAAATATTTCTATGTATCCTACTGTTGGCAACGAGCGGGCCGTTTCGC
AGTGCAATGGGTATATGGCGCAACCCCGCGTTCCTTGTCGATCACTGTACACCTGAACAA
ATACACACGAAATTCGCTAGAAAATAGCAAGCCTGAGACTCGTACAAAATTCTGCTTAGA
AATAGCTGTGTTGGACGCCTACTTCCGTTGTCGATTACTTAAGTCCGCCAGCCAGACACC
CAGCTATGACAGAAATAACGAGCCTGCTTTCATAATGGTGGATGGATAATGTACTTCCCT
GGGCAAACACACACCAGCCAAGATGTTTCGCACTGTAATAGAGCAATTTCGTAACCTGCA
TTGCTTGTCGGAAACTCCAAACTCCCGGGAAAACAATCGCCGCTCACGCGAGGGGCTTCG
CAAACATCGACGGGAGCATTGAAATATTTATCCACTCTTAAATGCATACTGGTACACAAT
GTAGCATTCCGTGCCATCCAGTGGTGACCACACCCTCTGAGTCGTTAGGTGCTGCCACCT
GGTGACAATTATGCGGCAGGTGAGCGCCCGGCTCAAATATTTGTCGCATTGAGAAAGGGC
GTACCGAGAGCATGTTTTCTCAACGTCTAATGGAGAGCAAAGATACATCGCATACCAGAG
TGTGTTGATGCAGGCTTGCATTCCAGAGCAGAAATTGCCCTAGCCTCAGAGGGTTGAATT
AGGCAAGGATAGATGATCTAGCTATCTCTCTCATTTCATGTGGATCGTGTCCGCATGTGG
TAACACCTAGTGGCAGGACATGTGTATAGGCTTCATTTCAACATCTGTGCAGCTGGAATA
TCTACATCACACTGGACACAATTGGAAATAATATCGCTGATTTCAGAGTAACATCATTGG
AGATAAGTGAAATAACAGCTACAATTAAGACTAAATATCAGTTATATCTGTTTAATTTGA
AAAATGCGGTCGTCATGCCGTCAGTATGGCAACACTGCACTAAATTTGAATTTCCCGCCA
ACCGGAAGTGGAGTCACGGAGGGGAGAGGAAAAAGGGAAGGGAGGCCGCCTTTTTTGTCA
CGTGACCGGAAGTGGTTACCCGCGAGAAAACAGGTCTCTCTCATCTACTGTCGTAGGTTA
CCTGCCCGGCGCTGACGTTCACAGAGCGTTCCAACAAAAGTAACCGCTAAAAGAATTCAC
TGCCGGTTTATGGCACCCAACATAACCTGGGCCAACCACCGACTTTGTTGCGGCTACATA
ACACGAGTACATATTTGCCGCCGCTTCACATTACTGCACTGACTTATATTATTATTTTTC
AACTCATTGCAATACTCCACGGAACGATAATTACGAGATCTGCTATGCCGCATTTACACT
CACACCTCGCATCGCGCCTTGTGCACGAGTGCTGACATGAACTGCCGTTTACACTCGCTA
GAATTCATTCCTGGTTGACATGTAAATCAGCATTATAACAGTATATACAAATTCGGAAGT
TATACTTTTTACTGAATAAAATATCAATCAGAGAGTAGTAGTTACACAGCAGTAGTTTTA
CAATTTGGAACAGATGCTGGAGATTCTTCGAAATTTTTAAGAATTTTACAAGCTGTTTTT
TAACTTTCTTTAAGGAAAACTAAACCTGTATCTAAACAAAAGAGCAAATTCAGGATACCA
ATATCAGCAAATTTCGATTAGCGATAACGGTACGATTTTTAGTTATTAGAGACAGTTTCA
GAAGTATTCTCTACTTGTTCAATATTTCAAGCGCTACTATATCAATAATTGCATATGAAG
TTTGTAAAATAGTATTCATACTATCTACGACTGGAGGCCTTGTCGACGTAGAATATGAAT
ATTATCATCTCGGCTAGCAAGACGAGTGAGTCCATCGATAAAACACGACGTTTCGGCGGT
CATAATATGCCGCCATTGTCTAGTGACTGCTACCGGTGGGTTGTATACCGCGTCAAATGA
CTGCTGGCAGCAAATATTGGCTATCAGCAGGAAGCTTTTCAATTGGCCTAAGCCGTTAGC
TGACGGCAGGTACCGTTGATTGGTGACGTGCGAGAAAGGTGCGTAGTTTCCAGAAATCTT
ACTGCAGTCTCATTTTTTTGGATCAATAGGCTTTACTTAATTGAAATCCAGTATCTCGGT
TAACGAGATCATCCGAGATACTGATTTCAACAGCTTCAGAATAAATAGTATCCCAGTAAC
CTCGTGCCCGAGAGAATTCTTGTAGCCTTGAAATCGAAGCCATGACCCATGTCGATACAG
TGCTCAGCAATCGTTGATTATGCAGTTTGGCCCAGGCGGACGCTGCGTGTATTTTCGGTG
CACCTTTGGTCGATACATCGTGTAGTTTGACCATCACGCACTCGCAAGGAATGCGATATG
CTAGATGTTAGCAACGCTATATCATCCTTGGGCGAGAGAAGTATTTTTTTAATTTTGGCC
GGTGGTTGGAAAATAATTTTAATACCACATTTTCGTAAAATTCTGCCAATTTTAGCAGTA
GTTGCCCCCACGTACGAAAGGTAGGCGAAGCAGCACGGGTCTGCCTGCTGG
>VvP24XY-562271#RC/Helitron_10435-17695 [forward] 7261 bps; scores=8:12 Multi_5'_ends:
TCTCCTATGTATTAAAAAGTCTATTGTTCTTGGTTTTTTTTAAAAAAAAAATAATGGCCT
TCGGTCATTGCGACCATTTAGCCAGTTCCAATTTGTTTTTGTACAGAGTATTGTATCAGG
CTCTAATCATGATACTGTGGACACTACAGTGAGGACAGCACAAGACGAACACAACACTTA
ATTAAAACCACCCATGCCCGCGGCCGGACTCGAACCGGCGGCCCTTGCAATGCGAAGCCA
GCGCGCTAGCCACTACACTGCCAGGGCTGGCTGTTCTTGGGTTGAACATCCTTACAACTG
TTATACTTTACAGGACGGTGTTTTGATAGGTAATTTGGTTTGTATACTAATAGAATGTGG
CAGCGTCAACTTTATATGTGATCATAATTTTTTCTTTCTATGTACGTATAATCTTTAGTC
ACCTTTATTTTTTATTTTACCGTTGTTCACACTAGCATGTTAAATGCAAGTAAAAAAATT
AATAAAATTTGGATTCATGGTGTGATTCAGTACTTTTTCTGGGCAGGAAAACAGCAAAGA
AAATTCAGACGAAGATTTTTCCTACATTGAGCGACGCATGGCCTTCCATTGAAATCGTTC
GACTTTAGATAAATGAGTTCATGAGTTCAAACGTGGCAGATAAATCCTTTAAGTCGTAGC
GTGTCCCCTAGCTCTAGAAATAGCTGTGAGATCAGAAATCATCGATTATGATATTGTTTT
GACTGACAGACGAATGAAAGTGAAAGAGTTAACAGAGGTCAGAGGCATCGCAGCTGAGTG
GATTAATCTTATTTTTCATAATAAATTATACATGAAAAAACTTTATGCAAGGTTGGGGAC
CACCACTGCTCACTCCGGAACAAAAGCGATATCGCATGAGAACATCGGCGGACTGTTAGC
AATGTTTAAGAATAATGCAACCAACGTTTGGCAGCGTTTTTTTACTATGGACGAAACGTG
GTTTCATCACAAAGCACCGAAAACGAAACAGCAGTCAAGCCAGTGGACTGCACGAGGTGA
ATCGGATCTGAAGAAAGAGAAATGATTTCCATCCGCTGGAAACATAGTGGCTACAGTTTT
TAAGACGCAAAAGGAATTATTTTGATTGACTGCTCGGAGAAGGGAAAAACAACTACTGGA
GAATATTGCGCATCACGTTTGGAGAGACTGAAGACTGCGATTGCGCAAGAATGACGGAAT
GGCCAAAAAAAAATAGGTCATGTTTCACCACGACAATGTGCCGATGCATTCATGCCACGT
AGCTCAGGAAAAATTGAGTGATTAAGGGTTTCAACTACAACTTGTTCACCCAAACCTCGG
TCCCTCGGACTCAAAAATTTCCTGGCTGGATATAAATTTCGGTAAACTGGTATTCTGAGG
GCCTTGAAGAAACTCATTTCCGCAAGGGAATCACAAAGCTGGAGAAACGTTGAAGCAAGT
ATGTTGAACTTTGAGAGGATTCTGTCGAAAAATACATTTCAAAATTTAATAGAAATTTTT
TTCATGTCAAACAAAGTTACTTACCAAACCACCCTCGTCGTTTGGAAGCAAAACCTGGCG
TTATATTTTCAATTGAAGGCATACTTATCACTCTGATAGGTACGTGAGAGTGTGAAATTC
TGTGTGAATTGTAAATGTCGGATCCGGAGTACGGGGCTACTCTACTAGATGGCGCCACAG
ACGCAGCGAGCAGGATGCCAGCACCGCAGCGATTGCAGCGCACAACACACGGAGCTCTCT
TCATGCCTGACCATCGAGGCAACCTCACTCCGCTATCTGTCATTGTGTATTGCGAGACTG
AGTCTAATAAACCGGGTCCTTGTATCAGCTGTGTTCTCGTAGTTACTCTCCACTGTCCGA
GGGATATCCACGGCTTACCTTCGCTGATGAACCATCAACCTCGAACCAAGAACTCCATTC
AACCCGCCCGATTCCTGCTCTTTCCGCGATGGATAAGACATATATGAAGATGAAATAATC
ACTCCAAAGACACCAAGGGACCAACAGATTTAACGTTCCCATGCTATGGAAGAGTCACTT
TAAACATTTCAAATCTCCTGCACTAATGTGAGGCTAAAGAACTGAAATATTTGCATGGAG
GTTAAGTATTGTTTGCGTCAACCTTCATATCCGTTCCATCGAGGTACCGCCACATGATGA
AACAGTCGAATCTATTAAGCTCAGGTATAATAATAATTTATGTGGCCTTAGCTAAAATGT
TGGTTCATCAGATTCCTCCAGGAACCATTTGCGTGATCAGGGGCGAACTGGTTGTGGCAA
CTCATAATTTAAATCGATTTAAAAAGAGTACCTAATTCCACTGTGACTCTTGTTCAATAA
TGTTACAAGTATATTATCAGCGTAAATCTAAATCATGGAACACTTTCCTTCTCCATTGCC
TTTGGAACTCTATTTTCATTGCTTCTTTAAACAGATTTAACATTGTGCTTGTCGTTCTGG
TAAGGCACTATGAAACCAATGCTCAGCTTGTTATGGCGATGATTATCCTCCCTGCTTGAT
GTAACCCTAGATGAAAATATGCAACTTCCACGTCTAATATACAAACGATCTATTAAACGC
TTACTGGCCTGATGCAGTCTGATATACAACACATACTTTCACATTCTTAGAGCATACATT
TTGTCAAAGTGAAATTTTGCTGAGATTCACTCCTACGATGTTCGTTCTAATAGTACGTCA
TTTAATTATTATTATTATTATTTTTTTTTTTTTTTTTTTTTTTTTTTTACCGAAACAAAT
TAAGCGCTGAAGGCGTCCTGACTCAGAAAGGCATAGCAGACCGTCGTGGGCGAGTGTGAA
CTATTTTCCTCCTGCTGCGTGGGACCTGGCAATCAGCCTAGCAGTGGTTTACGGTGAAGA
AGCCAGTGGGACACTCGTAACCCCCCAAGCCAAAAAAAGATTGAAGACAGGTGCATATCA
GGGTCAAATGCGTATTGATAGTTTCCGCTGACTAACGTGCGGATATGCACAACGATCGCG
AACCACTAGACCTAAAAATTACTAACTGAACTTTATATGCCACCCTGGTCGCTACGGGAT
ACTGGAACACCCTTCATGACAATGTACAGTACTTATCTTTGCATCTGACTTTTTTGGCCA
AACGTGTATCAACATTCCAAGGCTTTTCTGAAATGGCTCCTACAGTTGTGCTAGCGCTAA
GGAAAGACGAGGTCAGAAAAATGCCGACCCTAGCAGCGTAGGGATAACGTACTTGCTTCG
TGTTTCCCGAAGTCGTCGGTTTGAGTGCGTTCTAGGACATAAAAGGCTTATTAAAGTGTT
GTGTTTCTCTTGTGTCGTATTTACCACGGAGAGAAAAATAATCACACTGATGTAGAAAGT
ACATATTTGAAAATATACATTGACCTGGCTCTATGACTAAAATAGCCAAACGTCTTTTAA
AAAAATTGGAAAATTGGAAAGGTATTTGAGTTACAAACTACCACCAGAATGCGATTTAAA
TGTGGTTGAAACAAATGTACTGTCTCTGTTCCACGGTGAGTAGAGGCTCGGGGTTCGAAG
CCAAATGTAGAACAATTCTTATATCTAGGGGGACAAAAGCAGTGCGGGCTAGTATACCAT
TTTCATAGACGATCTCATCACAGTCGGCAGACGCTGAACCAATTTCGACGGCGTGTTTGC
TGCCATACTTGAAACTCCGGAAATTCTAATCCACCTCAGTAAACTTAAAAATGTTGTCTT
ATTATCAAACTCCACTGCAAGCTACACGGTTCCCTTTTAACAAGGCGATCTCGTTCCTCG
TTACCAAGAGCACCTTCGTCAACTACTATTATCTGTTTGCAGTAGATGCCTGGACACTGT
GACCTATTCGGGAACGAGAGTGTCTATACTTGTTGAAACCGGATGTGTGCTGCCTCAATG
AGACAATCCAATCAGCTTAATTACGCAGTCTTTCTCGGCGTTTAGAATATAAATAATGTT
CTCGGGTGACTAGCCGAGTTATAGGAGTGTTATAATTACACAATATTTCGGCGCTCTCAT
TCGTCGGCCCCATCTTTCGGACGGGGAGTCGAACTGCGGCGTCCTCTCGAATGCTCATAC
GCTGAGTGAGCGCCCGGGCCTAAACCGTTCTGATCCGGTGGAAGAATTACCGTTAACAGT
GATATATACCCTTACCCCGTGCCGCAGAAACATTGGGGATGCCACTCAGCACTTTGCTAG
ACAATCTAATCGGTGAATAAAATTATCTTCTAAAAGAAAAGCCAAGAGACTGTTAACAGT
CCTCATTAGTGCCGAGAGGAAACTTGTCGATGAGTAAAGTGGACTGAGCATGGTTCTGAC
CACACCGCCTTCACTCTAATATCGATGTCTGAGAACGGAATAAGGTGATCTACCTCCAAC
AAAACTACTCTGAGGGCCTTACGAGAAACCTTTACCTGTAGACCTTTACACTAGTTTATA
AAGTAAATTTTTGTACTCCTACGATTTGTAAGACTAGGTTTTCTTGGCGTTGAATATGAA
TAAAATCCTCTCGGGTAACTAGCCGAGTGAGTCCAACGATAAAACACGACGTTTCGGCGT
TCATAACCCTGCCCCCATTGTCAAGTGACAGCAATGGCGGCAGAGTTATGACCGCCGAAA
CGTCGTGTTTGATAGATGGATTCACTCGCCTAGTTACCAAAGAGGAATTTATTCAGTCTT
ATAATTTGTTTATAGAGACTTAATTTGCCACACACTCAATCCGAACCACGGATATTCCAG
GCTGCATTGAGAGTTCTACACGGGCCCTGAATTTTGAAATCAGACGGCTTAACCACTAAG
GTGCCAAACCGCGTTATATAAACAGTAACAATGATTTGAATTGAAAATCTGACTCAATTT
TGTTTGTAAATATAAATATTTTGACGAGTTTAATTATAGAAACGGGACTATGAATACTAA
AAAAAAAAAATATTATCAAAACTATTTTTAAATTTCTTAAGTCCAAACATTCGACTTAGA
TAGTTAAATTTTCTACCCAGTAAGCATAATGCATCGTCGAAATAAATGACTGTTAATATG
AGAGAGAGAACTTGTAACAGTTTATTTGATTTTTCTCGTTGTTATCTCTGTCGCTTTCTT
GCCTTTTAATAATTTCATGTACTTGCAAGTCCGTTATCTGTTTCGTTATGGTTCATGAGT
TAGAAATAATATGCTTTTAATTGTTTTTAGTGAAAGTAGGCTCAGTTTCAACAAAATTTC
CTTTAATGAAAACAACACTTATCAAACTAACACCCGTTCTACATTTCTAAACATCCTGAA
AACTCTTTATGGAATTACTAATATGATTGTAATCAGGACTTCTCTCCGCAGCGACAATTC
TATCTAGTTTTATTTTTATATCGTCTGAAATTCTTCGTAGCGGTTTCCACAAGATGTAAC
TCTATTGCCGACTAACTGCGATCTATATCTCTTTTTTTAGTCACGTGACGATAAGAATTG
TCAGTAAACGTCACGCTAGACTCTTCGTCATGGAACTTTATTTTCCCTAATTTCACAATT
AAAATAAACAAATAAATAATTAATTAAATGATATTAATATGGTTAAATTCAGTCTCACTG
CAAACTCCACATTCTATTCCTTCGGGTGCTCTCCCGTTTGCGCCCGTATTTCATTAAGGC
ATGCAGACCGTCCGTTGGAAATGGCCGCTGCGTCATGTGCCTTTCATTCACACGTATATT
TGTAGCTCCGGATTAGATTCTCGAGTACTTGAGCGTGGAGTGGTGCTATTTATAACGGTG
TGGAGTGTTTTCGCGCCCTCCACATTGCATAACACGGCTTTGATCTGATTTTGCTGATGT
CGCTGCTAGAAAATGCTGTTTTTATTTCGGTCCGACGCTAATGTCACTACAGTGTAAATC
AGGCAGATAATTGGGCAAAACAATTTCTGACATAACTTTGTTTCTGTAACCTGATTCTGT
TTCCACTCGCAGCTTCTGTTTGGGAGCTAGAACGCTTAACAAAACAATGCGACCGAAATT
TACAATGGCAATTCAACTGTTTGAATAACCTCAATTCCCTTTTCGAAGGTAACAAAGTAT
TGAGAAAATATAACACTATAGAAAATAATTATTTCGTTGTTGAATCGCATTTTGAACACA
TCACTTTTTCTCGTGACCAACTCGCATTTTCCTAATACATCCGTTTTTTTTATCATTAAA
AACTTTTACTTAATTACTTTGTTGGATTTATATGCAGTTTCACTACTTTTTGAAGACACT
ATAGTTATTATTTTTCATTAGAAAACTTGTGCTTAAGATTGAGTTACCTCTAAAGTATAA
TTACCTAATCAACTAGAATTTAAACTGGCAAATACGAAATCTCATTTAGATAAGAAGTAT
AACGTGATTTACCGCGTTCAGCAAAAGTTATTATTAATTACCATTAAACATCAGATGCAA
ATATAAAATTTCACACTTTTCGCAGGCGTCATTATTGAAACATTGCACTTACTTGTTTCT
TTTTGCGAGGTATGCGCTGCGTATTTTCTTTATTTTTTTTTTAATACCACCAACGTTTCG
GCACCAACCTGGAGCCTTCGTCAGGGCTTCTCTCTATCTAGCCGCCTGGTCCTTTTTGAT
AAACGTGAACACTTGATTCACTGTTTATTTTTCACCGGCAAAAATGATTTTGTTTCTCCG
CCAAAGAATATTTACTTTTCCAAAGAGGTGTGTGTATTATGGAGCGATCTTGTAGTTGTT
ACAACGTGTTCATTTGCTAGTACACACTTCCACATTTCGCTCAAACCATAACCGCCGTCT
TTGTTTAAATTATTAGGATTTTTGTATGTTGCTATAGATTCCCTTATTTTTCGTTCTAAA
AATTCCTTCGACTTTGTAACTTTGTGTTTTCTCCCACTGAATTTTGTGTCCTCGTTCTAC
ATGATGTTCTGTCACTGCCGATTTCGTGGTTTGGTCTAGACTCGCGTGATGGAGATGTTC
ATTCACCCTAGCGGAGACTGCTCGGCATGTCTCACCGATGTACACCTGACCACACTCGCA
GGGAATCTTATACACACCGCTCGATTCTAATGGAGCTCTGAGATCTTTCACTGATCTTAA
AATACTTCGAACCTTGTTTTTACTGGTCAAGATAGGCTGAACATTGATATTGGCCAGCAC
TTTACCTATATTATTAGTGAATTCCTTTACATATGGAAGAAGAGCCTTCTTCTTTTGTTC
CATTTCTTTTCTGTGGTCGTCCTTAAGCTGTCTGCTGCTCAATGCACGGGTTATCATCTG
A
>VvP24XY-582078#RC/Helitron_1168-6622 [forward] 5455 bps; scores=15:10 Multi_5'_ends:
TCAGCGATTTTTATATAAAAAAAATAACTTGACAGTATATGAAAAACCTAATATTGACAC
ATCATAGCTAGGAACTGAATACGTTTTTGAACTGTCACAACTGTATTTAGAAAATATTAA
CCCATTTATGTAATGTGTCTATTGGATTCCTCAAATCGATAATATGAGTATTTACTTTGA
AAAAAAGGATAATCTATTAGCCAAACTCAGTTCTAAAAATTATAATATAATTATGTGTGC
TGATTTCAACCTGGACTTTAATTTAAATTGGCCAAATATAGATAACCTGCGTAGCCTTTT
CACTAGCTATGACCTAAATGTTCTTCTAAAAAATGTCATTACATGTCCAGGGATTGTAAA
CAAAGGTACATGTATTGACAATGTTGTTACTACTTTCCATTGCTCAAGAATCCAAGCCTT
TGTCATACAAACTGTACTATCTGGCCACTATGCTAAACTAAATTATAACAGTGAAAGAGT
CCTTACATGTGCAAATAAAGCAAGGGCTATCTGGAACATCATTAAAAATAGTCTTCCTAC
AAATAGAAACATCATCCAGGATGGAACACCAACCAACTTAACAGCTGAAGAATTCAATAA
CTACTTTATTGATAGTATTAGTGAAACAATTAAGAAAATAGCAGTTAGTCAAAATGAAGC
CAACTATTATCTGCTCAAAGTCAAATCTGCTCATAAAATATTTTCTTTCAAATCAACTTC
TGTACAGGAAGTCGATTTTGCAATTATGTCCTTAAGAAATAGTAAGTCTATGGATGTCTA
CAATCTAAACTCAGAAATTGTCAAGCTTAGTAGCTACTTTATATCAGAAATGATGACAGA
AGTTGTAAATGGCTGTTTTGATAGTGCAGTTTTTCCAGAACAGTTGAAGATATCTAAGGT
AATTTCAATTTATAAAAAGGGCGATAAAAAATTCTTCTGCAATTATTGGCCAATATTCCT
GGTCCCGATAATGTCAAAAGTTATTGAAAATATTATCAGTCAACAAATCTATAAATATCT
TGAACAGTACAATCTTCTCTTTAGGAAAAATCGGTCAACATGTGATACAGTTGCAAATTT
TATCGAGGACTGTCTTCAGGACCTAGAAAATAAACTCAATGTTGATGTTAGTTTTTTGAT
CTGTCCAACGCAATTGACACTGTATCTCATGAAATTTTAGTATTGAAACTCAAACACCCA
GGTTTTGATGATAAGGCAGTCAAGTTAATTAAATCATATCTTAAGTAATAGATCACAAAT
TGCCTCACTCAATAACAATGTATCTAAGCTTAGGGAGGTAGGACATGGTGTTAAGCTCCA
CTACAACTTTGAATGACAAAGTTTTCTCATCAAAGATAGATCTACTTATGGACTGGTGTA
ATGCCAACAAACTATCTCGCAAGTTAGAAAAAAAGCACACCACCTTGATATATCCTTAAA
AAGCAACTCTACTTGCAATTCTGTGTGGAGCTTTACCCGGAACGCACTGAAAGGAATTAT
TCTTAAATCTAGGAATTATGACATTACCTTGTTTATATATATATATATATATATCAATGT
TTACCTTTTGTAAAGAAAAATCAACATCTCTTTAAAAGAAATATTGAGGTACATGATTAT
AATACTATAGATAAGCACAATATAAGAATTGAATACTGCTTGTTCACTTAGCATAACTAA
ATATAGTTTTAAGTCAATGGGAATCATATTCCTCAACCATCTACCTAAGAATCTGAGAAT
AACACTAAATAAATTTAAAAATAGCGCTAAGGATCTTATAACTGCAATATGTCCTTATAA
AACAGAATAATTATTTGATGTAATATATATTTAGTTACTTTATTTATCTTATATTGTCAG
TTGTATTAACATGTATATATAATTATATAATGTATGTATATGATGAAGCCTATTTCAATA
TTGTATTGACTAATGGTGAATAAAATGATATGATATGATAATATCGCTCTGCTGCTGGAG
AAGGTCTCTTCGCTTACTACCAAAAATGAATTCAATGAGGAAATGGACAGTGACAGGAAA
AAAAATTGAAGAAACTCCAATAAACTTGCTAACCTAGAACCATGTCTTTACAGTGTCGAT
ACAAAGGTTTAAACTTTGGAGGAAAGAGTTGAAGTTCTTAGTGAACATCTATCAAAAACA
AACAGTGATTCTGAAGATATAATAGCTTAGTTTAATGACGGGTCAAACAGGACCAAGAAT
GTCATTATCTTTTAAGGTTCCAGAAGCTAGAAGCAATGATAAAAACACAAGTAAAGCATT
CGACAAGTCCAAGATTGAATTCATCATGACTGTTTCTGGTGTTAATATCAATGATCTTGT
AAAATTCTTTCTCTTGGGGAAGAAATCTGCCCCTGGCCAAAGGCCACTTAAATTAGTACT
AAGTTGCATGGATGTTGCTGTAACACTTCTGAAGGGGTTTAACCACAATGGGGGGACCAG
GAAATAGTCTTGATAAGGACCTCAAGTATTCAATTGAAGAAGACATTGCTCACATTTCCA
GGAACACACATCGGGCGAATGGGGGATTTGTCGGTTTGTTTGAGCGTTATGATAAACCCT
GGATGTGGCATAACATTAGGCATGCATCGTTGGAAAGGGTTCTCTGGCAGCCAGTAAATT
CACACATTGCTTTGATAGATGTGGCCTGCATTGGTAGGGATAGTTATACTAGCCATGGAC
TCCATTTGAATTTCAGAGGTAAAAGGAAGCTTTCGCTTCAGGGGATGCCAGGTGAGTGAA
AGAGGTATTCCTGTTAAAAAGGCTGTGTCTTAACACCACTTATTAGGGTAAATAAAATAG
TTGTATTAAAATGTCTAAAAGAATTTAACGTCTCTGCTGATCAAAATATTGAAATTAGAA
ATTCGAACTGACATACCAGTATGTACTAATAAAGAAAACAATTCAAAGTCATTGAATCAA
AGTGTTCAGACCACTATCCTCCATCAAAATATAAGAGAAATATTTAGTAAAATTGATGAC
ATTACCTTATGCCTAGAAGTGATTCAAAATTCCAGAAATTTTAAATATCTGAACGTCATT
TGTCTGACACAGGAATATCTCAGCTGTCCATCCCAAATTATAAACATCTCATTTCCGTTG
ATGTAAAATGCAGAAAGAGAGTTCCCATTTTTGTTACAAATAATATTCAATGCAGCAGTG
TAGGTGTAAGTAAGTATTGAACAACACTTTTAATGCTGTTTTACAAAACTGGAATATGGT
AAGGAAGAGCTGATAGTAACAGCAATTTACAGGGCCACCTCAGTATATTTTAAACTATTT
TTATCTCAGTTAGATAAAACTACTATATTTCACAAAAACAAACAAATAGTTTTATTTGGA
GATTTTAATATTGACTTTCCTAATCCTAACAAGGAGAGGCTAGAAAAGGAAGCCTTGATG
TTGTCTTTTAACTTCACAGAAATTTTAAATTTCCCTATAAGAATACAAAATAATAGCAGG
ACTGCAATTGATAATTTTTTTATGGCTACTTCTCAGTACAGTAATTACAACCTACTTCCA
GTAATAAATGGTATCTTAAATCATGATGCCCATCTGTTATGTATCAAGTCCAGAAACACT
TTTAAACACATAAAGAAAAGCAGAATATATAGAAGAAATATTAGTGAAAACAATATAAAA
CATGATGTGTAATCGTAAGTGTTCCCGACGGATCTGATGTTTGAAGATCTCTCGGGCGTG
CAGCCGGGTCATTTGGTCGTAAATGTACGAATTTTCAATGGCGTACCGTGCCATCATCTT
CAGGTAGCGTCCAGTGGACGGCGTGAGGAACGCAGTCCTGGACTGCGTTCCTCACGCAGT
CAGCACAAATACTGACAATTGGGCTGGTGCGATATGCACCCATGGCGAGCCGAATTCCTG
CATGGTGGACACTATCCAGTATACGAAGATAACTGTCCCGTGCCGAACAATAGACAATAC
AACCGTACTCCAACCGCGACCGTACAAAGGCACTGTAAAATTGTAGCAGGCAGGAGTGGT
CAGCGCCCCATGACCTGCCACACAGGCATTTTAAAACATTAAGAGCTTTAGAGGCTCTGG
CTTTCACATCTTTAAGATCTCTAAAATGAGGCCCAGAAACCGAACAGTGTCAGTAAAACG
TAAAACGGTGTTCCTCAAGGTAAGGTGAGGCTCTGGTAAAAGAGTCCTACTACGACTAAA
AAGTACACACCGGGTTTTCTCGGCAGAGAAACGAAAACCAGTGTGCACTGACCATTCATC
CAGCCTGTTCAGCGTGAGTTGCAACTGCCGCTCAGCGCTTCTCAGGCTGGATGATGCAAT
AAAAATTAAAAAATCATCCACATATATGGAGTACCCTATTGGACTCCTTATAATGGATGC
TATGCTATTTATAGCAATTGCAAAAAGAGTCACACTTAAAACAGATCCCTGAGGAACACC
GTTTTCCTGAATAAAAAGATCAGACACTTCACTACCGACTCGGTACCGGAAGCAACGTCC
GGATAAAAATGATTTTAAAAAACGGGGCAGGTTTCCCCTAAAACCCCAGTCATGTAATTG
TTTTAAAATAACATGCCGCTAGGTAGTATCATAGGCCTTCTCAATATCGAAAAATATCCC
CACCAGATGTTGGCTGCGGATGAACGCATCCTATATCGCCGCTTCCAGCAGGATCAGGTT
GTCCAAGGTGGAATGGGACTTCCTGAATCCACACTGAAAGCGGCTCAGAAGGTTTTGGGA
CTCCAGACACCAGACGAGGCGGCGGTTAACCATCCTCTCCAGTGTCTTCCCCACGCAGCT
AGTCAAGGCAATGCTACGATAACTACCTGGCAATAATTTGTCTTTCTCAGGTTTTAGAAT
GAGAATTAATGTTGCTTCTTTCCACGAGTCGGGGAAGTGTCCTCCAGTCCATATCTTGTT
AAAAATATCTAGAAGGTACTCCTTAGCATCTTTATTAAGATGCCTCAGCATCTGGTACTG
GATCAGATCTGGCTCTGGAGCAGTGTCGTTTGCGCTGTTTACAGCTGACTCCAGCTCCCA
AGATGTAAATGGGCAGTTGTAGGCCTCTGTATTCGACGAATCGAAGCACAGCGGGCGCCT
CTCGGCAACGACTCTTCGTCGCTGAAACCGAGGGTCAGAGTTAGAAGACGATGTGATGGC
GGCGAAATTCTCCGCAATCACCTGCGCTATGCTTCGTTCGTCGGTAATTATACGTCCGTG
ATCCAGTAACCCAGATACTGGTGGGCGGGAGTACCTTCCAAATATACGGCGGATGGACTC
CCATACTTTCCATGAAGGTGTGGAACGATTTATAGTGCTCACAAAGTTCTGCCACGACCT
TTTCTTGCTTTCCTTAATAACCCGACGCGCCTTAGCTCTGGCTATACGGAACGCTGCTAG
GTTGTCAGATGTTGGGCACAACTTAAAGCGACGCAACGCCCGTCGGCGACCCTGG
>VvP24XY-593163#RC/Helitron_510-1877 [forward] 1368 bps; scores=9:7 Multi_5'_ends:
TCTAGGGTACAAATAAATAAATAAAAAAAAACAAATATAACCAAAAGTTTCTTAAAAGAA
ACACCTCGAGCATACAGACCACAAGCCAAAGATTTATTTAGAGTTTTTTGCTGCACAAAC
GCAGCTGGCCACCAATGTAAAAATAATAATAAACACACACACAAGTAAATTACTAGTAGT
GACAAATAATCGGAAGATGCAAGTTCTTAAGAGTGAAAAGCAATACATTCAATCACTTTC
ACGTAGCTGTTCATACCAATACAGTTCACCAACATCCACCACGTAATATCGTAGTTTCCT
TCTGTCAGTGAAACGTTTTCCCGACGCGGTAGCCCGTAATTAGTAACTCACGGGGACCTG
TACACTTCAATACAAATCATTTGCTAATTATTTTCGGCCACGACTTACACCGAGCTACAA
CAAGACCCAGAGGCATGATAACCACACGACGTTCTCTTCACGACTCCACACTCTCTATTC
TACTAATCGATTGTCAGTCTTGCAAGTCAGCGATGCACATAGCATTCGATACTTGGCATA
GAATAAATATTATAATTAAAATAAGTTAATTACTGAAGGGGGGCAAGCCTACTGTAATGT
AACAACACACATGATTCATACATCACTAATCTGGTTGCTTTAATCTGCGATGGTTTTGTT
TTTAATAATTTTAGTTGAATATAACTAACATTTTCTGTTACATAGACTTTCCCATATAAC
ACTATCTCTGTATTAATGTACCTAGGAATCGAATTCAAACGGCTCATAATGAATTGAGCT
TAAGAGAAGCACCTGTGTCATCAAAAATGTTGTATTGATGTTTGTAACTAACTGTAGAAT
TGTGATAAATCCCATCATTGCTTCTGCTGCAACACAGTCTGTAAGTAATACGTCCTACAG
CACCTGGTGCTGAAAATCAGAGTACAAACAATACTATACTATACTATCAACAATTAGCAA
TTTAATAAATCTATGAAACGTTAGTTTCTATTAAAAAAAACTTAAACAAAACATTTTAGA
AACAGATAAAAATTTTCGAATATTCTGTTAACAAAGTTCCGAGGTTGTGTTATGACGAAA
AATATTAAGGCAACGAGAAGAAGCGGATAAGGAATTCGGGGAAAATTTAGCTGTACGGAG
ATGGTTACTAACGAACTTACAATGAGGACGAAAGTACAACAAAATATTCAATGACACAGA
CAAGTTATCTCCCCGTTCACCTTTAAGAATATGATGTCAAGGGGTAACATTATGGACCAT
TATCTTTTTTCATGAAGTGCCACTGCAATTACTAAACACACATAATTATATTCTTTATTG
ACTCACGTTGTGACATCTCCTCGACTGCTCGCACGGGAACATACCTGG
>VvP24XY-593692#RC/Helitron_3780-7450 [forward] 3671 bps; scores=8:10 Multi_5'_ends:
TCTATTATATGATATGCCACTTGTGAAATTTCTCATATCAACCAATTTACTTGCAAAAAT
TGCCTCCTCAAACATTGATCTTATTACCAACCAATTATCCATCAGAATGAAAGAACACAG
ATGAATTGTATTAACCCAAAATCCTAACTATCTTTGCCACAACACATGACAAAAACATCT
TCAGTTTTTACTTCATAATTCAAGATATCACAATCTTCCCTGCCAGCAGAAGTTTTTCTG
ACACTGGATTGTGAGTGCTAGCCTAAAAGAACACACTGGGTATTAAGCATCCACCAGGAA
TAAATCTGAGATAAAGATCTTTTTCCCTTAATTCTCCCCCGCCCCCCCCCTCCCCCCTCA
TTCCTTTACTACCACCATTTTCTTTTCTCACTTGTGGGAATCACCACTTATTTTTACTGG
TGTTTATATGATTTTTAATGTGCAGATTTTAATTACTTCCTTTTAATTTCATTTAGAGTT
ATACACATTTAAATTTGAAGTATAATATAGATTTTTTTGTGCCTATATTTTTGACACCTT
TTTTTACTGTTCATATTATGAAATTCCCTGCACCTACCTCTTTTGTCCTCACAATTAACT
GCCACTGCTTAGTGATGAGTTAGTTGTGCTCTGAGACTATCCCTATCAATTTCATGTTCT
ATTGTCAAAATTTTCTGTATGTGCTATGTTTAATTTTTGTTGTTTCTGCACCATCCTGCC
ATCACTGAAGTAAGCAATGGTTCTTCTCCTTTTCCTTATTTATATTTGTTAATAATCTCA
CTGTTTTCAGTTATATATAACATAGACATATGAAAATATAAACTTAATTTTGTAACTAAT
ATTAAAATGATGAAAAAGTATATTTTATAAATAATGTCTGAAACCAGTTCTTAGAAATTA
AGAAACTAAACAAACAAAATACAAAGCATTCCGATCATTTATATACTCACTAGAATCCTG
GGAATCTCCACTGAATCCCATTATGGGTGGTGTCATGTATGGGAGATCCTGATTGGCATG
TATACGGCCTGTGATGGCTGTGGCAGCTGGGATATCAAGAGGCACCACAGCAGGAGACTC
CAAAGGCAGTGAGCTCTGAGAGCCAGCTCGGCGGGTTCGAGGAGGTGGGATAGGTTCACC
ATCAGCAGGTGTACTTGCACCAAGTGAAATGCTCCTGCACAAAAATGGTCACAGAATAAT
CTATTTTAAAACAGTTAAAGTGAGGAAAATCACTATAAATCATATACATTCCAATAGGAC
TCCACAAATTTGAGTCATCTAGTCTCTCTCACCACAAGTTCAAGCACATAACCTACAGGA
GATGTTAAGCCAAGATACTGCCATTTAACACTAAGGGAAGGTTGGTGAGAAAATCAGTGC
AGGATGATCACCAATGTGTCACTGAAACAGGTGTGGCAATTAAGCTTTACAATTTAAGAA
TGTGTGATTATTTAAAGTCCAAGTTCTCCTCCATATGGAGGGAGACAGGCCACAGTATTA
AGTAGGGAACTATGTGTGAGCATGGTACAAAAAGGACTATGAATGCCTCTCTGGAAACCT
GTAAAGTGCAGCTAATGGGACTTTGATAAAGCTACAATGGGACTAGCATGCTGGTAGTTA
ATGGAGCTTGCTTTCAAAGAACAAAGAAGACTCAACAAGGATAGAGCTAAAGATGAAGGA
TATGGAAATAGTCTACAAATTGAAGTTCTAAACATATAATGACTGAATGGGAAAAATGAT
CCAGTGGAAGACCAACAAACAGATGACAGAGAGGATTGGAGTAGTGTGCACTGACGAGAG
AAAAGGACTGGACCAATGTGGTGAGGAAAAGTTGTTGGGAAGAGCGAGGAATGTGAAGAG
ACTGGAGATTTTGACGATTTTTAATGACATTAAACCTAAATTCTCTGGAGGTAAAACAGC
CGGTAACTTGGATCTCTGTGTGGGATGAGGTTTTCGTCTCAAAAATAAGATCTGACATTA
ATAAGACTCAATAGTTGCTACTCTGGCCCTACAAATGCTGATCACTATGGTGGGAGACAG
CCTTGAAGAAAATCAGTTGGAACATTTTTGGCCTGAGTAAAGAACATCATCAAGATGAAG
ACTGTTTCCTCCTAATTCTGGCAATTTGTTTTACTTCTGTCTTGAATCTGAAGGAAACCT
AAACGCAGTCGAGTTCCTGATAAACATCACAGACAATGCATCTGTACTAGATGTTGTTGT
TGTAGTTATTTCGGTTTTAGGGCGCGTCGACGACAGGGTCATTAGCGCCCGCATCTGTAC
TAGAAGCAACATCCAAGAGAAAAGCTTGATTGATTTTAAACACATCAAAAATAGGAACAA
ATTACAGATCAGACAGGTTTGTGCTCCTTCTTCATGCTATTCAAGTGAACAGATCACAGC
AACTTTTGAAAAATTAAATGGTTCACTTTGCTTAATATTTAAAAATGTTTATTATAGCAG
AACTTTTTTAAAGACATCTTAGGTTTAACACTGGCAGTGATCATCAGCTAGTCAGAGTAA
GGACTGAGATAAGTAGAAGAACAGAAACAATATCTCATAAAACACAAGATAAAGATGATT
AGTCATACAAAATGTTAGGGAATTTAAGAAAAATTTCAATAGATCTTTCAGAGAAAACCA
CATGAAACAAAGGAAACACATTTGTCAGAAACACCAGACACAAGTGAACATGAAATTAAT
GACTTGTGTAAGAAGCAAATTCAGTGGGAAAAGAGAACCATCAAAAAAAAGAGGGCTATA
AAGAGTCTAAGTATCACATAACAATGGATTCTGAAAATAATGTGCAAGACATTGAGATGA
GAAAAGAAAGGAGACAAACATATTCAGTACTTGTACTGTATAGGTACATATGCCTTTATA
CTTTGATTATGCTAATAGCCTGCTCAAGCTTATTCCTTATGAACCAACAGCATTAAATTC
AAATTACCCAATACATGGGGTGGTGACAATACTTGAATGATACTCAAGAATTACCATAGA
TGACGGTGGCTGGGAATGACAAACACACAAAAAGTCAAACACGTGCAGCACAATATTTCA
GTGTTGAACCTTATTGTAGGGATGATGTGATCACACCAGATCCCACCAAGTGTCTCATCT
ACTTGCAAGAATAAGGTTCAACACAGAAATATTGTGTTACAAGAGTCCATCTTTTTTGTG
TTTGTAGTTCCCAGCCACCATCATCTATGGTAAATGTTGGGATTTACGAGGTAGGTTTGA
TAAGTACTTATCCTCTCTTCCCGATGGTGCCACTGTCACCAGAGAAATTTATTATCGTGT
AGTACATTATCTTAGACAGCTATTGTTAAAATTTCAGCCAAATCGGACTCATAGTTTTGT
TTTGATCGCGCGTGAAAGTGGGTGTGTCTGCGGATTTTAGAAAAATGGAAAATAGCAATA
TCAGTGATTCGATTCTTGTTTTTGGAAGGAAATTCGCGCAGTGAAATCAAAGAGCGCTTG
GATACTGTGTAGGGTGACTCTTCTCCTTCGATGGCGACTGTCAAAAATTGGTTTAACGAG
TTTCAACGTGGTGGGTTTTTGATGAGCCATGCCCAGGTGCCCCAAAAACGGTTACCATGG
AGGATAACTTGACAAAAATCCACAATCACAATTTGGCAGACCGCCGATTGAAGGCGCGCG
AGATTTGCTGG
>VvP24XY-593915#RC/Helitron_4966-7596 [forward] 2631 bps; scores=11:8 Multi_5'_ends:
TCATTGGCCACTAAAAAAACAATATATGTATCCATATTTGACATGTTCCTACAAAAAGCA
ATAACAACTGATTTTATTTAACGTCGGTAGTTCATATTTAAGTTATAATAATTATAATTT
ATTTTCAGTTCTCACATCAATATGAAAAAAAGGAATTGTGATGCCGCTATGTGTCAATTA
AGTCTTCGAGTTCCATATTTTAGGTTTAGTGGCCTTACGCGATACTTGATTTCATTTGCA
CATAGCCTATGGTATCTACTTTGCGTTATTTGTTTGGTTTAAACAAATATTTTACGACAT
TTAAACAAGAAATTGACAAAGAAAGGAAGTGAAAAAATGTATCCATATTACGACAAAAAT
ATTGGAAGAAATATTCTAATTAGTGGCAAAAAAGCGAGCATAATTATTTGTAGGAAAGGA
AAATTGACGTTGACTGGATTCGAACACGGACAGATACAATATTAGCTGCCTTTCGCTGTT
TCATATTCATGGTCCCAAGTATTTAACGTGCATAAGGATTTTTGAATGTAAATATCTTAG
AAACTATGGTTTCATTTGAGTGAACGAATGACCCTCGCGCATATTGGTTGAGGTACTTTA
CAACACTCGCATGCTTATTGAAATACGATTCTTACCAAATCTGATGTTTCCCTTGTTGGC
AGAAGAAATTTTCAGATTATATTCATTGACAGCGATGTTTAGTTTCTGGTCAAGTATTTG
CAGGTTGATAAAGCCGCGAAAACTAACACTAGCGAAATGATGGTCATTGCGAGAATTAGT
TCGCAAATTGATTACCAGCGTACTTTTATGTGACATATATCTGAGCAAAGATTTTCTGGA
TGCCAACTAGATAGTGTGTGAGAGTGCACATTCTATTCAAACAGATGTTTCCCTCGAAAA
ATTCAAATCCTTGACATTCAAGGACTTCGCGTGCAAGTAGCGCATTCCGTCCGTCATCTG
AAGGACCGTTCGTGCAAGAACACTCGTGACGCCGTCACCTTTACCGCCTCTCCAATCTGT
CTAGAATCGTGTTCCATCTGCAGCACAATTCACTTTGCTTGCACGTACCACCACCCACTA
TCTCGAGTCATATACTTCTGTGTACTTTATGGGAACCACTGTCAGTTTAGTAACAAGAAG
AAAGCATATGCGAATAACTTCTATTTTGTAAGCATCTAATAACCAACCACTTTTAATAGT
GGATACAAAATTTCAGTAAACGTTGTGTGCCATGATTTGGTTTCCCACGTATTGGAAGTT
GTCTTGGTTCATGTTAATCATTCACGGAAATTATCTGGAAACCCATAGAGTGTGGTGGGT
GAAAGGTAACGTTCAGGCCTTGCGTATGGGAGGACGAGCATCCAAATTTGGGTTTACAAT
AACTCCCTGCGAATGCAGGGATACTTTCTTTAAAAGGCCATGGCCGAATTCCTTCCCTTT
CCGTGACCCCCATCCTTTCCCGCCTCTAATGTCAGCGAGGCGTAAAGCCAAAAGCAAAAC
AAAACAAAAAAACAAAAAAAAAAAAAAAAAAATGGAAAATTTTGGAGATGTGGTTTATTA
CTGTTTAACCTGAGTTATTAATGTCATAAATATTTGTGGTATTTGTGTATGTGAATCTAT
TTCCTCTGCCCGCATAATTTCGAACATCCGTCAGTAGCGCCACATTGTAAATGCTTTAAT
TTTCCTTACTTCTTGTATTCATAAAGTCCCTGCTTCATTACTATTTACATCTAAATCTAT
AAAATTCATAAATACTGTGGGTGGCAGAGGGTGCTAAGCACCAATCCTGATTCTCTGCAT
TAAAATCCCGAATAGAACGAGGAAAGAAGGAATACATAAAAATATCAGTACGGCATCTTA
TTTCTCTAATTTTATTCCTCCTGTCATTGCGACCTAAATAGGTTGGCGGAAGAAGTAATT
CATTGCACTCGTAAATTAAAGATTTTCTCATATTCTACAACAAATTCAAACGAAAACGAC
GTCGTCTGTCCGCCAAACAGTCCCAGACCAACCCAAGAATCAGCTCTGTGATACTTTCGT
AAGGACTGTAACTAGCGGTCACGAATCGAGCGGCTCTCTTCCGTACTTTCTCTAACGTGT
GAATCAATCCCTTACGATACGGATCCCAAACTCCACAACAGTAATCCAAATGCGGACGAA
CTAGTGTTTCGTACGGTATTTAATTTGTATGAGCATTACAACTTCTCAAAATACGACCTA
TGAATCGTAGTTTAGAACTAAGTTTGCCTACGACGGAAGTTATGTGTAAGTCTCTTTTTA
TGTTGCTATGTATTGTTACGCCTAGATACTTCAAGGAATCCACAGTGTCAACAACTGAAT
TGTTAACTTTGCACTCACGAGCAAACGGGGTCTATTTATTACTTATTTGCATTGCCTTGC
ACTTTTTGCAGTTAAGTGTAAGCGGTTATTTACGGCACCATTCCGAAATAACATCGAGAT
CGCGCTGAATTTCTAAGCAATCGTCAGAGCACCTTACTTCTCTATAGATAAGTGCATCAT
TAGCAAACAATCACATCCTGCAATTAACGTTGTCACAGAAATTGTTTATAAAAATTAGAA
AAAGAAGTGGCCCTATTACACTTCTTGAGGAACGCACGAAGTAACGTCTAG
>VvP24XY-597163#RC/Helitron_475-6081 [forward] 5607 bps; scores=9:12 Multi_5'_ends:4811:9
TCAAGAACCATTAAAAAAATGTTAAAGTACTGAATGGGTGTTGAAAATTGGATTAAACTC
CTAGAGAATTAAGAATAAGGATGCCATATTGGCAGATGTGCTTCACAGTATAGTTCATTT
TGCCATTTCAAACAAATTATAACCATTTCTCACTCTCAATCCATAATAAATTGTGTATCT
AGCCATCAAGTGATAGTTTGATGGAATAGAAATCATAACAATAATAACACAAAACTCAAC
AAATGCTGACAGTCATAACTTTCCACATTTATCCTAGACATTTTAAATGCAAGATTTACC
AACGACGAATGCTGTAAGTAGCTTGGTATTTCCCTCCTATAATTCAGGTTACATTGAAAG
GTCCTTTATGAAATTATATAGGTAACAATGAAAGGAACGAAATGCCCCAAGGCAATATTT
ATAAGGAAATGACAGATGAAATAAACCCAACACTCACCAAAGTTGAAGGGAGGAGGGCAG
CAGCAACACAAAACAACAACCGGGAGGTCCAGGTTTGGGAGTAAACTGTTTGTCTGTGAC
CATTCATTCTGATGGCTAATGAGTTTGAGGTCATGCCAATGTAGGAACTTGGACAGTGGA
GGCAAGTGAGCTGGTAAATGAGATGGGTGGTTGTACAAGTGGCATGACCTATTATGGGGT
AGGTTTCACCAGGACTAGGATTTCTATAGGTAGTGGTAGGTGGATGCAGGAGCATCTGAG
GGTTGATATTTATGTGCAAGAATGTTTTTTAGATTAGGCGGTCTGGTGAAGGTGACTCGG
GGTGTGGTGGGAAGGATAGTGGGAAGAATGCGGCACATTTCAGGAAAGGATCTAAGAAAG
TCATAGCTCAGACGAAGAATTTGGTTTAGCGATTCCAGGCCAGAAAAAACTGAGTTAGAA
AAACAGGGCTCTGGTTGGCTTTAGGTTGTTTGTGTTGGTGTGGGGGTGATAGCTTATTTA
TTATAAAATTATACGTATACACCTATGAGTAATAGATTATTAGTTTTGCCACAAATGATA
ACAACACTTTCTAAGTTATGAGGTGTAAATCAGACTAGTTTGTTATATATAACTCAAACA
GTTATATTTATTTATCAGGAATATTTATTTTGGAACTTCATAATTCAGATAATGTACTAT
TACCAGTTCATGAGAAATCTATGTTGAACAAATTTAAGACCACTTTTAGTTTCATAAAAA
CTGATCAAATATAACATGTCATCCATTTCCAAGAGTCATATTCTTACATTTTATTAGTAA
CTGCGATGGGGTATATGCACCACTGGTGATTTGCTTACACACTTACTTTTCAATACACAA
ATTTTCTTTTGCCATTTGAGGTAAACTGTTCAGCGACTCTTCTGATAATTTACTTCACTT
CACCCCTTATTTACAAATGAAAACTTTCCAACACACTTATGTCTGAAATCAGTAGTTAGT
TCTTGTGAATCTATTTCTTTCACATACTATTCTTAATTATTCTCCTAATATCCATCCTAT
TATCATCACCAGTCTTATATGTACCCAGACCTATTTTCACCTATCTTCTGTCTTCCAATA
AGTTCAAACCCAGTTCCTTTATCAGTTACTAACTGAACAGTAATTTCCATTAAACCATCT
AGCTGCCCTCCATTGGATACACTCAAATTCCACAGTTTGATATCCATAAGGTGGGTCTCA
TATTACTCCACAATACCCAAGAAATGGTCTGAACAAGGTTTTGTATCCTGATCCACTCAA
ACATGCAACTTTGAAAACCTCTCCCTTTTAAACCAGAATTTTTCAAAATAAAATTAGATT
TCAGAAAATATTACAAACTTTATGTCCTTATTTTTCTCACTTTTATATCGAAACACGTAA
GTCATTTTCACTTATCCTGCTATCCTTTCTAGACTTTCACACATTCTTCTACAGAGGACA
TAGTTAACAGTGTCATTTTCACCGTAATGCTTCATAATAATAAAGTTTAAAATGTTACCT
TGATCAATTGAGGCACCAGCAATGTGGTAAAAAGTTAGGGCTGTGTCAACATCATTTATA
TTGTTCAAAAAATGAAAGAACTTCAAATAATCATCTCTGCTTATGCCTTTTGGATTATCC
TTGAACCTGAAATCAAGAGAAATAACTGTTTGATATTCTGTTTAAATCAAGTATGAATAA
AGAGATAGTGTAAACCAATTATGCATACATTTTTTTCACTCTCTTTAACATTCGTATCTT
TTTCTTTGGTGGATAGCCAGCATATGCAAGCAGCAACTCCGTGAAGTCAGCCTCAGAAAT
GTTGCCATTCTCATCGGGATCCTTCCGCAAGAACTGTAAACAAACTGTATTTTATAGTAT
AATTTTTAGAAACATATTCAGACAAATTTTAATACAAGGTAGGAACCATTTTATTTAGGA
GAATGAAAACAGTATGATTGAGAAATGCTATAAAAAGTAAAAATGACATGACAAGGAACC
TATGTAAGTGAAATTTGTCAAGAATGGAGTGTTATTTAGGCTTTAGGGCGCGTCGACGAC
GTGGTCATTAGCGCCCTGACAAAAACCAGGCGTGACAACGTGGCAAAATTGCCGTCTGTG
TGGCCGACTGTAAAGGGGTTGACCACAGAGACGGACACATAAACTGAGACCAGAATCTAA
AATTACATACATTAACTGGTTGGCTGTAGAAAGGCCAACCAGTTAAAAAAAACAAGTTAG
CTGGCTGGCTGTAAAAGGGCCAGCCATTTAAGCAGTGTCACAAGTAAAATCAGTACTTGG
ATTGGTGGTTGTAAATGGCCACCAATCCAATCTAAAACCTAGGCCGATCTGCCCAAAATT
TTTGGGACAAGACCGGTCAAGCTGCAAAACTTTAAAACCTTAGCCACGTTGTCACGGTCA
TCGTTTAAAATAAGGGACAGATCGTTCGCTAAGCCGACGTCTGCCCTTAAATCTAAAAAC
GATGCACATTCGGTTAAAATGTGGCGTACCGTCAAAGGTACGCCACAAGCATCACACTCC
GGAGGGTCCTCTCGGCAGAGAAGGAAACCATGTGTCAGAGGACAGTGCCCTATTCAGAGG
CGAGTAAGGAGAACCTCATCCCTCCTCGCCCGCTGGAAGGAGCTGCTCCACGGCTGAACG
GTCGGTTTGACCAGCCGGAGCTTGTTATGCTCAACTTCCAGCCACTGCCTCTGCCAAACA
TCAAAAACAAATCTCTTCGCCGCCGAGGCAAGGTCTGACTTTGGGACCGGTTCAAAGTCA
GTTCTGACCTTGTCGCAGGCTAACTTGGCAGCTTCATCAGCTGCCTCGTTCCCCCTGATT
CCCACATGGCCCGGTACCCAGCAGAATAATACCTCCATTCCACGAGATTGGAGGGAAAGG
AGGGCCTCCTGGATGTCCTGGACTAGACGCTCTGCTGGGTACATAGTTCCTAACGCCTGA
ATACAACTGAGGGAATCACAGCATATGATGTACTTCTTGTCGCGCCGTGCCTTCATATGC
TGGAGCGACTTTAGCAGGGCATAGCACTCCGCAGTGTAAACACTGCACCTGCTATCCAGC
TTGTATTTTTAAGTCGCTCGGGGGAACACTACTGAACACCCCACACTGTTAGCCTGCTTA
GACCCATCCGTGTATACCGGGGTAAAAGTGTGATACTGATTTAAAATATCTGTAAAAATA
TTAAAAAAAACACTGTCAGCAGTTAACAGTTTACTATGCCGGGAGAGTTCTAAAATTATT
ATGGGCCTCTTTAAAAGCCAGGGAGGAGATTTACTCCAACCTTGGTGATAAAAAGAGGGA
AGCTCGAATCCGTATTGTTCTAAAATAGCCTTTGTACGGTAGCTGAACGGTTTAGTGGCT
CTATGCCGATTGGCATAGAGCCACTCGTAGTTGGGATGTACAACTATGTCGTACACGGGA
CTGCCAGGTGTTATGGCAACCTGCAAGTAGTGTCTCACCATGAGGAGTCGCCGGCGGATG
GTAAGCAGCGGCTCGCCCGAGTCAGCACAAATGCTGACAATAGGGCTGGTGCGATATGCA
CCCGTGGCGAGCCGAATTCCAGCATGGTGGACACTATCCAATATACGCAGGTAACTGTCC
CGTGCCGAACCATACACGATACAACCGTACTCCAGCCGCGACCGTACAAAGGCTCTGTAA
AATTGTAGCAGGCAGGAGCGGTCAGTGCCCCATGACATTTTAAAACATTGAGAGCTTTTG
AGGATCTGGCTTTCACATCTTTAAGATGTGGCAGCCAGGTTAACCTACTGTCTAAAATGA
GGCCCAGAAACCGAACAGTATCGGTAAAACGTAAAACAGTGTTCCTCAAGGTGAGGTGGG
GCTCTTGTAAAAAGAGTCCTACTACGACTAAAAAGTACACACCGGGTTTTCTCGGCAGAG
AAACGAAATCCGGTGTGCATTGACCATTCATCCAGCCTGTTCAGCGTGAGTTGCAACTGC
CACTCGGCGCTTCTCAGGCTGGATGATGCAATAAAAATTAAAAAATCGTCCACATATAAG
GAGTACCCTATTGGACTCCTTATAATGGATGCTATGCTATTTATAGCAATTGCAAAAAGG
GTCACACTTAAAACAGATCCCTAAGGAACACCGTTTTCCTGAATAAAAAGATCAGACACT
TCACTACCGACTCGGTACCGGAAGCAACGACCAGATAAAAATGATTTTAAAAAACGGGGC
AGGTTACCCTTAAAACCCCATTCGTGCAACTGCTTTAAATTAACATGCCGCCAGGTAGTA
TCGTAGGCCTTTTCAAGATTGAAAAAAACACCCTCAAGGTGTTGACTGCGGATGAATGCA
TCTTGTAAGGCCGCTTCCAGCAGGATCAGGTTGTCCAAGGTGGAACGGAATTTCCTGAAT
CCACACTGAAAGCGGCTCAGCAGATTACGGGATTCAAGACACCAGACGAGGCGGCGGTTA
ACCATCCTCTCCAGTGTCTTTCCCACGCAGCTAGTCAAGGCAATACTACGATAACTACCT
GGCAACAATTTGTCTTTGCCAGGTTTTAAAATTGGAATTAGTGTTGCTTCTTTCCACGAG
TCGGGGAAGTGTCCTTTGGTCCATATGTCATTAAAAGTATCCAGAAGGTACTCTTTAGCA
TCTTTACTAAGTTGCCTCAGCATCTGGTACTGGATCAGATCAGGCCCTGGAGCAGTGTCG
TTAGCGCTATTCAACGCTGACTCCAGTTCCCAAAATGTAAATGGGTGGTTGTATGCCTCT
GTATTCGACGAATCAAAGCACAGCGTGCGCCTCTCGGCAGCAACTCTTTGTCGCTGGAAC
CGAGGTTCAAAGTTGGCTGATGAAGTGACGGCGGCGAAATTCTCCGCCATCAGCTGCGCT
ATGCTTCATTCGTCGGTAATTACACGTCCTTGATCCAGTAATCCAGATACTGGTGGGCGG
GAGTACCTTCCAGATATACGGCGGATAGACTCCCATACTTTTGACGAAGGTGTGGAACGG
TTTATTGTGCTCACAAAGTCCTGCCATGACCTTTTCTTGCTCTCCTTAATAACACGACGC
GCCTTAGCTCTGGCTATACGGAACGCTGCCAGGTTGTCGGATGTAGGGTACAACCTAAAA
CGCCGCAACGCCCGTCTGCGACCCTGG
>VvP24XY-597510#RC/Helitron_8415-10593 [forward] 2179 bps; scores=9:11 Multi_5'_ends:
TCTATTATATTAATGTGTTAGTAAATTGATGGGTGGTAATACAAACATAATTAGCAACCC
AGTCTCTTGCTGGCAAAGTAAATATAATTATGTCTCAGGTGAAGTCTGTTGTTACTATTA
CCTGGATCTAAGATATAAAGTATTCCCCCACTTCTCCTCTTTACTCAAATAATAATAAAA
AGTAGGAAACCACGTTACATCCTCATTAACATTTCAATAGCTGCATCAGCTACATCATTT
GCCCAAATAACTCCAATCGCTCGGTACTTCACATTCACATCAATGAGTGAATCACAAATC
CTATCAAACCCAAATTGGTGCATGTTTTCCCCAAGTAGATGGTAAAAAAAAAAATATTAT
ATAACAGTACTCCATAGATAGGAAATGTTTTTGCAAAACTGTATGCTCCACCACTAATTA
CTAAACCACTAAAACCAAAATCAGCTGAGCAATAGACTCAGAAATACAAATTTGTATATA
AAAAATTAGTAAGCAAGTCTTTAAAAAATGAAACAAAAAAATACAGTGTCTTATCAATCC
CCATGTGATATATCCTTTGTGGATGCACTTGGAAGTCAGGGTTGGTCAGTTTAAACTTTA
AAACATTCCTCCTTTCTGCATAAAGACTTTCCTTGTCATAGGGAAAAGAATTCAGATCAA
CAAATTTCATCTTAGGCGCCCCTTCAAACTGTGAGTGATTCAGTATAATGCTGTTCCTCC
TAGCTTTTCTGTGTTCTTGAGAAAATGGACAGCTGGGTTGAAAGAGGAAAACATTGCCTC
AAAGTCATTTTTGTATTATTACTAATGGTGAGTCGTAGCTTGTGAGTAAAACATAAAAGC
TCCCATTTTAATTGCAATGAACATTCCCACTGAGGAAATGAATTGAAAAATATTAGCATG
TCTTCACTTGGAAGATCCTGGAAAAGACTGAAATTCAAAAAATATCCATTAACACTATAA
AGTTTCCAATTAAGAATAGTATTTAGTGCAAATTTGTATGTATGTTTTCAGGGAACATTG
TCTGATATAACTGAAGTTAAGCTTTTAACCAAATTTTGGCTTGCTTTGCTTTGCAAACTC
TTTGGCTTTAGAGGTATTAGGTTCATATAAGCAAACAGTCTGCAGCCGACAATCAGCTGA
TTGTTCAGTAATCTGATCGTCAACTGGTTCAGTGTTAGAGTTGATTAGTTGTTCAGTAAT
TCATATAGTAGCAGGTAAATCTTCCTTACTACCAAAAATATCATTAATCTGCTGAGATGC
TGTAGGGCCTGTGAATTTAGTAATTTTGGTTTAGGCAAATCATTTGTTTCAATATCAACA
TGTGTAGTTAGAATGCTATTATCAACAACAGATGGTGGATTGACGTGCGTAAGAACAGCT
GATGGCTGTACAGAAATTTCAGTTTCAGGAAAATCAGCTGTTACTGTTGAAACCTTCGGA
AGTTCATCATTAGCTATATGTGTGGTAGTAATTTGCATATGAGCAGCTGATGGCTGTGAA
AGAATTGCAGGTTCAAGAAAATCAGCTGTTTCTGTTGAAATATTGGAAACTTCACTATTG
GTAATAGGTTGTAAAAGTGAAACTGCATTAATTGTATTAGTGTCATCCGACTGTCATCTG
ATAATGTAAGCAGTTCACTATGATCTACTGATCTTGTCCCTATAGGACCCGAGTGTTTGA
TAGTTATGAGTGGATCAGTTGTTGGTTGAACTTGGTTGCCACAGACTTAAGTTGATGGAA
CAGTTATGTTCAGTGGTAGATCAGCTACGAGTGTTGTGTCAGTTGTAACAGATTGAATGG
CAGGGCTTTCAGGTACGTAAGAAGATTTGAACCTAGGTGGTGCCTTCTGAAAAAAGTAAA
AAATCCTGAAAATCTGAAGGAGTATTTATCTTAAATTCTTGTTCTATCAGTTGATGTACC
CATTCGTCTTCCCCGGGTAAACAACCCTTCCTTAATTCCAAAACTGCTCTAGGTTCTACG
TCAGTGTGGTAGTCTATCTCATCTTGCATTATTGCTTTAACTATTATTTTGATCAGCTGT
TGGCTGAACTTAGTGGTCATAGACCTTAAACACTGTTGATAGAACAGAATCAGCTGTAAA
GGTAGCTTCCTCTGCAATAGATTGAATAGTAGTGGTTTCTGCAGTATAGGATGATTGGAA
TCTAGGTGGTGCCTTCTGA
>VvP24XY-600755#RC/Helitron_5307-7049 [forward] 1743 bps; scores=10:13 Multi_5'_ends:
TCTATTATATTAATAATTTTTAATAAAATATTTTTTGATAATTTTTTATGTTTTCTAAAC
TTATTAACATGTTAAAAAAGCAAAAAACCTAACTTCATAACAAAAAAAATATTCCGGCAC
GAAAGGGCTACCTTTCCTTTCGGTTTTGTTAAAGGGAATACCATTATACTCCTTTTTTAT
TTTTAGTATCAGCTTCAGACAAATACTTTTTGCTTAGCTGCAGTTCCTTCCGGAATCTTC
CATGTACGTATTAACTCAGTCCACGCCAAAAGTTGCAGCACCTCACAAAGACGCACCGTG
GTTAGGTCCCATTTACCCGGTAGGATTACTGGGTTAATGTGGAAACGACAAACATACATT
CCTGCCAAATCAAAACTTTATCACATGGCGCTCGAAATAGCCGTTCATATACTATATGAT
TTCTCCTCATACTGAGCTGAATGGGGACCCACACTTGTAAACACGTACTCTGTGACTTTC
TAAGCCCTGAGTCTACAGTTAAATTCCACCATAATACTGCTGCATTAATTACAATTATCC
ACAAAAATAAAGCTTTTATTGCACGTGCATTATTACTGTATTGCGATATAAACGTGGTTC
TACATTTCTTTTCTTGCCATAACACGGAGTTTCTTGGGCAATCCTCGGAGCCGCTGCAAG
TGAGGGTTTACCGACCTTATACTCATATGCCCCGTCACAGCTCCACCCAGAGTACCCACC
CCCTAGCCACTCCTCCGTCAGGACAGCGGTGCCGCCATTACAGCGAGAGAGGCTAGGCAA
AGCACGTTTGCACGTTTCTCTACCCATTAAGGGTGCCCCGGGGAGCGACGGGACGCAGCG
CCTGGCCGTATAGCTACAGCCTCCCTGTCAGCCCCGCGCGCACTCTCGGCCCGTCGTGCC
CCCTCGCGGATACAAGGCGGAAGCTGTAGCGACCGAGCACCGCGCAGGTCTGCTCCATAT
CCACGTTCCCCTTCGCCCAGCTGACAGCATAATGCGTGTCTGATGAGTACAGGTTCCCAA
GCTGGACACCCTCCTAGTGAGCATTCCAATACTCTGCCGACGCTCCATACATGCATGGAA
AACCTGACGCGAACTAAGTCAAAACGATGCAACAAAAACTCACTGTTTAATGTGAGCTTA
AGTGACAGCGGCCTCTATCGCAGCTGCTTGCGTCGAAGTATCGTTAAGTGCGCATGCGCA
GAACGTTGTGGTGCATGAGAAAATATCGCGTAGTGCTAACAAGTTTTCCCAAAGAGGCTA
GAGTACTGGCCCCACGTGCCAAAGGTCACCGCTTCGAGTCCGGCCGAGGGCATGGGTTTT
TAAGTGTTCTATCTGTGTGAATGTCTTGTCTGTCCTGTAGTGTCCATACTTAGTAGCAGC
GATACACTGAGGAATCTGATACACTGGAAGAGTCATAATAATCACACTGAGTTGGCTGTA
TGGCCTATAGAGACGAATTACATTAAAGAAAGTTTTTCCCCAAAGTGCACAAAGATGTTA
CACTTGAAACAAATCCCGCCACCACAACCATTAGCACTATAATTAAGACATTCGCCTATA
TTTTTGTCTACGAATAATTAGAAGTATACAATAATTCTATTGTAAAAGAAAACATTCATA
ATGTTTGAGTGGCAATCCGAAATCCAGGTGCTGCTGCTGGAGGCGGGCGGGGAGGAGCCG
TACGAGGCGCTAGTGCCGCCGTTCTCGCGCTACCTGCGCGGCAACGCCTCCGCGGTGGAC
TGG
>VvP24XY-603336#RC/Helitron_2534-6336 [forward] 3803 bps; scores=11:10 Multi_5'_ends:
TCTCTTACTAATAAAATCCTGCCACTCGGGATATTCTTTCTCAGCCAGCCAGAGGGTATA
AATTGCATTAGCCATTACCTAATAAAATCTGCTTGCCGTATGGCAACGTGGTCCATCCTT
TTAATCGGCGAAACGACTGCCCCGGAGGCTGCTCCCGACTGCGCTCTCCAGAGTAGAAAC
GTGGTGGGGAGAAGTCATGTGACCTAGTCCTATTCGTCCAAAATCCCTTGCTAAGGGCTT
TCTGGGTTACCCTGGTAGGGGGACTGCTTCCCACGGGAAGTGACTTTGCCCAACCTTGAG
CTCTGCCTTGTGGGGTGGAATTACATTACATAGCTGCAGCTTGAGAAAAATTATCCCGAG
CGAAAGTTAGAACATATTATAGCTAAAATCTCTCAATATACTACACAGTTGCAACATGTG
GGTTCTGCATCGCGGGGAACGGGGCAATCAGGAAGTCCATGATTGCCTCCGCACCTCACG
CAACGCTTGTCCTCCGTGCAGTCGCGGGCCAGGTGCCCGCCGAACCGTTGGCATCTGAAG
CATTGGGCGAACTCTAGTGGAGGCCTCCTCATCGCTTCGACGCGGACTCTGTGCCCAAGT
AGTTGCTGAGGCCTCTCCTCCCACCTCAGTGGCCTGTCCGGCTGGAAGACGTAGAGCGGG
AGGCGTTCCTCGGTTCCTGGGCGTCGCATTTGGTGTAGGTTTGTGACGATAATGCCTTCA
CTTGCTAGCTTCTTAGTGATTTCTTCCTCCTTGGTCTCCGCAGGCAGCCCACGGATTACC
AGCTTGTTTGGACGTCTTGGAGTCTGGAAGGAGTGGCGGATGCCATTTCCCTCCAGAAAT
TTCTGCAATATCTGCAGCTGGTCCGGGTGTTGGGGGAGGAAGCGGAGTCCCCCTTCCACT
GGGAAGCTCAGGATGTGCGTGGCTGTCTCCTCCCAGAAGGCTGCCACCAGCTCCATGAAG
TTGCCGTCATATAAGGCGGTGACAGGCGGGTGCACGAATCCATCATCAATTGGTTGGTTT
GACAGTGGAAGGTTTTGCTGCTCATCATCCGTATCAGATCCGGACGTCTCGGTGGCACCA
GAGGGATCGGCTGCAGTTTGTGATTGGACTACATCGACCAGTGCCGTCCAACCTCTAGAC
TTCTTGGATGTTTCTTTTAGGTGCCGTGTAGACCTCTTTCTCATACAAGCTTTAACCATC
TTCTTCGTGTGGGCTTTGCCTGTAGGAATTGCTGCACTGCGTTTTGAGGATGTTATCCCA
GCATTGCTGTCTTCACGGTCTTCTTCGGGGGAGTTGTAGAGACAACTTCCAGATGCTGAC
TCCTGTGATTCTGCTATAACTGGTGAGGGCGAGCGTGGAGAGTCAGTGACGTCAACCGCT
GTAGTAGTGCGGAGAAAGTCAGCCGCTGAGGACATACCCTACTATTGAGGTACTAACAAG
GAAGGATGTTGCTCTGGACCCTTGTTGTCACCGTAAGGTTAGCCAGGCCCAGGAGCAACC
CTAAATCTTGCGCCAGGGGTTCCACTCCCGCAGGAGTGGGCCGTGTGGCGGTAAATCCCT
AGTAAGCTCGGGAAGGGAGGGCAAAGGATATCCCCAAAGAAGAAGAAACAGCTCACTATA
TTCTTCGCTGAAGCCAACAGTGCCCGCATACGCGAGCAAGGAGTTAGCAATCTCAATACA
CTCGTATGCGAACCGCTGCAGAGTAGTGAGTAGTACTCTCTCCAGCTGCAGGCGCAGGGA
GCGGTTGGCCATTTACAGCTGGTTCTGTAGCCGACCAATTACCGACAAGCATAATAGAAC
CGGGGTTGTAGTCAGCCAATCAGAAGGCCGCAAGGCTCCACAACAGTAATTTAGGGGAAA
ATGTCGCAAGAGTGCGAGAGGCACCCCTACTCAAGACCAGCCAACGCCTACGGCGTTGGC
AGTAAACTGCTTCTCCTGCTGATGGCTCCCTATCAATTCTCGAGATTAAACATCGTAATT
AATAATAGTAAATGTTGAAAGACTAAACTTCAGTTTACATTACCGACTTTAGCAATGGTT
AGTAAAATTTGAATGATGATGATTACTGTTCTATAATTTGAATATTGAAGCTGTGTGTTT
TTTGGGAGTCCTTCATTTAAGAAGCTATTGGGATATGTCTGTTTGAGAATAATGTGATCA
GTGACGCAATGTGAACAGTGACGTTATGTGAACTTTGACGCGTGAAAACCGTCTTTCTTT
CCTTTCTATAACAACCACGGCTTTAGCTGATGGATAGTAGGACGGCAGATCCGTTCACAG
CAGAACGAGCAGTTGATGCTTGCAGTTGCGGTGGAGGGTATTGTCTTGGACATTTCCTCT
AGACATTTGGAGAGTTATTTACTTAAATTTAGGTTTGGATTGACGTTTGCTCCCTCCTAG
TGATTTTATTGTAGAATAGTTAGTGGTCTTCTGTGTTTGTCGAATGTCATATTATAATCA
CCAAGGCCGGCGATTAGTGGGTTTGTTGATTTAGCAGCTGCCCTGTAGAAGTTTCTACTG
ATGGTTTTAAATCTGTCAGTTAGCAGCGGAATGCCTGCGGCTGTATGCAGGTCCTTTGTT
GGAAACCGGGTTGGTACGTTTAGGGCACGTCGGAGCGCCCGGTTTTGCGTTATTAGCCAG
CAAGGTTCTGGACGCGTACCCCCACACTGGGCACGCATATTCCATGACCTGGCGGACCAA
GCTGCAGTATATATTGACGCCTGTTCTCGGGGTTAACGTGCTAGCCCTATTGAGCACAGC
TCCTTTAGACGAGCAGCAACTAGGCGGCGAAGGTCCTGATGTGAGGACTGCATGTAAGTT
TGCTGTCCAGGGTAACGCCAAGCTATTTCACTGTGCGCGACCACTCAATAACTTCTCCGT
TTAGTGCATTCAGCCTATTCACAGCTCCTTTGAGCTGGTGTACTGTGGAGTATTTTGTCC
TGGGACATTACCTCCAAGTGGTTTTGACGAGTCATATCTTCACAGTTGGTATGTCTTTAT
GTTGGTTATAGTTGTCGTCTTCAAATGATGTTTCTTCACAAGATGGGATGCTGGCGCATC
TGCCATCTCAGAAATGGTCATCCGTTTTTTCTGTGGTGCCCTTAGGGCTGCCGCGGCGTG
TTTCGCAAGTCTTCCTTTGAAGCCAGGTGGTTGACGAGGTTCTTGAGTAGATCGATGAGG
GCATCCAGTCGGTCTTCTCGTTGTCCTGGAACTTGGCAGGTGCAGGAGTGGCTGGTGTGA
GCTCTGTCGAACTTATGAGGCTCCGACTTCTTCTTCTGTCTTGTTGCTGGATGTTGAAGA
GGAATTCGACGCTGCTGTGGCGATCCAGAACTCGACTGCCGCTGCTTTGGGCGTGTCTTG
CTCACTTCTCGACTTGGTGCGGGCTGCGTATGGAGCCTTGGACTCCGGTGCTGCCGAGTC
TTGCGAAGTTGCTGCTTCCACTTGTCACAACCGCGGAAAGAAGCTGCGTGCTTGGATCCG
CAGTTGCAGCAGACTGGCTCATCCCAGGGTTTTTTGCAGTCTGTTTAGTGTGAGTGTTGG
AGCAGGTTGTTGTCGAGGTTGGCGTTTCCCCAATCGCCTAGTCAACATAACTGCCTTAGT
TTTTGCTGAGTTTAGGGAGATTCTCCATCTCTTCGCCCTTGCCAGTGTCTGTTGCAGTAC
TTTCTGAAGTCGGCAAACTGCAACTGCTTTGAACCTGTGCGCTTTGAAGAATGCAGTGTC
ATCAGCATAGAGTGCTGTTCGGACAGAGGCTGGGGCCGGGATGTCGGCAGTGTATAAATT
ATACAGCACGGGTCCTACACTGA
>VvP24XY-604383#RC/Helitron_2947-7267 [forward] 4321 bps; scores=16:13 Multi_5'_ends:
TCTCTACTATTTATATTTTTTATATTTCTTGCATTTTAATTTTCACTTATAGTTTTTCAA
AATTTGATTTATATATTTATCCTCACTCGTTTATTATTATGTTGGTCTACCACTTTCAAT
GAAATTATACCGTAACAGTATCGATTATCGATACTATATTTGAGCTACCCCCTCCTCCCC
CTACACTACCATCTGTGCCGGTTACGGCAATCACCAGATGGCCAGCTCTGTGAATACATT
TGACCCTGCCTGGTGTCTCACTTCTGCACCAATAAGGCTGTATGCCGAAATATTGTGTTT
CTCTTGTATTTTTTTTTGTGTTCATCGCTCCCAGCTGCCTTCATCTGTGGTAAGGGTTTG
GTCTTATTTCCCCATCCTTCTGTAGTTTTATTGCCTTAAAGCATTTTCCTACTCATTGTT
ATATATATATATATATATATATATATATATATGCAAAATGAACCACCACTTACCTTAGAT
GATGGTTTCGTGGGGTGAACACTTAAAAAAGCACAATAACAGCAAAGACAATGAATATTT
CAGGACTTGGCCCTTTGTCAACAGTAGAACATCATGGAGGTTTTTTTTTTTTTTTTTAAT
CCATTAGCTCCTATTGTTTCCTGGTTACTACACACACGTATATAAAGTAAAAATTTTGTA
TCACATAGGTCCTGTTTTTTTTTTTTTCATTTTATTCTAAAACACTCTCAAATAAAGTTT
TACGCCATTCCAATATCTGTAACCCGAGCCGACTTCCACCGATTCATCTTTATATAAGTT
ATGCGAGAGTAGTGGCGTGTGGCCACGTTAATTGTTACTGTCGCTACAGTTCTTGAATAG
GTATCATGTATTGTTTTGTTGTAATAGTAGGTTTTAGGATTACGAAGTGCTAGAAGAGCA
TATTGTTATTAGGAGAGGCAAACTACCAAATTGAAGGAGTTCTATAAGTTTTATTTTTTA
ATATCCGTGAACGCAAATTAACTATAAATGAAAGCCCTAATAGCGTCGTACTTGAGTGCA
TTATATTTTGGAGAATATTATGGAGACAGATGAAAAATAACGTAAGCAAATCTCTGGATA
TTTATAAGCGAAGGTGTAACACAGAAATCTGCATTGGGGTGAGTGCAAACCTTCTGTCTC
TGCTTTAACCGTGATCGTGCCTAGGATAACTTCAGTTGGTGCTTTGCTACATTGATGTGG
TCACCACTTAGCTTGATAAAACCCCAAACTAAGAAAGGTAACAGATAATAAAAGTCACAA
AAATATGCTGGTAAACAGTCTCTATATTCTTCAAATTTGAAACAAAGTCGCAAAACTAAA
TTGGCATCGAAAATATTTTCCAAAGAATTTTATCTGCAGATTCGATTAACTCATTTGAGA
CATATCAACCCCACGATCCCTTACTGAATTTACAGTCACATGAGGTGTTCTAGATTCGCC
ACTTGCTAGCTTCAAAGTTACACTTGCTTGTCCGAGATTTATACCAGCTAACCTGCAAAC
ATTGCCTGGCTTCCTACATAGGCTTGACTACCAATACGTTAGTCATTAGAATAAATGGTC
ACAGTCAGACAGTTTTCACTCTGATTCCAAAACATTCAGTAGCTATCCATGCCATCTCCC
ATGACACTAATAATTTCAATTATTGTACGATCGTAATTTTTCACTGCGTTGAATATTAAT
ATATTTTTCTCGGGCTGGTTGAGAATGAAGGCAGAGAAGGACGCCTTTGAAACGTTCCAC
AATTGTGACATCTTAACACGGCTGGAAGCCCGAGAAAAATATATTAATTAATTTCAATTC
TTGTTTCACGGTCCATGCTATCGGACTCCTCCCAAACAACAGCAGCTCCTCTGAACTCAG
AAGGTGGGAACTTGCCTATCAATACAAGCTAGGCACAAAGCAACCTCCTGGTCTTAATTT
GAGATAATGCCCAGTTAGTACTTTTCCTTCCCTCTATCCTCTACTTGCCTCCATGCCCAC
TGTCCACAGTATATTGAACCACCACATACCAGAGGTGATGTTTAACTACATAGATTTTTT
TATTATTATTATCATTATATTTTTTCAATTTTTTTTGTTTACTTATTTACTTTTTCAAAT
TTATGTTATGAACATTTTAATATATTTTTCTGCACTTTTTGTAACATTTTGCATTCTCAG
GTAGTATCTCGAATTCACTGTCCCCCTCTCCCTGTCCTCTGTTTGAATTTACCCCCACCA
TGTTCCTGACTAACGGTCATTCTGTGAAACGGTCTCCTACACCACCCTCCCTCCTTGATT
TTCTCCTGTTGATGAAGAGCCAAGTCTCAAAATATTCATTATAAATATTCGTTATAAAAA
TAATATTAGTGGATATGTAATGGGGGCTCGGATAAGTAGTGTGTTTTTTTTGTTGCTTCT
GCTCTAGTCCCTTCATTTCTGGTGAGTTGTGGGTCAATATTATTTTTCCTTCCCATTAAT
TTCAGATCACAGCATTTGTTGATGCTCCATTGTTCCTAATTTTATATCTCTTTTATATGT
CTGACAATGACAGTTATCAAAAATGCTTTACATGTTTCTTGTCTAAAATGTAAAATGTTT
TGGAAAGGTAGATTTTCTGCTCATGTCAACTTTTGATGAAAGTATGCAAAATGTGGGCCT
TTTTTTTTTGTAAGACTTGAAGTTTTATTTGTGGTTCAGTTAACTACTGTGGTACCTTCA
GGGGATAAGAGTGGTGTCTGTCTGATTTCTGTTATTTTACTTTTTATAGGGAAGGAACAG
CTAGTGCAGCATCACATGCATTTCTTATAGCTGATTTGATTGGTCAGATGTATCTGTGTT
ATATGATACCAGCTCGAAAGCAGCTAATGTGCACACGCCTTGAGCGTAGTCATGAACAAC
AGCTCATTTTTGGAGTAGCAAGTAGTTTACCAGCTAGGGATGCTGTACCTCTTCCTGTAA
GTATATATCAAAGTTCTTTTGTACATTTCTGTGTCAGACATTTGGAAAGATTTGTTTTCT
AATGATGAGCATAAATATTCATGAGCTTAGTCAAAAAGGGTTCATAAAATTATTTCATTA
TTTCACTCCAATACTATTAAATCCTTTGACATTATTTTTGCTATTTATTTATTATTATTA
TTATTTTTTTTTTTTTGGTGGCTCTTTCAACTATTACCTTGGTGGTTTTTGTTTAGTTTG
TCCACCCGTTAATTTCTCATAATTAATTGTTTGCCCCTGCAGTCTTATTTGCTCTCCTTC
TGATAACCATCTAGTGCTGTCTCATTCATGTTGTACATTCTGTTGTGATTAACTTCATGC
ATCTTATTTTTTCTGTCATGATTAATGCGTTTTATGAAATATTGCAAGTTATGTTTTTTG
CCTGTTTTATTGTTGGAGAGGTCTCCTTGTCTTAGTTTTTTCAATTGTTTTTGTTGTTTT
TAGCTGTAAACTAACTTTAGCTATGAATGCAGTCTCCTAACAAACCTAATTTTACATTAT
TATAATTCTTTCACTGTTTGAGTTAATAGTTCAGCACCTCACTGATTAATTTGTTAGTCA
CTGACTCACATAACTAACAATGAAAAGTTTACACTCTACTAAACCTGAAATCAAACAGTA
ATTTATGGCAATGATCCTCTCCTATCTTTTACATACTACTCATTATTCTTCATTTAAGAG
TCATCTAGGCTTCATCACCAGTATGTGTCTTATACTCTCTCAAGTGATAGATTTTCTCTA
TGCATCTTCAATAGTGTGTTATCTTTGAGAGTTTACCCTGATTTTTTTAACGACCATTTA
CTATTGCAGAAAATCAGCTTGACTGCAACGATAGATATGTCTGGAGGCATTGTCTTATAC
ACAGGACTGACAATGGTAGCAAAGGTACATGTAGGAGGAATTCCTTCTGCTTTGGCCACA
TCATCATATTTGTCTGATAACTTGTCTTCTCGCTTCTCTCCTCTCATGAGGTAAGTTATT
CTGATGTGTGGGATTGATATGAAAAAAGTTAAACAGTATTTACTTCTTCTTAATAAACCA
ACAATATAATTAATATGCAAATAATCCCTAGATAACAGTGTGCGGCTGGTGAGCTTTCAC
CAACAAGTGACAAGAAATGTGTAAACAGTGAATCGGAACACGATTGGAAGGTATATTGTG
TGCTCAGTCACAATGTCTTTGAATGAACCAATAGTAACAGCCCCTACCCAGGGCCCCCAC
CTGCATATTTTATTCTAAGGATATAAGGCAAGCGGCATTTTCTCAGTTGTTTGATTGCTG
ATGAGGTGATTAACGTAGCGCAGTTGTGTGTTTTATTTGCAATGCACGCGTCGCAAGCTA
G
>VvP24XY-605728#RC/Helitron_1950-11605 [forward] 9656 bps; scores=7:10 Multi_5'_ends:9660:7
TCAGGATATTATTAATGAAAAAAACTTTTCCCTGAGTGAGGATATTGAAAAACGGTTGGC
AAAGCAACAAGAGAACTATAACTGTAAGTTGATAGCTATAGATACCGAATTGGAAGAAAC
ATGACAGGGAAGCTTTGACCAAGGTGTAGAGTTTAAAACGCACATACAGCATCTTAAAGA
AGAAGTAGAGTATCAAACTAGTCAAGTGGAGAGGATTATTGGAGGTATTAAGGACGAGAT
AGGGCAACATTACTTGCGAATCAAAGTGGTTGAAAATGATGTTTGTCTTCATGACAAGAA
TCTAGTAGAAGCGAAGGCTCCGGTTAAAGGTGTGTCAGAAGGGGTACAAGACATTATGAA
TGGGCTGTAGAAAGTCAAACTATCAGACAACTGGGGAATGATAGAAAAAATCAATCAAAA
AATCCATGAAATGGTGAAACGATAGGTAGAGTTAAATCTAAGGTTGCAGATACCCGAGTC
TGTAAAGGAAGAGTTGGCAAAATACCCAGGCATGTGGGGGACAGGATGTTGTCAGACCAA
TCAATGGGAAGAAAAATTTGAATTATAAGATTTTAAAGTAAGAATACACACTGTTGATTT
TCTAAACATTTTTGAAACCTTTGGGCCTTTCCAGACGGCTAATGATACGAAGAAAGTGGA
ATGGGTAAACCAACACTTGAAGGGTAGTGCCAGACTATGGGCTGTCCACTTCGCCAAAAG
AACATGGGAAGTTTGAATGCTTCAAGAAGGAATTCTTGAAACACTTCTGGTCAGTAGAAT
GTCAAATTTCAGTAACCCCTATATTCAGCAAGCAGAGTGACTCGACAAATCTAGCAGTGA
GGAGGATTATATAAGGACCATAGTGCCTAGGATGCCTGAGCAAACGCAATTGATTTTTAC
CAGTCATAAGATAGCTAATGTTGCAGACGTTATTAATTTGTTGGGTAGATTAGATCTACA
GGAGGAGAGAATGCGAAAGAAAAGACAGCAAGAGTATGACAGTAATGGCTTTAATAATCA
AAGTAGAAGAGAAGAAGTTAATTATCGAAACAACAGACTAGACAACAGGTCATGCAGGGA
TCAAATGAGAGGACATAGTTGGAGGAGAAATCACAATCAACATCAAAGGCCATACAAGAG
GTACGACGGTCCTGGATATATAAAACCCAGGGCTACTGATGCGCAAGGAAGAACACAGGG
AAACGTCTAACTGCTACTGTTTTGGTCCTACCAGGGGCAGAACAGAAGAATGGACCACCA
GAAGGAGAAAGTAATAACAAGAAAGAGGATTACCACAATGTAGATACATTAGTTTAAAAG
GAAGAGCAGGCTGAGGAGACCTAAACTATAATAGAAAATTATAACGACACTACCGTTCGG
GGGGAGTATAAAAGTGTTTGCAAAGTAATGGATGAACAACTTGAAGAGTTTGTACAATCG
AAGGACTCGATTTTGAAGCGAAATGAAGTTGTACAAATTAAGGGGATTTTCTCTACAACC
CTAAGACAAGTAAAGATCAAGGATATAGATATTGAAAATGGTGGACCCAAGGATGGAAAA
CCAATGTATGATAAGAAGGAAGACAGAGATTTTAAGAGTGAGGCAGCTATTTCAAACCAC
CTAGAGAAGATGAACATTGACTTAGGTACTTGGGAACCAATCCCTCAGGAGGAAAGAGAG
GAAATTATGAAAGTAAGGAGTCAGACTATACCCCATGGATACATCAATGTGAATTTGATA
TACATCAAGCTACCATAGGGATGATTTATTACCAGAAGACAATCAACTGCGACAATGGAT
ATATAAAGTGCCTACCACGGAAATTGATGTGAACGTAATAAGTATGGAGGCTTTGGTTGA
CACAGGGTTGGAAGTTTTGTGCATTTCAGAGAAAATGTACAAAGAACTATCAAGTGGCTT
GGAAATCCTATATTGGCCAATAAATTGGATTATTGTTTTGTCAGTGACAGGAAGGAAAAA
TAAAAAGGTGCACAAACAAGTATTAGTGGAAGAAAAGATTGAAGGAAATAATGTTGAAAT
TTTCATGTAGTTTTGTGTTTAACAGAAAAATTGCAATAGTAAATGGAAAATTCATTAAGA
AAAAGCTGAATCTACTTTAAAAAACTAGTGAGAGTACAAAAAATCTTACACAAATCTCTT
CGTATCTTTGAAGACAGCAGGATGGGATTGGGGGGAGGGGGGTGCACAAAGAAACAAAAC
AAATAGAAATTGAGCAAAATGGTATGATGGTGTTGACAAAACTAACCTAGTCTTTGTAGA
GACTTGGCCACAGTTTCTCCTGGTTTCATGTACTCCAACATCTTCCTGTAGACGGGTATC
TGGTCAAATGCTACACTGGAGATGTCACTATCACTCTCTGCCTCTTGTTCTGTCACCTTA
CCTCCTTCCTTTATCTGTAACAATATACATGAAAACTATGCAAATTTCACAATGCAAGAA
ATTTGTGACTGGAAAATCTCAGTTCTTAAGTCTATCAATGCCTCAATTTCATCCAAGAAA
CATGAAAGCCACTAATAGTAAATGAAATAATAATATTATGAATCAAAGCTTTCTCATCTA
TTTTTCAACAAATGTATATATTTTTATGTCTATCTAGTTTTATTTCTTCACTTGTTTACT
CCTTTAACACATCAACATTATACATTGTTCTAAACAAACTTCGTTTTATCTCGACTGATC
ATCACAAAGATTATTTTCTTCCACATTTATCATTGGTCAACTTTCTCTCCCCACCAACAG
TTCAAACACCACCCTCCCACATGTTTCAACTTTGTTCCATTAATGTGGCGGGCCAGGATG
TGGACATTTCTTTCCCCCAGCCATGACTCCTACATGACTAAGGATATTAGTCATGTAGGA
TAAATTACGTGAGGTGCTTTTCCGCATTCCCGCACCCCCCCCCCCCCCCCCCCCCCCCTG
GGAAGGTTTGAGCCGGCCCCCCCCCCCCCCCCCCCTACAAATTGCCCTCAAAACTTTTGG
AGACTGTTTTTGAGCTCTACAGTCCTATAATTTTTTCACAAAACCTCACGTGAGATTTAC
GTAGACCCCCCCTCTTGGTGAGATTTTGCTGGACCCCCCCCCCCCTCCCCGTTTCACCTC
ACGTAATTAATGGATGCCCCCTTAACCAAAATGTTGTGAAGTTGTTTGTGTTTTTTACGC
CTTCCTGCCTTTGTCTGTGGTAAGTGATGGGTACTTTCCCCTATCATATTTCAAATTAAA
AAAAAAATATACCTAAGAGACACAAGATTCTGATTTATGAAATGAGCAGTGATAAAACAT
AGAAAGAATGGCATCACTCATTGAAGAGGAAGAAGAAAGAGAACAAAGGGTAGGGAAGAT
GATAAAATTTATACGGTGGTCAAATATAAGGAAATGAGCAATAGTAAACTTTAAGCTTTA
GCCTATCATGCCTAGCAATACAAGAAGGGAGATTAAGATAAATATAGATGCAATCAGTTT
GATTTTGTGTTTTAGGCACCAATTTATATGCCGAGTACTTGAGATATCTTAATGGAGCTA
GCATAATACATACTAGCATTTGCCTACTCCTTCGTTTTAACTGCTTTATGTCTCTCAACA
GCGAGATCTATAGAGACGGGAAAGGATGGGGGCAAGGAATTGGAAGGAATTTGGCCATGG
CCTTTTTAAGGGAGAATCCCGGCATTTGCCTGGAGTGATTTGGGAAACCAGGGAAAACCC
AAATCTGGATGCCCGGTTGGGGATTCGATACTCCTTCGTGCCCCTTACTTGATGTGTCTA
AAAAATTTACCGGTTTTTAGTGTCAAATATTATTGAGAGGCAAAAAGTATTATAATTCGA
TGTAGTTGGGAGGCTACTGACAAGACGTAAACTGAACCGTACTCTGCTCGATATTTAGCA
ATCGCGGGCTTTTAAAATTAAGTCATTTAAGTTAAATAAGTGCTGGGTGGAAGTACGAGG
GTGAATCAAATATAAACAAGACTTTCGGCCGTTCGGGCGCAATAGTGGTGGGAGAACGTT
CCCGCTTCGTTTGGCGATAGGTAGGTTTGTCAGGAGTGGGGGAAGACCGTTAGCCCCCCC
CCTCGACTCGCTCAGTGCCAACTGTCACGATGTCGGAGCAAGAGGTACACTCGTCGATTG
CGCAACGTGTTATAATCAAGTTTCTCGCTGCAGAAGGCGTAAAACCGGCAGAAATCTTGA
GGAGATTGACTGCCCAGTTCGGGAAAGAGACACTGTCGCGAGCCAGAGTGTTTGCATGGC
ATAAACAGTTTGTGGATGGTCGTCATCATGTTGAAAATGAGAGCCATAATCGCAGACCCC
GCACCAGCATTACAGAGAACAACATCAGCTGTGTTAGACGGCTTATTGAAGATGACAAGC
GTCTTACCACTTCTGAAATTGCAAGTAAGGTCGGAATAAGTTATGGGAGCACTTACTCCA
TACTCACAGAGGAGCTTGGGTACCGTAAGGTGTGCGCCAGGTGGGTTCCTCGCCTTCTCA
CAGCAGAACAGAAATTGAATCGACTTCAGGTGTGTGAGCGTCTTCTGGCACGATTTCGGG
AAGAAGGGGACCCATTTCTGACTCACATCATCACCTGTGATGAAACTTGGGTGCACCACT
ACACCCCTGAGTCCAAACAAGCGATTATGGAGTGGAGAAAAAAAGGAGAACCTGGACCAG
TGAAAGCCAAGTCACGACTATCGGCTGGCAAGGTTTTGGCTACGGTTTTTTTTGACCAGC
GTGGTTTGCTGCACCTCGATTTTTTGCATGAGCGCAGGACAATCAATGCGGCCTACTACT
GCGACATTTTGAGTGAGGTCCGACTTGCATATCGCCGCAAAAGACGAGACCTACTGATGA
GGAAAGTGGTTATTCTCCATGACAATGCTCTCCCCCACACAGCAGCCTTAACCAGGGAAA
AATTGGAGAAACTGGGGTGGGAGACACTGGACCACCCTCCTTACAGTCCAGACCTGTCAC
CCTGTGACTTTCATGTGTTTGGTCCTCTCAAGGAAGCTTTGGGAGGCCAAAATTCAACAG
TGATGCTGAGGTGGAAGCCTACGTGCGCAATTGTCTGCAGACACGACCTGCATCTTTCTA
CATGGAAGGAATTGGGAAGCNNNNNNNNNNNNNNNNNNNNNNNNNNNNNNNNNNNNNNNN
NNNNNNNNNNNNNNNNNNNNNNNNNNNNNNNNNNNNNNNNNNNNNNNNNNNNNNNNNNNN
TTTTTTTTTGTAACAGTTTAACGTCCCTTTTTAACAACGTGGTCTTTTAGAGACGGGAAA
GGATGGGGGCAAGGAATGGGAAGGAATTCGGCCATGGCCTTTTGAAGGAAGCATCCCGGC
ATTCATCTGGAGTGATTTGGGGAAACCATGGAAAACCCAAATCTGGATGCCCGGACGGGG
ATTCGAACCGCCGTCCTCCCGAATGCGAGGCCAGAACGCTATCCGTTACACCACCACGCT
CGGTTTCAAACTCTAAATTCTAATACATTCTTCTACTGTAAGTGTTAGTGAATGTTTATA
TTTATGCAAAAAAAAATAATTGTTTTTTAGTGCTGTGATCTGCTCGGTGTATATTTTCTG
TGTTTGTTTACAGTTTTGAACGCTAGGCTTAAATTCAGATTTTTGTTATAGAGCGTTAAT
ATCGTTTACATTAGTTTTTGTTATTCGTATTATCAGTGATCTTTTCCATAGGCCTTGTTA
AATCCGTAAATGGTAGATTCAGTGTTCCGGGGCTTTTGTTTACATTCGTGTTTAATGTCT
AGTATCAATATTCTTGTTTTAGTGTAACAGAATTTCATAGTAAGTTTGTTTTGACTGCAT
TAGTTTTGTTATGCAGTAAATTGTGAAGTTATTAAGTGACAGTTAACCATTTTTTAAATA
GAAAATCAGTACAGTGTAAACAAATTTTATTTGTTTACATTTGAGGTTAGGTGAGAATCA
GAGTTCTAGGGTGTCAAATTTCATTGTAATTGTTTAAAAAGTTCTTTTGATATCATTTGT
TTGTTTTTGTTGTAAGTCTTGTAGTTGATAAGTGTTTTAATTTACATTTTGGAAAAGCTT
TGAGTGATTTACATAGCATTTATTTAGAATTTTTCTTAGAATCCTACTTTTACTTTTCTT
TGGCTACTGAAACATAAGTAGTGGATTAAAAGTAAACATTTAAAGTTTTTTTCTCCTAAG
TTATTAAGTTTTTCTGAAGGTATCATAATGGATACTAAGTGTGGAAATTGCCGAAGACCA
GTAAGAGAAGGAGTGACGTGCCAGGACTGCAGGCGCTGGTTTCACTGGGGGTGCAGCGAT
GTTACCAACAGTGACTCTTGTGTCAGTATTGCCAGGAACTGTCACTTCTGCAGAATTAAT
GATCAGGAGCAGTGGATTCTGAAGCTCCAGTCAGATCTGCAGAGAGGGATTTAAAGACCC
TGAAGACAGAAAATTAATGTTGTTGTTGTTGTTATTGTTATTATTTGGGTTTTAGGGTGC
GTCGACGACGGGGTCATTAGCGCCCTAACAAAAATCAGGCGTGACAACGTGGCAAAATTG
CCGTCTGTGTGGCCGACTGTAAAGGGGTCGGCCACAGAGACAGCACAATAAAATACTAAC
ATACTAACTAAAATACCGTCTGCGTGGCCGACTGTAATGAGATTGGCCACACAGACGGCA
ACATAAGATATAAAACTGCGACTAGGCAATAAAATATAAAAATACATACATTAACTCATT
GGCTGTAAAAGGGCCAAGCAGTTTAAAAAAACAAGTTAGCTGGCTGGCTGTAAAAGGGGC
CAGCCATATAAGCAGTGATACAAGTAAAAACAGTACTTGGATTGGGGGTTGTAAATGGCC
ACCAATCCAATCTAAAACCTAGGCCGATCTGCCCAAAATTTTTGGGACAAGACCGGCCAA
GCAAGAAAACTTTAAAACTTTAGCCACATTGTCACGGTCATCATTTAAAATAAGGGACAG
ATCGTTGGCTAAGCCAACGTCTACCCTTAAATCTAAAAACAGTACACATTCGATTAAAAT
GTGGCATACCGTCAAAGGTACGCCACAAGCATCACATTCCGGTGGGTCCTCCCGGTAGAG
AAGGAAATTATGAGTTAGAGGACAGTGCCCTATATGGAGGCGAGTAAGGAGGACCTCATC
GCTCCTCGCCCGCTGGAAGGAGCTGCTCCACGGCTGAACGGTCAGTTTGACCAGCCGGAG
CTTATTATGCTCAACTTCCAGCCACTGCCTCTGCCAAACATCAAAAACAAATCTCTTCGC
CACCGAGGCAAGGTCTGACTTTGGGACCGGAGGAAAGTCAATTATGACCTTGTCGCAGGC
CAACTTTGCAGCTACATCAGCTGCCTCGTTCCCCCTGATTCCCAGATGGCCGGGTGCCCA
GCAGAATACGACCTCCTTCCCACAGGACTGGAGGGAAAGGAGGGCGTCCTGAATGTCTTG
GATTAGACGGTCTGCTGCGTACAAATTACCTATGGCCTGAATACAACTGAGGGAATCACA
GCATATGAAGAAACACTTATCACGAGTTACTTTCATATGCTGGAGCAACTTTAGCACGGC
GTAGCACTCGGCAGTAAAAACGCTGCATTTGCCGTCCAGTTTGAATGTGTAAGTCGCTCG
AGGGAACACTACGGAGCATCCAACTCCGTTAGCCTGCTTAGACCCATCCGTATACACCTG
GGTAAATGTGTGATGCTGATTTAAAATGTCTCTGAAAATATTATTAAAAACACTGTCAGC
GGTACTCAGTTTATTATAGTGAGACAGGTCTAAAATTGTTCTGGGCCTCTTTAAAAGCCA
GGGAGGAGATTTACTCCAACCCTGGTGATAAAAAGAGGGTAGCTCGAATCCGTATTGTTC
TAAAATAGCCTTTGTACGGTAGCTGAACAGTTTAGTGGCTCTATGCCGGTTGGTATAGAG
CCGCTCGTAGTTGGAATGCAAAACTATGTCGTACACGGGACTGTCAGGTGTTATGGCAAC
CTGCAGGTAGTGTCGCATCATCAGGAGTTGCCGGCGGATAGTAAGCAGCGGCTCGCCCGA
GTCAGCACAAATGCTGACAATAGGGCTGGTGCGACATCCACCTATGGCGAGCCGAATTCC
AGCATGGTGGACACTATCCAATATACGCAGATAACTGTCCTGTGCCGAACCATAGACGAC
ACAACCGTATTCCAACCGTGACCGTAAGGCTCTGTAAAATTGTAGCAGGCAGGAGCGGTC
AGCGCCCCATGACCTGCCACACAGACATTTAAAAAAAATTAAGAGCTTTTAATTCCCTGG
CTCTCACATCTTTTAGATGCGGAAGCCAGTTGAGCCTTGTGTCAAAAATGAGGACCAGAA
ATCGAACAGTATCAGTAAAACTTAAAACGGTGTTCCTCAGGGTAAGGTGAGGCTCTGGTA
AAAGGCTTCTGCTGCGAGTAAAAAGTACACACCGAAAACCGGTGTGCACTGACCATTCGT
CCAGCCTGTTCAACGCGAGCTGCAACTGCCGCTCAGCGCTTCTCAGGCTGGACGTTGCAA
TAAAAATTAAAAAGTCGTCCACATATAAGGAGTACCGTAGGGGACTCCTTATAATGGCTG
CAATGCTATTAATAGCAATGGCAAAAAGCGTAACGCTTAAAACTGACCCATGAGGGACAC
CGTTTTCCTGAATAAAAAGATCAGACACTTCACTACTGACTCGGTACCGGAAGCAATGCC
CAGATAAAAATGATTTTAAAAAACGGGGCAGGTTACCCCTAAAACCCCATTCGTACAACT
GTTTTAAAATAACATGCCGCCAGGTAGTATCGTAGGCCTTTTCAAGATCGAAAAAGACAC
CCACAAGGTGTTGGCTGCGGATGAACACATCCTGTATTGCCGCCTCTAGGAGGATCAGGT
TGTCCAAGGTGGAACGGAACTTCCTGAATCCACACTGAAAGCGGCTCAGCAGATTACGGG
ATTCAAGACACCAGACGAGGCGGCGATTCACCATCCTCTCCAGTGTATTACCCACGCAGC
TTGTAAGGGCGATGCTATGATAGCTACCTGGCAACAACTTGTCCTTACCAGGCTTTAAAA
TAGGGATAAGCGTTGCTTCTTTCCACGAGTCGGGGAAGTGTCCTCCGGTCCATATATCGT
TAAAAATATCCAGAAGGTACTCCTTAGCATCTTTACTTAGATGCCTCAGCATCTGGTACT
GGATCAAATCAGGCCCTGGAGCAGTGTCGTTAGCGGTATTCAACGCCGACTCCAGCACCC
AAATTGTGAATGGGCAGTTGTAGGCCTCTGTATTCGACGAATTGAAGCACAGTGCTCGCC
TCTCGGCAGTGACTCTTCGTCGCTGGAACCGAGGGTCAAAGTTGGCGGACCAAGTGATAG
CGTCAAAGTTCTCCGCCATTAACTGCACTATGCTTCGTTCGTCGGCAATTATACGTCCGT
GATCCAGTAACCCAGATACTGGTGGGCGGGAGTACCTTCCAGATATACGGCGAATGGACT
CCCATACTTTCGACGAAAGTGTGGAACAATTTATAGTGTTCACAAAGTTCTGCCATGACA
TCTTCTTGCTCTCCTTAATAACTCGACGCGCCTTAGTTCTGGCAATACGGAATGCTGCTA
GGTTGTCAGATGTTGGGCACAACCTAAAATGACGCAACGCCCGTCGACGACCCTGG
>VvP24XY-606957#RC/Helitron_16865-19812 [forward] 2948 bps; scores=7:7 Multi_5'_ends:
TCTGTACTACAAATAACGCTTTCAAGTCAAGTTCCGGTTGTTTGTTACAAACGCTTCTAC
AGTTAATTACGAGAACTTTTAACTGACGAAATTTTTTTACGTTGCTCCTACATTCCGGTG
TTGCAACTGATTGGGTTGCCCGTAACTGAATTTCGTGTTTCGGGTCTTCCTCCATGAGTC
TAAAAAACCACCCAGTGCATTCCACACGGCCCCTGCGATCCGTGTAGCCGATTCACGTGT
GTCGTGCACACCTGACCTATTAAGGGGAACCCTACAAGACCCTATGGCGAAGATCGAGAA
ATCTGCAGCCAGTGTCATCACAGAAACGTCGTAGTCTCTGGTTCAGCCCCTCAATACGGC
TCTGAACCAGAGGTCCACAATCAACTCTGTCTACGATGCTACAGATGGTTAGCTCTGCCA
ATATCTTGCGGTCACTGGCCAGAGAGTTCACCCTTTCAGCCAGCCGCCGGAAGGAAGAGA
GGATAACCTGCGACCCAAGGCGACAAGCATCATTGGTGGCGACATGAGCCACAATCTGTA
GTTGGCTACACCCCGTCCCTTCTATGGCATCCGGGATGGCCTGTTCCACATCTCGGATCA
GGCCACCCGGAATACACACTGAATGGACGTTGGATTTCTTCCCGAGGAATCCGCCATTTC
CCTAAGGGGCTCTAATAACCGCCTAACATTAGAGCTCCCAACTACCAGAATGCCCTTCTG
CGTTTGTTCAGACCTGGCGGGCCGTCAACTCGCAGGATGACAATTGTGGGACTGAGTCAG
CCTCCGCCAATACATCAAACCGGTTGGACAGACGAACAAGTTCAGCGTCTTGGCCTTTAA
GCCTATTCGTCTGCCCCCATGTGCGACTTCGAAGTCTAGAAGCCATACGCCAGTCACCAA
CAGGCGACTGCGGCACAGCATCCAACACTTCAGCCTGTGTTGCAGATACGACGGTCGAAA
TGGGAGAATCTCTGATAGGCATGGCTATGTCAGTTTCCCCAACATCACATCTGCTTCAGC
CTTTTACGGCAGCTTCCAGCTGTGTAACTTTCGCTAACAATGCTGCAAGCTGAGCGTGCA
GATCGGCCACCTCAGCTCGCGTCTGCACACAACAATCACAGTCCCTAGACATATTGCTTT
TGAAAAACGCAAAAAGAAAGGAAACAAAAAAAGTACAGAAAAAAAGGAACAGAAACTCGA
AATAACCTGTACTTCTTACAAAATATATACACTTGGAGATTGCACTAATCAAATCCCCAC
ACCACTACAGATATAATATAACAACAAAATACGCTACTGCACTCGACGACTGTTCAAACG
CTACTGACGACCACTGTTTACAAAATGTAAACACTCAGAGATTACACTATTCAAATACCC
ACACCACTACAGATAAAATACAACAACAAAATACGCTACTGCATTCGGCGACTGTTCAAA
CGCAACTGGGACGATGTTGATATGAAGAGTTTGGTTCCTTGGACACATTTTACTGATGAT
TTTTTGGTTAGTCATGAGCCATTGGGGTTTTACACCACTTTTTCGTTGCCATAGTTGGGA
TGGTTGTTGTGTCGATATCACTGTAGGTATGGATATGTAAGTGTGTGTGCGTCTATCTCT
GTGTCTGTATGTGTGAATATGGCGATACATTACTTAAACTCATCTGTATGGATGTATGAT
TTGCTGTAATTCCACTTAAGTTTCTTTGTGCTTGTGTGTGCAGACGTATGGATTTGTCGA
TGGGGTCTAGTATGAATATGAGGGGTTCTGGTATCTGCTGATAGTCAAGTATCTATTTGC
AACTCATGGTACCAGGGGGGGGGTTACTGTTAATGAATGGCTGAAAGGGTTGTGGTGTGG
AGGAGACGTGGTGGTGACCTGATTGTTGATGGTACATGTAATCAATTGTGTCTGATTAAC
ACTATTAATGGGATAAACATCTTTTGTACACCCTCTCTCTCGTCAGGCCGATGATATGTG
AGAAGAGTTCGGTTATTGGTGCAAGTAGTTGTGCTGAACTCGGTGTAGACATGGACATGT
GTATCTGCGTCACTCTTTGTGCATGTAAACGTATGTATGGTGATACCTGGCCTTAACTCG
TCTGACTGATGATTTTTGAAACTAGAATTCTGTCCAGTTAATCAGTGGTAACGACAATTC
TGTCCCACTTCATCGTTTCCATGATACTTGCTGTTGTTTATGTCGAACTCGCTGTATGGA
TGTACGTGTGTGTGTGTTTATGTTTTGTGTAAGTCTCTCTCTGGGTATGTATGCGTAAAT
ATGGTCAGACCTTCCTTTCACTCATTTGTCTGGATGTAGAATGCGCAGTTCATTTGATGT
CTGTTTGATGACCATGAAACTATCAGTTAGCTAAGAGCATTATGGTAAATTTATCGTGTG
TGATGAATTTTTTTCCCATACCTTTGTATGTGAATGAATTTTTAAAATTAGGTGTTTGTC
GCGGCTATCTTAACTTCCCAGTCAACCGTGTATTACTACTGGCACAGTGCTGTCGTTATA
CAGACAAATTTTACCGACCATCCAAAATTCTAGTATTACCAGCGTATCAGGCTTTTTTTT
CGGGCTCGTCGATGTAATTGTCATTAGAGGTGAGAAAGGATGTATGGCAATGAACGGTGA
GGAATTCGACCATGGGCTTTTGAAGGTCCCTTTCCCTGCATTCGTCTGGCGTGATTTCAG
GAATCCAAGCACTCTTCCATTTCACTGTTCTGTTTACAGTTTGCTGCCGTTAGTTTTGGG
GTACAAACCTCTTTTCTCAGGTTGTTCACTATATGTACTTCGGGGAAAAAATCGTGATGA
GTGGATGTACCAGAGAAGGAAGAACTGGTGTTACGTACCCACAGTCAGACCTTGCTTGTA
TGTAGTGGTGTAATGTGGGGTCCACAGTTTTTGGACTTGAAATGCAGTATGCACGGGAAG
GCAGCTGG
>VvP24XY-607709#RC/Helitron_17116-31632 [forward] 14517 bps; scores=8:15 Multi_5'_ends:26824:8
TCTTAAATACTAATAAAAACGAGTATGCAGTAGCAAGCGTTAAACCGACCTCTACGTGAC
TACGTCAAAAGCGAGCGCCAACACAATTCCATACGCAGCCCGCTACGACATAAGATCAAA
CCTCATCAGGTCGGGAAATGGCAAGCAGATAAGCATAACGTCTTGCCATGCTGGACACTC
GGGGGTGATATTTACCATATAACCGTCGACCCATCCCCTCCACTCCCTCCGTGGCGCGCC
GGTAGTGGTGATGGGGGTGGTCCACTCCCATGTTTTAAGCAGTGGTCTTTCGTTTGGGTG
AGGCCCTGGCTCTGATGTTTTTTGAGCCGCTTCAATACTGGGTTCGATGCTTGTATTAGT
TCGAACCCATTATCAGTATTGATAAGATTTTTCCGTAGCCGGATCTCAATGTTCTCCTTG
TACACGCAGTCCAAAAGTTGGGCTGCGTTTTTCAGAAATTCCGTGTCCTCATATTTGATA
GTAAGCCAGGCCTCTAGGCAAAGCTAAACAATTGCTGATTGTTTTATGGTAGTTCAATGC
TAAAAAGACCATTGTGCAATAGTAAAAAATGATGATTTAAGTTTTTTGCTATGGTGTGCA
TACAAATAACAGAATAAATACAAATATTTTTTTTTATTTCGTTAATTATAAATATTGTTC
AAAATGGCCAACATTTGATCTTATGCACGTCCTAAATCTTGTGATACATGGCCTCTTTAC
TCATCGAGCATTACCTTTGGGGTAAATTTGTTCGACAGCTGTTTTTATTTTCCCACGAAG
CTGCAAACTAAATCTTTTACTCAACCCCAATAAAAAAAAATCCAAGGGATTCAGGTCGTG
CGATCTTGGTGGACATAAGATAGGGCAGAGGCGCCCTGTCCACCTTTCATTAAGGTGGTA
TCGGACCGCTCGGGCGTAGTGTGCTGGGCAGCCATCGTTCTGCACAATCACATTTCATAC
CTTGTTGCGAGCGGCACATCCTCCAAAAGACTCGGCAGCTGATTTTGCAAAACGTCGAGA
TAGATTTTCCTTGTTAATGTTTGTGGCAGCTCATAGAGGCCTATCAGTTGCCCGTTTAAT
ATCCCAGTCCAAATGTTGACTTAAAATTATGTTTAAGAGCGGTCTTGCAGCTATGCAGTT
TGAGCAAGTTCAAGTAGCCGTCTTTTTTGCACATCGCTCCACAGTATCTTTTCCATGGTG
AGACTTTTAATACAGCAAAATTTTGCCATATAGTTGTTGCAGGATTGTCCTTTCATTCCC
GGACACGCTGTATCTGCCTTGTACTTCACTTTTACCAGCCATTTTAGTGGAAAACACACT
GACCAAAATGAGCGAACTGGGCACGAAGTGTAGGATAGGGGGAAGATGGGTGTGTCGGGA
AATTGCCACCGGAGCCTGTGCTCCATTGCAATTAAATTAAAGTGAGACGCAGATCACGAG
ATCGCGGGCTCTGCTATAAAAGTTTTTTTTTTTTATGAGTGTCGTGTGAGACCGAATATT
ATGAAAACGCTTACAAACGTAGAAAATATAAGTAGAGGTATTAAAATCAATATTTGTAAA
TATTAGGAAACGTTTCAATTATTATCGCACTAAAATTATTTAAAATTTGGACTTCTTGCT
TAGTTAATAAATAATTTAATAGTTATTTTGAGAATTTGAAAATCCTTTTGAAGTGAAATT
TGTAGCGATGTAGCGACCATGGACTGTCTCGCACAACTTTCCCTTCTTGTCTCCGTCCAG
ACATAAATTCTGGAGGTCGGGTCCAGCCCAGTATTGCTGGAAGCGCCTCCAGACATATCC
TATAAATCGTCTCCGACCGGCCGACATGACGTATGTGTTGGAAACGCGGTAAGGAGTTCT
GCGAGGCTTGGCCGGGCTCCCGCATCGGCGAGTGAGCTCCCTGTGAAGGACGCTCACGAG
TTCGTACTGCGACCTCGGTGCCACTTGTCGACGCTGTCCGAATGTGGCCCTCACTCCACT
TGCTCTCCTCATACACTTCACAAAACATGCAGTGTCATTTGTGTGTGAGTAAGACGCGCA
AAAATAAGCGCAACCATGTATGAACGAAAACAAACTTAGTGCTTAGGAAAGCAACATCAG
AGTTACCCCCGTGTGTTTAGCTTCCGTTCGAGAGGGTTCCAGCTAGCCAGTCGATTTCAG
TCGTCTAGAGGTTCATTCTGTCACAGAATCTCGCCAAGTACTCCTGTTAGTTTTGGCAAA
CCAATTAAATGCAAGTGATACAAGGGGTCTTACTAAAGCACTATTCTAGAAAGAAGCTTT
TTTCCAATGATCACACATGAAAGTGTTTCGGAGTTCATAATTCGTTTCAAATGCTGGTTT
AGTGCTGTTAAGATCATTGTCATTTAGAATTTTTTTGCAAAAATTCATAAAAATGAAAGG
GAATCGAACTTTTACTGTAGCCTGGGCCAAGACCAGAATCAAAATAACGTAAACCGCTAA
TAATTTGACTAGAATAGTTGCGCTTGATACTGCTTCCCACAAAACATAAATAGTAATTCT
CATTTGTGTATAATAGGAACAAAAATATAGAGGCAGTCGAGGTAGTATAGGACCGAAACA
TCAGCACAACTTGTTTCGCACCGCGTGTCTCGTAGGTAGCGGCCCTCTCACAAGCTTCTC
TCTCGATGGTAACATATATCGATGTGAGGTGCTTGTCGTATAAACAAATGCCTCATTAGA
ATTGTTCAAAAGTTTTATGCATTTTGATAACAGGACAATCTTATTTACGTAATAGATTCT
TATTGGAAGGGTCACCAGTTCGATTATTAGCTCAGAAAAGAAATATTAAATGAGATATTT
TCTTCTTCTTGTGATAACTGTGATAGGAGAATTGCATTAAGCTCTAACAGATAATAAAAA
ACACAGAGTGCTTGTAGCCATGTTACGGTAGCAAAAAATGGTTGTATCTAATACCCTATA
ATAATATTCCTAATAACAGAATAAATGTTTGGTATCATTGCATTAGGGCTGATGATATTT
TTAAAAATATCGGCTGTCGATATATCTGAATAAAGTATCGATGTATCGATACTTTCATAA
AATCAAACCTTGTTAAAATAAGGGTGCCCATTGATAGACAGACTCGTAATTTTGTTCTTA
ATCAGATTTTCACTTTCCAATGGTTTCGTTAGTGATTTTTGATTTTTTAAAAAGAATTTG
ACCACTATGCGTGTCATATTTTTCAAAAAAATTAATAAAATTTATAAATTCGAAAGAGGT
TCGACGCAAATGTTATTTTGTGTATTTTTAAGATTGATAAGCAATAAAGTTGAGTCATTT
ATTTAGGTAGAAGTTTAGCTATCATAGGATGCATTATGGATAAGTTACATAACTTTTTCT
CATAAGATTTTTTGTTGGTATTTCATGTTTTGTATGTTGATGGCTTATTCTGAGTTGTCT
TACTTTTCTAGCTCTAATTTTTGCATATTAGCAACTATTTTTTATTTACACTTCCCACTA
TTCCCGCTAAAACACTGATTCCTAGTTGGACTTCCCTGGACAATGCGCATGCTCATTTCA
AACAATGGGCTCACGTTCGATTCGTGCAGGGTGAGCGATGCCTTGGCTACATTGTTTTCA
TCATTTGAGTAGACTTGGTACCTGTAACTTGCAAATTAATTATAGAAACGTAGTAACATT
TACTTAAGCTTGCTGATCTTTGGGCGTAACAGAAAGTTGAGGGACATAGTGTTATTCAGA
GCTAACGAAAAATGATAACTTATTTAAAAAAATATCGAGTCGATATCCAGATTTCAGTAT
CGAAATATCGATATATCGGTGCAAAAGATATCACTCATAAATATCGATATTTTCAAAAAA
ATAATATCGATATTTCGATATATCGATATATTATCAACAGTCATACATTGCATAAGGCCT
AGTAAATGCTATACTGACTTTACAGGGGTAGCTCTTGAAATACTCCAGTAATTACGCGTG
ATTATTTTTTGCCTTCATCAGTCTCTCGATTGATTTGATACAATCATCCGTCTCTTTCTT
TCTAGTACTAACCTGTTCATCTCAGCGTATCCCTTATCATAGTTATCTAATGTTCATAAC
TTACATTAAATATCCGGTTTACAGCTAACAATAATAAAATGTGATTTGCCAACTTTACTA
GTTATTTGTTTATAAAGATGGTAAATAATTCTTTTTCTCAGTACCTTTTATGGTGAAGAA
AACGCCTACTCTGTAGTCGAACGTTCAAGCACTTCAAATTAGTAGAATAATATTATTCAT
CATAATCATTGTGGGCCAGTTGAATCATTAAATGATGCGGCCTCTTAGAGTTATGAGGTT
GAGCAGTCTTCTCAATGTAGAACGATCTCGGGCGATCCTCTGCCAGTTGACTCCACCCAC
CCTGCCTGCGCCCTTGTCCAGTCGGTCTGGTGGTCTTCCTATCGGTCTCTGGTGATCTCC
TGGGCTCCACTCCAGCACTGCTTTTGTCCATGTTTCGTCTTTCATCCGAGCAGCATGGCC
GGCCCATTGCCAGTTCGGGCATGCTGTCCTCTTTAAGATGTGACTCTAATGTCGGTTAAA
TCCAGCATTGATCTTTCCATAGCTGTTGTTGTTATTGTTCTATTCCTCAGCACACCAGAA
TATTGTTGAATAAATATTTACTTTGATTATTTTCAAATTCATTACAGTCTGGGTCTGAAA
TTTATTTCTGAGGCACTGTACGGTGAGCAGAGAGCAACTTTCTACGATGCATCGGTCGGG
ACAACTGTTTCCTGGAAACATTCCACGTCTACAACAAATCTATCCATTATCTCCTTTCTT
CCAGAAAAGGTTTTGGCTGAATCTAATCTCCCAACTCCGACGCCACGAACCCTCAGTTCT
CATTCCTACTCCCGGAGAGATGTTAGCGTCATGAATCACACCAGAGGCGAAGATACTCGT
GAGCCACAAGTGAGTCGATAAATTTCTATCGCCTCTGAAACCAAGCGTAAACCCTTACGC
TTGCAATCCGCTATGTATGTTGTTTTGTAAGCGCGTGACGCCACCACACTTGAATGCACG
TTAATCCTGAAAAATTTGCATCGGATCGCAACAACTTTACAATTGTTGGCTGTCAAACAC
ATTTTTACTTTTACAATTACTGTTTTATTACAGACTAGTAAATCTTGTTATAGGCATCAG
TTTTTGAATAAGTATGTTAAAAAATTTCTATTCACAAACAAACACTAATATGAAAAGGTG
TTAAGAAGATCTAATCACAGAGTGGCTCAATTGTTAACTGAATATTAAAATTTTCACTGT
TGATTAAAATATTACCGTTCTTTTAAACGGATAATATTTATACTGATATTTAATTGAATC
ATATCACGGAACTCGTCCAGTTAAGATTTGGGTTAATCCGAGCTCATATCAGTGCTGACC
TCAGTCCCAAATGGGAATACGTTCTCCCTGTTTTGGCGTAAAATTATACATACTTAACAG
TTGCATTTATTCGTCTTATTTTATTATTGCTTCTGCGCCATCTTAAATAAAATAAATATC
AGCCTAGTCGAGGAGAAGAGAGAATATTAAATAAATATATCTGACTAGCATTCTTAAGTA
TCAACCACATTTGGCGAAACGAAATTGAAAGAAAGTCACAGGTATAAAAACAACATTTGT
GGACTATTGTAGAGAAGCAAGAAATTAAAACGATACGTTCAACCCTTCTTACATTGGGGC
TAACGCGTTAATTGTTTTCAGACTTCTGATGGTAACAATTCAGAGGAATTCGGCGGTGAC
CTGTAGTTTCTGCGTCAGAGAAACATTTTATTGTTAATCATTAATTTCGAGGGTTAATAT
TATCACAAAAATCGCGCAGTTCATTCATAGATGATGGCAACACCCATTTTGTTCCTTATG
TTAAATTTCTTTAATGATCTTTCAGCCATTTGGAAGTAATTTCAAAAAGATGTTCCAATA
TTTTGGGGAAGAACACACAAACATTAAAAACCCGTCAAGTGTGAAGTTACCCTCGCGTTT
CTGTACACAAATTGTATGTTAAATTGAACTCACAAAAAATCTTTTTTTAATGCAATAATA
AATTTTTTATATATACATTTCTTGATACGTTGCACGAAATTTTAATTCATGATAACTTAC
TTTAGTTATTTCACAAAAAACCACAAATTGCGCAAAGATCGCAACAGTTTTCCTGTAAAC
ATTGAAGAGAGTAAAGAATTTTTAAATCAATAGTTTTAGAAATAAAGGACAAAACTAAAT
TTTTTAGTTTTGCCAAAGTTTTGTGCAATACCTGTATAAAGGAAAAAACAAATATTTTGA
GAGGGACGGGTAGCCAAGATTCAGATACCAATGAAGACTATCTGTAGAAAATATATCCAT
CAGCCCTCCGTTGACGCCACACAAAAATTTACCTTCTACGACAAATCAAATTTATTTTAT
TTTTTCACCTCAGTATACCCTTATCACGTACCTTCTAAATTATCTGCATCATATATTCTA
ATCTTTGTCTCCTCAACAGATCTTACCTTCAACTCTTCTCTCCACTAAGATTTTAACCAA
TTCCGCACGTTTTTGGGTGTGATCCATCATTTTGAATCTTTGTTCTGTAAGACCTTTCCA
CAAGCAAACTTCCTTGCACATCATTTTTTATTTATTTTTTATTTTTTTAAAGAAAAAATA
TTAATTTTGTTCCATATCTGCCTACTTAATTTTCAGAATTATTCTGTAACACCACATTTA
AAATGCCTCAATTCTTTTCTTTTCTGCTCCACTAACATAAATTGCTGCGCTACACAAATA
TTGTTCTAAAAAGTTTTTTCTAAGTACTAGGTATTTTAAACTAAAGCATTTCTATTTCTC
GTGATGGCTCCTTTCGCTAGAGTTATTCTGCTGTTAACATAATCCCTCCTCCGCCATCAG
TTGTAATTTTACTTCCTCAGTAACACGGTTCATTTATTTTTCATATTTCATCCAATTCTA
TTTCTTTATATTAAATATACAGTTATTAATTTTATCCATAATAACTGGATTTTATTCCAT
TGTTTATGATTCATTTCTTCACTTTTGTGTTACTTCAGTATATACTTAGTATAAAAGTTT
CCTTCAGTATTTTGTTCATGCTAATAAGTAACTCCTCAGCAACCTCAATCTGATCTGCTA
ACAGAACAATGTCATCAGAAACCCTTTGGTCCCGATTTTTTCTCCTTGAACATTTATGAC
ATATCTAAATTTTCCTTTTACTTCTTTTATTGCTTCTTCTGCATACAAAAATGAAAAGGA
TAGACTACAACTTTGTGTTACAGCCTTTTGTAACTGATGCATATCTCACATGATGTTCCT
CCCTTATTATACCCACTCGATTCTTGTGCAAATCATAAAGTAATCTCTTATCTCGATATT
TTTGACATGATATCTTCAAAATTTTGAACATCTTGTGGCACATAACATTATCTAAATATT
TTTCTAAATCAACAAATGTTAAAAAGTTATCTTTGTTTTCCTTGATCCACCCTTCATGTA
TTAATCTTAATGTCGGAATTACTTCTCTTGAACCGCGGTTTTTGGTTAATTCAAACTATT
CTTCACCTGCTATCTCTTCTAAACTCCTTTCTATTCTTTTGAATCTGAATCTAGTCAGAA
ATTTTAAAGCATGTGAAGTTAAACTTATATTGTGATGTTTATCACATTTGTCAGCTGGAG
TTTTGTTTGGAAGCGTGAAGATGACGCTTTTATTTAAAACTGTTGTTATTTCTCCTCTTT
TATATCAGTTTGAATAGTCTTTGCATTCCATCTTTTCCTAGTGATTTCATAAGTTCTGCA
AGAATCTCATCAATTCCAATCGCCCTATTTGATTTCAAATATTTCTAAGTCGTGTCAAAT
TCTATTCATAAAACATCGTCTTCTTTTTCTAGTACACTATTTCTCTACGTATTCCTTCCG
AAGGTTGACTCTATTTTCTGAGCATAGCAGAGGAGCAGGATTAATGTTGATACGTCTTTT
CTTGATTTCTCCAAAATTCTGCCATGTCTACTTCACCTGCGACCATTAATTTTTCTACTT
CTTGTAGCCACTTTTCTTTTGCTTTCTTGCAATTCCTGTTTATTTTATTTCTAAAATGTC
TATACTAGTCTCTTTTTGCTTCATTTTTAGATGTTTTGTGCCTTCTCATCTGGTCCTTCA
ACTCCCGGAGATTTTCTGTGATCCAAAATATTCGGGCTGTATTTCTTTCTATTGCCCAAC
GTTTCTTTTGCCAGCTTTCTATTCAGTGCATTCGATTCGCCTTCAGTGGAAGTCACTTGA
GAATTAGGTACGTTTCCACTGAGGCAACTTCGGGCAACATGTGGCATGCGGCAATGATGC
ATGCGACAAGGAGTATTACAAGCGAAGCAACACGCTGCGACATGTAGCTAGCAACAATGA
CGCATGCCACATGTTGGGCCATGTTGCCAGTCGTATGGGCCACTGTGCAACAAAAATATA
GCGTGTCGCACGATGTTGCCTGTATCCAACTGGCTGTGGATTAGTGCGACAGAAAACGGG
TGACATGGAGTGGAACATGCAGGATTTGTAGCGGTATGTGCCGGTGGGGAGGTAAGGGTG
AAAACCTTTTACTTCTTTTTATAATTCAAAGAAACTCTAGGCTGCTAATTTATTGGGTAC
TCATAACGGCGTACAGGTGAGGCTTATTTATCGTTAACATTGACACATTGAAATATGATA
AAAAGAACTATGCAAAGCCTCTTCCGACAATTGCCAACATATTAACAAATAAACAAAGCA
TTAAAACACAACCACTTTTAAAATTATTCTTGAAACAAACTCCCAATGTTAATTGGCAAG
CAAGAAAGCTTCACACTTGATTTTTTTAAAAGAAAGTTCCCTTCACAATGATAGGGAACC
ATAAATCAAATACAGTATTGACATTAACTGTATCCGATCTCAAACGCCGGGCGCCAGGAT
AATTTAAATTATCCACCAAGTGTGGCTTTAAGAAAGTCTCCCCAGCTAGCTCAATATTTG
GGGGTGCGAGAACTCCTAATCATTCAGTGGTCGTTACAGGGCTGTAATCAATGACCGAAT
AAAAGTACCACACTGCACTGTAGAATTATTACCGTGACGGCGATGTATTTCCCGCAACGG
CGGAATTACTATAGCCCCTTGGCTATAGCGGACAATGCACCACGTCCGTCAGCAAGCGTA
CTGGATGCGTGCACAGCGACCTCACTGTACAAGACACGCTTATCGACCCTCAGGTTCGAT
GCCAAGACAGAGCGATCTCCAGCTTCGGAAGATCCGCTCCTTCCAGTCTGAAGGCTCGGA
GTCAAGTCCCCTCCAGCGTCCGCAGGAAAAAGCCTCCTCCCGTCGCTCGTGGTTTATATA
GAGCAAACATACACCAGCATTACAAAATGCAAAGGAAAGTCTCTCTCGATTCGTCCTGCC
GTTCTCAAGTTCCTATACGATAGGCGAACATTGTCTTTCTCGATTCGTGTGACCTCGGGA
TAGCCTCGGACTTATTCGTCACCTGTGACCTCGAAACTGCCCGTTCGGAGCATTCACCCC
AGTGTACAGTTTCCCCGGAGCCAAGGGATTATACGCTTGACCAAATGCGTGAGAAAGGGT
AGCTAGTGTCCATTGTCCCTGGCCGCCGCCGGACTGTCGCGACAATCTGACGCGTCTAGC
TCAGGTCCCACAAACACTGACAATCCTCTCCGATAATTCCTTTCTCATTCTTTTTATATA
TAAAAATATACAAAATATTATATATAAAAATATACGGAATGACCCATATTTGGTCATTCT
GCTACAGATTCAACGTTATTATTGAAGTCTACCATACTCCACGGAAGATGTGGAACAACA
GCAGTGTTTAATACAAAAACAGGAATGTGAAAAGCATCAAATTACTTGCTAATAATAATT
AAAAAAAATCAAGAATTTGAGGTCCAATTTTGAGCGGTAACATAAAAGGACTACTACACC
GATGAGCAGCTCATCTCCGAAAGAGAAGTGATTTGCTTATAATTTCCTGACATACATAAT
AAAAAATTTACAAAAGGATTTACGTATTATTAATGTAGGCTATATTTATAGCTTGTATAC
AAAAATGTTTCCCAATTTAGATTCTATAAAGCATAAATTAAATTTATCTTGAGTTGACCA
TTCACTTTTCATAGTTGTGTGTGATAGTGAGAAATCAGGTAATACAAGAACGTAGAGTTT
GTGTTTTGTTTCTTTGTATATCTTGCCAAGATGCTTTTCAATCTTTTGTCACAAAATACC
TAGCGAATTCATCCCAGAGGCCTTTTGCATTTTCATCTGATTTTAACCATACCTGTGTCA
TCTATTACCGTCCTCCATGAGCCTGGAATGACAGTTCCATCTTGAGTATCAATATCTATG
GTTCCATGAAGAACTCTTGAGTTATTTATTTTCTTTGAAAAAAAAATGCGTATATATACA
TACCCAGATGTGATAGTTTCTGCGTTTTCAACATTTATCATTGAAGTTTTTCGAAACAAG
CGAAAAACTGATAATAATCCAAAAGTATTTACCACCTCTCTTCGTGTGCCTTCTTGTTTG
TAATTGTATATTCTATTCCTAGAATCTTTTTCTTGACGTCTGAATAACGCTTCATAATGT
GTGCGTGTAGGGGACATGCGTCTTCTAAACGTAAGGAGATAACAATTTACTTCCAGGAAG
AGCTTATAAGAGTCAGAAATACGAGTTCATTTATCACTAAAAAATAGTAAAATAAATTTT
GGCGAAACAATACTCCGTGTGAAATCCTCATTTGCCAAGCAATATTGGCATACAAAAAAC
AATAGTTAGCATCTCAATCAAAACACCACCAAGGCGTATTAAGTTTTGTTTCATTTATTG
CTATTTGCGAGGATCGATTAAGCAGCAGCTGCCACTGCTTCAGATGACATGACGCAAGCT
GCTGGCAAACAGACAGCTGGCCGAATAGCTTGAAATGTTACAAGCGACGGCGACAAGTAG
CAAGTGACAACTGGCAGCAAATTCTCGGGCGACATTCGACATAGTATGATGACGCATGGC
GACATGTAGCAACAAAATAACGCGTGCAGCATGCTACATGTTGCTCGTTGTTGCCTCAGT
GGAAACGCGCCTTTAGACACACGTCTCATGTTTCAGTCGTGTTGAGGTTAGTAATAACTA
AAGCAGTGCACCGTTACCAGCTTCAGATGTTATGAGGGAGCTACAGACGTTCAGATAAAT
AAATCCATAAAGATACCGACGTTTATAGACGATGTATGGACCACGCAGCTATTATAGCTA
TTTCAAGTGTCGAGCACGTAGTCGGTAAGCAGAGATGTGCCTTTTACTCAACACCTCGTG
GGACAGAGGCAGATCACGCCTTGTGCCGTAATGTGGCAGCAGACAGCAATGCGACTCGTT
ACGGTAGTGACCAGGTACCTGGCGTGGTTTTTTTCTTTTCTGTGTTAAATGATCAGCCGC
CGCAGGTAGCGTGGCTCCACTCGGCACTTTTATCGGGAACGCTTTCCTGCCGCCAAGACA
AGCCAATTAGCGGCCAATTAGGCTCCGGCCGCTGCGTGCGCAGGCTTCACGACAGGCGGG
CAGCCAACTCTGCAACACACACCAGAGCACTCGTCTCAAGGAGAGGCTGAATACGCCATG
TCAGGTCGAAATCTAATTCTGTTGCGATAGCCAGACGTGATTTCTAATTACACTGCTGTG
TGTTTCTCTTTCTTTTTCAATCCTTTCATTTGGCGACAGTAGGAATATTTTATTTAGCGT
TACAGTTACGACAGTGTCCGCTGTCACTTAATCTCATGCGACACAGTAAGTAATCGTTAC
ATCATTTTCAGTTAGTTCGCGCAACGCGTTACGTTTTATATGCTTGTAGGCCTATGTGTA
ATTTTGAGTGGATGTGTTTCATCATTATGCCTAATCTTTTCAAAAATGTTAATTCTTAAA
ACGCTTAATGCTCACTGAACATCACGTGAGCACCTCGGAAGATACATTTGCATCCTGACG
AGCCGCTGTTATTACACTCTGACAAACCCACCAGTATTTTTAGTTGCTTTTGTCTGTTTA
TTGCAATTTCGTTTGTTTAGGAATATAACTTGGACAAACTTCCTACTTTCGAATCCGTCC
ACTCGAATGATAAAGAAACATCAAAAAAGTCCACTCAAAATAAAATAATTAAAAGTACAA
GGGAATACACGTTAAATAATGTTTTTAATAGGCACATCATTTTGATTACGTGAACATAGT
TATTGGTATTTGTAAGTTTTAGAGACTGTGTGTCGCGTTGGAAAAGAAAATATAAACACT
TACACCAAGAAAGATAAATACTTTATCTGTTTTAAAGAGGATTACTTTGAACTGGGATAA
TGTGTCCGAAAGAAGTGCCACCTCCCATAGATGGAGACTACTGAATAAAAATCTTGAGGA
ACTTTACTTTAATTTAAAAGAAATAATATAGAATGGTTTAAATAAATTTGTTCCTAAGAA
GATGATTAAGGTTAGGAAGAACCTTACGTTGTTCAATAGGGAAGTTAAGCGATTGCTCAG
AAAGCAAAGGCGTTTCGGGGGACTCGTCTAATCGCGCTAAATTACTCCAGTTACGAGTGG
AAGTGCGTAAGGCAATACGTGATGCGTTTAAAGAATTCCAAGCCAGGAATTTATCCGAAG
ATCTGATTTCTGATCCAAAAAAGTTCTGGTCGTATGTCAAATTATTAAGAGGCTCTCGTA
AGGTTATGCCTTCACTGATTAAGGAAAATAGGGATTTATCCGAAACTAGCGTAGAGAAAG
CAGAATTCTTGAATAATACATTTGAAAAAGCTTTCACGACAGAAAACTCAGAGGAGATTC
CGACATTTGCCAATCGTACCAATAAAATTATTAATGATCTCAATCTTGATGTCGAGGGAA
TAACTAAACTGCTTATGAATGTAAAAACCAATAAGGCTCCCGCACCAGACGGTATTCCTA
CATGATTCTACTCCAGATACGCAAAGGAAATTGCACCGTATTTGATGAAATTATATACCA
CCTTCTTGGATCAAGAAAAAATACCAGCCGAATGGAAGACCGCCATCGTAATTCCAGTGT
TTAAGAATGGGAATGTTAATGATCCCCAAAGTTATAGGCCGATCTCGTTAACATCAATTT
TTTGTAGGATTTTCGAACACATCATCTATTCAAATGTCATGCGATTTTTGGTTGAAAGTG
AGCTTTTAAATCCAAATCAACAAGGATTCAGAAAAGGCCGATACTGCGAAACACAACTTG
CGCTTTTAATTCACGACTTGTGCCGTATTATAGATGGGCAATCCCAGGTTGACTTAGTTC
TATTAGATTTTATAAAAGCTTCAGACACTGTGCCTCACACTCGGTTACTTAGGAAACTTC
GTGATTACGGCATATCTAGACAAATATGCTACTGGGTTGCAGGCTTTCTGAAGAGCAGAA
CACAGTGTGAAGTCCCCGACGGTGAGAGTTCATCACATATCGAGGTGAGGTCCACGTTTC
CCCAGGGAAGCGTGATAGGGCCTCTGTTGTTTCTCATATACATTAATGATATGTTTGACA
TAATAAGGGGTTGAAAAGATTATTTGCTCTTATTTATCGTGAAATCATAAAATAATTGTT
TAAATAAACAACATAAAAACCGCCTTAAAAAAAAAGCACTAAAAATTTTAAAATAAGTTT
ACACCTTATAAAATTTCACACTTTTCGCAGGCGTCATTATTGAAAATTGCACTTACTTGT
TTACTTTCGGGTTTGCGTTGCGATTTATTTGCTGATAATGCCAACGTTTCGGCCCCAACC
TGGAGCCTTCGTCAGGGCTTCTATCTATTTCGCCGAATAGTGCTTTTTTTGATAGACTTG
ACAATTAATTCACTGTTTATTATCACAGGCAAAGATGATTTTGATTATCCGCCAAAGAAT
ATTTTCTGTTCCAAAGAGGTTTCTGTATTACGGAGCGATCTTGTAGTTGTTACGTGTTCA
TTTGCTAACACACACTTCCACATTTGGCTTAAACCATAGCCGCCGTCTCTGTTGAAATTG
TTCGGATTTTTGTAAATTTCGATGGATTCCCTTATTTTCCTTTCTAAAAAATCCTTTGGC
TTTGCTATGATCGCAGTTTTATCCCACTGAATTTTGTGGCATCCTTCTACATGATGTTCC
GCCACTGCCGATTTCGTGGTTTGTTCTAGTCTCGAGTGACGAAGATGTTCTTTCACCCTA
ACGGAGACTGCGCGGCATGTCTCACCTATGTACACCTGACCACAATCGCAGGGAATCTTA
GGCCTATACACACCACTCGATTGTAATGGTGATCTACAGTCTTTCGCTGACCTTAAAATG
CTTCTAACCTTGTTTGTACTGGTGAAGATAGGTAGGACATTGATTTTGGCCAGCACTTTA
CCTATCCTCTCCGTGACTCCCTTTACATATTGGAGAAGAGCCTTCTTCTTTTGTTTCATT
TCTTTTTTGTGGTCGTCCTTAAGCTGTCTGCGTCTCAAAGCACGGGCTATCATCTGA
>VvP24XY-615531#RC/Helitron_945-3739 [forward] 2795 bps; scores=8:7 Multi_5'_ends:
TCACATATTATTATAATCTGAAAAAGGCAGCCAAACACTTAATAAGCACAAAACATTCTC
CATCTGGCTATCCACATCCTCACTTTCATTTTGACTCCTCGTCTTCTTGCATCTGAATAA
TCTGTATCTTAGTCAGTGTCGGAGCCTTCTGGGTACACGCCCACACTTTCTGCGTCGACG
TCCCCGTCTTCTTTATCTGACGTCCACTCTGATGGGCTCGAATCTACGATCAAATTGCGA
TCTCTGGGTTCGAACAGCACCTTCAGGCTTGGCATCTGCTCCTGCAGTCTCTTCCGTACA
CTCTCATCCACATTGCAGCTCTTCAAACTCAGGACCCTGCAGGCAAACACACATGTTATT
GTCTCCTGTAATTGCAATCATCCAATACTCCCCTGAAGAAATTAGCAAAATGAAAAACAA
GTACAGTACAACTCCAATTATCCGAATCGATTGGGACCGGACCCTATTCGGATAATCGAA
AATTCGGATAATTGGGTCTATTTTAATTATTTACTGTATGTATGTTGAAAATGGGAGAAA
AAACTATATTTAAAGGAAAAGACCTTTTAATTTATTGAATGAAAACGCAACACTTTTACT
CGTTAAGTGTAGTTAAAAGTGCTGTACGTTAGTTAGTGCAGTATGTAAGTATCGTACTGT
AAATAGAAGTCATTGCTTGCTTAACATCCCGGTCATAGTAAGTTGTTTGACTGTATTCAT
CTGTTTTCTAGCAGCAAAGTCGCTCATCCGCTTGACAGTGAGAAGTTTCATGTGGTATGT
AGGCAGAATCATTATTTTTTGAATCGCAGTACATTTTCGTTTAATTAAAAAAGCGATTCT
GATAATTGGATTTCTACTGTACTGTATAAACGTATGTAATGAAAGCTATTGGTCAATTTA
CATTTATATCCTATATACAAAACTACACAGGGACTATTGTTTATATTATATGATAGATGG
ACAACACATCAACAGGAGATGTGAAGAAAATAGTGATTGAATCTCCGAGGATTAGACCAT
TTGGCAACAGTAGAATGTGATGATTTTTGGCTGAGATGAAAGAGCAATTGACAGATGACT
GGTAAATTTCAGTTGATTGGGAGAAGGGATTATGAGGATTTGTTTCAACAGGGAACAGTA
AGAGAAGGAGGTAAATCAGGTGGGATTAATTATACAATGGAGTAGATATAATTCAGTAAG
ATAATTACAAGAACACAATTATAAAATTAAGAGTTTGTGCCATTTTGATCTAAAGATATA
ATGTCTGGTTAGAAACAGTGAACTTTAGGATCTTTCAAAATCCTGCAGTCTCATAAGGTT
AAAGACCAACAATGAAAGTGGTTGTGGTTTACAACCATTTGACTGATAAATTACAGCTTA
CAATGAGAGCTTTGTTCAAAAGTGTTTCCGTAAACCATCTTATTATTGATTCTTAAGACT
TCTGTGGCCGTCTTTGTACACGATTTAAAGCTTTACGGGCTATACCGCGTCATTTATTAG
ATTATCTAAGCTTTCGGCTGTTCTACTCCAATTCAAGGCAGAACAATAACAACATACTCA
CATTCCGCAACTTCCCAATACAGTGGTGAATCTCACGGATGAAGAACTAGATAAAGCAAC
TATATCTTTGCTAATGAAAGGTCTTAATTTTGCCCCCGTTCCCACACATCTGCCAACTTT
AGATATCATAGCGGGCGTTGAGAGTGCCATTGTGGGGTTAGAAACCGATCAGGCAAATAA
CATCCAGCAAGAGACAGCTCGCATTCTTGCCCGTGCAAAACTGCCACGCAGGAATCTGTC
TAGGGAAGAAAGATCAGCCTTGCAGGTATTACAGCAATGTGACGATATCGTGGTTCTCCC
AGCTGACAAGGGGTGTGCGGCCGTAGAAATGAAAGCGCAGGACTACCACAGTAAAATTAC
GACCTTGTTGGCAGAGAACACTTATTCAAAGTTAAGCAGAAACCCACTGCAGAAGATTAG
GACAGAGGTGGCCCAAAGAGTTATCACATCAAAAGCGATTGAGCAGGAGGACAAGATACG
TCTAAAAAGAGGCAACTGCACGATGCCCAGGTTCTATGGATAGCCCAAAGTGCACAAAAG
GTAGGTTCCCTTACGTCCGAATGTGAGCGCGGTAAACTCGCCTATACATCCACTTGCGCG
TTATGTTGCCATAAAACTCAAACATCTTACTGGAGATATAGGGTCAGCTGTAAAGAACTC
AGTTCATTTTATACAAATAATTGATGATCTGACAATAGAAAAGACTGACATCATGGTGAG
TTTTGATGTTGTTTCATTATTCACTAATGTGCCGGTAGACGAAGCCATTGCTGTAATACG
TGTTAAACTTCTTGCACAAGGAAAGTCTACTGAGTGGGCTGACCTGACAGAGTTCTGCCT
TAAGTCAACTGTGTTCCAATATGGTGGTGAACTTTATGCTCAAGTTGAAGGTGCGGCCAT
GGGCTCACCACTTTCACCTGTAGCTACCAAAATATTTATGGAAGCATTCGAAATGGAGGT
CCTTAACCATGCGCGCCTAAAACTGAAAATATGGATCCGGTATGTGGATGATACCTATGT
CATTTGACCTCATGGGAAGGAGAATTTGCAGGAGTTACTACACCACCTGAATAGTACCCA
TCCAAGAATCCAATTCACGATGGAAGTGGAATAAAATGCACAACTGCCATTCCTCGAGGT
TCAAAAGCAAGGTGATTGACATTTGGGTCATACGGTGTACCGCAAGGCGACCCACACCAA
TAGATATCTGCACGCCATGTCGCACCATCACCTGG
>VvP24XY-618094#RC/Helitron_5519-17088 [forward] 11570 bps; scores=7:9 Multi_5'_ends:
TCGTGTATATATATATATTTTTTTAATTGCTTTACGTCTCGCAACAGCTAGGTCTTTAGA
GACGGGAAAGGATGGAGGCAAGGAATTGGAAGGAATTCGGCCATGACCTTTTTAAGGAAG
CATCCCGGCATTTGCCTGGAGTGATGATCGTGTATAAAAGTCAAAGCAATTCATCGTTCA
TCTCTGAAGACTTTTGCTCATAGCTGTAGCTTTGTATTCTCATTTAAATATGGATATTAT
GCTGGATGGTTCTTCAGTAAACTGACTCACCCTAACGATGATTTGAACACTGGAAGTTGT
ATCCACAGCCAGTTGTTGTGCTTACTTATTTCTTCGAGCAAATCTGTATTTCACAGCATA
TGTTAGTAAAGCATTTTAAATTAATTCATGATATTAGTTTGAACAAGATCGTGAAGTAGA
TGTCAAAAATATGCTGCTGAACTGAAATTATCTTCATAAAGCTCTATAATCAGGTACAGT
AATGTAGAGTTGAAATGAAAACCGGGGTTAGTGCCAAAAAAAAAAGTATTCATCAAAATC
TGTACTAAGTGGCAAGCCCAGTACTCCATAAAGTGGGCTATGTAGAATAGCCATTGTTAG
CAGTTCAAATTCCCAGTACAAAAATGCGCAAGTATTAAGTCCAACGATTAGGGTATTGAA
ATCCGGGCTAAGTGGTTTTGAGATTATGTTTGGATGGTTATGTGCAGTTGTGAGTAGTTG
TCATAGCTTTTTTATTCAAAATTAGTTCTATAGAGTTTGTAACGTTCTGACCTCATTAAC
TAAATGAAAAGTAATTAATCTAATTATGTTATTAATTTTTATCATGAAGGTAGAACTTTA
GTGAATATTTGGTATGAAATATTATCAGTGTTTTATTAAAATTAATGATAATTTTTATAT
AACAACAATTAATTAAAATCAATCAACTGTTCTTCTGCGAGCGCCAGGGTATTTTACATA
AAATACACAAAATTACTCAGTGAAATATTCAATATTTTAAGTGTTCACTTGTCAAATGAT
TGTTTGCTTCGGACAATGAGAGTTCTTATCTGCAGGGTCGTAGTTGGGCAGTGCTATGAA
CTTGCACTTGTAGCTATCACAATGTCGTTCATATGGCGAATTATAATTACCGAATTTGAT
GTCGGCCACACACACTGGTTGAAGTTTTCTGCTCTGCTACGGACCAGTGTGGCACAGTTC
CTCAGGACGTCCTTTCCCTGAGCACATCTGCTCAAACAAAATAGCTGATGTCCCGTTCCA
GGCAGCACAGTCCCATTAACGCACAGTGCACATCGACCGATCGTGAATGCCGGCCAGCAC
CGAATAGCACTTCTCTCCTCTCGTTCGTGGTGCCACATGAAAAACAGAAATTTCCGCAGA
TCACCCTGTTTGTCTACCTGGCACCCACAAATCTCCCCTCCATTAGGCCCGCACTCTTCT
CCCTCGCTAATTCTAGGAACCGGCCTGCTGGAATTCCTGACCAACCGCTTAGCACCCACA
ACCTAACTAAAATATTCTCCATTTAAAAAAAAAAAAAAAAAAAAAAAAACATATAGTTTA
TTAATGTAACTAGTGGTACCGAGCGGGGCGGTGTAACGGTTAGCGTTCTCGCCTCGCATT
CGGGAGGACGGCGGTTCGAATCCCCGTCCGGGCATCCAGATTTGGGTTTCCCATGGTTTC
CCCAAATCACTCCAGGCAAATGCCGGGATGCTTCCTTCAAAAGGCCATGGCCGAATTCCT
TCCCATTCCTTGCCCCCATCCTTTCCCGTCTCTAAAGACCTCGATGTTAAAAAGAGACGT
AAAGCAGTTACAAAAAAAAAAAAAAAGTAACTAGTGGTCACAAGACGCGTTCGTTACAAG
TTTTTAGAAATTAATGAGAAGAAGAAGTGTAAGTTCTCAGAATTTCATCTTGGCACTACA
ATACCAGAGGGGAATGGTGATAAAACATTTCCCTAAGCTGAAGTCCCAAATGGCCCTTAA
GGAAACCTGTTGTAGCCTACTTGCGACTTGTTAAAGTGTAAATTGCTTAATGAATCCATG
AACAGGAATGAAAACAAAAAGTCATTGGATTTGCATCATCGCAAAGCGGAACGATGTCGC
TTTGTCATGAAGTATGACCATGAACAATCTCAAAGTCCAAACAGTGACACATGCACTATT
TCTGTGGACCTGCAACAACTCTTCTCACTACACACTCTTACCCATCTCACAAATGCACTT
ACCTTCGGCAGTTGTCTTGCTACAATTTGGGTGTGCATGTAAGAGACGACAACAAGGTAT
TCATTTTCGTGTGTCATGAGGGTTTAAGTGGAAGAAATGGTAACGAAATAGCCTCATGTT
TAGTGAAGAGTTCTAGACTAACACATAAGAGAAAACTTGTGGTGTGGAGCGACAATTGTG
TGGGCCAGAACAAAAACAAGATTCTCCTGTTCTTGTGGATTTAGCTTGTGTGTAGAAACG
TTTTTGATAAGATTGAACGCAAGTATCTTGTATCTGGCCACTCGTACCTCTCTTGTGATA
GAGAATTTGCACAAATCGAGAAAAGGAAGAAAGTAGAGAGGTGTGAGGTTCAAATTGATT
GTAACTACTCGCCACAAAAATCCTTTCGTGGTAACTCGGATGGAAAAAGATTTTTTAAAA
AATGCAACTTTATTTTGTCTCAACAAAAATAAACTCTAAATTAATAAATTGCATTGGATA
AAGATAACAAAAAAAAAAAAAAAAAATCCGAGTGAAATTGGAGTTAAGAAATCATTCAGT
CATCTAAAAGCTTGGACAAAAATAATTTTTATTAAAATAGGAATAGAGGTAGACGATAGT
AATAGCAAACTGAAGCCTTTAAAAATTACAAACAAAATAAAAATGAAAAAAGGAGGACCT
GAAAAAACTGATTGAGTGTCTTAAGGAAGATAACGAAGATATTTACAAAGAGTTAACTGA
TTAACCTTGTATAACAATGTTCTTAAACTTGTAAAAAGTAGGTCTGATAGAAATCCTGTT
CTTGTTACAAATGTATTCTACACTGTGTTTGAATAAACTTTTACGTTTTGTATTATAACC
ATAGTCTACATTTATGATTTCACTCCAATGCTATAAAATTTTTCTTAAAACTTGATATTT
ACTAACGCTGCACTTAACACGTTATTTGGGTTTGAAGGGTTGGACTGAGCCCGATTTTAT
TTCTGTACCTTTCTCATCTTTTAGACTTTACATTTTCCTATGTAAATCCTGTTGGACAAT
AAAAAAAAGGCCTATTATAAGTTTAGCAATATACATTACAGCTAAAAAAAAGCGGCACTA
GAAAATTGTAGTAGGTTTTGATTTTAAACTTTATTTGTTTTCTAACATTTTTGGTTTTGT
CACTTAGCCTGGTTTTCATTTCGACTCTACAGTTTATTTAACACCAAATTTTCTGTTTCT
GTAATCGCAAAGTGTGTACTTTGTTAGAAAATTCATATAAGCAGAAATGACATTTGCAAG
CTGTCGGCAGTTATTAAGAATTTTTAATTGTTATTATTCGTTAATATTTTTATCTGTACT
GCAAGTTGGCTCTTATACCTTGAGGTCTGTAAATTTCATTTTCACTATGAAGAAAAAGAA
ACATGTGAGACATATCCGTCACGTTATTTCTTGCTGCTTCTTAAAACAGAATAACAACAC
CCGTTTGTTTGATCATACTCGCATAGCTATGCTGAGGAATACTTCACTGAAGACTCTATG
TTTCGTGTCAATATTGGTGGTACAGTCATTATATTGGTATGTTGTTTTGAGGTACGAATA
ATATGCTGTTGATCCCAAGTCGAAACAGTTCACCAGAGCTAAAACATCTCCGCGCGTCAC
TGACAAACATCATGACCAAACTGTATTTTTATTGATTATACTGTCCGTAAAAAATTGTGA
CACACTCAACACAGTTGAACGCTCAGAGTAGAAACCGTTTCCGGGATCGTCGAAATTTGG
CATGTTTGATAAAACCTTCAAGCCTCACATTCGGGAGGTAGCGGGTTTGAATCTCTGTCC
GGCAGTTCAGATTTTGGTTTTCCATCGTTTTCAGAAATTACTGAAAGCGAATGCAGGGAT
GGTTCCTTAAAAAGGCCATGGCCGAATTCCTTCCCGTTCCTTGCCCCCAACTCCTTTCCC
GCCTCTAATGACCTCAACTTTGGCGAGGCGTAAAGCCATAAGGATTTTTTTTTTTGAATT
TTTAACTAATACACTGTTTCCTGGTTGCTTTCCAATACACAGATACCTTATTTGTGTCTG
TAGTAACAAATATATTACTGACGGGAATAATTTTCATAACTGGACAGGAAAACTTGGCAT
TTATCTACCCAAGAAGAGAAAAATATGGCTGCTGTTCATACCATGACGAAGCTAAACAAG
TCTAAGTTCGATATTTTACATAAAGCCGTCCATTGCCTTCAAGTGACTGCCGTGAACACA
TTTTAATACGACTGTCTTATTAAGATGTGCCTCGTCGTATACCTGGAACATTTACGAACC
AATGAGAGTCGCTGTAGCCGCAAATTAGGCGTGTGTTTGCTTCATCTGGAGGCTTATTAC
GACTGGTATGTGGTTAGGGTAAAGGCTTCTATGGGCTTGACGTTGATTTACGAGCATACA
ACTCGTTGCGTAAGACCGAGGCACAATTTCTCAGTCAGTTATCCTATGTTTATGAATATT
AAAGCCTACACTGAAATTTGTTCTTGTTTACTCATGAACCCTGTCATTACTTTTGTCTGA
CGCAATGGGACACCATATACAAGCAACTTCTACAGATATGCGTACGGGGCCTGGTACCAC
AGATATTTCAACAGTGTTGCAAACAATCACATAGATAAACGTCTATGAATGTAAGGATTT
TTCAACATGTTTCTTCCTGTTTTATGCAGAGAATTGTGTTTTCCCATTTTCTTTCGCATC
GTTAGTGGACTCATTTACTTTAACGCTTGGTTATTCATAGTAGACTACTGGTACAGAGGA
ACGGTTGATTTATTTTTCAATATAATTTTTCATAAGACAAATAGAATTATATGTCTGCAA
GATACCCCTATACATCTAACTGCAACATGCTGATCATGGAGGACGACTATTTTGTTTTTA
TTTTTTTGTGTTTTTTTTTGGAAAGGGGGGAGGGAGAGGAGAGGGAAAGAGAGATCAGGA
AGTTGCAGGTTGACAAATCTGTTGGAATGGGTGGACTTTCAAAAAATGAATTTTTCAGAC
CACTTAATTTTCTCGTCAATTCATTTCTGCCAGCAAGTACTTGATCTTTATAAACGCTCA
ATATTTGTTCCACGAAAATTTCTCATTAATTCTATTCATCTAGTTGGTTGATTAAATTAA
AACGGTATAGCGTTTCAGTTTTAATTACAATTTAAAAGAAAAATATAGCCTTCATCATCT
GTATATTGTGGGCCTCGATTGCAATTGAATATGTTGTTTTTATTTTCCGTACGCGTTTCC
CTTCATTCTCTGGAGCATTTTCAGCTGTTCTCTCTGTTAATTAAATTTGTTCTATATTGC
AATTTACACAAGAATATTATGATATATCCAGATATAAGCTTACAACTTACACATGAAAAT
TATGATATATACAGATATAAGCTCACTTACTATTTTGCATGTTCACATTGGCTTGTAATT
GTACAGTGTTTCAGCATCACTTGTATCTGTAATAGCAATATTTTGCATCACATGTATTTG
TTGCATCTTTGTGATTAATTTCGTGTCACTTTCTCTGCACTAAAGATATTGATTTCTGAT
GGCTTACATTTGTTTAGTGTGTAGTGTATATAGCTGAGCTACAAGTTTATTTATCGTTTG
GCTACTGTTTTTATTCGATGGGTGGCGTGCTTTTTATATATGTCTCTGTGCTTAGTTCGG
AAAACAAAAACAACATATTAAATTGCATTGGCGTGAAAATTATTCATAAAAAATTGATAT
TGCCTTTATCATTCCAAAAGACTGACGCCTTAGCTTTCACTAGTAATAGAACCAGTTCTT
TTGGGTCCATCTTTTTGATTGTTATACCTGTCTTGGTGAGTAATGGTATACGCATGTATG
TACACATGTCTCACCCACAGTTACAAATCAACACGAAAATCTGCTGTTGTTGAAATGTTC
CGAACATCGTTCAGCAGTTTTGGTAGGAATACGTCTTTAAAATCGAAACGGCTGCTATCT
TGTGCAAAACATTTTCATTTGAAATTCTTCACACGAGATGTATCCGACACTTTATTTATA
ATACTCGTTTGCCGTATATGAAACGTATTTGTTGAATGAATTCTGTTTTTGAATTTTTAC
TTTTGTCAGTCATTCAGCAGTTAATTTTTTCATGTGTTGAAAAGATTTGTAGGAGTCCTG
AATAAGTTTTTTGTATTTCGAATGAGTTTATTTTTTCTAAGAATGTGTATTAAAACGTCT
CAATTTTTTCAAGTAAGCTTTATTATAAGTTTTGATAAAATGATCTGAAATATTGGTTAT
GCAAATATGAAAATTTAAACTCAACATGTCCCACAATCCGAACGTTATTAGAGCCTCCTG
AAGGTGTGCCAGACGTAGGATGGCCAAATCTTTAACGAAGATTACGAACCACTGAGCCTC
CTTGCATTGTTCCAACGAACGAAGCTACGCAGCTATACCAACCGAAAAATAATTTCCTTT
GCTTACGACATCATACTCTATGATTTATCAGCCTTTCATTCAACTAGCACTATTTTCAGT
GGTGATACACGAAAAATCTGAATCGTGTGTTTATGGAACGCAGATATGATACATAACACC
GATTTTTTATTTTCTCAGCATACTATAATTAACTGGAAGTAGTTTATTCAAACAGTATTT
CAATTTCGATTTTTTCCACGTAACCTTCACACTTCAGGACCATTCTACACATATTTCGAA
TAGGTTCTCCATTAAACTGTATCTTATGGCCACCATTATAATAAACCAAATTGCAGCCTA
ACAATTTATAACTTCCTGTCCGACCGAGGTTCGATCCTCGATTAATCAGCCTGAAAGTAC
CGAAGGACACATGAGATCCACTAACATGGGAGACAGTTAGACTTATAAAGACGCATTTCG
ATCTACCGTAAATATGCTGAAATATACGTCCCTTTATTTCTGTAGTATCATTCGTTCTTT
CAAATGAGCATTTGTATCTTGCGATACTCACACACGAAAATTCCAGTTGACGTTAAATAT
CAGAGATATTAGATGCGAATCAGCGAACGGCAAAGTTGTCATCTCGGTAGTACTCCCGGT
CGAGTCCAGTTACCACCAAACTTGATATTTTTTTTTTCTCTCAACAGATCATTGTTTCCT
TTTTGTTGGGGAGGTGACAGGAATTACAAATGCTTGTAAGCATTAGGTTTGATCTAATCT
CGTCATTCTTTATGTGGTCAAGTCTAGTTTTCTGGAGGGCCATTCTAAGAAACTTCATTT
CACATGCTTGGATCTTGCTAAGGTCCCTTGATGTTAGTGTGCATGTTTCCAAAGCATATG
TGAAAATAGGAATGAGATATGATTTGTACAAGACAATTTTTGTTCTTCTGGGAACCTTCA
TGTCCCATAGTAAGCCCCGCACGGTACTGTAGAAGCTGGCTTCTTTGGTTGCTCTATTCA
TTATTTCTAACTCACTTCTACCATTACTAGCAATTATGCTCCCCAGGTAGATGAATTCGT
CAACAACTTGGTGGTCTTGAACAGAAGAGATGAAAGGGCACTTCCTTGTTGTATTCCTTT
CGTTGTACTAATACTAGAGCTAAGGGAATCCATGGAAGAGACATAGGTCATCAAGACTTC
AGTGGGTTGGGCATGTCAAGAGAATGACTAGTATAAAACTACCAAAAACTTATTTGGTAA
AAGAATAGTGGGCAAAAGACCAGTGGGAAGACCAAGAAGAAGATGGACAGACCAACTGAA
GGTGGACGTAGAGAGAAGAGGCTGGAATTGGGAGTACATCACAGACAGAGAAATTTTTCT
GGATAGGAGACAGTGGAAGACGATCGTTTACATCAACCAATGCTCGTAAACCACACTAGG
AATTTTTTCTTTTGTTTCCTAGTTGAGCTCCATTTTTTCTATTATTTAGTCACGCAGGAT
AAATTTCACTTTGTTCTATTTCAGCTGTATAGCTGTACGAATGCAATTGAACAAATCGAC
TGTAATATCTATATGATACGATGTGTTTTGATTAGGAAAATCGTGATAGTGGTGTCACAT
GACCAGAATGACCTGAATGACAAGTCATCAGGACTGCCTATTTAAGGCATATTTTAAAGA
ATCCGGTAACTGGAAAAAGACCAAGAGAAAGACCACAACATACTGAGATGAAGTAAGTAC
AAAAATATCTGACCTTTTCCAGTCCTGAAGATACTGGAAGAGAAGTGGTGGCAAGACATG
AGATTATGTAAGAGGATTATTCATTACCATACCTGATCCGCTGGAGTGAAAAATGATTGA
TGATGTTGATTTTTTTTTTTACTGTCATCAGTCTCTCGACTGGTTTGATGCAGTACTCCA
TTCCTTCCGATCTTGCGCCCTAACCTCTTGATCTCAACATACCCCTTACAACCTGTATCT
TAAATTTTCTGCTTCATATATTCTAATCTTTTGTCTACTTCCATAGTTATTATTTCGAAT
GTTCCCTCCACTGACAAATTAGCCAATCCAGCATGTCTTAAAATGTGACCCAATATCCTG
CCTCTCCTTTCTGTACAACCCTTCCACAAGCTTCTTTTCTCTCCCACCATTTCCCAAACC
TGTTCATTTCGTACTTTATCTGTCCACTTAATTTTCAGCATCCCTCTCTAGCATCACATT
TCAAATGCTTCAATTTTCCTTTTTTTTCTTCTACACCATAAATTGCTGTGCTCCAAAGAT
AGAGTTTTAAAAAAGTCCTTTCTGAGTCTTATATCAGTATTTGAAATTAAAGTTGATATT
TTGCTTAAATTATTATGTCACGAAATACAAGTATGGAAATTACTATTAAAAGAAAAAATT
CCCAATTCTAAAATCGCAGTAAAAACGTAGTATTTATTGAGAAAAAAGAATAAAAAATAT
GTATTTATTTCGAATGGCACAAGGATACAAAAACAGTAACTACATTGAATCACAATAGAT
AGAACCAAACATGGATGTTTCTACAGACTGATGTCCAAAGATTGTAGCTATTCGATTGCT
TCTGTGGTTGCTTCGTGAATCTGATGCACTGTACCACTGAATCTCCTAAGAGGGCATTCC
ATGGCGATGTGGTGAATGGTTTGCTGATGGTTACCGCAGTCACAAGAAGTATTCTCTATC
ATTATCCACTTGTACGTCCAGTAGTGCTTCTACCATGGCCTGTTCTCACTCGGTTCAGTG
CCGTCTAGGTTTTCATAGGTAGGTTGAATCCAGGAGGCTGTCCTGTACGATTTTGGATTA
GCGCATGTTTGTCAGGGTTGGAATTGGTCCACTCAGGGCATTATGCTTCGTTTATATTGA
AGTGATTTTGGACCAGCACTTGGCCAGACTTCTACGTTGAATGTCTAGATTTTAATCTAT
TTGGAGTTTTAAGTGTGCAGCTCTGATGACTTGGAACATGTAGATATCTTATACATTTCT
GCCATTCCTTTTTTAAAGCCGCTTGTCTTCGGAGACTAGGTGAGGGGATGTTAGAGAGTA
CAGGCAGAAATGCTGCAGGTGTAGATTTTTCAGTACCAGATATTGTTTACATTGTGTTGT
TTGATAATTTTTGCGTGACTGCTATTTAGCCCTACTGGACTACAGTATTCAGCAGTTGAG
AATACCAGAGCAAGAGCTGATGTTGTGAAAGCTGCGGAATGTACTCCCCAACCCGTTCCT
GAAAGTTTGTGAAGGATGTTATTTCGAGTTTTGAATTTTGCCGCTGTTTTATGGACATGT
TATTTATACGTCAGTGACCGGTCAAGAACTATACCTAGATACCTTGGATGAGTATTGTAC
CTCAGTAATTTACTCTGAATTTTATTTGAGATCTATAGTGGGCTTGTCTATTGTTTAGGT
GAAAAGGTCTGACCTCTGTCTTATTTATATTCAGTTTCAGTGTTGAAGAACTCATTCAGT
TTGTGAAGGTCACTTACGAGAATTTCTTGGCAGTGTTTGTATATATGCCTGCAGCATATG
ACACAATCTGGAGAAAGGAAATGAATTCCTGAGGATTATCCCGTGCAAAATGATTGCCTC
TCTGTTGAATGACATGCTATGAAATCGAATGATTAAGGTTCAAGCAAATCCTACAGATTA
AAAAACGGGATCTGTCCTTGCTCCACTACTTTTCAACATTTACACCGCAGAATTGCCATC
CATTGCTTTAGGAAGTTTATATACGCTGATAACATAGAATAAAAACTGACGCGGCTAACA
GCTAGAAAAAGCTTTCTTTCAATGTTATCGCCATAAAAACGTACACAGTTATATAAAAAT
TGATGTGTTGAGAAAACAATGACGGAGACAGGATTTGAATCTGAGTTCCTAGCGTATTAT
CCGGGACTCTGGTCAACTTGAACCCGGTGGCAGTCTCTAATTGGTTGCGACGTCTTCAGT
ATTTGACACGCATGGGGATTTTCTGCAGGGGTATATCTCAGAAATTAGGGGCATTTGAGG
AAATGACTGTACCATAGGCGCATGGGAGATTGCCCTCCACGATTCGGACATATCCGTTTA
TGCCAGGACTCCTGGTCCCATAGAAGTTTATATTTTGGTAGTTAAAACAGGCATATGACC
TTATATCTATTCCAACAACACTCTGTGTGTCGTAGTGATTTCATAATTGTATCAAGGTTT
ACAAGTGTCACTACTCGTAACAATTAAAAATGAAAGTGCACATGTAAGGGAGCTTCCATT
AATTACGTGAGGTGTTTTTTTCCGGAATTCCGGACCCCTCCTCCCGCTGGTAAGACTTCG
TGAGATTTGGTCGGACCCCCCTCCCTCCCTCCATCTGGTGAGATTTGGACGAATGGAACT
CGCAGCCTTTTGAATCCGTTTTTTTTTAGGTCTCATGCTCCCAAGGGTGGTTATACCTCC
CCCCTCCCCAAGTCGGTTTTTAACCCCCTAAAATCAACTTTCGCGTCATTTGTAGACCTT
TTTTTTGTTTCTTTTGTCTCTACAATTCTACAAGAATTTCAAAAACTCACGTGAGATTTC
CGTTGACCCCCCTCCCCCTTGGTGAGATCTCGTGAGATTTCGCCGGACCCCCCCCACTAT
TTCACCTCACGTAATTAATGGACGCCCCTTAACACTCAATTACAACCACCTACACCTTAA
GCCGGACAGGAACTGGCTACCCCTGTAACGCTAAGACAGCTCGCTAGGTCCTAAATAGTT
GGGACAGCTTGTCGGTCTGTTGTGCAATAAGTAGAGAGAAAGAATCTCCTCAGAGTAAAG
CTGACTATTTGCGGTGTTGAACATACAGGCTCCATTATGTTGCCGATGCCACCAAATGAA
ATGTGACACTTTAGAATCCTACCTTCGTGGGCCACACTTGACGGAACTCAGAGGATTATC
TTCGGATTCTGGTTTCCTGTACCGCGGCAAGGACCATGAAGCGGTCCTGA
>VvP24XY-621382#RC/Helitron_20309-23658 [forward] 3350 bps; scores=13:11 Multi_5'_ends:
TCTATAATAAAAGTAAGATGAGTGAACATTATTTGGTAGGAAGTATTATTCCCCTGTTTA
TAGAACACATGCATTTTCAAACTTTCACGTACAGGTATTTCAGCCATTTTTAAGATTTTG
TACCTTTCACAGCTGCCATTTCATACATATTTGATTAATTTCCGGGATTTTTCGGCTATG
TGATTCCTTTTTTTTTTGTTTTGACGTTTTAACGACAAACTTGGATCTTTGTTAGAACCT
TTTCTGCCAGCTGTACCTGCGGTGGATTATTCAGAGCAAGAGATTACCAGATTCAGTGTG
AGAAAACCGAAATCCTAGAGGCAATCAAAATAATTTTTACAACGTAACAACTGGGAATCC
ATAGAAATTTTTAAACATCCCAAAAGTTTTAACAAGGATTTGGGATATGTTAGTCTAATT
GCGGAAACGTGCGCGTGTACCTAAATGTAATATGTACATCAATAACACCATCTGTGGGAC
ATTATGCTGAAATACAAAACAATCTGTGGGACATTATGCTGAAATACAAAACAATCGATC
CAAGTTTGCCTATAAACTACGAAGCCTTTTGCACCAGAACCAGCTGGCAGGAGAAACCCT
GGTGAAGAAGCCAGGATAAGACTGAAACTTCGGCAAAAAAAAAGTGACGCCTGGAAAACC
GGAAAAATTTCGGTACTGCAGTCAGTTGAGAGAAAATAGAGGAATTAAATCTTGCCGTTA
ATTGATATGCCAGCATGCGAGTGGTGGGCGTCACCTGGAGACTTGAGGTGGGATGTTTGC
CAGCAAGCGTGCCAAACACGTGCGAATACACACCAACTTCCGTCGAAGGCCACGGGAGGA
CCAGCAGGATACAATGAGTTTGGGCAACTGGAGGTGGTAGCGGCCAAGGTGAAATACAGA
AGCGCGTGAGGTGTAATGCTGTCCCAACAATATTCCATGTAGTAAAGTGGAGAGATTTCT
GAAGGGAAAAAATGTGACACAGATACAGCAGTACAAAATAGGTACAGTAACTGTCAGAAC
TTAGAAATGAGTAATTCTGTTATACAAAAACTAGGCTTATGCTTCTCCACTGAGATAAAT
GAGTGAAGCAATGTCACTTAATATGGAAACTGTTCGTCTTTCTGCGAGCTGAGCAGCAGA
CATGACTGTTCAGTGAAATACTAGGCCTTATGGTTACCAAAGATTCATAATTGTCTTTGG
TTCCTAAAAAGGATCAATGCACCTCAGCCTTAATGAAATTTGTTGAAAGGCCTTTACCTT
TACTCACTTCGCATGTTCGTTATTTCTTGTATGGCAAATCTTCTGAAGTTCTGCTTTGCA
GTTTGCTCGTAATAAGAATTACTAATGGCTAAATGCCAGTGATGTGACAATTGCCACGTG
ATTTATTTATTTATTTATAATTTTTTTTTTTTTTTTGGTCGGAGAATTGTTTTTGTAAAA
GGAAAGAATTGTTGTTTCTAAGCATATAAAGTTCACTTGTTTTATCTTTTGTTTGCGTGT
GATTCTTCAAGTTACTAATCAAACATTGGGGATTGGTGTGTCTGAAACTGTAATGTAGTC
TTCATGGGTTTGCAGCCCGATGGTGTCATAAAGAGACAACGTTTCAAAGGCGTTCTCTGT
CGTCTTTATCAGGTATATTCTGTTCTAGAAATCCAGACATTCACGTTTCTGTAATTCCAA
ATAATAAATGTGTCCTCATTCTTTTGTATGTTTCTCAGAGCACTCTTCACAGAGAACATT
AAAAAATGAAACATTCTAATTAACATGATTACAGCAACATCAGACAAAAACCAGAAATAT
AACGGCAAGGTAAAACTCGAAATTTAAAATCAGACTGGTCACTGTAATTAGCTAGTTAGT
TTTTTTCGTTGCACTATATAATCCACTAAACTATTAAGCTAAATACGAGATAAGCGATAT
GATATGAACACTCATGTTTCTAAGAGATAAATTCTGTTTCATATTTTTATCGAATTTCCA
ATACCACAGGTGCCACCAAACCTTGTACGTTAGTCCGTAAGCTAAGAGATAATGCGATAT
CCTTTCTTACAGAGAAGTTAAAGTTGGCGCAGTAAATTCATAACGCCCGTATCGTCGATT
TTTTTGGGTATTTCACATTAATTTCCGATTACGGACACACTTATGCTTACAACAGATAAA
TGCATCAATTATTTCTTACATAAGAATTTCTGAATTTTTGTTCAAACTGCCAATTATGTC
ATAAGTCATAACTATGCATGATTAACTGAGGGCATTTTTCTTCAAAGACTTAGGAGTCAC
AAAAGTGAATGTAGCAATAAGTGAATGAAGGATTGTGAAAAATGATGGTGAAAATCACCG
ACACACACGATGACTCAGGCGTCAGCCATGGACATATATATCCCTTAAAAACAGCTGACC
TGATAAATTTAACTTGTGCGGTTTTCTCTTTCTTTGTCGGGTGACTGGGCTGTAAAGAAG
CGTTACTGTTTGTGCAGGTGTTTTTGATGTTTTTTTTTATATCATTATTTACGTTGTGAA
TAAATCAAAGGTGATAGAAAGAAAAGGGTGGAACGCGCAACCGGTCCATTTGGGTCAACT
ACACCGTAAGAGACCAAAAGAGCTACAAGTATAACTTCCCCATAGCCGGTCCTGGCAGTG
TAGTGGCTAGCGCTCTAGCTTCGCATTGCAAGGGCCACCGGTTCGAGTCCGGCCTCGGCC
ATGGGTGGTTTCAATAAGTGTTGTGTTCGTCTTGTGGTGTCCTCGCTGTAGTGTCCACAA
TACCATAGTGAAATTCTGATACAGGAGTTGCAACGTAAACAAATTGAAGCTGGCTAAATG
GTCGAAAAGACCGAAGGCTATATTTAAAAAAAAAAAAAAAAAAAAAAAAAAAAAAAAAAA
AAAAAAAAAAAAACAAAACGCTACAGGCACTGTCAAGGTTTTTAGAGAATACGGAGCAGT
ACCTCTCCTACTTTGTCTGCCAACATACAATTGTTAAAATTCCTTGCACTGCTTACAACT
GAATAACTAAATACTGGTATCAGGCGACAAACACGATTATGATGCCGGAAGAACATCAAC
TAACGGGTTGGGTTAGTGAAAGGTCAATTAACGTTGTAAAGTTATTTGTGACACGTTAGT
TTCTGAAGCGTTGTACGAGAATGAACATAGTACTGGAATGCGTGTAGGGACTATGAAGGA
CTTGATACCGCTTCAGTGTTCAAACTGCTATCTCATAAAAATGTTGAATGCGTTTTCGAG
CTGTTTTGCCGAAACATGTCACTGCTGTATTAAGTGATCAGTTATCAAAGTTGAACACGA
AAGAATTGAAATGATTGGAACCTCAAGGCCAGCACGGGTACAACCTCTGA
>VvP24XY-621514#RC/Helitron_10992-26820 [forward] 15829 bps; scores=14:10 Multi_5'_ends:11209:14 11426:14
TCATGTTACTATTAAAACTTTCAGCGGATCTTATATACGGTTTTAACCAACTTTCTGTGC
CTATTACGATATTAGTATCTGTACTACAAATAACTTTTACAAGTTCAGGCTATTTATTAG
ACAGTATGGACATCTATTTCGCTACATGGGAGATACTTACTAACAGCTATAAATACACCA
CCTCCTTGGGAATGCAACCAATCCTTACGGAAAATGTTCATGTTACTATTAAAAATTTCA
GCGGATCTTATATCCGGTTTTAACCAACTTTCTGTGCCTATTACGATATTAGTATCTGTA
CTACAAATAACTTTTACGAGTTCAGGCTATTTATTAGACAGTATGGACATCTATTTCGAT
ACATGGGAGGTACTTACTAACAGCTATAAATACACCACCTCCTTGGGAATGCAACCAATC
CTTACTGAAAATGTTCATGTTACTATTAAAAGTTTCAGCGGATCTTATATCCGGTTTTAA
CCAACTTTCTGTGCTTATTACGATATTAGTATCTGTACTAGAAATAACTTTTACGAGTTC
AGGCTATTTATTACAAACACTTCTGCAGTTAACTACTAGAACTTTTAATGTTCGGGAGTC
TTTTAAGCTACCCCTAACACGCGGTGCTGAATTTGTCTTGGCTGCCCGCAACTGAATTTC
CTCCTCAGGGTCATTCTCCCTCAGCCTAAAAAGCCCCCCAATGCACGCCACACGGCCCCT
GCCACCAGTGTAGCTGATTCCCGTGTGTAGTGCACCCCTGATCTATCCAAGGGATTCCTA
CAAGACTCAACCCCAGGGCGAAGATCAAGGAATCTGCAGCCATGACTATCACAGAAGCGC
CGTAATCTCTGCTTCAGCCCCTCAACACGGCTCTGAACCAGAGGTCCACAGTTAGTCCTA
TCGACAATGCTGCAGATGGATAGCTCACAGCAGAAGTCTTGCGGCCAATGGCCACAGAGT
TCACCCTTTCCGCAAGTCGCCCAAAGGACGAGAGGATAACCTCCGACCCTAGGCGGCAAG
CATCCAGACTCCATATCGGCTGCCCTGAACCTGTAACATAAAAAATATACAGTAATGCCA
AATAAATAAGTTACATAGCAAGCAAATAAAGTAAAACTCACCAATAGCTATCAGACTCCA
GTTCGGTAGGTCCATTGACGGGCATGTCCTGAGGATTCGATGATAGTGTCGGTAGCCCCG
ACTCGGAAGACGCCAAATTCCCGATCGGCAGCACCGTCCATTGTGTAGTTGGCACCGGCA
AGGCTGTAGACTCTGAATATAACTGTTATAATATAAGGGAAAAAATGAGGAGGAAATTAT
ATGTAACGTTAAGGATGTGTACTTACCGCTATTCATTCTCCTCGGTTTTGAGGAAAGCAT
TGTATCCTCCTGCATGTACGTTCTTACACCTACTTTACAGTCCGTATCTATCAGATCCTC
CCAAACACGTTGACGATCTGGGAACAACAACAAAAAATAAAAAAATGAACTATTAATTAC
AATCTAACCACTTGGAATATAACGGTAATGTTAAATACTACACTTACCAACATCCTTGAA
GGACATAAGTTCAGCAAGATCAAATTCTTGAGAAGACATGGCAGTAACATCTGCTTGACT
GTCCGTATTCATAACATATTGACGATCTGGGAACAAAAAGAGAACAATTAATTACAATCT
AACCACTTGGAATATTAAATATTACACTTATCAGTATCATTTAGTTCAGCAAGGCCAAAT
TCTAAGACAATGAGACAGCGGTTGGTCTGTAGCTGCTTATGGACCCCCCCCCCCTCAAAT
AATGGTCGTCCTGGTTCCTGATTGGCTGAGAAAACTGTCGCACAACTCTCTTGGCCCCTG
ATTGGCTGAAATCTGACTTAATGCATCTACTGTAAAACACAGGCTTGAGAGTTTTATCAA
ATCGTGTGGAGCTTCACATCTCAATGACACACTGAATACTATCCTACTACACATCCGCAG
ATTAAAATAATATGGTTAACAACAAGTGAAGAAAAGTAACCCAGACAATGGCATATGCAG
ATAAAAATTTGTTAGCAGGCTAAAGTTAGACTCGGAAAAGAATCACCAATCAATCTACAA
AAACAAATGAAATCCCAACAAAAGTAAATCTTATAAAATATAAGGCCAAGACTAGTGGCC
GTTTAATGATAAAAACGTTTGTGAGATATTTTTCTGAGTAAATTATGCACTCTACAATGA
GTATTATGCATGCCATAATTTTTTAAATTATTTCTCTGGTTTAATAGATCTCTGCTGAGG
AAGGACCTCTGGGATGCAGAACATACCATGGTTAACAAATATATTCATATATACACAAGA
TGAATAATAATCAGAATGAAAAAGTGATTTTAATCATTCAAACTGCGTTAGTTGGTTCGT
GTTCCTTGCTGGGGAAAACATATGCTAGTTACGGCTCCTAGAATAGTATCAAACCTTCCT
TTTCGTAGTTTCTGTAAAACTATGTTCTTTCATCTCAGCACAATGTCTTTACCAGGTTTT
TTTTTCAGTGTTCATTATTACTAAAGAAAACTAAGCATAATTACAGTTCTCGCAATAAAA
AATAAATAAATAAAATGAAAAGTATGACATGGCAACTAATTTTTTGTGACTGAAGTTTTT
GTGGTTTCTGCAACAATTTGATTACCAAGCTAAAAGGTTTAATGTTATGTAATCTACTCT
AAGAGTTGACATCCTCGAAAGAGATGCAACGGCTTGTCACCAAGAGGAGATAGAATTATT
TGTTTTTGTGTATTGGTACGATAACATCCCACATGTGAGTTACAGTTTTTCCTGTTGAGT
ATTCAATGGAATTTTGATAGCAACATGGAATTTAGCAACAATCGCACACCCTGCTGGATA
GACCTCGTAGTTTTTTTAGACCTTTACTACCGTCGAACCCCTCCCCCTTCGTGAGATTTC
ACCGGACCACTCCCGTTATTTCACCTCACGTAATTAATTCACTTCCCCTTTTAGAAATTT
CGCTCAATCGAGCGGAAATGAGGCGATGACCAGGGACAGTAGTGTCGTACTTGTAAAGAG
TAGGGCAAGTAGTAAGGGACGCCCAAAACAATGTCGGTAGTACACCAAAAGAAAGATAAC
AAATTATTGGAAACACGCGGAATCAATTTAATTGTCAGATGATGACCCCAGCATTGGCGA
TTGTCGCCGAAACGTTTCGTTCTCAGGAAAGAAACAATTTCTGGTTGCTGATTCGCCCAC
GCACTTCTGGGGGTAAAATGTTTAAACATTAAGCACAGTTCCTGCCTCTCAAAGGCCACC
TTTGCCAATACTTGCAGTCAGTGTTTGTGAGTGGAGATGTGTTTCACGAATCATTCACTA
CACACAGCCACACCTGAAAGATTTTAGAAGGTTTATTGCCCCCATTTTACGGTGTTTCGG
CAGCACTTCCACCACACTGATATCGCCGCCTCGGGTTCAAATTTCTACACAGCACTGCAA
TTTTCATTTTCTATGTAAACTTTCCATGTCCCTCAAGAAATACACCCATTGTTAGGTATT
TGGTTGTATGTAATAATAACTGGAAGAATCACTTTCCACTTTGATTATTTTTCTTTCAAG
ACATCGACTCTATCCAAAGATATTAAGTGTAAATGAATCGCTAACTGCAGAAAGGCAACA
AGTCCAATTTTTTCCAAAATAGATTTTTTCATTAAAACTGTTCCCAGATACAGTATGCAT
CGTTTACTGTAGAAAGGACACTTGTTAGCCCAATAGAATAGGCATGTCAGTGTAACAGGA
GTTTATTTATTATATTTAAGCCCGCTGTTTATACGTCAGGATGGCTAGGTTAGGCCAGTG
GTTGTGGGCGTTTGCCAGACACTTACTTGGTAACGAATGTGGCTGCTCCTCCCGTCTCTG
GTACTCCGGTCTCGGCTTTAGGCTAGCTTAATAGTCTATTTGCTTTGAGCTTAATATCTC
GGGCTTGACTTCAAGGAAAGAGGCTAAGTGCATAGACAGTTTTATTCTCTCCTAGGCAGG
CTGTTAAAATTATCCAACTGCCACGAGCAAGGTTCCAAGCACTTTGCCAATATGAAAAAG
TGGTGGAGTTACAATGGTTTCGGCTGGCTGGCTGGCTGGCTAGCGAGGGCGCGGCTGGTC
TTCGATTCCCACTCGGTCTTCAGAACAGCATAGTGACTGCGTGGTTACTAACACTTGACC
TCGAGCCTCGGTGGGCCCGCCCTTATATGTCACAAGTTGCGTAGCCTGTCCCCATTCTAC
GGGCAATAACCTGACAGCTAGCATGTTCTGCAGAAACGAAACTAAACCTGGAAAAGTTCC
CTGTCTGCAGTAAACGGTATTAGTGGTGGCGCACGATGCCATGAAGTGGAGGGAGGCAAG
GGGGCAAATGAAGTCTGTACTATGCTAAATAAATACACAGATAATAACGTTGACATAGAT
GTAAGAACGTCACAAATATTTGGAGATAACTGTTCGGGCCGAAATAAAGACAATACTATG
GTGAGAATGATGCTACAACGGTGTGAGATAAAGAGGTTTGATAAAATTAAACTTATTTCC
CCCGTTGGAGGACACTGTTTTATGCCTAACGAATGGCTGGAATGGGATTCACTGGAAGAC
AGGAGAAGGGTTATAAAACAACTGTGTTACTGGGATAATTAATTAATGAAAATGATAGTT
GCTATACACTGATATTTTGACCCACCCAATGGAAGGTTTCGGACATCGTTTAAACTTATT
TTCTACAATGCGGTCGCCACAGTTCGATAGTCGACGTAATGTCAAGCAATTTATCAATCC
TAGGTATAGTTTAAACATTTAATACTGTACGGGGTATTATACCACTGAACACAAACACAG
TCGTTTAATACTGTAGTAAGTTCATTTACACAGATTTGGTTTTAAAGAACACATATACGC
CGACCACCAACTGAAAATAATATTAATCCGAGATTACAGGTCCGCTCGAGTGAAAAGTAC
AATCACTTAGCGTAAATTCAGTTATTAGCATTGTCACTGTTCACACAACAATCACTGTTC
ATTATCCACTTATTATACACTCACCAAATGCAGTTTGTACGACTTGGTCTGTCCGAACGA
GGCGTAAATGACTGCCAATATTCTGTTCCGGCGCGGAAGCGCGAATTGGGAATACATTTT
CACTCGGGAGCATTCCACTACTACACACTTATACGACACTCTCGTTGCCACGCTACCTTC
ATCAGTGACAATCATACACCTACTGCTGCTTCTTATAAAATATATCGATTACCGACATCT
TTGACATAGATGAACTTTAACAGTTCGTTAGCTTATCGCACTGTAATGTTACAGTGTGAA
GAGGGTCATGGGAGTGTACAAGGCAAATATTGGTGATAAGGCGTGGAAAGATATTGGTGT
AAGAATGGAAAGTAATGAATGGAAGGGAAAAGATGACCATGACCACAAGCTGGCACTCGA
TTTCAGGCACAAGGGTGTAGGAAGATTCTCTTTTTTAGGTAAGGGTGTCAGGGATTAGAA
TGTTACCAAGGGAAATGATGCATAATTTACCAAAAACGTCCATTTAATATAAAATTTCTA
GAGGGCAAATGTCGGTGGGTGCAGGAAAGGGGGAAGATGGATGTATAGCGAAACTCTCAC
CGGAGCATGTGCTCCATTGAAATTTCATTAAATATTATATTATAATTATATGGATTTTGG
TATTATTAGAGGAATGCTGAGGAAAGAAGAAAGGTATTACACAGTGGATGAAGCTGTTAC
ACTTACAGAATTCCTCAAACAACCCTAATAAATTTTCAATAGTTTAAATGAAAACTGCTG
ATTTCATTGACTACAGCTCATGGTGGCCTAAATTTTACATGCCTAAGTTTACGATTCATA
TGGCAAAAATTCCCCAAAAGAGATCTTTCAGGATATCCAAATTCTGGGAAATGAGGTTTT
TGACAAACGATCATCACAGTGTTCAATGCAACATGTACATTAGTGGCTTGACAACGGAGA
CTTTTAATCTTCGAAACGTAGTTAAACCATTGGATTTACCTACCAATAAAATCTATACTA
CTGTTGTGCCCATAAATAATACATGAATGGATGAAAAAAGGAAAACTTTGGTTTACATAC
CTGAAGAGAAGATGGAGTTTTGGAATCCCATCATTACATGGCCCACAACAATGGTATCTT
TGGACAAAATTGACAATGAATGACAACTGTAACTTTAGAATGATATACTTACTGTATCTC
TGTACTAATAAAATGAATTTTTATTGAAATTTAATATTTTTTCCCATAAAGTTCGTTTTT
AAAAATCCTGTTTACTGCATAAAAGGTATATGTCCACAAAATTAAAAAAATCTCACAGCA
TTGTTACGTGTTGTTAGGAACTTTATAAATCACATATAATCAAAGGTGCCTAGTTACTTG
TTAATAAAAAAATAAACAAACAAAAATTTATCATATGTCAGGTTGTATTCACTTTTTTGT
TTCTCCTGTAAAATTTAGAAATGTGGACATGTTGCCTTTCTGCAGTTAGCGATTCAAATG
TAAACAAATGTTCCATCTATTAAGCTCACATACTTCCCAGAACTACTGAATAACAACTCT
ACTCTGCTCTCTTTAATTAGACACTTTAGAAACATCCGGAATTGTTCATAAAGTTCCAAC
CGACATTTCTCAAATTCTAACAATACTTTCACAATTAAATAAATACAAAAGCAATCAGAA
TTAATACAAAATCATTCACAACCATCACGAAACACACGGGAATGAAAATTAAAGATATTC
ACAAGTATTAACACACAAAATTATCTACATAAACCAGCCCAAACCATAGCATTTTTTTTT
AACTGCTTAACGTTTCCTATAACAACTAGGTCTTTAGATGGATGGAGGGCAAGGAATGGG
AAGGAATTCGGCCATGGCCTTTTGAAGGAAGCATCCCGGCATTCACCTGGAGTGATTTGG
GGAAACCATTGAAAACCCAAATCTGGATGCCCGGACGGGGATTCGAACCGCCGTCCTCCC
GAATGCGAGGCCAGAACGCTAGCCGTTACACCACCAAGCTCGGTGTCCGTAGCAAATTGT
CCTCCAAACATCGTAGCTCACATCAACATTTAGAATTACAAACAGTTAATAAATGTTTCA
TACATAATACTGTCCTTGAACATATTGGGCTAATTAGTATTTACATAGTTTCTCTCCATA
AAACAATGTTCATTTACACCAATTCAGAATTAATTACACGGACAATATACAAAACCACAA
TTAATCAACCCTCATCTTGCCATACACAATTCTTAAAATAACATTTCATAAAATCGGTTG
CGTCTGAGAACTGTTATACTATGATCCATTCAATTATATCTTATTGCAACAATTCTTATA
TATATAAATTCTCGCTATAACCGAACTCTGTCGCAATACCATCATCACAGTATACAAACA
AAATCGAACTGAGTAATGAAAATTAATATTAACTAGCGCAATAAAATAGCATTATTACAA
TGTTTTTACAGTGGCCCCTTGAGCTCACAGATTTTTTACTTATGGCTTTACGCCTCGCCG
ACGTTATTAGAGGCCGGGATGGGATGTTGTTGGCGTTTTAGGACGCGTCAACATCTAGGT
CATTAGCGCCCTGACTAAAACCCGATATAACAATATGCCCTAAAACGAAAATACTGTCTG
CATGGCCGACCGTAAAGATGTCGGCCAAACAAACGGCAAAATACAAAAGACCACTAAAAC
AATGGCTATAAGAGGGCCTAAGAAAACAGAAACAAACACTGGCTGGCTGACAATAAAAGG
GCCAACCAGCTTACACGATTATTAAAACAACAACCTAACTGGCTCGCTGTAAATGGGCCA
GCCAAATATAAAATATGAATCTTAGAATTCTAAAAAAATAAAAACATTACTTGAGATTGG
TGGTTGTAAAAAGACCACCAATCAATTGTAAAACCTAAGCCGATCTGCCCAAAATTTTTG
GGACCAGACCGGCCAAATTACAAAATTTTAAAACTTTAACCACATTGTCACAGTCATCGT
TTAAAATAAGGGACAGATCCTTGGCTAGGCCAACATCTGTCTTTAAGTCTAAAAATATCG
CACAGTCAGTTAAAAATGTGGCGCACAGTCAAAGTGTAGTGACCCTGCCAGCTGATTGAT
AAGAGCCGACAGGGTAGTTATCCACTGGAGCCGTGGGTAAGGGCCGATCATAAAAGTCGA
CCATGGTTCTGATGTGAATATTCGTCGTAGGTCCCTACTGCAACCCCTGACAGGTTATAT
GGCTCAGTACATTCAGATATTAACAGTGGAATGGTTGAGTAGCTAGGATAAATTACAGTA
AATGGCAGTTGCATATTCACACATTTATTTACATGATCGATGACTGATGGCATACGTGAA
CATTTACATTGTTTAATTTATATATGGGCCAAGGACTAGGCGAGCATGTAAACTGATGGG
CACCTCGCAGCCCAAAATAACTGGAATATTGATAATATCTCTTCAAGACTATGCCCACAT
GAATATGCCCCTCTGACTATCCACTTCCAGCTATCGCAGCAGAGCCCACCTTAGCATGAG
ACGACTGGCAGCATCTTCTTATCTGCGACGGCGCCCCCTGCGTCGATGTGGTACATTGAA
AGACAGACAGACATCTGCCCCCAAGTTTTAAATAGAATATCCCCTACCTATTCCCACTGT
GTGGAGAGGGCAATACTCCTCGCTAACCTGCTGTATGAAGTAATGGAGGGGTAAAAAGAA
AACATGCTGCGCAACTCGCGGTGTAGGGAAAGGTAGATGTCGAGGTGTAGCTGCTAGCGT
TCACCAGTGTTTTTAAAAACCCTTGTAGGTGCCACACGTTGTAAATCGTTTATATTTTGT
GTTTAACGCTAGTATCATTTACTTTATTTTACCTGCAATGATTCATGGAAGTGATAACCA
TAGGGATGATTACTGTTTGTCAGTAGCCACATAGTGGTCGCTACTTTCTACGACTAGTAA
CGGAGAGTTCAGTTAACACCAAATAAATGAACAGAGACAACCGTTTGATGAATGTCACTA
TTTAAATCTGAAAAATCATCTAGACTTATTCCGTGGACACCTACGAAACACAACACCAAC
TTTTCAATACATTTACAGTAGAATCCTGGACAAACTGGAGAAGTCAAATGTTTGTAACAG
TTACCACATCAGTCCAATGAAGGATGAGGAAAAACTTGTCGTAACTATAAATTGATTATA
ATTTTTGTAAATAAAGTAACGTACCGTTTAGCAAAGAATTTCCAAGTCCAATTTAGAATT
TTTCAACACCAAAATCAGAATTTCCATTTAAAAATCCGAATTGTCCATTTCAAATTCACC
CAAAATTTAAAAAAAATAATTAACACGATAAATAATTTTTTTACCTTCTTTAAATTTATA
ATGATTGTTGTCGGACTGAATTGTCTGTTTGATGTTCCATTTCGGTCGGTATATGATGTG
TAATAATTTCTGAATAGTCAATCAGGTCACTAACAATGGATAATTATTTCAATTACTGTA
TAAAATTTGTTGTAATTTATCTACCGCTGATTGTCTGATTGCTTGAAACATTAACTTTTC
CATAGTTGTCAATTTATAAACATCTGTGCTTATTATTTCATACAATAATTTATTTAAAGC
AGAATATAGCATTGTCAATGTCGGTATATTGTTAATTTCTATCTGCAGTTATGTAAAATA
AAATGACATCCATTAAAAAAATCAATGTTCTGAACAAGACAAAATTAAACAACACCACTC
TGTATAATACGAAAGCCGAACTGAGTAATCAAGTGTAAAAGTTAGACCGCGTGACCTTGA
CATAGCTCAGCCAAGCAGACCTCCAGAGGCGCGTTAGGCCGCGAGGTGAAAACAAAATAC
TTTGTTCTCTCATCGACATCGCGGTGAACAGCGACCAAAGCGGCGAGGCTGGCGGCGGCC
GCGACCGCCTCGGCGTGTGCTGACTCATTAATAACAATGCTTTTGTTTCACATGGATGAA
ACATCTACCGCGACCGCGACCTTCATCTCCACCGCGAGCTGCTCCGGATGTTTTTACCCT
AAAGAGAACCTTGTAAGATCCCCTCTTCTTTTATTTAGGTTTAGGTAAATGTAATCTGCC
CGTCTTCAAGCTGTAATCTAAGCTGCTGAAACCGGCAGATTATTTCCATTCACAGTTCAG
AAACAAACAAATAATAAATATCTAGACAACGAATTCTTCGAAGTAACACTCGAAAAACAC
TTTTATTTATATTCACAAGGGTCAAACACACTTCTTACATTCCTTTTACTCAACAACTTA
CCAGATATATTTTATTCTCATCCATACCCTTGCCATATTTTCTTTGTCTTCTTCTCCAAA
GATATAAATTATCATAGATAATCATTGTCCATAGATATTCTGGCACTTAAATATACGTTT
ATCATTATCATTTTTTCATAACAATTTAACACATTTGTATTCACAACACAACACAACTAA
TATTTAATTAACTTTTAACAAAATTTATTCACAAAATTTAAAGTGTAAGGGACTTTGTCA
CCTTACAACCTCATCCCTCCTCACCCGCTGGAAGGAGCTGCTCCACGGCTGAAAGGTCAG
TTTGACCAACCAGAGCTTATTATGCTCGACTTCCAGCCACTGCCACTGCCATCTACATCC
ACACTCTCCAAATCACAAAAATTGTGGGTGGCAGAGGAAAGAAGGAATACATAAAAGCAT
CAGTACAGCATCTTATTTCTCTAATCTTATCCCTCTGGTCATTGCGACCTAAATAGGATA
GTGGAAGAAGTATTTAATTACACTCGTAATTTAAAGATTTTCGCATATTCTCCAATAAAT
TCAGACGCAAACTACGTCGTCTGTCTTCCAAACTATCCCAGCCCAATCTATGTATCAATT
CTGTGACGCTTTCATAAGGGCTGTAGCAACCAGACACGAATCGAGCGGCCCTCCTCTGCA
CCCTCTCCACTGAGTCGATCAGGCCCTTGCGATACGGATCCCAAATTCCACAACAGTAAT
CCAGATGCGGACGCACTAGTGTTTTATACGCTATCTCCTTTCTATGAGCATTACAGTTTT
TCAAAATACGACCTATGAATCGCAATTTAGAATTAGCCTTGCCTACGACGGAAGTTATGT
GTAAGTCTCATTTCATGTTGCTTTGTACTATCACCCCCACATACTTCAGTGAATCAACCG
TGTCAACAGCTAAATTGTTTATTTTGTACTCGTGAGCAATCTGATTATTTTTGTTACTTA
TTCGCATTGCCATGCACTTTTTGCAATTAAGTGTAAGCTACCATTTACGGCACCAATCGG
AAATAGCATCTAAATCGCACTGCATTTCTAAGCAATCGTGGGAGCACCTTATTTCCCTAT
AGATAACTGCATCGGCTGCAAACAATTGCAACCAGCATCTGACGTGGTTACCGAGAGTGT
TTATAAATATCAAGAAAAGAAGTGGTCCTATTACACTTCCTTGAGGAACCCCCGAAGTAA
CATCTATCTTAGAAGAGGCTATGCCCTCAAGAACGACATACAGATATCGAACAGTTAGAA
AATCACGTATCCATTCGCAAATCAGATCCGATATACCATATGCTCGAATCTTCGCTAAAA
GTCGGTTGTGTGGTACAGAATCAAAAGCTTTCTGAAAATCCAAGAAAATTGCATCAACTT
GTGAACCTGCATCGATAACTTTCATTACGTCATGTAAAAATACGAGCACACGATCTCTTC
TTCCGAAATCAGTGTTGACACGGTGTAAGTAACGCGTTCTAATCTAGAAACTTTATAATG
TTAGAGCATCTAACATGCTCCAGAATTCTACTGCAGAATGATGTTAGATATGGGTCGATA
GTTCCTAGGATCACTCCGATCTCCTTTCTTGAAAACGGGAACTACCTGGGCTATTTTCCA
GCTAGTAGGTACTTTTTTCTCTTCTAAAGATTTCCGGATTACGAGGCGTATTTTTAAAGT
AAGTACCGTTTTGTCACACCGCTACGGTCGGTGTTCCGCGCATGCGCACTGGGTACCTGC
ATCTCTTGCCTACGCACTGACGCCATTACAGTCTAATCCTTCCTTGTTTACGTTTTTCAC
TGAGTGTTTAAGATGCCTCTGATAATCGTGAGTCCCGTCGACTGTGAAGTACGGGCTATT
ATAAGATTTCTTTGTGCTAAAGGCCTAAAACCGATCGATATTCATCGTGAGATCTGTGCA
GTTTACGGACAAAACATTATGAGTGATGGAATGGTGAGAAAGTTGGTGACAGCATTTAAA
GATTGCCGCACAAATGTGCATGATGAACAACGGAGTGGGCGTCCTTCGGTCGTTAATGAA
AGTATGGTGCAGAAAGTGGACAATAAGGTGAGAGAAAACAGACACTTTACGATTTCCTCC
TTGTGTGATGGGACTGATGACTTTCCTAATGTTTCTCGTAGTGTTTTGTATGGCATTGTG
ACCGAACACTTGAATTACCTAAAACTGTGCTCACGTTGGGTACCCAAATGTTAACAGATG
TGCACAAAACCAAACGTTTAGGCAGTGCATTGACTTTCCCTGAGCGGTACCACAATGATG
GTCATGATTTCTTAAGCCAAATTGTTACGGGCGATGAGACATGGGTGGCCTACGTCACAC
CTGAATCAAAGGAACAGTCCATGGAATGGTGGCATTCAGATTCACCCAAAAAAGTTAAGT
TTAAGCAAACGATTTCTGCCCGGAAAATCATGTGCACAGTTTTTTCGGACAGAAAAGGAG
TATTGCTTGTGGAATTTCTGCCTCGTAATGAGACAATCAATGCAGCAGCTTATTGTGAGA
CATTGAACAATCTGCGCCGTTCAATCCAGGACAAAAGACGTGGCAAGTTGAGCAAGGGCA
TCGTTTTGCTGCATGACAATGCCCGTCCACATATGGCTAATCAGACCAAAGATCTCATCA
CATATTTTCGATGGGAATCTCTAGATCATCCTCCGTACAGCCCTGAACTGGCACCCAGTG
ACTACCATCTGTTCCTGCACTTGAAGAAACACCTGGGCGGTCAGCGTCTTGAAGACGATA
ACGAAGTCAAAACAGTTGTGATGCAGTGGTTAACAAGTCAGGCGGCAGACTTCTATGAGG
AGGGTTTTCAAAAACTGTTACTACGTTATGACAAGTGCCTCAATATTGAAGGGAATTATA
TAGAAAAGTAGACTAAAAATTATTGAGATATATTTGCACGTCTTTTTTTAATTTCAAACG
GTACTTACTTAAAAAAACATGCCTCGTACATCTGACAGAAATGGTTCAATTTCCTCTGCG
TATTCAGAAAATACTCTTACCGGGATACCATCGGGACCCAGCGCTTTACCCCACTTCAGG
TGCTTTAATTGCTTTACAATACCTACGCTATCAATCTCTATTGGATCCATCTCTAATAAC
ACGCGATGTGCATTTGGGAACGGATCAAAGTCAATTCTAACCTTGTCGCAGGCTAACTTG
GCAGCTTCATCGGCTGTCTCGTTCCCCCTGATTCCCACATGTCCAGGTATCCAGCAGAAT
AAAATCTCCTTTCCTTGATATTGGGCGTCCTGGATGCCATGGAATAGACGGTCTGCTGGG
TACATATTTCCTAAGGCCTGAATACAGCTGACGGAATCACAGCATATGATGAACCTCTTA
TCACGCATTACTTTCATACGCTGAAGCGACTTTAACACAGCGTAACACTCGGCGGTGTAA
ACCTGCACCTGCCATCCAGTTTGTATGTGTAACTACGGAGCAACCAACTCCATTAGCCTG
CTTAGACCCATCCATACACACCGGGGTAAATGTGTGATACTGATTTAAAATGTCTCTAAA
TACATTAATAAAAACACTGTCAGCGGTAAACAGTTTGTTATACTGAGACAGATCTAAAAT
TATTCTGGGCCTCTTTAAAAGCCAGGGAGGAGATTTACTCCAACCCTGGTGATAAAAAGC
GGGCAGTTCAAACCCATATTCCTCTAAAATAGCCTTTGCACGATAGCTGAACGGTTTAAT
CGCTCTATGGCGATTGGTATACAGCTGTTCGAGGTCTGGATGCATAACTAGATCGTGCAT
GGCACTGCCAGGTGTTATGCAGATGTGTAGGTAGTGTCGCACCACGAGGAGACGCCGGCG
GATGGCAAGCGACGGCTCGCCAGAGTCAGCTCAAATGCTGACAATCGGGCTGGTGCGATA
AGCACCCGTGGAGAGCCGAATACCTGCATGGTAGACACTATCCAGCATCCGAAGATAACT
ATCCCGTGCCGATCCATAAATGATGCAGCCGTATTCCAGTCGCGACCGTATAAAGGCTCT
ATAAAATTGTAGCAGGCAGGAGCGGTCAGCACCCCATGAACTGCCACAAAGACATTTTAA
AACGTTTAAGGCTCTCGCTTTAACATCCTTAAGGTGTGGCAGCCAAGTTAGCTTACTGTC
TAAAATGGGGCCCAGAAAGCGAACAGTATCAGTAAAACGGTGTTCCTGAATGTAATGTGG
GGCTCTGGGAAAAGACTTCTGCTACGAGTAAAAAGTACACACCGGGTTTTCTCAGCAGAG
AAACGAAAACCGGTGTGCACTGACCATTCATCCAGCCTGTTCAGTGCGAGTTTCAGCTGC
CGCTCACCGATTCTCAGGCTGGACGATGTACAAAATTTAAAAAATCATCCACACACAAAG
AGTATCGTTTGGGTCTCCTTATTACGCCTGTGATGCTGTTAATGACAATAGCGAAAAGGG
TCATGCTTAAAACTGACCGTTGAGGAACACCGTTTTCTTGAATAAAAGTGTCTGAGACTT
CACTACCAACTCGGTACCGGAAGCAACGTCCTAGTAAAAAAGATTTAAAAAAAGATTTTA
AAAAATATTTTTTAAAAAAAACGGGGCAGCTTTCCTCTAAATCCCCATTCATACAATTGT
TTTAAAATAACATGCCACCGGGTAGTATCGCAGTCCTTTTCTAAGTCGAAAAACACTCCA
ATGAGGTGTTGGTTGCGGATAAACGCATCCTGAATTACCGCTTCCAGCAGGATCAGTTTG
TCCAACGTGGAACGGAACATCCTGAATCCACACTGAAAGTGGCTCAGAAGGTTTTGGAAT
TCTAGACACCAGAGGAGGCGGCGATTTACCATCCTCTCCAGTGTCTTCCCCACGCAGCTT
GTCAAGGCAATACTAAGTACTGGTAACAATTTGTCTTTCCCAGGGTTTAAAATAGGAATT
AGCGTTGCTTCTTTCCACGAGTCGGGGAAGTGTCCACCGGTCCAAATATGATTAAAAATG
TCTAACAGGCACTCTTCAGCATCATTACTAAGATGCCTCAGCATCTGGTACTGGATTATA
TCAGGCCATGGAGCGGTGTCATTGGCGCTGTTTAGTGCCGACTCCAGCTCCCAGGATGAA
AATGGGCTATTATACACATTTGTATCCGACGAATCGAAGCAAAGCGTGCGCCTTTCGGCA
GCAGACCTTCGCTGCAGGACCTGAGGTCCAAGGTGGCAGACGAAGTTAAGTCAGCGAAAT
TCTCCGCCATCAGCTGGGCTATGCTTCGTTAGTCGGTAACTACACGTCCCTGAACCAATA
ATCCAAATACTGTGGTGGGCGGGAGTACCTTCCAGATTTATAGCGGATGGACTACCATAC
TTTGGATGATGTAGTGGAACGATTGATTGTGCTCACAAAGGCCTGCCATGACCTTTTTTT
GCTCTCCTTAATCACACGACGTGCTTTAGCTTTTGCAATACGGAACGCTGTCAGGTTGTC
AGATGTTGGCTGCAACCTAAATCGGCGCAACGCCCGTCTGCGACCCTGA
>VvP24XY-622694#RC/Helitron_1217-1785 [forward] 569 bps; scores=7:9 Multi_5'_ends:
TCATTGTTACTATATATATATACTGCAGGTAGAATTAATATATTACTATATATATAACAA
AAGGGTACAATGTGTTAAAGTACACAAAAAAATAAAGAAATTTGTTAAAATTATTACTAG
TTGAATGATAAAAGTAATAATAATAATGAGTGATGAGTCGAAAGATGGAATTTTATCAGT
GGCCAGTTTGGTGTCTGGTATCTGCGATATTTTGGCATACAAGATTCCATCTCTGAAGTT
CTGACGTGGCGACGGTGAGTTTCCTCTGAGTATTATTAGTACTGAGCAGTCGGCATTTAT
ATTTTTAGTAATAAAATTGATGTGAGGGGGCACTGGAACTTTTATTTTGACAGAAGGGAC
GGATGGGGACTTTTGTTTTGACAGAAGGGGGTTGTTTGGGAACGCCTAGTTTAGGAGTGC
ACTCACTGCATCCGAGGGGCCTCATCTCCGCGTTCTGGGTGTACACCTGAGAGATGTCGG
CGATGCGTCGACACAGGGCGTCCGCCGGCACCTCGTAGCCGTTGATGTGGCGCCAGTTCG
CGGCCTCGTAGCGCGCGCGCTGCACCTGG
>VvP24XY-622935#RC/Helitron_807-8309 [forward] 7503 bps; scores=8:7 Multi_5'_ends:
TCTCCTCTATGTATAAAAAATCCAACCGCAGACATAATACTTCGTGCTAGAGGCGTAGAA
ACTGGGAGTATTTGCGACGTGTACCATAGCTTCCCAAGGACAAATGTGTTAATTAGTTGT
ACTCTCTGTATCATATTAAGATTCCTCACGGAGTGTTGTTGGAGGCAAGCTCTAAATTTG
GCTAATAGGTTCCGCCAATTTGTTGTCGCACTTTTTTGCAGGCATTTTTGGAATTGGATT
CCCAGGAGGTTGATTTCAGAGTTTTCTTCTAGCCAGGAGGGTTTACTATGCCTCAAACCC
GCTCCAATATCCATGATTTTTTATTTTTTTATGTTTAGTACTGCTCCAGAGCATTGACAG
TAACTTTCGATGGTTTGTTTTGCAAGCTCAATGTCTGTTGTATCTTTCGCAAAGACAACT
ACATCATCCGCATAGGCCCGACAGATCACTTTCCTGATTCCTGTGTTTATTCCGGTTACT
GTTTCTGTTAATTTTAACAATAGTGGCTCTAGTGCTATTGCAAATAGAATCATAGATAGG
GGACAACCTTGTCTTACTGATCGCCTAATTCGTATAGGTCCACTCATCGTCCCGTTGACG
ATTATTTTCGTTGTGGCCTTGTTTAGTAAGTTATGTACTATGTTTGATATCTCTTCTCCG
AATCCCATCTTTATCATCGTTTGTTTTAAAAAGTTATCGTTAACTCTATCGAAGGCTCGG
TCAAAATCTAGTGACAATATGGCACCCTCTGAGTTGCTTGTGTTCATACTGCCTATGACA
TCGCGATATTCCGACAGTAGTTGGATAATTGACCTGTTGTATCCCACTGCAGCCTGGTGG
GTTTTTATCACCTTGTGTATTTTGTCTTTTATTCTGTGTGCTAACACCCTAGCGAATATT
TTATAATCACTGTTCAGTAAGGTTATAGGTCTGAAGCTCTTCATATTTTTGGCTTTCGTA
TTTTTGGGGACTAATACTGTTACGCCGTTCACAAATTCCTCAGGTAACGTTTTTTGTTCC
ATAATCTCATTATATATTTGTATAAGTTTGTCTTTTAACTGACTCCAAAAGGTTGCGTAA
AACTCTATCCCGATGCCATCTCGTCCCGGCGATTTGTTTTTGGGGCTTCTTTGAATTGCT
AGATAGGCTTCTTACACGTTGATTTCCTTGTTAAGTTCTGTTCAATCTTCGTCGTTCAAT
TGTTTTTCTATCGAATCTAATATTCCGTCTGGGGCTGTGGAACTATCTGCTTTTTCGAAT
AGCTGCTTATAATGATTGTGAACTTGTTGTTTTATTGTATTTTGTGTTTTGATGATTGCT
CCTTCTTCTGTTATCAACTCCGTAATCAGATCTTCTTGCTCTGCGTTTTTCTTGTACTAG
ATGGTAGATTGAAGCATCTTCCGAGGATATAGCATTGTGTACTCTGCTTCTAATTTTAAC
TCCTTCAAGTTGTCTCCTCTTCATTGCAATTATTTTTGCTTTGATTTTCTTGATCTCAAG
AATGTATTTCCTTTCTGTTTCCACCTTTTTATACAGCTCTCTCAAACATAGATAGTGAAA
TTCTTCTTTTTGCCATTGCCACCTCTTTATTTCGATGCTATAAGTTTTTAGCATTCGTTG
GATCCTGGGTTTCGCCAGTTTTATCCACCATTCTATGGTTGACTGAAATTTCCGAGTTTG
GCTGCAGCACTGTATCCATGTATCTGAGAAGTTCTGTTGTAGCTGGCGCTGCTCTAGAAT
AGAGGTATTTAGTTTCCAGTATCCCCGCGCAATGTATATATTTTGTTTCGCTAGGTTTAT
TTTACATTGGTATGCTACATGGTCCGAAAATTCAACCGGCCAACGCTCTATTGTTTGAAG
TTCGCTCTTCAGCTCTTGGCTGATGTAAATACGGTCTAGTCGTGAAGCTGATTTTCCTGT
CGTATATGTAAATCCTATGGTGTTTCCGTTTAATATTTCCCATGTGTCTAGTAGTTTGAG
ATTGCTTATGATGTATTCCAATTCTATGCTTTTGTTGCAGTTGGGTGACTGGTCTTTCTG
ATGTAGGACGCAGTTGAAATCTCCTCCTAAAATAGTTTGTCGGGTATTCTTACCCATGTG
TAAGGTTAAACTATTTTTAAAATATGACGCCCTCTTGGCTCGTTGGTTGCTGCCTGAGGG
AGCATATACATTTATTATTCTGGTATTGGCTATTGTGCAAGCTATAGTTCTTCCTTCTTC
TGATCTTGTTACATCTAAGGTTTCAATACCTAGCTTGGTTAAAATTGCTGTTCCGAGGCT
TTTATCGCCACCTGCGTTCGTTATAGAGTTGTAGCCGGAGATTCTGTCCAGGTTTATTAC
GTTTGTGACTTCTTGCAGTTGTAGAATGTCAATGTTTGCGACTCTCACATAGTCTTGCAG
CATTTCCACTTTAAGAGGGCTTATAATTGAGTTTATATTTAACGTTGCCACGGTGTACGT
TTGCATCATACTGTCAGTGTGTTGCATTCAGACAATGTGCGTGTCTTCGATTGGATCTTC
CTGCTGCTCGTAGTCCGTCCAACTATAAGGCGTACTTCCTACTTCGGTCCCTGCGCCTCT
GCGCCTGTTGGGTTTTGAGTTGGCTCTGTGTTGCTAGTTGGCTGATTATTCTCTATTGGT
TGTTTCTTTAGTTTTTTCCCACTTCCTTTGACTTCTTCCATACTTTCTCTCTCTGTTGAC
GTTTCCCTAATTTGCTTGGTTTTGGTCTCCGTTTGTTTCCTTGCACGGCGTTTCTTACAG
AGTTTGGCGACCGTTGGCCTCGTCCACTCCGTTTCTTCTGCTGTGGATGGTGGGTCAGTT
GTCAGCATCGGTTCTTCCTTTCCGTGATCTGACTCGATGTTGTCGTCAGTTACCATCGTG
TTTTCGAGAGGTTTTTTGTTTATTTTCTGCTTTTTCTCGTCCGTGTTTGTTTTGTCATTC
AAGTCTCCTTGTTGTTTAGTTTGGAGGTTTTCACTCAATTTGTTCTGGGTTTGGCGTCCC
TCGTCGCTCATATTTTCTTCAGTATTCTTTGTATTGTACATTTTTTGTGACTTTATTTCT
TTTTGTATCACCGTCTCAGGGGGGCACAAGTCTGTTTTCATCAGTGGTGGAAACTGCTGT
TGGTTCCCTAATGTGGCCTCTTCATTTTGTTTTGTTGTTTCTGAGCGCTTGGCGTATGTT
AACGGTAGTATTGTCGGTTGCATGCGAGGGCAGTTTGCTCTGATATGTTCTACTGAGTTG
CAAATAGCACAAGTTCGTGGCTGCCCGTCGTATACAGCAAGTGCTCTGAATCCACTTACG
TTTATGTATGATGGTATGTGTTTTGTTATTTCCATTTTAACTATGCGCACTCCGTTTATC
TTCTTAAATCGGATATTGCCTCCCCATTTATCTTCTGTAATTTCTATCACATTTCCGAAA
GGTTTGATCGCCTGTAGAATCAGTTCGATGGATATTTCAAATGGCATATTTAACACTCTT
ATCTGTATTTTGCCCATTCGTGCGTTTGTTACTTGAACATTACTTACATTTCCATCGGCA
TGGTGGAATTTCAAATTGCCTGTATTTTCTTCTATTACGCTGACACAATATTCCTCACTT
GTCATTTTGACAAACACACAGTTTTGGAATGAATCTAATTGAATTCCCAATATTTCTTCA
TCTATTAATTTTACTTTGTCGAACAGCCACTCATGAATTTCGTACGCCGTTGGCCTTACG
AAAGCACGATCGAATGTGAATTTTACGGTGTTTTTCCTTGTTATAGCGGTGGCTGCCATT
TCTTACCTTTAACTGTAATATTCGCCTCTACGCGGCTGAGAAAATGGTTTTCTATTACAC
TTACACAAAACTTCTACACTGCCCACTACTGTTGATCGCTGCGGCGTTGACCGACTACAC
GGATGTTGTAAACACGTCCGTACCTGACGGCAGCTGACAGCGGACTGTGTGTTAACAACT
GGGACCACCTTTAAATAGTTATCAGAACTGTCACTTTCTGCTTAATTGCAACCTACCAAT
TACCATCTTCGACTGAAAAACGTTGCATAATTTATTTCTGTATGTACTGTTATAGCTCCT
TTCACCTGTGTACGAAGTAAATATGTCTGTTTCAACTCTCATCAACAGAATCTCCAGTTA
TTTTCACATCAAAACTTTAAACCACTCTAAACGCATCATAGCATTTCTTCAACACTAGTC
TGACTACAACTATCATCTGCGAAGATGCTGTGGCCAATATATATAGTCTGACTAACATCT
TGACATTTGGCATAATGTGTTTGGAACTGAGAAAGAGGATCTTCCAGGTTCTGAATATGT
CTAACACAATATTGTGACGAAACAGTGTGTCATCCAGTGAAATTTACTCCTTTGGTACTT
TTGAACTAAATCTTTTCCTTTCCCTTTAGTCCCCTGTCATTGTAATTTTGAAGTGGGTTC
TTGGATGCTTGCGACCTGAAAGTCGTAAATTGTGATCATTCTGGTAATAAATTGTCCTAT
TGGACGACAAGTCTGTCACTAGAAGATTAATTGCATTTCAGAAGACATTTTCCCACTACT
GTCGATATCTGCTACAAAATATTTATCATATTCTCGTCCGTGGTAAAAGCGAATGTATCC
GATCTGAAACAAAGCAAATGTTAATAATTAATTCCTCCCTGACCACCTAGCAGACATTTA
TTCTCTTGAATTTTAATTTTATGCTTGCAAGTTGGACATTTCTGTTGATGACAAAACTAT
GTAGCTACACAGCATCCAAAGCAAAGTTATTTGCTTTCAATATTAGGCACAAAATTCGAT
TATAACTTTATAAGCTTGAAATAGTAAGCTTGAAAAAGTAACATTTTTAAATACGCAACT
TAGCAATGAAATTGAAAGAGAGTCCATGGTCGCAAAATGTGTTAGCTATGCAAGACAAAA
ATTATTTCATAGTGATTTTTATAAAAATTCAAAGACATGAAGAAGAAAGTCTTCTTTGAA
AAAAATACAATACAGTTGTATTTAGGCTGCTAGATCAAAGACAAAATCTTGTGACGCCGG
CTTTTGTGACTCTCCTATTGCTCAAATCTATATGCATGGAAAAATATCGGTAAAAAAAAT
CTGAATTCCAACCAATGAAGATCATTTCATAGGTTTTTGTTTCAAAAAAGAAATAAATGG
TGTCTGGGATTGTTAAGCGCTTTACCTGCGTGTCTTTAAAACTGCATTATAACATGGATA
ATATGTATGGGGCACAGCACTTTATTGGAAATGAGACTTGGACCTTAAAAATACAAAAAA
ATATATATATATATATTTATTGAAACTGAAGCATTTGAAATATGGTGATGTAGTAGGACA
CTCAAAATTGAGTGAGCGGTAAGATACAAAATGAACATGTTTTAGAAATAATGGGTGAGG
AAAGATGTTTGTGGTTGAGTATCACATAAAGAAAAAGCAGAATGGAGGGTCACAGTTTAA
TACTTACGGAATTGATTAACTCTTTAGTGAAGGGAATATTTCGGGAAAAGGAATTGTATA
GAAATACAATAATACGTGAAGCAACTGACTAAGAATGTAGGGTGTTTTTTTTTTATTTAT
TTATAGCTTTACGCTCTGTCGATGTCATTAAAACCGGAAAAGGATGGGGTAAGGAACGGA
AGGAATTCGCCCATGGCCTTTATTAGAGGAAGCATCCCTGCATTCGCCTGAAGTGATTTG
AAGAAACTGGAAAACCCAAATCACGTAATTTGTAATGGGTATGTTGAAGTGAAGAAATTA
GATCAAGATAAGAAGAAGTGGAAGATTACATCATCCCAGCCGAAAGACAGATGACAATAT
ATATATATATATTTTACGAGTTATTAGAACCGACCAGAGAGTGGACAGAGATAAAACAAA
CTCAACGCTTAAAACCTGCATCCACTCCAAAGGTCAGACCAAATTGGTGACCACCACTAT
GTTAACCAATATGCTATCGGATGTTTCATTCCTCTTAACCGATAGATACCATGGAAATCT
GTAATTTTAACTCGGTTTTTCTACTATTAATATAGTAACATAGCAGATGTATCAGCTTCT
TTGGTCTCTACTTTCGAGTTAACAGTAATAGGTATATTCGCATCAGCCAATGATTATTGA
AACGGAAGAAACCCAGATGCAGAGTGTAAGCCATGCTGAATGCTTAAAGACACTCTAGCA
GGGCTCTCATCAGTATTCCAACAGGAAGCGACTTCTCCACCACATGCTGCGCTCTGTTTG
ACGTAGAAGATGGGTTCGGTGGTCCAAGAGACTGTTTACAAGTATGAGCATACAGTGACA
GGAGTGGCTGCCGTATGCTTTACTAACTAGTAGCGAACATTTTGTTGAATTTACTTCATA
CTTTCTGTAAACAACATTGGCACTGGTTGACACTGAATTAGTTTTACATTTTTCGCTCTA
TGCCTAACCTTATTAACAATTATTGTTAATTGTAAAATTTTTGACAAGCAAATGTGTCGA
TTTGCATACTTCTTTAGAAAAATGGGCAAATTACAAACCAGAAACATATTATTCAATGTG
AACCGAGGACGACTCACCTAGTAGAGGCAGTACTTGTACAACCAGTGTGTCTCAATCAAT
AATTAGATCGTGGTATCAAAAAAAAAAAAAAAAATCATAAGTAAAGCTGCGTGGTATATT
TGCTAACCCTTTGAAGGCGATTATGTAACTTCTCCAAAGTCATGAAATGAATGCTGGACA
TGCAGGGGCGTACCAACCGGATATGGCGCCTAGGGCAAGCATCGAAGTTGCGCCCTTTTG
TAAATTATCTAAATATAAAACAAACAGATACACTAAATAAAATAATCATAAATCTTACAG
AATACTTTTATCTTCTGTTTTAGATCAAAATTAAGGAAATTATTTAATTATCTCAAACTT
GCACCTTCCTTGTCTTGTACGATGCAAATAGATTAATAACATTTTCGAAATCTGTTTCTT
CGGTTTCTTCTCGATCTATACTGAGCAAAGCTAGGTCTCATAACCTTTCTTGGCTCGTTG
TATCTCTCAAATACGAAAGTATTAGTTTTAGCTTACTGAAATACAGCTCGCAACTTGCGA
TGCATATTGCAATCGTAAGTATAATCTGAACTGAAATGCACAAATCCGGAATAAAACGCT
CTCATCTCTGTACTGAACTATGAATTCAAGAAGCTCTTCAGATGTCTTTATGGTTACACT
TTTTTGTTGATAACACTATTCGAACATCAATATTTCTTCGTATAACTATTTAACAATAGA
AATCTCAAAAAAATCTTTTTAAATGGTCACAACCGTCAGTGTTGTAACACAGTTTTTTAA
TATCTAGGAGAGATTCAAATCTGGCGTCTTTTTCATGCAGACGATTAAACGTTTCCTTCA
TTTCACACGCAATACAATCCAGCCATCCCTTCAGAACTCGTTCTGTTCCTTCCTTAGCAG
TAAACCAGCATCTTTCAACCTCTGTTTCATATGTAAAGCGAGCTAGGAGGCTTTTATATC
TAA
>VvP24XY-623105#RC/Helitron_14815-17735 [forward] 2921 bps; scores=10:8 Multi_5'_ends:
TCTTCTACTATTATATCCCATCAACGCCAAATTTCGCTGCACAGTCCGTGTGGACAGTTC
TGTCATTCGTCACACATTGAGTGTTGCTGTTTTTTGACGCAGTGTCGCTGGTCTGTCCAC
ACTGACACATCGACGCAATCTTAACACCATGGATGAGAAATGTTTGTTTCATGAACAATT
TCCGAAATGGATGCTTCATGCCTCTTGCGCCAACCACTCTTAACAGCGAGGTCTTTAGAG
ACGGGAAAGGATTGGGGGCACGGAATGGGAAGAAATTTGGACATGACCTTTTGAAGGAAG
CATCCCGGCATTTGCCTGGAGTGATTTGGGAAATCATGGAAAACCCAAATCGGGATGCCC
GGACGGGGATTTGGACAGCCATCCTCCCGAATGCGAGGCCAGAACGCTAACCGTTACACC
ACCACGCTCGGTCAACCACTATTCCGTATTCAAAGTCTGTTAATTCATGTCGTGTGGCCA
TAATCACGAAATAAAACCTTTAACACAGCTCACAATAGCAAAAATTGAAGACCTGACACT
GCATGACAGATTTGTACGTATCTGCTGCCTTCTGGCTATTCATATATTCCTATCCCATGA
CTTTCTGCATTTCAGTGAATGTGCCAGTCTAAATTATATCTTTTCTTTGCGGATAGCCAT
ACAGCCTGTTACCGAGAACTTTGAGACCACCAGCGTGGTTATCACGTCAAGTGTACCACT
GTACATTGAGTCGTGTTCGGAACACCTTGCGACCCGGCCCAATTAATACATTATTTATCG
GGCTCACTCGGCGGTGAACAAACAATTGCTTCATTAGCATCGAAATTAAATGCGACCTGT
GCTGTCTGTAAACGCAATTACAATCTCGGTGACAAATGAGACGAGACTCGGTCCACATTC
GTAGCTACCACTCCTCACACGTGTCCTCCTTGCACTGCATTCATAGACAAGATACTTTCC
GCAGTTGCTCCAAACACGTAGATTTGTATTAGGTTACTCAAACAAGTACGCCAGGGTTTG
TTTTTTACGTAATGTCAAAGATTCGTGTGGTCGTAGCGTCCTTAACATAACCCGTTAATC
ATACCAAGTATAAGGGACCTGCAGTTTAACGTTGAATCGGAACCAGAGTTGTGGAATACT
TTACACATCAAGCTGTGCCAGAGGTGAAGGTCGGGTTAAATGGCTTAGAATATCCCCGGC
GAGACAAGCGATTCGAACTGGGGACATTTCAGTCTCCAGCCAAACGCTTAACCAGGAGAC
CGCTCTGCTTTGTAGGTAGTAGTGTTTACGGTCTAGAAATGTATATTTACTAAGGTTAAT
TCTCGAAATCAGAAGAAATTTCTCAGAATAAATTTCATGTAAAATAAATTAAACGCACAA
ATTAGGTTCCAGGACCCTTCAAGCCAGAGATTAGGCAACATGTTGGTAGAAGATTCCTTT
GCACGGTAAGATTCTCAGCTTAAGATAAATTGTGACTACGGAGGTGAATTACACGGCATG
TTGAAACTACGAGGGTTGGATGAAAAGAAATACACACATGTCTGTAGAACAAGAATAAAA
ACAAATGGCAAGATCGGGCAAAAAGTAAAATTCTTAAGCTTCAAAATCATATATTTATTT
ATTTATTTTTCAACATAGTCACCGTGAAGGTTAAATTTTTCTCCCAATCTCTAACAGGTT
TTTTGTTCCGTCACTGAAAAATTTTTCCAACTTTTCTCAAACCTAAGATTTGACAACTGC
CTTCACCTCATCGTGCGAGGTGTAGCAATAATAATTAACCTTGACGTCCCTCTTGACTAA
AGGAGAACAAAAAATAACAAGGCGCAAGATCGGGGGAGTAAGGAATCGGTTCAAACTTCA
GGCATGCAATCATAGGGGAATATTACTTCCACATGCCACCGGGCGAGCTTATGAACATAA
TTTCATTCGCGCTCTACAGGCTTGTGTGCATTTCTTCTTAGCCCACCCTCATATTTCAAC
TAATATAAGGGCCATTAACACCGACCGCTGCTTATTTATTATCTCTTCTAAAACAAACTT
GCGTTATCAATCTAAAAGCTGAATCAGTTTTGATAAAGATGATGCTCCTCATACCATATG
AACAAGGTGTCTGCTGGTGCCAGGAAGGGATATACTGCTCCATGCTTACTGTATTTGGTA
TTTGAAACGGGTTGATAAACGGGATGGTTTCCGACACATGTGGTTAGTTGGATCCAGCCC
TGGTGGTGGAAGAAATTTTTATCATCAGGACTTGCCCGGCAGGGCGGGAGAGGATGTGGT
CAACAATTGCTAGTCACCAGATTGTGCGCGAAAATTTTGAGTTAAATCCCAAAAATCTCC
TCTGTACTAATGCAGTGAGGGCATACGACATTGTTGAAGGCTGATTCGTCCGTTCGTTAA
GTCTGGCGACCTCGAGTCTTTCGGATGAGTAGGCTTCTCCCTTCCTCATTTCTCATTTGA
TACAACAAAAACAACACTGTAGATATACTATGCAGACTAACACATTCATCCACATTTACA
ATAACACATTCGAACTCACTCCAGTTCATCTTCGCCAGAAATCTGGTATTACGTCATAAT
AACGAAGGTTTAATGTTACGTTTTATGTAAGTATTAAAGGTTTGCGTGGATGACTGGGAA
GTTTTGTGTGAGAATTGATTCTGTACTACTCTTCCGAAAGCTACCACTAGGCCGTCTAGT
TTTAATGTCCCTAGTAGACGGACGAATCACTATCAAACGTTACGTGTGCTTTGCTTCCGT
ACGAACTGTGAAGAGATTTTTGGATTTAACCCCGCAGTTTGGTACAGAATCATGCACCAC
TACCTGTCCTACTTTGCCAGCCAAGTCCAGATTGTGAATATATCTTCCACCAACAGGACT
TGAATCAGCTAATCCTGAGTAAGGCGCGCGACACCGTCTGG
>VvP24XY-625362#RC/Helitron_4167-5675 [forward] 1509 bps; scores=16:8 Multi_5'_ends:
TCTTTTATTATTATATATTTATTACTACATAAGCCTTAAAAATACAAGCTACTTCGCGTG
GTGTAATTCCAATATACCACGTAGTTAATTGTAATTGAAACTTTATTTAATAGTTATATT
GTATTACTGAGTATAACGGATATAGAAAACGTAAAAATTCTGACAGTTCCCATTATTCGT
ATGATTTTTACTTCCATAAAAATTTAACTGTTGTATCTGCATAGAGACTTAATTTTTGGT
TAGGTCAAACTCTGTGATTTACAGGCATGTTCATAAAAAAAAAATCTTTCATTTACTCAT
CCATCATTTTTTATCTCTTTAGTTATTAAATTCAGTGTTAGTAATTTTCATAATTATTTT
ATTGCATAATAAAAATTAATAAAACACAACATTAATATTATACATTCATATACATAAAAG
GGTGAATTTTTCATAAATATGTACATATATTTACGATACAACAATTAGAAACTAGCCCTA
ATGAGTTCTTGCAATGTGATTACCTCGCCTGGGTGTTGTTTCTGGCTTTATGTCAATCTT
AACATTACATGGAATACCAAATCGAACTCGCTAATGACCTTCCAGCAACATGTCAACTGG
GCGACTGATGCGTTGCAGCAAGCATCTACTGCGTGGCTGACGCTGGAGTTTGACGCTGCG
TAGGAAACCCATCGGGGCCAGTGTAGGTAGTCGAGGACAGGTATAACAGTCCCCACCCAC
TGCACTTGGGATGTTAGCAAATGCTCCTTGGGGAACACGAACAACAGACTTACACCGAGA
TTTCCGACTCGAGCCAATACATCAAGTAATTAAGAAGCTTGCCATAAACATGTACGGGAA
ATCCCAAATGTCGCGAAATCCTTTGATACGCACTATAGGCAGTTACGATCACAACCACAG
ATTTAAACACCCACTGCCGAAAACATTGCTCAACAAATAGGAAAAGACTAATTCATAAAC
AAGTAACAAATCTGTCGACTGCATCAAGGGCCACTGGGGTTAGGGTCCCATTCCCTAATT
AACCTGCAAAGTAGTCACTGCGCTAAGGAAAGTGGTTACAGTGCGATCGCAGGTGCAGAA
GGCAGCCACACGCAATAATCCACAAACAACACTAGTGCAGTATCTGGCGTGGTAAGCACC
GCGGAGGTGCCGGCAAGCGTATCAGGCTAGCGCGATGCATCCTGCTCCAATATTGCCTGG
AATGAGCATGGTGGGGTTGTCTTACCAGACGGCGATGACACGTGCTGGCGGGGGTGGTCA
TGGCGGTGGTGTCTGTCATCGTCCTAAAGCCCGGGCAAGTCGGGGGTGGTCATCTAGCAG
CACTGTGGCTGCCCCGTCGGCGAAACCCTCACCGTGTACTCCCGGGATGAGGAAAGGCTC
TGCGCGTTGCGGCGGTTGCGCTCTGGCACCCTGGTGGTGCGAATCACGCCCCACCATCAC
GTACGTGTTGCTAATTTTAACGAATCCGCATGTTCCAGGACCATCTCAATGGCGCGCGGC
ATCAGCTGA
>VvP24XY-625727#RC/Helitron_4015-11772 [forward] 7758 bps; scores=7:10 Multi_5'_ends:6571:7
TCGATAGACTCTATATAAACAGATCGCCTGGACAGAGACGTTCATTCATGCATTCAGTTA
GTAAGTCAGTTTAGTTGACAGTATTCAGTGTTTCAGAGAGTTTCATCCAGTTGAGTTCAC
AAAGATTTTATTTGCAACGACTCATAAGTGTATCCTTGGATTGTGGCTATGCTTGTGAAT
GTCGCTGACTTGTTGTTTGGATCACAATAAAACAGATATCTTCAAACATAATTTTCTTTG
GTGGACTTTTTAATTAATTAATGCAGAAATTTAAACCACCATAAAGAACCCTAATATGGA
GACCGAGACAGGACGAGAAGTTCTTAAACATCTGTGGGATGTTTATCTTCTAAAAAGAAT
[truncated: 1,307,419 more chars]
