# Supplementary material for: Comparative analysis of morabine grasshopper genomes reveals highly abundant transposable elements and rapidly proliferating satellite DNA repeats
Source: BMC Biol. 2020 Dec 21;18:199. doi: 10.1186/s12915-020-00925-x (PMC7754599; doi:10.1186/s12915-020-00925-x)
Supplement: Supplementary file 4 — Additional file 4. Repeat consensus sequences of the P24XY sex chromosome race (male) of the of the viatica species group (tar.gz file). [file 12915_2020_925_MOESM4_ESM.gz › Additional_file_4/P24XY_RML_currated.library_2.fa]

>VvP24XY2-12#LINE/CR1
AACAAGGAATTAATAACAGCAAAGAAAGTGGCTAAAGATGGGTTTATGAAGAGTATTGTC
GGTGCAGGGGGACCACTGACTGATGCATCTAGAAATTTCTATGGCTATATCAGAAAACTG
AGGGGAAGGGAGGGTGTNGAGACANTTATAGATAAGGACGGAGAAGAAGTTACTGAGGAT
TTGAAAAAGGCAGAGATTTTAAGTAACTGGTTTAGTGAGANCATTAGGGACAATGAATCA
GAAACGGGAGGGTCTAATTCGGAGAACGAGCTTAACAACACAATTAGAAATGAGGANACT
AAAAAATTTGAAATCATCCTGAGGAAATGAAGGAACTAAGAAAGCTGAAAAAACATAAAG
GGGCTGGTGTAGATAATATTACTACAGATGTCTTAAAGATAGCGGGATGCGACATTGTAC
CTTATCTTGAAATATTATTTAAATTGAGTCTGGATACTTGCTGCTTACCAGAGGACTGGA
AAAGTGCGATAGTAGTACCGGTNCATAAAGGAGGGGTGAGAAATAGAGTCGAAAATTACA
GGCCAATCAGTTTGACATCAGTGGTAGGTAAATTAATGGAGAGATTGATATGCAACCACA
TCAGAAATGTCTGTGAGGAACGTGGTTTTCAAAGCAGGCAACATGGCTTTAGGCAAGGAT
ATTCATGCGAATCTCAGTTGGTGGGNTATATGCAAGATATTTCGGATGAAATGGACAAGG
GAGGCCAAGTTGATAGTGTAGCACTAGATCTTTCNAAGGCGTTTGACAGAGTGAGCCATA
AAATGGTAGTAAATAAGGTAAAAACTATTGGAGTGGATGAGAAAGTGATTTGCTGGGTAG
AAGAATTCTTAAAAGGTAGAAAACAGAAAGTTAGGGTAGGAAATGCAGTATCAAAAGAAG
TGGAAGTAAAAATGGGAGTGCCACAGGGTAGCGTATTGGGACCATTGCTATTCATTATTC
TAATGAATAATTGTGTTGATTGTTTACTATCAGAAATTAGATTGTTTGCAGATGACATAA
TGCTATATAAAAGGATCAAAACGGTAGAGGACTGTAAACAGCTGCAGGGTGATCTGGACA
GGATATCTAGTTGGGTNGGTAAACATGGGATGAAGATAAATGCAAAGAAGAGTCAGCTTA
TTAGATACACAGATAAAAAACTAAAGGTTGATTATGATTATAAGGTGGGGAAAGAATTGC
TTGTTGAAGACTTGAAATGTAAATATCTTGGCATTACATTTGATAACAAGCTTAACTGGG
CAGGACACATTGGACAGGTGGTAGGAAAAGGTTTCAAAATTCTGCACTTGTTGGAGAGAG
TGATGAGGGGATGTACGAGAGAAGTAAAGGAATTGGGTTACAAAACTTTGGTCAGACCAT
TGCTCGAATATGGTAGTGTAGTATGGGACCCACATTTTGNGTATCAAATACAGGAGTTGG
AGAGGGTGCAAAGAAGGGCTGCTAGATTTGTTTCTGGAAATTACCGCAGAACGCAATCAG
TAACNGATATGATAAAGGAGCTGGAATGGGATTCATTGGAAGACAGGAGGAGGGTGAAGA
GGGTCATGGGAGTGTACAAGGCGTATATTGGCGATGAGGCATGGAAAGATATTGGTGTAA
GAATTAAAAGTAGTGCATGGAAGGGAAAAGATGACCATGACCACAAGCTGGCACTCGATT
TCAGGCACAAGGGTGTGGGAAGATTCTCTTTTTTAGGTAAGGGTGTCAGGGATTGGAATA
AGTTACCAAGAGAAATGATGAATAATTTACCGAAAACGTTGAAAGAATTTAAAGTTAAAA
TTTGTAGAGGGCAAATGTAGGTGGGTGCAGGANAGGGGGAAGATGGGTGTGTAGGGAAAT
TGCCACCGGAGCGTGCGCTCCATCGCAATTAAATTAAA
>VvP24XY2-35#LINE/RTE-BovB
TGGGAGAGGCTATATTAGCCTCTTCCAACCAAATGTCAACCTCTCCTTCACGTGGTGCAC
CCCGTTTGCACGGACGAGGCTCTGGCGACTGAANGATTCCCGGTATAAGGAGTCACCCAC
TGCTTGCCAACGGCCTCCGAAAGGAGGGCGGAAGAGCGGGGAGCGGTTCAGGGCACCCTC
TTGCCCTTGGGGTTGGAAACGGCCCCTAAAGGCGGATGAATCAGAAATGATCAACGGCAT
GGGGATGCAGAAGGCAACGGGAAACCACTGCATTAAAGACCCAAAGGGTATCCCGAGGAC
ATGTAATCCTCTCAAATTACATATATCATGATGGCTTCTTCCTGGGTAAAATATTCCGGA
GGTAAAATAGTCCCCCAATCGGATCTCCGGGTGGGGACTGCTCAGGGAGGAGTCATCAGA
ATGGATAGAAACATTCTACGAGTCGGAGCGTGGAATGTTAGAAGTCTGAATAGGGCAGGT
AGGTTAGAAAACTTAAAAAGGGAGATGGAACAACTTAAGTTAGATGTTGTTGGGATTAGT
GAGATTAAATGGAAGGACGCACAGGATTTCTGGTCTGGGGAACACAGGATAATTAGCACA
CAAGCTGTCAATGGAGTCACTGGTGTAGGATTTGTAATGAACAAGAGAGTAGGGAAACGG
GTGAGTTATTATGAACAGTTTAGTGACAGGATTATTTTGATGAGGTTAGAAACTAAGCCC
GCCCCAACCACATTAGTACAAGTGTATATGCCAACGTCACAGGAAGATGACGAAGAAATA
GAGAAAATATACGCCGAAATTGAAGAATTAATCCAATATGTGAAGGGGGAGGAAAATCTA
ATAATCATGGGTGATTGGAATGCGATAGTGGGAGAAGGAAAAGAGGGGAATACTGTAGGA
AGTTTTGGTCTAGGAGAAAGAAATGAGCGAGGAAGCAGGTTGTTAGAATTTTGTGAAAGA
TATAAGCTAGTCGTGGCGAACACACTGTTTAAGAACCATGCAAGAAGGATATACACCTGG
AAACGTCCTGGGGATACAGGCAGATATCAGCTAGATTATATCATGGTCAAACAGAGATTC
AGGAATCAAGTTCTAGACTGTAAAGCGTACCCAGGAGCAGACATAGACTCTGACCATAAT
TTGATAGTAATGAAGTGCAGGCTGAAATTCAAGCGAATAAGGAAGCAGCATAAGCAGAAC
AGACTGGAAGTGAATAAACTGAAACAATCTAGCACGAGAGAAAAATTTGCAGAAATGGTA
GACTTAGGTCTAAGAAGTAACTCTGAAAGGAGCTCAACCGAGGACGAATGGAATGCATTA
AAGACCGAAATAATGAAAGCTGGTAAAGAAACATTAGGCTTTAGGGAACAAGCCGCCCGA
AAACCTTGGATCACAGAAGAAATTTTGGAGCTGATGGATCAGAGGAGAAGGTACAAAAAT
GCTCAGGATGAAGCAGGAAGAGAGCAGTACAGGCANTTTAGAAATCAAATAAATAGGAAA
TGCAAAANAGCAAAAGAAAAATGGCTACAAGAAAAGTGTGAAGAAGTAGAAAAGGAAATG
GTCGTAGGTAAAGTAGATGTTGCATATAGGAAGATCAAACAGAATTTTGGAGAAATGAAG
AAAAGAGGTATGAACATTAAAGCTGCCGATGGGAAACCTCTTTTAAGCTCAGAAGATAGA
GCTAACCGATGGAAGGAATACATNGAGAAACTGTATGATGGGGACGACTTGAACAATAGT
GTANTGGAAAAGGAAGGCGATGTCGACATTGATGACTTAGGAGATCCTGTTTTGAGGACA
GAATTTAATAGAGCTCTGAATGACTTGAAAGCAAATAAGGCAGTTGGAATTGATGAGATC
CCTGCAGAACTTCTNAAATCCCTAGGAGAAGAAGGAATCGAAAGATTATTCAAGCTGATA
TCAAAAAGTTATGAAACAGGAGAGATTCCAACTGATTTTAATAAAAGTATCATCTTCACA
CTTCCGAAGAAAGCACAAGCCGACAAATGTGAGAATTATCGCACCATNAGTCTAACATCA
CATGCTTCAAAATTACTGACCAGAATAATATACAGAAGGATGGAAAGGGTAGTAGAAGAG
ATAGTAGGTGAAGATCAGTTTGGGTTTAGGAAAAACCGCGGTACAAGGGAAGCAATTCTG
GCTTTAAGATTAATACTTGAAGGGCGGATCAAGAAAAACAAAGATACTTTTATGGCGTTT
GTTGATTTAGAAAAAGCTTTTGATAATGTTAGGTGGGACAAGATGTTCAAAATTTTAAAG
AAGTCAGGTCTAAAATATCGAGATAGAAGAATACTTTATAATCTATATAAGAATCAAGTG
GCTATAATAAAAGTAGAGAATCACGAGAGACATGCATCAGTTAAAAAGGGTGTGAGACAA
GGTTGTAGTCTATCCCCATTAATATTCAACTTGTATGTAGAGGAAGCAATAAAGGAAGTA
AAAGAAAAATTTNNATGTGGCATAAGTGTTCAGGGAGAAAAAATCAGTATGCTACGATTT
GCTGATGACATTGTCTTGTTAGCAGAACGGGCTGAGGATATTGAGAAGTTACTGAATGGC
ATGAACAAAATACTGAAGGAAGATTTTGGACTGAATATAAATCAAAGCAAGACAAAAGTG
ATGAAATGTAGCAGAAATGATACCAATAATAGTAGATTAAATATAAAAATAGGATCGGAT
GCGATAGGAGAAGTAAGTGAATTCTGTTACTTGGGAAGCAAAATTACAACCGATGGCCGA
AGCAGGAATGATGTTAAAAGCAGAATAGCACTAGCGAAAAGAGCCTTCATGAAAAAGAGA
AATCTTTTAGTTTCAAATATTGATCTAGGACTCAGAAAGAACTTTTTAAAACTCTATGTG
TGGAGCACAGCACTTTATGGTAGCGAAACATGGACTTTAGGAATACCGGAAAGAAAGAAA
ATTGAAGCATTTGAAATGTGGTGCTACAGAAGGATGCTGAAAATTAAGTGGACAGACAAA
GTACGAAATGAACGAGTTTTGGAAATGATGGGTGAGGAAAGAAGTTTGTGGAAGAAGCTT
ACAGAAAGAAGAGACAGGATGGTAGGTCATATTTTGAGACATGCNGGATTGGTTAATTTG
TTAGTGGAGGGAACAGTCGAAGGTAAGAACTGTAGAGGAAGACAGAGATTAGAATATATG
AAGCAGATAATTGAGGACGTGGGTTGTAAGGGGTATGTNGAGATGAAGAGGTTAGCGCAG
GATAGGAAGGGATGGAGGATTGCATCAAACCAGTCGAAAGACTGACGACAGCAAAAA
>VvP24XY2-148#LINE/CR1
TCGCGTAGGGTTCCCTTGGATAGATCAGGTGTGCACTACACACGTGAATCGGCTACACGT
GTGGCAGGGGCCGTGTGGAGTGCATTGGGGGGTTTTTTAGGCTGAGGGAGGAAGACCCGA
AACTGGAATTACAGTTACGGGCAGCCCAATTAAATTCGGCACCGTATGTTAGGAGTAGCT
TAAATNAATCTCGACCATTAAAAGTTCTCGTNATTAACTGTAGAAGTGTTTGTAATAAGC
AGCCTGAGCTNGAAAGCGTTATTAGTAGCACAGAAGCNGATATCGTATTAGGNACNGAAA
GCTGGTTAAAACCGGATATAAGTTCAGCAGAAATTTTTAACAATAGCATGAACGTTTTCC
GTAAGGATAGGTTGCATTCTAATGGAGGTGGTGTATTTATAGCTGTTAGTAAACACCTGT
CGTGTAGCGAAATAGATATCGATACGGTCTGTGAAATCCTATGGATTAGACTNAANGTAG
CTAGGACAAAACTTGTAATAGGNTCTTTCTATCGTCCACCAGATGCAGATGTANCTATTG
CCGAGGCCTTAAGAAATAACGTAAGTAATATAGCTCGTCAATTTCCGGATCATGCAATAA
TACTAGGAGGTGACTTCAACTTGCCGTATATCGACTGGANTAATTACGTCCACGTTACTG
GTGGCAGGGATAAAACATCCTGCGAAATTATTCTCGACCTTTTCTCAGATCTTAATCTTG
AGCAGCTCGTCACTGAACCAACGCGGTGCCACAACGGTAACGAAAACATTTTAGATATTC
TCGTTACAAATAGGCCTGAATTATTCACGGACATTTCTACCACCACGGGAATAAGTGATC
ACAAAGCTGTAATTGCTACAGTAAAATTAATAGCCGCGCGCAAAAAGAAAAAAGAAAGGG
TCGTTTACAGGTTCGAAAAGGCCCCAAAGGAGNGTTTNAGAACGTNCTTGAGGGATAATT
ACCNTACCTTCATAGAAGCAAGAGGCNCNGTTGAAGAGATGTGGCNTCGATTCATACATA
TAGTCAGGGAAGGTATGGACTTACGTATACCGAAANGGACAATCAGGGANGGGAACGATC
CCCCGTGGTATACACGTGAAGTTAAAAGGTTACTTAAAAAGCAAAGGAAGATACATGCAC
GCTCAAGAAGGACGATGTATAGGAGTGATTTAGAAAAGTTAGNTGAGACAAGAGGACGTG
TTAAAAATGCGATGCGCGAGGCCTTTAATGACTTTCGTTGCAACTCACTTTCCAAGAGCC
TCACCGAAAACCCAAAGAAATTTTGGTCGTATGTAAAAAAAAGTNAGTNGTAGTGACAAC
AATATGCCAGTTCTACTACAAGACGGTCGGGAAGTTGATGACAGCCGCGACAAGGCTACC
GTATTTAACACCGAATTTAAAAATTCNTTCACTGACGAAAACATGGAAAACATNCCCGCT
TTTCCACGGCGTGTGGAATTNGAGATGGATCCAGTACAAATTGATAGTGTAGGTATCGTA
AAGCAATTAAAGCTCCTGAAGTGGGGGAAAGCGCCGGGTCCCGATGGTATACCAGTAAGA
GTATTTTCGGAATACGCGGAGGAAATAGAACCATTTCTGTCAGATATATTCCGTAAATCT
TTAGAAGAAAGAAAAGTACCTTCCGACTGGAAAATAGCNCAGGTGATTCCCGTTTTCAAG
AAAGGAGATCGGAGNGATCCTAGGAATTATCGACCNATATCCCTAACATCTGTCTGCAGT
AGAATTCTGGAGCATGTCATATGCTCTAACGTTATGAAGTTTCTAGATGAAAACGAGTTA
CTTACAGCAAACCAACACGGATTTCGGAAGAACNGATCGTGTGAAACGCAACTGGCCCTA
TTTTCGCACGACGTAATGAAAGTTATCGATGCAGGTTCACAAGTTGATGCNATTTTCTTG
GATTTTCAGAAAGCTTTTGACTCTGTGCCACACAACCGCCTTTTAGCGAAGATTCGAGCG
TACGGTATATCGGATCAGATTTGCGAATGGATACGCGATTTTCTAACTGGTCGGTCGCAG
TATGTCGTCGTTGACGGGGAAGCCTCTTCTAANCTAGATGTTACTTCGGGCGTTCCTCAA
GGAAGTGTAATAGGACCACTTCTTTTCTTAATTTTTATAAACGATCTCGGNGACAACGTT
AATTGCAGGATGCGATTGTTTGCTGATGATGCGGTTATTTATAGGGAAGTAAGGTGCTCC
GACGATTGCTTAGAAATTCAGCGCGATCTGGATGTTATTTCGGAATGGTGCCGTGAATGG
CAGCTTACACTNAACTGTAAAAAGTGCAAGGCAATGCGCATAACTAACAAAAAGAATCCG
NTTGTTCACGAGTACGAAGTAAACAATTCAGTTGTTGACACGGTCGATTCTCTGAAGTAT
CTGGGNGTAACAGTACAAAGCAACATGAAATGGGACNTGCACATAACTTCCGTCGTAGGC
AAAGCTAATTCTAGACTGCGATTCATAGGTCGNATTTTGAAAAATTGTAATGCNCANACA
AAGGAAATAGCGTACAAAACNCTNGTGCGTCCGCATTTGGANTACTGTTGTGNCGTTTGG
GATCCGTNTCGCAAGGGATTGATTGACACNNTAGAGAAAGTACAGAGAAGAGCCGCTCGA
TTCGTGACCGCTTGCTACAGTCCTTACGAAAGCGTCACAGAACTGATACGTAGATTGGGC
TGGGATTGTCTGGCAGACAGACGACGTCGTTTTCGTTTGAATTTATTGGAGAATATGCGA
AAATCTTTNACTTACGAGTGCAATGAAATACTTCTTCCGCCAACCTATTTGGGTCGCAAT
GACAGGAGGGATAAGATTAGAGAAATAAGGTGCCGTACTGATNCTTATATGNATTCTTTC
TTCCCTCGTNCTATTCGGGATTGGAATGCGCAGAATTAGGNTTGGTGCTNAGCACCCTCT
GCCACCCACAATATTTGTGAATTGCAGAGTATAGATGTAGATGTAG
>VvP24XY2-309#Unknown
CGTCCATNAATTACGTGAGGTGTTTTTCCGGATTTCCGGCCCCCCCCCCCCTCTCGTGAG
ACTTGGTGAGATCTGGTCCGACCCCCCCCCCCCCTCTGGTGAGATCTGGTCCGTGAGAAC
CCCCCCCCCCCCCTAGAAATCGCCCTCGCAACTTTTTGAGACCTTTTTTTTGTCTCACCC
TTCCAAAAGCCGGTTACACCCCCACTTTTCGACGAAATACCCCCCTAAAATCGACTTTCG
CGTCTTTTGTAGACCTTTTTTTTTTAGCTCTACNGTCCANCAAAATTTTCAAAACCTCAC
GTGAGATTTCCGTCGACCCCTCGGTGAGATTTGGTGAGATTTCGCCGGACCCCCCCCCCT
ATTTCACCTCACGTAATTAATGGACGCCCCC
>VvP24XY2-519#RC/Helitron
CATCANTGGTGTTTGTGTGTGGTAGTAGCATGGAGTCTCCNATCGTNCACAACGTTGGTC
GNATGTCGGTAGCTGTGGGGGTGTGGGAGATATGGTGGTTGAAAGTGGTCGACGNAGGGC
ATTTTCATATTTCGACCAAAGACGTGTGTGTCCCTATATTTCACTCCGCAGCCACNACTA
CCTAGCGCAGACCACTGGTGTTTGTGCGTGGTAGTAGCATCGAGTCTCCCGTCGTGCACT
ATGNTGGCCGAATGTCGATAGCTGTGGGGGCGTGGGAGATATGGTGGTTGAAAGTGGTCG
ACGCAGGGCATTTTCATATTTCGACCAAAGACGTGTGTNTCCCTATATTTCACTTTTCAG
CCACNACTACCTAGCGCAGATCACTGGTGTTTGTGTGTGGTAGTAGCATGGAGTTTCCTA
TCGTGCACAACGTTGGCCGAATGTCGGTAGCTGTGGGGGTGTGGGAGATATGGTGGTTGA
AAGTGGTCGATNCGGGGCGTTTTCGTATTTCGACCAAAGACGTGTGTGTCCGTATATTTC
ACTTTNCTGCCACAACTACATAGCGCAGACCACTGGTGTTTGTGTGTGGTAGTAGCATCG
AGTCTCCCATCGTGCACTATGGTGGTCGGATGTCGGTAGCTATGGGGGTGTGGGAGATAT
GGTGGTTGAAAGTGGTCGACCTAGGGCATTTTCGTATTTCGACCAAAGACGTGTGTGTCC
CTATATTTCACTTTNCAGCCACAACTACCTAGCGCAGACCACTGGTGTTTGTGTGTGGTA
GTAGCNTCGAGTCTCCCATCGTGCACTATGGTGGTTGNATGTCGGTAGCTGTGGGGGTGT
GGGAGATATGGTGGTTGAAAGTGGTCGACCTGATTACAAATAGACGCGTGTGTCNCGGTG
TATCACTTTNCAGCCAAAACTATCTAGCGCAGATCACTGGCGTTTGTGTGTGGTAGTAGC
ACAGAGTCACCCATCGNNCACAACGTTGGCCGAATTTCGGTAACTGTGGGGGTGTGGGAG
ATATGGTGGTTGAAAGTGGTCGATCAAGGATATTTTCGTATTTCGACCAAAGACATGTGT
GTCCGTATATTTCACTTTGCTGCCANAACTACATAGCGCAGATCACTGGCGTTTGTGTGT
GGTANTAGCATCGAGTCTCCCATCGTGCACTATGGTGGTTAGATGTCGGTAGCTGTCAAT
CNAAATTCTTTACAAACACGAACGAAGTCGTGGGCACCAGCTAGTATCTAATTTGAAAAC
ATTAACGGTTCATTATTACATAATTTTTTTTTTTTTTTTTTTTTTTTTTTTTTTTTTTTT
TTTTTTTTTTTTTTTTTTTTTTTTTTTTTTTTTTTTTT
>VvP24XY2-14#LINE/Penelope
GCCACGACCCACGTCTTNCCCACGTTCTCAATCCCATCCACACGTCTCTACTACCCATCC
CCCATCTAGTCCCTGCCACTGNAGAAACCCAAAACTGTCNGTTCTGTCAACCTCTCTTCC
TCACCCCTACCTNAATCCCAACTCTCCAAGGNNCTCACCTTCTCCNTTCCTAAATTTGAC
CATGCCNATCTTGTCAGGGACTCTCCTCATTCTGCCGCACNCTCCACTGGCGGTATTANT
TCGCTACTACTGACANGAATGAGAACCGATGCGACAACTTGGAACCCAGCCTCCANCAAT
TCCTACCNCCATCCCAGTTAGATCCNCCTCCCCTCCCTCAAAACCATCCCCTTCTCCTGT
TCCAGGAATTCCTCATGTCNACCCTCTCATCGCCTTCCTTCCTGAATTCAATCCCCNACT
CCAATAACCTGANCCGTACTGAAANNCGGGCCATGAGNGAACTGTCCAAAAATAAAAATA
TCATNATCCTCCCAGCNGACAAGGGCTCGACCACTGTGGTCATGGATCGNAGCGACTACG
NGGCTGAAGCCCTTAGGCAGCTCTCTGACACCTCCACNTACCTCCTCACACCACAGACCC
CACCACTTCNATCTGCCTAGAAATCCGCTCCTTCCTCGATCTCCAAGGCCCCTTACAAGG
TCTCTCTNCACAATCCTTCCCTTAAGAACCCCCGNACCCCTACCCTGTACCTTCTNCCCA
AGATNCACAAGGCTGGNAATCCNGGACGNCCNATAGTTGCNGCCTNTGGGTCTCCCACNG
AACGNATTTCTGCNTTCGTNGACCAGCACCTACAACCTTTCGTNCAGGNCCTCCCATCTT
CATCAAAGACACCCCACACTTCTTCGAGCGTCTGTCNACAGTCCCCACNCCCCTNCCNNC
AGACTCCTTCCTNGTCNCCATCGATGTNACNTCCCTGTACACCAACATCCCNCACTGNCA
GGGCCTCAGTGCCNTNNAACACTTCCTGATATGCGCCTCCNAACAGCCTCCCCANGACAT
CCTTTCTCAAATCTCTGGCCNACCTCATCCTACAAACTACTTTTCCTTCAACTCCCAGAT
TTACCACCAGATACGCGGCACTGCCATGGGCACCCGCATGGCCCCGTCCTATGCTAACCT
TTTCCTGGGCCGTCTGGAANAANNTTTTCTGAAGAATTCCCCTCAAACCCATTGTGTGGT
TCAGATACATAGACGACATNTTCATGATCTGGACCCACGGNGAAAACCACCTNCTNGACT
TCCTCAACTCACTNAATAACATCCACTCCTNAACTTCACNTGGNCNTACTCCCACACCCG
CGTCACCTTCCTTGACGTAGATATCGCTCTACGATAGNGGCCACCTNCACACCTCTGTNC
ACATCAAACCNACNAATTTACAACAGTACCTACACTTTGACAGTTGCCACCCTTCACACC
AAACGCTCCCTCCCNTACAGCCTNGCCATCCGTGGCAGACACATCTGCTCCGATCANGAA
TCCTCTCCCGNTACTCCCAAAAACTATCNCAAGCCCTTATATCCCACNACTATCCCCGAG
ATTGTCATAAACAGATNTCCCATGCCATCACCCAAAACCCCCGCTCCGCACATCCTAAAA
CCGACCGTAGCCCTGTCTTCGTCACCCAGTTCTTTCCTGGCCTNGAATCCATNAACCAGA
TNCTTCGCCATGGGCATGACTTCTTACGTCCTTTCCTGAAATGCGTCNCATTCTCTCCAA
AATCCTACCCACTGCNCCCCGCACCTNCTTCAGCAGACCACCTAATTTNAAAACATCTTG
GTCCACAAATACCNACCGTCTGACTCTCCTAAACCACCTCACGGATCCTTCCCCTGTAAT
AGGCCTCGCTGCAAAACCTGCAACATGCATCCTNCCACTACTACNTACTGCAACCCCGTC
ACAGGGGAAACCTTCCCCATCACCGGACATGCCACNTGCGCCACAACNCACCTCATATAC
CAGCTNACCTGCCTCCATTGCACNAGTTCTTATATNGGCCTNACTACNCAACAACTTTCC
TACAGAATGAATGGCCACAGGCAAACAGTCCACACCCGCAATTTATATCTTCCCGTACCA
GAACATGCTAACTACCACAATTCCAACAACCTCAACGACTGTTTCACCGTNAGAGCGATC
GGAGTTTTTCCCGAAACCACCGCCGCCTCAGAACTTCGCAGATGGGAACTTGCTTACCAA
AATATCCTAGACACCAGACACCCACCCGGCCTCAACCNCCGATAAAATTCCTTTCCTTGA
CGCATCACTCATTTATTATACAGTATTGTCGTTCATTATTACATTTCANTATTCATTTTT
ATATATTTATATTCTTCTATCTCCCCAATTTT
>VvP24XY2-65#DNA/P
TGNCGCCGCCGCCGCCGCGCATGCGCGAGAGTTTAGAGGCGGCTTCACAGATTTAGCGTT
ATTTCGTCTCCATATATTTCCTTCCTCCATGAGATAACACGACCAACCATGGAGGAAGGA
AATATATGGAGGAGAAGTGACGTTAAATCGGTGAAGCAGGCTCGCGCATGCGCAGTGGCG
GCAGCGGCGATATTGCGCTTCCAAACAATTGCGATGTTCGCATTGTGTTNGATGCTGTGA
NTATTTCATTTTGTAATGTGTATAAGTGTTTTATAATGCCANCTTGTGTTGCGTACGGTT
GCACAAACAGGCAAGATAGGAAAGAACCTGGAATANCGTTTCATAAGTAAGTCGAATTNT
AATTATCGTTGTTGAAGTGANCTGGTAGGTAACTGCAAANTTNGCTGCCTGTCNNTANAN
ATTTAGTCATNGCTCTCAACGGGATGACTTCGTTCTCAAATNTTTGTTGGTGTAGTGTAG
AAAATCAGCATACGTTGCTACTTTGCACATAANAGGCTAGCNTTACTTTTNAACGAGTGT
TGAAAATGAGATTTAAGCGGGTGNGNTTTACATCGCGATACAGTGAATNTAGTATTNCGC
NTNCTTTNGTCACGTTGCAGTTTATACTGAAAGTGTACGATGAAATTAAATGTGATAANT
TGTGCTACGCGAACTAGGAATCNTGATGAAGCAAACGNTGTTGTTACCGGAAATNCAGTT
CGCGATTCAAATACGCGTGTGTAGGTGTGTCTACATAGTTTGATTTTGTAGCGACAATAT
TAATGGAGATTGTGGTTAGGTCGAAATGCAGCCTGTACCAGAATGGTTTTGTTGTTCCAT
AAGGGACAAAGAATTTATCTATTACTGTTAGTAATTTCATGAGCACCATGTTAGTGACAN
AACGTGTATCGCGATGTANACTACTTCAGCTATTCCCANTTAAGCTTNCGACGTNTGGNG
ACAGNATAACTATTTTTATTCTGGTCTAGGCCGCATTTCAACCTAACCACAAGTGGTAGT
AAAAAAAACTGAAATATCCATTCTGCATGTCCACCATGTAATTCATTGTGGCTNTGGCAG
AATTAATTTTTGGTCCAGGCCGCATATCAACCCAATCCCAGTATATCCCGAAAACTAAGC
AAGATATCGAAAAATTTTATTCTTTATTTTCGATTTGTCTCGTCGTGTTACATAAGAATC
GATCATTAAATTTGACTTTTGCGAAATTTTTCTTCTCCATTTCAACTCAAGACACCTCAC
TTTTGATACAGTATATCTCNAGAACTAGGCGAGATATCGAAAATTTTTATTCTTTATTTT
TCATTTGTCTCGTCTTTTTAAATAAGAATCCATCATCAAATTTGACTTTGACCAATTTTT
TCTTCTGAATTTCAACCAAAACCATTTCACGTTTGGGACAGAATATCTCGAAAACTAAGC
AGGATATCAAAAAATTTTATTCTTCATTTTTTATTTGTCNTATCGAGTTACATAATAATC
CATCACCAGATTGCGGCGTCACGTTTATCCTAGAGTCCCCTTGAGGTTTTTGTACATATT
CCCCGTGTCTGTATGGAAGCGGCCATGCCCCCTCACTCCGGCCATGCCCCCCCCCACTCC
TCCTCCGCCCTGCTTCACTTCAATGCGTGGTGAAGGTCTCTTGCGTCGTCTCCATATATT
TCCTTCCTCCATGG
>VvP24XY2-69#DNA/TcMar-Tc1
AGTAATAATAATTCCGTGTGGTCGTAATGACCTGGTGACAGGGTTTCTATTGGCTGCGCA
NTCCGCCCCTGTCGTAGCCGCCTTAACCTAACCCGGTAGTCCTACCAGGTACAGGGGACC
TACAGTTTAACGTGGAATCCGAACCACGGAAGCGTTCTGGCGTACTTCACATTACACAGC
AAGCTGTGCCAGAGGGGGTTGAGGGTCTATGAAAATCCCCGCCGAGACNGGGATTCGAAC
CGGGGACCTTCCGTTCCCCANTCAGACACCTTAACCACTGAGCCACCAGACCGCTACAGA
TATACTGTTAACATTAGCATGTCGGTGACGCGAANTCATAAGATTTTACCCATCNAAAAN
TCTTAGTCCACAACCCGAAGGTTGGTCGAATCTTCCCGAAGGAGATGTACCAAGCTATTG
TGTCAGAGGCAGGAAGGCCAATTCCTTTCCTCTGGGAGCCTACAGTTTAACGTGGAATCC
GAACCACGGAACGTCCCGGCGTAGCTCATATAATCAAATACAACTCCTAAAAAAATTCCT
GCTCGCCACAGGATTTGAACCCGCGACCGGAGAGAGAAANTTTCGGAAGTAAGCGCCTTA
ACCGCTGAGCTACCAGACCGCTTATTTGAAGTTTACGTGTGTTAAGTACTTATCAAAATC
GGATAAAAACTGTGGGTTTGTATGAACAACGTTGACAGAAATTAAGGTGAGGGGGGAAAG
GAGGAAAGGTTTAGGTTTTTTGTAAATCAAACGTAAACAGTATTTTTCTATTTGTTTTAA
AGTATACGTATGCAAAGTTCCATCGAAATCGNATAAAAACTGTGTGTTTGTATGAAGAAC
ATTTGGCAAGAAACAAACAAACNCTCATTTTNAAAAATTATTTTTTTTTTTTTTTTTTTT
TTTTTTTTTTTTTTTTTTTGCGCAACACGTCATACTTATAGCTACAGATATACTAAATAA
TAATAATTCCATGTTGGTGACGTAACGACCTGGTNACATTTTAGCCATCCAGAAAGCGTC
CACCG
>VvP24XY2-265#Unknown
CTGCNACAGGCTNCTAGCACTTAAACGGAATAAGTTNCAGACTTCGAATTTGCACATGTT
ACGTGTTTCGTTGACCCAAAACCGAATATCGTATTTAAAATTNTGTAAAATTATATTCCG
NGGGGTCTTCATGTAAATAAAGGGGATCGAAAAAAGTNTGTGCAGATGTTCAGAGCTCGT
CAAGTAGAGGACTAAGATATTTTTCGTTTATCCTGTAAAAGTTGTCAATTTTAGGCCATT
TTTGTTACCGGGNCTGTCTCAAAAACGCCGNTACCTAGGAACTTGAAATTTGTCTCCAAT
ATCGANCATATCCTATATTTAAACGACAAATACTAAAAACACTTACATNTAATATTTCGT
AAGTTNCGAGAAAAACNAGCAAACGTTTTTTTAGATTTCTTTGCCATATATTAATACTAT
TTTATTTAAATNTCCTAATTGAGTGTTCATTGCATTCTAAAATACCTATAATAAATTTAC
TGTAACTGAACGATAGCATCAGGATGCGCGCGGTAACGTGGCGCGGCGTTGGGAGCCGTG
GAGTGGAGTCCACTACCTAACCTGAAAATAGTGAGGCGTTGATTTTTGTGCCAAGCGACC
GCCGTCTGACCTACCACATACGAGATATGTATTAAGNTCGTTAGAGTACGGAACCCTAAN
TGCGCGA
>VvP24XY2-211#SINE
CGCCAGTGTGGCTCNGCGCGCTGAGGCGCCGCACACTGGATCGGGGAGGTACAACGGGAC
CGGGCACGAGTCCTGGNCCCCGCGTACCGGCCGTCCTGACTGCGGTTTTCGGCGGTTTTC
CGCAGTCATCAAGGCGAATGCCGGGACGGTCCCCAATCTCCGCCTCATAAACTACACATT
TCACAAACAAAAATACACTTATCACACACAGAACATAGTTACACGTTTCACAGACAGATG
GCAACACTTCGCTTCCCCTTCGTAATTAGTACGACCTGGCAGTNGGTATAAAATGCTTGG
CGTCAGCAAGGGCATGCGGCCGTAAAACCAAAGCTCCAAATTTGACCATGCCAATGATGA
GTAAAACTAATCAAAGGCAGCCGACCCNAAATGTTGGGAAAACGTGGTGATGAAGA
>VvP24XY2-207#RC/Helitron
AAGTACACTTTTTTACGCTNTATTGATCCCTNAGGGGTTGTNCTCTACAGTCAGTGTGTG
CGATCCGCACTAATATTATAAATGCGAAAGTAAGTCTGTCTGTCTGTTTGTTACGTTTCT
ACGACTAAACGGCTNANCCGATCTCGATGAAATTTGACAAGGAAATACGTTTGCATTAGG
AAGGACATAGGATANTTTTTCCGTATAAATAACACATGTTGTCACGTAATTTCGAAAANT
NACCGAACGGCGACAGACAGACGGNTGGGTGTGTAAGTCTCCGTAGTGTTACGTCGGTTA
GCGANCTGGTAGCTCAGTGGCTAANGCGCTTGCTTACGAACGTTCGGCCGTGGTCTCCGG
TTCAAATCCCGGTGGAGGCAAAGATTTTTAAAAATTGTTTTTTCATCGTAAGAGCCACGC
CTGGGCCGTCGGTTNTTCGGATTGNATGTTAAACTGTAGATATCACAAANTTAGGGGTGC
AATGCGNGGCAAATCGTAGGCGGTCTCGCAATGCTGTAGGTGTACACTTTTTTACGTTAT
ATTGATCCCTCAGGCGTTGTTTCTCTCGCAGTCAGTGTGTGGTGTGANCCGCACTAATNA
TATTATAAATGCGGAAGTAAGTCTCTGTTCTNTTTGTTACGTTTTGACGACTAAATGGCT
ATATCGATNGTGATGGAATTTGACAAGGAAATGCTTTGTATTAGGAAGGACACAGGATAT
TTTTTCCGTATAAATAACACATGTTGTCACGNAATTTCGAAAACTTACCGAACGGCGACA
GACAGACACGTTGGATGTGNACGTCTNTAGACCGTGTTTCCGTGTAGCGGTCTGGTAGCT
CAGTGGTTAAAGCGCTTGCTTACGAACGTTTGCGTGGTCTCCGGTTCAAATCTCCGTGGA
GGCNAAGATTTTTAAAAATTGTTTTTCATCGTAAGAGTCANGCCTGGGCCGTAGGTTATT
CGGATTGAATGTTAAACTGTAGATATCANAAAGTTAGGGGTGCAATGCGAGGCAAATCGT
AGGTAGTCTTGCAATGCTGTAGGTGTACACTTTTTTACGTTATAATGATCCCTCAGGTGT
TGTTCGCAGTCAGTGTGTGAGTGTGAACCGCAGTAATANTATTATAAATACGGAAGTAAG
TCTCTGTCTTTTTGTTACGTTTTGACGACTAAATGGCTATATCGTTGTGATGGAATTTTA
TAAGGAAATCTGTATGAAGGGCACAGGATATTTTTTCCGGTATGATTAACAGTTGTAGTC
ACGAAGTTGCTCAAGCTGTGCTTCTCGCGCAGTCNGTTAGTGTATGATTTGTTAGTAAAT
TTCGTTTAGAGACAAAACTTATTATTTAGTATAGATGTCGATTTGCTCTGCACCGTACTA
TTACTTTGTGTCTGCCTAAAAGTTTCTGGCACCAGTTTATTTTGTCTTCTTTTTTGACAT
GCCTTGCGGGCGTAAACCTGGCCTAAGGTGTAGCTCTAGCAGAGCACGAGCAGCTAAAGT
TATTAGAACCAAGAATCGGATGTTCATGCTGAAGAAAGAAGAAAAGACCAAGCTGAAATA
AAGCTGCCCTCAGTTAANCCCNCCCCCCCCCACATCCCCGCACCTTCGTTTGTTTTTCTG
TTTTTAATATGTTGGAAATTGATTCTCTTCANGAGACAGGTTCGACGGTAGAATGATATA
GTGATGGCTTTCCTGTCATATTATGCCGACTCGGTGTTGTTTGGGACCAATCCTNCGTTA
CCAACAGCTTTCTATATTCAATTCTGGCAATGAAATTCTNAGTCCACGCGTACGAAGTCG
CGGGTANCAGCTAGTAATA
>VvP24XY2-72#RC/Helitron
CTNTATATATAAAGATGAATGTATGTATGTTTGTTTGTTCTTCATACAAATCCACAGTTT
TCATCCGATCTCGATGAAACTTTGCACACTTATCCTTTGAAACAAGGAGAAAAATACTGT
CTACATTTGGTTGAAAAATTATCTGTATAAATAATACATGTTGTCTCATAACTTCGAAAT
TCTACGGCGATAGACAGACGCGTTGGATGTGGACGTCTCCGTACCGTGTTTCCGTGTAGC
GGNCTGGCAGCTCAGTGGTTAAAGCGCTTGCTTACGAACGTTTGGGTCGTGGTCTCCGGT
TCAAATCTCCGTGGAGGCNAAGATTTTTAAAAATTGTTTTTNATCGTAAGAGTCACGCCT
GGGCCGTCGGTTATTCGGATTGAATGTTAAACTGTAGATATTAGAAAGTTAGGGGTGCAA
TGCGAGGCAAATCGTAGGTAGTCTTGCAATGCTGTAGGTGTACACTTTTTTACGTTATAA
TGATCCCTCAGGNGTTGTTCGCAGTCAGTGTGTGAGTGTGANCCGCAGTAATANTACTAT
AAATGCGGAAGTAAGTCTCTGTCTTTTTGTTACGTTTTGACGACTAAATGGCTATACCGA
TATGACGGAATTTGACAAGGAAATCTGTAGGAAGGGCACAGGACATTTTTTCCGGTATGA
TTAACAGTTGTAGTCACGAAATTTTGAGAACTTATCGAATGGTGACAGAAATATGTTGGA
AATTGATTCTCTTCAAGAGACAGGTTCGACGGTAGAATGATATAGTGATAGCTTTCCTGT
CATATTATGCCGACTCGGTGTTGTTTGGGACCAATCCTTCGTTACCAACAACTTTCTATA
TTCAATTCTGGCAAAGAAATTCTTAATCCACGCGTACGAAGTCGCGGGTATCAGCTAGTA
T
>VvP24XY2-993#DNA/Zator
TAGGGAGCGTGCACAAACTACGTGGCTCGGTCCGGGGGAGGGGGTTTGGCTGGAAAGCTA
CGCTGGGCTACGTGGGGGGAGGGGGGGGGGGTTCCGAGCCAGGCCACGTAGCTTTCCTTT
CATANCATTTGTCACAGTTAAAATGAGGNACAGAACACACAACAGCATGTGAATATTTAT
TTCCGTCATTTAATTATCTCCGTATGTAATTTACGATAGTCTGACAAGAGAAAACAGTAC
AAAATGTCTTCTGGAATCAANAGGGAAAAAAGCTACGTGCTACGTGGGGGGGGGGGGGGG
AGGCAAAAGCCACGTCGGGCTACGTGGGGGGGGGGGGGGGTTCACAGGAGGCCAAAATGG
AGCTACGTGGTTTATGGACGCTC
>VvP24XY2-170#LINE/L2
CTTACAGATATTATTAATNGTTCCTTTAATGCAGGATCGTTCCCANACAGNACTAAAACA
GTCAANAGTAAAACCNCTNTTCAAAAAAGGATGAAAAATGAAACGTANAGAACTATCGNC
CCGTNTCANTNCTNTCAGGNTTCTCAAAAATCTTTGAAAAAGTANTNCACGAAAGACTCG
TGAACTTCTTACAAAATAATAAACTACTCANCAAATCACAACNTGGGTTTAGGAAGGATA
ATCNACNGAAACGGCNATTTNTTCATTTTTAAATAACATNCTNGAGGCACTGNATAATAA
AATGAGTCCTGTAGGAATATTCTGTGATCTTGCAAAGGCATTTGATCGTGTTGATCATGA
ATTACCTNCTAAGAAAATTGGAACACTATGGTATTTATGGAACNGCAGGTAAATGGTTTA
AATCATACATGGGNAGTCGAATGCAAAANGTTTCCANTTTTTATTCTAAAATAGTAAAGA
TGCTTCGTCAGACTGGGAGAAAATAAAACATGGAATTCCACAAGGCTCTGTCCTAGGACC
CTACTNTTTTTGNTATACATCAATGATCTTCCTGGAAACTTATCTGAAGTTAAGAGTGTT
TTATTTGCAGATGACACTAACCNGACTGTGATAAAAAANAAAAAACAGTGATCTACAACG
TAATNTAAATGAGCAATTAGTGAAGTAGCAAATTGGTTTAAGGCAAATTCATTAAAATTA
AACTTCGANAAAACACATTATATCAGGTTCAAAACAAAAATATATAGCAGCAGGATTTAC
AGTAAACNATAAAAATATACATAATCTTGAAAACAAAGANATACGAAATTCCTTGGNATT
AAATGGATGAGAAANTTTAAANTGGNATAAACATGTCGCATCACTACTTAAAAAGTTAAG
TGTTGCCACATTTGCGATAAGAATACTTCTCCAACAGACGATCTAGAATTAACAAATAAG
TTTACTNCTCGTATNTNCATTCATCATTAAGATATGGCATAATTTTTTGGGGAAACTCTT
CACAAGCAAACGTTCAATGCAGAAAAGAGTTATAGGATTATGTGGGGTAAAACGAGAACT
TCTTGCAGACCTNTTTAAAGAACTCGAAATTCTTACAATGACTCTGCCATGTATATATAN
TNTCTCACGTGCTATGTCACAGANCATTTTAACCTGTTTACNTCTAATTCACAGGTANAC
AATTTCAATACAAGAAANATTGAAATAACTNNCGCAAAACACAAACNTCNCTGTCATTAG
TACAAAGANGAGTTAATTNTTCNGGCACACATCCGTTTAANAAAATCTTCCCTAGAAGGT
ATAAAACAGTTTGCAGATAATAAAGATATATTTAAAGAAAAACTGAGAGATTATCTTATT
GCAACTCCTCTACTCCATTCAAGAATTTGAACAAAATAATTAATTGTATNCAATATGACT
TTAGCAAAATTCAGTTGTAAAAATTAATGTTTATTTTTATTCTCTTTATTTTTTTTATAA
AATATAATTATTTTCACTGTGATTATTACTCATATTGTNTGTATATGTATTAACCATGAC
ATGTTTCACATCCCAGAGGTCCTTCCTCAGCAGGGATCCATGGAACAAGATTGATAAATA
AATAAAA
>VvP24XY2-181#DNA/TcMar-Tc1
TATACACTGAAGAGCCAAAGAAACTGGTATAGGCATGCGTATGCAAACACAGAGATATGT
AAACACTCAGAGTACGGCGCTGCGGTCGGCAACGCCTATATAAGACAACAGGTGTCTGGC
GCAGGCGTTAGATCGGTTACTGCTGCTACAATGGCAGGTTATCACGATTTAAGTGAGTTT
GAACGTGGTGTTATAGTCGGCGCACGAGAGATGGGACACAGCATCTCCGAGGTAGCGATG
AGGTGGGGATTTTCCCGTACGACCATTTCACGAGTGCGCCGTGAATATCGGGAATCCGGT
AAAACATCAAATCTCCGACATCGCTGCGGCCGGAAAAAGATCCTGCAAGAACGGGACCAA
CGACGACTGAAGAGAATCGTTCAACGTGACAGAAGTGCAACCCTTCCGCAAATTGCTGCG
GATTTCAATGCTGGGCCATCAACAAGTGTCAGCGTGCGAACCATTCAACGAAACATCATC
GATATGGGCTTTCGGAGCCGAAGGCCCACTCGTGTACCCTTGCTGAGTGCACGACACAAA
GCTTTACGCCTCGCCTGGGCCCGTCAACACCGACATTGGACTGTTGATGATTGGAAACAT
GTTGCCTGGTCTGACGAGTCTCGTTTCCAATTGTATCGAGCGGATGGACGTGTACGGGTA
TGGAGACAACCTCATGAATTNATGGACCCTGCATGTCAGCAGGGGACTGTTCAAGCTGGT
GGAGGCTCTGTAATGGTGTGGGGCGTGTGCAGTTGGAGTGACATGGGACCCCTGATACGT
CTAGATACGACTCTGACAGGTGACACGTACGTACGCATCCTGGCTGATCACCCGCATCCA
TTCATGTCCATTGTGCATTCCGACGGACTTGGGCAATTCCAGCAGGACAATGCGACACCC
CACACGTCCAGAATTGCTACAGAGTGGCTCCAGGAACACTCTTCTGAGTTTAAACACCTC
CGCTGGCCACCAAACTCCCCAGACATGAACATTATTGAGCATATCTGGGATGCCTTGCAA
CGTGCCGTTCAGAAGAGATCTCCACCCCCTCGTACTCTTACGGATTTATGGACAGCCCTG
CAGGATGCATGGTGTCAATTCCCTCCAGCACTACTTCAGACATTAGTCGAGTCCATGCCA
CGTCGTGTTGCGGCACTTCTGCGTGCTCGCGGGGGCCCTACACGATATTAGGCAGGTGTA
CCAGTTTCTTTGGCTCTTCAGTGTAT
>VvP24XY2-465#Unknown
TTGTTGTTGTTGNGGCTTTAGGGCGCGTCGACGGCGGGGTCATTAGC
>VvP24XY2-487#LINE/Penelope
AAANTGNGCCAAAGGCAATGTGCATCGCCAAGAGCAAAGAAAACTTCGANTATTAAGAAA
TACAAAGTAAACTATATAAGAACGAAGTCTTTCTCGGCGTTGAGAATGTATAAANTNCTC
TCGGGTGACTAGCCGAGTCAAGAGCGCGTTNTCACACGATATTTCGGCGACCNGAATCNC
TGTCGCCAGAAGATGGCGACGGAGTTCGGATCGCCGAAATATCGTGTGAAAACACTCTTA
ACTCGGCTAGTCACCCGAGAACAGTTTATAC
>VvP24XY3-97#DNA/hAT-Blackjack
AGAGCCAGTCGGTAGTAACGAATCATCCTGAATTTTAAGGACGTAAACTATAGTCAAACA
GCCAAAGACGAATTAGTNACCGAGCGTGGTGGGTGAGCGNTAACGCTCTGGCCTCGCATT
CGGGAGGACGCGGGTTCGAATCCCCGTCCGGCCATCCAGATTTGGGTTTTCCATGGTTTC
CCGAAATCACTCCGGGCGAATGCCGGGATACTTCCTTCAAAAGACCGAGCGTGGTGGGTG
AGCGGTTAACGCTCTGGCCTCGCATTCGGGAGGACGCCGGTTCGAATCCCCGTCCGGGCA
TCCAGATTTGGGTTTTCCATGGTTTCCCCAAATCACTCCAGGCGAATGCCGGGATGCTTC
CTTCAAAAAGGCCATGGCCGAATTCCTTCCCGTTCCTTGCCCCCAGTCCCNTCCCGCCTC
TAATGACCTCGACGTCGACGAGGCGTAAAGCCATAAAAAAAAAAATCTGTAAAAGAACAT
GATATTGTCGTTTTTCGTCTCGAATCTCCCGCAGTCTTAGGGCCGCCANTCCCNNCNCGC
CCATCCAGATTTCTGNTTTTCACGGTTTCNCGAAATCACTCCAGACGAATGCCGGGATGG
TTCCTTCAAAAAGGCCATGGCCGAATTCCTTCCCGTTCCTCCCCCCCAGTCCTATCCCGC
CTCTAATCCCCGTCCGGCCATCCAGATNTCGGTTTTNCACGGTTTCCCGAAATCACTCCA
GGCGAATGCCGGGATGGTTCCTTCAAAAGGCCNTGGCCGAATTCCTTCCCGTTCCTTGCC
CCAGTCCTTTCCCGCCTCTAATGACCTCGACGTCGACGAGGCGTAAAGCCATAAAAAAAA
AAGCAAGACCAGAGTGACGGCCGAGAGTTTTTTTTTTTTTTTTTTTTTTTTTTTTTTTTT
T
>VvP24XY3-415#LINE/L2
CTGGAAAGTGTGGCGCCTGTCGCAGGTACGTGGCGAANGGGGTGGGTTGCAGTNGGTGTA
AGAAGTGGTTTCACTGGGCATGTAGNGGAGAGGGAACGNGGGAAATAAATGAGGCTCTCC
CATGGTTTTGTCCACTTTGTNTTAGGGATGAAAGGATGNGGGAGATGGGTGAAACGATCA
GGGAGTTGCGTGAAAGGATCAGGGTTCTTGAGGCTCGGCCTATGGAGTCGCGGCCCTTGA
AGCTNAGCCTGTGGAGGCCCGGCCTGTGGGGGNCCAGCCTGTGGAGGCTNAGACTGCGCA
GGCACAGCCTGTGGGGGCTGAGCCTGTCGAGGCTCAGCCTGTAGAGGCAGAAAGTAGAGA
TGGTGGGTTGGAGGAGGNTGATAAGGATGGNTGGGAGCTGGTAACAGGTCGTAGGAGAAA
CACGGTTAACAGGATGAAGAAGCCAGACACTTCAGAAATTGTGGGGAAAAATAGGTTTGA
CCTGTTACCAGAGTCAGGAGGGGAAGAGCCTCATGTAGATGTAGGAGTAGGTAAGGTGCA
GCAGACCTTTAGGAATAAGGGCGTGCAGGGAAGAATAGGAAGAAAAGGGTTCTGCTGCTA
GGTAGTAGCCATGGGAGAGGTGTAGGCCCTCTTCTGCAGGATCAGTTAGGCACAGGCTAC
CAGGTCACAAGTTTTTTCAAACCTAGTGCAACATTAGGTCAGGTAATAGAGGATATAGGT
TCACTTTGTAGGAGTTTCACTAAGGACGATAGAGTAGTGATAGTGGGAGGTGCGGGAAAT
AGTATTGATAGAAACGCGAGTTATAGTATAGAGAGTGACCTGAGGAAGGTGGTGAAGGAG
GCGCAGCATACCAGGGTGGAGCTCATGCAGGTCCTAAGTCGCCATGACCGGCCACAGTTG
AACCATGCTGTGAGGCGGGTAAACGTGGAAACGGAGGTGCTACTTGGGAAAGGCATTAGT
TCTGTGTTGGGGGTTGTGCCTGTGAACACCATTGGTAGGTGGGGTTTCACTAGGCATGGC
CTACACCTAAATAGAAGGGGNAAGGGAGTACTTTCTGAGTTGTTAGCTAAAGCTGTGAGG
GAGCCCACTTCCAGTGATGATGGGGTCAGGACTGTGCCTTTTTTAGGTTAGGGGCTGCTG
GTGAGGGGATAAAAATAGATGATCAAAGGGATACTGATTGCAGATCCACGATGGGAAAAA
TCACAGATACTAAAGAAATAGATGAAGGCTGAAACAATAACTGACTGGGGTAAAACTGGG
AAAGAGGAGGTTAATGCTGAAAATATCAAAGCCAGTAATAAGAGTGTTANTGGTGAACTG
TAGAAGTATAATGAACAAAGTAATNGAATTTGCAAACTTAATAGAGATACACGAACCACA
AGTAATTATAGGGGTAGAGTCTTGGTTAAAAGAAGGAGTACTAGACAATGAGGTTTTTCC
CGATGGTTACAGAGTGTACCGCAGAGATAGAGGAGCAATTGGTGGAGGGGTATTCATACT
GGTTAGCAAAGACTACTACAGTTCACTGGTGTTCATAGATCATGACCATGAGTTACTTGG
GGTAGATTTCTGGGGTAATAAAAAAGAAAAAATCAGGGTGTTGGCTGCTTACCGTAGTGG
AAGAATGANTGATGAAGATGAGGCTCTTGGGGAGAAACTAAATTCATACTCAGANTTCAG
AGGTGAGAATAGAATGGTCATTATTGGTGGGGATTTAAATTTACCAGGTGTAAACTGGGN
AGGAAATAAGATTAATAACACAAGGGAACAGAGATTTGCAAATACCTTAGTAAGGGAAGG
AGGNTTTACACAAGTGGTAGAGCAGAACACNAGGGGACNAAACATNTTGGATATNTTCCT
AATAAAGCCCGATGATAACCTTGTGGGGTGTCAAGTAACTGAAGGAATAAGTGATCACGA
AGCAGTTCTGATGGATATTAGAGGATTCAGTAAACCAGCGGCCAAAATTGAAGGGGGAAA
TAGGTACAATTATAAAAAGGCACAGATTTCGAAATTGAAGAGATATTTCAGGGAACGNTT
CAGCAAATGGAAGGANGGCACAAGTACAGTGGAGTCGAGGTGGGAAGAGTTCAAGGAGAT
AATAAGAAAGGGGGAAGAAATATTTATTCCAAAACAGAAAATAAAGAGAAGTACAGAACC
TACGTACTATAATAGGGAGGTGAGGAGGTTAAAGAGGTTGGTAAGAAGAGAACATAACAG
AGTTAAGAGACAGCAGGGCAGTAGGGAATACTTGAAACAAC
>VvP24XY3-178#LINE/CR1
AAGCAATTAATAACAGCAAAGAGAGAAGCTAAAGATGGGTTTATGAAGAATATTGTCGGT
GCAGGGGGANCACTGAATGATGCATCCAGAAATTTCTATGGCTATGTCAGAAAACTGAGG
GGAAGGGAAGGTATTCAGACAATTGTAGATAAGAATGGAGAAGAAGTTACTGAGGATTTG
AAAATNGCAGAGATATTGAGTGACTGGTTTAGTGAGACCATTAGGGACNATCATTCNGAG
ACGGGAGGGNATAATTCGGAGAACGAGCTTANCAACACAATTAGAAATGAGGANACTAAA
AAATTTGAAATTCATCCTGAGGAAATCATGAAGGAAATAAGAAAGCTGAAAAAACGTAAA
GGGGCTGGTGNAGATAATATTACTACAGATGTCTTAAAGATAGCGGGATGTGACATTGTA
CCTTATCTTGAAATGTTATTTAAATTGAGTCTGGANACTTGCTGCTTACCAGAGGACTGG
AAAAGTGCNATAGTAGTACCGGTNCATAAAGGAGGGGTGAGAAATAGGGTTGAAAATTAC
AGGCCAATCAGTTTGACATCAGTGGTAGGTAAATTAATGGAGAGATTGATATGCAACCAC
ATCAGAAATGTATGTGAGGAACGNAAGTGGTTTTCAAGTNGGCAACATGGNTTCAGGCAA
GGATATTCATGCGAATCTCAGTTGGTGGGATATATGCAAGATATTTCGGATGAAATGGAC
AAGGGAGGCCAAATTGATAGTGTAGCACTAGATCTTTCNAAGGCGTTTGACAGAGTGAGC
CATAAAATGGTAGTAAATAAGGTAAAAACTATTGGAGTGGATGAGAAAGTGATTTGCTGG
GTAGAAGAATTTTTAAAAGGTAGAAAACAGAAAGTTAGGGTAGGAAATGCGGTATCAAAA
GAAGTGGAAGTAAAAATGGGAGTGCCGCAGGGTAGCGTATTGGGACCATTGCTATTCATT
ATTCTAATGAATGATTGTGTTGATTGTTTACTATCNGAAGTTAGGTTGTTTGCAGATGAC
ATAATGCTATATAANAGGATCAAAACGATAGAGGACTGTAAACAGTTGCAGGGTGATCTG
GACAGGATATCTAGCTGGGTNGGTAAACATGGAATGAAGATAAATGCNAAGAAGAGTCAG
CTTATTAGATACACAGATAAAAAACNAAAGGTTNATTATGANTATAAGGTGGGGAAAGAA
TTGCTTGCTGAAGACTTGAAATGTAAATATCTTGGCATTACATTTGATAACAAGCTTAAC
TGGGCAGGACACATTGGACAGGTGGTAGGAAAAGGTTTCAAAATCCTGCACTTGTTGGAG
AGAGTGATGAGGGGATGTACGAGAGAAGTAAAGGAATTGGGTTACAAAACTTTGGTCAGA
CCATTGCTCGAATATGGTGGTGTAGTATGGGACCCACATTTTGNGTATCAAATACAGGAG
TTGGAGAGGGTGCAAAGAAGGGCTGCTAGATTTGTTTCTGGAAATTATCGCAGAACGCAA
TCAGTGACNGATATGATAAAGGAGCTGGAATGGGATTCATTGGAAGACAGGAGGAGGATG
AGGAGGGTCATGGGAGTGTACAGGGCGTATACTGGCGATGAGGCNTGGAAAGATATTGCA
GTAGGNATGAAAAGTAGTGCATGGAAGGGAAAAGATGACCATGACCACAAGCTGGCACTC
GATTTCAGGCACAAGGGTGTGGGAAGATTTTCTTTTTTAGGTAAGGGTGTCAGGGATTGG
AATAAGTTACCAAGGGAAATGATGAATAATTTACCGAAAACGCTGAAAGAATTTAAAGTT
AAAATTCGTAGAGGGCAAATGTAGGTGGGTGCAGGATAGGGGGAAGATGGGTGTGTAGGG
AAATTGCCACCGGAGCGTGCGCTCCATCGCAATTAAATTAAAT
>VvP24XY3-417#Unknown
TGAACGCCTTGCCCGTGTCCGGGCGTAGGCGGTTACCATGGGGGATGTTTACCCCTCCAC
GGGAACGTCTGGGAAGATGAACTGGGGTGGTTTCCCGTTGCCTTCCCCAGTGTGACAGTG
TTCGTAAGTGTTGTTGTAAGTGTGGATGACTGTGATAGCGTGTGTGTTCAGTGTAGAGTG
TTGTTTGCGTTGTGGATGAGAGATGAAAGAAGGGAGAGGGTGAAACCCGGTGCCGGCCCA
TTCAGGCCTACTCTTCCGAAAGACACCGAGGGGGCCGCCAAGCTTAACGTCCCCATCCGA
CGGACGAATCACCATCAACAGTGTCGTATGCCCTCACTCCATACGAGAGGTTTGGGATTT
AACCCAGGACTTTGGTGCACAATCTGGTGATTAGGAATTGTGCACCACCACCTCTCCTAC
CCTGCCGGCCAAGTCCCGATGATGAAAATTTCTTCCACCACCAGGACTCGAACCAGCTAA
CCCCGTGTCAGCGCCGGACACCATCACGGTGCCGCAACC
>VvP24XY3-26#LINE/CR1
GTAAATCACTAGAGGAGAGAAAAATACCAGCCGAATGGAAGACCGCCATCGTAANTCCAG
TGTTTAAGAAAGGGAATGTTAATGATCCTCGGAATTATAGGCCGATCTCGTTAACCTCAA
TATTTTGCAGGATTCTGGAACACGTCATCTACTCGAACGTCATGCGGTTTTTGGATGAAG
GCGAGCTCTTAAACCCAAATCAACACGGATTCAGAAAAGGCCGATGCTGCGAAACACAAC
TNGCNCTTTTAATTCACGACTTGTGACGNATTATNGATGAGCAATCNCAGGTTGATTCAG
TTCTNTCGGATTTTNAGAAAGCTTTCGACNCTGTGCCNCACACTNGGCTACTTAGCGAAG
ATTCGAGNTTACGGTATATCTGGACAAATNTGCGANTGGATACGCAGACTTTCTGANNGG
CNGANCACAGTGTGTAGTTCTCGACGGNGAAGCGTTCNTCACTTACTGAAGTGAGNTCCG
GCGTTCCCCAGGGAAGTGTGATAGGACCNCTGTCGTTTCTCATNTNCATAAACGATCTNN
GCGACATAATAAGGGGGNTGAAAAGATTGTTTGCCGATGATGCNATTATTTATAGGGAAA
TNAAAACCCAGGACGACTGCGCTTNGAAATTACAGCGCGATATTATGAANGTAATTGCGT
GGTGTAANGANTGGCAGCTNGAGCTAAACGCTAAAAAGTGCAAGGCAATGCGTATAAGTA
AAAAGATGACACCATTTAGCTCTGAATATACAATTAACGGTACNGTCNTTGGNACGGTNG
ATTCCGCTAAATATCTAGGGGTAACAGTNCGNAGTAATTTGTCGTGGAATGGGACATACC
GANAACTGTAGTGGGAAAGCAAATCGTANGCTNCGATTCATAGGTCGTAATTTGAGAAAT
TGTAATGCTCAAACAAAGGAGATAGCGTACAAANCACTAGTGCGTCCGCATTTGGANTAT
TGTTGTGCNGTTTGGGATCCGTATCGCAAGGGNTTGATNGANNCGTTAGAGAAGGTNCAG
AGAAGAGCCGCTCGATTCGTGACNGGTATATACAGCCGGAGGGAAAGCGTAAGTGCGATG
TTGAAGGAGTTAGGTTGGGAAGACCTGGAACACCGAAGGCGTTGCTCTCGNCAGAAGCTA
ATTGGAAAATTCGCGACAGACCTATTTCGGAATGACAGCGAACACATATTNCTNCCANCA
ACCATTCATATCTCGGAATGACCGGGAAAATAAGATNAGAGAAATNAGGGCCAGAACCGA
TTCTTTTNTGTACTCNTTTTTTCCNCGAGCGATTAGGGANTGGAATAGGAAGGATTTACC
GGGCGAGTAAACTTAAAATCCGACAGGAGTAGCTTTCGATAAAGCACTCCGGCCATCCTG
ATCTGGGTTTTCCATGGTTTTCCCAGATCGCTCCAGGCGAATGCCGGGATGGTTCCTCAC
AATAGCCCATGGGCGCCTCCTGCCATATCCCGTATATCCCTTCCAAACCATTACCCTTTC
GGATAGGTGCAATGCACCCTCCGCCACACACTTTTAGTGAATCGCGGAG
>VvP24XY3-308#LINE/I
GTACGCAAGTGCCAGGTACGGGTTTGGCGAACCCGCGGTGCCCGAGCTGGAAACTTGTGA
GCGCCGCAAGTTTCCCACACCGTAAACTCCTACCATGCTTCAACGACCACCGTAGGGCGT
GGCGGTGGAACGTTGTGTGCCTAGGAGAACGGGGATCTTGGCTTCATCGCCCGGATCGCG
AGGACGGNANAAACCTCTATAAAAAAAACCCTCAACCTCAAGGTCAGNCACGTGCCGAGG
AGGTGNATGGGTGATGAGGNAAATCACTCGCTAGCGTGCAACCTCAGGGGCACCTGCGCA
CCCCTGTTGTATNAGCACTTCCTTTTTAAANTGGTTTTTACTCGTGGGACCAAAATTCCT
ACTNCCAAAAAACCCCTGCGGCCCGGGTGTGCCGCAGGTTAATANAAATACACCCAGTTC
TAANAAGCGGGCGAGGGTTGAAAGCCCTCCCCCGGATGAAATAACAGTAACGGGAAGGGT
TGTNTNATNGACAACGCCTTCGTNATNATGACAAGGGTGGAGGGATCTTTTGAGAAGGTC
TCTCCATTCTATATNCANAAAGGTTTAGAGGGTATTGCGGGTACCCTNAAATCCGTNAAA
AAGCTGAGGAACGGGACNCTGCTGTTGGAAACATCCACCCATAAGCAGGCTGTCCNACTC
CTTAAGTGTGAGAAGCTCGGGGAGTTCGCAGTNAAATGCGAACTCCACAAAACTCTGAAT
TCNAGTAAAGGCGTCGTCACCTGCCGGGACCTNATGGATTTAGAGACCGAGGAACTCCTT
AAGGAGTGGTCAACAGAACATGTGGTCGAGGTTCGTCAGATCANACGAAGGGTTAACGGC
AGTCTTGAGAAGACTGCCACCTTCGTCCTGACGTTCGACACTCCGACGTTGCCCAAAGNC
ATCAAAGCNGGATATTTAAATTTGAATATCCGCCCGTATGTNCCGGACCCGATGCGCTGC
TTTAAGTGCCAGCGGTTCGGGCATACGACGGCGACNTGCAAGGGCAACCCCACCTGTGGG
AAATGCGGAAAGGCGGCACATGAGCCGGGCGCTAGTTGCACGCTCCCACAGGTGTGCGTC
AACTGCTCCGGGNCGCATCCAGCCTGGAGCAGGGAGTGTCGAGTGTATCTTGAAGAGAAG
AAGATACAGGAGTTGAAAACCAAAGAGCGGATATCNTATGGCGAAGCGAAGAAGCGGTNT
AAGGCGCTCGCNCCACCNGTCTTCGCTACCAGCTTCGCCAAGACGTTATCAACTCCCGTC
AGGAAAGAAAGTGTTGCTACNCAGACGTCCGTTGCGGACATGGGCACAAGCACAACGTGC
TCATGTCAGTGCAAATGTGGCGCCAAACCCACCAAGGTCATNACACCTAGGACCGCGGAC
GTCGGTAGCAACACTCTGCAACCTCGACCACTACGACAGCAGGTTCAGCAAGTCCACCAG
CAAAAGCACAGCCATCCGCTACAGCAGTGGGTCCCTCTGCAACAGCAGAAGCGGCNCCTA
TAGCAGAAGCGCACCTGCAGCAGAAGCGGTAACGGCAACGCCATCTGCCAGTAGCGGATG
GCAAACAGTGCAGAAGGTTCGGGGTCCGAAGTTTAAACANACGGACCCCACTATGTTCGT
GAAGTCCCCTTCTACTTCTCCTCCCAGATCCCCAACTGGCAGGGGAAGAAGGGGAAAAGG
CCTCGGCGGAAGAAAAATCCGCAAGACTCCGAGGCCTCGCAACGAGAGTCGTCTTCGGAC
CCNGAAGACGACGNAATGCTGGTGGACGAACCTGGTCCCGTTCCTCAGCAGTCACCGCGG
AGGACCCACCCGANCCGGGGCGGGGGTGANNTTAAATAGGTAGGATGGCTCCCATACTTC
AGTGGAACGTNAACGGTTTTCAGGCTCACAAAGAGGAAGTNCANCTCTTAGCACGGTCTA
ATCCNTTGTGTCTCTGTCTNCAAGAGACACATTTTAGACCGACACACCAACCNGTGCTAA
GAGGNTACGACGTNTACAGAAAGGACGATACCGAGGGTGATCGAGCGAAGGGGGGAGTGG
CNGTGTTTGTCCGAAACACTGTCCACTCCGAACCCGTTGCTCTCACCTCCGCNCTACAAG
CAGTAGCGGTGAAAATACACGGTCCNATCCAACTGACCGTATGCTCCGTCTATCTGCCAC
CCAGTNCGCCCGTCGACTACGACGACCTGGTTGGCATCATACGGCAACTCACTCGGCCCT
TTCTCCTTTTGGGAGATTTCAACGCNCACAGTGCGTTGTGGGGTTCCACCACCGATTGCC
CCAGGGGCCGAGTGGTTGGTAGATTGATGGAGCAGGAGGAAATTTGTATCCTGAATACAG
GGCAAATGACTCATTTCACCACTGCTTCCGGTNCGTCCTCTGCCATTGACCTTTCNTTGT
GCTCCCCCTCAATCGCGGACTCCGTGCATTGGGAGGTGGATCGCGACCTNCATGGAAGCG
ACCACTTCCCAATNTGGATGCACGTNGAGTGCGAACGTGGAGGAGGNAATAACCGACGCA
AATGGAACGTCAGCGGNGCNGATTGGCAGCTCTACCGCCGCTCCGTNCGACTGCAACCCT
GTGGCAGTATACAGGAGAAGGTGAATCACTTNACAGAAGTGATTCACCGTGCAGCTGACG
TTTCCATGCCGAAAAGCTCCGGAACGCTGCGAAGGACGCCCGTCCCCTGGTGGAACGACG
AATGTCGTTCCGCCATCCAGGGTCGCAGACGGGCGTTGCGTCGTTTTAGGTTGTGCCCAA
CATCCGACAACCTGGCAGCGTTCCGTATTGCCAGAGCTAAGGCGCGTCGNGTTATTAAGG
AGAGCAAGAAAAGGTCATGGCAGAACTTTGTGAGCACTATAAATCGTTCCACGCCTTCGT
CGAAAGTATGGGAGTCCATCCGCCGTATATCTGGAAGGTACTCCCGCCCACCAGTATCTG
GGTTACTGGATCACGGACGTGTAATTACCGACGAACGAAGCATAGCGCAGCTGATGGCGG
AGAACTTCGCCGCCATCACTTCGTCCGCCAACTTCGACCCTCGGTTCCAGCGACGAAGAG
TCGCTGCCGAGAGGCGCGCGCTGTGCTTCGATTCGTCGAATACAGAGGCCTACAACTGCC
CATTTACATCTTGGGAGCTGGAGTCGGCGTTAAACAGCGCNAACGACACTGCTCCAGGGC
CTGATCTGATCCAGTACCAGATGCTGAGGCATCTTAGTAAAGATGCTAAGGAGTACCTTC
TGGATATTTTTAACGATATATGGACCGGAGGACACTTCCCCGACTCGTGGAAAGAAGCAA
CGTTAATTCCCATTTTAAAACCTGGGAAAGACAAATTGTTGCCAGGTAGTTATCGTAGTA
TCGCCTTGACNAGCTGCGTGGGGAAGACACTGGAGAGGATGGTNAACCGCCGCCTCGTCT
GGTGTCTTGAATCCCGTAATCTGCTGAGCCGCTTTCAGTGTGGATTCAGGAAGTTCCGTT
CCACCTTGGACAACCTGATCCTGCTGGAGGCGGCAATACAGGATGCGTTCATCCGCAGCC
AACACCTTGTGGGTGTCTTTTTCGACATCGAAAAGGCCTACGATACTACCTGGCGGCATG
TTATTTTAAAACAATTACACGAATGGGGTTTTAGGGGNAACCTGCCCCGTTTTTTAAAAT
CATTTTTATCTGGNCGTTGCTTCCGGTACCGAGTCGGTAGTGAAGTGTCTGATCTTTTTA
TTCAGGAAAACGGTGTTCCTCAGGGATCAGTTTTAAGTGTGACCCTTTTCGCCATTGCNA
TTAATAGCATNTCAGCCGTTATAAGGAGTCCCATACGGTACTCCTTATATGTGGACGACT
TTTTAATTTTTNNTGCATCGTCCAGCCTGAGAAGCGCTGAGCGGCAGCTGCAACTCACGC
TGAACAGGCTGGATGAATGGTCAGTGCACACCGGTTTTCGTTTCTCTGCCGAGAAAACCC
GGTGTGTACTTTTTACTCGTAGCAGAAGCCTTTTACCAGAGCCCCACCTTACCTTGAGGA
ACACCGTTTTAAGTTTTACTGANACTGTTCGGTTTCTGGGCCTCATTTTAGACAGTAGGC
TAACTGGCTNCCACATCTTAAAGATGTGAAAGCCAGAGCCTCGAAAGCTCTNAATGTTTT
AAAATGTCTGTGTGGCAGGTCGTGGGGCGCTGACCGCTCCTGCCTGCTACAATTTTACAG
AGCCTTTGTACGGTCGCGGCTGGAGTACGGTTGCATCGTNTACGGTTCGGCACGGGACAG
TTATCTCCGNATACTGGATAGTGTCCACCATGCAGGAATTCGGCTCGCCACGGGTGCATA
CCGCACCAGCCCNATNCCCAGCATTTGTGCTGAGTCTGGCGAGCCGCCGCTTNCCATCCG
CCGGCGTCTCCTCATGGTGCGACACTACNTGCACATTGCCGCAACACCTGGCAGTCCCGT
GTACGACGTAGTTATGCATCCNAACTACGAACGGCTCTATACCAACCGGCATAGAGCGAC
TAAACCGTTCAGCTACCGTACAAAGGCTATTTTAGAGGAATACGGNTTCGAGCTGCCCTC
TTTTTATCACCAGGGTTGGAGTAAATCTCCTCCCTGGCTTTTAAAGAGGCCCAGAACGAT
TTTAGAACTGTCNCGGTACAACAAGCTGTTTACCGCTGACAGTGTTTTTATTAGNATTTT
TAGNGACGTTTTAAACCAGCATCACGATTTTACCCCGGTATATACGGATGGGTCTAAGCA
GGCTAACGGAGTTGGCTGCTCCGTAGTGTTCCCTCGAGCGACTTACACATACAAACTGGA
TAGCAGGTGCAGCGTTTACACTGCCGAGTGCTACGCCGTGTTAAAGTCGCTCCAGCATAT
GAAAGTAAGNCGCGATAAGNGNTNCATCATATGCTGTGATTCCCTCAGCTGTATTCAGGC
CNTAGGAAACATGTACCCAGCAGACCGTCTAGTCCAGGACATCCAGGACGCCCTCCTTTC
CCTCCAATCTCGTGGAAAGGAGGTNTTATTCTGCTGGGTACCCGGCCATGTGGGAATCAG
GGGGAACGAGGCAGCTGATGAAGCTGCCAAGTTAGCCTGCGACAAGGTCAGAATCGACTT
TGATCCGGTCCCAAAGTCAGACCTTGCCTCGGCGGCGAAGAGATTTGTTTTTGATGTTTG
GCAGAGGCAGTGGCTGGAAGTCGAGCATAATAAGCTCCGGCTGGTCAAACCGACCGTTCA
GCCGTGGAGCAGCTCCTTCCAGCGGGCGAGGAGGGATGAGGTTCTCCTTACTCGCCTCCG
TATAGGGCACTGTCCTCTGACGCACAGCTTTCTTCTCCGCCGGGAGGACCCNCCGGAATG
TGATGCTTGTGGCGTACCTTTGACGGTACGCCACATTTTAACTGANTGTGTATTGTTTTT
AGANTTAAGGGCAGACGTTGGCCTAGCCAACGATCTGTCCCTTATTTTAAACAATGANAG
CGGCAACGTGGCGAAGGTTTTAAAGTTTTGTGNCTTGGCCGGTCTTGTCCCAAAAATTTT
GGGCAGATCGGCCTAGGTTTTAGATTGGATTGGTGGCCTTTTACAGCCACCAATCCAAGT
ACTGTTTTTACTTNTGACATTGCTTATATGGCTGGCCCCTTTACAGCCAGCCAGNTANTT
CGTTTTTTAACTGGTTGGCCCTTTTACAGCCAACCAGTTANTGTATGTAGTTTTACGTTT
TATATTCTAGTCTTAGTTTTATATTTTATTTGCCGTCTGTGTGGCCGACCCCTTTACAGT
CGGCCATGCAGACGGTATTTTAGTCAGTATTTTAGTATTTTATTGTGCTGTCTCTGTGGC
CGACCCCTTTACAGTCGGCCACGCAGACGGCAATTTTGCCACGCCCGGTTTTTGTTAGG
>VvP24XY3-456#DNA/hAT-Tip100
GTGGCGTAGCTAGGTCAACAAGGGCCCCGGTGCAAAAAAATTATTTTGGGCCCTCAGGCC
AGACGGGCGACCTTTTTTTTTGCTTTGTGTTGCTGGTAGGGGCCCCCTGAGCTGAGGATG
GGGCCCTGAGTTGTGCTTAGGGGCCCCCTGAGCAGTGGTTGGGGGCCCCCTGAGCAGTGA
GAGGGCCCTTAGTGAGGGGCTTCCTGTGTCTCAGGGGCCCCCTTAGACGACGGTAGAGCT
AAAAAAAAAGGTCGCCAGTTTGCCGTGAAGGCTCGTGGGCCTCTGAACTGCGCTTGGGGG
CCCCCAGAGGTGCGCTTGGGGGCCCCCTGAGTGCGCTTGGGGGCCCCCGAGTGCGCTTGG
GGGCCCCCTGAGCGTGGGGGCCCCGGTGCACTGCACCGCCTAGCCCCATAGTAGCTACGC
CCCT
>VvP24XY3-955#DNA/hAT-Tip100
CAGGGGCGGATCCAGGATTTTGGTTTGGGGGGGGGGGCTTGAGCGGACTTTGGTTTGGGG
GGGGGGGCTTGGCTTGAGTGGATTTTGGTTCGGGGGGGCTTGCCTTCAGTGGATTTTGGT
TTTGGGGGGGGGGCTTGAGTCGGGCAAAGGGTAGTCTTTATAGTCTCCTCGGGCCTCGAA
TCCGTAGAGCTAAAAAAAAAAAAGGTCTCAAAATTACGATGTCGGGGGTGGACCTAGATA
CTTTTGGGGGGGCTTGAGCCCCCTAGCCCCCCCCCCCCTGGATCCG
>VvP24XY3-53#DNA/hAT-Charlie
AGGGGTGGCCAACCCGCGGCCCGCCTTGAACATTTTTCCGGCCCGCGAGATTCATCACAC
TTTTACAAAATATATTTATTTTATAATGGCCAAAGTAGTGAAAACCAATGTATTAAAAAA
TACATTATTTGTGCATCCATATATTCAAAATTTATTTCATTTATATATTTTTTATATTTC
ATTTTTAGTGTTATATATTTCTTTACAATGTGCGTTTAGTATCATTATTATTATATTATC
TATGTTTACATGTAAGAATAATAGTAAACACAATAATAATAACTCATTATGTTTCAATTT
TTCACTCCAAAAAATGTCTATAGTGGGTCTAAATCTAATATGGGGATATATAATTTTATA
TGCGGCCCGCGGAGTTATGATGCATTTCCAAAGTGGCCCGCAAGATCATTTGGGTTGGCC
ACCCCTG
>VvP24XY3-305#LINE/RTE-BovB
ACAGCGGAAGAGGAATGGGAATATTTAAAGCAACGTTAGTANAAGCAGCAGAAACAGCGT
GTGGAAGGACTGGTAAACGAGAAGGTGGAAAGAAACAGCATGGTGGAATGATAGAGTNGA
AGAAGCAGTGGAACTNAAGAACAGGGCCTTTAGGGAATGGTTCAAGCAGAGGACACAGGA
GANAAAGGATGATACGTGAAGAAAAAGGAGGAAGCCAAAAAAATAGTAACGGAGGAAAGG
AGGAAGTGGCTGGAGAAATGGACCGACATGATGGAAGAAGATAGCAAAGGAAATAAGAAA
GTACTATATGGAATGGTAAAAAGGAAGAGGAAGGAGGGATAGAAAATGCCAAAATGCTGG
ACGAAGGATGGAAGNGAAATAAACAACTCAGAAAGACTAAAAAGGATGTGGAAGGAGTAT
TTTGAAGCCTTACTGAACCCAGATTGGTCACAGGATGATACAGTTGTTCAGGAGAAGCAG
GAGAATAACAACCATGTAGGAGAGAAAGAGAAGGATCTAACTTGGGAAGAAGTGGAAACA
GCTCTGGGTAAGATGAAAGGTGGAAAGGCACCAGGCATCGATGAAGTGAGCGTGGAAATG
GTAAGGGCAGCAGGAATAGTAGGAAAGCAGTGGCTATACCGTGTGATNAGAAAGATATGG
AATCAGGGCGCAACTCCNGAAGACTGGAAGAAAGGAATAATTGTACCTATATTCAAAAAA
GGGAGCAGGAAGGAGTTTAAAAANTATAGAGGNATCACGCTGATGTGCCACTGTGCCAAA
GTGTACGAGAAGATCATTGAAAAAAGATACGTGACAGGGTGGAAAAAGGGCTAAGGGAAG
AGCAGTATGGCTTCAGATCAGGGAGATCGACGGTAGACCTGATATTTGCTACGAGACAGC
TGCAGGAAAAACATTACGAGTATGGAAAGGATCTACTGTTGGTATTCCTCGATACCGAGA
AAGCATATGATTGCGTACACAGGAGTAAGGTATGGAAGGCCTTGGAGAANAGAGGAGTTC
CCAAAGAAACCATCAAGAGAGTGACGGAACTGTACCAAGGAAGTGTGAGCTATGTGAAAA
TAGGGGAAGGAAGAACAGATTGGCTGGAACAAAGGAATGGACTAAAACAAGGAAGTGCCC
TATCACCACTACTCTTCATTGTAATCATGGATGATATAATGNAGAAGGTGGCAGTGAGGA
TGGGAGAGGAAAACATGAAGGTGATGGCTTTTGCGGATGATCTGGGGAGGTGATGAAGAG
GAAGTGCAGCGGCAGTTGGATGTATGGACAGACAGTGTGGAGGAATATGGCNTGAAATTT
AATGTAAGAAATGTGAGTACATGGTAACAACCAGAAAGAAGAATAGGNTAACCCGGGGAA
TTGTGATGGTAGGNGAACAACTAAAGAAGGTGAACAGNTTCAAGTACTTGGGGAGGAAAT
GATGGCGAGATAAGTGAAAGAGGAAGACGNGCAGAGGCGTTTTTAAGGAGCATTAGAAGC
CTGATATGGAATAAGGATGTGCCACAGAGAAGCAAGAGAGTAATTTATCATACATACTAT
GTGCCTATCTTGACNTATGNTGCTGAAACGTGGACGATGAAGAAGCGGGACATCAGCAGA
GTACAAGCGAGCGAAATGAAGTTTTTAAGAGGTAGAATGGGAGTNACTAAAATGGACAGA
ATAAGGAATGAAGCGATTAGATGCACCGTAAAAGAGGAACCCCTACAGGAAAGGGTAGAG
AGGACCAGACTAAGATGGTATGGACATGTAAAGAGAATGGGGGNCAGAGAATNCCAAGAA
AAATNCACGAAATTAAGATGCAAGGTAAACGACCCAGAGGAAGACCAAGAGACGGATGGC
TGAAAGGAGTGGAGGAGNGTGTACGGAAGAGAGGAGAGGACTGGAACAAGGTGGTGACAG
AGAGGTGGTGGGAAGAAAGAAGGAAATGGAGAGGCTTGTGCGCGAAGCAGACCCGGCCAG
TGGCTGGAAACTGTTGAGGATGAT
>VvP24XY3-935#RC/Helitron
GTACCTGGGTGACCGATCTTCGCTCGGCATCTTTCGATTTCTGTTCAATATGCAAGATTT
CGAGTAAAGTTTGATTAAAGTTAAAGTTTTCTTGAAGGCTTCCTAGGCATTTTGAGTGCA
CAGTTCCCTGCAAAGAGAAGCTTAACTAACATCAGTAGGCTTACTGGTACCTGAAACTTC
TACGAGATGAGGTTAGAGCCGTTTCCGAGATACCAAATACAAGAATTGCTCTTTTTTTTN
TTAAAATCGTGTTACAAACTTGAAAAGCAAAACGTTATCTACATATGAAATTTCATCCAA
ATCGCTAGAGCCATTTCCGAGATCGTCCGGTTTACCACCTCATAAATTGCTTTTAAAGAA
AAATGCTATTATTATGTTAAATAGAAATCTTAATGCTAATCAGGGATTAATTAATGGTGC
GAGATTAGTGGTAATTCNCTTAGACGAGTACATCATCAGTGCTAAATTCATTCACTCCGA
TAAAACTATGCTCATACCTCGCATTAACCTCACACCTTCTGACCAACCGTGCCTTTCCAA
ATGATAAGAAAACAATTCCCATGAACATTAATAAAGCACAAGGTCAGACGCTTCAAAAGG
CAGGATTGTATTTATCAGAACCTGTTTTTTCGTATGGACACNCGTACGTGGCTTTTTCAC
GAGTTCGTAGATTTAATATTTATTTAAACATAAAGTCAACGACGATCACATTATAACTGC
TAATATTGTTTTCAAAGAAGTTNTGTAAAGTAAAGAAGATTGAAAAATACATCTGACAAG
CCAATTTTTTAAAATNTACTTTTTAAATGTTTTACAATTAAACGTGTAGTATTTAATGAT
AACGCTTTTTACAGTNAAGTAGTATTTAATGTAACGACTTTTTACAATAAGACGTATTTA
TTACTACTCTTCAAAATAAAATACCTTTCATTAATAAATACTTGCATTTACTTATTTCCA
CATTATTATATTACCATTCGGTGACTGATCACGATACTGTGCGAAATATTCGCACGGGTC
AGCTAGTATACAAGAATTGCTCGTTTAAAGATATGAGTTCCTTGCTTAACCAAAGAGAAA
CTAACATCAGTAGGCTTNCTGGTACCTGAAACGTCTACGAGATGGCGTTAGAGCCGTTTC
CGAGATACCAAATACAAGAATTGCTCGTATTTTGTAAAATGGGTTTTTGCAGGGAAGACA
CCTATTTAGGTAAACTTAAAAAGCAAAACGTTATCTAAATATGAAATTTCATCCAAATCG
TTAGAGCCGTTTCCGAGATNCAATATATATATAT
>VvP24XY3-39#Unknown
AATAGAGAAAATATACGCTGAAATTGAAGAATTAATCCAATATGTGAAAGGGGAGGAAAA
TCTAATAATCATGGGTGANTGGAATGCGATAGCGGGAGAAGGAAAAGAGGGGAATACTGT
AGGAAGTTTTGGTCTAGGAGAAAGAAATGAGCGAGGAAGCAGGTTGCTAGAATTTTGTGA
AAGATATAAGCTAGTAGTGGCGAACACACTGTTTAAGAACCATGCANGAAGAATATACAC
NTGGAAACGTCCTGGGGATACAGGCAGATATCAGCTAGATTATATCATGGTCAAACAGAG
ATTCAGGAATCAAGTTCTAGACTGTAAAGCGTACCCAGGAGCAGACATAGACTCNGACCA
TAATTTGATAGTAATGAAGTGCAGGCTGAAATTCAAGCGAATAAGAAAGCAGTATAAGNA
GAACAGACTGGAAGTGAATAAACTGAAACAATCTAGCACGAGAGAAAAATTTGCAGAAAT
GGTAGACTTAGGTCTAAGAATTAACTNCGAAAGGAGCTCAACCGAGGACGAATGGAATGC
NTTAAAGANCGAAATAATGAAAGCTGGTAAAGAAACATTAGGCTTTAGGGAACAAGCTGC
CCGAAAACCTTGGATCACAGAAGAAATTTTGGAGCTGATGGATCAGAGGANAAGGTACAA
AAATGCTCAGGATGAAGCAGGAAGAGAGCAGTACAGGCAATTTAGAAATCAAATAAATAG
GAAATGCAAAAAAGCAAAAGAAAAATGGCTACAAGAAAAGTGTGAAGAAGTAGAAAAGGA
AATGGTCGTAGGNAAAGTAGATGTTGCATATAGGAAGATCAAACAGAATTTTGGAGAAAT
GAAGAAAAGAGGTGTGAACATTAAAGCTGCCGATGGGAAACCTCTTTTAAGCTCAGAAGA
TAGAGCTAACCGATGGAAGGAATACATTGAGAAACTGTATGATGGGGACGACTTGAACAA
TAGTGTANTGGAAAAGGAAGGCGATGTCGACATTGATGACTTAGGAGATCCTGTTTTGAG
GACAGAATTTAATAAAGCTCTGAATGACTTGAAAGCAAATAAGGCAGTTGGAATTGATGA
GATCCCTGCAGAACTTCTTAAATCTCTAGGAGAGGAAGGAATCGAAAGATTATTCAAGCT
GATATCAAAAAGTTATGAAACAGGAGAAATTCCAACTGATTTTAATAAAAATACCATCTT
CACACTTCCGAAGAAAGCACAAGCCGACAAATGTGAGAATTATCGCACCATTAGTCTAAC
ATCGCATGCTTCAAAATTACTGACCAGAATAATATACAGAAGGATGGAAACGGTAGTAGA
AGAGATAGTAGGTGAAGATCAGTTTGGGTTTAGGAAAAATCGCGGTACAAGGGAAGCAAT
TCTGGCCTTAAGATTAATACTTGAAGGGCGGATCAAGAAAAACAAAGATACTTTTATGGC
GTTTGTTGATTTAGAAAAAGCTTTTGATAATGTTAGGTGGGACAAGATGTTCAAAATTTT
AAAGAAGTCAGGTCTAAAGTATCGAGATAGAAGAATACTCCATAAACTATATAAGAATCA
AGTGGCTGTAATAAAAGTAGAGAATCACGAGAGACATGCATCAGTTAAAAAGGGTGTGAG
ACAAGGTTGTAGTCTATCCCCGTTAATATTCAACTTGTATGTAGAAGAAGCAATAAAGAA
AGTCAAAGAAAAATTTCCATGTGGCATAAGTGTTCAGGGAGAAAAAATCAGTATGCTACG
ATTTGCTGACGACATTGTCTTGTTAGCAGAAAGGGCTGAGGATATTGAGAAGTTACTGAA
TGGCATGAACAAAATACTGAAGGAAGATTTTGGACTGAATATAAATCAAAGCAAGACAAA
AGTGATGAAATGTAGCAGAAATGATACCAATACTAGCAGATTAAATATAAAAATAGGATC
GGATGCAATAGGAGAAGTAAGTGAATTCTGCTACTTGGGAAGCAAAATTACAACCGATGG
CCGAAGCAGGAATGATGTTAAAAGCAGAATAGCACTAGCAAAAAGAGCCTTCATGAAAAA
GAGAAATCTTTTAGTTTCAAATATTGATCTAGGAATTAGAAAGAACTTTTTAAAACTCTA
TGTGTGGAGCACAGCACTTTATGGTAGCGAAACATGGACTTTAGGAATACCGGAAAGAAA
GAAAATTGAAGCATTTGAAATGTGGTGCTACAGAAGAATGCTGAAAATTAAGTGGACAGA
CAAAGTANGAAATGAACGAGTTTTGGAAATGATGGGCGAGGAAAGAAGTTTGTGGAAGAA
GCTTACAGAAAGAAGAGACAGGCTGGTAGGTCATATTTTGAGACATGCAAAANNNNNNNN
NNNNNNNNNNNNNNNNNNNNNNNNNNNNNNNNNNNNNNNNNNNNNNNNNNNNNNNNNNNN
NNNNNNNAGAGGAAGACAGAGATTAGAATATACGAAGCAGATAATTGAGGACGTGGGTTG
TAAGGGGTATGTAGAGATGAAGAGGTTAGCACAGGATAGGAAGGGATGGAGGATTGCATC
AAACCAGTCGAAAGACTGACGACAGCAAAAAAAA
>VvP24XY3-307#DNA/TcMar-Mariner
TACGAGGCGCGTCCAGAAAGTAAGTNCCGTTTCGATTCATCNCCGTGGCTGCAGCGCTGC
GGTCGCNGTTCCGCGCATGCGCTGTAGACGATGTGTATCAAGGGGAAGAACGTGCGCCAT
TTGGAGATCGCTGTCAGTTACGTACGCTTTGTTGTGCTTGTTTGAAATGTCNGCGNTGAT
CGAAAATCCCGCCGNCTGTGAAGTNCGGGCTGTGATANGGTTTCTGNNTGCGAGGAAAGT
NAAACCGANTGAAATTCATCGNCAGATTTTGCGATGTTTACGGACCAAACGTNATGAGTG
ATNGGATGGTGAGAAAGTGGGTCCGANAGTTTAANGACGGNCGNANNAATGTGCACGATG
AAGAACGGAGTGGGCGNCCACCTTTGGTTACTGANGAACTGGTNCACGCGGTCGACGANA
AGATCCGNGAAAACCGNCGNTTCACGATTNCNGANCTNTCTGNGGACTTCCCCCAAATTT
CACGANCNTTGGTGCACGAAATTGTGACCGAANANCTGGGTTACCGCAAATTNTGCGCAC
GNTGGGTNCCGAAAATNCTNACNGAGGANCACAAAACNCAACGANTGGGCAGTGCACTTG
ACTTTTTGGNNGGTTACGACGAAAGTGGCGACGAATTTNTNAGNCGNATCGTNACNGGCG
ACGAGACNTGGGTNNCNTACGTCACCCCTGAANCAAAACGGCAGTCGATGGAATGGNGGC
ACACTTCATCCCCCAAGAAGCCGAAGCAAACGATNTCNGCNCGGAAAATNATGGCACNGT
GTTTTGGGACTGGAAAGGCGTNNTNCTCGTCGANTTCNTGNNACGTGGCCAGACAATCAA
CGCAGANGCGTATTGCGAGACACTTCAGAAACTGCGNCGCGCAATCCAGAACAAGCGNCG
NGGNCTGCTGTCNGAAGGCGTCGTTTTGCTNCACGACAACGCNCGTCCACACGCGGCNAA
CGNGACCAAAGANCTCGTCGAGGGTTTTGGNTGGGAAGTNTTCGACCATCCNCCGTACAG
CCCNGATCTGGCGCCNAGCGACTTCCACCTGTTCCTGCATCTGAAGNCGTNCCTCGGCGG
TCAGCGCTTCACCGACGACGACGAGCTGAAAGAAGCTGTTNCCAACTGGTTGAAGNCNCA
GGCGGCAGATTTCTACGAAGAGGGTATNCAAAAGCTGGTGCCACGCTATGACAAGTGCCT
CAAAATTTACGGCGATTATGTGGAAAAGTAGTNTAAGAGTTGTACAATTTTATGCAATAA
AAATTTTTTCTGTATTTGTGTACGATTTCATTTTATTACCAAACGGAACTTACTTTCTGG
ACGCGCCTCGT
>VvP24XY3-500#DNA/hAT-hATx
AGGGATTGCAATCCAGCAAAGCGGGATCCCGCAATCCCGCGGGATCCCGCATCATTAGAC
AGTCTGGCGGATCCCGCACAAAATTAAGCGGATCCGCAATCCGCAAAATCCGGCGGAAAC
GCGTGTCAGTCTGCGTGACTCGCTGCCCCACTCGGTCTCTGTCGGATGTTTTGCACTGTT
TGCCTGTACCCTTGCAGTTGGCATTTGACTCGTGTGAACAAGCGTTTGTTTTTGTCAACC
TTCGTCATTCGTAAGTAAATAGATACACTTTTACGTATTCATCAAAACTTACGTTTGTTT
CGAGTACACATTTCTGTAATTTGAGTTATGGTGCGTATTTAGTACGATTTTCTAACTATA
TAATTATTTTTTAAGTGTCGCACACGTTATCTGAACTACACGGTTACAGCTTTTTATTCA
CGGTTTCATTATTCCCATTTTCTGTATTTGCAGATAAAGTAATTGTGACAATTTCCTTTG
CGGCTGAAAATTTGATTATTCGTTGATACGAAACTAATGTTATCGTAATTTTAACGATCG
CGTACCTATTTATTTAACAGCTATCAAAAGGAAATTGTATATCCTTTGACTTATTGTTGT
TTCGGCCGCTGCCTCAATGCGTTTCTTTGACGAAAGCCGCCTGCTTACATGTGCCGCTCA
GGCTTTCGATTAATCCCTCTTCTCCTTGTTATTATTTCGACTAAAGGTAAAAAAAGTTAT
AATGAAGTTTTCACGGGTGTATCGACGAATTGTGTTGTAGGAACACCATACTTCGACGGC
TGCCTCCGCCGTCTTCCTCACGTGTGTAATTTCGTGTGTTTGCAACGAAATCCGGAGATA
CAACCTATGAGGACTTCACTGCAATCATTCGCCGAGAAAGTCTCCTTTCTTACTAAAAAA
TAATAATTTCCACTCTAAAAACGTCGTTACGCCACATAAGTAAATCTGAAATACTTGACA
GTTTACGTGTTGGTGAGTAGTTTCTTTTAATAACATTGAATCAACTGTAATATCAATCAA
GGAATCAGGAGATATAATAATGAATCACGCAAAAAAGGCCAAGTCTCGTGCTTGTGCAGT
GACAAAAAGTTATGAGATCTTGTTCTGAGCCAAGTCTACACTTTACAGAGTATATTCACT
TCACTTTGTGAAATGGAATGCTTTTCTCGGTGTTATGGAACGTTTATTTAGAATTTNAAA
AAAACTCTGGTAACTTGGCCATTAAGCAAACCATATTTTTAAACTTATGTGATGTATTGT
AAGGCACATAATATGACCTAAGACTCAATATTTTCCATTTTTATTATTTATTTAAAAATT
GGTTTAGATTAAAAAACAAAAATGTAAAACCTCGAAATACACTTAAGACACGCTAAAAAG
TTTTAATGTCATTTTGCCAATCAAAATATTGTTAACTGTTAATTTTTATCATTTAACATT
AAAAATTATTTATTAATTTAATTTATTAACGTTTTAAGTAACTATGTTTTAAATATATGC
GTTAAAAAACTGTTTGTACCAATCCCGCGGGATCCCGCGGGATTGGCGCAAATCCCGCGC
GGATCCCGCGGGATTGAAAACACTGCGGGATTGCAATCCTTAG
>VvP24XY3-342#DNA/hAT-Tip100
AGGGCCGCCGTAAGCGGGCGTGCAAGGCGTGCACCGCACGCGGGCGGCACGTCGAGGGGG
GGCGGCAAANCGAGTGATCGACAGTCGCCGCCCCGCGATAGTTGCCACTCCATTGTCGCC
GCGACGAAATTTGCAGCGTATTATGTAGCGGGCGACCTTTTTTTTTTTTTTAGCTCAACA
GCTGCTTCGGGCGGCCGGCGACACTCGGGATGGCAACAATGGGGGCGGCAAATAATGTTC
GAAGGGGCGGCAATCTCACAGTTTTTTGACCCGGCTCGGAAAATTCCTAGATCCACCACT
GGCTGTAGTTAGACAGGGGGCGGCATAATCGGTATTGCACGCGGGCGCTCAAACAGCTAG
CGGCGGGCCT
>VvP24XY3-66#DNA/TcMar-Tc1
TGGTGATGATTTGTTAATACTGCGCTGGGATACTATTTTTGTACATAAAAGATCAACCAG
TTAGGTGATTACGTGAGTCAGATAAAAAAGTATTTTAATGTACTTTCGTACCAAAACTGT
GCAAAATAAAGTACAGTACTCTATAATAAAGTAGGGTGTCAAACCTACCTGTCATCCCCA
ACACTGATTCCCTGAAACAATCACTTGAAAACGTTAAAGGAGACTAAAGACCGGGTAGGA
ACACGGGCGAGCTATGGAAAAGTGTGGACGCGAGGGGGCGAGCCGTCACTCGGCCGACTG
TCGTTGCGGTGACGGTACAGACCAGTATCGGCAAAGTGCAGCTCGACCTTTACACNTAGC
AACTGATACACAAACTGGCGCAAATTAAAATCCCAACACCCAGACGGNGTTGTGATAAAT
GAATGAAATTTGGCCCCAAGTATNCCCACATGAAGAGTATTAAATGATTAAAAATTGAAA
GTTTTACATGTAATAATATGAGAATTACGGGGCTATTTATTATGTAAATTGCTATTTTTT
TAGCGTATAAGTGGCGAACAGTGTGGTGTAACATGACACTTTGTTGTCCACAAGTTCTTG
TTGGCCAAGTATGCCAAGGCGAAGAGTGACGACCCTCTACACCCAAATGTCTAACTGTGA
GAGAGGTCGGAGAATCGACGTGTTTTAAANGGGTGCATCATATCGTGAAATCTCCCGAAG
GATTGGCCGTAGTGCAATGTCAGTATACAGACTTGTTACACAGTGGATGAAAGAAGGCTC
TAATACTCCTAGAGCAGGCNCGGGTCCATACAGATGGACAACAGCACGTGAAGACCGCCA
AACTGTGTGGGTGGCTGTTGCTGGCAGACGGTTGACTGCAGGCCAGATCCAAGCAGTGGT
TACAGAGAGAGTCACCCCCCCGGACGATTGTAAACCAATTGCTTGAAGCTGGGTTACACT
CTCTGACNCCTATGCAATGTGTCCCATTAATCTGATTTCATTNCCAGCATCGTCTAACCT
GGTGTAATGCAAAACGCAAATGGACACGTGAATGGCGTACATTTGTGTTTAGAGACGAGT
CTCGATTCTGTCTGTGGCAAAGTGATAATCGACGACATGTNCGCAGGCGTAGTGGAGAAA
CGGCTTACCTGCTGTGATTTCAGAACGTCACACAGGTGCAGCCACTGGTGTCATGTTTTG
GCGGCAATCAGTTTCGACAGCANGACTGAGTTGGCTGTTGTTGAAGGCACAATGACAGCC
CACCACTATGTGGACGGGGTGCTGCACCCTATTGTGATACCCTTCATGTCCACCATCCAA
ATCGCATCTTCCAACAGGATAATGCCCGTCCTCATACTGCGGCCATCGCAACACAAGCCT
TGCAAGGGGTTACGATCACAATTTGGACNGCACGGTCCCCAGATTTGTCCCCAATAGAGC
ATGTCTGGGATGCCAGGAGTAGACACATTAGATCACATGGTCACCCAGCACAAACTGTGC
AACAACTGACTGCANAAGACATGCAGGCGTAGAGAGACATACCCCAAGAAGACATCCGAA
CACTTGTTGATTCAATGCCGGCAAGGATCCACGAATGTATTGGTGCTCAAGGTGGGCGCA
TTTCTTACTGACAACTGTATCTAAAGGTAATAACTTAGCCTGATCCATTTCCATTTGTTA
TCATTTCTTCTGGGTATGGCCCTGGATATATCTTCAAAGTTTCCTAAAATTCTACCATTC
CTGTATGCGTGTTGNGNTTCTAATTTCCGCCAGTGTAACTATAGGGCGACCATAANATTT
CGCTATAAATTTAAAAAGTCGAAAGCTACCCAATCATTTGTTGTTGAAACGTTAACATAG
GTTGTATTTAAATGACTTCGCCAAGGGATATCGAGAGGAAAGTTAACAGAAGTGGCTTGA
TCCAAGTAGAAGCAATTCCAGACCCAGATGGGGTCCCATCGGTGCAAACCCAGAATCCGG
GTCCCACAAGTCGTGAGACCCTGGGAGATACTGTATAGTCAGAGAAGCAACTCTACATTA
AGTTCCTTCATAAAAATAGAANAATAAATGAAATATAAAAAGAAAACAAAAAAAAAACGG
CTTAGGTAATANAAGAACATGCCTTTGCGGTATCTGCCGTCTTTACATGAAGTACTTNAC
AAGTGAAGTATTTTACTACCCGCCTAAGATACACGTAGCTACAGACTCCTAAATATGACA
TTGTATGTACTGAAGACCGTCTCCACNTGTNAATTTTAGATTTCTAGCGCCGCTNTGTAG
CGTATAAATAAAAATGTTGTAAACGGCTTGAATGTTCGCTCAGTTTGATCAGGAACAGAA
GTTCGACATCCCTGTCGATTTAAGGAACCCGTAGGCACCTGTATTCGACAGAGGGGTTAC
CCATAGTAGAAATTTTCTTCTTCTGTAAATTTATTATGGAAAATTCNTAGAGAATCATAC
GCTTATTTATTTCATCGCGATCATATTTGCATATTCTCGATCAGNAGAAAGCATAGCAAA
CTTACATGAACCTAGAAATAAAGTGCTTACTAATGTTACGATTTCGCTAGCAAGATACGC
GGTTCCGACTGTTTTAAACACATGCTTTACAAAAACTGATTACCAACGACGGACGATACC
ATCAACGAACACTTGGACCCGTTCGGATTGACTTGAAACCTGACAGTATTGCTAGTTTAA
TGCAGTTTTCCGAATCATTTTACTNGCATAAATTCGAACATGATACGATTTCATGTCGAG
TATAGGTGCACTGTCGACAATAGGAGGTAGGCAGAGTGTAAATCGGATAACGCGAAATGT
ACTCAGTTTGTACGTCACGAATCTGTCAGATGATAAATTCAAAAATTACTAGAAAAAACT
TCAAGGCACTTGTGAATCTTAGCTNGAAAGCTAATGGAATTCTAAATAAGCAAAACAATT
TTGAAGCCTAGACTACGCGTATTCCGACATACGCTTGGTTGCTTCATTTCCAAATTTTCT
CTAAATATTTTCGAGGATTTACAATTTAACTGTCTAATTACTATGATTTTAGCAATTTTA
GATATATATAATATATCCTTTAATTTTAAAACTTCCTCTTTTTATACAAGAAAACTTACA
TTATATCCACCGCCGCTTCTAACAAACCAAACAACAGTGACGGACGGCAAGCACAACAAT
GAACGATTTCTTGTGATTGTTGGAGCTACAGAGCGGTGCTCTCTTTGTTTAAGCGCGCGG
TATTGCCAACAATTATATTCTACTGTAACGAATGAGCACAGCCGCCTGGATCGCATTTGA
AAAAGCGCTAGATCAACCTAAAAACAAATATTCATAACAATAAAAGTAGACGTGTTTCGA
CACCAAAGGATAAAAGAAGTTAAAAACTTTTTTTTTTGTGTCACACTAATTTCGATTACT
ATTTTCGAAATGCGGGTGTCACCCCCAAACGGGTGACACCCGGGGCGGACCGCCCCCACC
GCCCCCCCCTAGCTACGCCACTG
>VvP24XY3-711#DNA/TcMar-Tc1
TACAGGGTGTTACAAAAAGGTACGGCCAAACTTTCAGGAAACATTCCTCACACACAAACA
AAGAAAATATGTTATGTGGACATGTGTCCGGAAACGCTTACTTTCCATGTTAGAGCTCAT
TTTAGTTTCGTTAGTATGTACTGTACTTCCTCGATTCACCGCCACCCTCTTGACTTCCAT
TTATGGGGGCATTTGAAAGCCCTTGTCTACGCAACCCCGGTACCAAATGTAGAGACTCTT
CGTGCTCGTATTGTGGACGGCTGTGATACAATACGCCATTCTCCAGGGCTGCATCAGCGC
ATCAGGGATTCCATGCGACGGAGGGTGGATGCATGTATCCTCGCTAACGGAGGACATTTT
GAACATTTCCTGTAACAAAGTGTTTGAAGTCACGCTGGTACGTTCTGTTGCTGTGTGTTT
CCATTCCATGTTTAATGTGATTTGAAGAGAAGTAATAAAATGAGCTCTAACATGGAAAGT
AAGCGTTTCCGGACACATGTCCACATAACATATTTTCTTTGTTTGTGTGTGAGGAATGTT
TCCTGAAAGTTTGGCCGTACCTTTTTGTAACACCCTGTAT
>VvP24XY3-361#LINE/L2
CCTCTGTGGAGACTTCAACATAAATTTTGCTGTAGAATGTAACCAGACAGATTATCTTCT
AGGAATGCTTAGATCATTCAATCTCTATCAAACTGTAAATTTCCCAACTAGAACACAAAA
AGATAGTAGTACCATTATTGATAACATTTTTGTAGAGCACAATAAATTAGAAATACATGG
AACAATTCCAATGGAAAATGGTTTGTCAGACCATAATGCTCAAATAATTACTTTGGATGT
TGTGGGAAATGAAAATAACAAAAAGAAAGGATTTGTCAGAGTTAGGCCATTAAAGAACAA
TTCAATAAAAACATTAAATGATGAACTTCTCAATGAGGACTGGAGCACTGTTTATAAATT
AAAAGGGGTAAACAATAAATTCAATTACTTTCACCAAAGGTTTTTGGAAATTTACGAAAG
GTGTCTCCCTACAAAACTAGCTCCAATTGGTCAAAAACGAGTAAACAAAAATTGGGTTAC
AGTTGGTATTAAAACATCTTGCAGACATAAAAGGGAATTATATGTAAAAGTTAGGAATAC
TGATAATATGCTTCTCAGACAACATTACAAAACTTACTGTAGAATTTTAACCAAAGTAAT
AAAAGAAGCTAAACGTTTGGCCATAAACGATGAGATTAGTAGTTCAGATAATAAGATAAA
AAGTGTTTGGAACATTATTAAAAGAGAAACAACTGTATCATCCCCTGAACATAAACCTAT
ATCTATAAGCGTTAATGATAAACTTGTAAATGACCCCTCTTATGTAGGAAGTGCTTTCAA
TAACTACTTCTTAACNGTTGCTGAAAAAATAAAAGGAAAATGTATTGGGAATATGGATGC
TATAGCAATACTTAAATCCTTGTCACCAAAAGCAGCACCTATGTCTCTATTTCCCACCAG
TCAAAATGAAATTGAAAAAATTATTAAATCCCTCAAAAATAAAAATTCATTTGGTTATGA
TGAGGTTTCAACCCATGTANTGAAACAATGTAACACCAGCATTAGTAGAGTTATTAGTCA
CATTTGTAATGGNTCCTTNGNACAAGGTGTCTTCCCNGACNCANTNAAGNANNCAGTNGT
NAAACCGCTNTNTAAAAAGNGNGANGCTTCAAANATGTGTGGATNACTATCGNCCCATTT
CNTTNCNNCCAGCATTCTCAAAGATCTTTGAAAAAGCNATGTGNNGNAGGGTAGTATGNA
NATCTTAAACAAAANAATGACCTACTCACTAAANCACAGTTTGGNTTCCGACAAGGATCG
TTTCAACAGANNCGGCNATNTNTNCNTTTNTAAACAACACACTNGAGNNANTGNATAANA
AANTGAGCCCCGTAGGNATATTCTGTGANCTTGCNAAGGCNTTTGACTGTGTNGATCATG
ATATTACTACTNGGTGAAANTGGANCACTATGGTANTTAGTGGTAAGCCNGCACNTAAAN
GGTTTAAATCATACCTGGAAAGTNGAANGCAANGNGTNTCANTNNNNGATCCTAANACAG
GTAAAGATGCTNCGAACTCANANTGGGGNANAGTNAAACGTGGNGTNCNNCAGGGTTCNG
TCCTNGGNCCCCTCCTCTTCTTGNTCTACATNAATGATCTNCCTGGAAACNTATCTGACN
AGGTATAATGANCACAAGTTCCCTTCGCGGACGATACTAGCATANCTTTGAAAGATCCNT
CAGCAAAAAATCTNAAAACAAAGTAAATGATACTNTAAAGAAAATTAATAGGTGGTTNAG
TGCAAATAAATTAATACTTAATATANAAAAGACAATTACATCGTTCGTTACAAAAAATAA
AGGACAGCTATAATGTGATNTNTGAAGGGAANGCAATCAATGAAAGCAGTTTTACAAAAT
TCTTGGGTGTATACATAGATAACAACTTAAACTGGAATCAACATATTNAACAACTTCTTA
AAAAACTTAATTCTGCAACATTATCACTGAGAGCAATANCTAGAATAGCTAATATGGAAA
CAAGGAAGTTGGTGTATTTTGCATATTTTCACTCCCTGCTCACTTACGGCATCTCATTCT
GGGGAAACTCTTCACAAGCGCAAAAGGGTATTTANATNACAAAAGCGTGCTATAAGGATT
ATTTGTGGAGCAAGCCCACGGACGTCGTGCAGAAATCTGTTTAAAAACCTAAGTGTACTT
ACAATGCCAGCACAGTATATATACTCCNTANTATCATTTGTAGTGGAAAATCCTGAACAC
TTCAATCTTAATGCTGACATACATAGCCATAATACTAGGAATAAATATAACATTCACAAA
GATTACAAGTCACTGTCAATTGTACAGAAAGGGNTAACATTTACTGGAGCTTCCTTATTC
AATGTCTTACCAACAGAAATTAAATGTTATCTACAAAAACCCAACTACTTTAAGTCCAAA
CTGAAAGAGTTTCTGCTTCAGAACCCATTTTACTCTGTGAAAGAATTTTCTTCTTGGAAT
TTGGTAACTAAGAATGACTGANAAAATAGTATATATGGTGTATGGAAGGGGAAGGTGACA
AAGTTGTCCACAATTACTAAAATGATATATGGTTTTTCTTTCTGTTGAAACTNTTGACAA
ATGAAGTAATTACACTGTTTACAAAATTTCACTCATATATAGTAACTAACATGGGATAGC
ATGCACTCAAAAACTGCNGTGAAAAATTATCATACTAACAGGTTNTTAAGTAATTGACTG
NTTATGAGNTGTTGGTAA
>VvP24XY3-54#LTR/Gypsy
TGTAACAGCCCTCATACCTGAACTTTAAATGGAATTGTATTTTATGAAGTATTTGTAGTG
AGCTAGAGTTTGGTTGAATATGATCTGGTATGTTTGTTTTGCAATTTCCTGTAAATCAGT
GTATATAGACTTTGTTTTATGAAAAGAAAATTATTTAGAGGCCATTTAATATGTTTAAGA
ACAGAATTGTGCAAGAGAATTGCTTAAATGTTTGTAATTCCAAGTATTAATGCAAGTTAC
GATGTCTACAGGACAATTTNCTACAGTTTAAAATGATTTCTGTAAATAATTTTGTGTTTA
AGTATCTTTAATTTCCATTTCTGACCATTTTGTAATGTTGTTAAATGATTNTGTATTAAT
TCCGATTGTTTTTAATATGTTTCAATTGTTTGAGTGATTGTTAATGTTCGAGAAATATCT
GGCGGANGCCTTTGAAGNGTTCTAGAAATTTCGATGGAGNCTATATAAACAGATCGCCNG
GACAGAGAAATTCGTTTTCATCAGTTAGTAAGTCAGTTTATCGACAGTATTCAGTGTTAC
AGAGAGTTTCATCGTCTGTGGAGTTTGCGACTGTGCATCTCTGGATTGTATCTATGCNTG
TGAATATCGCTGACTTGTNTTTGATGAAAATAAACAAATCTTAAACATAACCTTTTGGTG
GACTTTAATTAATTAATATATTAATTAAACCACCGAAGAACCCTAACATGGCGACCGTTG
ACAGGACGAGAAGTTCTTAAACATCTGTGGGATGTTTATCTTCTAAAAAGAATCTGCAGA
AAATTGCGACGAATTATCGGCGATAAGCGAACATAACCTGCGAGAAAATTTCGACCGGCT
ACGACACGTAGAGGTTATACAGGCGACGCGGATTTGACGGCAAGCGGATCTTCTTCGGCC
TAAGGCGGAGATTTTCCATCGGGAATCGGCTGTAATCTTCCGACGACGAGTGGATTTTCT
TCGGCCTCAAAATCGTCTTCCTACAGTGGATTGTGAAAAGTGTGGTTAAGTGTTTGAAGT
CAGTGTGGTGTTTAATGGTTAAATAAGTGCTTCTAAGTGAAATTTAATGTGATACAAAAT
TGAGGAAGAACTGTAAGTACTGCATTGAATATTCAAGTGATTTGCTTTTGCATGTTATTG
TGTGGCAGGTTGGAAAGATTTTAATTTTTCTTAACTTTGTTTTTTATGTTGATTTTGCTA
ATTACTAAAAATGGCTGATAGTCAGAACCTGCAAGCNTTTCTAGAGTCTTTTGTAGCCAA
ATTCGATAGCAAAATTTTCTGAANTTGATGAAAATTTTCTGAGTTTCAGAAATNAATGGT
AAATTCGATAGCAAATTTTCTGAATTTAAAAATGAGTTAAATCTCGATAGGAAATTTTCC
GAAATNAATGGTAAGTTCGATAGTAAGTTTTCCGAAATTGATAATAAATTTGACAGTAAG
TTTTCTGAAATTAATGGNATAAGTTTTCCGAAATTGATAGTAAATTTGACAGTAAGTTTT
CTGAGTTTAAAAATGAATTNGATTTTGAGAGCAAATTCTCTGAATTGGCTGANTGTTTTG
ATGAGAAAATTTACGCAATTTCAGGGTTTTAGTTCTCAATTTAAGGAGGATGTTAATAAT
TTAAATTCGAAACTGGAGCAAGTAGTNGTAGAGTGTCAGGAGAATTTTGAAAAGGTTACC
AAATTTGTAAAGANACTAAAGATGCGTGTGTTGATTTAATTAATGAAGTAGACTGTAAAT
ATAGCAAGGAGATTAAGGAAGTCAGAGAAGATTGTAATATGATGAAGGAGGAATATGTGA
GTTTNTTCGAANCCAGTGATAGTAAAGCTGCTCGAAGGGTCGACGAGTTGAGACAAGAGG
TGGGACAAAATGTTAATACGTTGGCGCGGCAGCAGGAACAGCTTACCCATGGATTGGAGA
GACCATTAACGTAAATCAGTTAGAGAAAAGGGTTACTGGGTTATAGGTTCAGTTAAGTCA
GGTTGTTCCCTTAACAGGTAATCCAATTNTCAGTGCCGATGTTAAGGAAGAGTTTGAATT
CTATGATGATAGTGGGAGGTTTCACCCTATTGAATTTATAGATAATTTTGAAAGATCTGA
CTATTTTAATTGTTACCGACAGTAAGAAAATTGCACTTGTGTGTAAACATCTAAAGTCTT
ATGCTAGGACATGGGGCGATAGNCAAGCTAGGGAAGTGAATGACTATAAGCTGTTCAAAG
ATAACTTTCTGAAACATTTTTGGTCGACAAGCAGGCAGATTCAGGAAAAGAGAGAGTTGA
TGACTGGTAGGCCCTACGAACCGGGTAGGGAAACTCAGCATGACTTTTTTCATAAATGTT
GGATCCGGTGTAAGTATTTAGACCATCCTTATGGGGAGGAGGAATTCATTGATTTGATAG
GAGCTAGGCTACCTCAGCAAACAAGAAATTTAATTGCTACTTTGGAGAGTAATGTGGATA
GAGTTTCTGAATTGTTGAGACGCTTGGATGNNCAGGANTCATTCAATGAACGACATTACC
ACCATCAACACCGTAGGAGGGGCAGCAGGAGTCCCCCTAGAAGGGNTAATGGGTCGAGGG
ATGGTAGATCNAGGGGAAGAGGTCGCGATAATTACGCAAGGAGGAATGATAATGGGGNAG
TGAAGAACAGGGCCCAGCCTGAAAGGGAAAGGCAGCGTGGGGGCAGGCAAACTAAAGACC
ACCCCTGCGTTGGGCCCCGCAGTGGTGGACAAGAATGTGGGTCCAGGTACCAACTGCTAT
GGAGTTAATACCGTTTTTATGAATAATCNCNGAGAAGATTTATTGGAAGAGGTGGAGGAT
ANGGATGAAGTTTTAGATAAAGNTCCCATAGTGCAAATTAATGCTTTCAATAAACAAATA
GATGCTCTCATTGACACCGGGTCACAGGTTTCTTGCNTGGCTGAGGGATTATTTAACGAA
ATTGAGAGCACCNATCAAATTGAAGTGTTACCNGTTAGTAGTATGACNGTTATTACTGCT
ACTGGTTCTCGGAGTAAGANNATTAGGCAGGAAATGTTGATGGAAGCGTGTATGGGGACT
GTAAATGTAGAAATACCCNTGTANGTAGTCCCTAAGTTGAANGTTAATTGCATTTTAGGG
ATGGATTGGCTTACAAAAGTAAAGGCTNTGGTAGACTGTGGGGAAGGTAACTTACGGATT
AAATTAGACAGTGGGGAATACTGGGTTGATTTTGAGAAGGCTGNTTGGAAAGGCNTANNA
GAAGTAGATCATGTGAGGGTTAAATGNAAGGATGCCGGTGTAGCTAGAGTTTGTGACGAA
CTATTA
>VvP24XY3-235#Unknown
AAATGTGAGCAAGTACATGACTGATACAATCTGAACATCTTTTCAGTAATTTACTTGAAA
TATTGTCATAGCTGGAAGAATTTTTAGGTTTTAATTGTTTCATGAGTTTATTTATTTCTG
AGACTGTTACTGGTGGCAATTGCATCTCCACAAATCTATTTGGGAAAGCAGTCTGAAGAA
GCCTTAGGGCACTATGTGGGGATTGCTTTTCTATGCCTAATTTCTCTACAACTGAAGTAA
AATGTTTGTTAAATATTTCACAAACTTCCCCTACTTCGCTATGCACAGATCCATTTTGTT
CTATTTTTATGTCTTTAGAGTGATTTACAGATTTTCCTGTTTCAGTTTTTATTATATTCC
ATATAGTTTTCATTTTATTGCCTGAATTCTCTATTTTCNCCGATATATACCTGTTCTTGG
CCTTTCTTATTACATTTCTTAGTATTTTAGAATAAAGTTTATAATGAACTTTCAGCGTAT
AGTTATCTGATTCTCTTANTTTTAAGTAAAGGTCCCTTTTTGTTTTACNAGATACTCTAA
TACCCTTTGTTATCCATCCCTTACCCAGTTCATTGTTTGGAGTGTTGACAACTTTCCTTT
TTTTGAAACTTCCTTCGAAAAGTGTTAGAAATATATTGAGAAAGGAATCAAATTTTGCAT
TAACACCCTGTGCANTGTACACTTCTGACCAGTGTTCATTATTTAAGGAATCTATGAAAT
GTTTTATATTGTTTTCATTAATATTTCTTCTATANACCCAGCTTTTCTTTATCTGTTTAA
CAGTGTTTCTGGACTTGATACATAACAGCTGGGCATCATGATCTGAGATACCATTTATTA
CTGGAAGTATGCTGTAATTACTGTACTGAGAAATATCCATAAAAAAATTATCAATTGCAG
TCCTGCTATTATTTTGTATTCTTGTAGGGAAATTTACAAGTGCCGTTAAGTTAAAAGACA
ACATCAAGGCTTCCATATCTAGCCTCTCATTGCTGTGATTGAGAAAGTCAACATTAAAAT
CTCCACATAANACTATTTGTTTGTTATTTGTGAAACATAGTAGCAAAGACTCTAACTGNG
ATAAAAACAGTCTAAAATTTCCTGAGGGGGCCCTGTAAATTGCTATTACTATGAGCTCTT
CCTTACCATATTCCAGTTTNGTAACACAGCATTCAAAGTGTTGTTCTATACAATACTTAC
TTACAACTACACTGTTGCATTGAATATTATTTTTAACAAAAATGGCAACTCCCCCTTTCT
CCATTTTACATCTACAGAAATGAGAGCTTAGTTTATAATTTGGGATGGACAGCTGAGATA
TTCCTGTGTCAGACAAATGATGTTCAGATATGCACAAAACATCTACATTGAAATTTCTGG
AATTTTGAATCTCTTCTAGGCATAAGGTAATGTCATCAGTTTTACTAAATATTCCTCTTA
TATTTTGATGGAGAATAGTGGTCTGAACACTTTGATTCAATGAATTTGAATTGTTTACTT
TATTAGTACATACTGGTATGTCAGTTGGAATTTCTAATTTCGATAAGTTTTGATCAGGAG
AGACGTTAATTTCTTTTAGACATCTTAATACATTTATTTTATTTACCCTAAAAAAGGCCG
CGACTTAACACCACTTATAACAGGAATACCTCTTTCACTCACCTGGCATCCCCTGATCTC
ATCAGCAATAAGAAGCGAAAGCTTCCTTTTACCTCTGAAATTCAGATGGAGTCCATGGCG
AGTATAACTGTCCCTACCAATGCAGGCCACATCTATCAAACCAATGTGTGAATTTGCTGG
CTGCCAGAGAACCCTTTCCAACGATGCATTTGTACGCCTAATGTTATGCCACATCCAGGG
TTTATCATAACGCTCAAGCAAACCCACAAATCCCACATTCGTCTGACGCGTGTTCCTGGA
AATGTGAGCAATGTCTTCCTCAATTGAATAATTGAGGTCCTTATCAANACTATTTCCTGG
TCCCCCCACAATTACAATACAATCCTCCTTTGAGAAATCTTTCCCCAAGTCTTCCACATT
TGCTACAACACTTCCAAGATCTGCATTTGGTTTGAAAATACTGCAGACTTCATAATCTGG
CCCCAAGTCAGACTGAACCATCTCACTGATTCCCCTCCCATGACTGCTTCCAAGTAACAG
TACCTTCCTACGTTTTGATACCCCCTGAAAAGTTCTCCCTTTTACGTTACANGATCCCAG
ATCGTTCAGTCCAACTTGATGGTCCTCAGAGTCACCATCTAGATCCTCCAATGGCCGAAA
CGCATTGGATGTCTCCAGCTGGAAACCATCAGACGGACAGCGTCTCCTACCTTTCCTGCC
ACTTCCCTCCACTAACTGTTCTGCCTGAGCCTAAGAACNGAGTTTTCTGCNTTCAGGGCC
TTTAAATCCNTCTCTGCAGNTGGCAGATCTGACTGGAGNTTCAGAATCCGCTGCTCCTGA
TGCTTAATTCTGCAAGTGTGACAGTTCCAGGCAATNCTAACACGAGAGTCACCGTTAGNA
ACATCGCTGCANCNCCCAGTGAAACCAGCGCCCGCAGTCCCGGCACGTCACTCCTTCTNT
TACCGNTCTTCGGCAATTTCCACACTTAGTATCCATTATGATACTTTCAGAAAAACTTAA
NAACTTAGGAGAATAAAAACTTTAAAACGTTTACTTTTTAATTAACTACTTGTGTATCAG
TTGCCAAAAAAACTTAAGAACTTAGAAGAAAAAAAAACTTTAAAACGTTCACTTTNTAAT
TAACTACTTGTGTNTCAGTTGCCAAAGAAAAGTAAAAGTAGGATTCTNAGAAAAANGNNG
AANAAAAAACTAACAACTATGTAGATCACTCGAANCTTTTCCAAAATGTGGNTTANAACA
CTTATCAACTACAAGACTTACAACAAAAACAACACAAATGATATCAAAAGGACTTTTTAA
ACAATTACANTNAAATTTGACANCCTAGANCTGTGATTCNGACCTAACCTCAAATGNAAA
CAAATANATACTCGGTTNACNCTGTACTGNTTTTCTATTNAANAAAATGGTTCACTATCA
CTTAGTAGCTTCACAATTTACTGCAAAACAAAAACTAATGCNGTCAAAACAAACTTACNA
TGAAATTCTGTTACGCTANAACAAGANTATTGANACTAGGCGTTAANCNGGGATGTAAAC
AAAAGCCACGAAACACTGAATTTACAGATTT
>VvP24XY3-170#DNA/hAT
CTAGGGTTCGGATCTTTAGGACAAGTCATATTTTTTTCCTGCCTTCTTTTTGAGCTGNAA
TGCTGAATTAAACACTGATTNAACGTTTCTGATTGTATTTAAATGTATTTTATATAGCAT
ATAAATGCATATTCAGACCATTTTCCTAGTTTTGGTCATATTTCGATAATATTTATGGTC
ATATGGTCATATTTTGAGGAAAAATCTGGTAGTTTTTTAATAGTACCGGGAATTCACTAG
ATATAGATGAGAAGAAATTAAGATAATTATTCACAGAACTGTACTTCTGCTATACAGTTG
GGGGGGGGAGCGAACTAATTTTCACTGAATTGGTCAGAATTCACCAGTCAAGAATTAAAG
TTATACATTATTGTCACTCTCTAAACGTTAATGTTCCGCCCGCCTTTTAATCTCGACAAT
GCAGCAGCAGCATGCCTGTGTCGATCCGCGTCAATCAATGTCTCAATGTAAATACTTTCG
AAAATAATCGTCAGTGTAAATCTGCAGTGGATCAGTGAGTACCGCCATGCCGAAAACAAA
ATTTTCTGAAAGTGCGAAGTTACGGAGTTACGTAAGGGAATTTGGAGGGGAGTATTTTAG
TACAGATGAAAGAGTTCTTTTCTGTAAATTATGTGAAATTAAAGTGACTTCAACAAAACG
ATTTAAAATTTAATTTCCCAATGGTGCAGCGAGTGCACGGAAGCAAATTATGCTGTCTAC
GTGAAAGCGACACTACTAGATAAAATAAATGATGTATAATTGAGCATGTTTTGATGTATA
GTAAATTTAAATGTTTGGTCATATTTTGTNATTTTTAGGTCATATTTACCCGTTTTTAAG
GTCATATTTGCCTGCATATCTATATATATAAAGATGAATGTATGTNTGTTTGTTTGTTCT
TCATACAAATCCACAGTTTTCATCCGATCTCGATGAAACTTTGCACACTTATCCTTTGAA
ACAAGGAGAAAAATACTGTCTACATTTGGTTGAAAAATTATCTGTATAAATAATACATGT
TGTCTTATAATTTCGAAAAATTACTGAACGGCGATAGACAGACGCGTNGGATATGNANGT
CTCTGTACCGTTTTTCCGCGTAGCGGTCNGGCAGCTCAGTGGTTAAAGCGCTTGCTTACT
AATGTTTGGGTCGTGGTCTCCGGTTCAAATCTCCGTGGAGGCNAAGATTTTTAAAAATTG
TTTTTGATCGTAAGAGTCACGCCTGGGCCGTCGGTTATTCGGATTGAATGTTAAACTGTA
GATATCACAAANTTAGGGGTGCAATGCGAGGCAAATCGTAGGTAGTCTTGCAATGCCGTA
GGTGTACACTTTTTTACGTTATANTGATCCCTCAGGGGTTGTTCGCAGTCAGTTTGTGTG
TGATCTACAGTAATAATATTATAAATGCGGAAGTAAGTCTCTGTCTTTTTGTTACGTTTT
GACGACTAAACGGCTATACCGATATTGACGGAATTTGACGAGAAAATCTGTAGGAAGGGC
ACAGGATATTTTTTCCGGTATAATAAACAGTTGTAGTCACGAAATTTTGAGAACTTATCG
AACGGTGACAG
>VvP24XY3-451#SINE/tRNA
TCAGGCGGTAGAGCGTCCGACTGAGGGGTTCGATCCCCGACGAAGCCGAGGATTTTTCCT
CGAAGCTGAACGTCCGGAACGGCTCCCCAGGCCCACTCAGCCTGCTATCCAATGAGTACC
GTGGAGGAAACTCCGCGGGAAGGTAAAGAATGGCCGGAGCGTGGCGCCGACCCCGTCACG
TCCATTCTAGTGCCGANGGTTGTAATGGGAATGCGGAGCTCTACCTCCGCGAATCCTACG
GGAAGCGGCAGGAGCCGTAGGAACCCCGTGACCT
>VvP24XY3-479#LINE/RTE-BovB
AAGAACTCAAGAAATATAAGTGTTGGAAACCAATNCCACTCGGNTTTCCCAAAAACGACC
TCTACATACCATGCCTGGCATTCGCGGACGACTTGGCGATNCTAGCAGACGATGAAGAGA
CTGCCATCGAACAGNTCGAGACACTCAAAGAACGTGCAGAAAAAGTAGGGCTACAAATNT
CGTTCGAAAAAACNGAATTCATATGTTCAAAGACAGAAACAGCAAGTTTGAGAACAAAAT
ACGGNAAAATCAAAAGGGTCCCGTANTTCAAATACCTNGGAGAATTCATCGAACCGACAG
GCCTNGAGAAAATCTCGCAGCGAAATCGCATGCAAAAAGTNAAAAAAGCATTAGGGTTAG
TACAAAATATCTACAACAAAAAATCCATGTCNAGACANACAAAANTNAGACATTACAACA
CAGTNATNAAACCAGAAGCCCTNTACGCAAGTGAAACGTTAACACTGAACAGGAAAGGTG
ACCTTGAAGAAATTGGAAAAAGGAGAGNAAAATTATNAGAAAAATCCTNGGNCCAAGACT
CACNGAAGACGGNTACAGACTAAAATCAATCAAAACAACAGAAAAGTATTCAAACATCGC
GGCNGACATCAGGAAANGANGACTGAAATTCTATGGACATCTTAANAGANTACCAGAAGA
CAGATTNACAAAACAGATAATNGATTATGTAACCTCANTTAAAAATCCAACACCTGGGTC
GAGCGAAATCGAGAAGGACCTNAAAAGAGCANACATAGGNNCAACAGANATCGTAGACAG
AGACACNTTCAGANANAAAATTAACAAATGGGAAGTTATAACCGAGAAACGAAANCAAAA
ACAATACGGANCGAAGTGGTCNGAAGAAAGGAAANAAGCCTTCACGGAAAGAATGAAAGN
ATATTGGAACGACAAGAAGAACTCGAAGAAAACTTGATTCGGTCATTTGCTTANCGTNNT
CCTAATGGGNNNATTCGCAAATAATAATAATAAT
>VvP24XY3-343#DNA/TcMar-Tc1
AAAGNTGGCGGTAGCACCGCGGAAGAAACGTATAAATGTGCCAGTGTCGGGGCTTTCATT
TGTACTCTCGTGAGTCGTGTGAAAGGTTTTCTGACGTGATTATGGCCGCACGACATGAAT
TAAAGACTTTGAACGCGGAACGGTAGTTGGCGCTAGACGCATGGNGCATTCCGTTTCGGA
AATTGTTCGTGAATTCAACATTCCTCGATCCACAGTGTCAAGAGTGTGCCGTGAATATGT
AATTTCCGGCATTACCTCCCGCCATGGACAACGCAGTGGCCGACCACGTCTACTTAATGA
CCGAGACCAGCGACGTCTGCGTCGAGGTGTCAGTGTTGACAGGCAACACTGCGTCAAAGA
ACAGCAACACTCAATGTGGGACGTACGACAGACGTGTCGTGCGGACAGTGCAGCGAAATT
TGGCGTTGATGGGATATGGCAGCAGAAGACCGACGCGGTGCTCTGCTAACAAAACGCCAT
CGGCTGCAGCGCCCGGGCTCGTGAACATATCGGTTGGACCCTAGATGACTGGAAAAAGGT
TGCGTGGTCAGACGAGTCACGATTCCAGTTGGTAAGAGCTGATNGTAGGTTCGAGTGTGG
CGCAGACCCCACGAGGCCATGGACCCAGGTTGTCAGGAAGGCACTGTGCAAGTTGGTGGT
GGCTCCATCCTGGTATGGGCTGTGTTTACATGGCATGGACTGGGANCTCTGGTCAAACTG
AACCGACCATTGACTGGAAATNGTTATGTTCAGCTACTTGGAGACCATTTGCAGCCATTC
GTGGCCTTCATGTTCCCAAACAACGATGGACTTTTCCAGGACGACAATGCGCCATGTCAN
CGGGCCAAAATCGTTCACGATTGGTTTGAGGAACATTCTGGACAATTCCAGCGAATGATT
TGGCCACCTAGATCGCCAGACATGAATCGAACATATCTGGGACATGATCGAAAGGTCAGT
TCGTGCACAACGTCCTGCACCGGCAACACTTTCGCAATTATGGACGGCTGTAGAGGAAGC
GTGGCTGAATATTTCTTCAGGGGACTTCCGACGACTTGTTGAGTCAATGCCACGTCGGGT
TGCTGCACTTCGCCGGGCAAAAGGGGGTCCCACACGATATTAGGAGGTATCCCATGACTT
TTGGCACTTCAGTGTA
>VvP24XY3-100#DNA/TcMar-m44
TCCTGTTCACTCCGAACTGGCGGCTCAAGGTCATGTTCCCCTNGCCCCGCTCCTCACCTC
ACCACCCCCTCCCGTTCCTACCTCTCCGAGCTGACCGCTGTGTCCAGGTAGGCGAGTGGC
AAATTTCCCCTTCGCATGTAGGGGTAAGGGCAGCGGAGTGGGGATAGAGCAGAGTGACCT
TGAGCCGCCTCTGTTAACTGAACGCGCT
>VvP24XY3-191#RC/Helitron
AAAAAAAAAAAAAAAAAAAAAAAAAAAAAAAAAAAAAAAAAAAAAAAAAAAAAAAAAAAA
AAAAAAAAAAAAAAAAAAAAAAAAAAAAAAAAAAAAAAAAAAAAAAAAAAAAAAAAAAAA
AAAAAAAAAAAAAAAAAAAAAAAAAAAAAAAAAAAAAAAAAAAAAAAAAAAAAAAAAAAA
AAAAAAAAAAAAAAAAAAAAAAAAAAAAAAAAAAAAAAAAAAAAAAAAAAAAAAAAAAAA
AAAAAAAAAAAAAAAAAAAAAAAAAAAAAAAAAAAAAAAAAAAAAAAAAAAAAAAAAAAA
AAAAAAAAAAAAAAAAAAAAAAAAAAAAAAAAAAAAAAAAAAAGCAATAAATAAAATAAA
AAAGCGAAATGGATCCTTTGCTATTAGGTTTCATTTCAATTGAAATGAAGNATCNTTTCA
AGTGATNANGGTCTCCACTTTGATGAGATCAGATNTTAAGANAGGAANTTTTCGGAATTC
GNCCCTTAAAGGGCAAAAATATTATTATTTCTATAAGGTATTTTTTTGTCACAAGCCATG
TATCTTCCTTCATACTTAACCGAAATCGATGAATGAGGTGTCATTTTAAAGNTTAAGGTC
TCCGCTTTGGTCACATCATATTTTAAGAAANGAANTTTTCGGAATTCGACCCTTAAAGGG
CGAAAATGTCAATATTTCTAAAATGCTGTTTTTGTGTCACGAGCCATTTATCTCCCTGGA
TACCTAACCGAAATCGNTNAATGAGGTATCATTTTAAAGATTAAGGTCTCCGCTTTGGTG
ACATCATATATTAAGAAAGAAATTTTTCGGAATTCGACCCTTAAAGGGCAAAAGTATCAA
TATTTCTACAACGCGTTTTTGTGTCACGAGCCATTTATCTCCCTTGATATCTAACCGATA
TAGATAAATGAGGTATCGTTTTAAAGATTAAGGTCTCCGCCGTGGTAACATCATATTTTA
AGAAAGGAATTTTTCGTAATTCGACCCTTAAAGGGCAAAAATATCANTATTTCTAAAACG
CGTTTTTTTGTGTCTCGAGCCATTTATCTCCCTGGATATCTAACCGAAATCGATAAATGA
AGTANCGTTNTGAAGATTAATGTCTCCGACTTTGGTGACATCAAGCCACATTTATCTCCC
TTGATACCTAACCGAAATCGATAAATGANGTATCGTTTTAAANATTAANNTCTCCGCTTT
GGTNAAATCATATTTTAAGAAAAATNTTTTCCGAATTCGACCCTTAAGGGGCAAAAATAT
CACCATTTCTANAACTTTTTTTTTTTTTTTTTTTTTTTTTTTTTTTTTTTTTTTTTTTTT
TTT
>VvP24XY3-442#DNA/TcMar-Tc1
TACTGTTTGTGAAAATTNCAACACCCAGAAGGAATGGTCTGANTCACTCCAAAATCGGAG
GACGTGTAGAACAGTGGAACCATAATAAGTGATTAAGATTGCAGAGAGATGGNGTGCACG
TAGGCCCAGCAGCGCCCTCTTTTGTGTGACCGGACAGGTCAATGTTACGCCACGCTCAGT
CGGTGCAGAGCCGTCAAACGAAGTGGAAACGTGCAAGAAGTGCCGGTATGCCTCGTCGAC
GTCAAAGGGCGCAATATCAGCATGTGAGTGAGTTCGAACGTGGCAGAATGATTGGTCTCC
GGGAAACGGGTTTGTCGTACCGTGACATTGCGGCTCGTACAGGGCACGCTGCTACGACAG
TGATGCGTGTGTGGAACCAGTGGATAGAANAGGGTCGCACANACGACGAGCGGGTACCGG
ACCACACAATGTGACCACAGCGCGGATGACCGCCATCTCGTCCGCANGGCCGTAACCGAC
AGAACAGCTTCGTCCATAGTGTTGGCTCGACGTTGGAGCACTGCAACGGATGTGGACATG
TCTGCTCGACGGTTCGACGCCGTCTGCTGAGGGCTGGGCTGGCGCGTCCGCTTCCATTGA
CCAGAAACCACCAACGCCTCGGACCGCAATGGGCACGTGAACGCCGTCACTGGCGTGCTG
AGTGGCAAAATGTAGTGTTTTCGGACGAGTCCCGCTTCAACTTGTCCTACAGTGATGGCC
GCGTACGTGCTTAGACTCAGTGTGAACGCGATCGGACGGATATGCATTGCTAGCGGCATA
GCGGACAAACGCCAAGTGTGATGGTTTNGGGNGCCATTGGCTATAACATGCGATCTCGCC
TCCTACGTATTGAGGGCAATCTGAACAGCAACCGCTACATCAGGGAGGTTTTAGAGCCCG
AGACACTGCCCCTCCTGCAGGCAGCTCCACATGCCATATTTCAGCAGGACAATGCCCGGC
CACATGTGGCGAGGAATGTGCAAGCCTTCTTGAAGAACGACGGGTACCACTGCTTCCCTG
GCCTGCACGTTCGCCTGACATGTCGCCCATCGAACATGTCTGGGATATGGTCGGTCGGCA
ACTTGTTCGTTCTGGTCCTCCTGCAACCACTGTCGATGCTTCGTGGACGCGCCTACAAAC
CGCGTGGCTGTATCCAGGCTCTCTTTGATTCCATGCCACGACGTCTAGAGGCTCTGATTG
CAGCACGTGGCGGCTTCACACCGTACTGAATTCTCACGGTCAAAGTGCATGTACAGTTCT
GTAATTCTAATCATTTGTGTATTGTCATGTCCNTAATCTGTGGAATAAATTTCATTGTAA
TCACATGTCTCCTTCTTGGTGTTGCAATTTTCGCAAACAGTAGT
>VvP24XY3-273#DNA
TATGGATGTAACGGAGCTCCGCATCCGCAAGTGCGGAACTTTCGCGTGAAATCCTACATC
CGCAATTTTTAATGCGGATGTATAGCGGATGTTTTGTTTACATTGCAATATATATTATTC
TTTTCTCTTTATACGAGATTCTGCCCATCGTCGCTTAGCTAACAACAATGTGGTTGTTTT
TTTCTTACGATCTTGCAATAAAAGTAACAATGAACTGAACGGTGTTATTACCTAAGCGAC
GAATTTACAAGTTTGAACTTGCATGTAAAGTAAAGCGGCCTATTCACGGTCCAACTTATA
GGATCCGTGTAGAACTACCGTAGGATGCGCTCACCCATTCACGCTACTAGAAGGGGTCCA
ACAAAATGTTCCAAGCAATCCTTTCCACTCGTACTTTCTCGCGGCACACCAGTGTCCTTA
TCGCACACTCGCAGGATGTTTCCTCCAATCATGATCCAACGCCATAGCTTGTTGGACGGC
AAGGACCCGTGTTGGTTGTCTGGGAGTCCAACAACATCCAACACGTCCTACATGTAGTCC
TGTAACNCCTTTCACGGCCCATCAAGAGTCCTTTATCGGAAAATCGGATCATCGTAGGTC
CTACAAGTTGNACTGTGAATGGGCCGCTAGAGCGGTGGAAAGGCGGGTGGCGGGCACGGA
GATGTGCGGTGGCGTGGCCTTGTGCTTGACGCTTGAATTAGTCGAGCCGCGAACTCCGCA
AAGTTCATACGACAAAGATTTTTTTTTAGACGCGTGCGTAGTTATGTAAATAATTTAATT
CACTTGTGAAATCATCCCACGTTTTTTGTTGTTGAAAGATGAGGCAAAAAATAAATCAAT
ATGGCAGTATTATATGGAAATAGACTTTACTTATGAAAAAAATGTAGAATTTGGCATAAA
AATATACTTTTTTGATTTTAAGTTTATTTTTGATAAAATATTAAAATCTAAATATATAAA
TTTATTTTTCCACCTCCGCTTCCGCAAAACATCCGCATCCGCGGATGTCAAGCACTGAAC
ATCCGCATCCGCAAAGATGACCTCCGTTACAACCC
>VvP24XY3-139#DNA/TcMar-Tc1
ATACAGGGTGTTTCAAAAAGAATATACGTATTACAAAGTATTCTTTTGTCCAAACTATCG
ATCGCTGCGCCCCGGCTCGGCTATTGGAGAAACGAATACATAGTCTAGTTTATTTAATAG
CCGCTAGATGTCAGTCGTCTTGCGTTATTCTTGGTAACCGTCATATGTTTAAAATGGCTA
CTCCACAGCAGAAATCATTTTGTGTTATCGAGTTTGCGAAGTGCAATTCCGCGACTACAG
TGCAAAGACGTTTCAGGTTGAGGTACCAAATGCATCCTCCNAATGGGTGGAACATTCGTA
GGTGGTATCGACAGTTTGTAGANACNGGATGCGTNTGTAAAGGAAAGAGTCCTGGNCGCC
CTCGTGTTGTACGAATTCGAACCGCTTTCCANCGTAGCCCNNCGAAATCGACTCGNCGNG
CNAGTCGGGAGTTGCAANTACCCACAACGACGGTTTGGCGTGTTTTGAAGCCNTACAGGT
TACAGTTGCTACAAGCNCTGCGTCCTGATGACAAACGGAAACGTGCGGCATTTTGTAACG
AGATTAATGATGCTATTGACAATGATAACACTTTCGCACAACGCGTCGTTTTCAGTGATG
AAGCGACTTTTCACGTNAGTGGNAAGGTNAACANNCACAATGTGCGGATTTGGGGNACNG
AGAATCCGCATGCAGTCATTGAACACGTACGNGATTCNCCTAAAGTGAACGTGTTTTGTG
CCGTATCCCGATCGANNGTTTACGGCCCNTTCTTCTTCGATGGAAACACGGTTAACGGTC
AGCAGTATCTCGNTATGTTACAAAACTGCTTGTTTCCGCGGCTGCACGAAGACGACTTCG
TTTTCCAACAAGACGGGGCACCNCCTCACTGGCGCCNCGANGTNCGNGNNTNTCTGAACG
AAACTCTACCGNACCGNTGGATTGGCCGTAAGGAGCCGGCGACTTAGCATGCATCAGCTG
GGCTCCNCGNTCNCCGGACTTGACACCCTGCGATTTCTTCCTNTGGGGTTTCATTAAGGA
CAACGTTTATGTACCNCCGCTCCCACAGAACCTTGAGGACTTAAGAAACCGGATCCGNGC
TGCCGTNACACCAGTNACGAAGACATGCTTGCNCGAGTGTGGGAGGAANTCGACTACCGN
TNNGATGTGTGCTCGNGTGACCGATGGNGGNCACATCGAACATCTGTAATNTGAACTTAA
GANGTTCGTGAATATGTCTGTAAAGTTTCACATTCGTATGTCTTACAGTTTAATAAAATT
TATATGCATTCGAAATNCGTANAGTCCTTTTTGAANCACCCTGT
>VvP24XY3-104#RC/Helitron
AGTTTAAAATAAACTTTACGTATCATATATATTATTTCTAAAAGNTGTTTTTTTTTTTGT
GACGAGCCATCTTTTCCCTTCATACTTAACCAAAATCGATAAATGAGGTATCATTTTAAA
GATTAAGTTCTCCGCTTTGGTAACATCATTAATTAAGAAAGAATTTTTCGAAATTCGACC
CGTAAATGGCAAAATTATGAACAATCAAGGTCACGGGTATGCGATAGTTCAGAGTCAAGC
TGCTAGGCTTCGCTGGCGTCGATAAGGAGTGATCGCATTACCGCTAGATAGCAGCACCAC
ATATCACGGAGATATTGATAAACTGTGTGTGTTTTCTAGAGTAAGGAGCTTTCGGATATT
TTTGTTTCTGTTAGGGAAACATTTCATCATTTCTAATCGTTTCGTAAGACGTTGTAAGTG
TTTTGCTACGTACCTGTTTCAGTTGACAAATAAACGATTGCTACAAATGAGCCGGTTCTT
CTTTCATCCTACTACAAACCACCAACCTCGCTATTCATCGTATATCATTCGCGAAATTTT
CGCACGGGCCACCTAGTTTCAATTAAAAGTTNATTTAANNTCTTTTTTTTTTTTTTTTTT
TTTTTTTTTTT
>VvP24XY3-353#RC/Helitron
AAAAAAAAAAAAAAAAAAAAAAAAAAAAAAAAAAAAAAATCATATTTCGAAGGAACTTTG
CACGCATATACCATTTAAAAAAATAGAAAAATACTGCAGACATTAGTTTTACATAAACCC
AACCCCTCTCATCCGTTCTACCCCAAAACCACCCCCTNTTCCCCNTNGCACGCCACAATT
TAAAAAAAAAAAAANANACTAAGATTTTAACCGATTTTGATGGAAATTGGCACAGATATA
CTTTAAAACAAACAGAAAAAAACTGTTTACATATGGTTTCANNAAATACAGCCCNTCTCC
CCCTTCCNACCCCCCTAAANGAACGTACTTTTCTTTGTATCTTCTCTATGCGCTACTAAA
CCGTTCATCCGATTACGGTAAAACTTTGGTGAGTTTTCGAGTGTGCGTCCGGGANGGTTC
CTAAGAAATAAAATTTCCAAAAAAACCGCCCCCTNTTCCCCATAACACCCCATAATTAAA
AAAACCTACAGATTTTATCCGATTTCGATGGAAATTTGCACACATATACTTTAAAACAAA
NAGAAAAATACTGTCTACATTTGGTTTCCAAAAACACCCCTTTCCCCTTTCCCACCCCTT
AATTTTTACACAAACCCACANTTTTTATCCGATTTCGATGGAACTTTGCACACGTATACT
TTAAAAACAGAAAAATACTGTANACATTAGTTTTACAAAAACCCAACCTCTCCCCTTTTC
TACAAAACCACCCCCTCTTCCCCTAACGCCCCATAATTTACANAAAACACAGNTTTTATN
CGATTTCGATGGAAATTTGCACACATATACTTTAAAACAAACAGAAAAATNCTGTNTACN
TATAGTTTCAAAAACCCAACCCCTCTCCCCTTTTACACCCCTTAAATTNNTGCGAATGTC
CCTCATTCAAAGCTACAGTTTTATACCGATTTCGANGGAACTTTGCACACGTATACTTTA
AAACAAANAGAAAAATACTGTNTNCATTGGTTTACAAAAGCCCAACCCTCTCCCCTTTTC
CACCTCCCCTCTTAATTTCAATGTTCTTTATAGAAANCCACAGTTTTTATCCGATTACTG
TGAAACCTTTGTGAGTTGTCGAGTGCGCGTCGGAGAAGGTTCCTAAGAAATAAAAATTCA
GAAAAACCACCCCCTCCATCACTTTACAACCCTTAATTTAAACATACCCAGATTTAATCA
TATTTAGACCAAAATTTGCACATGTGTACTTTAAGACGAATTGAAGAGTACTGCCTACAT
ATAGTTTCACCCCGCTCATCCCCTTCACGTCTCCCTAATTTAGACAACCCCACATCTTTT
ATCCGATTTTGATGGAAATTGATACATGTATACTATAAAATATACAGAAAAATACTACCT
AAATATGGTTTCCAAAAATACAACCCCTCTTTCGCTTTACATCCCCTTAATT
>VvP24XY3-363#LINE/Jockey
TATGTCAGAGCTGGAAAAGGTTACTCACGAGTGCAAAANAAGGNAAGCCGGCAGGCCTCG
ATGACATATGATCAGAACAAATTAAGAACTTCGGATATGAAACCANAGAATGGGTTCTAC
AGCTNNTTAACAAATGCANGAGCNCATATCAAATTCCGAAGGTNNGGCGGAGGACANGAG
TGATTGCGCTGCTGAAACCTGGAAAAGAAGGGAACAATCCCAAAGATTTTAGACCTATAG
CACCCTTGTGTCACCTCTACAAAATATTTGAATGATTAATNCTGAATGCAGTGAAAAAAA
AAAAAAAAAAAAAAAAAAAAAAAAAAAAAAAAAAAAAAAAAAAAAAAAAAAAAAAAAAAA
AAAAAAAAAAAAAAAAAAAAAAAAAAAAAAAAAAAAAAAAAAAAAAAAAAAAAAAAAAAA
AAAAAAAAAAAAAAAAAAAAAAAAAAAAAAAAAAAAAAAAAAAAAAAAAAAAAAAAAAAA
AAAAAAAAAAAAAAAAAAAAAAAAAAAAAAAAAAAAAAAACNCATCGNTACTCTTCTNCA
GAATCGTAGGTTCTTCGTTGACTTCCAAGGACAGCGCAGTCGNTGGAGGTTACGGAAGAA
TGGTCTACCCCAAGGAAGTGTGCTAGCCCCANTACTGTTTAACATNTATACCAACGATCA
GCCACCACCCAGTGCCAGGAGTTTCGTGTACGCTGACGATCTTGCTCTGGTCTCACAGAG
CACGGAGCTTGAAGTCGTGGAGAGCANCCTGNCTAACGCTCTCGAAGGCCTGTCAAGGTA
TTATAGCGAAAACCAGCTTAAACCAAATCCTGCGAAGACAGAAGTATGTGCTTTTCATTT
AAAGAATAAAGAAGCTCAGCTCGTAGGTTAAAAGTAACGTGGTCGGGGGTCGAACTGNAA
CACTGCGACACTCCAAAATATCTAGGAGTGACCCTCGACAGATCNCTTACATTCAGGAAA
CATTGCATGAATTCCAAGCTGAAAGTTTCTACNAGGAACAATCTCCTAAGNAAACTGGCT
GGATCACAGTGGGGCAGCCAACCTGAAACCATNCGNACNTCTGCNTTAGCNCTNTGTTAT
TCNGCTGCAGAGTATGCATGCCCTGTNTGGTACTCATCATCTCATACCAAACAGGTGGAC
GTNGCACTCAACGACACCTGCAGGNTCGTGACAGGCTGCTTAAAATCNACCCCAGTCGAN
NGGCTTTACCGNCTCGCGGGGATAGCACCACCCAGTGTTCGGAGGGAAGTGGCNGCGAAC
AAGGAGAGGAGGAAAGTGGACCGTGAAAGANCTCATCCACTACACGGGCATACACCACAC
AGGCAGAGACTGAAGTCCAGGAAAAGCTTCCTGAGAACATCGCGGGAACTAATTGGGTCA
ACTGAAAAGGCAAGGTTACGACTGTGGGAAGCTAAGGCTCCCNACATGCTCGGGACCACT
GACAGTTGCNGAGCGCTTGCCACCTGGTCACGNCGAGGANTGGGACGTCTGGCGGTCTTT
GAATNGGCTGNGAACAGGAGTGGGCAGGTCCAAGGNNAACCTAGCGAGATGGGGCTATAC
TGANGCCANCGATATCAAGTGCGANTGCGGTGAAGACCAGACCGTNAANCATATGCTCGA
GTGCCNNATGTGTCCANCATCCTGCAACGAAGNTGANCTGTNTNAAGCANCGNAGAATGC
ACTTGAGGTTGCGAAGTACTGGGCCAAGTGTGTTTGANGTTGTTGATTTGCGCAATTTTA
ACTGTGTATTTGATGTTTCTGATACGAGAATAATAATA
>VvP24XY3-577#LINE/Penelope
GTCGTTTTACGACACCATCCGGCTGGACNCCCGTGAAGCTTTCATTGAATCAATACGCCG
GGAAAGTCTCCATTCGCATATCAGNTACCTTTTGCGGNGAGGACANGCAAGTTTGAGAAA
CTGCGCAAGAAGAAAGCNAGANTGCTTAGCTCCTTGACATTCCTTTTGAGGTGCCGAGGC
CGNGACATCGTGCCTCTCTTTGCTACNGTGAAACATCACATCGANAGCATTGGCGCNAAG
AAAATATTGCGNCGNGCCAGCCTCTCGCTNCTTCGGGAANGCATCCGATTCACATGCGCT
TTGAGTTGGACCGCAACGCTCGGTCCTTGTTTTCTTGTCATTCTTACNCGTCGNCAAGAC
TCTCGCCTTGTTCTTGGGACTGGGTGGACGCAGCTACGTCTGCTCAAATGAACCTGGAAC
TNGNGAAAACTACAGNAGACACATCGCCNAATNCAACCGGTTGGCGGGAACAGANCAAGG
CGGCAAACGNGCGGTGTCGGATCGTTGTGTGGTCAACCAAAAAAAAAAAAAAAAAAAAAA
AAAAAAAAAAAAAAAAAAAAAAAAAAAAAAAAAAAAAAAAAAAAAAAAAAAAAAAAAAAA
AAAAAAAAAAAAAAAAAAAAAAAAAAAAAAAAAAAAAAAAAAAAAAAAAAAAAAAAAAAA
AAAAAAAAAAAAAAAAAAAAAAAAAAAAAAAAAAAAAAAAAAAAAAAAAAAAAAAAAAAA
AAAAAAAAAAAAAAAAAAAAAAAAAAAAAAAAAAAAAAAAAAAAAAAAAAAAAAAAAAAA
AAAAAAAAAAAAAAAAAAAAAAAAAAAAAAAAAAAAAAAAAAAAAAAAAAAAAAAAAAAA
AAAAAAAAAAAAAAAAAAAAAAAAAAAAAAAAAAAAAAAAAAAAAAAAAAAAAAAAAAAA
AAAAAAAAAAAAAAAAAAAAAAAAAAAAAAGAAGACGNATTTTCCTCGGAAGTCGTTAAG
NGTCTTCGGCCTCGTGCCGCGAGACCACCNAGACTTTATGGCCTACCGAAGATCCACAAA
GAGGGCGTNCCTTTACGTCCTATCGTGAGTGCCATTGGGTCACCGACTTACCGNCTTGCT
AAATATCTGACGCGTCTTCTTAGTCCCTATCGTGGGGCGTNGTCGCCACCACGTCGAGAA
CTCTGTCTGNATTCGTNAAAACCATACGGCCTCTCAGTTTCAGATACTGACATCNTNGTT
AGTTTTGACGTNGTGTCNCTTTTTACTCGTGTGCCGGTAAAGGACACTNTGGACTTATTC
GCCGTCATTTTGAGCCGAGTATAGTAGACCTCTTTGANCACGTNCTTACTCCACTTACTT
TATGTACGGAGGGGAGTATTATGAACAGNCCGATGGNGTGGCNATGGGATCNCCTCTTTC
NCCGTAGTGGCTGATCTGTACATGGAGGATTTTGAGGAGAGAGCNCTTGAGAATGCTACC
CTNAAACCCACNTGTTTCTACCGTTATGTGGATGACACATTTGCCGTGCGGCCNCATGGT
ATGGNAGTGCTGGATGAATTTCTNGACCACCTTAATGGGATCCATCCCAACATACGNTTC
ACGATGGAANTNGAGGAGGATAGGTNCNTCCCGTTCCTGGACATCTTAATCGACGCAAAC
CNGATGGATCTTTGCACATNGTGTGTACCGCAAACCCACCCACACTGANCGTTACTTGCG
TGTCAGCCAGTTNCCACCATCCGGCACAGAGGAACNCCGTGTTGTACACGTTGGTACACA
GAGCGAGAGAAATTTCCGATNGTGANAGCCTGCCGGCGGAACTGGAACATCTCAGGACCG
CCTTCGNGCGGAACGGATACTCTCGNCGACAGATAGAGCGCGCTTTTATTCAGAAGCCGC
CGAGACGACCGACTGAACAAGATGAACGGTCNAAAGCTCTTGCCTTCCTCCCATATGCCG
GTAACGCGTCCGGGAAGATAGGCAGGATNCTGGCGCGGCATGGAATAAAGAGCATTTTCC
GGCCTCCCGCCAAGATACGTGATNTGCTGCGCTCGGTNAAGGATGATTTGGGCCTAAGAA
TNCCTGGAATTTATTCNATACCNTGTGAATGCGGCAAAGTTTATATCGGACAGACATCAG
AACCATCGCGANCGTNTCACCGAGCACNAACGACACCTAAGGCCGGTGCAANTGGAAAAG
TCCGCGATGGCCGAGCATGCGTTCGACGAAGAACACAGGATAGAGTTCGATAAAACGGTG
GTGCTGGCCAGAGTCTCTTCCTTCTGGGACTCNGTAATCAGGGAAGCATTGGAAATNCGN
CTGAACGATAACAACATCAACAGGGACGGCGGACTCTACCTGAGTGAAGCCTGGAGACCA
ATCATTAGGGATCTCCGACTTGAAGAACGAAGATCTTCTCGACAAGGCCAAATGGAAGCA
AACTGACGCCGCCGGACGTAGTTTGCCAGCACTTACGTCTNCAGGTTAAGCAACGTTGAG
CGTGGCGAGCGCTTGGATGGGTGACCGCGTATGGCTCAATACGCAGTCCGCAACACTGAT
ACCCTCGGTTCCGGTAGATCGGTTAAGCAACGGTGAGCATGGTCAGCACCTGGATGGGTG
ACCGTTTTGGCTCCATACACAGTCCACAAC
>VvP24XY3-836#LINE/Penelope
ATAAATAAATAAATGGGTCCCAACTAAGCCAAGCTTGGAACCCAGCACTGAAGCGGCTCC
GCTAACACCCGAGCCAAGGAACAGTGTGCGGCGGAGGTGGCGCAGAGACTGATGNACACT
GCTCGACGCGTCGGAGCGAACCGCCCCCACCACCGCTATCGGAGCGCCGCGGCGGGAGTG
GAGGGCGGGGTCGGAGGGTATAAATATCGATNCGGACGNACCAGCCCAGCNGTCGCTTCC
TGGACTGCGCCTNCTCACGCCGACCAGCGGACGCNACCTGAAGATGATGGCACGGTACGC
CGTCGAAAATTCGTACATCTACGACCAATTGACCCGGCTGCACGCCCGAGAGATCTTCAA
GCATCAGATCCGCCGGGAAAACTTACGATTACACATCAGTCACCTCTATGGGNAGGGAAT
NCTAAAGCAAGCCAAGAAGCTTGATAAGCTCCGAAACAGGAAACAACGCCTNCTGAGCGC
ACTTGCNTTTCTGANGAGATGCCGNGACAACTGNATNGTACCAACTTTTGGCAAGGTTGT
TCATCACATCCAGACACCTGCTGCGAACCGGATTACNAGAAGNGGCAGCCTTGCNTTGGT
ACGAGAACGGATCAGNGACACGCGCCGCCAGCTTGATAGCATTGGGCGTCAACNGCTTGA
GCTCCACCTAGAGTTGGCGCACTTGCTCGCCCCTGACACGATGGGAGTGGGTNGAATGCT
CTTCTTGGGCACAAGCAGAACGAACGCAGCGTAATGCGACGTTAAAACAGTCGTCCAAAT
TCGGNCGNCTNGAATCAAGACAGCCTAACGAAGATAAAGCAGAGAAGAAACGAACTGTCT
TGAATTTTACGGGGNNAGGCNTCGAAGATGCGGCCTTGTCAGTCCTTGANAAAGNACTNA
ACTTTGCACCANCACCAGCANCTTTACCAATCGCTGACTTCATCAGCGGCNTCGAACAGG
TCACCTNCAGCCTACCATCAGNTGTAGCGGAGGAAATACGTNNTGNGACATGCCGTACTC
TCAGGAGGACCGCTACTCCGANGAACNACATCGCCAGACAGGAGAGAGACGCGCTGCGTT
NTCTGCGAGAAGATCCTGNAATAGTCGTCCTTCCAGCTGACAAAGGGAACATAACCGTCC
TACTACNAGCTGCAGANTACAAGGAGAAGANGTACAAACTACTTGACGACGCAGCTTACA
GGAAGATGGTGTCCGATAAAAAAAAAAAAAAAAAAAAAAAAAAAAAAAAAAAAAAAAAAA
AAAAAAAAAAAAAAAAAAAAAAAAAAAAAAAAAAAAAAAAAAAAAAAAAAAAAAAAAAAA
AAAAAAAAAAAAAAAAAAAAAAAAAAAAAAAAAAAAAAAAAAAAAAAAAAAAAAAAAAAA
AAAAAAAAAAAAAAAAAAAAAAAAAAAAAAAAAAAAAAAAAAAAAAAAAAAAAAAAAAAA
AAAAAAAAAAAAAAAAAAAAAAAAAAAAAAAAAAAAAAAAAAAAAAAAAAAAAAAAAAAA
AAAAAAAAAAAAAAAAAAAAAAAAAAAAAAAAAAAAAAAAAAAAAAAAAAAAAAAAAAAA
AAAAAAAAAAAAAAAAAAAAAAAAAAAAAAAAAAAAAAAAAAAAAAAAAAAAAAAAAAAA
AAAAAAAAAAAAAAAAAAAAAAAAAAAAAAAAAAAAAAAAAAAAAAAAAAAAAAAAAAAA
AAAAAAAAAAAAAAAAAAAAAAAAAAAAAAAAAAAAAAAAAAAAAAAAAAAAAAAAAAAA
AAAAAAAAAAAAAAAAAAAAAAAAAAAAAAAAAAAAAAAAAAAAAAATACAGATACGTGG
ATGACGGATTTGTCGTTTGGCCACACGGGAAAGAAGAGCTTCAATCTTNTCTGCAACGCC
TGAACTCCATCCACAGCCAGATGCNATTCACCATGGAAAAAAAAAAAAAAAAAAAAAAAA
AAAAAAAAAATGTGCTNGTAAAGAGAAGACCGGATGGCACNTNAGGGCACAGTGTTTACC
GTAAGGCTACTCACACGGACTAATATTTACATGCCACCAGCTGCCACCACCCGTCACAGA
AGAAGGAGTGCTAAATACACTGGTCCACAGAGCACGTGTGATTTCTGACAAAGACAGTNT
GTCTGCTGAACTAACACACCTCAAGAACGTGTTCCAGAGTAATGGCTACGACAACCGCCA
AATTCGGCGCGCCTTCAGGCGGAAGACCACTCGAGAACCAAATTCGGCGCGCCTTCAGGC
GGAAGACCACTCGAGAACCAACTGATGANGAGGACAAGCCGAGAGCCACAGCCTTCATCC
CTATGCCGGTAATGTATCGAGCAAGATTGGCAGAATTCTACGCCGACAAAACATCAAGTG
CGTGTACCGCCCGCCGGCCAAGATTAAAGCACTACTTGGCTCGGTTAAAGACGATCTGGG
TCTTTANGAAACCTGGCGTATACCACATACCGTGCGAGTGCGGAAAAGCATACGTCGGGC
AGACCATTCACACGATCGAAGAACGGTGAAGGGCACACCGAGCTACAGCAGCCATCAAAA
TCAGCAATTGCAGAACATTGTCTAGAGACGCGGCATACTATTAAATATGAGGANACCGAA
GTTCTGAGAAACACATCTCANTTTTGGGACTGTGTATACAAGGAAGCCATCGAGATCCGG
CTACGGAGTAACCTCATAAACAAAGACAACGGGTTCCAACTAAGCCAAGCTTGGAACCCA
GCACTGAAGCGGCTCCGCAAACACCAGAGCCGAGGCACNGTGCGCGACGGAGGTGGCGTA
CAGACTGATGGNCACTGCTCGACGCGTTAACGCACCGCCCCCACCACCGCCATCGGAGCG
ACCGCGGCGGGAGTGGGGGGGATGGGTCGGAGGGTATAAATACCGACGCGCGCGGAGCGG
TCCAGCAGTCGCGTCCTGGACTGCGCTCCTCACGCCGGCCAGCGGACGCAACCTGAAGAT
GATGGCACGTTACGCCGTCGAAAATTCGTTCATCCACGACCAATTGATCCGGCCGCATGC
CCGAGAGATCTTCAAGCATCAGATTCGCCGGGAAAACCTACGATTACATA
>VvP24XY3-11#LINE/Penelope
GGAAAGTCTACTGAGTGGGCTGACCTGACAGAGTTCTGCCTTAAGTCAACTGTGTTCCAG
TATGGTGGTCAACTTTATGCTCAAGTTGAAGGTGCGGCCATGGGCTCGCCACTTTCACCT
GTAGCCGCCAACATATTTATGGAAGCATTCGAAACGGAGGTGCTTAACAACGCGCGCCTA
AAACCNACAATGTGGATCCGNTACGTTGATGATACCTGTCATCTGGCCTCACGGGAAGGA
GAATTTGCAGGAGTTCCTACACCACCTGAATAGTGCCCACCCAAGAATCCAGTTCACCAT
GGNAGTGGANGAAAACGGACAACTGCCATTCCTCGATGTCCTGGTTCAAAAGCGAGGCGA
TGGACGTTTGGGTCATACGGTGTACCGCGAGGCGACCCACACCAATAGATATCTGCACGC
CATGTCGCACCATCACCCGGCAACGAAGAGAGGCGTATTGACATCGCTGAACTTAAGAGC
GAAGACAGTATGTGACTCGGAAAGTCTGAGGGAAGAAATGGAGACTCTTACAAAAATATT
CCGAGCCAACGCCTATAGTGAATCNGACATCAGAAGGGTTTTNAGACCTAAAAAACCCAT
GGAAGACGTCAACTTATCNCATGANACCAATGTGCCAAGAAAATTCGCCTGTCTCCCATA
CGTACGNGGCATCACNGACCGGATTGGGAAACTGTTNAAGCGGGTGGAGGTGCGAATAGT
ATATAAGGCTCACTGCAAACTCGGCCAATCATTANCCAGGGTGAAAGACAAATTACACCC
ACACCAGCTTACGGGTGTTTACGAAATCCCCTGCAGCTGTGGCAGTGTTTACATCGGNGA
GACAGGTCGCACAGTGGCGGAGAGACTTAAAGAACATATCCGCCACTACAAATATAACAA
CAGCGACAAATCCGCCGTAGTTCGCCATGCTATTAACACCGGGCACGAAATAAAATTTCA
AGACACGAGGCTACTGTGGAGAGAAGACCAGTGGTGGCCTCGACGTGTGAAAGAGGCAGC
AGAAATTTTAAAGAATACCAACAACATCAACGAAGATAGCGGCCTCTTACTCTGCGATGC
TTGGCGCTCGTTGCTATGTCAACATAAAAAT
>VvP24XY3-595#Unknown
AAAAAAAAAAAAAAAAAAAAAAAAAAAAAAAAAAAAAAAAAAAAAAAAAAAAAAAAAAAA
AAAAAAAAAAAAAAAAAAAAAAAAAAAAAAAAAAAAAAAAAAAAAAAAAAAAAAAAAAAA
AAAAAAAAAAAAAAAAAAAAAAAAAAAAAAAAAAAAAAAAAAAAAAAAAAAAAAAAAAAA
AAAAAAAAAAAAAAAAAAAAAAAAAAAAAAAAAAAAAAAAAAAAAAAAAAAAAAAAAAAA
AAAAAAAAAAAAAAAAAAAAAAAAAAAAATTTATAAAATAATTGTTTAAAAAACATAAAA
ACCGCCTTCAAAAAAAAGCACTAAAAATTTTAAAATAACTTTATACCTTGCTTAGAAGAA
AGTAAATCTAAATGGACAATATTTTACATTACTGTTATTGAAATTTTTACATTAATTAGT
TATTTTTGGAGTCGGTGCCAGCTGTCACATCGCGAAGATCGAATTACTGAACTTTATTTG
GCGTTCGAGGCGAAACGGGGAGTACGAACAAAAATTCCGAATATTTTACAGCATGTCGTG
AGGCAGATAGTGTTATTGCGGGAGACAGCTTAGGGAAACAAATTAACAGTATTTTAATCT
GTGGCTCGGCCTCGTTGGTCGTCCAGGCATATCTCTGGCGCTACAGTGTCAGTTGGTAGG
CTGCATCATGCAGTAAACGCTTTACAGTTAGTATAATATCGGCGTATCATCTGTATGTTT
CAGTTTTGTTGAAACATGTTTCTAGCATTAATTGTAGGTAAGTAGTAACATGATTTTTTA
TGTATTATTGTTATTCATTATTGTTTTTATCTTTTCGTTTTCTTGCTTTGGCTGGCACCG
ACTCCAAAAATAACTAATTAATGTAAAAATTTCAATAACAGTAATGTAAAATATTGTCCA
TTTAGATTTACTTTCTTCTAAGCAAGGTATAAAGTTATTTTAAAATTTTTAGTGCTTTTT
TTTAAGGCGGTTTTTATGTTTTTTAAACAATTATTTTATTTTTAAATTTTTAGTGGTATT
ATAGTTCGTTTTGTATTTTAAATATGCCGCAGCAGTTCCCATTTTGCGAACTTCCTGGTA
GCTCAGTGGTTAAAGCGCTTGCTTTNAAAAAAAAATTCTGTCTTNATATACCCCAACAAC
TTCCAGAACGGGGTGAATTGGACGCTGTGTTAAGGAATGTCAGGCTGTGTTTCGACCTAA
TCATAACATCTGTTAAAGCTGCTGCTCGATAATCGAAACATGTAACATCTGGGCATTAAT
ACATACCACATACACAAATCTGTCTCTGGAATATATCTGTTTGTTCCGGCATCACACAGA
AAATATAGATTTTTAATTGGTTTTCACAACGTGAAAGCTTGGGGTCCAAGTTGAAATCTG
AAGTACATGTTGAGACATTAGGACACATTTATTTTATAAATATTCTGCCATGACTTAAAA
ATAGCTTAATTGATTTTGACGGGATT
>VvP24XY3-561#LINE/Penelope
TCACAACCACAAACAGGCAGCACTCAGACACATGCTAAACAGANTAAATANNATACCNCT
ANCCAAAAANGATTACGCCGCAGAATACAANACNATCATACAAATAGCAAANAATAACGG
NTACACANAACAACTNATTGATACAGCTNAACAATAAAATAAGAAACAAAACAACAAACA
GATAACACTCAACACCACACACACCAACACACAGAACCAAAATAANAAACAATGGTACAC
AATGACATACGTCAACAAACACACACACAGAATAAGNAACATATTCAAAAAACGAGGGAT
AAAAATTGCATTTCAGACAAATAACACAATACANAAACATCTAAACAACNACAATGAAAN
TGACCAATACCAACAATCAGGAATATACNAACTGACNTGCCAACAGTGTCAGGCNATATA
CATNGGACAAACAGCCAGAAANTTCAANACAAGATACAAAGAACACATCAGAGCCATAAG
ATGCACAAATCATTCNACATTTGCNGAACATTTATTAGACAATAATCACCNACCCACAAA
TATANANACAGACATGAAAATACTGAAAATNAACAATCACAAGAAACACCTATTTACAGT
NCAGGAAAGTTACCANATNCACAAAGCCATNGCGTCAGGGAAAACCGTACTNAATGAATT
CACTNATTTAACGAACGAAACACTGTTCAAAACANTAAAAAATAACCACGACAAGNAANN
TAATACACATAACAGNAAATCACAACACTGATATAACACAAAAACAGAGANATAATTTAA
TAAACATAGACGCATATACAAGCAAAAAACATTAGGTTGGCATCACTGTAAACAATGTAA
ACAAAAGTTCGCTGTGGTCACACGAAAAAGTTCGAGTTCAATANATAAAACAGTGGTAAA
ATTACCTTCANAAACAGGTGNAACAGCAGCTTNTATAATAGTTATGTGGAACCGTAGCAA
CAGATCGGNTGTANAAAAAGTGCGAATAGNGCTGTTCCCGACCGNCATGTAACTGCCTCN
ACCATAATTCGTAAGTAGAGTGTACTTTGTTATTAGTTAATTATGTATATTAATANTGCA
ATTTTCTTAACACCANCATGTANAAACATTTACAGTCACTGACGATGCCCCATTCCATAA
GGGCGAAACGCGTCTGAGNNTATATGAATAAAAACAGTTGTTAACAGACGGTGTTTTCAT
TTACAATTTAAATGGCGTTTCAACAGTTTGAAAGCTAATNGTCTANCTTAAAATCTGGTA
TATCTTATAACCCTACGTGACCGGGGAACGGAACAAGAANTGATAATTTTAGTAGGCGCC
ACANATAACACTGCATNTGAGATTAACATTCGTTTACGAGATANCCACCAAAGATCACGC
TACAACACAGATAAACACAACACCCTTTGAATTCTGTTAATATTGTTTTTTGACTACGTA
ACTTTATTTATTTCTTCAGTTTTCTGAAATATAGTACGTTAGAATACACGGAAAACGTTA
ATAAGCCATTGCATCAAAGATTAACACTCCAATAAGCTTAATGAAATTGCGAAATTTAAT
TTCTACGNTACAAACGTTTANGCTTTGCGACNAGAAGNAAAACAAAAGGCAAACGCATTA
CTACGCACACCAAGGTCTGCGCGGGCGAAGCAACGGGAAAATGCTAGT
>VvP24XY3-428#LINE/L2
TGATAAATGATCTACCCTGTGTTANANCTAAAAACTCAAAATTTGTCCNNTTTGCAGATG
ACACAAGCATANGAATTAAAAATACTCCAGATTTNTNTACNGAACNTATTTCAAATTATG
TCTTTGATCGNATTAATAAATGNTTTACAGTTAATGGCTTGTCTTTAAACTTTGATAAAA
CTCAATATATGCAATTCAGTACATCACACAGATTAACNCCAGACATAGACATAAAATTTG
CAGGCCAGTCCATTCAAGAGGTAGAGAGTGTGAAATTTCTAGGTTTGCGTATTTATCATA
ATTTAAATTGGAAGNTACATGTCTNTACTTAATAAAGCNACTGGGTGCAGCCACATTTGC
AGTTCGNACAATTTCAGCTATAGGTGATCTCNATATGAGGAAACTAGTTTANTTTGCATT
ATTTTCGNTCCTTAATGTCACTATGTAATAATATTCTGNGGCAATTCTACTATAGAGACA
AAGTATTCAGAGCCCAAAAGCGAGTAATAAGAATTATGTGTGGGGTAGCAGTAGAACTTC
GTCAGAACTGTTCGAGAAGTTAGGATTCAACTTGTGGCCAGTATATATACACATATGTCA
TCTGTAGTCACCAANTGTNCTCTATTTGAAACAAATAGTAAACAATTACGGCACCAGAAG
TAAAAATGATTCACAAGNATTACGAGTCGTTGTCATTTGTTCAAAAAGGGGTCAGATATT
CAGGGATACATATCTTCAATAAGCTCCCAACACATCTTAAATGTCTAGCAGGNGATAAGA
TTAAATGCAATTTTTAATTGACAACTCCTACTCCGTAGAAGAATTTATTTCTAAGGTATC
TACAAAATAATTGCCAGTAGTTTGTGTAAATGTAGTTNATATAATTAATGTACCATGTAT
ACTGTGACTGTACATCNTCTGGTGTATNTATCTATTTTGTTATGCAATTGTTTAGTACCA
TGTATGCTGTGACTGTACATCTTCTGGTGTACGTATCTATTTTGTTATGCAATTGTTTAT
CTGTAAATTGACAACTTTCCACATCCCACAGAGCCAGTCTCTTATATTGGGATCNATGGA
AAATGAATGTATTGTATT
>VvP24XY3-906#LINE/RTE-BovB
TCTAGACGAAGCTTGTGAAGAGTTTGGAATGAAAATCAATACAGCAAAAACTAAGAGTAT
GGTGATTGGAAAAGGAAGGAANATAATAAATATTAAGNTAGGANGAGCTGATATCAGNCA
AGTAAGATCGTTCAAATATCTTGGGAGTACGATCACCGAAGATTTGAGATGCCACCAAGA
GATAAAAACTCGCATTGCCGTAGCGAAGGAAGCGTTTAATAGGAAAAGGAGGNTACTAAC
TGGAAAAATAGACAAAGCGCTCAGGAAAAGACTCGGCAAATGTTTTGTATGGAGTGTGGC
TCTTTATGGGGCGGAGACGTGGACACTGAGACGAGAGGATGAAAAGCGGTTAGAAGCGTT
TGAGATGTGGATGTGGAGGAGGATGGAGAGGATAAGCTGGATGGATAAAGTAAGTAATGT
TGAAGTGCTGGACAGGGTTAGTGAAAGGAGAAAAATACTCCAAGTAATAAAAGAGAGAAA
GAAGAACTGGATGGGACACTTGTTGAGAGGGGAGTGCCTGATAAAAGACGCCTTGGAAGG
NCTAGTTTGTGGGAGGAGAGTAAGAGGAAGAAGGAGGTACAAGATCATAGACAACATCAA
GGAAAACGGCAACTACATGGACCTNAAGAGAAGGGCAGAAGACAGAAGAGCATGGAGAGC
AGCCANGTGAAAACCTGCCCGAGGGCAGAAAACT
>VvP24XY3-487#DNA/TcMar-Mariner
CGAGGGCGGTCTGAGAAGTTCTCGGCNTCGACCGTAGACGNCAGCGCTACCCATGNGATT
TTTTCCGTGCAAGTTGATGCGTGTGCCANACGTGCCTGCGAGAACATTGCGAGTCATTCT
ACGCTGCAGTTTGGTNTGTACGGTTGTTTGATGCGGGCGCGGTGCGGATTTGTGCCAGAG
ATGGAAAAAATCGAGTATCGNGCGGTGATTAAATNCTTTGTAAAGGAAGGTTTGACGCCA
ACGGAAATTCACGAAGATTTTTAGAAGCGTATGGGGACTCTNCTCCTTCATATTCGACNG
TTAAGAANTGGGCCGNCGAGTTTAAACGTGGTCGTGNCGGCTTNGANGACGATCAACGCG
GAGGACGNCCGAAAAGTGCNACNACTCNAGAAATCATCCAGAAAGTGCATGATATGGTNN
TGGACGATCGNCGANTGAAAGTGCGTGAGATTGCTGAGGCCGTAGGNATNTCAAAAGAAC
GGGTGGGTACATTTTGCACGAAGNATTGGGCATGAGAAAGCTNTGCGCAAGATGGGTGCC
GCGTTTGCTCAATGTTGATCAAAAGCGCATCCGAATGAGACTTTCCGAACAATGTTTGGA
CCGTTTNAGCAAAAATAAAACGATTTTNTGCGTCGATTCGTNACTACGGATGAGACATGG
GTCCACCACTACACGCCAGAAACAAAACAACAGTCAAAGCAGTGGACAGAAGCTCGTTGN
NCAGCCAAAAGAAGGCGAAGNCGGTTCCATCGGCCGGGAAGGTGATGGCGNCAGTTTTCT
GGGATGCNAAAGGCGTTCTGTTCATCGATTATCTTGAAAAGGGTAAAACAATNACGGGGC
AATACTATNCCGACCTCTTAGACCGNTTGGATGAAAAAATTCGCGAAAAAAGGCCCGGTT
TGGCGAAGAAGAAAGTCNTCTTTCATCAGGACAACGCACCNGCCCACAAAAGTGCTTCGG
CAATGGGAAAATTGAGNGANNTGGACTACGAATTGTTGCAGCATCCACCTTATTCNCCAG
ATTTGGCTCCNTCCGACTTCTATCTATTCCCNAANCTNAAAAACATCCTCGCTGGNCAGA
GATTTTCTTCAAATGAAGAGGTGATCGCAGCCGCAGATGGGTATTTTGCAGGCCTTNCAG
AAANCTATTTTCAGGACGGGATCAANGAACTTGGAACATCGCTGGACNAAGTGTATCAGT
CTACAGGGAGACTATGTTGAGAAATAAAAACGATTTGGTAAATACCAAATTGGTTTTNTA
TTTTTAGGCCGAGAACTTTTCAGACCACCCTCG
>VvP24XY3-344#DNA/TcMar-Tc1
ACACTGATCAGCCAAAACATTATGACCACCTACTTACTAGCATATTGGTCCACCTTTGGA
ACGCAATACAGCAGCGATTCGGCGTGGCATGGATTCTACAAGTCCTTGGTAGGCTTCCAG
AGGTATCTGGCACCAGATTTCTACGCACAGGTCACGAAATTCCCTTAAATTACGGGCCGG
CGGTTTGTGGGCGCGGCGCCTGGGAACGAGCATCTCGGAAACGGCGAGGCTGGTCGGCTG
TTCGCGTGCTACTGTAGTGAGCGTCTATGGAAAGTGGTTGAAGGACGGTGAAACCACGAC
TGGGCGACAATGTGGTGGACGCCCACGCCNCATCACAGAACGTGGAGGTCGGAGGCTCGC
GCCGTAAAGCGGGATAGGNGGCGATCTGTGGCAGATCTGACGGAAGAGTACGATTCTGGT
GCTTCCAGAAGTGCTTCAGAGCGCAAGAATCGCGATTCTGCCACAGATCACCCTATCCTG
CTTTACAGAGCGGGCAAGCCTCCGACCTCCACGTTCTGTGATGTGGCGTGGGTGTCCACC
ACATTGTCGCCTACTCGTGGTTTCACCGTCCTTCAAACACTTTCCATAGATGCTCGCTAC
AGTAGCACGCGAACAGCCGACCAGCCTCTCCGTTTCCGAGATGCTCGTTCCCAGGTGCCG
CGCCCACAANCCGCTGGCCCGTAATTTAAGGGAATCTCGTGACCTGNGCGTAGGAATNTG
GTGNCAGATACCTCTGGAAGCCTGCCAANGACTTGTAGAATCCATGCTACGCCGAATCGC
TGTTGTATTGCGTTCGAAAGGCGGACCAATACGCTAGTAAGTAGGTGGTCGTANTGTT
>VvP24XY3-1184#LINE/RTE-BovB
AAAAAAAAAAAAAAAAAAAAAAAAAAAAAAAAAAAAAAAAAAAAAAAAAAAAAAAAAAAA
AAAAAAAAAAAAAAAAAAAAAAAAAAAAAAAAAAAAAAAAAAAAAAAAAAAAAAAAAAAA
AAAAAAAAAAAAAAAAAAAAAAAAAAAAAAAAAAAAAAAAAAAAAAAAAAAAAAAAAAAA
AAAAAAAAAAAAAAAAAAAAAAAAAAAAAAAAAAAAAAAAGAAGTATCAGGGAAGNNATG
AGACAGTATTTNGANAAACTGCTAAATGGACCTGATGCGGTGAACGNTGNAGAGACAAGT
CAGAGGGTNTTATTGAGACAGAAGCCATGCACATTCAGTACACCCNATAACCTGGTCNGA
GGTNGAGAGNGCCCTGNATNNGATGAAGCGTGGCAAGTCAGGAGGNNNCGACGAGGTTAN
NNCNGACATGATNAAAGCNGCCGGGGTGNACCAGGGATNCAGTGGCTGTATAGGGTGCTN
AGNNCNNTNTGGAACGATAACNAGATNCCAGAGGACTGGNCGAAGGGGGCGGTAANNCCC
ATATTCAAGAAGGGGAACAGAAGGAAAAGTGCGGAAACTATNGNGGNATCACNCTCCTGT
CNCATGGNNTCAAAACTNTGGAAAAGNTNGTTGAGGNNAGGNTGCGAACGACACCTGGAG
NCCNTNTTAGAGGANGAACANCATGGNTTCAGGGCNGGGAGAAGCACNACAGACCTGATN
TTTGCNTTGAGAATGCTCGGTGGAAAAACATCGGGAAAGGNGNAAAGGCNTNATCATNGT
GTTTNTNGGCGTNGAGAAGGCNTACGATAGCGTTGCAAGGCCGAATTTGGATTGCTAAGA
AAACAGGTACCAGGATCCTTAATNAGAAAGATCCAAATGCTGTACGATAACCGCAAGAGC
TGTGTCAATGTTGGGGACGGTTACTCCGAATGGTTTAGTACAACCAAAGGAGTACAACAA
GGAAGTGCCCTTTCACCCCTNCTGTTCATAGCGGTGATGGATAACATCTTAAAAGAACTA
AAAAGAGCATTCAATAGAGATCTACAGGCACTGGTGTTTGCGGATGATGTNGCGGTATGG
GATGAAACAGAAGAAGGAATACAAAACAAACTGAAGATGTGGAATGATAAGTTTGAAGAA
TATGGAATGAAATTGAATCAAAAAAAAAACTGTAGCACTAAAAATAAGCCGAAAGAATAC
AGACTGTCATATAAAATTACAAGACCACGAAGTTGAAGTTGTTGACCAATTCAGCTACCT
GGGGAGCATAATTGCCAATAACGGTAGAAGTGAGTTAGAAATAATGAGTAGAGTAACCAA
AGGAGCCAACTTCTACAGTACCGTGCGAGGCTTACTATGGGACATGAAGGTTCCCAGAAG
AACAAAAATTGTCTTGTACAAATCATATCTCATTCCTATTCTCACATATGCTTTGGAAAC
ATGCACACTAACATCAAGGGACCTTAGCAAGATCCAAGCATGTGAAATGAAGTTTCTTAG
AACGGCCCTCCAGAAAACTAGACTTGACCGCATAAAGAATGACGAAATTAGATCAAACCT
AGAGCTAAGGGAATCCATGGAAGAGAGACTTAGGTCATCAAGACTTAGGTGGTTTGGGCA
TGTCAAGAGAATGACTAGTACAAGACTACCAAAAACTTATTTGGAAAAAAGGATACCGGG
CAAAAGACCAGTGGGAAGACCAAGAAGAAGATGGACAGACCAACTGAAGGAGGACGTAGA
GAGAAGAGGCTGGAATTGGGAGTACATCACGGACAGAGAAACTTTTCTGGACAGGAAAAA
GTGGAAAACGATCGTCTACAACAACCAAGGCTCGTAAACCACACCCGGGAAACTGGAGAT
GGTCCCCAACGATAATGATGAT
>VvP24XY3-123#Unknown
TCAAACACACAAAATATCANTTGGAAAAATTACGNTGGGTCTTGGAAAATTTAAAATTTT
AAAAANGTATTTTCACGATAAATATTTATTATCCGATTCATGAAATTCTCCATNTAATGA
TACATGTGATTTTTGTCGAAAAAATATCTGCTGAAGTATCAAATTTNTTAAAATTACTCA
TTCAGTTATTTTGCGAAAACCATAAACTCCAGAACGATCGCTATAGTTTTCCTGCAAACT
TTAGCAGGCTACATATCAGTAAATTTTGAAAAATTTCGGATCAGTAGTTTCGGAAATAAA
GGGGAGAGTTAAATTTCTTATTGTTTTTCTCAAAAGCTTCCACAAATCGTGGAATNAAAA
GAAAAATCAAACATTTTNAGAGTCGGCGNGNTGCCAGCTTTCATTTGATACCCATGAAGA
TTANCTAAAGAAATATTTTTCCTTCAGCCCCCCACTAAACCCCCTATAATTATTTTCACC
CTCCGTGATNTTTCCAAATTTTACGTTATAATCGTGTTAANGGTAGTAAGAACTAAAGTA
GTGCGCAGTTACAAATTTCTAAGTTAAANGGTTCAGAAGTTATGAGGGTGCGACAGACGG
ACAAATGAGTGAATCC
>VvP24XY3-260#RC/Helitron
AGGAGAAGNTTGTACTGNTGCCGCGCATCCCNATGATTNCAACNGANATGCCGTTCGAGT
TNAAAACGNTTGCNATNTCCNGTGCGNCTNNCATTTGCGATGNNCATNAACAAGGCNCAG
GGGCAANCACTNCANGTTTGTGGTCTGAATTTGGAGGATCCATGTTTTTCGCATGGNCAA
CTNTACGTTGCTTGTTCCAGAGTCGGNACCCATCCGAATCGTATTCGTGTACACTCATGA
CGGAAAAACATTGCATATCCAAGACCATTGCAATAAACTAGAAATTGAATGAAACAGTAA
TTACAATTTATACGTAAATATCTAATTTTTACTAAATACAAACGTTCAAATGTATTCATT
TAATCTACTCACTCAAGTCCAGCAATAGCGAAGCATTGCCGGGTCAGCTAGTCTANTATA
TAAAAATCAATGTTTGTNTGTNTGTTTGTTCGTCCTCTATGCGCTCCTANACCGTTCATC
CGATTACGGTGAAACTTTGGTGAGTTGTCGAGTGCGCGTCCGGGANGGTTCCTAAGAAAT
AAAATTTCCAAAAAACCACCCCCTCTTCCCCATAACACCCCAT
>VvP24XY3-462#LINE/L2
TCTTTGGAATACCGCGGAAGCACGTACCGCGCGAACGTGTGTATTTAAATTATAAATAAA
TATAGTTAATAGTTAGTTTTTGTTGTAATAGTAATTCGAAACTCTAAATTCTAATACATT
TTACTACTGTGAGCGTTAGTGAGTGTTTTTATTCGCGCANAAAGGATTTATTTGTGATTT
AGTGCTTTGGTCTGTTCCGTGTTTACTTTCTGTGTTTGTTTACAATTTTGAACGCTAGGC
TTAAGTTCAGATTTTTGTTATAGAGCGTAAATATATTTAGATNAAGGTTACTCGTNAATT
AATTTAGCAGTTTTTTCGTAAGGTTAAGTTCAACAAATTTTTCTCTCAGCATTGTGTATT
TGTTGTTNTTAGTNTCTTGTAATCATGAGTGAAAAGTGTGGACATTGCCGTAGATTTTTG
AGGGTTGGAATTTTTTGCGAAGGGTGTGAGAAATGGTTTCATTGGGGAGCGATTCGTAGT
GGCGTCGAAGTTGGGGAAATTGAGGAGGCTCTCCCATGGTTTTNTAGAGANTGTNNCAAA
AGTAGGAAGATATTAGAGCAGGAGGNAAGGATTAGTGCCCTCGAGGCGAACTGATAGATG
CTAGGAAGGAGTTGGNTAGGCTGCGGNGGGAGGGAAACAGAGATGGTTGGGAACTGGCGA
CGGGGAAAAGGTAAGAAGGGCTTCTGATTNTTTTNTTTAGTTGGGGTGNAAANTAGGTTT
GCCCTGTTGCCAGAGNTAGACAGGNATGAGCCTTCTNTAGNTGTAGGTATGGGTAAAAAG
CAGCAGACNTGTGGGAAAAGCTGTGTAGTTAAGTCTGGCAGGCAGGGATNAGGGAAAAAG
GAAGNCTTGCTGCTAGGTAGTAGCCATGGANGAGGTGTNGGGCCACTGGTACAGGGAAAA
TTAGGATCAGGTTTCCAGGNCATGGGTTTCTTCAAGGCTAGTGCTGGCCTTGGTCAGGTG
GTAGAAGACATAGGTTCTTTGTGTAAGGGCTTCACANATGAGGATCATGTAGTGACAGTG
GGAGGAGCGGGAAATAGTCTGGGCANGAATGATAGNTATAGTATCAGAGATGACCTGGAG
AAAATAGCAGAANCAACGTGCCACACTCGGGTCAGTGTTATGTCAGTCCTGAGACGCTGT
GNTCGGCCACAGATGAACTCTGCTGTGAGGCGAGTGAATCTAGAGCTGGAACGGCNTCTT
ATGTCTGACATCGGCTCTGGCATGGGCTTGGTACCNGTAGATGCTATTGATAGGTGGGGT
TATACTAGGCATGGCCTACACCTCAATAGTAGAGGGAAGGGGTTCTTTCGGATTTGATAG
NAAGACGTTTAATTGGAGCCACCGNCTCNCATGAAAGGATTCCTGTGGTTAATGGTATTA
GGGCAGCTTCTTTTTTAGATTANGATCAANTATTAGGCGGAGAGTTTTAACAGAAATTAG
TTTAAACAGTAACGAGTNTTCAGATACCAAAATTAAAAATTGTGTAGGGATTAATTTATT
ACATCAGAATATCAGAGGGTTATCAAACAAAGTGGACGAATTGTTAGTTCACATAAATGA
ATTAAATGNTATCAATAGAATTGATGTTTTATGCTTGTCTGAAACCATATAACTACAGGA
ATANGTATGTAAAATGTAACTGACTTTAATTTAGCTTCTCATTANTGTAGAACGAACTTG
GAGAAAGGAGGAGTTGTCACTTATATTANAAATGGTTATAGTTTTGAGATACAAGTATTA
CAAGTATTGTCTTGATCAACATTTTGAAGCCTGTGCTACACGGCTAAATTTCAATAATGA
AATTTTCGTAATAGTAACAGTATACAGAGCACCCTCTGGAAACTTTGCTNTTTTTNTGAA
CCAATTTGAACTCTTATTAACATTTTTAAGCAGAAAAGNAGCTAACATAGTCTTGTGTGG
TGATTTTAACGTAGATTTTCTAAATAACTTACCCTGTAAAGTCATGTTNGAATCATTAGT
CAGTTCATNCAATCTAACTCGGGTAGTTAATTTTCCACAGAATAATGAATAATAGTTACT
CAGCAATAGACAAGTTTTCCTAGNTACCTCAAAATTCAGTTATCATTAAGCCATCTATCA
ATGGACTTTCGGATCACGATGCCCAATTATTAACCATCAACACTTTAATAGGAACTAGCC
ACCAAGAGTAATGTTTTTAAATTTCAGCGGTAATAAATGATGAGTCAGTTATTGTTTAGA
AACTGCTCAATACCACAAACTGGGANCATGTTTACGGTGCACAAGGTATGAATGAAAAAT
ACAATATTTTNAGTAACGTTGTATTAAATTACTTTGAAAGTTGCTTCCCCTTGAAAAGGT
GTCGTGCTTCTCAAAAAGAACGAAAGCCTGGATAACTNTNGGCATTAGACATCGCATTAT
AAAAGAAAGTTGTATATTATTGCCTCNAGGAACAGTCANAATGCTAATGTTAAAACACAT
TACAAGCGGTACTGCAAAATACTGAAAAAGGTTATTAAAGAATCTAAAAGTATGTACTAC
AAACATAAAATTCATGATTCTGAAAATAAAATTAAGACAATATGGGACATTGTAAAAAAG
GAAACAGGAAAAAGTAATCAAACAAGTAATGATATTTTTATCAAAGAAAATTCAGTAGAA
TCTAATTTTTCAATTGCTGATANTTTTAATAAACATTTTTTATCTGTTGCTGATAAGTTG
ACTGCTAATAGCTCAGTGACACACAGTATGGATTTTGTCAAAAAAGGCTTCCAAGAAAAA
TTTAACTCTATGTCTGTAAANTTAGCTACTCCAGAAGAAATAAGAAAAATTATCANATCC
CTTAAGAGCAAATACTCAAGTGGTTATGATGGGATTTCCAGCAGATTAATTAAATTGTGC
TCCACAGAATTAAGTAATATACTAAGTTATCTGTTTAATATATCTTTAC
>VvP24XY3-457#Unknown
AAAAAAAAAAAAAAAAAAAAAAAAAAAAAAAAAAAAAAAAAAAAAAAAAAAAAAAAAAAA
AAAAAAAAAAAAAAAAAAAAAAAAAAAAAAAAAAAAAAAAAAAAAAAAAAAAAAAAAAAA
AAAAAAAAAAAAAAAAAAAAAAAAAAAAAAAAAAAAAAAAAAAAAAAAAAAAAAAAAAAA
AAAAAAAAAAAAAAAAAAAAAAAAAAAAAAAAAAAAAAAAAAAAAAAAAAAAAAAAAAAA
AAAAAAAAAAAAAAAAAAAAAAAAAAGCCACCCCTGCCTCTCACTTCCCGCNATGTTGTT
TCATCCGCCNCCCTTTTTGAGCTACCGNCCCTGTTGGTCTAATGCAGTTGGCTGCCTAGC
CTCCATCANGCAGCCATCTCACTCTACNACTGAAGAAGGGCTATAAGGCTCGAAAATTCG
GCTCNATGTGCGTACGTGTTTTTTCTGTGCGTCTCGACGCCGCANGAATCCTCCTCTATG
GTAAGCGGTGGTTTTTCGCCTATCCAATGAAATAATGGTAAAGGAATTACAAATTAGGAT
AGCGAAATGAACCACCACTTACCTTAGATGATGGTTGCGTGGCGTGAACACGTAAAAAAG
NACAAGAACACAAAAGACANTGAATTTTCGGGTCTAGCCCTTTGTCAACAGGAGAACATT
ACGGAGGGTGGGTGTTGTGGGAGACTGCCTCACAGAATGACCGTTAGTGGGAGTAAATTC
AAACAGAGGACAGGGAGAGGGGGATAGTGANTTGGAGCTAATACCCGAGCATTGCAAAAT
ATTGCGAAAATAGCAGAANAATATAATAAAATCTTCACAACATAAATCTGAGTAAGCAAA
AATAAATAAACAAGTAAATAAAATAAAATTAAAAAAAAGATAAATTTAAAGAATCTATGN
AGTTAAACATCACCTCTGGTTAGTGGTGGTTCAATTTAGGCAGTGGGGATGGAGGCAAAG
GGAGGATAGAGGGAAGGAAAAGTAATGGCTT
>VvP24XY3-781#LINE/L2
TTTAGACAAGGCGTTTCNTTCNCAGAGTTCATGCANTTGTCCGGTTTTCCTTTTGNAGAC
AACNTANTGGAATCAGTGNATAATGACAAAACAAATTCCTAGGAATATCTGTTTCTGTGA
GGCNTTTGANTGTGTTGATTCGTGATATCCTTTAGNTGAATTNGAACACTATGGTGNTAG
TGGTAGGCCGGCGCTTTGNTTTAAATTTTACCTAAAAATAGAAAGAAACGTGTATCCCTG
AAGGTNTAAATACAGGTGANGTCATAAACCAGAATGTGAAATAGTTAAACGTGCTGTCCC
TCAAGGATCAATTCTTGGTCCTCTNCTGTTCCTAATATACATNAATGATCTNCCACNCAT
ACTAGGCGGTAGTGAACACATGGTGCNACACTTTGCAGATGACACCAGCATATCGTTGAA
AGACCCATCTGCACAAAACCTCGAAAACATAGCAAATGATGCTATAAAGAAAATTAACAA
GTGGTTCAATGCCAACAAACCANTNCTTAGNGTATAAAAGACAAGTTACTTAGTTTGTTA
CAAAAAATGAAACAAAGAATAGCTATAATGCGATGTCCGAAGGAAAAACAATCAATGAAG
GCAATTTCGCAAAATTCCTGGGTNTATGNNTAGATAACAAATCGAACTGGAAACAGNATA
TTCAGCAANTTCTTAAAAAACTGAGTTCTGCAGCATNTTCATTGAGGATANTACTAGAAT
AGCTGATACAGAAACGCGGAAAGTTAGTATATTTNGTATATTTTCACTCNCTGNTCACTT
ATGGCATNTCATTCTAGGGAAGCTCNTCACAAGCACAGAAGGTATTTAAGTCGCAAAAAC
GAGCTGTAAGAACTATTTGCGGAGCAAGCCCACAGACGTCGTGCAGAAATCTGTTTAGAA
ATCCGGGTGTACTTACAATGCCAGCACGGTACGTATACTCCGTACTATCGTTTGTAGTGG
AAAATCCTGAACACTTCAATCTTAATACTGACATACATAGCCATAATACTAGGAATAAAT
ATAACATTCACAAAGATTACAAATCNCTGTCAATTGTACAGAAAGGGATAACATTTACTG
GAGCTTCCTTATTCAATGTCTTACCAACAGAAATNAAATGTTATCTACGAAAACCCAACT
ACTTTAAGTCCAAACTGAAAGAGTTTCTGCTTCAGAACCCATTTTACTCTGTGAAAGAAT
TTTCTTCTTGGAATTTGGTAACTAAGAATGACTGATAAAATAGTATATATGGTGTATGGA
AGGGGAAGGTGACAAAGTTGTCCACAATTACTAAAATGATATATGGTTTTTCTTTCTGTT
GAAACTTTTGACAAATGAAGCAATTACACTGTTTACAAAATTTCACTCATATATAGTAAC
TAACATGGGATAGCATGCACTCGAAAACTGCTGTGAAAAATTATGATACTAACGGGTTTT
TAAGTAATTGACTGCTTATGAGTTGTGGTAACTGGTTGGTAAGAAAATAACTGGTTGTTA
GATGCTGGTAACAAGTGTATACACTGTTCCACATAATAAGTATTAACTAACTCGGGATTG
TATTTGTAGATTACAGGAAATATTGGTTATACTAATGGGTCGTAACTAACTTCTTGTCAA
TATATAATATTATCAATTATATAGTAATATTGACATTACTAATAAGTGTATGTACTGTTC
CACATCCCCGAGATTATTCTCACATGGGATCAAAGCGAACA
>VvP24XY3-1150#DNA/Maverick
ACTCGGCCAGANGGGGATCAATCCACTAGATGCGGCGCGCAGGGAACACGACATTGCGTA
CGCACAGGGTGCNGACAGACCTAATGCAGATCGCGTACTCGCGGAGAAGGCTTCAGACAG
AATGAAGGCTAAAGATGCAAAGTTTGGTGAACGGGCAGTTGCATTCCTAGTTAACGGGGC
CATGCGTGCCANGCTAAAGTTGGGTGCGGGCATTAAAAAGAAAAGCGAAGAAGAAGGGGT
ATCCTNCCCTTAATACCTATTTTTGCTGGANTGTCGGCTGCCGGAGCTCTCGCGGNAGGA
GCCTCAGCCATTGCCAGAGCNGTCAAAGCGGCTAAAGAGCGACAAAAGCAGTTGGCCGAA
CAGAAACGGCACAACGAAACCGTGGAGGCAATTNCNATGAGGGGTAAAGGTCTNTATTTG
AAACCGTACCGGAAAGATGGATCGGGATTAAANAAAAAAAAATAAAGTCCGATCAGNCGT
TGACCGATGNCGATATACGTAGACATGTAAGGCGTTTGCGTATACCTCGTTTTCGTGGCG
TCNTCATGCGCGATGCACTACCTNAAAAANNTCGNGAANGTGAATGNGGAATNGNGAACN
TGGACAGTGCTGAAAATNCCGNAACACACTGGGTNGCATACATCAAGTACAGGGATGGTG
NAGTGAAATATTTCGACAGTTTTGGTGACTTACCTNCGCCGCTGGAATTGCAGCGGTACT
TTGCNGGCAACAGAATACTGTACAATGTGNAGNGGNACCNGGAATTTGGTACACACATAT
GTGGACATTTGNGTTTAAAGTTCCTGCATCGGAATGCATNGCGTCAGTCTNGCGCGAACC
TTGGTCGNNCTAACACACATGNCTGTGACGCTCTNNTTGTCCGGCAANAGTTNGGTCTTG
AGCTGTGATTACTTTCCACCGATAGATNTCAGCGAAGGCGAGTACACAATCGGNTTNGTT
GACTTTCAAACATACAATTCGATTCCGAACATTGANGAGNCAAACNGTAAATTTCACTAC
TCGAAGAACAAGGTGATNGNTATACCCACAGGATCGTACGACATTGACGATNTGGCAACT
TATTTGGCTCGGCNCGCNAATAACGAGAAGCTGGTTATTGGAGCAAACAACAATTCGCTC
AAGTGCGAGATACAAGCACCTGTGGAAATAGANTTCGCNAAACCAAACTCAACCGGNTCA
CTGCTCGGATTTTCGAGACGTNTATTAAAGCCNGGCATTTCATACCTCAGACTGCACTGT
GCAGATATTCNAAGTTAACGCGATACGTGTAGAGTGCAGCATANGTANTGGAAATNACGT
CAACGATAAGCTNGGGCNTGCACTACACGAGTTTTTCCCAACAGTACCGCCANGGTGNAA
GGCTGTAGAAGTACCTGCNAACGTCTATTAATCTATCTCCCCATCACNGCGAAAACGCTT
AGCGGCATTCACANTAGAGTTGTNGACCAGGNCGGCAATTTAGTGGATTTCGGAGGNNNA
ACCATTACTCTGAGANTANATATAAAGAATGGGCGCCCGTTATAATAAGAAGCGCCAGAC
TCNAACAGTNNTCAGTAGTGAACCGACAGTGAAACGGTTAACACCTTTTTTTTTTTTTTT
TTTTTTTTTTTTTTTTTTTTTTTTTTTTTTTTTTTTTTTTTTTTTTTTTTTTTTTTTCCA
GCGTCCAGTTTGGTGANTCGCTGACGCGNAAACANCNTCTGAGTCATCAGCCNCATGNGC
NAACNANNTTTAGTAATAATGATGAAATTCGGATACCTNNCCAGAACACAAGATACATAT
GACACTGCCGNGCGAAAGCTNCCTGCNTATTAGAAGGAGGGTTCGTCAGNTNAGATGGAT
CAGCAGTTACAAATTCACTCCTCACATCCAATGCNTTCNCGTTTCTGTCTGANGAAATTC
GGTNNGAANTNAATGGGGTTGAAATNNACAGAATATAGAANTNTAGGTATCACAANCGCA
ATGAAGGCNCTNATTTCTGCCGGTCCTCAACAAATTGGTGTGTTGAAGAACGNAGGATGG
AGGCAACGTGATCTTGGAAACGGATATTTCGNTGTNTGTACNCCGNTGNGTATGCTCATC
GGGTTTTTGTGAAGACTTTAAAAGGATACTTGCAAATGTAAAACAAGAACTAATACTTAT
TCGATCTAGGGACGATACAAATTCATANGTGCAAGCCAATCCAAACCCTCAGAAAAGTAA
ATTTGCCATCAGTAAACTAGCATGGGTGGTGCCGCATCTGCAAGTAAGTGAGAGAGAAAA
ACCGGCGTTGCTTAAGATTGTAGACAGTGGGAAGCCACTTNGCATTAATTNCAGAAGCTG
GGATCTGTTGGAGTATCCGCTGCTTCCTATAAGTAAGACTCAAATTTGGTCTTTGAAGAC
ATCAACGCAGCTGGAAAAACCTAGGTTTGTNGTTTTAGNATTTCAAACAAACAGGAAACG
NAACGANGAATTAAGTGCGGCTATNTTTGACCACTGCAATCTCGCCAATGTCAAAGTGTT
CCTAAATGACGTNGCGTACCCGTACGAGAACATGAATTTGGACTTTAAGAAAAACCGAAC
GACACTGTTGTATGACGTGTATGCAAGATTCCAACAGNCTTACTACGAACGAGAGCATCC
TTCGCCGCTACTAAAGCGTGANGANTTTGTCGCNACTGCTCCTATAGCCGTAATNGACTG
TTCACGTCAAAATGAGTCGGTNAAAACAGGGCCTGTAGATATTCGTATGGAGTTTGATAG
CANTGACAATTTTCCNGCCTACACCGCCGCATACTGTCTAATCCTTCACGACCGTGTTGT
GGAATACGTACCNCTAACNAGTGTTGTGCGTAAACTNACATAAAACCAGACAGCGCCCAT
CATCGCCACCCGGTATCATGCCGACCATCTTCCTGGACGCGCAGGGATTCAAGACGAGAG
ATGGNGCGTTTGTCTTCAAAGAAGTTGCCGTGTGTGTAGTACGATCAGACAACGTTATCG
CTACACATTGCATCTCTGTAAANTCACCAGCACGTGGAGGTAACGATCCAACAGTNAGAT
GGTTGACACATAATTACCATGGAATACCTTGGAATGCTACTGGTGTAACNTTCAGTAGAC
TATGTACTATTCTACATGCAATCACAAATGAAGATGACTCCATTATNTACGTTAAAGGAC
TGGAGAAGGCTCGATGGTTCCAGAAGATTATCCGGAANAAAGTCTGCTACAATATAGAAG
ATTTGGGATGCCCGCCNCTACGNGAACTCAGGNAAAATAATTTGATAAAACTTTGTAAAG
GACATTTATTTTGTAATGCTATATGCGCTGTTGAAAATGTATATTTAATTGCCCAGTGGT
GGGTGAAATAAAATAAGAAATCAAATAAATACAATGCGTTTTTTATTTTATNCTTTTCCG
TACATGTANTTTATNAACAACATCGTATTNTTTCATACTATNTAACACAGTTCAGTCACT
TGCACNNATTGTCCACGGCTCATCGTATAAGGTCCACAANCATCATACCCAGGTTCGTAA
TTCTTAATTACAATATTATTAACATCGTGATACTAGCAAATTTTTATATGCAATAAGTTC
ATATTTTAGTAGCGTATAATCCAATGACGAACTGGGTGTCACTTGAGCCACACGAACATC
GTTAATGTGCATATCAATCAGTTTTTGCACTGTAGCCATATGAAAGTCNCGTAGCACTTT
ACTAGCTAAAATGTCCACAAACTCTGTGTAGTATCNCGCAACTAGGTAGCCCCACCTCTT
CTTGACGGTCAAGGCGCCGGTCACTGCAGGCTGCGCGTCGATGAGGTTCCTCCAAGTCGA
ATCGCCGAAGAAGACGCCGCTGGCGGGATCGNCATTAGGGTNAAAACATACAGTTTTCGC
CCCGGCAACCGTTCGGCAGGAGACGGTGTGCTCACCGAGCGGAATGCTGTCGGCGGGCTG
CCTGCGTTGAATAAATCGGACACTACGTCCAATACCTGAGTCAGCACGCTCCATTCTTCA
TACGTTAATATAACTTTGCGGTGTCCCACTTTTTCGAGNACCACNACCGGTTCAAANTCG
TGTTTGGACGATAANCCTATCGTCAAACGCTTCGAATCACCGGCGTTGAGCTGATACACG
GACGAGAACAACAGCACCGGGCNGGNCATGNCTGTACACTGGCGCTAGCAGNCCGNTCGG
GNGGCAGTAATCAGGTCTAGTTCGCGGTGGTGGGGGTAAACGTGTTCANTCCTGT
>VvP24XY3-455#DNA/hAT-Tip100
AATGTAGGTGTAATGAAAAATAAGTTTNCAAACATGATAAAATAAACGTACTCTTTTTCT
ATACCATCTATTTTTGCTATCAAAAAACACGAATCCACTTTTATGTGTTTGAATACATAC
TTTTCAGTACTTCTAGATTAGTCTGGTTACGGCGTGCGATTCGGGTGTGGGAGGTCCCCG
TTACAAATGCGGATCNCNGCTGCAATTTTTGTGGGTCNTAAAATTGATCTTCAACTCTGG
CAAAGCTTTGATTTTTTAATGCGAAGATGCAGGACTCTTCCTACATTTTACGAACATCTG
ATGAACATGGATGAAAAAGACACTTTTTTTAAGGCAAACAATAACATGAAAACATTTGGT
CGTAAGGGAAGGGAAATTTCCGAACTCTCTATGCGCTTCTCCACATCCAGCAGGTCCGCA
CCGTCAAAACATAAACCAATCCAATGACGGCCGAGTGTCGGACGACACGCCGTGTCNTTT
GGACAAACTTCGATCGAGTGAGCGCCAACANTAAGAAACGTGNCGGTGCGGAACAGTATC
GGGCAAGTGAGGCCCGATCTTCAGAGGAGTTAAAATTAATCTAAAACCACTTTCGATCAC
CGGTGAGCAACACGTGGCTAAAATCTTGCCATATTGACTATTGAACATGAAGTAACTCAA
ATTGTTAATTTTGAAGATGTGATTTACGAGTTTGCAGCTGTTAAAGCTAGAAAGAGGAGA
TTGTGAAAGCAATTGTTTTTAGTTTATTTGTGTATCTTTTAAATGTTGTTAATATTACAA
TTTTATTAACTATTATTTTTGAATAACAATAAATNTTTATTTAATTATGTTTTATTAATA
TCATATTTTACACTTACAAGATATTATATTTTACTTAATTTTGAATTTAAGTTTTCAAGG
GGTGACACCATCGATATCCGCCCCGGGTGTCACCCACGCTAGCTACGCCACT
>VvP24XY3-1040#DNA/hAT-Blackjack
AAAAAAAAAAAAAAAAAAAAAAAAAAAAAAAAAAAAAAAAAAAAAAAAAAAAAAAAAAAA
AAAAAAAAAAAAGAGAAAAATAGTACCGAGCGTGGTGGTGTGAGCGGNTAGCGCTCTGGC
CTCGCATTCGGGAGGGCGGCGGTTNGAATCCCCGCCNNGGCATCCAGATTTGGGTTTCCC
ATGGTTTCCCAAATCACTCCAGGCAAATGCCGGGATGCTTCCTTNAAAAGGCCATGGCCG
AATTCCTTCCCGTTCCTTGTCCCCCATTCCCNTCCCGCCTCTAANGACCTCGNCGCTGAG
AGACGATAAAGCATAAGTNAAAAAAAANTNGTGTGNNTTGAGCAGAAATNGTTGGNATAA
CNTNTAATGGTACGACCGAATGGCAGCTGATAATCTTTCTGCAACTGTTTCCAATGAAGG
GATCTTTAGTACTAACGAGTCTAAAGTGATCACTATAAGGATAATTAATTTGCGTTTTAT
TTATNTAAACTAGCTTCAAAGCCCGTCAAAAATGACGGGTTNAACGCAGTGTTCTGGCAG
TTCATTTNTCTGCAGTTGCTTAACTAAANAGAATTGTTGTTANATAATGCTCATAACCTT
GATTTTGTAATGTTCTACATATTTCGTTTGCAGTTCACATGGNAATACAGTAGTAACTTC
TACTGAATTAATGACGNCGGAAGTATANAACCAACGAAATTAAAAATAAATTAGGAATCC
CAAAANATTTTTGCTATNCATNTAATATCAGTTTTATTCCTGGTCCAGGCACAATTCANC
ACGATAAATATGGAACTACTTCCGTCCGCATGAAGTAATACNTTCAGTAACATGGCGCTT
ATGAAAGCAGTTTAAATTGTTTATAAAACTGATTTCAGAGTGAATTATGCTGTAACAAAA
TGTGTCAGTTGCGATTCTGGTCAACTTAACCACAACCTCCACTAATATTGCGTTCGAAAA
TCATAGCTTGTATTACCCTCATATGAATAACATGGTGGTAGTAGGAATTTATTCTGGAAA
AGCTTGTAAGGAAAAACGAATAACGATCATTTTTAATGATATTTTTCGTGATATGAGTAC
TTACTCTGGTTAGATTATCGGAGTATTTGGCTAGGATTTTTTTAAATAAATGCATTTTAC
TTTAAATGACGGAAAGTATAATTTCAAAAACGGATAACTGTTATTTATTTGANTGATACA
TTTCGCGATTACGTACGTTTCGTGTAAACTTTCTCTGAGTTTTTAATAAACTTCATTGTT
TCTTATCTTCTGCCAAAAAAAAATCTTAGTTATGTTGTAACCTAGTTCTTATAACTGNTA
CAGAGAACACAGCGTAAACATCGAATGCCCTTCTCCTTACATGAATTTCNGCATCTAGTT
GTCGTAAATAAACAAAAAGCAACATGTAAATTTAAACGAACGTACCATTGTAACTTTGTA
TCACGATTGCCTCGCATTAAATTTTTTTATCCCTGCTCTTCGTATNTTTGTGCAGTTACT
TCCACAACAGACAATTACCTTTTANCTGACGTCGCAATTACACTTTCTTTTAACAATATA
AGTGCAAGAAANATCAATTCAATTATTTATTTGAAATTTACACTTCTTTTATCGGNATAA
GCGCAAATAAGTCAGTATAGTTATCATCTGAATTTTGCTGATTAGCCAAGCAGCGCTGTG
GTGGCA
>VvP24XY3-778#Unknown
TAATTTTGTAATCAGTGACTTTATTCTTACTTAAGCTTATTCAAAAAAATAATTTATCCT
GAATTGTGGGACGTCCTATCGCTGTTAAACAAAATCTTTATATTTAAAGATTATTTTTAA
CCTTTTAGTTCACATTACTACGAAAGCGTGTTTTTAGTTTTTTAAACTACAATTTTATTT
TTAACTTTTTAGTTCAGATNGTTTCAAAAGTATGTTTCTTACTGTTGGCTTTTCTTCGCC
AATCTNTCTTTTTCTTTGTGTTGTAGTTTCATTTTTAATTATTACTTCCACGAGTNAAAT
ACAATTAAATGGTCAGCTCAGCCAGAGGTCCAATAGCAGGGTAAATGTGGAAGACTACTC
TTCTATAATAGTACGAAGTAATGTTTCGAATACTCACTATTCAACATCACGTTAAGCGAC
TGCAGACAGAGAAACCTTTCTGGATAGGAGACAGCGGAAGACGATCGTCTACAGCAACCA
AGGCTCGTAAATCACACCCGGGAAACTGGAGATGGTCAAAGTAACGAGAATAGCAGGACG
TTGCTAAGAGACTGCTGTATTGTCAACGGTTCTTAAAACGTGTCCAAATTTTTCCGTTGT
TACTGTCAAAGTAATGANAATATCAGGACATAGCTATGAAATTATTGTGTTGTCATCGGT
TCTCAATACATGNGCAAAATTTCAAACAATTCGGACGTCTGGAATTGGGTTAAAATTAAA
TTGCAAAATTCCGCNACATTCAACCATTTTTCTNTTGTTACTGTCAAAGTAATGAGAATA
GCAGGACGTAGCTATGAAATTATTGTATTGTCACCGGTTCTTAATACGTGTGCGAAATTT
CAAACAACTCGGACATCTGGAAGTGGGTNAAAATNGAGTTGNAAGATTCCGTTACATTCG
TACATACATACAGGTCAAGCTAATATAAAGCGTGTA
>VvP24XY3-162#LINE/Penelope
AAAAAAAAAAAAAAAAAACTATCTTCATNAGTAANAACAAGGTNNGGGGCATTTCAANAT
CAGCGAAGGGTCGCAGAGCNCCATTACAAGCGAGCGGNGTGTATAAGATTCCCTGCGATT
GTGGNCAGGTGTACATTGGCGAGACATCCCGAGCGGTCACCGTNAGNNTGAAAGAACATT
NTCGTCACGCGAGACTCGGCAAACCACNAAATCGGNAGTAGCGGAACATCAGTAGAAGGA
GGACATAAAATTCAATGGGAGAAAACAGNAGTCATAGCANAACCGAAGGATTTTTTAGAA
CGNAAAATAAGGGAATCNATAGAAATTTACAAACATCCTAAAAATTTCAATAAAGACGGC
GGCTATGGCTTGAGTNAAACGTGGAAGTGTGCACTCGCGGACATTCACAACAANAAATTC
CAACGGCAANATCTCTGGAACAGTTGACATCCGCTGCCGGTAACCACAACAGTTAGCTCA
GCGACGGAGTTGTGTGAAAACCACACCATTTCGAGTCTGAAAACCCTGACGAAGGCNCCA
GGTTGGGCGCCGAAACGTTGGCACTGAACCATCAATNAAAGCAGCGCGAACCCCGAAAAA
AAGTAAGTGGAATATTTAATTAATATGACGCCTGCTAAAAGCGTAAAATGTTGTAT
>VvP24XY3-374#Unknown
ACAACCGATATTTGCGTTACGTACTTTTCTATAATTATAAATATTCTGAATGAAATGGTG
ACACTAGCCACTCCTGCAAATGATCAATTATTGGGAAAAACCTCTTTCTCAGGTACAGCC
AGGGATCNTTTTCTTCTTGAGGTGTTACTAAAAACATTCTCCTTATCTCATTCATCATTG
TTTATTAATTGATAAAATAGAACAAACTACTGCCGCGTAAAAAACTAAGAAGAGCTGCAT
TTTTTGTTTTCTTTTGCANTTCTGTCACCTTTCTTTCTACATTACCAGGGAATGATTCTT
TGNTCTGCTTAAAAGATTTCTATAACTCATTGGATANTGAAAACTCGTTGGAAAAACATT
TTCGATAAGCCTCGTAAAGTTTATTGTACAGCGCCATTTCACACCACACTTTGAACTTGA
AATAACACTTCAGCGAGNACTATAATTAAAGATGCACTGAAATTCACTTGACAGAACAAA
ATTATTTTATCAACGAGCGGTGTGGTGACACGCGGGCGATCCTAATCAAAACAGCTTTNT
TTCAAACCATCAAAACAATACGAACTGTCACTGNCGTGGAAAATCCCGTGTGACATCTGT
AAGCGATTTGAGTCTAGGTACCGCGTGCCTAATGTTTTCCGAATCGTAACGTCGGCTAGT
TCAAATGCGCCGGCCNCGTGCAACCCAACGCTATGACTTCAAGTCACACGCACGCGCGGC
GCTGTCAGT
>VvP24XY3-440#LINE/Penelope
TTTGAAATCNATTTNNTNCAGCTTNAATTNTTACCTGTGATCTCTGAAANTTTGNTGGCA
GTGCGAANATNCTAACTTNGCNAATGCANTGGCCGTTATAATATTTCATTANTGGCTNCG
TANAATTTTCATTCNTGGTGTTGGNATNTTTTTCTCGGGCTTCCGNCCGTGTTAAGATGT
CACATTTGCGGGACGTTTCGAAGGCGTCCNTCTCTGCCTNCATTCTCAACCAAATGTCAG
TGNTTAACTGTTTGTTTATTCAGCCGCTGCTACGGAAACGGTGGAAGACAAAAACCAACA
CAACGCGNTTACGTCATCCGCTCTTCTGCTCGTTACCGGCGCGAAACTGTTTCAGNATTT
TAATCGCCGGGTTCCAGGCCGCACTGAGTTGATAACCAGTGTCCCTGTTGACTAATAAAT
CAGTTAATCTTATTTCTATAGCCTCTGTAATAACGNTGGCCCAAAAATCTTTGACCCGGG
CTAAAATGGCTGTTTTTTTTCAAAGATGACCTAGGTTTACGAACCCCTGGTGTATATTAT
ATACCATGTGAATGTGGCCGCGGCTACATTGGACAGACGCAGCGATGCATTGTGCAGCGA
TGTGTAGAGCACGCCAGAAATGTTCGTCTTGGGCAAGAAGAAAAATCTGCGGTGGCCGAA
CATAGTGTGCAAGAGGGTCACACTTTTGAATTTGAAAAAACAACCATTTTAGCCCGGGTC
AAAGATTTTTGGGCCAGCGTTATTACAGAGGCTGTAGAAATAAGATTAACTGATTTATTA
GTCAACAGGGACACTGGTTATCAACTCAGTGCGGCCTGGAACCCGGCTATTAAAATGCTG
AAACAGTTTCGCGTCGGTAACGAGCAGAAGAGCGGATGACGTCATCGCGCTGTGTTGGTT
TTTGTCTTCCACCGTTTCCGCGGCAGCGGCTGAATAAACAAACAGTTAATCATTGACATT
TGGTTGAAAATGAGGGCAGAGATGGACGCCTTCGAAACGTCCCGCAANTGTGACATCTTA
ACACGGCTGGAAGCCCGAGAAAAATNTATTAATNTACAACGCCGTGAAAAGTTGNCGTCC
GGGAAAATT
>VvP24XY3-598#DNA/TcMar-Tc1
CACAGCTGGNCAGAAAACCGTTAATCGTTAGTTAACGAAGTTAACAAAATTGCAAAAATN
TAACTTTTAAGTTAACCTAAAAAATCGTTAACGTTCTTCTTAACTTCCGTTAAATCGAAC
TTCCGTTAACTTTAGTCCGTTACATTGGTTGTTGACGTCGTTTCGTTGTTTGAATTGCGC
GCCACGCCACGCTGGTACNTTCGACGAGTCGAATAGCGAACGANTGTTATGCTAGGCATG
GCGTGGGTGTGAGCAGGAACGCTAGAGTTGTGGAGCGTTTGTATTTTACGTCTNCAAACT
GGCGCTCACTACTCGTTTCAAATTCGATCGGTGATTGATTTTGATATTTTTATAACCTAA
CTTTTTTACNGCGAGGAATATAGTGCACTTTTTAGTTTGTGTTGGTTTGNAGTTCGTTAG
TGAAATAAATTAANCTGACGTTCGTTACATGATTAAATCATGGAAACTGAAGATCTAGAA
NCTGTTANTGAAAGCAGCAACGCTACAATAGCAACGAGAAGATTAAAAATCCTTGGCCAC
ATTTATGCGATTATGTTGCATTTAAATCAAGATTGGGAGAACAGTTGATTTATGAATTCA
AACTGTTTGCCTAAACTTTCTACAATCAAGGCTCACGTTTCTAGCCTTAATAATCTTAAA
CAACACATGAAGAGGATGCATANATCCAAATATNTACAGTTTGAAGAAAAAGTAAAAGCA
GGGTCAACTCGTGGGAAAAGGAAAAACAATTCAAAGCCTTCTTCAAGTGCTGTGGATTCT
GGTGTAGATAGCAGCAGAATTGNTTTTTTTTNATCTCCATCTGCTAATAAAAGNTTACGT
CAACAAAAAATTTGGCATCGTAGCCACCGGCAGCGGCGTATCCCAAGCTGGTGTGGACCG
ATGCATTGTAAACCTTTTCGTTGCCAACATGATTCCACTACATGTTGNAGAATCCGATAC
GTTTGAGAAGCTGGTTAAAACGTTGAACCCCAGTAAGAACTCAATTTCCAGAGGGACATT
GGGTAGACTTATTGTTGATGGTTAACTTTTAACGGATAACTNTAACTTGCGTTAAATTTG
CAAAAATGTAACGCTTTAACGATTATCGAAGTTAACTTTTTAAGTAGCGGATTAACGATT
AACGAAGTTAACTTTTCGATTAACTGTGCCCACCTATG
>VvP24XY3-470#LINE/RTE-RTE
AAATGAACTAGAGACAGCGTGCAGTGAAGTGGGCCTTAAAATAAATATATCAAAAAGCAA
AATCATGCAAAACAAATGGGCAGAAAAAGATAAAGANAAGGCGGACACGAAAGATTCTGG
TATTGAGTCCGTAGATCAGTACATCTATCTTGGCCAANTGATCAATATGAATGGCGACTC
AAAGCCTGAGATCTACAGACGCATAAAGCTGGGCTGGAGAGCATACGGAAGAAATTCCAT
AGTTTTTAAATCTAACATGCCAGTACATCTTAAAAAACAGGTATTTGAACAATGTGTATT
ACCGGTCCTCACATATGCCTGCCAGACTTGGACCCTAAATAGTCACACGAAGCAAAAACT
GAGAACTGCCCAGCGAAGTATGGAAAGAGCAATGCTAGGGTTTACAAGAAGAGACAGGAA
AAGGGCCGTGCACATTCGTTCAATAACTAAAGTGACAGACATCTTAAAAAGAGTCATGAC
CCAAAAATGGCAATGGGCCGGTCATATTGCTCGCAAAAGAGATGAAAGATGGACTACGGC
AGTGCTGGATTGGATACCGAGAAACCTGAAAAGAGCAAGAGGAAGACCCCCGGATCGCTG
GGATAAGGATATACGTCGAGTTACAGGCGTGAACTGGAAGAGGGTGGCTCAAGATCGATC
AGCCTGGAAAGAACTACAGCAAAACTATGTAGAATTAAATTCTAATATATAGCTCATTAG
GCTTAAAGAGGCTGCATCCTGAAANAAGGATCGATATAGCTGCAATAATAATAATAATAA
TATATTAAACATTGGATAGGANAAAAACCACCGCTTACCANAGAAGAGGATTCCTGCGGC
GT
>VvP24XY3-13#LINE/RTE-BovB
GCAATGGAAATGAGGAAGACTGTGTTTTTGAACTGAGCANATGGAAGGAGCACTGATCTA
CGGTAAACATTCTNCTGGAAGGAANAGAAGGAAACCAGAAANCAGCCAAAGANAANGATA
GTGNAANAACCGCTNTAGAAAGGGAAACAGAAGAATTTAGCATGCTGGAATTAGGATTGG
CAGTNNAAGAAATGNCAAATNGAAAATCGCCAGGACTAGATGAACTGACANCAGAAATGG
TAAAAGCAGAGGAGCAATGGNAATGCAATGGTTGTATAGAGTCGTACGGAGAGTCTGGAA
AGAAAGGANAATACCAGAGGATTGGAGGAAGGGAGTCATAAAAAGACGAAATGCGAGAAC
TACGGGGGTATTACATTGCTGAGCCATGGCCTGAAAATATATGAAAAAATTATTCTANAT
AAAATCAAACGAAGGNTAGAGGAACCTAAGAGGAGCAGTNTGGTTTCAGGCAAGGAAGAT
TAATAGTGGATGCAATTTTTATGCTCGGACAAATCGNAGAGAAAAGGTGGGAATATGGCA
AAGACACAGTAATAGCTTTCATTGACANAAGAAAGGCCTATGACAAAGTANCGAGGGAAA
GCATATGGCTAAGTCTGAAAAAGAGAGGAATAGATGAAGGGATCGTGGAANTAATAAGGA
ANATCTATGAGAATAGAAATGCGTGTGNATAAACAGCAAACATTCAGAATGGCTTNAGAC
GGAAAGAGGAGTNAGACAAGGAAGTGTATTGTCACCTGTTCTNTTTAATGTAGTATTAGA
CGAAATNATNGCNGAAGTCCAGGGACACAGAAATCCAGCAGAGTTGAAGGTGATGGCATA
TGCTGATAATATNATGATATGGGAGGAGACAGAACAGGATCTGGAAAGAGAATTACGGAA
ATGGTGGACTGCAATGGGAAACATGGCCTGGAGATNAGTGTAGAAAAGACCAAAATAATG
AAGATAGCAAGAAACACTGGCCCNTCGAAGGATGTGTTACTCGACGGCAAGAAATTGGAA
TGGGTAGAATNATTTGTGTATTTGGGAAGCAAGGTAACCACCGACGGAAAGATGGAGGAA
GAAATANGNCANAGAGTAAGGAAGAGTGGACAATTNTATCANCAGATAAAGGATGTAATC
TGGAGGTGGAACATAGGGAAGGAAGCCAAAATTTTGCTCTATAAAGTATACTACCAGCCA
ATACTGACCTATGGCTCTGAAACATGGACTTGGACAAAGAGAGATATTAGCAGATTGCAG
GCGGCAGAGATGAGGTTTCTGAGAGGGATAGAGAACGTCACGAGGAAAGATAAAATCAGA
AATGAAAACATCAGGGAGAGATACAAGTTGAAGCATTAGAAGAGACGTTAACAAGGAAAA
GACTGCAGTGGCTGGGGCATGTTATGAGGATGGAGGAGGGGAGAATGCCGAAGTTAGCGC
TCTTGAACAATGGGAAGGGAAGGAGACCNGTTGGAAGACCACGGACAAGATGGATGGACC
ANGTGAAGAAAGACGTAGAGGCGAAGGGAGTGTTTGGAGACAAGTGGTGGAGGAAAAATC
TTGGAANGACCGCCAGACATGGAAGAGGATGTGCCGGACGACCCGCAAAAGCGGAAACGT
CTAATGATGATGATT
>VvP24XY3-245#DNA/TcMar-Tc1
CGCAGGAAACAGTAACGCAATACTGGCNNGCCAGTATTGCGTTACTGTTTCCTGGGATGA
CATTGATGTCAGATTGTGCAAAATAAGAGTGATAGAATTTTTCAGCGGCGGCCAAATTTA
TTGTCAAAGTGTGTACATTCCGGTTCTGTACAAATGTGAAAAATAATTTTTTTTTTTTTT
TTTTTTTTTTTTTTTTTTTTTTTTTTTTTTTTTTTTTTTTTTTTTTTTTTTTTTTTTTTT
TTTTTTTTTTTTTTTTTTTTTTTTTTTTTTTTTTTTTTTTTTTTTTTTTTTTTTTTTTTT
TTTTTTTTTTTTTTTTTTTTTTTTTTTTTTTTTTTTTTTTTTTTTTTTTTTTTTTTTTTT
TTTTTTTTTTTTTTTTTTTTTTTTTTTTTTTTTTTTTTATACGCACTGGCGGAAATTAAA
AGCGCAACACCCAGACGGAGTTGTGATAAATGAATGAAATTTGGCCCCAAGTATCCCCGC
ATGAAGAGTATTAAATGATTAAAAATTGAAAGTTTTACATGTAATAGTATGAGAATTACG
GGGCTATTTNTNATGCAAAATGCTTTTTTTTTTTAGCGTATAAGTGGCGAACAGTGTGGT
GTAACATGGCACTATTTTGNCCACAAGTTCTTGTTGACCAAGTATGCCAAGGCGAAGAGT
GACGACCCTCTACACCCAAATGTCTAACTGTGAGAGAGGTCGGAGAATTGGCGTGTTTGA
AATGGGTGCATCGTATCGTGAAATNTCCCGAAGGATTNGCCGTAGTGCAATGTCAGTATA
CAGACTTGTTACACAGTGGATGAAAGAAGGCTCTAGTACTCCTAGAGCAGGCACAGGTCC
ATACAGAAGGACAACAGCACGTGAAGACCGCCAAATTGTGTGGGTGGCTGTTGCCGACAG
ACGGGTGACTGCAGGCCAGATCCAAGCAGTGGTTACAGAAGTCACCCCCCGGACGATTGT
AAACCAATTGCTTGAAGCTGGGTTACACTCTCTGATCCCTGTGCAATGTGTTCCATTAAC
CCGATTTCATTGCCAGCATCGTCTAATCTGGTGTAATGCGAAACGCAAATGGACACGTGA
ATGGCGTACATTTGTGTTTAGAGACGAGTTCGATTCTGTCTGTGGCAAAGTGATAATCGA
CGACATGTGCGCAGGCGTAGTGGAGGAACGGCTTACCCGCTGCGATTTCAGAACGTCACG
CAGGTGCAGCCANCGGTGTCATGTTTTCGAGCAATCAGTTTCGACAACGGGACTGAGTCG
GNTGTTGTTGAAGGCACAATGACGACCCATCACTACGTGGACGGGGTGCTGCACCCTATT
GTGATACCCTTCATGTCCACCATCCGAATCGTATCTTCCGACGGGACGGTGCCCGTCCTC
ACGCTGCGGNCATCGCAACACAAGCCTTGAAAGGNGTTACGATCACAATTCGGANCGCAC
GGTCCCCAGATTTGTCCCNAATAGAGCATNTCTGCGATGCCACGNGTANACACATTANAT
CACATGGTCNCCCNGCACAAACTCTGCAACAACTGACTGCANAAGACATGCACGCGTAGN
GAGACATACGCCAAGAAGACATCCGGACACTTGTTAGTTCAATGCCGNCAAGGATCCNCG
AATGTATNGGTGCTCACTGGTTGGGCGCACTNCTCACTGACAACTGTATCTAAAGGTAAT
AGACTTAGCCTGATCCATTTCAATTTGTTGTCATTTCTTCTNGGTANGGCCCNGGATATA
TCCNCAAAGTTTCCTAAAATNCCACCATTCNTGTATNCGATGTTGCGGTTTTAATTTCCG
CCAGTGTAACTATAGGGCGACCATAAGATTCCGCTATAAATTTAAAAGAAAGTCGAAAGC
TACCCAATCATTTGTTACTGAAACTTTAACACAATCTGTTTTTAAATGNCTTCGCAACCT
CGGTATTTGCAGGACCAAGGGATATCGAGAGGAAAGTTAACAGAAGTGGCTTGGTCCAAG
TAGAAGCAATNCCACACCCAGATGGGGTCCCATTGGAGCNAACCCANGATCACGNGTCCC
GCAAGTCGTGAGGCCCTGGGGGACACTGTATAGTCAGAAAAGCAACTCTACACTGGTAAG
TTCNTTCATAAAAATAGAGNAATAAATAGGATANNAAATCATCACAGTTTTTCCTTTTTT
TTTTTTTTTTTTTTTTTTTTTTTTTTTTTTTTTTTTTTTTTTTTTTTTTTTTTTTTTTTT
TTTTTTGAAGTACTTTGCAACTGANGNATTTCACTACCCGCCTAANAAATANGTAGNTAN
AGGCTCCTAAACATGACATCGTAAGAAACCGCGGNCCGNCNCCATGTGNNAATTTTANGT
TTCTAGCGCCGCNCNCTAGCGTATAAANAAACNTGTNTTTAACGGCNCGAANGTTCNTTC
AGTTTATGATTAAAGCTCAGTTTTTGNTCAGNAANANNANTTCGACACCCCNGTCCNTCT
AAGCNNCNCGCAAGAATGTAGGTACGTGTATTCAGACAAAGAGGTTATCTATAATAGAAA
TATTTTTCCCTGTAATTATGATGATACGTTATTTATTTCATCNCGATCANATTTGNATAT
TCACATTCAGTACAAAGTAAAGCAAACTTACATTAGNTAAAGTTAAAGTGCTT
>VvP24XY3-927#Unknown
AACAACGAAATCAAAGGATGCTGGGTAGCAAAAANNAATTAAGTNAGGAAAGGNAAATGA
GCCACCACTTGCCTTGATATATGATGGATGTGGGGCACAGCAAANACACANAAAANACAN
GAACACAGAAGAANCGNTGAAATTNTNTTCAGGNACANGCCCTTNGNCAACANGAGAACA
TTATGGGAGGTGGGTGATGTGNNNNNNNNNNCTACATCACCCACCTCCCATGATGTTCTC
CTGTTGACGAAGGGCCCGNACCCGGAATATTTCTATACCGNTTTTCCAGTNCTTNTGTCT
NTTCTGTGTGTTCGCACCCCACATCCATCATATATATGATAACAATGAAANAAAGACGCT
AAGTAGCGGAAAGGAATCAAATTAGGATAGGGAAATGAGCCACCACTTACCTTTAGATGA
TGGATGTGGGGCGCGAACACACAGAAAAGACACAAACACAAATAATAAAGNAATTTTCGG
GAAAAACCCTTCGTCAACGAGAGAACATTATGAGAGGTGGGCGCAGCCGGAGATTGCCTC
ACAGAAAGACCGCCGGTCGAGAAAATGGTGGGGGTAAATTCAAACATCGGAAAAGTAGAG
GGGCAGTGAATCAGAGCTAATACCCGAGCAAAAATAAATATCCAAACTAATTTCTGGTTG
GTGGGAAGATCAAAATATAATTAGAACTATATATTGAAAAAAATATATATATAAAATATT
ATACAAATAAATATATATATAATAATAATAATATTTATGAAGTAAACATCACCTCAGGTT
AGTGGTGGTTCAGTATAGGTAATGGAAAGGAGAGGAATAAAAAAAGGTTAAACATATGTG
CTACTAATAATAATGACCGGGT
>VvP24XY3-607#DNA/TcMar-Mariner
GAGGTGTGTGAGAAAAGTAATGAGATTGGCAACACTGCGAGCGATCTGGCAACGCTGTGT
CTACCGGTCTGTGCTAGACCNGTTTGTTCATCCCTTCCACATGCTCAGTCCGAGTTTCAA
CTCCGTTCAGCCAACACATTATTTTTGACAGCGCCATCAGTGAAGTTGTGTTTTCGTTGT
GCGTTACGAAAATGGAGCATCGGAATTTAGAGCAACGTTGTGCGATCAAGTTTTGTGTTA
AACTTGGGGAATCCGCGAGTGTGACCTTTGAAAAGTTGAAACAGGCCTACGGGGAACANT
GCTTATCGAGAGCACAAGTTTTCCGCTGGCACAAATCGTTTTNGGAAGGCCGAGAACACG
TTGAAGATGANCCNCGCTCAGGGAGACCTTCGACNTCAAAAACTGACGAAAACGTTGAGC
GTGTGAGGGCTCTTGTGAGATCAGACCGTCGTTTGACAATAAGGNTGATGAGTGAACGGC
TTAATTTAAGCACTTTCACCGTGCATCAAATTNTGACAGAAGATTTGGACATGCGAAAGG
TGTGTGCCAAANTGGTGCCGAAAAACCTCTACGGCCGAACAGAAGGACAATCGAAGAAAC
GTGTGCGTTGANCTNCTTGAGAGGATTGCNAATGACCAAGANTTCCTCAATCGCGTGATC
ACTGGCGACGAATCCTGGGTNTNCGAGTACGATCCGGAAACGAAGCGGCAAAGTCTNGAA
TGGAACACTCCATCATCTCCTCGGCCGAAGAAAGNTCGAATGAGCAAATCAAAGATCAAG
GCGATGCTGATTTGTTTTTTTGACAGCAAGGGNATCGTGCACNANGAATTTGTTCCACCA
GGNCAAACNGTCAACNAAGAGTTTTACGAAAGTGTCCTTGAGAGGCTGAGGAAAAGAGTG
ANCCGTGTGAGACCGGAATGCAGACAAGTGGATGCTTCATCACGACAATGCCCCGTGTCA
CACGNCGNTTTTCGTCAGCGAATTTTTGGCCTCGAAACGCATTCCCGTTGTTCCTCAGCC
NCCCTATTCACCNGACTTAGCTCCTTGCGACTTTTTCCTCTTCCCGAAATCGAAANACGT
CTTGAAAGGACGTCGTTTCGGGACTNTGGAGGACATTCAAAAGACNGTGACCGACCAGTT
AACAGCCGCACCANCTGAAGACTTCCAGCGCTGCTACCAAGAGTGGAAANNACGACTCCG
CCGGTGTATAGCTGCCCAAGGGNAGTACTTTGAAGGGGATAANATTGTTGTNTGAAAANA
ATAAAAACTTTGGTTAGTATGAAATCAGTCTCGTTACTTTTCTCACACACCTCGTAT
>VvP24XY3-47#DNA/TcMar-Mariner
ATACGAGGTNTGTTCAAAAAGTAACGGGAATTTTTGAATTTCGCCGGATTTGTATAGTCC
GATTTTCGTTTTTTTTTTNTTATNTTGGTACACACTTCCTCACATACGTTAACANTTTCA
GCTATATAGCGTTTANTCTGTTTGCGAGAGCCGTTAAANGNTAGAACGTGTTTTTGTAGC
TCGGCGATTTTCTNTTGTCGAAAAAAATGGATCAAAGANTTTGCATCAAATTTTGNGTAA
AAAATGGAATTAAGTGCNCCAAAACACTTGAAATGTTNACAGTGGCATACGGTGAATCTA
CTATGAGTAAAACAAGGGTTTACGAGTGGTACAAGCNTTTCCAAGATGGCCGNGAAGACG
TCGAAGATGACGANCGCTCTGGACGCCCCAGCACGTCAACAACCGATGAAAACGTCGAAG
AAGTGAAAAAAATGGTGNTGGANAATCGCCGAATCACCATCAGAGAGGTTGCTGATGATG
TTGGCATATCGNTTGGCTCGTGCCATGAAATTTTTTCGGACGTTTTGGGTATGAAACGTG
TGGCAGCAAAGTTTGTTCCAAAATTGCTGAATTTTGACCAAGAACAACGTAGCGATGGAC
ATCGCTCAGGAGTCGCTGAATGANGTCAACGACGATCCAGAACTTNTTAAAACGGTCATA
ACAGACGAGAACANGGGTTATGGGTATGACGTCGAAACTAAGGCCCAATGCCGGAAGAGC
CAAGACCGAAAAAAATTCGACAAGTTCGATCAAACGTGAAGGTTNTCCTCACNGTTTTCT
TCGATTTCNATGGCGTAGTGCATGAGAACAGTGAGTTCTTGCCACANGGTCGNACGTAAT
AAGGAGTACTACCTTGAAGTTNCGCGCCGTTTGCGAGAAGCAATNCGAAAAAAAGTCCGG
ATTTGTGGNAAAANAACTCATGGCTTTTGCACCACGACAATGCACCTGCTCACACNTCGT
TGCTTGTTNGTGANTTTTTGGCCAAAAACAACACCGTACGATGCCTCAGCCACCGTATTC
GCCGGACNTGGCCCCCTGCGACTTTTTCCTNTTCCCGAAACTGAAGAGANCANTGAAAGG
ACGNCGTTTTGCAACGATNGAGGAGATAAAAGCGNATCGCTGAAAGAGCTNAAGGCTATA
CCAAAAAGNGTTCCAGAAGTGCTTCGAGGATTGGAAGAAGCGCTGGCACAAGTGTATTAT
ATCTGAGGGGGACTACTTTGAAGGGGACAACATCGATGTTGATGAATAAATAAATATTTT
TTAATATAAGAAAAAAATTCCCGTTACTTTTTGAACACACCTCGTA
>VvP24XY3-622#DNA/hAT-hAT19
TTACTAGGGTTCGGATCTTTAGGACAAGTCATATTTTTTTCCTGCCTTCTTTTTGAGCTG
AAATGCTGAATTAAACACTGATTCGACGTTTCTGATTGTATTTAAATGTATTTTATATAG
CATATAAATGCATATTCAGGCCATTTTCCTAGTTTTGGTCATATTTCGATAATATTTATG
TATGGTCATATTTTGAGGAAAAATCTGGTAATTTTTAATAGTACCGGGAATTCACTAGAT
ATAGATGAGAAGAAATTAAGATAATTATTCGCAGAACTGTACTTCTGCTATACAGNTGGG
GGAAAAAACAAAACTAATTTTCACTGCGGTCAGAATTCACCAGTCAAGAATTAAAGTTAT
ACATTATTGTCACTCTCTAAACGTAATGTTCCGCCCGCCTTTTAATCTCGACATTTTTTT
TTTTTTTTTTTTTTTTTTTTTTTTTTTTTTTTTTTTTTTTTTTTTTTTTTTTTTTTTTTT
TTTTTTTTTTTTTTTTTTTTTTTTTTTTTTTTTTTTTTTTTTTTTTTTTTTTTTTTTTTT
TTTTTTTTTTTTTTTTTTTTTTTTTTTTTTTTTTTTTTTTTTTTTTTTTTTTTTTTTTTT
TTTTTTTTTTTTTTTTTTTTTTTTTTTTTTTTTTTTTTTTTTTTTAATCTCGACAATGCA
GCAGAAGCATGCCTGTGTCGATCCGCGTCAATCAATATCTCAATGAAATATCCTCAGTCA
TCGTTAAATCTGCAGTGGATCAGTGAGTAGACCTACCGCCATGCCGAAAATAAAATTTTC
TGAAAGTGCGAAGTTACGTAAGGGAATTTAGAGAGGAGTATTTTAGTACAGATGAAAGAG
TTCTNTTCTGTAAATTATCTGAAATTAAAGTGACTTCAACAAAACGATTTAAAATTTAAT
TTCCCAATGGTGCAGCGAGTGCACGGAAGCAAATTATGCTGTCTACGTGAAAGCGACACT
ACTAGATAAAATAAATGATGTATAATTGAGCATGTTTTGNTGTATAGTAAATTTAAATGT
TTGGTCATATTTTGCCATTTTTAGGTCATATTTACCGTTTTTAATCTATTTGCCTGCATA
TTTCTCTATTTTTTTGGTCATAAAGATCCGAACCCTAGTGA
>VvP24XY3-557#LINE/CR1
TCTCCAGCAACCGTCGTGACGAGTGCCGCCATTTCTGTTNATTTAATTTAAAGTGTTGTG
GTAGCTTTTGTTTTATTTGCGTTATTTGAGTAGCAGCAGCGTGCTGCAATCGTGATCGCA
TTAATTTGCTTTTTCTATAGGGAAGTATATAGAGCTTATTTGTTTTTTATTTATTACAGT
GGTTGGCTAACACCGTTTATCGGTACGTCCTATTAACTACTAAGTGCAGTCCGTCCGGTC
TAAATTCAATTCCNCAGTTAGGTTTTCTTTAGGCCGTGATTAGCGGTTGGTAGTAAAGTG
TGAACAGTTAGTTTGGATTACTCAGTTAGTTCACTTTCGTCCTCTCCGTAGTTTTTGCTT
TNAAAGTAGTATGTGTAGGGACTGTGATTGCTGTGTGCAGACGCGGGTTGAGGTGGCTGA
TCTTCGCGCTCAGCTTGCAGCTTTGTTAACNAGAGTTACGCGGCTGGAAGCTGCCGCAGG
TGANTGCAGCAGATGTGGTANGGGTGACCCTGTCGAAGCAGGCGTCGTCACAGGTTCTCC
CCTGCCAANCATCGTACCTGCAGTCCAGGCTGAGACNTCGGAATCTGTGCGGCAGTCGCC
TGATGGTGTCTGGCGCGTGGTTTCCGGACGTCGACGCCGCATGCGGGGCAGTCGTACAGG
TCTGAATCCCAGGAGGGCGAGCCTGTACCACTGTCCAATAGGTTTGACGCGTTGTCTGGA
TCTGATTCAGTTCCGCAATCGTCGNCCTGCGAGTTGNCAGCCCCCCAGCCCGCTAGGTCT
GGGCGACCGCAGAAGGGGATTCTGGTGGTAGGTAGCTCCAACGTTAGGCGGTTCATTGAG
CCCCTTAGGGANATGGCGAACAGGTCNGGGATGAAGTCCAATGTCCATTCATTGTGTATT
CCGGGNGGTCTGATCCGNGATGTGGAACAGGCCATCCCGGATGCCATTGAACGGACGAGG
TGTAGCCAGCTGCGGATTGTAGCTCATGTCGGCACCAATGATGCTTGCCGCCTTGGGTCG
GAGGNTATCCTCTCTTCCTTCCGGCGGCTTGCTCAAAGGGTGAACTCTGTGGTCGATGAC
CGCAAGATTTCGGCTGAGCTAACCATCTGCAGCATTGTCGATAGAACCGACTGTGGACCT
CTGGTTCAGAGCCGNGTCGAGGGTCTGAACCAGAGACTGCGGCGTTTCTGCGATAATCAT
GGCTGCAGATTCCTTGATCTTCGCCCTGGGGTCGAT
>VvP24XY3-205#Unknown
TAAGGTGGCCATACACGATCGCTCCATTTGGATGTNATCCGTATGGATGACATCCATGCG
GATGACATCCAAAAGCGTAGCACATACACCATCATTCCATCACTCCAGTCAGCCACGACA
ATGAAAAACTAGGCAAAGCAAACAACAATAGGTTGTCAATTTNCTATACAACAATCTAGT
TATGCCAAATACTAANTAAAATGAGCCCGAATTAATTTTAAAGGATATTCAAACTATCGA
ATACTGAATACAAATGCTGAGAATTAAATAAACGTCCAAAAAAGTGCGAAATNACGAAAA
ATAAGCTCTGTGATATTACGAAAACTTTTAAAAATACTACAAAATGATTNTAAAACAGAT
TTATTAAATTTAAGTAGTTTAGCAGGCCGAAAATAGTGACAGGTACGTCACATGTTGTAA
AACAACATATTTAAACAAGTAGGCTCATATAAAATTAATCTTATCATACTATGATCTTTT
TAAAAAGAAGACCGCAAAGAATTATCTTTTTTTTTTTTCAACACGGTTTCTCTGTTGGCG
TTTATGTCTTTATTTTTAAATAATATTAGCAATTGATCTATTGCCACATTTATTTATATT
TTGTCATGGTAGTCAGGATTAGAGATCCTACAAGCATGGTAAGTCCTTATACTTCTCAAT
AATCTCCAGCACAAAGTCTTATTGAGACGACATATATTATTTTTAAAAAAAGTAAACAAA
AAATAATATCGTTCTAATCGTTACTTAATAATATTTAAAACTGTATTATTTTCAATTCTA
CATTCAAAATAATATTTAACTAGTAGCAAAACAAATATTTCTATAGCAGATTCAAAACAA
AAAAGAAATGGTACAATNTTGCGTAGTCCACTCAAGGCACTGATGTTGTCTGCTCGGTGG
TCGGTGACAGAATGAGAACTGTTTGGACCGCGGTTTCACCATACACGAGCCGACTGGAGT
GACGGCTTGATGTCGCTCCACGTGGTTTTCCCCACACACCGTCAGTCGGCTTGATGGCAT
GATGGACGAAACTGATGGATATTGGACTGACCGGATATCCAAATAATCCTGTCAGTCCAC
GTCATCCACATCAGTTTCCCCACAGACGACACGATAATGGAGTGGCGTCGCTCCATTTGG
ACGGATGGAGCGATCGTGTATGGCCACCTTT
>VvP24XY3-1562#DNA/TcMar-Mariner
GTACCCAAAAATAACCGGAATAGCATTGCCGTGGGCGGAGCTTGTGTAGTACGCGTTTCT
GCCGCTAGGCGTTTATAGCGCAACTCATTGTCAGTTCAGTGCCGCCTGTGTTGTCGACCT
GGCTTGTTCTGTTAATCTGCAGTGATTGTTTTTGCTAGCGCTGTTTTGTTATTGTTTCGT
TTTTGATGATGGCAAGTTTAAGTGAACAACGTGCAGCTGTGAAATTTTGTTTTCTACTCA
GTAAAAATGCTGCTGAAACTGTTTTAATGTTGAAAACAGCTTACAAAGATGACGCTATGG
GAAAAAACTCAAGTGTACGAATGGTTCGCTCGGTTTAAAAATGGCGACATGTCGATTGAT
GACAAACCCGTTCTGGACGTCCATCAACTGCCCGAATCGACGAAAATGTTGAAAAAATTC
GAGAGCTTGTGCTCTCAGACCGTCGACAGACAATTGATCAACTGTCAGAGATTAGTGGGT
TATCTTGGAGCTCGGTTCAGCGAATTTTAACCGAAGATTTGGGAATGAAAAGGGTTGCTG
CCAAGTTTGTTCCTCGGGCTCTGACTGACAGTNAAAAAGAACGTTTTGAAACATGTCGTG
CTTTGAAACAGCAGCTTGAAATTGATCCAGATTTTCCGTCAAAGGTCATTACTGGTGATG
AGTCATGGTGCTATGGTTACGACCCAGAAACAAAANAACAGTCAAGCCAATGGAAGACGT
CATTGTCAACCCGGCCAAAAAAAAATGTCGTCAAGTCAAATCAAACGTCAAAACAATGCT
CATTTGCTTTTTTGATGCCAAGGGCGTAGTTCACTCAGAGTTTGTTCCCCCACANCAGAC
CGTCAATCAAACCTTTTATTTGGNAGTTTTAAGAAGATTCGTCAAAAAGACCCGATTTGT
GGCAGACAGGAGACTGGTTCTTCCACCACGACAATGCACCTGCACACACAGCTGTCTCTG
TTAGGCAGTTTTTGGCTAAAAATGGCATGGTTCCGCTGCCCCACGCACCTTACTCGCCTG
ACCTGGCTCCGTGCGACTTTTTCTTATTTCCACGCATGAAAAGGNGCACGAAAGGACACC
GATTTGACAACATTGAAGAGGTCAAGAAAAAAACGAGGGAGGAGCTGTCAGCCATTTCTA
AAGATGACTACAGAAAATGTTTCGAACAGTGGAAGCACCGGTGGGACAAATGTATTAGTT
GTAATGGAGAGTATTTTGAAGGGGATAAGGTTGTTTTGTAAAAAATTTGAAAATATATAG
CTTTTAAAAAATAATTCCTTCTTTTGGGTACCCCCTCG
>VvP24XY3-155#DNA/TcMar-Tc1
TCACTGGCTTCGAACAAACTCACATACTCCTCCTTCATCNTATCACANTCTTCNCTGACT
CCCTTCACCTCCTTGCTATATTTACAGTCTACTTCATTAATCAAATCNNCACATNCANCC
TTGGTGTCTCTACAAATTCGGTTAACCTTCACAAANCTCTCCTGACACTCTACNACNCCT
TNCCCCAGTTTNGAATCTAAATTGTTGACATCCTCCTTGAATTNAGAACTAAANCCCTGA
AATTGCNTACTGATTTTCTCATCAAAACAGCCAGCCAACTCAGAGANTTTNNTNTCATTG
TTTAGTTNCATTTGAGAAAACTTACTGTCAAATTTATTATCGATTTCAGGAAACTTGCTA
TCAGACTTACTATTCATCTCAGAGAANTTNNTATCGAGGTTTAACTNATTTTTAAATTCC
GAAAATTTGCNGTCGAATTCAGAAAATTTTNCATCAAANTTGNCTACAAAAGACTCTAGA
AANGCTTGCAGGTTCNGACTATCAGCCATTTTTAGCAATTAGCAAAATCAACATAGAAAA
CAAANTTGAGGAGANTTGAAATTTTGCTAACCTGCCACAAAAGAACATGCAAAAGCAAAT
GCCTGAATATTCACAGTACTTACTGTTCGTCGTCAGTTTTGTATCACTTAAATACTTTAG
TAACCTTATATTTCTCCCGTAGCACTTTTACACCACTTTTTCACTGACTTAAACACTTAA
CCACACTTTTCACACACAAGACGCGCACTTCGGAAGAATCGATCTTCCGTCGTCCAGTAA
GACTGGGCGATTTTGTGTCGAAGAAAGCGGAATCCCGCGACCGAAAANNTCCGCTTGCCG
TCAAAAAATCACCGTTTCAGCGTCGAAGNATAATCTCCGTGCGTGCTGCGTCGACTCCGT
ACCCGGTTTCCCGTCGAAATTTTCTCGAAGGTTNNGTTCGCTTATCGCCGATCAACTGCA
GATTCTTTTAGAAGATTAACATCTCACAGATGTTTAATAACTTCTCGTCACNTTTTTTTT
TTTTTTTTTTTTTTTTTTTTTTTTTTTTTTTTTTTTTTTTTTTTTTTTTTTTTTTTTTTT
TTTTTTTTTTTTTTTTTTTTTTTTTTTTTTTTTTTTTTTTTTTTTTTTTTTTTTTTTTTT
TTTTTTTTTTTTTTTTTTTTTTTTTTTTTTTTTTTTTTTTTTTTTTTTTTTTTTTTTTTT
TTTTTTTTTTTTTTTTTTTTTTTTTTTTTTTTTTTTTTTTTTTTTTTTTTTTTTTTTTTT
TTTTTTTTTTTTTTTTTTTTTTTTTTTTTTTTTTTTTTTTTTTTTTTTTTTTTTTTTTTT
TTTTTTTTTTTTTTTTTTTTTTTTTTTTTTTTTTTTTTTTTTTTTTTTTTTTTTTTTTTT
TTTTTTTTTTTTTTTTTTTTTTTTTTTTTTTTTTTTTTTTTTTTTTTTTTTTTTTTTTTT
TTTTTTTTTTTTTTTTTTTTTTTTTTTTTTTTTTTTTTTTTTTTTTTTTTTTTTTTTTTT
TTTTTTTTTTTTCTGTCCTTAAAAAATAANTTAGTCCACAACCCGAAGGTTGGTTGGATC
CTCCCGAAGGAGGCATACTAAGCCANTGTGTCAGAGGTAGGACGGCCAATTCCTTTCCTC
CGGGACCTACAGTTTAACGTGGAATCCGAACCACGGAACGTCCTGGCGTAGCTCATATGA
TCAAACACAACTCTCAAAATTCCTGCCCCTACCGGGATTCGAACCCGGNACGGAGCAGCG
AACTTTTTGAAAGCAAGCGCCTTAACCACTGAGCTACCAGGGCTCAAAAATATTACAGAA
ACACTCATTGANTAANTTNTTATTCNTAANAC
>VvP24XY3-328#DNA/hAT-Tip100
GGCGCCGAAAATGCAGCGACAGATCGTCTGCGCAAAAAATGAAAAATAAATTCTATAATA
ACCCAGCTTGCCGTCACATATTATTTTAACACACTAATCATCCAGAAGAGTTTATAAACG
TAAGAGCTTCAGCTTAATGCATAGTCGTATGTATCATAGAATAGAGTCAATTGGACTCAG
TCAGCTCGAGTTACTCNANTCAAGAAAATCACAACTCGTCCCANAATTAGCACTCTCCGG
NGTCGCGCGCGNCTCTCCGCACCTGTTTCCTGCCTTTTCGGCTGTAGTCTTGAGTTCATG
CATGAGGCGAGNTTCNACCTACTTATCTATTTCTACNATGTTANACCTTAGGTGATTGCA
ATTAACGTTGGTATCGTAAATATTTACAAAGCNTATNTGTCTTTTACAGACAAAACATGT
CGCTAAATAAAAAAAAAAACTGTATGGCGCACAACTAAAAGAAAACAAAACCAAGGCGAA
ACTGAGAAGGCTTNAAAATTGCTTGCAAATTTCTTTTGAGAAGTCATCTGAATCGTCGTC
ACCAGAACTAGTTCAANACGNGACGGAAGAAAACTTATTTAATAGAAGTTCTTCAGACGA
GGCTCATGATGATAAGAGCAGCATGTACGAGAAGATTTAGCTATGGCTGGAACGTCGTCT
GCAGTTCAAAATATTACAAATGGGTATACCAGACATACCACCACCGTCGCCTTTTCAAAG
TACAAATTATGATGATATTTCAAAATGGTCGCTCATTGACTCTGCAGNCAGAGATGAAAT
AATTATTCGAGCAACGAAAAAATCCAAGAAAAAAAATCATGGACGTCATTTTTCAAATAC
GCATTTTCAAAGAGTAACACCAAATGGAGAAACTTATAAAAGNAGATGGCTCGTTTACTC
TAAATCTGCGGATAAAGTATATTGTTTNTACTGTTGTTTATNCAACAGAAGCCTCTCTTA
TTTGGGAAAGAAGAATCGATGACTGGAGCTACTTATCAGAGCGTCTCAAAACTCACGAAA
CTTCCTCAAATCACAATCACACCATGCTNAGTTGGATAGAAGCGTTGATTCCATTAAATA
ACTTCATGTATAGACAAGCATTTGTAAATACAGACTGAAGACGAAAAATCACGGTGGGTT
GCTATCCTCTAATGAATGATGTCTTGTTCAGAGGAAGCTTTGGATCTGAAACACTAAATA
CTTCTAATGATGGTAACTTCCTGGGTATATTGCAACTGCTAGGAAAATATGACCCTGTGA
TAATGGAGCATCTCCGCCGTATTGCTAATAACGAGGAGGCTAATNTCTATTATATTGGCA
AATGTATTCAAAACGAATGAAGTTCGTAATAAAATTTTGACTATGGTTAANTCATCTAAA
TACTTTTCCATCATACTTGAATTGAGTCACGTCGAACAATTATCTTTGACATTGCTTTTG
CTGACACTAATGAAGACGAAGTCCGATGCGCCGTTGCTTACAAGCCGGNAAGTGACTCTT
CGGGGCGCATTGACGATACTTTGCAAAAGTTCGATTTGGATATGAACGATTGTCGAGGCC
AAAGATATGACAGTGGATNCAATATGATAGGAGGAAACAAANGTGTCNAAAGCAGAATTC
TGAACCAATATCTTCNAGCATTTTTAATCCATGTAGCCGTCATTAAATTTGGTAATAGCA
GGTGCCGCCAAAATATCAGTTAAATCGGTTTCCTTGTCCGGATTTCTTTAAAGAATATTT
GTTCTATTCTCTCGATCAGCAAAGCGATGGGAAGTGGTATCCAAGNACTTAGAAGGCTAT
CGCCAAAAAATTGCGAAACTCGTTTNGAGAATAGAGTTTCTANCCTCGCTGCAGTTCGTT
ATACANTACTCTTCAGTTCGTGACGCCNTTCTGAAACGAATTATTCAGTTGCAGCAACGG
ATGCCTTGTCCCTGAGCCAGATCATGGAGCAATTTGAGTTCATAGTTACAATGGTGACTT
GGTATAATACATTGTTACAAAGGCTATGCAGACTGAAAGTGGATTTATGAAACGCTTCAC
A
>VvP24XY3-1205#LINE/I-Jockey
GTCTCGTACCCAGTTCCAGCAAGACGGAAACTAGCGTCTTCCATCTTAACAATCGGGCGG
TAATCTCTCGCTTGACGTTCTTCTTGATGGCACTCCCCTCCGACACAACCCCTTCCCCAA
GTATTTGGGAGTCGTAATGGATCGCACCTTGTCGTACAATAAACATCTAAACAACCTTGC
AGCAAAACTAAGAACCAGGAATAATATTCTGCAGAAGTTAACTGGCACCTCCTGGGGAGC
ATCCGCCTCCACACTCCGCACATCAGCACCGAGCCTTGTGTATTCTGCAGCTGAGTACTG
CTCATCTGTCTGGATAAATAGCGCCCACGTCAAAAAGATCGACACAGTTTTGAACCAGAC
AATGCGGATAATTAGCGGATGTATCAAGACCACTCCACTGTACTGGCTACCCGTTTTGTG
TAACATCGAACCGCCTACGATAAGACGACACAATCNCCTAATTGCCCAATATAATAAGAT
CTGTCATAACTTGGATCTGCCCATCCATGACGACATGGATAATCAGTTTGTGAGACTTAA
ATCGAGAAGTCCAAGCGTAAAAACTGCAAAACAGATTATATCTGATAATTTTAATGGGAG
AGAAGCNTGGAAATTGGAGTGGATAGCCTCAGCCCCACCAGAATGGCACTCCCTGTTCGA
CAGTCAACAGGCACTAAAGGGACTCGACCTTCCTCGCAAGACCTGGGCAGCTCTTAACAG
AGTTAGGNCTGGTCATGGCAGATCTGCTTCATCTCTGTACACATGGGGAATGAGAGATTC
ACCGAGNTGCGACTGTGGTGAGGAAAAACAAACCATCCGTCACGTGACATTTGACTGCCC
ACTTCGAGCCTTCAGGGGATCACCGATAGACTTTATTAACATTTCAAATGAAGCTTTAGA
TTGGCTGCACCATGTTAATTTTGAATTTTAATTGTAATTTAATGTTAAATTGTATTATTT
TTGTGCAATGGCCATAAGCTAAATAAAT
>VvP24XY3-618#LINE/Penelope
GTTATCTNNATTTCCTGCTTTCGTNAGCACGTTTCAATCTCCGATGCGTCCGNTGGCTAG
ATATTAAGCAGGAAAGTTGAAGAGTTTGAGGAACTNNNCCTCCACCATCANAAATTCCTC
TGATTTCATNGAGATNATCAGGGACAGATGTCAGGACGACNANANCTTGCTACTNAGCTT
CGACATCACGTCACTNTTCACNAATGTGGCAGCNGACAAGGCCATCAACATNATGAGGGA
GCGACTAGAATCATCTCGGCCTGCCACNGNAATNGGCNTCACATACTGAGTNNTGCCCAA
AGACGACCTTCTTNCAGTACAAGAACGACTTNCACCAACAGNAGGAGGGAGCNGCGATGG
GAAAAAAAAAAAAAAAAAAAAAAAAAAAAAAAAAAAAAAAAAAAAATGAAGCTGANGTTA
TCCAGAACAAACACCTCCTTGAAGCCATCNCTATGGCTGNNATNTGTGGATGACACNTCT
NTCACCTGGCCCCGTGGAATAGAGTCGCTTCATGTCTTCTTCANTCATTTNAACAGAGCC
CATGNCAAGATCAANTTTACTATGNAGATTGAANCCGACAACCAGCTCTTGTTCCTGGAT
GTATTACTTACAAGAAATGATGATGGCTCCTCGGGCCACNGAGTATACCGGGAACNAANG
CACACTAATCGGTANCTCCACGCTGANTCTCACCATCATCCAGCGANCAAAAGTGGAATT
TTAAAAACGTTAACTCTCCGCGCATCCGTGGTATGTGATGAAGCGAGTATGGCCGCTGAA
AAGAGAAATTTAAAGGAGACATTTCTAGCCAACGGCTACAGCGTAGCTGCTTGTAATAAA
GCCTTGGCATGCCGCTCCACTTTGTCTCGCACTGCAGCATCATCGGCGGAGGACAACAAA
CCACCTGACAAGNCAGTGGCCGTCCTGCCGTACATNCGAGGAATGACGGATAAGATTGGT
CACCTGCTTAAAAAGAANAACATTCGTCCCGTATACAAAGCNCCTAGGAAGNCGTCCGGC
GTNCTTACAAGCGTTAAAGACNAGAGAGAACATTTGCAAACACCAGGGGTATATGAAATT
CCCTGTAGTTGCGGCNAGGTATACATTGGGGAAACAGGACGCACCATNAAGGAGAGGCTC
AATGAACACGTCAGGCATTTNAAAAATAACGACGCAAGCAAGTCCGCTGTAGTTCNACAT
TCAGCTGACAGTGGNCACTCAATTTTATTCGATAAGACCAGCAGATGGTGGCCTAGGCGN
GTAAGAGAAGTGCTAGAAATACAGAAACGGCCCAACAACATGAATGCCGACAGTGGNCTG
CAACTTGACCATATTTGGTCATACCTGCTCAGGAAAACGCAAGACGAACGACCCCATCCG
ACCGCCTACGCTGGGCGCGGAGTGACGTCACCGCGGACGGTTAGCGCATGCGCTCGCTTC
CTGCTACTATATAAGGTGATAGCGGCAACTGACACAGCAGTCCTCTGATGAAAGCCACAG
NACGATGGCTGAAACGTTAGGTTTNAANAAATCGACGCGGCTCCACCCGGANAACCAAGA
TAATACATACAATGACCGCGGAAGTCTACGCGAGTCATTATTAAAGATATTGTTCAA
>VvP24XY4-623#DNA/hAT-Tip100
GCCGGCGTTAGGGGGGGGTAAGCGGGTCAAANGTACCCGGGCCCGCCGGCTGATGGGGGG
CCCCGATCACCGGCTGTAGGGGCCCCCAGGCCNCGAAGCCAAGAATCCGCCCATTGTCGC
CCGGCCAGTTTGTAGAGCTAAAAAAAAAAAAAAAAAAGGTCGCCCATTTTACCCCGGGCC
CGAAATTCCTAGCGCCGGCCC
>VvP24XY4-20#LINE/RTE-BovB
TATANATANATTAGATGAATTCCGGTGAGGGGTTTTGCTGTCCCCCATCCGGCGCGTCCC
CAGGTGGCGGATAGGGGAACGCTCTGCAGATATGCAGGGTAGGTGGGAAATAAAATACCA
CCCGTGGACCAAAACAGCACTAAAGCCTTCCATCTGGCTANCCTCTGGAACTAACAATCC
AGTTGTAACACCCGTATACTTCACATGAGGTATACCACAATCACNCTCAACTTCAAATAA
TCATGATGGAACAACAAGGAAATAACCTACTACCCCAGGCCCCAGTCAATGTGCTGGATT
CTCCTGGTCATCGGATTCTGGGGGACCGGGAACATCACGAAGAGAAGGATCGGAGCTTCT
CGAAACCTCTACGTAAGCATTACATCGGCACGCTCAACGCAAACACCCTTGTAAAAGTGG
GAAACTTAAACAACTCACAAACACACTACAACAATTTCACATCAAGATCCTCGCAATACA
AGAGACGCGATTCACAGACGAGAACCATTTCAACACGGAAAATTATAGGATTTACAAGGG
CAAACCCGCAGTAAGAAGAGGAACACCGACAATGTTTGGCACGGCNTTTGCTGTCCACAA
ATCAGTCATAGATAACATCACAGACTTCAACTCAGTATCAGAACGCATCTCCATGCTCTC
TTTCAAATCAGGNAACAAAANATACACNATAATCAATGCACACGCACCNACAAATGATCA
AAACAGAAAGAANCCGCAAGAAGTNGAAAATTTTTGGGAAGATATGGAGGAAGCCGCCAA
CAAAATNCCTGAAAGACACGTAAAAATTCTACTAGGGGACTTCAACGCACAGNTAGGCAG
AGAGAAAAAATACAGAGAAATCACAGGACNNTACCCNGCACACAANCGNACNAACAAAAA
TGGANAACGACTTATAAAGTACTGCCAGAACTTCGACCTAAAAATNATGTCAACGCAATT
TCAAAAACCCAGACGGAAACTTACGACTTGGATTTCAGATAGACCACGTAGCCATATCAA
ACAAAAGCAGAAGAGAAATTTTAAATGTGAGAACGCGTAAAGGATTCTTTGANTCAGATC
ATCACTTGTCACAAGTAAAGATCAGGCCAATCCCAAGAAATAGGAAAACAACAAAGAAGA
CTGTAACCACCAGACCAGACCCAGAATATCTGAAGAAAAACAGAGAAAAAGTCATGAAAG
AAATTAATCAAAATGCAGCAGAAAATTGGAAAGACCTCGCAGATGCAGTCCAAAAGGCAA
TGCGNTGGGGACAGCCTCCTAGAAAACGCAGACATAGATGGTGGAACATGAAGTGCGACG
AGGCTATTGAACGNAGGATTCGGGCATGGACTAAATTCAACAGAAACATGGCAGCAATTT
CACACAGTCCAGAAACAAACNTCAAAAGAAATTAGAAAAGAAAAACGTTCGTACGACAGA
AAAAGGATACAAGAAATCGAGGAAGACTTCAAAAGAAATAACACAAGAAACTTCTACAGA
ACNTTCAAAGAAAATATTACAGGNTACCAACCNCCAAACCTTTGCTTCAAAAGGCCAGAT
GGTTNCACTGAAACGAATACCAAAGAAAACTGCAAAATTCTGGCACGATACTTCGAAAAN
CTCCTCAACTGCGAGAAACCGACGGGAAAATTGACCCTAACAGAAACTACACCAAATCCG
GACTCNGCACCACCCACACTNGAAGAGATAAAGGAGATCATAAAACGACTNAAAAACAAC
AAAGCACCAGGAGAAGATGGCATTATTGCCGAGCTCTGGAAANTTGGAGACGAAAATCTC
ACAAAGAAAATTCANAAATTATCGCAGANATTTGGGNNACAGAGAAAATNCCNGAAGANT
GGAAANGTGCACTAATCCACCCGCTACACAAAAAGGGNGACAAGACGGACGTCAACAACT
ACAGAGGAATCTCNCTGCTGCCAGTCGCNTACAAAATNCTCTCCAAAGCNCTNCTNAACA
GGCTAGAACCGCAGGTAGATCCACAAATNGGNGAATACCAGGCAGGNTTCAGAAAAGGNA
GATCATGCGCGGAACAGATCTTNAACCTGAAAACACTCCTGAAGATAAGACAAACAAACA
ATACCGTAGTAACNTTTGTGGACTTCAAGAAGGCATATGACTCNATAGACAGGCAAACGC
TNTTCGACATNCTGAAAGAATACGGNNTAGACAANAAAACAAGGGCNCTGATACAACAAA
CACTNACGGATACCACGTCNAAAGTNAAATTCATGGGAGAAATNTCAGAACCNTTCGAAA
TTAAAACNGGNGTNAGACAAGGAGATGGACTNTCNCCGNTNCTNTTCAACNTCGTNCTGG
ACAAAGTNATAAAAGAATGGGAAACGCAGGTCAAAGGAATACAGCTAGGAAGAACACGAN
ATACCAAAACAATCAT
>VvP24XY4-275#LINE/RTE-BovB
AGTGGCGGCTCTAGACGTAGTGACACTGTGACATGTCACCACCTCTAATCAAGAATAAAT
AAATTAAAAAATAAATGTAGTGAAAGAAAAATAAATATTTATAAATGCGGCATTCTCTAC
TCTACGATAACTTATGACAGCTAGGGAAAATATTGAACNCCATCTGTTGGCCACATCAGT
GAACTGTTTCGCTGTCGTGGAGACAGNTNTCGGATGTCACAAATCGCGCATGCGCTCTAG
CGTTTTCGCGGAAATATTCAAGGNCGGGGGTTCGCTTTGTTAGTGGCGAATGGAGACAAC
TTCGTTCTGTCACACGCTGCAGCTCGATAAAGTTAGTAACACTGCCGGTAGAGCGCAGCA
GCTGCCATTTTTGTAACATTCAACTAAATACCCACTGGAACAGTGCTTCTCAACCTGTTC
GCTGATCACTGGTGGTCCGCGAAGATGGTTCAGGNGGTCCGCAGGCAGAATATTATAAAT
TTNGATACCGTATTCGTACTGTATAAGGCTGTATGCCCAACATTTAAAAGCCNCGAATAT
TTCAATGACCAGGCAAAAATNTGGCATTTCCAGGATGAGGATAGGACAGCATTGTTCCTA
CAATAGTCTATTCANTTCCATGTGGCGTCTAGAGATTAAGTAAATGACCGTTTNCTAAGG
GTTTTAAGTAGGTNTGAGGGACCGCGGTACGTGGTAGGGTTGGTAACGCGAGTGGTGAAG
TAAACAAAAATAAAAGGCGTANGGTCTAGCGTCTTTTATTTTATTTTGTGCATGTAGGCC
GGTGGTATAGTGTAGCGTCCAGCCTGTAGTAACATTATTATTCATCTGGTTGCTAAATAT
TAAGAGTCTGGTCAATATGTAATTAACTTTTAATAGTTCACNTCCAGTTTCATAACTGTG
TTTCCGTAGGATTCAAAACATGCTTTTAGATTTATTATGTTATAATGGTACATTTTAATA
ACAACAAAATAAAATTAGGCCCAGGGTGGAAGACATTAAAAAAGACAGAGGAAAAATTGC
GGAGGTGACTGGCGACGGAGGAAGGAAACTCAGAAGAGGAAAATGAAGTTGCGTAATCGT
CGTCCATAGTCGGCTGAAACGAAAAGGAGAAAAAAAAAGAAAAAAATTAGGCCCATGTAA
GTTAGTGGTCCGCAGCATTATTTTTGACAATTTACTGGTCCTCGGGTTGAAAAAGGTTGA
GAAACGCTGNCCTAGAAGCTTTGTCAATGCGAGGAGGCAATATTGTTTCTGTTTCTTAGT
TCCTTTGAAGGAGAATTACATAAGTTTATGAATGCACGTAGCAGAAAACGATTCTCAAGC
GAAATGTGTTCCACTGCCGTCGTGGTCATCGAAGGCAGTGCCGGATTAAGAAAGTATGGG
GCCCTAGGCACTCAAAATTTTTGANTCCCTCTGTTTTTTAAATTAATTATNTGTAATTTC
GTAGATGACNAAGAAAATATTTTTTATTCAATTAAACAAACGAATTTTACAATTTATGAT
ATTTTGAAAATTACTTTTATTTATCGTACACTACAATGAAACAAAAAAAATTAATTTTCA
TGCTTTTCATATTATTTTGATTGTTTTATTTTGGATGATTTTATTTTTTATTATTTTTAT
TTAGTGAAAAAAGTGAACTTTCAGGGGGCCTTCAAAAATCGGGGGCTCCAGGCTACTGCC
TAGTCGTGCCTATTGGGTAATCCAGCACTGCCTGTAGGTCAACTTGTCGGTTTTTGGCTA
ATCANTAANTGTTTACCNTTTGGTCAATTTTAAAGCATTTATCATTGATTAATTTCAAAA
TCATTTNTTTAATCCGGCAGTACACGCAGGTAATGAGACTTTCACACGTTGCAAATCTTT
ATGTNGCGAGATTCTTACTCTGAGCTGTTTTTCCAGGCACCTTTCACTTCAATAATGATC
AGTAANCCGTCGAAANATTCAGTGGAAAAAAAAAAAAAAAAAAAAAAAAAAAAAAAAAAA
AAAAAAAAAAAAAAAAAAAAAAAAAAAAAAAAAAAAAAAAAAAAAAAAAAAAAAAAAAAA
AAAAAAAAAAAAAAAAAAAAAAAAAAAAAAAAAAAAAAAAAAAAAAAAAAAAAAAAAAAA
AAAAAAAAAAAAAAAAAAAAAAAAAAAAAAAAAAAAAATGGATCCGCCGTCGAAACATTT
CGGTGTTGTCACTACCTGAGCAAATCACTTCGGCCGCCACTG
>VvP24XY4-318#LINE/CR1
TGGACAGGATATCTAGTTGGGTTGGTAAACATGGGATGAAGATAAATGCAAAGAAGAGTC
AGCTTATTAGATACACAGATAAAAAACTAAAGGTTGATTATGATTATAAGGTGGGGAAAG
AATTGCTTGTTGAAGACTTGAAATGTAAATATCTTGGCATTACTTTTGATAACAAGCTTA
ACTGGGCAGGACACATTGGACAGGTGGTAGGAAAAGGTTTCAAAATTCTGCACTTGTTGG
AGAGAGTGATGAGGGGATGTACGAGAGAAGTAAAGGAATTGGGTTACAAAACTTTGGTCA
GACCATTGCTTGAATATGGTAGTGTAGTATGGGACCCACATTTTGNGTATCAAATACAGG
AGTTGGAGAGGGTGCAAAGAAGGGCTGCTAGATTTGTTTCTGGAAATTACCGCAGAACGC
AATCAGTAACGGATATGATAAAGGAGCTGGAATGGGATTCATTGNAAGACAGGAGGAGGG
TGAAGAGGGTCATGGGAGTGTACAGGGCGTATATTGGCGATGAGGCATGGAAAGATATTG
CAGTAGGNATGAAAAGTAGTGCATGGAAGGGAAAAGATGACCATGACCACAAGCTGGCAC
TCGATTTCAGGCACAAGGGTGTGGGAAGATTCTCTTTTTTAGGTAAGGGTGTCAGGGATT
GGAATAAGTTACCAAGAGAAATGATGAATAATTTACCGAAAACGTTGAAAGAATTTAAAG
TTAAAATTTGTAGAGGGCAAATGTAGGTGGGTGCAGGAAAGGGGGAAGATGGGTGTGTAG
GGAAATTGCCACCGGAGCGTGCGCTCCATCGCAATTAAATT
>VvP24XY4-519#DNA/TcMar-Tc1
ACTCCTGGAAATTGAAATAAGAACACATTGACGCCGGTGTGTAAGACCCACCATACTTGC
TCCGGACACTACGAGAGGGCTGTACAAGCAATGATCAAACGCACGGCACAGCGGACACAC
CAGGAACAGCAGTGTTGGCCGTCGAAGGGCGCTAGCTGCGCAGCGGTTGGGCACCGCCGC
AGTCAGTGTCAGCCAGTTTGCCGTGGCATACGGAGCTCCATCTCAGTCTTTAACACTGGT
AGCATGCCGCGACAGCGTGTACGTGAACCGTATGTGCAGTTGACGGACTTTGAGCGAGGG
CGTATAGTGGGCATGCGGGAGGCCGGGTGGACGTACCGCCGAATTGCTCAACATGTGGGG
CGCGAGGTCTCCACAGTACATCGATGTTGTCGCCAGTGGTCGGCGGAAGGTGCACGTGCC
CGTCGACCTGGGTCCGGACAGCAGCGACGCACGGACGCACGCCAAGACCGTCGCATCCTA
CGCAGTGCCGTAGGGGACCGCACCGCCACTTCCCGGCAAATTAGGGACACTGTTGCTCCT
GGGGTATCAGAGAGGACCATTCGCAACCGTCTCCATGAAGCTGGGCTACGGTCCCGCGCA
CCGTTAGGTCGTCTTCCGCTCACGCCCCAACATCGTGCAGCCCGCCTCCAGTGGTGTCGC
GACAGGCGTGTATGGAGGGACGAATGGAGACGTGTCGTCTTCAGTGATGAGAGTCGCTTC
TGCCTTGGTGCCAATGATGGTCGTATGCGTGTTTGGCGCCGTGCAGGTGAGCGCCACAAT
CAGGACTGCATACGACCGAGGCACACAGGGCCAACACCCGGCATCATGGTGTGGGGAGCG
ATCTCCTACACTGGCCGTACGCCTCTGGTGATCGTCGAGGGGACACTGAACAGTGCACGG
TACATTCAAACCGTCATCGAACCCATCGTTCTACCATTCCTAGACCGGCAAGGGAACGTG
CTGTTCCAACAGGACAATGCACGTCCACATGTATCCCGTGCNACNCAACGTGCTCTNCAA
GGTGTAAGTCAACTACCCTGGCCAGCGAGATCTCCGGATCTGTCCCCCATTGAGCATGTT
TGGGACTGGATGAAACGTCGTCTCACGCGGTCTGCACGTCCAGCACGAAC
>VvP24XY4-1309#DNA/Zator
AGGGGCCATCCATAAATTACGTCACACCTTGAGGGGGAGGGAGGGGGTCAACAAAGTGTG
ACATCGTGTGACAAGGGGGGGGGGGGGGACGNGTCATAAACTTCGTGACGTCACATGCAT
AATTTGTATCACTTTTTGGCNCGTGGCGGCCGCGCGAGTTCACGCTCGCTGTACCTACGG
TGTCGCGCGTCGGCCGCCTTTGACATACGCCGAAAGGCCAATACCGCCTTTGAGGCTTTG
ACAAAATATGACTTCCGCATACTTATTTAAACGATCGTGTGGCATCTGTGGTCTATATCT
TTCATCATACAAAGCCACTAACCAACACAAGCAATCACATAAGAGGCAACAAGAGGTTTT
GCCCATCACGAAGATTCGTCCTCAAAGAATTGCAGCTAGACGTGACAGGGAAGTTCTTTG
TTTGATAAACGATGACGATGCTNTATGGTTGGATGAAGATGATGTTGACACATCGAATGT
TCCCAACACTATCGAAATCGAGAACGAAGTGACTGCTATGCCAGTCATAAACAGTATAAA
GGAATGGGTTCAAAATCCATGGACACANGATGACTNAATTTTGTATCATTNATTCGATTT
NTTATGTTTTTTCAATTTTCTNAAATGTTTGATTTATTGTTGATTTTATGAATTTTTTAA
CTAGAAATACATAAATNATTTTGGAAGTGCTGTTTTAATTTATAAATTTAAAATTGCAAA
ATATGTGACGTCACACCAGGGGAGGGGGGGTCACACAAATGTGACAACCTGTGACANGGG
GGGGGGGGGGGTCCAAAAATCATGAAATTCGTGTGACGTAATTTGTGGATGTC
>VvP24XY4-156#Unknown
ATTGGTCGCCAAATGTGAGCTACCAATTATCCTGGGAATGGTCAGCATTTCAATAAGTGG
ATGACGGCGTGTTATTTGGACGAGAACGGCCCAATTCTCCTCTCTCAACACATGCAAGCC
GTTAGCTCGGATAGTTTTAATTACGATTTTCTGGCATATAACCGCCAAAAAATTGAGAGG
TATTGTTACGAAGTCTGGAAATGAAAAACTCACTGTTCCGGTCGAAATATCACTGAATTT
AATCAATACCGTTCCTTGAAACAACTTTTAAAACACTTGTTTCAAATACATTTCACAAGC
TATTTAGAGAACATGAACTCGCGNCATACAACCTTCTCCAAGCGGCGCGACACACACACT
GCCCCGCGCCCTGCCATGCTACAATGCAGGCGCCCAATCAACAATCGCTGCCCGCNCAGC
TGTGCTGGCCAGCGTCAAAGATTGTTAACTACTTAAATATAACAACACTATGCTACCCCG
NTTACTAAACAAACTACAGTCTGTGGAAACCCAACAATATTACAAATCAAGTTACAAACA
TTAATACAATTATTCAGGATACTTATAATTAATAAATGCAACATAATTCAATATTAATAA
TAAAATAATAATAGTAAATTAATAAAAAATGATTGGGGAGTTAGTGATACA
>VvP24XY4-926#RC/Helitron
AGTTCCATAAGTTTCTAACAGATGGCGATGTGTTAACTTATCGATACAACACTTGGTTAG
CTAGGTTGGGTAATCATCCAGTAGATCACGTTCTGTTTCAATTTATTTATGCTACAGTTT
ATTCCTAACAGATGGCGGTGTGTTAATTTATCGAACCATCCAGTAGATGGCGTTGTATTT
CGATTTATTTATGCTACGGTCTATTCCACGCCATATGTGTGAGTTTCTTCAATTTTAATT
GTGCTGTGTATTGTGTTATAATTATACTGTATTGTTGTTCATCGTTTGTGTGTCTTTATA
CCTAACGACAAAGTAATTACACACATGAATATAACATTGAAGAAAACGTTACGATAAATT
CGAATCGTGTAAGCATTTCTCGCTAGCTTATCATTTTTCTTCTTCTTTTTGTTATGGTCA
GCTAGAGACCACGTGTCAATTTCAATTCCTCTCCTGTTGTTTTTTCTTTCTTCCTCCCCA
GTACTCCTTCATTATTGCACTCCTCTCTACCTTTGAATCCTGCCATATTCAAAGTCTGCT
ATCGAAAAANTTTTCTTTCCATACGGTTCACTGGTATTATTTCGTTTCAAATCTTTCTAA
ACCTCTTGAAAGCCTGGTGTCATCCATGCTATAAATGTATCAAAAAAATATCATTCTTCT
TTTTCTGTTATTTTTTTCAATGTTATTTTATATTTCCTCATTAGTTCTTAACTTCCATTT
TACTGTATTTTTCAATGGACCCAAAAATTCCGGTTTCACCACTGTATTATAGTGTCTTAT
TTTAAGGCTTTCAGAAAGGCACTTTTTGTTGTAATTCAAATATTTTTCAGTGAAATGTCG
CCAAAGAATCTAACCTCGACAATGCGTGTAGCAGAGAGGCAAGACGCACGACGAGAGAGC
TCATCAATCAGCAACACAAATCGCGGCAAGTAAGGAAGTTCAAAGAATCAGGACAGCTGA
GCGTCGTATGCAAGAATCTCAAGAACAGCGTGATGAACGTCTGCGACAGAATATATCGAG
AACAAGAGCGGCACGAGAACAGCACATAGCTACATTTAGAGAAAGAGAACGAGAGAGACA
GCAAATCAGCCGTGCTTTAACACGTGTATCATTTGTTCGTCTTGCGTTCCAATATGCACC
AGNCATTGATTACTCTGCACATTCTAAAATTGCAATCGGTGCAATGAGCAAAATATGCCA
GTATTGTCAGGCGTTGAAATTCCGCAATGAAGCAGCCGGCATGTGTTGTGCATCAGGAAA
AGATGTATTATTACCACTACCCAATCCGCCAGAACATTTACAATCCTTCTTGCTGGCGAA
TCAAACGATTCGAAATTGTTTCTGCGCAAGACACGCAAATTCAATTCTTGCTTCCAGATG
ACGTCTTTTGGGGCAACAAAAATTTGCGATCTTACATCTGATGGACGTCATTTTGAAACT
AAATTCAAAATACAAGGCCAGGTGTACCATAAGATTGGGTCGTTGATACCGATGCCAAAC
GATGACCCGAAGTTTCTCCAAATCTATTGGAAATTGTGAGGAACGCTTGAAAACTAGGTG
CCAGTATAATTTCATCGAACAAGCAGAAGAGAGAGCAATTGTGGTATTGTTGGAAAATTN
TTTGGAAAATAATAATCAACTTATTCAATTGTGTCGCCACAATTAAAAAATGACAACTAT
CAAATTGTCATCAAAGCTGACAAATTACCATCAGGAGAACACGCTGGCAGATTCAACGCG
CCAACCGTAGATGAAGTTGCAGTTTTTATGGTTGGTGACTCAGTTGATTAAAGTCACACG
TCAAGATAGAACTGTTAGTATAATTTCGGATCTACACCGTTCGTATGACGCACTCCAGTA
TCCACTGATATTCTGGCAAGGGCAGAATGAATATCACATCAACATCAAACAGCGTGATCC
AGTTGCTGGTAAATTTAATATTCAACTATTTAATTCGTTATTTTATTAGTACAGTAGACC
CGCGGTATTCCGACCAGGGGCCGGATTATAGCGGGCCCACTATATTGATTTCTTATTCTT
TTTTTTACTATTTAATTTATTATTTTTTCAGGTAATAAAACAAATAAAAAAGTTACTTCA
ATGAAGTACTACGCCCCCCGATTGATGATTAGACGTAATTAGGATAACTATATCCTTCGA
TATCGTCAACTGTGCCNTCAATACGTCGTGGATATGTACGCCAAGGTTGAAAACAAGCAT
TTGCGATTTATTCGATACAACCAGGCTAAATTACGATCGGAGGAATACATCCTCTTACGA
GATACTGTTATCGGCAATATTTATGAAAATTTAAACGCCAATGATATCGGTAATGCATTT
ATTTTACCTTCAAGCTACATCGGCAGTCCACGGAACATGCAGGAATATATACAAGATGCG
ATGACTTACGTACGTCATTATGGTCGTCCAGATTTGTTTATTACATTTACATGTAATCCG
AATTGGGAGGAAATACAAACTTTGCTATTACCAGGCCATCAATCAATGCATCGTCATGAT
GTCACGGCACGTGTGTTCAAACAAAAATTAAAATCATTGATTGATTTAATCGTAAAACAT
TCGGTTTTCGGTAACACACGTTGCTATCTGTATTCGATTGAGTGGCAAAAGCGAGGTTTG
CCTCATTCTCACATTTTGATTTGGCTTGAAGTTAAAATCCGTCCAGAAGAAATTGATCAA
ATAATTTCAGCCGAAATTCCGGACCCGTTAATTGATCAAGAATTGTTTGATATTGTTACC
AGTCACTCGATCCACGGACCGTGCGGTGCTTTTAACATGACATCGCCATGCATGGAAGGT
GGAAAATGTAAGAAGCGTTTTCCAAAGGAATATACGAATGATACTATTACGGATATCGAC
GGTTATCCGTTGTATCGCCGCAGAAACGCTGAGAATGGTGGCCAAACATTTACGATGCGA
ATGTCAAATTCTAGAAACCAAGTTGAAATTGACAATCAGTGGGTGGTACCATACTCACCA
TTGCTTTCAAAAACGTATAAGGCTCATATTAACGTCGAGTTTTGCAGTTCTGTAAAATCC
ATTAAGTACGTTTGCAAATACGTTAATAAAGGCAGTGATTTGGCCGTATTTGAAGTTCAA
AATGTAAATAAAAATGACGAAATAACACGATACCAAATAGGTAGATACATCAGCAGCAAC
GAAGCTATCTGGCATATTTTTAGTTTTCGCATCCATGAAAGAGACCCTTCCATCCAGCAT
CTTGCAATACATCTTGAAAACGGTCAACGTGTATATTTCACCGAAGAAAATATTTTCCAA
AGAATACTTGAGCCACCAAAAACGACAAACCACAAACTGAATTTTTCACATTGTGTCAAA
AATCTGATGTGTTCCGCCAATTCGCAAAAACATTATTATATACCGATGTTCCAAGCTATT
TTTCATGGAACAAATTAGGTAAAAAATGGTAGCCACGTAAACAAGGAGAACCACATCCTT
CGATCGCAGGCATATTCAAAGCAAAGACTTTACACAGTGCATCCAAAACAACGTGAATGT
TTCTTTCAGCGTTTGTTATTGGTGAATGTTCCCGGACCAGCTTCTTTCGAATGTTTACGA
ACAGTTAATGGTCGAGTGTTCAATACATGTCAAGATGCATGTCGCGAGTTGCAGCTGCTG
GTAGACGACAATCATTGGGACCTGACACTTGCTGATGCAGCGTTGACAGCCACGCCGAAT
AGTATTCGTCAAACTGTTTGCAATTATTTTGACAACATGTTATCCAACACAATCTTCGAG
TTTGTGGGAAAAATATAAAAACAGTATGACTGAAGATATAACTGAAATTTCAGTTTATAT
AAATAAATATTTTTTTTTATAAATATCAATTTTTATATAATTTCAATTAAGTAATTTGTA
ATGAAATGTAAATTAAATTTTTTTATGATCGTTTGTCCTTAATTTCAACTCTCCGTAACT
CTTTACCAATTACATTTGAATTTCCAAATCGACTACAATGTTTTTGTCTTTATTAGTGAA
TATTAATTTGACTACTTGAGGAAGTTTAGAATAACATTAATCCAACGTACTATAATTANT
AAGTCACAGCAACGCGTGACCGGGTCAGCTAGTA
>VvP24XY4-1168#DNA/hAT-Tip100
GGGCCGGATTAAGACAGCGCGGGGCCCGTAGCAAATGTGAAGAAGAGGGCCCTTGGTTTT
CGCCGTCCGGGGNAAAATTGTAGAGCTAAAAAAAAAAGGTCGCCCATCTAGCCTAGGTGC
GGGGCCCCCCCTAGGAGGCGCGAGGCCCCCTAGAAGGCGCGAGGCCCGTAGCATTTGCTA
CCTCCTGCTACGTGGTTAATCCGGTAC
>VvP24XY4-1202#DNA/TcMar-Tc1
TGGTCCAGCTGAGGCGCCAGGTGGAAATGGCTTGGCATGCCGTTCCACAGGACTACATCC
AGCACCTCTACGATCGTCTCCATGGGAGAATTGCAGCCTGCATTGCTGCGAAAGGAGGAT
ATACACGGTACTAGTGCCGACATTGTGCATGCTCTGTTGCCTGTGTCTATGTGCCTATGG
TTCTGTCTGTGTGATCATGTGTTGTATCTGACCCCAGGAATGTGTATATAAAGTTTCCCA
TTCCTGGGACAATGAATTCACGGTGTTCTTATTTCAATTTCCAGGAGTG
>VvP24XY4-88#Unknown
CTGAAAAAACAAAACAGCACCGCATAGCTACACAAANTCGATACTTAGTAAACAAAACAG
AACGGCCATTCGCAAGNAAAAACACATAGTGCAGTGCAATAAAGTGCAGTGTTGTGAATC
CGAAATAATGAAGACACTTCTCACCAAAAATGCAAAAGCACTGATGCTGAGAGTGGAGCT
AAAAGAAATGCAATAGACCGNAAAATGTAAGTAGATTATAATTTANATAATAATTCATCC
ACTGTACAAAACACAACATAACCTGTAACAACNTNTGTACGTAATTAACAGANAGAACCC
GCTGAAGATGCTTCTGCAAANGAAGTGAAACGCGTTCGGGAGACCAATAAATACAAAAAA
TTCAATTGCNTTGGCGTAATTTATTTATTAATATTATCAGCAATTGAGGAAAATGGTCCA
CAACATCCAGATATTACTACATTAAACACNTTGCCGAANTGATTTTAAATNTTAA
>VvP24XY4-237#LINE/R1
GCGGTGGGCTCGGATATTCCAAAGAAAACGAATATCATCTTCGCAAACCAAGTATGCGTA
CCAGCCAAATAAAACACCCGAACTTTGTGAAAAGTCAACCGAATGCCATTACTGCAGATC
CAGCGGTATTGTACGCCGATTTTGAGGATACACTTCGGCTAACTAGACTCGAAGAAGTGC
ATACGCTTACACTTGCCCTCCGACATTTGACAAGAGTCCTCCATCCTGGCGGTAAAAACA
TAACCTTCCCNCAACCTTCGGCAATTGACAGAATACAACTGAGATCANTAAATCTTCCNA
CGGATCCATCCCAGCTNCTGACGCTAGTTCACAAGATTATTCGANAGAAGAAACGAAATN
TTTGATCCTGACGAAATATACAAACAGTTTGTNATGACCCATGGANGNATNGTTTTCGAT
NCGAAACTNCCNTGGCCNCAGTGCAATGTNCACACTAGACACCCGTAAATGAAATGTACA
ATAAAAGTTGCACAGNTNAATGCNAGACGGAAACGATGGTCCTGCATGAGNTGAGGAAGC
TGGCTGAGGAACTGAGATGGGATGTTATCTGTCTACAAGAGCCGTACTCCGGGCGAAGCA
AAATNCCGCACATGCCNGTANCGTCACGAATAATCGCAGAGGGCAATAACCCNATGGCAG
CAATAATCGTNCTAAATAAACAGATAACAGTAACNAAAATNNCGCAGTTCTGTGATGAAC
ACACGGCATGTGCGGAGATCGGNGCAGNATGGNGTAGCGTNATNNTGGTANNCATGTACT
TCCAGTATAGNGACGAGATCTTCCCATACCTAGATAAAATAAGAGATATATGCAGCTCTG
GGAAATTANCCAATAGTTATNGCAGCGGACGTNAATGCAAAGTCTGCTCTCTGGCACAGC
GAGAAGACTGACGGGAGAGGGCAANTTCTAGAAGAACTGTTAAGCGAATTGGGTCTGGAG
GTNAGAAACCAAGCACATAATCCTCCTACTTTCNGCGACAGTGCNGGCGCAAGANCGAAT
ATCGACGTAACGNTTACAAACGTTCATGCGGGGAATCTGCTNCGGGGCTGGAGAGTGCTT
GACAACGNGACNACAAGTGATCACAATTTGATTNTNTNTGAACTGGGCAGAATGCAGACA
GANGAAAGCAGTGGCAACAGAAACATTAAAACGGCATATAACATCAAGAAAGCNGCATGG
GNAAAATTAAGGAATGTGTTCATTCCACCGGATCTGCCGGAAAACCACTTCGATGTAGAC
AAAGCCGCAAGAGAGCTGACAACTGCAATNCAAAGCGCNATGAAACGGGCGATACCACTA
AAAAAAACAGTAGATCCCACNGACAAACCATGGACAGAAAGACTNCAAAAACTACGACCG
AACATGAGGAGGGCGAGAAGAGNGTACCAACGGNGCATGGTGGCNGCAGATAGAAGTTTC
CTTCTCGANAGCTACAGGNAGAAGAGACAGNTTTTCAAAGACGCGNTGATAGAGACAAAA
CAAAAATGTTGGGAAGCCTTCGTGAGGGAAAACCTNATGAACAATCCNTGGGGTATCCCN
TACAAAATAGCTGCAGGTAAAATCAGACCTCCCACNACACTATCCACAGTAAAAAGAACG
GATGGACNATTGACCACGAATTGGAGAGACTCAGCGGAGGAGTTATTAAAAGTTTTGCTT
CCCGACGACGACCCGGAAGAAGAAACAGTAGAACAAGCTACACTACGAAGGAACATGTGG
CAGCCCTGCTGGAGTCAAGAGGAAGGAAATAATATTACACCCGAAGAAGTAATAACCGCG
ATAAACAAAATGAAAAAAGGAAAGGCTCCCGGTCCGGACGGAATTCCGGCCGAGGTCCTG
CAGGAGTTAGTCGTAAAATTAACCCCCGTCCTATGCAGGCTCCTGAACGAATGCCTGTAT
CAGGGTAGAGTTCCGGGNATATGGAAGAAAAGCGAGGTGGTAATTCTAAAGAAAGGAGAC
GACAAGGATCCTCTTCAACCGAAATCTTACCGGCCGATCTGTTTACTGAATGTGCTTGGC
AAAGTTCAAGAGAAGATACTATGCAAGAAATTACAAAACCACCGGGAGGTTCAGGGAATG
AATCCTAGTCAATATGGATTCAGAACNGGNAAGTCGACNGAGGATGCCATAAATCGGTCG
ATGGAAATAATTCGTAGCAGTACAAAAAACTACGTAGTAGGCATNTTTGTCGATATTTCG
GGAGCNTTCGACAATTTATGGTGGCCCGCTCTGTTTGAACGNCTGAGGGAGATTGGTTGT
CCAAGAAGNTTATTTTACACCTTCAGGGACTATTGCAGATTTAGAACTGCTTCCTTGAGA
TGCCAGAACTCGTTCATCACGAAGATNCTNACTAAAGGATGCCCGCAAGGNTCGGTTTGC
GGTCCCGTATTCTGGGACATAGGGATGGAACCAGTGATTGAACTATTACAAAGAATGCCT
GAACTTCTGGGTCTAGTNGCTTTCGCTGATGACCTTTTACTGCTCGTGGAAGGAGCAACA
AGAGCAGAAATTGAGTACAATAGTAATCTAGTACTTAACTGCCTTAGCCAATGGTGCAGT
AAAGTCAAACTGAGTTTAGCACCACATAAAACAACATTTATGTTGCTCAAGGGCAAGCTG
ACNCGAAANCCNACTATAAGAATCGACGGTAAATCAATTCGTAGAAACCCAGTGTGCAGG
TACTTAGGCGTTCAATTGGATGAACGTCTAAACTTCGAAGCCCACTTAGAGAAGACAATA
GCAAGAGCAGCGGCGGTCATGAATAAAATCATCAGTATTGGCCAACGAAGATTTACTGTT
CCAGTCCAAACAATAAGACNATACCACGACGCAATTTTATCCTCTTTAGTGGGCTACGCA
GCAAGCGTGTGGGCAAAGCANCTAAGAAAAGTNAAACCAAAACAGCGAGTCAGACGTGTC
CAACGAGGAATACTTTTAAGATTGACNGGAGCATACAGAACCGCGGCAACAAATTCNCTA
ACCGTTGCCATTGGTGTATGGCCACTGGACCTNGAAGTAAGGAAACGGGGTGCCATATAC
TGGCTCAGAAAAGGGAAACAAGANAAGGTAGCAGAAATTGTAGGCAGCGAAGCAACATCG
GAGATGCACATTCGGAAGCTTCTATTGGCGGAATGGCAACAAGAATGGAACAACAGTGAA
ACAGGTAGAAGAACNTACGATATGTTTCCATCCGTAGAGGAGAGGTTAAAGNTGAAGCAC
CTTCAACCCTCTCCCGGATTGGTACACTACATTACNGGNCACGGGCCATACAATAGCTTG
CTNCGAAGTCGAAATATTGTGGACTCAAGCAGGTGCGAATGCGGCGAAGAGAGTACGCCG
GAGCACGTGGTATGGGAATGTGAAATAACAGCCAGTTTGAGAGAACACCAACAAGCTCGG
CTGCAAGGTAGGAGAATATTCGACATACTGCGCGACGAAAGTTTGTGGCATTTGCTGGAC
GAGGCAGCTGATCTAGCCTCAAAATTTTGGAAGGAGAAATTTATAGAAAGGAAANATGCC
GAGCGAAATCAAAGGCCACAGATAGCAGAAGAGGAGAACACAATTACACCGGATTGACGG
AAGATATCCTACGACAATGAGCAACATCAATCGTCGGAGGAACTTCAGTGTGCTCCAGAG
AGGCCGTCCTCTGAGCGACAGCTGGGGCCGTCTTGGTATTCCAGGAGGTCAACTCTTGAT
GGCCTGGGCGGCTGACTTCGCTGCCGGTTCCAGGGGACTCTGCCTTTGGAGCGCACTCAA
CACCAAGAAAAATGAACGNTAGTGGAACCGAAGTGCGGCTGTGACAATTGGTGGTGGTAA
TAGTAGTATTAGTAGTANTAGTAGTGGTGTTAGTAGTAGTAGTAGTAATGTTAGTAGTAA
TATTAGGGGCAATAGCAGTAGTAGTAGATTAGTAGTGGTGTGGTACCCATTCTGTTTAAT
AACAGTAGATGTAGTAGTGATATTGGAAATTGAATCAAAATTTTCTTNCATTCATTGTTT
ATANGTNAATACGTTAAATATATAAGATACAAATATATGTACACGTAAAATAATGGAAAT
AAGGGCCCAGATTAGATNCTAGGTGCTGGGCTATGTTGTATATGGAAAATAAATAA
>VvP24XY4-4#Unknown
AAATTTGATAGTAATGAAGTGCAGGCTGAAATTCAAGCGAATAAGGAAGCAGCATAAGCA
GAACAGACTGGAAGTGAATAAACTGAAACAATCTAGCACGAGAGAAAAATTTGCAGAAAT
GGTAGACNTAGGTCTAAGAAGTAACTCTGAAAGGAGCTCAACCGAGGACGAATGGAATGC
ATTGAAGACCGAAATAATGAAAGCTGGTAAAGAAACATTAGGCTTTAGGGAACAAGCCGC
CCGAAAACCTTGGATCACAGAAGAAATTTTGGAGCTGATGGATCAGAGGAGAAGGCACAA
AAATGCTCAGGATGAAGCAGGAAGAGAGCAGTACAGGCAATTTAGAAATCAAATAAACAG
GAAATGCAAAAAAGCAAAAGAAAAATGGCTACAAGAAAAGTGTGAAGAAGTAGAAAAGGA
AATGGTCGTAGGTAAAGTAGATGTTGCNTATAGGAAGATCAAACAGAATTTTGGAGAAAT
GAAGAAAAGAGGTATGAACATTAAAGCTGCCGATGGGAAACCTCTTTTAAGCTCAGAAGA
TAGAGCTAACCGATGGAAGGAATACATTGAGAAACTGTATGATGGGGACGACTTGAACAA
TAGTGTAATGGAAAAGGAAGGCGATGTCGACATTGATGACTTAGGAGATCCTGTTTTGAG
GACAGAATTTGATAAAGCTCTGAATGACTTGAAANCAAATAAGGCAGTTGGAATTGATGA
GATCCCTGCAGAACTTCTTAAATCCCTAGGAGAAGAAGGAATCGAAAGATTATTCAAGCT
GATATCAAAAAGTTATGAAACAGGAGAGATTCCAACTGATTTTAATAAAAATATCATCTT
CACACTTCCGAAGAAAGCACAAGCCGACAAATGTGAGAATTATCGCACCATNAGTCTAAC
ATCACATGCTTCAAAATTACTGACCAGAATAATATACAGAAGAATGGAAAGGGTAGTAGA
AGAGATAGTAGGTGAAGATCAGTTTGGGTTTAGGAAAAACCGCGGTACAAGGGAAGCAAT
TCTGNCTTTAAGATTAATACTTGAAGGGCGGATCAAGAAAAACAAAGATACTTTTATGGC
GTTTGTTGATTTAGAAAAAGCTTTTGATAATGTTAGGTGGGACAAGATGTTCAAAATTTT
AAAGAAGTCAGGTCTAAAGTATCGAGATAGAAGAATACTTTATAAACTATATAAGAATCA
AGTGGCTGTAATAAAAGTAGAGAATCACGAGAGACACGCATCAGTTAAAAAGGGTGTGAG
ACAAGGTTGTAGTCTATCCCCGTTAATATTCAACTTGTATGTAGAGGAAGCAATAAAGAA
AGTNAAAGAAAAATTTGAATGTGGCATAAGTGTTCAGGGAGAAAAAATCAGTATGCTACG
ATTTGCTGATGACATTGTCTTGTTAGCAGAANAGGCTGAGGATATTGAGAAGTTACTGAA
TGGCATGAACAAAATACTGAAGGAAGATTTTGGACTGAATATAAACCAAAGCAAGACAAA
AGTGATGAAATGTAGCAGAAACGATACCAATAATAGTAGATTAAATATAAAAATAGGATC
GGATGCGATAGGAGAAGTAAGTGAATTCTGTTACTTGGGAAGTAAAATTACAACCGATGG
CCGAAGCAGGAATGATGTTAAAAGCAGAATAGCACTAGCAAAAAGAGCCTTCATGAAAAA
GAGAAATCTTTTAGTTTCAAATATTGATCTAGGACTCAGAAAGAACTTTTTAAAACTCTA
TGTGTGGAGCACAGCACTTTATGGTAGCGAAGCATGGACTTTAGGAATACCGGAAAGAAG
GAAAATTGAAGCATTTGAAATGTGGTGCTACAGAAGGATGCTGAAAATTAAGTGGACAGA
CAAAGTACGAAATGAACGAGTTTTGGAAATGATGGGCGAGGAAAGAAGTTTGTGGAAGAA
GCTTACAGAAAGAAGAGACAGGCTGGTAGGTCATATTTTGAGACATGCGGGATTGGTTAA
TTTGTTAGTGGAGGGAACAGTCGAAGGTAAGAACTGTAGAGGAAGACAGAGATTAGAATA
TATGAAGCAGATAATTGAGGACGTGGGTTGTAAGGGGTATGTNGAGATGAAGAGGTTAGC
GCAAGATAGGAAGGGATGGAGGATTGCATCAAACCAGTCGAGAGACTGATGACAGNAAAA
AAA
>VvP24XY4-168#DNA/hAT-Tip100
GGGCGCCGACTCTGTGGGTGCTCGGGGGCTCCGGCACCCACGAGAGGTAAATAGTGGGTG
CGGAGCACCCATGAACATAGACATCGAAACTAATCAGTAATCGACTTCGAGCGACACCTG
TATTACCTACNTCACGCGCCGCGTGAGGCAAGACGTCTCGACGAGATCGCACTTGCTTAC
GATGCGAGTGTGCGCGNCATGCCCAAGGAGAATATAAACACTACGTTAGGTCATACCTAA
CACTATCTAGTGTGTGGTAAGTGTAGGTTTGATTTGTGAAGAGCACGCACACAAGCAAGC
CAAGCAACTCGACCCCGCGCTACGCCGCGAATCTGCCCGCCATCCGTCCGCCGCGCCGCC
AGCGCTTTCGCGGCCGCGGCTCGCAGGCTGTCTCAGGTGTCTCACTCGTTGTCAGTCGAG
CTGGTAAATAAAGCACGTGCTTTGAGGGCGCACCGCGCTTGNTGTTATCGTGTTTATTTC
GAAAATTATTAGTTTCGATGGATAAATTCGTCCTTCGAAATCGTAANGTGCCCAAACTGA
AGAACCCTCCACTAGTAGCTCTTCTCAGCTTAGTACAGCTCAACAAATCCAACCAGAAGA
TGTTATTTCTGCAAATTCAGTTGAACAGAAGAAAAGGCGCAATTTTCAAAAGTGGCAGAC
AATTTTTCCATGGCTGCTAAATGATGAAGATATAGATAAAGTGTTTTGCCAAATCTGTAA
AGAAACCATGTCTAGTGGCGTTTCTGCGCCGAAAAAATCATCAAGAGATGATGAGTCCAT
TAAGGCATTCACTCAAGGCGGTTTTTCATCATGAAATAAAGCTTTAGAAGCGTATTGCAT
AAAGCCAATTTAGAACGCGGCGTCAATGTACACTGCATGTTATCAAAAAGTAAACTTGAA
GATATGAAAACTAATCGTTTTTAATGACCGGAGGCCTAGCCATAAGGGACCACGAGGACG
AACATTCAAATTACATTCGATTGTTGAAGCTGCGATCACAGGATATTCCCGAGTTAAACN
CGTGACTCCAGCAGCAGATATGGGTGGTTGTCACACGATATCACTAACGAAGCGTGTACA
ATTTTGAGTGACGAAGTACTGCATAAAATAATCAAAGTAGTACAAAATGCNGTCTANTAC
TCAGTTATGGTTGATAAAACTAGCGATATTTCCAGTAATGAACAAGTCACATTCTNCTTT
CCGNCAAAATTTGTTTGAAATTTTCAATGACTACAGTACTAAGAAGATTCGACATAAATA
TCAAGATGTGTAGGGGTCTATATACAGATGGCGCTTCTAATATTGAAGCGCATACTGGCC
TTNAATCGTGGGTTAAAGCTATCGAAGCAAGGGCAATTCATGTGCATTGCATCGCTCACT
CGTTAAACCTGGTTGTTCGAGACACNATGAAAGAAGTAGTACNTGCAATAAGAGATTTTT
TAGCGTGTTGTCTTCGAAACGCCAAGCTTGTTTTGAATCACTACAGGCAGCTGGCGATGC
TCAAAACCTTTCTTTGCGGCCTTTTTGACCAACAAGATAGTGTTGTCGTATATCTTCCTT
GAAAACTATTCTAAACAATTATAGTGTGCTGCTATGTTTTTTGAACGACACAAAAAGTCA
GAAAGATGATGCCGGCGCGAAAGCAAAATGGTTTTTAAAAAGTCTTCAATCTTTTGAATC
TCTTTTTATTATCAAATTTCTGATAGAAATTCTCGNTCGTTTCGAAGCTTTAAATGCAAC
TTTACAGAAGATTTCTTTNCATCTGCAAAAATCTGTAGATAATACTGTCAAGCACGTTAT
ATCGTCCCAACGAACTGACGAAAAATTTCAAAACCTTGGAAATCGACTNTTGACTCAGCT
TTTATATTGGATGATCAACAAATCAACATTAATAACTCCAAAAATAAGGAGGATACATAG
AAATATAGACGATTCATCAAGTGAACCGCACTAATTTTCCTCGCNCGCTGACTGNTATTA
AAAAATATATCTTGTAGTTTTAGATAAAGTCGTNGGCCGTAGCGACCAGCACTTTACTAA
AAATGCTATGACACATTTGAGTAACGTGGAACTATTTCTTACTGATCAAAATGATGCAAG
CAGCAGTTACGTGAAAGAGTTCCACGAAGATCTCATTGATGTGGATCGTTTGGTTCTTCA
TCGTGCTNTTAGATATTGCACGAACAAAAAATGTCAGACTGAACAATGTGGAGNATTGTT
TATATATAATTTGGCATTGCGAATCTACCCAAGATATGATACCTGAAGTCATCAAATCGT
TAAAAATCGTTTTAACTATTCCAGTATCGGCATGCACCGCAGAACGATCATTTTCAGCAT
TACGGAGAANAAAAACTTATTTGAGGAGTACTATGGCTCAGCAAAGATTGAATGATCGCA
TGGTAGTGCACGTAAACCGAGAAATAGCGGATGATGTGGACCTACAAGATTTCGCTGATA
CATTTATAAATAGAGCTGTAGTTCGACAAAATACGTTTGCATTGAAAAAATTGATTATTA
TATAAATTAAAAATGTAGCTTCTTAAAAAGGTTTATTAATGTTGATCGTACAATTCTTAG
TAAAACTGTGTACATNAAGTANGTACTAATACATATCTCCNGCTAATAAAAATTGTGTTA
CACACTGTTAATATAATGATTTCATTTTTATTATTATGATAGGTATCCGTTCNTTATTGT
TCAACCTAGCATTTTTNNNCGTCTTTTTTCCNTCTCCTCTGTACGTATTAATTACTAGCT
GTACCCGCGACTTCGTTCACGATAGCGATCCTTGCGGACACAAATCAAATGCAATAGTAA
AATCCTGATTTCTAATAGGAATACACAAATCATTGGTTATCTA
>VvP24XY4-2182#LINE/RTE-BovB
CAACCCTAGTTGTAACACGGATGTGTACACATCCANAGCAAAATTCAAGCCAAGGCTTAA
CGTGGTCCTAGTTGGCCCAAACGAACATACA
>VvP24XY4-62#Unknown
CCTAAGACTTCCGCGGCCGTCTTTGTTCATGATTAATAGATTTTCGGGTTATGCCGCGTT
GTTTATTTNATTACCTGAGCTTTCGGCTGGTATCCAATAAACAACGCGGCATAACCCGAA
AAGCTATT
>VvP24XY4-1470#LINE/Jockey
CCCAATGTTTCAANTGCCAGGNNGTAGGNCATGTCGCCAGGCACTGCTCAATGCCNGCCA
AGTGCGTNAAGTGTGCNGGNGAACACCCCTCNAGNGACTGCCTATTAAGAAAGGCGANAC
CCCACCNAAGTGCGCNAACTGCGGCGGCCANCACGTGGCNAGCTACAGGAAATGTCCNGC
CTTCGGCAGATTCGANGAAAGGCAGAAGGCCAACAACGCCTCGTACCNCGCTGCCATNAG
GAAACAACAGAGGCAGAAGATGAAACAAGATAAGGTATCAAATGCCAGCCAAGCTACTAA
GGACTCAACGAGTGTCACCTATGCGGAAATAGCCATCAATCCGCCTGCAGGAGACACACA
GAATGATACAAACAACTCACGTAACCTCCCGCCTGGGAACGCACCTCCTGTAAACGACAG
GAGGAAAACTGANCGGCGCGGAAAACGACCACCGGACCAAACAAGCAAGGGCGNATCTGA
AAACCGCCCGCAGGACACAGAAGCCAGAATGACGGTTCAATGCTTAGTATGGTGCAGTCA
CTGCTGCAAGCTGTCATCGCCATGATCCAAGACATTCCGCGGCAAATNNCTGCTGCAGTN
CAGTCAGCGCTCGAGGCCGTACAGCAAGGATACAACAAACGCACGATGGCCAGAATTGAA
GACATTTCAATCTGCTCGTGGAATGCCAACGGCCTGTGGCGGCAGTTGGGAGAATTCAGG
GAATTTCTGAGAGACGAGGGNATTGACGTNTGCCTCGTCAACGAAACCCACCTNAAGCCG
GGNATNAAGGCNGCCGCACCNAATTACTCNTGCTACCGNANCGACCGNCCGACCGCAGGG
GGCGGTACNGCCGTCTACGTNAGGAACACCATCAGACACCACCCGATAGTCCTACCAGAC
CTCGCAACCATNGAAGCAACGGGCGTCGCCATCGAGACCTCNCGGGGCAAAATGGTACTC
ATCGCCGCNTACAGACCTCCCCGNGGACTCGTGGCGGAGGANGACGTNGCTGCACTCCTT
CGGCTGCGNGGNAACGTCTTNATNGCAGGNGACCTCAACGCCAAGCACACGGCTTGGAAC
TCGAGAGCTACCAACACCAATGGCCGGCGNCTCCTNCGCGCNATCGAAGNNCACGATGCN
GTGGCGTGGGGTCCAACNGAACCNACCATCTTCAGNNGNGGCCCGCCAGATGTGCTGGAT
ATAGCNATCACGAAAGGNCTNCANCACAACATTGCCGTAACNACCAAAACNGCGCTGTCT
TCCGACCACGTCCCTGTCATNTTCTACCTGGCCACGGACATCTCGGCACGTGGAGAGCGA
CGACACCACAACCTGAGGCGCACCGACTGGGACGTGTTCAAGGAACAACTTACCAGACGT
GTCCAAGAGGCACTGACGCCGACAACTTCAGGACCGGATGTCGCCATGGCTAACCTAGCC
ACGTGGATTAACGAGGCTGTCGAAGCAGCTACGCCTGCTTCCAGAANGCCGCCAGCNCGC
TCCAAACAACTNCCACCNGACATCCGNNAGGCAATCACCCTNAAGAACCGAGCTACGAGG
GAGTGGCAGGTCACCAGAGACCCCGCCGCGAAAAGAGCNATNAACNGNCTGCGGCGAGAA
ATNAAAGCNGCGGTCGAGCAACACCGNATACGTGAATGGCCGCCGGGGTTGCGNCCCTCA
ATACNGAAGACGGTTCNGCNTGGAANGCCACCAAGNGGCTNATCCGCAGAAAGGACAGAA
TNCCGCCTCTAATGGTAGGNAACGANGTNGTCTGCGANCCNGNAGNNAAGGCGGACGCNC
TGGCCGANGCCTTCGAAGCAAACTTCCGGCCNATCGAAGNNCCCCGAGACGACGNNCACA
TNCAACTNGTAGAAGAACGNCTGCAGCGNTTCCTAGNAGCCGANCCGCCGGCGGAGGACG
CAATCGACGAAACCACGGCNGAAGAGGTGCCAACAGCGCTCTCGNACGTCGACGCTAANA
AAGCCGCTGGNCACGACGGNATCGGTGGNGCCATNCTGCGACANCTGCCNCCNGCNGCGG
TAACTTACATCACAGTGGCCTTCAACGAAATCATGGCNACNGGCGAATTCCCGCAAGTTT
GGAAGCACGCCGAAATNGTNCCGGTNCCTAAACCGGGCAAGGACAAGAGGTCNCCNAAAT
CCTACAGACCNATTAGCCTNCTGCCNACNCTNTCCAAAGTNTTCGAGAGANTTTACCTCA
AAAGGCTTCGCAGGGTNNTNGANAATGAACGACTNCTGCCCGACGAACAATTCGGCTTCA
GAAGNNACCACTCNACNCCGCAACAACTNCTTCGNCTGGCGGAATATGCCATGGGNGCCN
TCGANAAAAGGGAATATTTCGGCGCGGTNCTCCTTGACGTGTCACGTGCCTTTGATTCGG
TCTGGCACGANGGCCTCCTATACAAGCTGCTGGTACAAGGGGTACCCCTGNCACACGTNA
GACTNCTCAAGAGCTACCTNNCTGGNNGGACCTTCCGCGTGATACTAGANGACGCAGTCT
CCTCCGTNAAGANCATCAGAGCTGGGGTNCCGCAGGGATCNGTNCTTGGCCCNGTCCTAT
ACAACNTNTACACGGCGGACNTNCCGAGAACNGANCAAGTCCANACTGCNCTATACGCNG
ACGACACCGCCCTNTTCGCNAAGAGCATCAGGGCCACACACGCGGGGACCAAGCTNCAGC
GGGCNTGCGACAACATCGAANANTGGGCGACNAAATGGCGACTGGCATTCAACGCNNCNA
AGAGCCAAGCNATCATNATCACCAGAAGGAANGTTCCNCCNCTACAACCCGTCAAACTNT
TCGGNGAAGACATCGANTGGACCCNNACTGCNANNTACCTNGGCGTCACNCTNGACAGGA
GGCTGACNTGGAAANCACACGTCAGGAACGTNCGCGNCAAGGCNACGGGTAGAATGACAG
CTCTATACCCCGTNCTNAATCCNNCATCNNCACTGCGACCGCATCTAGGCATCCGCCTCT
ACACCGCNCTAATNAGGCCNATACTNGAGTATGCTGCAGTAGTNTGGGGCAACGCTGCTC
ACNCACACNTCAAGCTACTNCAGACCATNCAAAACCGGGCNATCAGATACGCNTACAANC
TACCNAGGGANACNCCGACAGNCCACCTNCACCGAATNAGCGGACTACCGCGNCTCAAAG
ACCGCTTCCGCAAACTAGCNGCGAAACTCTACGAAAAATGCAGCGAATCAGACAACCCGC
TGATTCCAACAACTGGGCANCCNNGTCCATNTAAACGACAACNTAAGGTGGCCAGNNAAA
CTGCTCCGCGAGTCATAAGTCCCGCAAAGAAACGCCAGGATACGACAAATCCGACAATGA
CAACACCGATGANGACACCATATTAAAATGGAAGGAGATGCGCTCACGCAAGAACTTCCC
CGCACTCTGGGACAAAGGCATCCCAGGAGATTTAGTCC
>VvP24XY4-150#DNA/TcMar-Tc1
CAATGTAACTTCGTACACATACACACCATCGGCGGGTATGTAAATGANTAAGTTGCAATT
CTCTGTGACAGGTAGAATTCGTGTTTAGTGTTGTTGCCAGGCCTGGTAGGGTATATAGGG
GCGTGAACAGCGTCAGATGTTGAGTGATCACTGTGAAGGACACGGAGATGCCGCGTACTC
GTGTGAGACAGCGTTATCAGCACCTGACAGAGTTTGAAAGGGGCCTCGTTGTGGGTCTCC
ATTCGGCCGGCTGGTCGAATCGTGCAATATCCAGATTTGTGGGGCATTCGGATGTGGCAC
GATGTTGGACTGCATGGGAACGTGAGGCAGGCATACTCGTCGTCAAGGTTCCGGTCGACC
ACGTCTGACCACCGCAAGGGAGGATCGCCGTATTGTGCACCAAGCACATCGTAACCCCTT
CACATCTGCGCCTGCCATCCGAGAACAAGTAATGGACTCCCTGCAACATCTCTGTCATCC
CGCACCATTGGTCGGAGACTAGCAGCAGCCGGACTAGGGAATTACCGTCCCATGCGTAGG
CTGCCGTTAACACCACAACACAAATGGCGTCGCATTGTGTTCAGCGATGAATCGCGGTTC
TGCACTACCTCGGATGACCATCGTCGGCGAGTATGGCGGCGACCTGGGGAGAGGTCCCAT
TCTTCCAATGTTTTGGAGAGGCACAGCGGTGTTACTCCTGGCGTCATGCGACAGTATCGT
GGTGCCATTTTTCAACAGGACAATGCTCGTCCACACACGGCACGTGTCTCTATGAACTGT
CTGCGTGATGTTGAGGTACTCCCGTGGCCAGCAAGATCCCCAGATCTGTCCCCGATAGAA
CATGCGTGGGACCGTCCCAGTGCCAGTATCCAGGATATCAAGGACCAGTTACAACAGTTG
TGGGCCAGCTTGCCTCAGGAGAGGATACAACGGCTTTATGACACCCTTCCCAACCGAATC
AGTGCATGCATCCAGGCAGAGGGTGCAACGTCATAATGATAAGTGGGCTCATACTGCCAA
GTTCTTTGTAAATTTGACTCGATTTTGTAATCACTGAAATAACATCACATACCCTCTCAA
CCCGTGAAGTTTCATTTCGTTTCGCTTCACTTTTTTTGTCAGGCAGTG
>VvP24XY4-560#DNA/hAT-Charlie
GGTTCCCAACGGGGGCGGTACCGCCCACCGGTGGGCGTTGAAGAGATCATAGGGGGCGTT
TCTGGTCCAAGGCAAATTTAGGGGGCGTTGAGGACCAACCGCCGCCCCCTGCTTTCCAGT
ATTATATCCGGCTTTAAGGGCTGCATCAAAGAAGTTTTTAATTGCATTCCCATGATCATA
TGTAGCCAAAAGAGGATTTAGCGTAGTCAGCAATTTATTAGCTAAGAAAAGAAACAGATT
GTCAATAGTGGAACGCGGCGATTTAAGATTGCTGATGACAAATAAGGCACNAAATATCGA
AAAATTAGTGTCATTACACCGAGCTCAGCCCTCTAATTAATAATATTTTTTCATAATATG
TATTTGTTAATCAAACTGTGAACAATACACCAATATTGTTAATATCTTTTAATAAAGTAA
TTTTAGAAATCTGTCCTTGTTTTTCTATATATGATATTGTACACTTCACCTAAGAGGGGC
GCCATCGAATCACTGTTTCAAAAAGTGGGTTACGAGCCAAAAAAGGAGCACTATGGGTTA
CATTATTTATTACAAGAAGGGGAGTCGGTGTGTTTTTTTTTCTGAAAAGGGGGCGGTGAG
TAATTTTTTTTTCGAAAAGGGGGGGCGGTGAGTAATTTTTTTTTCGAAAAGGGGGCGGTA
GGCCAAAAAAGGTTGGGAACCTATGGTCTAAAATCTAAACAGATG
>VvP24XY4-787#DNA/TcMar-Fot1
TTTGGAGGTATACCCTATCCACTAAAAAAATTTCATTTAAATCGGTTCAAAATTGGCGAA
GATATCGCTGAACATACATACAAAAAAAAAAAAAAAAAATACAGACGAATTGAGAACCTC
CTCCTTTTTTTGAAGTCGG
>VvP24XY4-1163#DNA/Academ-1
AGTCCAGTAACGGGGTCGTAAAAGGGGTCTCACTTGCATTATATCACGTAGAAGATTTTT
TTTTCTTATCTTGTATATATTGGTGAGAGTATGCAGAAACCAAGTTTTCGACCTCCGACA
CCCTCGGCACAATTTTCTGTGGCCAAAAAACATCAAAATTTTGGTACTTTTTTCAGTTTT
TCGTCTATAACTCCTTCCTGATGAGTCCTAGCAAGAAATACTCTATTTCCAATTTGAAAG
AGGACAAAATTTCCTACAACTTTCGTAGTACAAACTTTTTTCTAAACTCAAAACTAAGCG
AGCTACAGTTCTTCGAAAATCAGCCAAATTTCACACTTTTCCTAAAAGTTGGGTTTTTAC
CTACTTTGCCGCTCAAAATGACCTGNAACCCCTGTATATATAACTGATATATATGTATTT
CTGTATGACATAGTATATATATGTACTATACTTTGATTACTGATGGTCAATTCAATAATC
GTATGGCATTGTTGGCCGGGAGATCCCGAAGGATTGTTCGGCC
>VvP24XY4-329#DNA
TGGGTATTTGACTACTTCTTGAAAATGGTTTTAAATTGTTTATTGGTACACNTTATTCAC
CGAGTGAAGAGATTTTTTGACGAAAGTGCATTATTTTGCGTAAAATTCAAAGTTAAAATT
TAAAGAATTTAAAAGCCCGCCAAAACGCTCCTTCGCTGCCTGGCGCGTGCAACGACAGTC
GTGACGTCACACGTCTGTAAACGCTGCCGCTGCGAATGGAGCGTTTCCTATTACCCAAGT
TTTCAACTATTTTTATTGTTTGTTGCTGGTTATTTCTTGTTATTAATGAAAGTTCGTTTT
GAATATAAAATCGAAAACAATTTGTAAAAGCCTACAGCGGAAAAATATTGAAAGTAGACG
CCTTATTTGTGGGGCTAGCTATAGAAACAACCACTGAGTTTTATTCTGTGGAGCTTAAAA
ATGTAACAACTTCAATTTGATATTGCGACAAAGTCACTTACGATTTTCTGTGAAGCTCAT
TTACACCGCAATTTCGTAGAGTTTAAATGTAATACGTTGTTTAAGGCGAGAATTATTAGG
GTTAGGGTCCTAAGGTTCGATCCTCGCTTCGGAATATGTTCAATTTGTTTTCTTTTGTCG
TTTTCTTTGGATACTAGTTGCTGTTGGTTGCATCGCATAATCATTTTTTCCCGAAAATCC
ACCAAAACATCAATTTAATTTTTTTTTTTTTCTGAAGGCTTCACAACTTTTTGGATAACA
AGCGAATTACAACCATTTGAAACAACCAAAGAAGATTTCAAAAAGGAAATTGGACGTTAC
TTGCACATTAAAAGTAAATACCGCCTAATAGACGCAGTTATGTCAGGAAGGTAACCTGCA
GTTGTATCGTCACGTAAAAATTCCAACGAAAAGGACACAAAGCGTTCCGGAACTGTTGCA
AGATTAGCGTGAAATTTCTACAAGTGATGTCACTTCTAAAATAAATTCCATTATTCACCG
CCGTGCACCTGTATTTTTTGCATGATATTCTCTCTCTGGTAAGTTTAAAAATTAAAAGTT
TTCATGTATGGTAGCAATTTGTTTCAAACGCTTGCATGACGCTTAGCAACTATTATGAAT
TCTTCGAATAAAAACATGGTAGTGCAAAAAACAGCAAACAAAAACGAAAAAATGCACGCA
AAAAATATTATCCCAACCAAGGTTCGAACGTAGGACGTTCTGAATTCCATTACCACTCTT
CAATCACGCAGCTATCCGGACACTACTTCTTAATTGCTTCTCTTTATGTTAATAGTAAAC
ACTTCACAGTTTCTTCGTGTGAGATGAAGTGAAACGAGGTAGGTAAATGAATAAACAAAC
AAATTCAGTTTTATTGACAAAAAATATCATTTATCTATAATCTTTAATCTGCAATTAAGA
AAAATGGCCCACAACATCCAGTTCTCCGNNNNNNNNNNNNNNNNNNNNNNNNNNNNNNNN
NNNNNNNNNNNNNNNNNNNNACACAGTGTGATATTTTCTAAATCTAGAGGGACAAAAGTC
AGTTTTGATAATAGTCTACGCAGGCAAAATAGTTATTTATATTCAAAGTAGATAAACCAT
ATTACTCGGAACAAAGGTTTATTTTCCACGAATTCGCGCCTAACAATAGAAAAAATAGTT
TGAACAATGGGCTTCCTGTGATCCACCGATCAAGCGCTCCAGTCGGCCGCGCCATTCGAC
TGAGCTTGGTCGATGATTACGCTGTGTTTCTGCGTGTTAGTAGTGATTTGTGTGTTGCTA
TTGCTTTTGGCGAGCCTCAAGGTAAGTTTACGCATGATTTTTCCGTGATACANTAGCATC
ATTAAAACAGAGCGAGATTATTTTTAATTAAAAAAAACTACTGAGCCAATTTCATGTTGA
GTTTTAGTTCATTATACCACATTATACCGATCTCTTACTATATTTATTTGAAAGAGCTGC
TTATTAGCTACAAGAAATACCTTCATTTGTTTGCGCATATTTGCGACACCCATACAACTT
TTCTTTATTTTCAGCATGACTGCACAAATTTCGCGTACAGAATTTTTCGACGTATGGTTT
GCTAACGCAAAACAATCAATCTCTAACTTTCAATTTAAATATAAATGAGTCTCAAATTGA
AGCTGTTACATTTTTAAGCTCAGCAGAATAAAAGTCAGNGGTTTTTTCTATAGCCAGCCC
CACAAATAAGGCGTCTATTTTCGATATTTTTCCGCTGTAGGCTTTTACAAATTGTTCTCG
ATTTTGTATTCAAAATGAAATTTCATTAATAACAAGAAATGACCAGCAACAAACAATAAA
AATAGTTGAAAACTTGGATAATAGGAAACGCTCCATTCCCAGCCGCAGCGTTTACAGACG
TGTGACGTCACTCAAGCGACCACCAATCCTAGAGCGTTTTCTGTCACGTGACCAGAGGTA
AGAAAAGTATAATTTTTATTTCGCTTTTTTATTAAAAATAATCCACTTTTCTTTTCAAAA
TTGAAAAAATTAGCTTCCTGAAGCATTAATCTACGAGAATGAGTNCAATTTATAATATNT
TTTTAATACTGTCAAATAGCCT
>VvP24XY4-1220#LINE/Jockey
AAAATACNTCGGCGTGACTCTTGANAGAGGTCTCACTTTTAAANGCCACTGCCGCAATGT
CAAGATGAAAGTATCATGCACGAAACAATAATATCTTAAGCAAGTTGACCGGANCTAGCT
GGGGAGCTAANCCAAGCGTCATTCGCACATCTGCCTTAGCATTATGCTNCTCCGCAGCAG
AGTATGCNTGTCCTGTGNGGCAAAAATCGAGTCACGCTAAGACAGTAGACGTCGCGCTCC
ACAGAACATGCCGGCTCATCACAGGTTGCCTCAGACCATCGCCTGTGGGGAAAGTGGAGA
TACTAGCTGGCATCGCCCCTGGAGACATACGCCGGGAAGTTGCCACCAGCGCGGCAAGGC
TCAAAGTGGANGAAGACGTCCGACACCCTCTACATGGCTATACACCAGCGCCATCGAGAC
TAAAGTCCCGATCAAGCTTCATGCGGACTTCAAAGCCACCAAATGGAGCNCCAAGCAATG
AAAGAATATCGGCTTGGGAGAAGAGAGTGCAACACGATNTCGAGTGGATCAAGCCAAAAG
AGGGTCTACCACCTGGGTCTGAACAACCATGGCCCATATGGAAGTCGCTAAACAGGCTTC
GAGTTGGAGTTGGCCGCTGCAAAGATACTCTCGCCTCNTGGGGATACCTGGGAGAACAGC
CAGATACCACATGTTCGTGCGGGGAGAGAGAAACCATGGTACATCTGTTGTCTTGTCCAC
AANTCGGAATAAATGTATCTCAATTTGACCTCCAATCAGCTACTGACAAAGCCATCGCAT
TGGCGGAAAAACTACCNCATATTTGATGCTGTCATCGACACGAGAAGAAGAAG
>VvP24XY4-1295#LINE/RTE-BovB
ATAATAGATTACATTATCATTAGACAAACAAGCATTTGTAAGGCAAGTGNTGTACGATCA
TATAGGGGATCCCGTGTGGATCAGATCACTGTCTGGTAAAAATGAAGTGTTTCTGGCCAT
GGAAAATCNNAGGGAGTAACAATATTGCAGCAGTAAGGAATCANATCGAGAAGGATCAAA
ATAAACGTTATAATATTGATAGCCTACAAGATGAAAGTATAAGAANTTTATTTGTTACTA
GAATGGGAAATATATTGGATGAATCATTTGATGGAAGTACTGAAGAAATATATGAGTACA
TAAAATTTAACATGAAAAAAATAGCAGCGGAAGTGTTGGGCATAAAGGAAAAGAAACACA
AACATGAAGCAGAGTGGTGGTCAGAGGAAATAGAGCAAGCAGTAAAAGAAAAAAGGAATG
CTTTCAATCGTTGGCTGAGTAATAAGTCAGAAGAAACAAGGACTATTTATAAGGAAAAGA
GGAATGAAGCGCTAAGGAAAATAAGGATAGCAAGAAATGAAATATGGGAAAGGACATGTG
CAAATGTTAATTGTAAATTGGGTTGGGAGATCACAAGAAGCACGGTCTGTATTAAAAGGA
CTCCGACAAGGAACAAAAGCCAAAANTAATCTGCAGTTGATAAAACCAAGGGAATGGGAA
GAATATTTTAAAAAATTATTGAATGAGGACAGAGAAGAATACTTAGAAGAAGGAGGATTA
GGAGATGAAAATGAGCAGGAAGGTGATGACATTCAAATTTCAGAAGACGAANTGCTTGAG
GCATTAAGAACAGGAAAAAATGGCAAATCTCCTGGGCCAGGCGGATCAATTTGGAAATTA
TGAAATATGGTGGTGACAAAGTTGTAAAACTTATAACAAAATTGTTCAATAAAATATTAC
ATGGAGACCCAATACCTAAGGAAATGACGTTAGGTTATATTACTACCATCTCAAGAAAGG
AGATCGCAAANTATGTTCAAATTATCGTGGGATTTGTGTTATGAATTCATTGATGAAAAT
CTTTGCNAAACTAATAAAAAATAGATTTAGAAACTCATTATAAGACTCAAGAAGAACAAT
GTGGATTTACTGCAGGTAGGTCATGTATAGACCACATTTTCACGTTACGACAGATTCTGG
AAAAATACAACGAAAAAAAAAAAAAATATNGGATTAATTTTCATAGATTTAGAAAAAGCA
TATGATACTGTCCCAAGAAATATGNTATGGAAAGCATTACATATGTCACATATAGATAAC
TCCTTAATTAAAATAATACAAGAAATGTACANAAATAACACATGCCAAATAAAAACTGGT
TATGGATTATCACAAAAATTTAAAACAAGTAAAGGTCTGCTGCAAGGGTGCCCTATGTCA
CCAACCCTATTTAAAATTTATATAGATGTTAGTTTGAGAACATGGTCTCAAAAGTGTAAT
AGAATGGGTTTAGAAATAATAGATGGAAAGTATCTACATCATTTACTATTTGCCGATGAT
CAAGTCGTCATAGCACAAGACGGTGAGGATGCAAATTACATATGTAATCAACTGTCAAAA
GAATATAAAAAATGGGGCTTGAAGATTAACTATCAAAAAACAGAATATCTTACTAATGAT
CTGGATGAATTGTACATTGATGGAATAAAAATTAAAAAGGTAAATAATTTTTGCTATTTG
GGTTCAATTTTAGAAATAGAAGGAAAATCGAACATGGAAATTAATAAAAGAATTACTAAT
GGCCGGAAAGTAATCGGGATGCTCAATTCANTTCTATGGAGCAAGAATGTTATGAATAGA
ACAAAAAGAATTATATTTAAGTCATTATTGGAAAGTATAGTCTTATATGGATCAGAAACC
TGGACAATCAACCAAAAACATATTAAGAAGTTGAAAGCATTAGAAATGGATTTCTGGAGA
AGATCAGCAAGAATNTCAAGGAAAGAAAAAGTAAGGAATACCGAAATAATAAGGCTAATG
GAAGTGAAAGAAGAAATGTATGAAGTTATAGAACGAAAAANATTGGAATGGTATGGCCAT
GTAAGAAGGATGGAAGACACTAGGATACCAAAACTTGTACAGGAATGGGAAGTTGAAGGA
AGGAGGAAAAGAGGACGGCCCATGTTTACCTGGCTCCAAAGTGTACAAACAGCAATGAGA
AGATTTGGTGCAGAAGAGGAAGATACACAAGACCGAAATATCTGGAGAAATATTTTGAGA
AGATGAAGTCGAGNTCTGTGTTCCGAGTTTTTATTGTTGTGTTGGAGTAAAACCTCTGTA
GTGAGGAAAATCTCTCTCTTAATAAT
>VvP24XY4-1367#LINE/CR1
TTATTTACTNGAGAGGGTGANGAGGGGNTGTNCNNGANAANTNAGGGAATTGGGTTCATT
AAACNCTGGTCANACCATTGNTNGNATATGGCGGGTGCTATAGTNTGGCACCCACATTCT
GNNTNTCAAATACAGGNNCTGGANGNCGTGCAAAGAGAAGCAGCTAGATTTGTTTCGAAA
ATTACCGCAGAACTTAATCGGTAACTAATATGATAAAGGAGCTAAGGATGGGTTCATTGG
AGAAATGAGGCGGGTGAAAGGAGTNCTGGGAATGNACAAGGCGTATGTTGGCGATGGGGC
CTGCANCNACACTGGTCGAAGTAGATTATGAATAGTNCATGGAAGGGAAANAAAGATNAC
CATGGCCACAAGCTGGNNNTCNACTTNNCGCATAAGTGGANTGGGAAAATTNTCNTTTNT
GGGTNAGGGNNTCAGGGANCGGAANAGNAATGCCAAGTGATAACTAACTTACCAAAAACA
CTGAAGGAATTTAAAATTAAAATTCGTAAATCGCAAAAGTAGATGGGGGAGGAATTTAAC
ACTCAAATTATATAAGATAATTTTAAAAAATAAAAAAAGGGGTAATTAGATGACTAGGGG
AATTGCCACCGGAGCGTTNGCTCCATCGCAATTAAATTAATA
>VvP24XY4-176#DNA/TcMar-Mariner
AATCCGAAATCGCTCAAAGGAATGTGGAATTGCCCCTTCTCAAGGACCGTGGCCGGTTTT
TTTTTTTCGTTGCTTAAAAACTAATCTTTTCCGAGCCATTGCAATAATAATGACTTTACT
AAAGAATAACAACAAAAACGAATTTGGATTGCTTAATAGATACATGCAGACATGTGTAGC
TTTTGATTCTCATTAAGTGTATAATATGTTTTCACTGTCCCAGTTTACAGGCAACACAAG
AAAAACGCTCATAAAACCACTTTTGCCTGCGGCCTGACTCGAACCGTGGAACCGCGAGAC
ACCGCACTAGCTTCCGGGATCAGCATGGCACCCGCGAATCTGAGCCACTTACAGTAACAT
TCTTTCTGGATTACCAGAGAGGTAACAACAACTTATAACGAGACTGGCATTATCTTTCCT
CCTTCCTCAAATTTCCTGTTTCTTTCTTGCAATTTCAGATTTCGGAAACAAGGTTATCAT
GTCGTTATATTGAGGATATACATCAATTATATCATTACTGATCACTAGTAGGAGCAGCAT
TTTGTCAAATACGGAACCTCTCATTAGCATGTTATTCGTCAATGATGATTTTTTGTTTTC
GTAAGAATAACTACTCACATTTTCAATTCTGGTTTGCTTGCTAATACCAGGAACGTTAGC
TACAAAAACCGCACATTAGTTTGATTTAGGTCCTTGTTTATTTTTAAACAGCCATCATTG
CCCCAATTATCAATCTCCCGCCTTTGCACTAGAAAAAAATTGGTTAAGTTGAGTGGCACA
AATCGTAATGGTTAAATTAAATTTATTNGAAAACTGGCTTTCAGTTCCTACTCNCGCATC
ATGCGTTGANACTTTCTCATTTCAGCCAAACATTAATTTTATGATTCATTTCCACTGTTC
CAATTGGCCGCGAAATATATATAAANTTTTTTACNTATATGATATGTATTTTGCAACAAG
TGAAAAGGAGATAAAGAATGAAAAAAAAAAAAATAACAGCACNTGGGCTTGAACCAAGAA
CCAGCACNTCGACAGNCCAGCGCGTTACCACTCGGACACCTGGACTTACAGAATCCAGTG
CCTCGTNAATTATATGACCAAAGNAAAAATATACATATAGATACAANATTCCGTGATTGA
ATAGTAATCTGTATAAAGAATCGAACTGTTACGAGAGAAGTAATCAGTTAAATGAAAATA
TTCTAGATGAGACTGGAACATAAATAATTTTTCATTTCGCCNATGTGTGTCTCTTACGTC
CAGCTATGAGACACTATTCCTGGTATAGGGAAATTGCTACAGCGCTGCACCACTAGGCAG
AACATCGTGGCAACGTCGCAGAAAGTAAATNTGGCAACGCTTACCAGGAAAAAGTCTTAA
GTTTCCTACTTCCTTCGGCAAGGAAGAATACCTTTATAACGCGTAAATAATGCACGTAAT
AATTTAACACGAGCAGCACATTCGGCAAAAGTTTTTGTTGGTTTCAGAATTATCCAACTT
ACAGCTGGCAATTGAAAATACGGTGGGAATCCATGTTAACTGCATGAGGGCAATACAAAA
AGTAACGTCTCCCAAGCATTCATAGATAAAGAATCAAATTAATTTATTTACAGTTTTAGA
GGTTGAACAAATATCTATTTTTCTACATCATTACCATTTCGGAACACACGTTGGTCGTTG
CTGTAAATGAAAAAAAAAAAAAAAAAAAAAAAAAAAAAAAAAAAAAAAAAAAAAAAAAAA
AAAAAAAAAAAAAAAAAAAAAAAAAAAAAAAAAAAAAAAAAAAAAAAAAAAAAAAAAAAA
AAAAAAAAAAAAAAAAAAAAAAAAAAAAAAAAAAAAAAAAAAAAAAAAAAAAAAAAAAAA
AAAAAAAATAAATTTATTGAGGAGGTCGCAGCTGGCTTGAAATCGATTAACAATACCTCC
TCCCTATCNNNNNNNNNNNNNNNNNNNNNNNNNNNNNNNNNNNNNNNNNNNNNNNNNNNN
NNNNNNNNNNNNNNNNNNNNNNNNNNNNNNNNNNNNNNNNNNNNNNNNNNACCAGAGCGT
TACCGCTCACACGCCACGCTCGGTCTTCCGGTCTTTAGACATCGTCAACCTTACTTTACC
GGTAGACTGTGTTTGTTTGAATCCTTGAGACCTAGGCGATTATGGAGTCGATTATGACGG
GTGACAAAACTTGAGCGTTCCACTTTATACCGGAGACTAAAGAACAATCACGCGAACGGC
GACATCCTCATTCGCCAAATGCTTGTATTTATTTATGTTATTCCAAACAAAGAATAACGC
AGGTAATTTCACGCCTTGTTAAGTAATGAGCATTTAGACCCAGTATTTAATAAATCCCAA
TGCTGTAAAGATCATGAAGTAATAGTGTCAACAACTAACAGCATTGTAGAAAACGGGAAA
AACGGTNATTTAAGAACTCCCTGTCTTTAAGCCCGATTCTCAATTAACTTTAATTACTTA
CACCAGTTATAAAAGAATTTATTTTTGTCCTACGATAATAATCTGGTTGTAAATTTTTTA
GTGACAATGGTCGTTTAATTTGTTGCGGTGCTAATATTTAGTTCTGCGCGATTAACTCTC
ATTTATTTATATAGTGCATAATCATTATCGTCCACCTACAAAGAGAGCAATAATTCCTCT
TGTAAATTATTTCTTTCTGAAACGCGATGNTCGTTCTACTGTGAAATAAATATATTGGAA
ACATGTGTGTCGTTTGAAAAGGGACAGATGATATGATTTCGGCGCGGCTTGAAACCCGTG
TAGATTTTCGTCAGTTCTGCCGCCGCAAATCTTTCATGCTTACGTCGGCTATTAGTTACG
AAACATTGGGTAGTTTCGCAGATGTTTATCTTATTTCCTGACGCAGTTAGGAAAGAATCA
TGGATACCTTATACTNATAAGCAATGTGCAGTTTCGGTACGCTTAAAAATAAAATACAAG
TAAAGATAGATTTCTAAATTAAAAAAAAAAATAATAAGAACTACTTGGATTTGAACTCGG
AACCGCTCGCTCAGCAACCCAGAACGCTAACCATAGGACCACTGCAAGCTCGGTGCTACT
TTCCTCGAATAGGCGTATACAACGCAGCGTAGGAAGACTGTTTCATTCAATCCATCTTGG
AGAGAGACACTTCCGAAATAATTTCTTGTTTCTGTAGTTTCGTAGTACTAAAAATTCTAC
CTCATGGAACATGATTATCCCTTGGTTTGTGGACTGACCAGATATATGAGTGAAATATTA
TCCGAAGGAATTATCAAAATGAGTATAACAATCTTATCGTTATAGTTTTATGCTAATCAA
CCGTAGTAATATACAGCATTGAGCCTGTTTCCTGCCTCACTTTAATGCAATCCCGTTAAT
TACAACTTTTGGGAAACGTTTCAAGATCTGAATTTTGGTAAAGTATTATAGAAATGTAAT
GGTAGGATGATGAACTGTTCAGCCAATAAGAATCGTCAGTGGGAGGAGCTTAATTCCTAC
CTGTTGGCCAATTGTTTCCTGCATTGACTTAAGGAAATGAAAAATCTGCAGTATAGATGG
CTCTGAATAAAATATCCACCAATGAAATTGCGA
>VvP24XY4-13#DNA/hAT-Tip100
TGGGGCGCTAAAATTTAGGGGCGCCATTTCGGCTGTAAGTGTGAGAAAAATATTAATAAT
ATTAATGTGTTAAATACCCAATTAATAAAAAAAATCCACATACCGATTTTTTCGTTCGTT
AAAAACTTACAGTTCTTAGCTATTTGGGTGCGCCCCTAGAGACTTCGAAGAGACGGGGCG
CGGACCTCAAAGGGGCGCGCCGTTGCCCAGCCGCCTCTGTGTGAATTCCGCCATAGGAGC
AACTTCAAAATGCGCCGCGTCCGCGCCATGTCTCAGCCCGAAGTCCGCGCCACGTCTCTT
CTGTGTGAATTGGGCCTTAGCACGCGAGTAGAACGCTGTTTCGACTTTTGTTGTCTCAAC
TTGCTTATTATTGCTAATTATAAAAGTGGTTTCATTACACAACAGCATTAGTCTTACTAT
TACGTTATTAGTGATAAGTGGAAGTTCATAAAATTTACTTCAGGATTTCATAATTTCTAA
AGGTAAGTACATCTATGATTAAACTGTTATTTAGTTGGATATACGACATAGGCGCACAAC
GACAAAAGCGCACAACAGAAGCCCGGTAGGTGGGGGCTGTTACACCTGCCCTCGGCTACC
TGCACTGATTCCGACGTTATACTGCCCACAAGTTACTAGACGCGGTGAAAAGGAGTGTTT
TTCGCAATTGCAGCTAGGCTCTAATACATGGAATCGATAGTGCTTGGCGGGAGATGCTGA
GTATTTATTTTATTGAATTGATGAACCAAATCAATATGGATCTTAGTTATTGGAAATCGA
AGTGGAATAATTTGCATAATAATTTCTTCTCGTAATCCGAGCCTCACAGATTTGTTGTAC
AAATTAGATACAGGCATTGTAAGTGTTNTGGTTGGGTTAAATTACATACGCTAGCTTTGA
TCGCTTGTGAAAATACTGTAGTTTAGTGGGTGTGGGACAGTACTTACAATCATTAATAAA
TAAATAATATTTTTTTTTTTTTTTTTTTTTTTTTTTTTTTTTTTTTTTTTTTTTTTTTTT
TTTTTTTTTTTTTTTTTTTTTTTTTTTTTTTTTTTTTTTTTTTTTTTTTTTTTTTTTTTT
TTTTTTTTTTTTTTTTTTTTTTTTTTTTTTTTTTTTTTTTTTTTTTTTTTTTTTTTTTTT
TTTTTTTTTTTTTTTTTTTTTTTTTTTGTTTAGTTGGTTTAATAAGTGCATTGCGCGACA
ATCACTCCACAACATCATTTTTTTGTTTGTGAACTTGGAACGTATTCCGTTTAAGCCTAT
AGAAATTGCCATTCTGTATACACGGTTTCTGTATTCGCAGCAAATTTACGGATNGTATCC
TCCGCGAATAAGCTTTGACTGTGTAGTAACACTAGACTTTCTTTATGTTCACAGGGTATG
GAAAATATTTTGTGTTGTGCATAAATATTTTTTTATATCGACTGAGAATAATTTATCTTA
GTTATGGTTTTAGCTTATTTAGAACAAGGATAAATATTTACTTTTTATATTATTTTATAG
TGTACATTGTTTGAGTTACGTGCGTGCCTCTTCCAAAATGTCTGACGGTCAAAGAAAACT
ATCTGGTTACCAGTACAAAAAAAGAAGGTTGGGAAAGGAAGCGGAAAGGCAGAATCAATC
TGGCGCGTTAAAAAAATATACTGTATTCAGGGTTTACCAAAACAAATCTTAGAATCCAAT
ATCAGGTCGGGATACAAAAGAAGTACAGAATCGTCAGAGAATAATAGCGAACAAATGAAC
GAAGTTTCTAAACCAACTGGAACTGACACCAACGTGAGACTCACAGAAGGCGTTCTAAAA
CTTTGTGGCCAAGAATTTTACGAGACGCCGTAAGAAGCTTTTTAGTAAGGCAAGGTCCAC
CTAAACTATTGCATAATTACAAATTTCCTTCCAATGACACAGATCGACGTTTTAGCGCAA
AATATTATGCACGAATTTTNAGCAACGGAGAGCAAATATTGCGAGATTAGCTACTGCGTT
TACTGCTTCTGTTGCAAAATTTTCGGCTGTTTAGTTAGTTCTCTCTCAAAGGAGGGTTTT
AAAAATTGGAAGCACCTCGACGAAACTTTAAAAGAGCATGAAATTTCGAAAAATCATATT
CAGGCAAACAAAGATTAAATTGTTGTAAAACTGTAGATGCTGCCACTCAAAGAGTTATTA
ATGCCGAAATAAATCATTGGAATGAGGTGCTTCTAAGAATCGTTGCAATTACCAAAATGC
TTGGTAAAAGTTGACTGGTTTTTCAAGGTACAAGCGACAAGTTGTTTGAGCATAATANCG
GTAATTTCTTAAAAATAGTTGAGTTACTGTCTGAATACGATCCCATTATGGAAGAGCACG
TCCGTTGAGTGCTCTAAAAAGTAGAGACTAAAGCTCAATATCTTGGGAAAAATATACAAA
CCGGGATAGTAGATCTGCTGCATCAAAGTGTAAAGTCTCATGTTATTAATGAAATAAAAA
AATTCAAATATTTTTCCATAATTTTAAACTGTACTCCTGACTTTAGTAAGATACAGCAAA
TTACTCTTGTAATCAGATATGTTTCAACCAATAAATTTAATCCTGATGTTGAAATTAAAA
TTAATGAAAGCTTTTAAGGCTTCTTACCAGTCGAAAGATCCACAGGAAAACAAATGTCTG
ACATTATAGTTGGAGAACTTAATGACTTGTGTTTAAATTTGCAGGATATCAGAGGACAGG
GACTGACAACGGGTCCAATATGAGGGGCAATAAAGCAGGAGTGCAATCTAGAATTAAACA
ATATAATTCGCGAGCATTCAATGTTCCGTGTAGTAGCCATTCTCTCAATCTTGTTATTAA
TGGCAAAAGCATCCTTGGAAGCCGCTAATTTCTTCAACATGGTCCAAAAAATATATTTAT
TCTTTTCGGCATCTACTTTTCGATGGGCAATACTTTTAAAGCATGTTCAGGGTTCAACTT
TGAAAACATGGAGTGACACTAGATGGGAGAGTAGGATAGAGAGGATAGAGGCATTAAACC
CTTTAAAATTTCATTTGGGAGATGTATACGACGCCTTGCTAAGCATTTACGAAAACCAAG
AAATTGATAATTTAATGATTTAGCCATTTTGGCAATTGAGTATGAAATTGCTGATGAAGT
AAATTTNAAGATGTAATAAAAAATTCGCAACCTGAAAGTAAGAAAAAAANTTTTTTGTGA
TTTTAGCGTATTTGATGTAATCTCGTTTTATTTTCAAAATAATGGCATTTAGATTGTTTG
TGTGATAATATCCATCTGTAATAGCATTTAAAAACGTAAAAATATGGTTAATTTGTGGCT
ATGTACAGATATTTCATAATTAATTTCTCTATTTTGTGCCGCTAGATCAAAATTCAATAA
GTTTATTTATGAATATATGATTTTATTAAAATTTAAAATTAAATATTTTATTCGATTAAA
AATTAATTATTTTTTTTAAAAAATATATAATTCTACATAATCTTAAGGGGCGGCAATTTG
TCTATTTGTCCGGGGCGGCAAAACCGCTAGAGCGGGCCCT
>VvP24XY4-605#DNA
TAAGCTGCGTATCGACTATGAGCGGCTGCCGCGCGAGCCATGTTCGAGCGCGCCAAACCG
GTTATTTGCCGCGCGAACCATTTCTGTTGACGAGCGCGGCAAACTATCCAGGCACTGTCT
TTTCGTGAAGCCACCGTGGACATTTCACGTGCGCGAATAGCCGCAACTTTCACTGTGATG
CGTCACACTGTATACTAGAAACCTAAACGAAAAGTGATTTGGTGGATATGGAAATTGTAT
TTTAATAGAATACAGTATGGCGAGAAACTCATGGAAGACATGAGATATGAAGCCATCGAG
GATACAATAAACAAATTTTACGAGANTGACAACGGTAGAGTTCCTAAAATCATTAATTGA
GCCAGTGCACTCAATTTCGGGAGGCGATTTCAGTTACTGATAAACGCTGTGACTTCAAGA
TTTCTAGCAATTGGAGACTCGTGTACTAGCCTGCANTACCTTTTTCGAGTGTCAAAACAA
TCATTTTTTTGAACAGTTCCAGATGTTTTTGACGCATTATGCGAAGCTCTGAAAGAATGG
TCAAAGATAAGGTAATAGCACCCATTTTATACTAATTTTTTTTATTGCTATTCAATTTTC
TGTTGCCATTCTTAACGAGAACTTACTCCTTACTTAGGTAAAATGTATTGTGTTGATCNT
GTCATTTGGCGATTCTATAGATTCGTTGATTGGAGTTTCAAGTGACGGTTGTGGTGGTGA
TGGAGGTGATACCATCNGAGTCTGATTAGGCTGCACATTTGCTATTACACAAAAAATTTT
GGCACCGTACAATTGTATTAAAAGGCGACAGTTTTCGTTATCCATGGCAACAAACTGTCG
CTGTGCCGCGCGAGCCAACTCGAACAAAGACACCCCGTCTTAACTGCGATTAAATACCGA
TAGACTGCAGGCTGACTCGACCCGCACACAACGCATCGGATCGTTTATACTGTGACATCA
CCGGAGCGCGCGCTAATAATCTGTTTTTAAAAGTAATTAATTTGTATTTTCCGTAAGGCT
AACGACGGCTTTTAATATAGTATTACATACAGTACCTACAAAAAGTACGACTTTTATTTA
ATAACTATAGTTAGCTGCATTCGTTTGTATTTTATTTATTTTTATTACCATCAAGCGATT
GTGAAAAAGTCGATAGTGTAAGAGCTAATTTGTGACAAAATATTTATTACTCTTGAATTT
ACAGTATATTTGTCCTAGGTGCCCGGATTCACCTGGATAAGAGTTGGGTCGGTCCAACGG
TCAAGTTGTTTCACTCATTCTGTGGTCGTACCTATACTGCTACATACGGTGTTACAGCCC
AGCTGCTGGGTACCTTCCTGAAAATAAATTTTCTGTAGATGCTAAAGCCACTAATTTGAA
ATGAAAATTTAATCATTGTTGCTTGCAGACTTACGTGCCTCTGCTAGTATANTCTAATTA
ATTTGTTACTCGAACTTTCTGTCACTTTAAAAATATCCATGAATACTGCAAAAACATGCT
TCATCACATTATCATCAATCAGCAGCTAACGATGCTAAGAACTTCTCGGAAAAAATACCG
GTCGCTGTAATGACGAATACTGCTCACCAGAAGGAAGTAGAAGACAATCGATAAATCGTG
TCATCTATAATATCTTCGATTATTTTCTGTGGTACACCGTACAAATGACTTGCCTTTAAG
AAGTAAAGAGCAACATCAGGGTGTTCTTGAATACCTGCTGAAACTAAGAATTGATTCAAG
TGTTCTGGTTTTGAAACAGCATATTGAAAAANTTAAGAAAAATGTCATGTATATCTCCCC
ACAGATTCAAAACGAAATCATTGCCCTGTGCGGCTTGGTCGTTAAAAATGAAATTGTGCA
GGCCGCAAAGAAGGCTTATGCTTATATTGTGTTGGCAGATGAGTCGTGTGATATAGCTGG
GAAAGAACAGCTTTCCATAAAAATCAGTTTTACTGACGAAGATAAAATACAATCCGCAAA
AAATCTCTCGGATTCGTAGAACTGATGGANTTAAATGACAAATTATAGCATCAGAAATCG
ACAGGTTTTTAGAAAACGAAGGACATGGGCCTGACAGGTGTGTTAGCCAAGGATATGAAG
GGTGTTCTACATTGGCGGGTGATATTGGTGGGGTTCAAAATTTTTTTAAAGAGAAATATA
AAAAAAGCCTTGTATTTTCATTGCGAAAGCCACAGACTTAACNTGGTTGTAAATAATTTA
AATCAAATTACAGAAATACGGAACACAATTAGAACCACAGAGTACATCATAAACTTTTTA
CAGAGAAAGTACGTGCCAAATATTTCAGCTTTATACGAGACCCGCTGGTCTCAAAAATAT
ACGTGTTTTGCTATTTTTAACGAGAATTTTGAAGACATTGTCAATGGACTTTCGAATGTT
TCTAGGGAAGGAAATGATGCGGCGAGGAAAGGTGCTTACCAGTTATAGTGCGCTGCTACT
AAGTCAGAATTCATTATATGCGTTGGATTGAATACTCAGGATTACTGGAACCTGTTGCCA
CTGCGTNANAATCAAAGACGATCGCAGCAACGCGGACGCGGAGAGCTAAAATATTTTAAA
CACATCTACCAGTACTGCAGCTGCCATTGGAACCGATTTGAAAGTCCGGCGCATTGTATC
TGTCCAACAACGTCGTCCCAATCACCCTGCTCAATCTCTATACGATTTTTGAAAGGAATC
TATTTTCATACCTTATTTAAATTCCTTGATAGCTTCTCTGGAGTAGTGTTTTAGGATTAT
ACATTGCGCTTTTACACGCTTTGTTTTAAATTTAACTCTAGTTATTTAGTAAATAATCAA
TTATAGTAAGTATTTAGTTTTAGATCAATTTACATGTATCACAGNAAATCACGTCAGTTT
GAAAAATAATCTGTTTATCTAATAAGCGCTGAAATTATCACTTTATTTGCAAAGAATTTC
ATATATAGCCAGCAGCCGAGAAAGCCCTTTCTGCCTCCTCATTCGTTGGTTTGATTGAAA
TGATCATAAATAAAAAACTTTTTGAAAAACTTAACAACTTTCTGCACTTTTTTGAGATCA
TCATATCTGGGAATCACCTCAGTATGTGGAATATCCAGTGCTACGATCACGCTTTGTGCT
TCAATTGTGGCGTCCAGGTCTTTGTGGTCTACGTCCGAGTGAAAGTTTTTTCTATGCTCT
CAATTTCTTTCAGTGGTTTTTTTTTGGGGGGAGGGGTATAAAACATCGACAACTGCCAAT
TGTGTGCTGTGTGAAAAGTACAATTGCAGGTACGAAGGCAGAACGTTTTCCATGACGCTT
GTTCCATTAGATTTTTCGCCGATAACAGCAGTTTCAACAGCAACACCAAAGCCTGTCAGT
CGTTCCTTGACCAAACTGATGCAATGCTCCGTGGTGCACGAACCCTGTATTCTAAGCAAG
CTGATATTAAAATGTGTTTCTTTGCGGTGAACATAACCCCGGGTCCACACGCTTGGCACT
TGCCGNAAACTCCAAACCTCTACAAACGCTTGGTTAATTGTGGGGAGCCGAACATCGACA
NCCACACGCTTGCGAGTGCGCTTGTATGTTTTGGAGAAGCAAGCGTGACGGACGTCGATG
TTGTGTCGGCCATAACTTTTNGCNTAACCTGTNTTTATCATAAAAATTTAAACGAAAATG
AAAATATAACGAGAAAGACGGCGAAGAAGATGGTGGATGTTAAAAATCCATAGAAACCGT
TCCAGGTAATTTTTAATTTCATTCATGTAACTATGNTTANTATGTAGTTTCATGTATGTA
TTTCATTTAATATAATTAGGGGCCTATATGAAATTATTGTTTTATAATTGAAATTGTATA
ATAATTATTGTTTTAACGGTATTATAATGTCTATATCAATTATTTTT
>VvP24XY4-2256#Unknown
AAACACATTTCATCCACCACACATGCACATTTTAGCTAAAACAAAGCAAAACACACACAC
AAAAATNCAATTACGAAATTCAAACTCGCCGCTCACGACACTNCCGATAGAGCACCGCCG
GGAAAACAGCTGAACAGCAGAAGCGCACACGCAAAATAAAGTTTGACAATGTCGTGCGTN
GAAAACTGTGCCTGCTAGTCAAGTTCATAAGAGCCAACTGTACCAAATGTGTAANTATGT
ACAATAGTGNAAACAACATGCTGGTTGAGGNCGCAGGCGACCAACGACCACACCTCAAAA
CGGAAATGTAAAATGTAAGTTACAATATGAATCCTATCCTATTACACCTATGTAAACAAA
ACGTTCTGCACGATAATTCAAAACTAAAACTGATATGTAAATATAAGTCATATTATGCTT
CCTATATAAGAATAATTTCGTAAATGTAAAAATCATTATGTTCAAATGTCAANAACAAAT
CACATATTACAGAAAACATTGTACGCTGAAGATACCTCGACGAGAGGCGAAACGCGTCCG
NNAAATAAAAATAATATCCAACAGTTGTATTGGCGTANTTATTAAATAATAATTATTAAT
TTAACAAGCAACTGCGGAAGAAATGGCCTAC
>VvP24XY4-503#LINE/Penelope
GCACAAGGACATGGATTCGATTTCGAANCAACTAGGGTGCTGGCGCATGCGAGAGGCTTC
TGGGACAGCGTCATTACAGAAGCGTTTGAAATTCGCCTCGCGTCCGATCTNGTTAACCGG
GATTGTGGTTTCCAGCTAAGTGATGCGTGGATACCTGTTATTGAGGCTGCTCGTCANCAA
CGCTCTGCTTTTTGTGTTCCGCGGGCGTCTAATGACGTCTGAGATGCTGCTAGGCAACGT
AACAACGTCTGTCGTTGCCATGCCAGTTTNCAAACAACGCGCTCAAGGCTGACGACTGCA
CCTGAAGATGGCGACGGAGATTTATGTCGCCGAAATATTGTGCATCAATAACGATATTAC
TCGGTTTGTTTCCCGAGAAACGTTTATAAATAAANAATACCGAGAAAAAATGAATTCATT
TTTTTTTTTTTTTTTTTTTTTTTTTTTTTTTTTTTTTTTTTTTTTTTTTTTTTTTTTTT
>VvP24XY4-317#LINE/Jockey
TTTGAGAAGAAATCAGTAAGTGTGGCTGCCTTTTTGGATCTGTCAGCNGCCTATGACACT
GTTTGGCGAGAAGGACTTCTTCTGAAATTTCTAAGTGCTATCCCGTGTCGAAAAATCACN
GAACTANTTAACAACATGCTGAGCAATCGCAGATACTTCCAGGTNCACTCNGANAACGAC
AGAAGCAGAATATTTATACTNAATAATGGNCTGCCTCAAGGNTCGGTNCTNGCACCNNTN
CTTTTTAATTTNTATATTTCTGACATTCCTCAAACAGAATCCAGACAGTTCTCTTATGCC
GACGATCTGGCAGTAGTACAACAATCTGATAACGTTCAGCAAATTGAAAATAGTTTAACA
GCAGACCTCAAAACCCATACGCATTCTTCTCTAAGTGGAGACTGAAACCNAATCTGACGA
AGACAGAGTCTTGTTGCTTCCACCTTTCAAACCAGCTTGCCTACGTCAGAATAAGACCAA
CCNTCGGACCCCTTGGAAGAGTAGAACACAAAGACCGCCCCAAATATCTGGGAGTTACCT
TGGATCGAGCCCTCACTTTTCGATCGACATTTATCTAACACTGCAGAGAAAGTGAAGACT
CGTGTGAACCTTGCAAAGAAACTGGCTGGTACGTCATGGGGTGCAGGCGCCCACGTCCTT
CGAGGAGCAGTCCTTGGCCTGGCATNCTCCGCAGCAGAATACTGTTGCTCTACCTGGCTT
GGTAGCGCTCGTACTGTCAAAGTTGACACCCAGCTCAACGCCGCTATGAGAACAGTGAGT
GGTGTCATTAGGTCTACCCCAGTATCCTGGCTGCCNGTACTTTCCAACGTTCCTCCACCA
CATTTGAGGAGAAAATCGATATTGCTTAGAGAATTGGAAGGAGTGGAGGAAAACAACATG
ATTCCTCTGCATAGCGACCTTCTTCANCTGCCTCGCACACGACTAAAATCGAGGAGACCT
GCCTACATGGAAGCAGCCAANCTCAGAAATAACAACTTTAACTTGTATGAAGAGTGGAGA
AAGGAGTGGGAAGCCAACAGCCCACACAACTGTGGGCTTATAAAAGATCCGACGACCTGT
GTTCCAGGGTTCGACCNGCCTAGGCGNCTTTGGTGCCAGTTNAACAGATTTCGCACAGGA
CACGGAGTGTGCAACGCAACCGCACATAAGTGGGGTCTCCGTGAAGATGCGCTGTGTGAC
TGTGGAGGTATCCAAACCGCTGACCACATTGTGATGGACTGTCCAGCAAGAAGACTATCT
GGAGGCCTNCTCACACTGCATCAAGCTGGACCGGCCGCCAGAAGATGGCTTGAATCCCTA
NATATAGTTATCTGATTGACATGTCTTTTGTTTTACTTGGCATACGATAATAATAA
>VvP24XY4-162#Unknown
GTACCGGATTGAAAGATTCTCGCGTNTCTCAACGCAATCGCAATGAAATGTCAAGCGTCA
CTTCGCACTTGACGTGTTTGTTTTGTTTGAGGTTCCTTTCGATTCACTCAATATTTTTTG
TTAGTAAAGAATGAGATTATNACATATTTTAATTTAAATACAGGCCGTAAAGATTT
>VvP24XY4-1228#RC/Helitron
AGAGTTATCGGGAGTGCCTTCTTATAAATTAAGATTAAAAGTTGGGGTTCCCATACTACC
GACGCGCAACTCCGATGTATCGCGACTNTGCAACGGCACACGCCTACAAATAACACANTT
GGGGCGCAACGTAATAAAAGCTGCGATCGTGACTGGAATGGCAAAAGGTGACGATGTATT
GATTNCTCGAATCCCAATAATTCCGACAGACCTACCATTCCAGTTTAAAAGNCTACAGTT
CCCACTAAAATTAGCCTTTGCGATGACTATCAATAAAGCCCAGGGACAGACACTGAAAGT
AGCAGGGTACACTTAGAAAGACGTGTTTTTCCCATGGCAGTTATATGTAGCTAGCTCACG
GGTTTCCAACCCCCAAAGGCTATATATCTTAGCAAAGGACAGCGAAACCAAAAACGTTGT
GTACAAAACGGTATTGACATAAGATGTCCCCAGAAAGTGACATAATTTTAAACCACAAAC
AAAAATCTGCCGGAGGAACTGTGGTAGGTAGTCT
>VvP24XY4-84#LTR/Gypsy
AATTGGCGACCCTTTAAGCCAGGATTAGGCAATGTGTCGCATTGCTTACGAGCTGGAATA
ANTTCATNGGAAGCAGACGACGCGAGGAAAACATCGACGGCTGGTAGCAGGTATTTGAAG
AAAGAAGAAATAACGGCGCAGATGTGGCAAGTACAAAAGAAATTTAATTTTCTTGGAAGA
ATTTCAGCGTAATCAAAGTAGCAGTAATTACAGAAAAGACTATCGAAAATTAACGTAGTA
ACTTTCGCGGAACAATNTCGTTACTTGATCGAAAAAAAGAAGTGGCGTAAATATCAGCGA
ACGAACGGTTGAATTAAGCAGAACTGTTTGAAAACGAACGANAAAGTAAAAGTTTAAAAT
CTGTAAAATTGTCGTAAGAATAATTTTGGTANGTAAGAAACTGTTTAAGCTAAATTTANA
TGCTGTGAAAGCCTTAGTAAAGTAATAAAGAAAGTCATTAAATACAGTGGGGAAGGTTTT
TTTTAATTAAGTAAGCAAATATAAAGCAACTNTGTATATGCATGTATGCNAGCCATTGTA
ACTTTCGATGTTGTAACATGTTGTTTGTATTGTGTGTTGNAAAATTTATTTTACAGGAGT
GCAGCTGTTTTTTTGGCACAGTAAGTAATTCTGGAAAGGGTTTCTGTACCCGTTTGAGAG
TCTTGCTTCGTTGTAAAACGGCGTTGTGNAATTGTGAAGTGATTTTGTATGTGTAATTTT
GTCGTGTGANTTGGCGGAATAATTTTAATAGCAGACTTACCGTGTTACTGTGTTTTATGT
NAATTTGTAATTAACATGGAGGCAATTAGTGGGAAATTAGTCAGCCGCGGTGCTGGATTA
AATCTTAAAGAAGGGGAGAATGATAATAATGCTAATTTCAACAATGAAGATTCCGGNTTC
GGTGAGCACTCGACTGTAAGGGAGGGAAATGGAGTTAGCTTGCATAGTGTAGCAGAAGTT
AGTAGCGNTANTATCTCTGACGGCGTGGGGGTAAGCGGAGTTAAACGTTCGACCAGCGGT
GATATTGGTGTAGATGTTAGAAGTAGCGATATNTGTGANATCGAGTCAGAGAATTTCATG
ATAAATGCACGTCAACACCAGTACCGGTCGATCAAGTTAANATACGAGAAAAAGAGAGGG
GTANTGAANCAATTGGTGCCCAGAAACAGAAANGTGGCGAAATATCGATGCTAATTGCTT
TAATGGAGCGAATGGAAAGGAAAATTGAATTAAGCCGAAGAATNGCAGAAAAAATGGAAA
GAAAAATTGAACCGAGACGAAGTGCGAATGATAGGCAGGATATGTTGTTGAAAATGGATG
AATGCATTCGGCAATCGNAAGANAAGTGTGACAAGAAGATAGAAAGTGTGGGCGAATATT
AAAAGAGGATATCGACGCGAGAATGGAGAAGGAAATGACGATGATGTATGATTATGNNGA
AAAGCATGAGGAGGCTACCAAACAGAATGTAGNATATTTAGTGCAACAGAGGGTNGAGGA
GGAAGTGAAGAAAAGTAGTAATATAATACAAGAAGAGCAAATGGCCGTGCGGGAAGAAAA
TAAAATAATTTATGAAAATCAAAGGGAATGTGCTAAAGGGATTGAAGAGTTGAAAGAGAA
GGCCGAAACCAATTCCAAAAGAATTTATCGATTAGGAGAGAGACTNATGGTTATGGACAA
GGAGGCGAAAGGAGTGACATNCAAGGTGGCGGAAGTGGNTGACCAGGTCGACGTCAGTCA
AAGAAGANGTGAGGGAAGAGACGTGAAACANCTAACTNAGAGANTCGGGGAAGNAGAACG
GCGANGTNTGACTGCTATGGGNAACGGTGNTATCCTCGCGAATCATTTTAAGTTGCCGGA
AGTAAAATTTGAACCGAAAAAGCGTGCATCCGGTAGAATTCGTTAGAGCTTATAAGAATG
GATTACCTTGCGAGTAGTCCGATNTGGACAAAATAAGATATGTTAAAAANATGCTACGAG
GGGATGCTTTTGCATGGAGCTGCGGGAGTGCCGAGGAGTGTAATAACTNCGAGGAATTTT
TNAGATTATTTTTGAACAAATATTGGTCACAGAGGAAACAAAGAAGAGTGAGAAGGGATT
TTTGGAATTGTCGTTATTATAGTCGGCGTGATGGCAGTATGAAATACTTTTGTGAAGCAG
TTATGAAGGAATTACGTTACCTGGACCAAGAAATAGATGATGACGAAAAGATAGAAGTAT
TGTTGCAAAAGTTGCCCAGACCTGTNCAAGAGAAGCTNGTAATAAATCAATGGAATAGTG
TAGAAGANTTTCTCGAAGCAGTTGAAAGATTAGATCGTTGGAGTAGTACGAACGAACATG
GGCCGAGGGANGATAGGAGGAATGATTTTCGAAATTATAACAGGTCGAACCAGATGCCGT
CGCGGGANAATTTTGCAAGAGACAGAGGCCGTATGAACGGATATAACNGAGGGGANCAGT
NCAACAGGAATTCGGGTGGAAATAGGAGAAGGGAATATNAAGACAGACGNCATGACAATC
AGTGGTCGCATCGCAACAATGGCCGGGCAGNAAGAAGGGANGAAGNAAGGCANCATGATT
CNGAANGAATGATGGGAAACTCGGTGCCGCAACTGGGGCGGTCCGNNCAGTAGCGGAAGA
AGTCGAAACAGGACCGAAGAATCGAGAGAACATGACCAACCTGGACGACGACAATAACNA
TNGAGTAGAACTGAGANCATACGGGAGGAAACAACTGAATGTGATATACAAANTGTGAAC
NACAANANCGGAACGCATAATCATGAGAGAACAATNGAAAAAGAGGATGTCGAGTTTTTG
ACGAGGAGGAACCGCTAAAATGGTGGGAATGTTTCAAGTTNTTAAATGAAGAGGAGCCGC
AGAACATTGCAAGAATGTGCGAATATAATTGGCGCGAAGAAGAGGTNCGAGAATTGGCTA
GAATCGACGTGGGAAATCACGATAATAAAGAGAANTGTGAGGAGAGTATAAGGAAATACA
CTGCAGNGGAAGAAATGTTACCAAACGAGCTTATATCGGAAAGAGTGGANGAAGATATGT
ATGAAACTACGTCAGTGGATAGCGATAGTATTGGATGACAATGAAGAAGAGGGAGTGAGA
AATTATACAGCGACGAAGATNATAGTAGCGAAGANGAAGAAGATAGTGAAGGAAGAAGAA
AATGGAATATTAAACAATGATGAAGNAGAAGAAGTGAGATTTTTCCTNGTGAGGAAATAC
GCCGTTAACGATGAAGAAGAAAGCGNAATGCCAGAGGGGGCAAATGTTCAAGTTTCGGAA
GAANGTGGACATGATATGAGCTTAGTTGTGGGAAACAGTGAATCAATGTGGTGANTAATT
TGTCTGNTCGAACAGAAGAAGAAAGAGATTNGTAGGAAATAACGGCAGATGGAACACGGA
AGACGATAGCCAATGTAGTAGCGGAAAANTAGATTTACAACAGTTACGCCTAAAAGATGG
AAGTAAANTGGAATTGTTGAAGTGGTCTCNGGAAGAANTTGAAAAGGACTTATTGCAAGN
AGAATTTTTGAAGGAGGAAGAAGAGGAAGTGAGGCATCCGGTATTTGCGGTGAAANTNTT
TGGNTTGAACGGCGAAGCGTTAGCGGATACTGGNAGTGAGTTAACGGCCATATCACATAA
GTTATATGCCCGTATAGTGAAAGACAATAAAATTACCGAAATGCCGGTGCGTAAAGTNCA
AGTNATTGGTGGCGACCGGAAAGCTGAGCAGGAGGGTGAAGGTTCAGATATTATTGGAGT
TGGAAATAGATGGAGTCGCANTGGAGCACGCNTGCTTGGTNGTACCCGANCTCAGTATTA
ACTGTATTTTGGGAATGGATTGGCTTAGCAAATTTAGAGCTTTAATTGACTGCTACAAAG
GAGAAATGGAAGTNTGGAAGAACGACGAGAATCGTAAAGTTAAGTTTGGTAGCGGATCGA
CAACGCAAGAATGTAGAGGGAGTGTAAAAATACGAGCGGTGTATGAAGTANTAACGGAAG
CAGANGANGTGAGATAGAGGATGGGGAAAGGAGGAAGAAACAGAAGCGGTGTGGAATCAA
TNATATAATGGATATTGATGAGCTAAGNGGAGTAACCGGGGAACAAAAGGAAGATTTAAA
AGGAATTTTGAGGCGATATGAGGGTGTGTTTTCAGACTGTCCCGGAATAGTAAAAGGNNT
TACGAATGTCATCATTGAAGATAAAGCCTCATACNCCGTTTTTCGTGAAGCCNTACCCGG
TACCGTTGGCGAAGAAGAAAGCCGTGGAGCAGGAAATTNATAAAATGATTCGNTGGGGCG
TNATCGAACGGAGGAGTAGCCAGTACAATAATCCTCGATTGTAGTTGGNAAGAAAGATGG
ATCAGTNAGATTAGTNTTAGACGCNCGGACCTTAAACAAAATCGTGACGGAGAAACCGAT
CGCCCAGAAAACCTCGANGAAATATTACGAAANTTTACGGTGTGAAGTATATGACGNGTT
TGGACTTGACCGCCGGATATTGGCAGGTTCCATTAGCNAAGAATCGAGGAAGTACACCGC
NTTTTTGTNTGGAGGAAGATGTTACCAATACAGAGTGGTTCCGTTTGGACTNAATATTTC
AGTCTCCGTGTTTATNAGAGCCCTGGACCGAGTNTTGGGAGANNGTTTGCTGAGCAAGTT
ATCCGTTTATGTTGATGACATATTGATCAGCACNCGCACTTGGGAAGAACATTGTGAAAT
TCTAGAAGANGTGTTAGCAGCCTTACGAAGAGGGGGCATGACACTGAAATTGNCAAAATG
TGAGTTTGTGAAGAAAGGGATAAAATTCTTGGGACATGNAATAGATTCAGNTGGAATACG
ACCGGATCCAGAGAAAATAAAAGCNATCGCNGAATTTCCGGTNCCAAGTAACAAGAAGCA
GTTGAAGTCATTCTTCGGNTTGTGCGGTTTTTACAGGAAATTTGTGGCAGATCAATCGTT
CAACGACCCGCACTTAATAGAACTAAGGAAGAAGAATGCAACTTGGTTATGGACGGAGCA
GTGTCAGCAAGCCTTCGAGAAGTTAAAGAANGAGTTAANGAATAGTAAAATATTGTATCA
CCCGGATNTGAGNTTACCATTTTGCATGGGAACTGATAGCTCTGACTATGGGTTAGGCGT
TCATTTATTTCAACTAGTGGACGTTAACGGGAAAGAAGAGAGCCGAACAATTGCATTTGC
TAGCCGAGTGCTNAATAAGCACGAANGATCCTATGGAATAACTGAGAAAGAAGCCTTGGC
TATTGTGTGGGGATTCGGAAGATTCAAATNCTATNTATGGGGGCATNAAACAATAGTGTT
TACTGACCACAAGGCCTTGACATTTTTGCGNGAATGCAAACTTATGAACAGCCGTTTGAC
GCGATGGGTTCTATTTTTGCAACAATTCGATTTTGATATAAGATACATTAAGGGTAGTGA
CAACAAAGTGTCCGACGCACTGTCACGACTGCCGTTGGGCACGAGCAACGTGGATGAGAG
TATCGGACCGGGAAAGGCAATTAAAATGTTTTACATGAAAGGAGTAACNCATGAAAGAAG
TATCAGGGAGATTTGCAAGGATATGAGAAGGAGGCAAAATGAAGACGAATGTTTGAAGTT
GGTAAAGCAAAACCTGGGAGATCCAACGAATACGAAGTTGCCTAAGTATTATAAGGTTTA
CGATGGAATCCTATTTAGGAGAACGGATGAGTTTTCGGACGATTGGAAGATATGTTGGCC
GACCAAGTATGTTGACGTAATNATAGACTATGTNCACTTAAGTTATGGTCACTATGGAGC
GGCTAAATGCACTCGNAAGCTAAGAGAAGTAGTGCTGTTTGACAACATGAAGAGGAGAGT
GGCACAAAGGATAGCCAGCTGTGATCGTTGTCAAAGGACGAAAGTNTCGACGGTAGCTAC
AAAAGGGTTGATGCAAAGTATATTGCCTGAAAANGTATTGGANTTGGTAGCNGTGGATTT
GTACGGNCCNTTACCAAAGTCAAAGGGTGGATTTGCCTATATTTTTGTAACGTTNGATGT
GTTTTCGAAATTTGTAAGGTTTTATGCAATCAGAAAGGCCACTGGCAAAGCATTAGTGGA
CAGANTAGAAAAGGATTATTTTAAGAANGTGGGATACCCGAAGGCGATACTATCGGATAA
CGGGAGCCAATTTACCTCTCGAAAATGGGCACAATGCATGGAAACGAACGGAATAAAGCA
CGTAAGGATATCGGCGTATCATCCGGCAAGTAACCCAGCGGAANGGGTTATGAGAGAGAT
TGGTCGGTTGTTCAGAACGTACTGCAGCAATAAGCATACTACTTGGGTAGAATATGTAGC
NGATTTTGAAGATGTAATAAACAGCGTGCCCAGTGAAAGTACGGGTTACANTCCATATTT
TATAATGTATAATAAGGAAGCTCCTAACTTGGTACGCGAAATAGTGAAATTTCCAGTAAG
TCAAGTGAGATCCNAAGAAGATATATTCAGTCAGGTAAAGGAAAGAATGAAGAAAAGATC
GGAAGAGAGGAGAAANAGGCACGACCGAAGATATAAACCTGTCGAATTTAATTTGGGAGA
TTTGGTACTGGTGAAGACNCAGGAGAGGTCATGCGAANTAAATGCGGAGATAAAGAAATT
CTTTGACGTGTACCACGGACCNTTTAAGGTAGAAGGGAAGCCGCATAGGAACGCGTACTG
GCTAGTGTATCCTAAGTCNGGTAAGAAATTTGGGTTAAGAAACGTAACNGACTTGAAGNT
GTACAAGGTCAGAGGAGATAAGTGACATAATGTGTTCTTGTGAAATTTGGTGGTNTTGTA
TAACGTTGACTGGTAAAGATGCAGACTGANAGAGACAGTGAGTGATAATTGTTATAAATA
AGGACAGAATTGTGGAAAATGTATATAAAGACAATGATTTGTGAAAAAGGTTGGACTTTA
TAACAAGCCAACCAATTTTGTTAAAATATGCTTGTTTGTTATAAAGTGGGGGCATATGTG
AGGTCCCACTCACAAAATCATTGTTATAATAATTGTAAAATAAAATAGGTTAAACAGACT
TCACAGCATAAGTAGTTTGTNTAGACATNTGGGTAATTTTAAGTTTGTTTTATAATTTAA
TTTTTTGTAGTTGGTACTACTGTTTGGTTGGCGGAGTGGGAGCGGAGTTGTCAAGATGGC
GAGAGAGGACTAAGAGAGAATGTATGGATAGGAGTGTGTTGGCAGTGTATTGTAGCAGCG
AGTGTTTGAAGTATAAAATAAAGTTTGGCAAATGAATGAGTGTAATGATTGAATTATTTG
ACGATAATACCCGTTGCGCTAAAATGTATAACTTGTAAAGT
>VvP24XY4-1293#Unknown
TAGGCTGAAAAGGGTCCCCGTGACCCTCCAGCAGCCCGCCTCCCAGCCTTCAGCTGGGAG
GAATGAAATGTAA
>VvP24XY4-224#DNA/Zator
TTAGGGGGCGTCCATAAATTACGTGAGGTGAAATAGGGGGGGGGGGGGGTCCGGCGAAAT
CTCACCAAGGGGGGGGGGGGGTCGACGGAAATCTCACGTCATTTTTAAAATTTTGAAGGA
CAGTAGAGCTAAAAAAAAAAAGGTCTNCAATTGACGCCAAAGTCGATTTAGGGGGGTATT
TCGTCAGAAAAGTNAGGGTGNGACCTTAAAAAAAAGGTCAAAATTTCNAGGGCGATTTCT
AGGGGGGTCTCGGACCGGATCTCACCGNAGGGGGGGGGGGGGGGGGGGGTCCGGCCAGAT
CTCACGAAATCTCACCAAGGGGGGGGGGGGGGGTCCGGAAAAACACCTCACGTAATTAAT
GGACGCCCCT
>VvP24XY4-441#DNA/hAT-Tip100
TGCTGGAAAACAGCTCGGAATTTGAGAAAGAGTACCGGGGTTATTCGTCTGCTCTGATAA
CAGCTAGAGAAATTGCTTCTCAGACTGGGACATATCCTNTTATTAAGCCAGTCAGATCCC
GAAGAAAGTAGAGATTTTTTAGTACGAGGCCGTAGATGAGATAGCAACAGATCCAGAAGA
ATTGTTTACAATGAACGTGTTTTAGCATATGATCGATACAATTGAGAACGCGTTGGTCAC
TCAATTTNCACAACTATCCAAATTTAATGATACAGTGTCGTTCTTACACATTATCAAAAC
AATTCCTGAAAAGTCAGAATTGGAATAATCCTGTGCAGATTTAGAAATAAGTTTAACTGA
TGGAGAAAAATGTGACATATCTGGTTGTGAATTGGTTGAGGAACTTTCTAACTGAAACTA
TTGTTGATGGGGCTTGAATCAGCAGAACCAATAAAAGTTCAACTTATGAAACAAAATGGT
TGGCAGGATATATTTCCGAATGTGTGGACAGCACTTCGAATTTTGCTAACCATACCTGTA
ACTGTCGCTAAAGGAGAACGAAGTTTCAGTAAATTAAAACTTATTTACGGTAAACTCAGA
CTCNAGATAGACTNTCAGATCTTGCAATTTTATCTATAGAAAAATAATATTGCCAAAGGG
CAAAAGCGAGGAAGNTGGCAATCTAGGCCTTTTAGTTATGATTTTATTTCCTCATTTGTT
TGTTTTAAANATTTTTATTAAAAACTATGTAAATTTGACGTACACGTGATGTGAGCATTG
TGTACGCCATAGTAGCNTAAATAAACCTTTTCAAACATATAGTGTTCCTTTTTACTGCTG
TTGTTTCTCATTCATACCACTGCTATCCTATACTAATCTTTCTGAGGTTTGAGTTATTAT
TAATATATAAAGACTGTCTTCTGAACTCGGCTTTGCTCGATTGGAATTCATATACGCATT
CGTATTCGAATCCCACGGGAACTACTTTTTCGATCNGGATAAAAGTAGATAGCCAATACA
TTATTCCAAATTTTATCCTAAGCTATCCAGCCGTTTCGACGTGAAACAGTAGCAAATATC
CAAGAAAACAAACTTTTTACATTTATAATAATTTTAGTAGGGTGTAAAAAATGTATGTTT
TATCTTCAGTCTGTCTGTATGGACACCTTAATCGCGAATAAGCGATTGCACATTTGAGGC
GCCACAATGAGATCTCGCACCACCTGAAAAACTTGCTAGGGCCGCCTCT
>VvP24XY4-101#Unknown
TCAAATAAAAACAAAATTCACCAAAACAGTTGTTCGTAGACGGAATTTATTTATAAAATT
ATTGTTCAACAACTGCGGAAGATGGCCTACAACCAGATTAA
>VvP24XY4-1218#Unknown
GAGCCAAAACATTATGACCACTGCCCACCGCGAGACTGAATGCCGTCTGGTGACGTTGCG
GGTACGTCATGCGGTAAGGAAAGTATATAAGCGGAGCAGAGACGCATGGGGAGTCATTCT
AGCGACGATACGTGTGGCAAATGGGGAAATCCACTGACATAAGTGA
>VvP24XY4-647#DNA
CTTGGAGACCATCAGACATGTTAAGAACGGATTTCGATCTCCTNCATATATGTTGAAGGG
TACACAGCGTATATGTCTGTGGTACAGTCGTTTCTCCAAATGCGCCCTAGTTTTTGAGAT
ATTCGCATGCAAANAAACAAAAAATTCTAAATGTTANTATATAGTAAATTATTGCCNCAT
NTTATCAAATGGCAGCGTGGTCTATGCGGTAGGGTGTCGGCTTCGTAATTTTCCGACCCG
GGTTCAAATCCCCGCAGNATCAAATATTTTTATTTATTTTTATCTTCAGAAATTGTCGAG
CNTGACTTTTTTATTTTGTTNAAACTTCATTTAAGTGAAATAATATTTAAAACAAATCAC
ATTACCTACAATACAGCGTCATTTTTTTTCCTGAAATTCTTTTTTTCGAAATGAAGTCTT
CACGGGTGTACCGNCGGATTGTGTTTTCGCAACACAATCCGGCGGTACACCCGTGAGNAC
TTCATTGCAANCATACGTCTCCATTCTTACATTATTTTTTTCGCTTTTTGTTAATAAGTT
TATTNTTTTGGTGCGTTTTCGATTGAATTTTCTATACTGTATATCGTCAAGAAGTATTTT
AAACGAAATACGTAGCATCGAGAAGATAGNTTTTTCTTTCTTTCTTCTACGATCGATATG
TTTAATTCCGGAAGCGGTNGCGTGTAAATGGTTGAAAATAAAATAATATATCCGTGACGA
AAAATGGAGCTCGACAAGGAAATGGAAGAACAAGTGACAAACGCTTATAAACATTGCAAA
ATNCTTGTGTCAGATTCCAGTTTACTAGCAGATTCGCCTCCTGACCAAATTTCANTGGCT
ATNGGCGAGGCATATTAGGAAGCCATTGTTGATATATTGGCCGAAATTGCGTTTGTTGTA
TCTGTTANAAGTAATGTGATTTGTTTTAAATTTTATTTCGCGCAATAAAAGTATGTAAAT
GAAGTTAACAAAATAAAAAGTCATGCTCGACAATTTCTGAAGATAAAAATATCTGATACT
GCGGGGATTTGAACCCGGGTCGGAAAATTANGAAGCCGACACCTTACCGCATAGACCACG
CTGCCATTTGGTAATTNGGGGCAATA
>VvP24XY4-490#DNA/hAT-Ac
AGACTTGCGCATAATAGTTCGCGAAGGGGAGCGCTCAGTTTAGTTCGCAGCTCCCTCGCG
AACTAGTTCGCTCTTTTAGTTCGTTAGTTCGCGTCTCGAATTCAGAGAAACAGATCGTTC
GCTCGCCTTGCTACCGCTACTGCACGCGCTATTTTGTTTGTTATGTCAGTTTTATTAGGA
CATAATCATTTTTTGTCGTTTCTAAATGGAATTTAATATGACCTTCTTAACAAAAGTTAT
TGCTTAATAATAGCCCTTTCAAATTACATTAGCATGAACAGTTGGCGCCGATAAACCAAA
GTGCTCATTGTCCTTTACACAAATGGGTAAATTGAATAATTGTGCTGTTTTTACTATTTA
CTTTACATGCATTCGTAGAATATTAATTTTTTAAATGGATTTGTTTATTAGTTCATGGAA
GAAACATTACTTATAAAAGGCGCTAATGATCCCGCCGTCGACGCGCCCTTAAACCCCAAC
AACAACGCAACATTACTTATAAAATATTATAAACGCGTTTATTTTGATGAATTAAAATAC
CCGTTTATAAGTAATCGGCTTTTTTATNTAAATAAAGTTTTGGAAATCATGGACAAAATA
TAATTCTACTATTGGCTACAAGTTAAGTACTATATGACAGAAACAGTATTACCTATATTA
TTAAGAAAAGTAACATTAATACTTCCAATGTGATACCTAATAATTAGACATATAAAAATA
ACAGTGACCCTTGAATGAGAAAGTGGTAGCAATAACGAAAGTGCGTAAATTTCCAGTGAA
TTGGAAGTCATTGAGCTATTATTTTATTAGTGAAGGGGAGGATAATCCAACACACATTCA
CAATTTTTTGGCGACGAATGAAACTGATGAAGACACAAAAGTTAAAATCTTTTTGAATTT
CGCAAGTCATTTCTTTACATCACTTTCACAAAGCTGTTAACCAACAGACTGAGATAAGTA
TTATATTATGTCAGCTTTAAAATCAGCGCTAGAAAAATGTAAAAGATACTGTTTCTTTGG
TTAAGAAAACAAGAAAAAGCCTTTAGAAACCAAATTCTCCACAGAAAGTGATAATATAAA
AAAATAATGCTCTAGTATTCGTTGATAAATGTCTGGAGTATCTTAGTAAATAGTTAGATT
TTAATGAAAGCAATTGGCTATACAAAATCCAAAAATTAAATTCAAATCACAGGGTTTCAT
TTGATGACTGTGAGACTATATTAGAGGTTATAAATTTGCGAGAAAAAATGAATATCAAAG
TGAACGAACTTTACTCTGAAATAACAATATTATACGAAATCCAGGTAAAAGTAAGAGAAG
TATTTCATGAATAAAAAATGAGCTTTTTCTCGAAATTAATTTGACAACTGAAAGCGATAA
AGCATATGACAATTTTACTGTAGACAAAAAAGAATTAAAGATGNAAGAAGTGCAAAAAAT
ATAGCTTAAAAAATGAAATAGTAAAAACATACCTTTTATCATTTTCTACTCTTTCGTAAA
ATATTATATTTTTGAAGTGTANCATATTTTTATAGGTTATTCTTTTAAAAAAATTCCTAC
CATCAACCGAAAAAATATTGGAAACCCTAGCGGCGAATGGTGCGGACATAGTTCGCGAAC
GGTAGCGCTCAATTTAGTTCGCGAACGGTACCGCTCAGTTTAGTTCGCGACCGGGAGCGC
TCTGCTTAGTTCGCGAACTAGGTCGCTCCAAGACAGCTCGTTCGCTCGCTTTGCTAGCGC
TACTGCACGCGCTCTCTTGTTTGTTATGGTAGTTGTGGTTATCGATGGTTGTCTTTTAAT
TGTTAATGGGATCAAAGTGTGTTTTGTTTTCACATTCCACGTTAAATTTCCGTTTGTGAC
TTCTGCAATAATTATTAATGTTGAACAGTTTTATTTTTATATCTGTNTCTTCAGTGAAAT
GTGTCCACAGGGAACTGTGTTTCCTTTTAGATAATAAACTAAAACAAAAGTCGGTCTTCG
GGAAAGGATCGAACGAACTAACGAACTAAGGAGCGAGAGATCTGGGAACTAGTTCGCGTA
GTTCGCCCGTGGGAGCGCTCTTCCGAACTAGTTCGTTCGCGAACTACACGAGACT
>VvP24XY4-225#RC/Helitron
TGTAACTCTGTAACGGGACTGTGTTGTTTGTTCCGGCATCAAGAAAAAACTACTGAATAN
ATTTTGACGTGGTTTCCGCAATTAAGCTTNGGGTCTGGCTTAAAATGAGNCGTGTATTTA
CGACTACGCCTGGCGTCGGAGCAGGAATCTATTCTGAACATCAAACTTTTTTGCCTATAA
TCTGGCATAACTTGAAAACTACTGAACAGATTTTGACGGGGTTTTCACAGTTTGAAANCT
TAGATTCTGGCTTAAAATCNGAGGTATGTGTCATCACGTCACCTGGAACCGGAGCAGGAA
ATTAANATCTCTTCTGAACATAATATGCTTTTTACATCATGCCGGTAATTAAAAACTACT
GAATAGAGTTTAGGGTCTGGCCTAAAATTTGAGACGTATATCATCACGTTACCTTAACTG
GGGACGGAGCAGAAAATTAATATCTGATAAAACAGTAACAAAGAAATGTGACGCTATCCT
AACGCCATCTATCGGTTCTTTCGNTTATTCGCCTGAACCGATAGATGGCCNTAGGCGTAG
CGAAGCCGANGAGTTAGGCNGATAACGAATTTATCGATTCTCAGAGAAGATTTAACATGA
TGCGAATGTTGAGAGCAAATTTNTNGTTGGACACAGCATTTTTGTAAGGACNGTAGCGAG
TGCTGTAACGAGGAAACTACGACTTAGGCTGTCGATTCGTCACATGATTCGATACAAATG
TTAGTAAATTAATGATGATAATTTACAGCTTCGATGAAANATGGCNGAGAGTTTCTNTGG
TCTACGTG
>VvP24XY4-346#DNA/hAT-Tip100
AAAACTCATGTCAGAAACTTCATTGGACATACTTTTCAAGAGCATGAACTCATGTTTTTC
CCGTTGTTTCTTCTACTATGAATGGAGAACTCCCTACATTAATTGAAAATTTCCCCTTCT
TTGATATTGCTTCGCAAATGGGTAACGCTTTACCATAATACAATTTTTTAAAGCTGAGAT
TCTAGGTGGAATGCCGGATCTAGGGGAGGGGTGGGGGCAAACCGGGGCGCTTGCCCCGGG
CGGCAAAATCGTGTTTAAAGGGGCGGTAAGTGGCAAACAGTTAAAGCGGCGACATCAATG
CGTTTGGCCAACAATCAAGGAAGCGATTCTCGGGGTCTGGCTGGCAACAATGTTTGAAGA
GGCGGCAATCTCAGTTTTTNCCCCGGCTCGGAAAATTCGTAGAGCCGCTACTTCAAGGCA
GTTCCCTTGGCGTTAACAAATTGTTTTTTAAAGGCACCAATCTATAATAATAAGTTTTTA
GCATAGCGCTTTGTAAAGGCAATCCAAAAGTGGTAGATTCTTTTTTTCAGTTTCTTATCT
TAATAAATTCGTAAGTGATATAACAAAACTGGCTGTGACATANTTTTGGAGCTCAATTCT
TCTGTTGGTATGGAACAAGAAGCGTATCCAATTCGCGCGAAATATTTAACTGTGGAGTGC
CAGATACAGGCTTATAATTTCCGGGACATTTCTGGGTCTAAAAAGTATTTTAGCGGTATG
TTTAAAGAGTGAACAAAAATGCAAATTAATAAAAAATTCTATTTTAGGTAAATATGCTAT
CTAACGTATATATAGCACCTCTTTTAANTTTATTAATTAAACTATGGTAGAAAGTCAACA
TCAGGTATTATGAATCAAAAGGAAAAATACTAAACTTAAAACAAAAATTGACCACCTCGT
TAGGAATTTTTTACTTTGGTACAAAATCAACATCGGGTATTATCAATCAAAATCTCAAAA
ATATTAAACCAAAACTGAACACTTCTGTTAGGCTCATTAATTAAAATTAGGCAGAAAATC
ACATCAGTTTATCAACAAATAAAAAAAATTAGCATCTATCTTTTGCTAAATCAAAATCAA
CATCAATCAAAATAGATCTTAATCATCTACTTTTAAAATATTTATTACTAGATTTTGCCA
TTTTCATAAATATTTCTCCGTCACTGCTTTGCAAAACTGATAAAATTTCTCAGCAAGAGT
CTTCAAAATTGATTGAGTTTGCAGTTCAGCCTTGATCGAATCCATGAACGTTCTGTTTCG
CTCTTATTTCATAAATTATTCAACGGGCTAAAACTTGTCTCGTAAAAGTCATTGCTTGTT
GGAATTGACAAAACAAAACCAACTATTTTTTTAAAATATTCAAAATCATTAAAAACGCTT
GTTCTAAAGAAATTGGCCCAGATTTTATCGTTTGGAAAGTCTTTTGGAAGGACCTGAAAA
ACACGTTTCAGACATGTGAACTCTGTATAAAGGGAGTTAATGTTAACTGCGTCTAGAATT
TTCAAAGTCCCAGAAAATTCAAAGAGTATTTTCCTGTCAGTTTCAATTCCTCTGATTTAA
GGGACATTCCATCCTCCCGCTGCGAGCATGGGATACTTGGCTTGGCCTCATGACCACCGT
GGTGAACTGAGTTTGAGAAAAAAACTAGTATACGGAAATTCCGGGACAGTAACGCATAAT
TCCTGGACACGAGATCAGACACAAAATTCCGGGACATTCCCGGATTTTCCGGCCATCTGG
CAACCCTACCCATACCTGGTACATTACGATTAGTTTCTTAATGCTAATACTTTTGCATTG
ATTGAAGACAAATTTTAAAAACTTTTCAAAATGTCCAGACAAGAATTCTAATGAATATTG
AATGAGTTATTTTACCTTCGTTTTTTACTTC
>VvP24XY4-71#DNA/TcMar-Tc1
TACACAGTCCAGTCACATTAATGTGACCACCACCTACTTTCGACGTCAACGTGAAATAAC
CAATCACAGAAGGCAGGTGGCAGCACATTACAGTGGAGTGTATATAAAGGATGTCCTAGG
GCATCGGAAAGCATTTCAATCGTTGGCGTAATGCAGAAACGTAGCGATTTATCCGACGTC
CAAAAGGGCATGATTATTGGCTTTCGGGCCAAGGGTGGAAGCATTTCGGAAACGGCTAAT
TTTGTGAACTGTTCACGTGCCGCCGTGGTGAAAGTATACCGTGCATGGCAAAATGGCACT
ATTCAAAATCAGCGGCGTGGAACATGTGGTGCACCACGGGCTATAGATGACAGAGGCGAA
CGAAGGCTACGGAGATGCGTTCGGGCAAATAGACGTGCAACTGTTGAGCAACTGACCGCC
CAGATGAACCAAGGGGCTACCAAGAGTGTATCCTCAACAACGGTTCAGCGAACGTTGCTG
CGCATGGGCCTCCGCAGCAGACGCCTGGTTAATGCACCTATGCTGACTGCTGTTCATCGG
CGACGAAGGCTGGAATTTGCACGCCAGTACCGCAACTGGACGTCCACAGAGTGGCGACAG
GTGGCTTTTTCCGATGAATCACGTTTTATGCTCCATCGGACAGATGGACGTTGGCGCATA
CGGCGTGAAACGTCTGAAAGCAAACACCCTGCAACAATTGCCGGAAGGATCCAGGGTGGA
GGAGGGAGCATTATGGTTTGGGGAATGTTTTCCTGGCATTCACTGGGTGAACTCATCATT
GTGGAAGGCACGATGGATCAGCACAAGTACGTATCTGTCCTTGCGGACCATNTCCACCCC
TACATGCGAATGATGGCATCTACCAGCAGGACAATGCGAGGTGTCATACAGCTCGCAGTG
TATGTGCGTGGTTCGAAGAGCACCAGGATGAGTTTACCTTACTCCCCTGGCCAGCAAACT
CACCGGATTTAAACCCAATCGAGAATCTGTGGGACCACCTCGATCGGGTTGTTCGCGCCA
TGGATCCTCAACCGCGTAATCTAGCGCAGCTGGCCACGGCACTGGAGTCGGCATGGCTCA
ACATCCCAGTGAACACCTTCAGAAACCTAATTGACTCTCTTCCTGCACGCCTCGCAGCGG
TCCGCTCTGCCAAAGGTGGTTATTCTGGTTTTTGAGAGGTGGTCACATTAATGTGACTGG
AC
>VvP24XY4-312#LINE/Jockey
GCCAGACGGCGACGGCTTCGTCCTNGCTNGNCGTACCAGTAAGCCNCCACCATCGCTAGA
CCCGGCCAGGATGGAGACCACCAACCCNTTCGAATACTAACCCAGGACGAACCCACAGAA
GAACAACAGCAGCAGCAGCAGCAAGATCAACAATCATCAGCAACAAAAGCACTTGCGGAT
CCCNCCTATTGTGGTGCAGTTTCAAAACAGTTATAAGGAACTGTACCAGATGATCAAAGG
CGTTCTGNAAAANCAACCCTTCCAAGCNAAGTCGGCCGGAGGNGACAAGGTCAAGCTNAC
CTTCAGCTCGACCGACGACTACCTNGACGTGACCGCAGCGCTGCAGAGGAAGGGAATACC
TTACTATACCTTCCCTTCTGCTGCNGAGAAANTACTGAAGGTNGTNCTCCGTGGGATGCC
CTCGAACACGGCCAACNGACGACATCAAGGAGGAGCTGGAAGANCTNGGCCTCGACATAC
GCACAGTGGCCCAGCTGAAGAGACCTGGCAGCTCNGANGTTATGCCTCTTTTCCTNGTGG
TCCTNCCTGACAGGCCCCAAAATAGGAAAATCTTTNAACTGGAGTCTCTNATGTCACTGC
GCATCTCAGTTGAAAAACTGAGATCCTCCAATGGCCCAGTTCAATGTTTTAATTGCCAGG
CCCTAGGACATGTCGCCCGNCACTGCAACATGCCCTCAGNGTGCGTAAAGTGCGCNGGCG
CACATCTATCAAATGATTGCACNCTNAAGAAAGGGGGAGGGCAGCCCNAAATGCGCGAAC
TGCGGNGGTCAGCATGTGGCCAGCTATAAAGGCTGTNCGGCGTTCAAGCGGGCNCGNGAC
AGGCAGCGCGGGGTCGCCCTGCGCAAACGCAAAAGCAGCGTGAGGAAAAGAAGAACGGAC
AAGAAGGCGGAAGAAACACCGCCCAGAACCACCAGCTACCAACNANCACAGGCGCCAACG
ANGNGGCGACAATAACGCACCTCTCAGAAGAAGAAAAGAGGCCACCACAGAAAGCNGGCA
AAGGCGACAAGGCCCAAGTAAGAAGAAGAACGACCAACAACCGNCAAANCAACTCGGATA
TCACCTCNTACGCGGAAGCATTACTGGTCAAGACGCCAAGGCACTACAAAAGAACCACAG
CCAACAATAGCAGAGAAGACAATCCCCACACAAACCTGCCANCAATGCCNACCTCGCCCA
CACCGANCAGCGAGCGGNGGGACGATGGATCGNCTATTAAACATNGTAGGCAACCTTCTC
AATATGCTGACGACGCTCCTCGCCAAGTTCGACCAACTNGCCGCGGACATCAAATCCGCA
GTAAAGACGGCNCCAGCAGCCGATCANCCANAGAAATCCCCGACCAATCATGGATAGAGC
GCGCATACAGGGNCTANCNNTGTGCGTNTGGAATGCCGACGGCATCCATCGACAACTNGG
TGAGTTCNGGCAGTTCCTACGGGACGAGGACGTAGACATATGCCTNGTNNCCGAAACCCA
CCTNAAACCTGGCCTCAGNGCNACGGTAGCCAACTACTGCTGCTACCGNCATGACAGACC
AACTGCGGGAGGNGGTGTGGCNATNTACATCAAGNGNGGCATCCCTCACCACGAGGTACA
CACCGCCACAAACGGTGCAACTGGAANCAACGGCCATCGAAGTGGCGACCACANCGGGAC
CAGTCACCGTNGTCTCNGCATACAGACCGCCGCGGAGANNACCAATNGAAGATGACTTCN
GCCGNCTACTCNCCNTCCGGGGCAAGCTCNTCATTGGAGGGGACCTCAACGCGAAACACC
CCGANTGGAACTCNAGAGTCACCAACCCGGCGGGANANCAGCTACACAGAATCGCNNTCA
GGCGCAACCTGCAGGTCTGGGGACCGGANGAACCNACCCACCACCCCTGGAGCGGCANCC
GACCTGATGTCCTGGACATAGCGATNACCCGAGGNATCGCNGGNTTCGTCNCCGCNNNCA
CCATGAACAGGCTNTCATCNGACCACTCTCCGGTCNTGATNGACATAGACGTCGGCTCAT
GGAGACCAGAAACGACCAACCAAATNAACTACAACAGGACNAACTGGGANGAGTTCCGCG
ACGGATCACGGAATCCCTCCAGCGCCTGCGNCCACTNGACGAGAGGCAAATTGAGGCNGC
NATAAAACAGGTCTCNACNGCCATCNTCGACGCGGCGAATAGATCTACGCCTCCCGCGGC
GACAAGACCNCAGTCNCGCCAACTNCCGCCACANCTGCTAGCGCAGATNAGGCACAAAAA
CAGAGTGGCTAAGGAATGGCGGCTAACNAGACGCCCAGACACCAGGCGNCTNCTAAATCG
NCTNCAGCGCGAGCTGAAGGCGGCGCTCCAGGAACACCGNAACAGAGAGTGGNCNGCNCG
CCTGGCCTCGCTNAACGTNAGCGACGGTAACCTNTGGGTAGAGACCCGGCGNTTCACCAA
GCGGCGCGCNAGACTGCCCCCNCTNCACGGCGAGAGGGGCCTAGTCTTCAGCGACNAAGA
CAAGGCCAACGCCCTCGCAGATCACTTTGAGAAACAGTTCCGGCCNGCNCAAGACGACGA
CGAGGAAGAATCTGCCGATATCCGNAGAAGACTAGCTCGCTTCCTAGCCGCTGANGACGA
CGGNTACGAGATCGACGAGATCTCTGCNGAAGAAGTTCGACGCATCTTAGCACGACTACA
TCCCAGGAAGGCTCCCGGNAATGACAATCTGGGNAACCGGCTGCTGAAGAACCTTCCGCN
ACAGGCNGTAGAACACATNACCGANATNTTCAACGTCATACTCAGCAGCCAACACTACCC
CAGATGCTGGAAGCAAGCNACGGTGGTNGCNGTACCNAAGCCGGGGAAGGACGGCCTATT
CCCACAGAACTACCGGCCNATNAGCCTGCTNCCCTCGCTGAGCAAGGTCTTCGAGCGGCT
CCTNCTCAAGAGACTGGAAGCNCACATACAGAGGGAAAGCATNATNCCGGANTTCCAGTT
CGGNTTCCAGAGGGGACACTCCGCCACCCAGCAGATCATGCGNATAGTCGAACGNGCCAC
NACNGCCTTCAACCGTCGAGGCTACTGCCCGCTAGTCCTGCTGGACGTNGCACGAGCNTT
CGACTCCGTNTGGCACAGCGGNCTNCTNTACAAGCTNTACGANCAGGGNNTCCCCGGCCC
GCTCGTGAAGCTAATCCGGAGCTACATNNCCGGNAGATCCTTCCGAGTGAGGGTCGGNAA
TGATCTATCANCNCGCCGNCCAATCAATGCAGGNGTACCGCAAGGGTCGGTGCTAGGACC
GGTGCTGTACAACCTGTACACNGCNGACATCCCGGCNCCAGCNACNGTNCGCACNGCCCT
NTACGCGGACGACACGGCNTTCTTCACNGCGCACAGGCGCAAAGCCGCTGCNATTCGNCG
GCTNCAAGAAGTNCTNCAACAAACCGAAGCCTGGGCCAGACGGTGGAGGATCACCNTNAA
CNCNGCNAAAACCCAAGCNATNATGCTGACGAGGCGCCTGGGGAAGCGCGATCGNCGGCG
NAACCGCACCAAAANCTACGCCTNAACGGAGAAGACATCGAGTGGTCGACCACTGTNAAA
TACCTCGGCGTNACNCTNGACTCCCGGCTAACATGGAAGCGNCACATCGAGGACACNCGA
CGNAAAGTCGCAGCTAGGCTGCGGGAGCTGTACCCNATTCTCAACAGGGACAGCGCACTG
GCAGCCAGTACCGGAGTCAGCGTATACTGCAGCCTGGTNCGNCCGGTAATTGAGTACGCG
TGCCCNGTGTGGGGCTACGCNTCCAGGNCCGCGTTGCGAAGGCTGCAGACAATGCAGAAC
NGNGCGCTTCGGCGNGCACTACATGTGCCGAACCGGTTCCCNACAGCNGACCTGCACGAA
GCCGCAGGTATCCCGCTGCTCNAAGAAAGAATATTGGCGATNACNAGANCNTTCTACAGA
GCANCCAGAAAATCAACNAATCCCCTAATCGCCAACCTNGGNCAGTACNACACNACNTNC
GACAAACACAAAAGACCACTGTCAATNCTGACAAGNAACTAAAATAACNAANGAGCAAAN
CNAAAGACACACCAAAAGTAAAGNNACTCAACCTGAAAGTTTGAAGGAAATGTCNACAGA
CAAAACCTTCGCCNAAACTGCTTGAAAATAGANAAAGCAGAAAATGCT
>VvP24XY4-142#DNA/Maverick
GCAAGTGNTTAATACTTTAAATAATTTTTCATGTGAATACTTAGTGCATATGTGACTGAC
ATTATTTATTTTGTTGTAGATGTGAGTGAANGTGCTNTGCNTGTGATTAGAACTCATGAA
TTGTTTTGCTACTGGCAATCGTTTGGTACTTAAATTATTTTTCGTGTGAATACTTAGCGC
ATATATGACAGACATTATTTATTTTGTTGCAGATGATGTGAATACTGTTGGCCTCACCAG
TGTGCAACCTACACACAAACGGAAGGCAACCCATTATGACGGTCCATCAAAAAGCGTGAA
AATGTCAGGTAACGTATTTATCTATAGATTGCTTTTTTTCCATGTCTTTATAACTATTGC
TAATACATTTTTTTNTCTTTTTCAGATGTTTATATGTCACCACCAGACCTTGCAGCACTA
TGGGGTATTCCAATAGTGGACATAAACCAACCCAGCACCAGTGCGAGGAGTATTCCAGTA
GTGGACATATCCCAACCNAGCACCAGCGCGTGGGAAGATCCAGACGACGATCTATTAGCC
ANTCTGTCGCCAGTAGAGGCACTCTGGGCCGCAGACGAGCCNTCGTCCCANTGGCTGCCC
AACACACCAGCAACCGGGTGCGACGTTAATGCTAGNGTGGGGAANAAACAGGTGAGCCGG
ATGCTGCGCGCCTGAAGCCAACTGTCAGGCTTAGTGCATTTAAAAATAGAATTTATTCCG
GGACAATTTCAAATTCTCAAAATTTCATTGATCCAATGAATTTCATTGATGCTTGCTTTA
AACTTGTTGCCGGTAAAGTTCGCGAAATTGTGGATAATCGGTCCTCCCCATCTGTAAAGG
TGCAGGTTGGACTGGATTAACACATATAAAATACAGAAGGAAATGATTTCAGAAACCGCC
CGTATGTGCTTTTTAACTAAGATGCGCGAGGTCACAACNAGCACTTCCCTGNCGGATTGG
TATGAAAAATATGTGAAGTCGGAGATCAGGGAAAGATTNNGTGAGTTTCAAGAAAGGGAT
AGTGGCAAAACTCTCGATAAAATNGAATCCCTCGACATCAGCATTTAGCTAATTTCGAAC
CTCTCTATCGGGGCTCTTCCTATATTGCTCTGCCACTCGATATCCGTAGCAAAGAAGGCC
GTTNTCAATGTTAAAAACAGGATGACGAGCGTTGCTTTCTNTGGACGATCCTGGNATTTT
CACGAAAAGTGCGCATAACGCGAAACTTAAGTTAGCGNATATATNAAAGCACGTTCCGAG
TACCCCCTNGATTTTGCAGGTATTGATTTCTGTAAAACTNTCAGACATTTCCAAATTTGA
GAGGCAAAATCCNGAATATTCNATCAATGTCTNCGGTCTGGAANAATCGNTAGAAAACAT
ANAGTTGTNGGCCCCCTCCATCGTACTGCAGNCAAACGCGGTTNCCACATAAACATGTTG
TTGATTACNGANGGTAATGGTAAATTTCATTACTGCTGGATCGAGAACTTGTCGNNGNTA
GTTAANTCTTCAGTACTAATTATAGCATNNGTATTCGCATNTNTGATAGATGTCTGCAAC
ATTTTGGGCGCAAAGATCTCTTGGACCGTCACGAGATTGATTGCGCGAGGGTTGACGCTG
TAAGAGTNGATCTACCCGGCGACGAAGACAAAACCTTAAAGTTTGAGGATTTTGTGCACC
AACAGCGTGCACCNTTCGTCGTTTACGCGGACTTTGAATGTTTATTGAAACCTTTGATAC
GTGCAGTCCTCACCCAACGCCTCTCGCNCCACACTCCGTCCAGAAACACGTCCCTTTCGC
TGCCGCATACCAGGTCGTTTGCGCATACGANCCTCAGCCGTGTCGCGTTTCGACTCCTTC
TCGGGTGAAAACCCTGAGACGTGGCTNGTGGAACAACTCGTGAAACTGGCCCATGACGTT
GATAAAATTTACAAGGCGGTCACACCTCTTGTAATGNCGGCTGATGATGAGGCAAAATTT
GCCGGTGCCGCGGTATGCCACATCTGTGGTGACGGCTTTGCACCGGGGGCCGTTAAGGTT
CGCGATCATTGCCACATCACAGGTGCATTCAGAGGGGCTGCACACAATAACTGTAATTTA
CAGTACAAGAATCAAAGGTACATACCCGTCTTTTTCCATAATTTGTCTGGGTATGATGCG
CACTTCATTGTTAGGGCCTTAGCACACCTCGATGAAGATGGGATGGATGTCCTGCCCATC
AACACTGAACGTTATATTTCGTTTTCTAAAAAGATTAANNGTACGTCAATCACATTGCGG
TTCCTGGACTCGTACCGTTTCATGCAGTCCCCGTTAGATAAGCTGGTTGGAACCCTTGAG
GACCGTTNCATGCGCATTACCAGTGCGCATTTCACGGACCCCGAGAAGTTCCAACTGGTT
AAGCGAAAAGGAGTCTTCCCTTACGAATACATGGATTCGTGGGATAAGCTCAAAGAGGCC
ACGCTCCCTCCAAAGTCNAAATTTTATAGTTCGTTGTCGGAGTCNGANATTTCTGATGAN
GACTACGAACACGCGACACAAGTGTGGCGGGTTTTCCAGATCAAGAATTTGGGNGAATAC
GCAAGTCTGTACATGGGCACAGATGTGCGGCTACTTGCGGATCTGTTTGAAAAATTTAGG
AGTGTATGTTTGGAGAAGTACACCCTGGACCCCGCCCACTATTTCACANCTCCAGGCCTT
TCGTGGCAGGCCATGTTAAGGAGAACGCGTGTCGAGCTGGACCTTCTGACGGATATCGAC
ATGCTNCTCTTTTTCGAACGTGGNATTCGCGGNGGTATTTGCCAGTGCGTCCATAGGTAC
GCCAAGGCAAATAACCGGTACATGNCGGAGTACAACCACGACGCGCCTGAAGATTTCATN
ATGTATTTCGACGTAAACAATCTGTACGGCTGGGCCATGTCGGAGTATCTACCCTCTGGN
GGGTTTCGATGGTTATCGGCCGAGNAGATTGCTAGCATAGACTTCATGAGCGTNGCAGCC
GACTCACCTAGGGGTTTCGTTTTAGAGGTAGACCTNACGATTCCTCAGGATAAACACGAC
GTTTTAGCAGACCTGCCGCCATGTCCAGACCACAAACCGCCCCAGAAGGTTCTACCCTCC
CCAAGCTGATGACCACGCTGGAGAACAAGGTTCGGTATGTTCTCCATTACCGAGTCCTCC
AGCAATGTGTAGGCTTGGGGCTGCAGGTGGCCGAAATACACCGGGTAATNTCTTTCAATC
AGTCACCGTGGTTGAAAGAATACATATCTCTCAATACGCGTTCTCGCCGTTCAGCCAAAA
CAGATTTCGAGAGAGACTTTTNCAAACTNATGAACAATTCAATTTTCGGTAAAACTATGG
AGAACNTTCGAAAACACCGCGACGTGAAATTGTGTACAGGTTGGGCGGGCCGCCGCGGTG
CCCGCAAACACGTAGCTTCACCACACTTTAAGCGAGTAACAGTTTTCGACAAGAACTTTG
TGGCCGTGGAGATGGCGAAAGCTAGGATAGTTTTTAATAAACCTGTGTACGTCGGAATGT
GCATTCTCGATCTGTCTAAACTGAGGATGTACAGATTTCATTATGAATTTGCCATTCCGC
AGTTTAGAAGCCCTAAATTGCTATATATGGATACAGACAGCTTCATCTACTTGGTGAACG
GAACTGTGATCCATATGAAGTGATGCGACGCAACAGGGAGGAGTTCGACACGTCTGGGTA
TAGCACCGGCAACCGTTACGGGATAGAGTCCCACAACGAAAAGGTTGTCGGTGTTATGAA
GGACGAGGCGAATGGTNCCCTGATTGCGGAGTTTGCGGGGTTAAGGGCGAAAATGTATGC
ATTCCGGCTNGAGNCNGACCAGACCTCTAGACGGGCTAAAGGTTTGGCTGGCTCAGTCAC
NCGAAAGCTGCAGATGCAGGATTATATCGACTGTCTNCATGGTGCAGAAGCGCCACAGAC
AACTCCGATTCGCATCAAATCTGCATNGAGTAACAACCGTTGAANTATCCAANCCGGGTC
TGTCTAGAACGGACGATAAGCGNTATATTTTCCCCGACGGGATAGAGACCCTACCGTGGG
GGCACAAGTCTGTAANTAAAGAGTGAATGAGTTTTGTAAATATANGTATGAATGAAGAAG
AAATATANCGTTTATCCCGTGTATATTTTACAGTGCACTGGAGGGTGGGTCGTGTTGTAA
AGCTTGTGAATATCATTAATTGTAAATAGTTGTACAAGCAAAAGTTTTTGGTCGTCTGTC
TATCATGACGTGTAAATATCAATNGATNAAGTTGTCTAATGCTGATCATNACATGTAAAT
AGCTGTTGANGAAGTTGTCTAATGCCTGATCATGACNTGTAAATANCAAATTGATGAAGT
TGTGTAATGCCTGNTCATGAGCTGTAAATAGCTGATGATGAAGTTTTCTAATGTAAATAG
TGTCNTATTTTCTNTGGGNNTTTGTCAGTGCACTGTACTTAGTATTAGTCGTACACTGTA
AAATGACCTTTATATTGTAAAAATNGACTCTATATTGTCAAAGAAANTTGTAAAAAACAA
AANAGCCTCTTAGCTATGGATGAGGAGAGAAAAAAAACAACAAANATATATGTTNTACTG
ATGTTTNTTGAAGAATCATAATTTAAATAAATCTTTTACATTTATCCATGTGTTATGTGA
TTTATCAAAACCTAACCACTTCACTAATGCCATATTCTTCCTTTTCCTTATTACTCGTTC
AACAAGAAATGTACTTGGATGTTTTGTTAATTGTAATTCTTGCTGGTAAAATGCTCCTGC
AATATCTTTACCCTGATAATCTTTAAGTAAATAAGTNACAGGATTTGATAATTTCACTTT
TCTGATGGTAAACACTTCAGTTGACCAGTTTGGCAGGTAGCCTTTCTCAAACTNTTCTTT
AAACCTGCTGATTCTAACATGGTCACCAACTTTGAATTTTGCTGGTGTGGTAGTCTTNAC
GCGGATGTACACTGTTGAAAGTAAAGAGTTGTCCTTTACATCACACGGTTTCATTTTGAT
GGTGCTGTGCCATTTGTTGTTATAATTAGACATTAACTGAGGAAGAAGTTCAATCCACCG
ATGTGAACCACGTCTACTGAATTCTTGCCACATTGCATTCTTGATAGTTCTGTTTAATCG
TTCAACTATTGATGCTTTAAGATGTGTNTATGTTGAGTAGTGATTAATACCATAGCTAGT
CATGAGATTCTTGAACTTGGAATTGTAAAACTCCTTTCCGTTGTCAGTTTGTAAATTTTT
AGGTACACGACCACCACTTAGTATTCTCTTCATAGCGTCGGCAACCACACTAGCTGTCTT
GTTCTTGAGGGGTAAGCCCATGCANACTTCGAATAAGTATCAATCACCATCAGTATATAC
TTGTANCCACTGTTTTTACGAGAGTATGGGATCATTTCCACAATATCAGCTTGCCACAGA
TCATCGAGTCCTTTGATTATTACACGNCNTCTCGGGAAATTTCTTCTCGCTGGTCGATGG
AGTTCTGCCACAACTTGATCCATGTTACAATATGAT
>VvP24XY4-666#LINE/CR1
GTGTCGCAGCGATTTAGAAACCTTAGCTGATTTAAGAGGACGTATTATTTTTTTTTTTTT
TTTTTTTTTTTTTTTTTTTTTTTTTTTTTTTTTTTTTTTTTTTTTTTTTTTTTTTTTTTT
TTTTTTTTTTTTTTTTTTTTTTTTTTTTTTTTTTTTTTTTTTTTTTTTTTTTTTTTTTTT
TTTTTTTTTTTTTTTTTTTTTTTTTTTTTTTTTTTTTTTTTTTTTTTTTTTTTTTTTTTT
TTTTTTTTTTTTTTTTTTTTTTTTTTTTTTTTTTTTTTTTTTTTTTTTTTTTTTTTTTTT
ATCGCTACGAATNGGTACTGCAGGTATCGTNAAGCAANTAGANCTCCTGAAGTGGGGGAA
AGCGCCGGGCCCCGATGGNATTCCAGTAAGAGNATTTTCGGAGTACGCGGCGGAAATNGG
GCCATTTCTGTCTGATATATTCNGTAAATCNTTAGAAGAGCGAAAAGTACCTTCGGACTG
GAAAATCGCGCAAGTAACTCCGATTTTCAAAAAAGGNGATCGAAGNGATCCTGGGAACTA
TCGNCCCATATCTNTAACATCTGTTTGCAGTAGAGTTNTGGAGCATGTTATATGCTCGAA
CATTATGANNTTTCTAGATGANAATNANTTGCTTATAACGAACCAACACGGATTTCGGAA
GAANAGATCGTGTGAAACACAGCTGGCCCTATTTNCNCACGACGTAATGAAAGTTATCGA
TGCAGGTTCACAAGTNGATGCAATTTTCTTAGATTTTCAGAAAGCTTTTGACTCTGTACC
ACACAACCGNCATTTAGCGAAGCTTCGAGCGTACGGTATATCGGATCAGCTTTGTGAATG
GATAAAGGATTTTCTAACTGGTCGGTCGCAGTATGTCGTCGTTGAAGGAGAAAGTTCTTC
TAATCTAGATGTTACGTCGGGCGTACCTCAAGGAAGCGTAATAGGACCACTTCTTTTCTT
AATTTTTATAAACGATCTCGGAGACAAAGTGAANAGCNNTTTNAGATTGTTTGCTGATGA
TGCGGTTATCTATAGGGAAGTAAGGAGTTCTGCCGATTGCTTAGAAATTCAGCGCGATCT
GGATGTTATTTCGGAATGGTGCNNTGAGTGGCAACTTACNCTAAACTGTAAAAAGTGCAA
GACAACGAGCATAACTAACAAAAAGAATCCGATTGTTCAGAAATACGAGGTAAACAATTC
AGTTATTGATACGGTCGATTCTATGAAATATCTGGGAGTAACAGTACAAAGGAACATGAA
ATGGGACATACACATTAATTCGTTAGTAGGTAGAGCNAATTCTAGGCTGCGATTCATAGG
TCGAATCTTGAAAAATTGTAATGANCAAACAAAGGAGATAGCGTACAAATCTCTTGTGCG
TCCGCATTTGGACTACTGTTGTGCCGTTTGGGATCCGTNTCGCAAGGGATTGATCGANAG
TATGGAGAAAGTACAGAGGAGAGCCGCTCGATTCGTGACCGCTNGCTACAGTCCTTACGA
AAGCGTCACAGAACTGATACGTAGATTAGGCTGGGATTNTCTGGCAGACAGACGACGTAC
GTTTCGTTTGAACTTATTGGNGAACATGCGAAANCCACTTTCACTTACGAGTGCAATGAA
ATACTTCTTCCACCAACCTATTTGGGTCGCAATGACAGGAGAGATAAGATTAGAGAAATA
AGATGCCGTACTGATGCTTATATGTATTCTTTCTTCCCTCGTGCCATTNGGGATTGGAAT
GCACAGCAAAGAGATTAGNTTTGGTGCTGAGCACCCTCTGCCACCCACAATTTTGTGAAT
TGCAGAGTATATATGTAGAT
>VvP24XY4-1273#LINE/I-Jockey
AAAATCTGGAAAAATATCCTGAAGAACCCTCAGCTGCCTATACATCAAGACATTATTCAA
GCAAAACACCAACGCTTGAAATCAAGAAAACCGCCATGGCGCACAGCAATCAACCTTACA
GAGTCCTCTTTCAACATCAACAAGCTGTGGACAACTCAATGGGAGCAGTCATCAGTAGCC
AATAAANATCTAGTTGAGGACCCCTCAGTAAGGTTACAAGGNTTCGATCTCCCCAGGCGG
CAGTGGAGAATCATCAATCGGATTCGAACAGGACAAGGCAGATGCGGCTACTTGTTACAC
AAATGGGGCTGGGTAGATTCTGCAAATTGTGACTGTGGAGCCACCTTACAGACAATCCAC
CACATCGTTTCTGACTGTCCTCTTCGAGCNTACAAAGGAACAATAGCGGAAATACACGAT
GCGTCGATCAGTGCAGTTGANTGGATTAAAACATTAGATCTAGAGATATGAAATTGTACA
AGCTTGTGATATGCACATTTCCTTTTGTGTACCTTGTTAAATATCATACGATAAATAAAT
>VvP24XY4-245#LINE/Jockey
GAGTTGATATCTCGTAGCGAACGGACGTGTTTATCGAGCGCTCAAGATAGNACAACGACC
TCGGCTNACGTGTGACGGACTTGATTCAGGAAACTCGGTACGGGAAACTGCGCGCGGCAN
TAAGCTACATCTAACTGCCCTCCTAGCTGTTAGGGAAATTTGCGTCTCAGGGACTATCCA
CTGGGTAGTATCCCGCGGGCGCTGAGNTTTAGGGTTGCTCTTGTCGCCGGGAATCCTAAC
GGTGACAACGAGGCACAAGAGCAACACCCCCGCCGTAGGCATGNCAGGGGTAAGGAGAGA
AGAACAACCAGACGACGAAGAACAAAACAGTGAGGTGATGGAGGAAGAGAACGACCAGGA
TACTCAACTGACAACACAAGAACAGAACGNACAGTCAAATAGACAAGCATTTGTATTTAC
TGGAAAACAGTTTAGTATAGGACAAGAAGGCGAAGTNCCGCAAGAAGGATTCAACTTTAC
AACAGTGTACGACAGAAGACGACGAGCACAAAATAAACAAAGAGAGGTACAGGAAATCCG
ACAAAACTCTCGAGAGAAGATNAAGTTGGACAACAGATTTGCAGTTCTATCAGACCANTC
CGAAGAAAGCGATGGAGACCAAGAGGAGCACATGGATGACGCGTCACAATCAGGACAAGA
AGAAGAAACAGAAGAACAAGGACCCCCACNTCCAAGGATACCACCAATTGTAACNNACCA
AATAGGGAACTTNCTAGCACTAAACCAGAAGATAAAAGCNTCATTANAGGAGANCTNAAA
GTGATNTTCNGNGGAGACAGCCTAAAGTACCACGTNGAGACCATGGAAGATTACGAAATG
GTAAGAAGTTTCTTCTAGAGAGAAAATAAACTTCTACACTCACCAGACCCCAGAGACAAA
AAGCTAAAGGTGGTAATCAAGGGACTACCGCCAACAACTCCAGAGGANATCGTCGAAACT
GAACTTGTCGANNANGGTTTCGACGTACAAATGGTACACCAATTTAAAAAGAGAGATNCA
GATACAAGGGANCTAATTCCACTTNCTACCTATTGTGTAACNCTAAACCCCGGAGAAAAG
TCCGAGGAAATATACCACATGAGAGGAATACTGTACACTAGAGTAAAGTGGAANGNTACA
AATCCAGATTGGGNCCANCNCAGTGCCATAGATGTCAGAGGCTGGGNCACACGGCGAATT
ATTGCCAANTGCCCAGTCGATGTGTNAAGTGCGCGGGACTNCACGCTACAAAAGANTGCA
AAATGAGCCATCAGGAGAAGGCAAAATGTGTAAACTGCGAGGGNGACCACCCNGCCTCGT
GGAGGGGATGCCCGGCCTNCCAGGCACTTTTGAGACCAACCAAACGAAGGTCCAAAATNA
GGACAAATCAAAGGACACGAGAAAGACAAGAAATCAGGAGAAGAAAAAAGTTATCCGNGA
CAGCGACACAAAGCAGTCAGAAGACAAAAACGAACGGAACGCGGAACCAGGAAGAAGCTA
TGCAGATAAGGTGAAAACAAACCAACAAAANGAAAATTGCAGAAGCACCGAGAAGAGAAA
GGAAGAGGCAGAGGAAATCAAAGACAAAAAGAAAACGCCTTTATGGANAATCTCAGTGAG
AAGACATCCTTGGAAGCATGAGTTTTAAAAAGGCAATCTCCATCTTTATGACAACNCTGA
AAGAAATAAAAGAAGCCACAAGTGTNTGGGGNAAAATCATCGCAATAATCGAAGGATTAT
AGCGAAATGATAGATTAATGGCTAANAAGAAGGGAAAACTACNNGACACCAATGTATATA
TTTNCAACGCGAATGGTTTAAAAAGNAAGAAACAAGAAATCATTGACTTTNTAAAACGGA
ANAAAGTGGACGTGATGCTNATAACGGAAACACACCTAAAACCAANAGACAANTTCCGAA
TANCGAACATGAAAATNTACNGAAAGGACAGANAGAGACAAAGGGGAGGAGGNACGGCAA
TCCTGATAAAANCACCCTCACGCACCAACCAAAAACTTTGCCGGAACCTGAGAACATGGA
AGCCACAGCAGTNAGAATCAATNCAATGGATGGAGAAGTAACACTTATCGCCGCATACGT
GAGCCCTCGGAAGCAACTAACAGAGAACGACTTAAATAGTGCCATGTCAACANCTGAGAG
GGTNATANTGGGTGGAGATCTAAATGCNAAACATCCGGCNTGGAATAGTAGAGTCACAAA
CGGAAAGGGNCAAAGATTANTAGNAATATCCGGAAGAGTAAATCTAACAGTTACGGGCCC
AGAGGAACCGACNTACATNCCTACNTCCGAAGACAACAACCAGACGTNCTGGACATAGCC
GTAGCAAAGAATATAATACGAGANATAAANCTGGAAACNATAAACGACCTATCATCGGAC
CACAATCCAGTTTTGCTACAAATCANGAACTGGGTCCACGCAGTCGAGAAACCCCGAAAA
TCCTNAAACAGACGGACTGGGATAGATTCACTAATTCAGTNCAACAAAATATCCGTCCCA
CCATGGAATTAAATAATAAGCTGCAGACGATAAAGCAATAAACACTCTAAAAAGAATTGT
TATGGAAGCAGCAAGTAAAGCATGCCTCAGTCGTAACGGTAATGAAGACNAAAATGGAAG
AACAAGACNTCCACCGCTTATAGAAGATCTGAAGTACCTAAAGAACAAACATCGGAAACT
ATGGCAACGNTNCAGGGACCCANNGGACCGCAGGGAAATNAACAGGTTCGCCCGGGAGAT
TAGGAAACGATTACAGGAAAGAAGAACCGAANAATGGGAGGACAAGATGTCCACTAACCC
TCCAAAACAGAGACGCATGGCAGCTAGTACGGGCGCTCAAAGAACCAAAACCAGGCAACC
AAGCTATAAACGGGCCCGAACGGAGCGGCCTTTAACTCAATAGCCAAGGCAGAAGTGCTG
GCAGACCACTTTGCAGCACAGCATGCAACACCAGAAATACAACTAACTATGGCCGAACGA
CGGAAAAGGAGGAAGAAATCAAGCAGACTGCCGAAAACATCAAGAAATGCGGATCCAGTA
AACCCCGAGCTAACNACACCGANAGAGGTACAAGNAATAATCAGGAGACTNGNCAGCAAC
AAGGCACCAGGCGACGATAAAATCCGAATAAGCACCTNAAGAANCTGCCAAGAAAAGCGA
TAGTGTTGTTAACAAGAATAATNAATGCATGNATGCTACGCGGCTACTTCCCGANNNAAT
GGAAAACGGCCAGGATCGTGGCCATCCCAAAANCGGGGAAAGTAACACAGACCCGACCAA
TTACAGACCNATCAGCCTNCTCAGCGCCCATCAAAAGTCTATGAAAGGGTAATCTAAAAA
AAGAATTACGACAACTTNAAGAAAACNANACAATAAGAGNGGAACAATTCGGGTTCCAGN
CGAGAATTATCGGCAACACTACAACTATACAGAATGGCCGAATCGATGAGCAAAGGNTTC
AACACTCCAAGTCAACGGCGGCCGTNTTCNTGGATATNGAGAAAGCATACGACAAAGTGT
GGCACGACAANCTAATAAGGAAGCTAGACAAGAACACGGACGACCAGTGCTACATACGAA
ATAATAGCAAACTACCTGAAAAATAGAAAATTCTNCGTGTCAGTAGANGGNCAGCGATCG
ACAAAACGACCAATGNCGGCGGGAATNCCACAGGGATCAGTCCTATCACCACCATGCTTT
AAAGTCTACGTNAACGAATCCCCNGCAACGCCGGGNATCAANTTAGCTCAGTTCGCNGAC
GATACAGCCGCTATATACTCAGGACGNCAACTCGAAGCGANAATTAACAGGATNCAGAGA
CGACTGCAAGAAGTNGAAAAATGGTGCGCAANAAACAAAGTAACATCAACGCCGNCAAAA
GTGCGGCNGTATATTTCACAAAAAAAAGAAGGAAACCGGACACACAACTANAACGCGGGA
CAAGAAATCCCNTGGANAGAAAAACACAAATACCTAGGAATNATACTGGACTNNAAACTN
CTNTTCAACCACCACATCANGGACAGATGCCAAAAAGGCCTAGCTATNCTAACGAACCTN
TATCCGATNCTGCANAGCAAGGAACTATCANTAGNAACAAAANTACGANTATACAAANCC
GTNATTCGNCCATTCATGCTNTACGGATGCCAAGTATGGGGAACGGCAAGTAANATCCAC
ATACAGAAACTACAAANANTNCAAAACAGANGCCTACGGATAATACTAAGNGCNAACAGG
TACACACGAACAGACGATCTCCACGACCGGACAGACATACCAACGATNCANACAGAAATA
TTCCAACAAACAGAAAAATTCCACGAAAATATGACAGAACAAGGNAGTCAGTAGAAAACT
CGAAACGCTGGGAACNACAATGCCAAGGCNNTGGCACAAGTATAAAGTNCCCCTAAGTAT
NATATACCAGCCAGAATAGAACATANAATAAATNANACNAACCGCAGGGGTTTTTCCACC
AATAAGGTCGTCCCCTGATGACGGGTTTTCCCCTCAAAGCGCAAATAAAAAGNGTCCCAA
AACAAACACAACCTGACACATAGAAGTAGAGCTACCGAAGGTAGCGGGACTTGCACAAAC
ACGCCGTTGAGGCAGCGAAAAAAAAAAAAAAA
>VvP24XY4-252#Unknown
TTAATGTAAAAAAAGCGTGGGGTGCTCTCTACATAACTTTTGACAATGACTCTACCTTTA
CGAACAGCCAGCGACAAAAAATATAAGACAACTGATATAGCACCCCACGCTTTTTTACAT
TAAAG
>VvP24XY4-710#DNA/hAT-Charlie
AGTGGTTCCCAATTAGTGGTACGCGTACCCCCAGGGGTACGTGAGGTTGCTTCAAGGGGT
ACGCGCGGTAATCTCTTGGCTAAGGTAATCACTAAGATAATTGAAAAAAAAATTACGCAA
ACATTACTATCGCCAAAATATATTTTAAGACATCAAACTGTGTGTGTGTGAATTATATTN
CTGTAATGCTGTGGTTGTGCGAAGCACTCGACTGGGATGAACGCATAGGCAAATNTAGCT
ATAAGGGGGTACGCGAGGTTGAGCTCTTTCTTGAAGTGGTACTCGGGAAAAACTAATTGG
GAACC
>VvP24XY4-1226#LTR/Copia
CTGCCGACGCAGATACAACTGTAAAACGTAATTACGCATCGAGACAAAATAAAGCTTATG
CAAAGATCGCACTTNCTGTGTGCGACGAACAGCAGATGCATATTCAGCACTTAACGAATG
CTAAGGAAGCATGGAACGAGCTGGAACGGTTGTATGCACCGCGTGACAGCAAATTTCGTA
TTGTGCAACTCAGGCGGAAATTGTATTCGTTGAAACTGAGTGATTATAATTCAATGGAAT
TATATTTGGGACAGATAAACAGAACTGTTGCAGATCTTGCTAGTGTTGGCAACGCCATAG
AAGATGCAGATTTAGCTATGACGATTTTGTGCGGNCTTTCCGAGGAATGGGATTCTGTTG
TAACAGCTTTGTGTAACCTACCAGAAAGCGAGTTTACGTGTGCTACAGTGAAAAGGCGTC
TTCTTGCCGAAGATTCAAGACGACAAGAAAACGAAGGCACGAAACAGTCTGCATTATTCG
TGAAGAAAGTGAACACGAAAATTATGGACGTCAAATCTAATTGCAAAGATGTCAAATCTA
GCAGCGAAGATGGNAAACACTGTAAGAAAGGAACACGAAAAGGCAAAAATGGCAAAGGCA
AATGTTTTATCTGTAAAGAAATCGGTCATTTTGCAAATGTATGTCCAAATAAATCAAGCA
GCAAACGTTCATCTAGTGCATCGACAACGAGTGTTTCATGTGGATCGGCTATATTAAATA
GCGATGTTTGGGTCATAGACTCAGGTGCTACTCATCACATGTCTCCAGAGAAAAAGTATT
TTTCTTGGATTAGTAAAAATGTGACTACTGAAAATGTTGTGACAGCAAATGGCACAACGA
CACCTACAATTGGAAAAGGTACTGTAAATGCAAAGATTATAGGTAATAATTCCGCAAATA
GTGACATACAAATTAAAGACACTCTTTTAGTGCCTGGCATTAGCCACGGAATTTTGTCAG
TTAAACAGTTAACTGAAAATAACAAGAAAGTTGTTTTTAATAAAAATGGATGTTGCATTT
ACGATGACAGTAGAAATTTACTATTGAAAGCGGAGAATATGGGTCGCTTGTATGTGGTGA
GAACAGAACCTAATTTAAAGAAGAGTGTAGTAAGCTCATTACACTATGAAAATGGAAAGT
TAAAAACATTGGATTTGTGGCATCAAAGACTAATGCACGTTAGCAAGAATCAGATTATAA
AAATGGTCAAAACACAGTCTGTAAATGGTTTAAACTGTGAGTTGACAACTCCTACACCAT
GTAATGACTGTTTAGCAGGAAAAGCTACANGATTGCCATTTGTGACACATCCATCAAGCA
ACTTGAAAAGTGATGGAATAATTTTGAATCTTGTTCATGCAGATCTCATGGGACCAATAG
ATGTGAAAAGCTTTGGTGGCAACAGATATGTTCTTAGCATAGTGGATGATGCTAGCAGAT
ATGCTTTCATCAGACTTCTTAAAACAAAGGGAAGTGTACTGGCTGAGTTTAAAGCATGGA
AGATCCAGGTTGAAAAACAAACTGGCAAATCTTTAAAGCGAGTTCGAACAGATAATGGAC
TTGAATTTTGTTCAAAGAATTGGGATATCTTCTGTGAGAGTAACGGCATTGTACATGAAA
AGACAATGATTTACACACCACAGCAAAATGGAATCGCAGAGAGATTCAACAGAACTCTGA
TGGATTTAGTGAGAAGTGAAATCAGCAGTAGTAGGTTGCCTAAGGCAGCTTGGGCAGAAC
TGATATATACTGCAGCATATATCAGGAACAGAGTCACAAACAGTCATAACGAAGTTAAAA
CTCCATATGAATTATGGGTTGGAAGGAAGCCAAGTGTCGCTCATCTTCGGGCAATAGGAT
GTGAAGTGTTTGTGCATATTCCTAAACAGAAACGCCACTCAAAACTCTCAGCAAGGGCCA
AGAAAGGANTTTTGGTTGGATACGCAATATATGGACGTGGNTATAGGATTTGGATGCCAG
ATACTCGACAAGTCGTGGAGTCACGCGACTGTGTATTCAAAGAGAGTACAAGTGATGAAG
CAGAACACATTAGTAAACCCGAAGACTCTAGCTTCAAACAATTGGATCGAGAAGAAACTA
TCACTTTTGACTGCAGTGATGGGATTTCAGGCAGCAATCCTGAAGAAAATGCGATGATCA
ATTCTGAAGAAAATCTGTCAAGCGAAGAAGAAGACTTCAAAGGATTTCCAGACAGAGAAA
GTGAAGAAGAAGAAACTTCGGACAAAGGTGAACAGAGTGAAGGACAATCAACTGTTCAAG
TAAAGAAGAGAGGACGACCAAAGGGAAGTTCTACAAAGCATAANGCAAACCNGCAAAAGC
AACACAGTATGATTCTTCGAGAAAGGTGTTCTATAAAATCAAAGAAAGGTGATAACATAG
AACCACAATCTCATACGGTTCATACTAATAATATNGTGGAACCATCTTCATTCAACGAGG
CNATCAATTCTGCTGAAGCAGCGCAATGGTTGGGAGCAATGAATGAAGAAATAGAATCAT
TGAAGAAGCACGACACCTGGTCATTGGTTGTACAACCTCCNAATGCAAACGTCATTAAAT
GCAAATGGGTGTTTAAACGGAAGACAGTAGGAGAAACAGAACGTTTCAAAGCACGCTTGG
TTGCAAAGGGTTTCTCTCAAAAGAAGGGAGTGCATTATGAAGAAGTGTATGCACCTGTAT
CAGGCTTCGATACTCTAAGATTGCTATTGGTGTTGAGAAAAAGTGGTTCATGGACCAGTA
TGATGTTAAATCTGCTTATCTTCACAGTGATTTAAAGGAAACTTTGTATATGGAACAACC
TGAAGGGTTTATACAAAGAGGTAAAGAAAAACTGGTTTGTAAATTGAACAAATCGATATA
TGGTTTGAAACAAAGTGGAAGATGCTGGAATGAACATCTCAACAAAACATTAGAAAATCT
TGGATTCATTCGTAATAAAGTCGATCCTGTGNATATCAGTTGAAGAAAGGAAAAGGAAAG
GCCATATTAGCTGTTTATGTGGACGATATACTTGTATTAACAGAAAACGAATCAATGAGA
AGTAGTGTTAAAGAACTTCTGGAGAGATGCTTTGATATTAAGCACCTAGGAACAATTTCG
CATCTACTGGGAGTAAAATTCAATAAGAAAGAGGATGGTAGCGTCACCCTCTCACAAGAA
GATACGTCAACAAACTGTTGAATGAATTCGGACTGCAAGACGCCAAAGGAATTAAAACCC
CAATGGAGCAGAGGCCAGAGTTTCTCGACGAGTGTAATGAAGATGACCTCAAGAANCTTC
CTTACAGAGAACTCATCGGTGGTCTGTTATATTTATCGCAGAGAACTAGACCTGATATTG
CCTTCTCAGTAGGCAAGTTAGCTCAGTATTGTTCGCAATTCAACAAGTGTCATTGGAATG
CAGCTAAAAGGGTACTGAGGTATTTAAAAGAGACATAAGACTATGGAATTACATATCGTC
CAACTAATNAGAGTCTTGTAGCGTATGCTGATGCAGATTGGNCCAGTTGCACAAAGACTC
ACNAGAGCATAAGTGGATATGTGCTTATACTTGCAGGTGCTCCAATCATCTGGAAAAGCT
CAAAACAAACTGTGATTGCACTTAGCACAATGGAGGCAGAATATGTGGCCTGCGCTTGTG
CAAGAGAAGTGTTTTGGGTAAAAGAACTATTGAAGTCCTTGAANTTCCAAGAAACAAGTG
ACAGTGCAACCACGATATGGTGTGATAGTCAGGCAGCTATTGCACATGCTAGGNATTACT
TTGTAAGAGAAAACGTGATGGATGGGACAGTGGAACTTCGATATGTCCCGAGTGAACAAA
ATGTCGCGGATATCTTCACGAAGGCGCTGTGTCACAGACTACACGAGTCCCATCGCAGTC
AGCTAGTGGAGCAGGTCCAGGTGGCATAATCTCCAAAGTGCGGAATGATCCACAAGTCAA
TGATCTTCCGAGGGGGGGGGGATTGTAGAGATTATCAGTGAAATGCACAGAGGTTAAATT
ATTCTTTGCATTGCCTGTAATCTCNCTGGTCTATGTTGTTGTACGTTGTATTGCGCATTG
GCGTGCGAACGTGTAATAAAGAATTGCTGTTCGCAATAACGCGTTCTTTACAGTTTATTT
TAGTGCACTACTGTTCTACGCGATTAACTGCTAAAATTTAAGTAATAATAACA
>VvP24XY4-197#RC/Helitron
AAAAAATATAGTATCTANTATNGATGTAGGAAAGCAAATTTCGTTAATCAAATAAACTGT
TCACCAAAAGNGTAGTTTGTGAGTTCGATGTCGACCTGANAACTTATTCTCCAGAAAGNG
AAATATTAATTTAATTTTTTGTATTAAAGATTGTNTATGGTTGTTGAATGTTCTTTGTAA
ATAAATCTGTGACTTGTGTAAATGTAGATGCAGCGGTTTTGTAATTATACAANAAAATCC
CGCTCCTTCCCTTAATCAGTTATTTAAATAACTATATAATTTTACTGACAGACTATGCAA
AGTTTAATCAAAATCAAAATTAAAGAATAAAAGGAAGGTACACCTAATCGGTACGCTTCA
AACTTTAATCGAAAATAACGTTGCCGCAAACTAAACTATTGAGAGAAAACGAACTTATGC
TCCAGAAAGAGAGATATTATTTATTTTTTGTATTAATGATGATATATGGTTGCTGAATGT
TCTTTGTAAATAAATCTGTGACTTGTGTAAATGTAGATGCAGCGGTTTTGTAATTATACA
AAGAAATCCCGCTGCCTCCCTTAATCAGTTATTTAAATAACTGTATAATTTTAATGATAA
ACTATGCAAAGCTTAATGACAATNAAAATTAAAGCACACTCTACATGGAGATTTTGAGAA
CTGTTTAACGGGAGAAATATGTTTCCACGTAACTGAAACAAANCAAAAATGCATGCAGGT
CGGTAGTTTAATGAAGCCAAACACAAGAACCATAAAATATTTGATAAAACGAGAGGTCTT
ACTATACAATGCAATCACCCGGAATCCGCCTCGACAACACTGTCTGCATTTCAAAGATAA
TGGCTACGTCTCCAAGATCACCGAGCCACTGATTAAAATATCGACTAATTTCTGTCGGTA
AAGTGACTCAACGAAAGCTGTTTTCATCACCGTATCTTCATAAAAATATTCCGTATTTTT
CTGTATTGTTCCCCTCTCACCTCGAATTCCCAGTAAAAAAAAAAAAAAAAAAAAAAAAAA
AAAAAAAAAAAAAAAAAAAAAAAAAAAAAAAAAAAAGATTTGGNTTTNCCATGGTTTAGC
GAANTCACGCCAGNCGAANGNCGGGATGGTTCAAAAAAAAAAAAAAAAAAAAAAAAAAAA
AAAAAAAAAAAAAAAAAGTCTGCTGGAGTCCCACTATTTAAAAATGTTCTACAATCAACC
ACAGCCAGTCAACTGCGTGCTTCAGTGTGGAAGAAGGGGCGTTATTCTGTGTTATTGCTA
TAGAATTGTGTGTCATAGCTTTTTGATGTAGTGGAATGACGAGTTGTGATCAAGATATTC
GAGTTTTACGAAACGATTCGGATCGAGGTAAGTGACAACAGCGGATTATTTTTATTTGGC
GATTTTCTTTAACAGGAGCAGTTTCTGTGTTATATGCGTGCAATATATTGGTAACTATTC
AGTTTTCAGACAAGTCTACTGACTTTTTGTAATGCAAGCACAGTGGCTNCAATCTTTATC
TGCCACTGCTGCTCATAACTTTTTGAGGAATTGACGAACAAAATTTGTACCGTAGGAGCA
GCAAGGCACATGTATATTTCCTGTCCTAACCACACTTCAAGCAGTCGCCATCCAGAAACG
TTAAAGCAAAACTTTAATTTGTCTACTGAAAACAGAAAAATAATAGGCGTCCACAGTTAG
TTCAGTTGACTGTACGGTATCTGTATTTTTCCTACAAGAAATCGTATAGATCATTCGGTA
GGGAATTTCGTTTAGCTAACAGTAAATATGCATTACAATAAGGTTACACGTTCCGTATCT
AGTGTACAATGTTTGAAGGTGAAAGCAAGTGAAAACTTTAGGAAATTTCTGAACAGAAAT
GAAGTTAAATTTTTGTAAGTAGTTGAATTGGTGTGATGACATTTCGGTCATCTGGTGCAT
TTTCCCTTGTGTTCGTGGTTCATATGATTCTCCACTTACATAGGACGCGGGTTCGATACG
CAGTCCAGAATTCAATTCTTTGATTTTTTTTCAGGCGAACGTTCTCCATACTGTAATGAA
CTTACGTAATCCTTCAGTTAAAAGGTGTTTAAAACGGCTAACAATAATTTCACTGTCAGG
TTTGCATCGCTTTAAGTAAATAAAGATTTTTTGAGAAAGAAAAATTAATTCTTTTGATCA
ATCGAGTTTTCCTTTAAGATGGAAGTAAGGTACGAAAATGTTGGTACGAAAACAAATACA
GACTGTACATAATTACCTCAAATATTAATTCAAACTTTCCTTTCCGGACCGTAAAAACGA
AGAAATATTTCTCACAATGAATTCATACCTAATGAAAGCGCGTACAATGCTGACATTTTC
GTTCTTTTATTACTATTCCTGTGCTGGCAAACCGATATAATATCATTCATCAATTATGTC
CCATTAAAANNTTTTCCGATCTGGACGTATGTGTCCACAAACTTTGTAAGTCAGAATCTT
TCACTGATCTTATTAGGGCGAGCGACACTAGCCGACAATTTTTAGATTTTTGTGGTAAAC
GTTTTGAAAAAAAACTACTGTACGTCTAGACGTGAAATTGAACATAAATTAGCTCGCCCT
AATAATTCAAAGTCATCTCTAGATGTGTCATCAATCATTATTTTTGCAAAAAAATTGTAA
TAATTNTNATTATTTTTATTAGCGTATATATGTAATGCCATGAGTGATAATGGTTCGTTT
TGAAAATTATTTTCATTCAACTTATGAAAATAGTGGTTGTGTTCCGATTCCACCGACAAC
TAAATTTTGTAAAATACGGAATATCACTTGTNCAAGAAAAAAATTTCCATTACAACTAGC
TTCCGCAATCACAATTCATAAAGCTCAAGATTTAACATTGGATAAAGTTGCTGTAGATAT
TGGAGAAAAAGAAACTTCTGTTGGTTTAACATATGTTGGGTTATAGAGAGTAAAAACTTT
AGAAAGCCTAGCATTAATAGAAGATTTTCTTATGACAGAATTAGTAATATTAAAAATTCA
AGTATGTTAAAATGTAGAAAACAGGAAGAAACTTGAATAAGAAATTTTGTATCTGATTAA
AAACAAATTAAATAAATTGATATTTTAAATATTTAAAGATTGCGTCTTATTATAAACGTG
CCTAATTTTTTTTCAACAAACTAAAANCACGGATTTTGATGATAGTTCGTGAAGTTTAAA
TATTAAAATCCTTATGATTATTATTAATTTTTATTGTATATAACATTAAAAAAACTTCGC
GAGCCACCACAAAGCCGTGCTTTTAGCTAG
>VvP24XY4-495#DNA/hAT-Charlie
CCGTTCACACTAGCGGTCAGCTCAGCTCAGCTCAGCTCAGGTCAAAAATCGCTATACACG
TAATCCAATGGGAGCATTCACACTACGCGGTCCGCTCAGGTCAGGGCAAGGCAGGTCGAA
CTGAAGATCGCGCCGCCACCGATCAACAACGGTCAAGACCTGAGCTGAGCTGAGCTGACC
GCTAGTGTGAACGAGCAACGGTCAGGTCAGGTCAGATCAAATGGGCGGCGAACGTCTGAA
AACTATGCTCGTAAGCAATAAAAAAAGAGTAATAAATAAAAAATAAAATGTTTTAACGGT
ATGTTATTTCTGTTTATTATAAAGTCGGCAAACTTTAATATAAATTCAAATATTATTACA
CATTTTAGTACTGCCAAGGTACAGATCCTGTTTCCGAATTTAAAAAAATATTGTGAATNT
ATTTTTAGAATCAAATGCTTCTGTACCAGCGTTAGCACACAAACAAAGAATATTTGTAAA
GTAGGGTTTCTCTCGCTCATCCTGAAATTCACTTTCTACATGGCATGAAATTTTATCCTT
CCGTAAATAATTGTGCAAAATACATGTTGCTAAAATTATGTTATCAATTAATCCTGGAGC
AGAATTAATTTTTCTAAAATAAATTCGAAATCTTTGAGCCCTAAAATATCAAAAGCATTT
CCCACCACTCGTCTCGCACGGCATAGCCGGTAGTTAGCATTCTTTTTTCTCTTGATCTGT
TTGCGCTTGAAACTCTGGATGCACCCAGAACCATCCTCTTTTGATCTTGACGTATTTTTA
GGCTCTTGATCCAAAATCATTGCGATTTAATTGACGTTGGGGTAGAAAACGGCATTGTTC
GCTATGAGCAACTGAAATGAAATGGCCTCGTCTACTACTTGATCCTGACCTGAGCTGAGC
TGACCGCTAGTGTGAATGCTATCCTGGATCGTGAGCTGACTGANCTGANCTGACCGCTAG
TGTGAATGGGCCTTACACGTAGTCCGGTCCGGCAGATCGCCGGCCCTTTGATTTAATTGT
TTCTTATGCACACTGGTGCNGGTGATGGAGAGGTGTTTATAGATCTAATCTCAGTCCCGA
CAATTTTCCGTAGTTTTGTAATAAGTAATTACTCGCGCGATACTGTGACATTAATTGAAT
TGGTGGAGATTAAACCTTATTTGTGGGATAAAACAGCCGACTATTTCGAAGTTAGAACAG
AATGCGTGCAAAGAGATTTACACATTTTTGAAAGAAGATTTCGAAGTGAAAGAAAAAAAT
AACTGAAAGTTGATNAGCTATACATTTATTATTAGTTATAACAATACAGAACAGGTTACA
CAATTTATTTTGTTAATTTGCCACGGCAACGCGCCTTCGATACTGACAAAGTATCTTTGT
GTTGATACCGCAAATAATAGCACAACCAGATTTACAATTTTAAGTAAAGCGTAAGTTAAT
TATAATGTTTGTAGTACTAACGATAAATACGTAATTTATATTTTTCAGTCGTTTTTTTTT
TTCATTTCGAAATATTCTTTCAGAAATGTATACATCTCTTTCCACGCCTACGTTTTACTT
TACTTGCGCTTATTCCCAATCTGTAGGTCTCATGTAAGTCAGTAAAGTTTGCTCCTTTAA
CGAGATCCTTAAAAATCAATNGNAGAAATTTATAGATTTCAATCGCAGTCGTAGATATTG
TATAATATTTTTAAAAATTNAGTTCATTTCGTAATTGGTCAAAAATGTTCAATNAAACAA
AAATATAGCAGAATATTTGTGTACCTAATTTATTTCACTTTTTCTNGGCCTCTTTTTGTA
TTTGAGTCAACACAGGATGTATCCAGTACTGTATGTTAATGAAATATTTACTATACTTCG
TTCTACGATATAATAAACTATTAAAGTAACGTTTTTTGAATGGTGGATGCCNATTTCTTC
CGCCAAAGCAAAAAACTTATTGAACTCGATGCGATAAGGCCCGCGCCGGCTCCGGTTTTG
CCGGTGTGTGTGAAAACGATATTAGGCTATATGACTTTTTTTAAATAGTTTTNTTTTAAT
TTTATATTTTCTATGGAGTGAACTNGAAGCACTTAAAGAAGATTTTAAAAACAGATTTCA
GGATATTCTTAACATNACCATTCCAGATTGGGTATTAGACCTTTCTCAAACCTACAAACA
GCAGATTTATCGCTACAGGAAGAATTGATAGAACTGTCAANAAATGANGAGTTAAAATCG
AAATTAAAAAACGGATATCAAGAATTTTGGCTACAGAGGCAAATTCCAGATTTATATCCN
GCTTTGTGGGCTGCAACAAAAAGGTTTT
>VvP24XY4-200#DNA/TcMar-Tc4
AGGGACACCTTTGACCTCGAACGCTCGGAACCGCACGAAAACATGTTTAGAATAACAAGC
GATCATAAACAAAACAGTGGTGTGTGTCATTTCCGTGCAGAACTCCGCACTTGTCTGCTA
GCGCCATTAAGACACGAAAAGAGCCTATTGTTGTGTGATTCCTGGTCAGGTCATACAGAT
CGTACCCTTCTAGATGCAACTTTTCCAAACAAAGATGTTATGCTGAAGATATTGCCACCG
AAAACAACAAAATATTGCCAACCCCTTGATGTTTACTTCTTTCGGCAATATAAGCTCTAT
ATCAGAAGGATTACTGATTTTGTAAGACTACAATGTGCCAAACCACAAGTGAAGATACAT
GATCGTTATTTCATCATGAAACTTCACTCTGTGATTTACAATCAATTTGCTGCACCTACG
TATAAGCCTATGTTGCAATATGCTTGGCGAAAGCCAGGTTATGACATTGACATACCAACA
TCATCATTTGAAAATGTAATTAGTGTGGCTTTTGATATTGGACTGCGTGAATGCGAAAGT
GATTTGGAATGTGATAACGTGGCTTTAGTGAGGTGTGCACATTGTTCTCTTCCACTTTGT
TTTAACCACTTCATCGAAATCCCGCATCTGCACTTTGAGGACTAATATAAGCACTATCAG
GTGTGTGGTACTGCTGTATATGCGTGTTTTGCGCTATATTAAGTACTTTAAGCAGAGAGT
TTTTGGCACTGTTGATTGAAAATGTAATGATACACTGACGTCATTGAATTACGTATAATT
TCCTTCATATGGTATTGATATCTTGTTACTTTGTTTCTCTCTATTAAAATGTTACTTGAG
GTAGAATGCAACGTTTTGCATGGAAATGACACACACCACTGTTTTGTTTATGATCGCTTG
TTATTCTAAGCATGTTTTCGTGCGGTTCCGAGCGTTCGAGGTCAAAGGTGTCCCTTG
>VvP24XY4-100#Unknown
ACTCTGGTTGTGCGATCGTTTGGTTGTGTGTGTGACGGCTGCTCACGAAACTGCGATTTT
GCATCATCAGCTAAGTTTTTGTAGACTAAATTACTTTAAAATCTTTAANTATCAACTAAA
TTCTTAGGATTATTGTTAGCGAGAAGAATTATTTAAGATTACNCCATAAATAACAGTTTT
AAATTTCGCGTCATTGTTGTAAGATATTTCGTTTATCGCAAGTTTTATTGAATTAAATTT
AGCATAAGCTTGATAGTTAGATTAACTATAATACTATAGCATAGGTAAACATNGTGGTNT
AAGTTATTTTGTAGTGTTNAATTTCTTATATACCGTAAAAATTCAAANCACTAGTTCGAA
NTTCGATTGTTAAAGTTTTTGTATCGTCCTATATTAAGGCTCTGTTCGGTTTAAAATAAC
ACAGTTTGTTAATTAATTAGTTCCGGAATAGTAATAAAACAACTNGANATATAAATAATA
AACATAAGTATTCATATATAGCATTTAGTTGTTCACANTAGGTTAATACAATATCGNTAT
TTTAAGTTCGACTATCGATATCGAAATCAAGTTTACGATAACAAAAACGTACGTTCTAAT
AATTAACCTGTTCTGCCTGAAATATAATTGTGTTTAATTGCCATCTAATACATTAAAATA
AAAANTTCCTANCTTTNTTTTTNNAAAAAAAAAACTTTCGTAAGTAACTAATTAGTTGTT
ATCCACATTAGCACTAAATAGTATCGGACCTACCATCTTAAGTTTGTTTCGAAATTCATT
AGCTTAAGTTTTATTCATTGGTTCTTAAGTAGTTTAATTACCTAGTCGTTATTCATAAAG
CTTCAATCAAATTANTTATATATAANAATTACAACAGCTTAGTCGAGTATAGCGCCTACC
ATATTTAATAAAAACGTTAAAAATATAGTATAAACTTTATNAGACTACTTTATCAAATAA
ATTTAAGGTTCGTTTAGAAGGTGNTNGAAGTATTTGGGAA
>VvP24XY4-1661#LINE/Penelope
TTTCAATAANGTCGGGATACTGGCTTGAACTTCACATTTTTGGGATTCCGTAGTCAAAGA
AGCGATCGAAATTCGACTGGCCGATACATTCAACAGAGACAGTGGGCTATGTCTTAGCGA
GGCATGGAAACCAGCCTTGGCAAANCTCCGCAGAGAGCGTGGTACNTCTGTCCAGCNGCC
GCCACAGACGGCTCCATATTAGCTCGGGCCGCAACGAGAACCGTAGCCNCGCCCACTGGC
AGCCAGCCGCCGGNCGCGGACATGTATATAAGGAAGTGCGGCACCCGAGCCGTCTCAGTA
TCTGTCGGTCAGCCGACCAGTGCAGAT
>VvP24XY4-1424#Unknown
CGTTGGCACGGCTTACAAAGCAGTGCCTTCCGAGAAGGCCTAACCAATATCCGAGAATCA
AAGGGGTCGCAGTNTTTAACATTTCCTGTTACAGAAGATATGCTAAATTTAATGTCAACA
AAGAAAATAGAAATGTATGGTCCCCAAAAAAAGAGTAGGCACAGCAGCAGCAGTGATGAA
AGTGACGATGTATAAAACATGTTCAGAGATATTTCTTACTTTCAATGTAGAATATTATTT
TGTATTTCGAATTTTAAAGACCTGGAAATAAAAAGTATTCTTAATTTTGACTCTCTCTTC
AATAATTATTGTTTCAGTCTTTCAGTTAGCGAGTCTCCGGATTTTTGTACCCAATCTACG
GAAATTTTAGCGGCCATCTACGGATATTCAAAGCCAAGNGGCTGGCAGCAC
>VvP24XY4-1401#RC/Helitron
ATATATATAAAAATCTCGCGTCACGATGTTCGTCCGGGATGAACTCCGAAACTACNTAAC
CGATTTNGATGAAATTTGGCTTACTGTGTGTAATTTGGTCCAACTTAAAAGATAGGATAG
TTTTTATCTGGATTATNGACCTCAATATTTATTATTTGCGAANTAAATGTTCATTAAATG
TTTGTCATAGGACAATGGTTTGTAATTATTTGTAAGCC
>VvP24XY4-391#LTR/Copia
ACGTTAATACGTCGGAACCTACAAAAATTGTCCTATCGGTCTGAAATTTGGTACACACGT
TCCTTAGGCGATAATATTTGACTNAAAGTGTATAACGTAAGCTTCGAATATGTAGAAATG
AAGTAAAATCACTCGAAATGTGGGTAGATGCATACANGTTATTACGCAAGAAAATACACG
TTANTAGCTGTTGACGTTTATTCCACGTGTTTTTAAGTCTTCATTATTGGATAAAAACTG
CTTTCCACATGCAAATTGCAGATACTTAATAAGTAGAAAATCAGTAACATTTACGATTTC
TCTGTGCGTAGCTGACATATTGGATTTCAGTGCTAAGATATATCGCATGGCAGCCTACCT
TCCAGGGTGAAACATGGCGTCTACCGTAACCGATGTTTGATACAGAGCATTTAAGTTNGT
TTAATTTTAATTNNCGGCAGCGTNGGCTGAAATGCAGCCTGGNNNAGATTNANGNTAAGA
AACACGCGGAATAAATATCAACAGGTAATAACGTGTATTTCTTGCGTAATAACTTGTGTG
CATCTACCCACATTTCAAGCGATTTTACTTCATTTCCACATACTCGAGGCTTACGTTATA
CACTTTTATCAAATANTATCGCCTAAGGAACGTGTGTACCAAATTTCAGACCGATAGCAC
AATTCCTTCGTGGGTTCCGGCGTATTGACNTGTTA
>VvP24XY4-1378#DNA/hAT-Charlie
CTANACCAGTGGTCCGCAACCGGTGTGCCGCGGCAACTGGTGTGCCGCGACAAGGTGAAA
GGTGTGCCGCGAAATTTTACCCGTTATAAGGAATTAATTGTCAAGTTTTTTATTAATTAT
ATTTTAGTTTCATGTGCCGCGAATTGTTACGTATTGTCGTATTCTAAGAAATTAAATGTT
ATTTATTTACTCACAGTTGCTGTTAGTTTTGTTTATTCATTTTTTAAATATTTTTATTCC
TCGCCTCTACTGCTGCGCTTTGAGGTTCCGTTATATTTACCGCATGTTCTGTGTATGTGC
TTTTCCCTCAGTCTAAACTGCTGGGATTAGCAGAACTTTCCAAGCCTTATTTTATTACGT
TGTCGGTGTCGGTGCTTCTCCAACAATACTACTTTGTTCCTGTACCGTTGCACCGACGCA
TTGTTAGACATCACTGTAAAAACAATCGGCACCGTATATGTGACTTCTTTGAAGTGTATA
AATCCCGCTTCTTACAATTACTTCAGTTCCATCATAGCTGTGCTCTGAAGTGGTCCGAAA
ACTGTGTTAGTAGTTAGTCTTGATATTTTCTATTACAATTAGCAGACTATTTTATTTCTT
CAAGATGGACAAATTCCTTGAACGGAGTGTTCCGTCTATGAGTGCAACTGGTGAAAGCGT
TGAGCCAGAAAGAAAGAAACAAAAGTTNATGCAGCGGAAATATAGTGATAATTACTTATC
CTATGGTTTTTTTTGGTGTGGTGAAAAAACGTGCCCAATTCCCGAGTGTATCGTTTGTGG
TGAAAAACTCGGTAACGCTGCTATGGTTCCCAGTAAATTGAAACGACATTTGTCAACAAA
ACATTCTTCTCTGTCAAGCAAAGATGTCAATTATTTTCGTCGGTTGTTGGAAAATAAGAA
AAAACAAAGAACNTTCATGACCGCTACAGTACGTGTTTCGGAAAAAGTACAGGAAGCTAG
TTATAAGGCAGCCGAACTTATCGTAAAGGCCAAGAAACCACATACAATAGGTGAAACGCT
GTTAAAGCCTGTTTGTAAAGAGATGGTGAGAATAGTTCTGGGTTTAGAATCTGCTAGTGA
AATTTCAAAAATTCCTCTTTCTGCTGACACAATCAGTCGCCGAGTTATCGATATGTCTCG
TGATATTGAAGACGTTATGAAGGAGAAAATCAACAACAGTCAGAAGTTCTCACTTCAGAT
CGACGAGTCCACAGATATTAGCCGCCACGCACAACTTCTGGCTAGTTCGCTACATCGATG
GAGATATAATTGTAAGTAATTCTTCTTTTGCAAAGAACTTCCAGAGCAAACTACCGGTGA
AGAAATATTTCGTTTGACTGATGAATATTTGCNCCTTAATGAATTAACATGGAAGGATTG
CGTTAGTGTTTGTACAGACGGAGCGGCTGCTATGACAGGCCCAGTGAAAGGATTTGCAGC
TAAAGTACTCGAAGTAAATCCCAACGTACGATGCGATCATTGTCTCATTCACCGCGAAGC
CATTGTTGCTAAGTCTCTGCCACCTTCTCTGAAAGATGTGCTGGACGAAGTAGTNAAAGT
CGTGAACTTCATAAAATCGCGGCCCCTAAATTCGCGACTTTTTTCCGTTTTATGTCAGGA
AATGGGTTCAGAACACACTACATTCCTGCTACATACAGAAGTACGCTGGCTGTCACGAGG
AAAGGTGTTAACGCGAATATTTGAACTTAGAGAAGAGGTCCAGGCATTTTGACTGTTGAA
AGACGTAAGNACGCGGATTTATTCGCAAATGGCGAATGGGTATGTAAGTTGGCATATCTT
TCCNACATTTTCGTACACTTGAATGAGCTGAACATCAAAATGCAAGGTAGGAACGAAAAT
ATTCTTATTAGTATGGATAAGATTAAAGGATTTGAGAATAAGCTGGATTTGTGGTTACAG
AGGATTGAAAATGGGTCGCGTGAGATGTCCCGACTGTATGGTCACTTGATGACGGTAATA
AAATGGTGATGGACTTAATTAAAGAACATTTAGAAGTCCTGCGGCAGAGATTCAAAAAGT
NCTTTGGAGAAAGTGTTGAAGATTTCGACTGGGTTCGTGATCCATTCGTTGCAAATTCGG
AACATCTTCCAATTAATATTCAAGAGGAACTCGCAGATTTAAAAGCCGACAGAACTTTGA
AATTAAAACTTCTCGAAGTTCCTTTAGATACATTTTGGCTAACAATAAGGAATGAATATC
CGGCTATGTCCGACATGGCAGTTAATGTGTTATTGCCATTTCCAACTACATATTTATGTG
AATTGGGCTTCTCGACGTTGACTGAGATTAAAACATCCAAGAGGGAAAGACTCAAATCCG
TCGATGAAGAAATGAGGCTTGCATTGTCAACGATTTCTCCACGGATCAGCCACCTGTGTG
CAGTTAAGCAGGCACAAGTGTCACATTGAAGGTATGTGTACAATTATTTACTTTAATAGT
AATATAAAACTGCCTGATTATTAATTTTATGCAACCGCTGTTTGTAGCTATNATTTTTTT
ACGTGTTAGGGGGCTGTATACCCGGAAAAAATTTTGTAGCGTTCCGCCGGTAAGGTGTGC
CGCGAGATTTATGGATAACCTTATGGTGTGCCGCGAGTAGGAAAAGGTTGCGGACCACTG
GTCT
>VvP24XY4-1375#LINE/Penelope
GAGAATTGAGTCTTTTCCCGGCGTACGGCTGACAAAAATTCTTCTCGGGTGTTCTGCCGG
ATAAGTTCTTCCGTGCACGACGTTTCGACAGCTACCTCCGCTGTCTTCATCAGGTGAAAT
GTCGTAGCGAAGTTGCCACTGCGGTCTGTGCCGTCGCAGTGTAACTTCGCTACGACATCT
CACCTGATGAAGGCAGCGGAGGTTGCTGCCGAAACGTCGTGGACGGAAGAACTTATCCGG
CAGAANACCCGAGAAGAATTTTTGTCTNGAATAATATTTGTT
>VvP24XY4-547#Unknown
TACAGTCGGGGACAGAATTCGCGAGACCCCTCGCCTTTCGATTATGCTTCGTTCTAGACA
CGACTACCGCATGGGACAGCATAACTGGTAGGTGGTACACTAAATTCATGATAAAATAGA
CCTCTCATACCCAGCACTTTACCCAAGACTAAAAAAATGAGCCCGCGCAGCGAGAGACTC
GCAGACGCTCAGAGGCAAAGTTCGGAGTTCTACAGTTAAAATAATCACGAATATCACCAT
TTTAGTCATAATAATTATTGAAATAACCAAATCGATTGATTATAGAGGAATGATANCGCT
TTTTTCGTAATTTTGATAGCCATTGCGTATTTTTTTTTCCTGAATAAACAGTTGACAATT
CGCTAGCAAACGCAATTATATGACGAATACNGAAAAGAATCGCTAAATTACGCACGGAAA
ACCAATAAGAGAGTTTGAATGGACTTAGTCACACTTTCTAGCGCTGCAGCGTTATAGAAC
TGTGTGTGACAAATACACACAAAGGTTAAGCGTAAGTAGAAAGAGCATTTACGAAAGTAC
TCNAATGGTGAACTAAGTCACGAAATATAAATAAAAAATTAAATGGTTCGGAATANTAAC
ACCTTAATTTTGTTTTCACCATANCATATTTAGAAGGTAAGCTTAACTTGATCGCAGTAG
CAACAGTTTTAGTAGTAATAATAATAATTAAGAACAGTAAGTAAATCCGTCTGCAATGTG
AATTAGCGGTTCCACATTTTAAAGCTGGAAGATGGAAGTAGGAAANCTTTCATNTCTCCC
TTTGTTTCTAACTAACACTGATACTTCTATAAAATTTTCTGTCAAGCNTT
>VvP24XY4-269#Unknown
TGATATTCATAGTTTTAAGTTTTCACTTCTGTCGGCAGTCCCCAATGACTGCCAACTGTT
TTTTTTTTTA
>VvP24XY4-662#DNA/TcMar-Tc4
GGGGAGGCCGCCAATTGTAAAATTCAGATTCAATTCATACTGTGTGTAATAAAAGCTCGT
GGCCAGAGGTGTAATGTGGCAAAGCAGTAACATGCGCTTCTTCGCCGCTGTCGAGAAAAT
CGGCATTGAAATATTCCGTTGCGTTCAAATACTTTCTACGTTAGGNAATTTNAAGGGGCG
CGTGGCGCAGCGAGCAAGCTCTCTGCCTCGTAAGCCCGTCGTCGCCGGATCGAATCTCGC
TGCGGGCAACATTTTTTATTTATTTATTCAAATATGTATACAGATAATTCCCGGCAATCA
GTTTCAACAATTATGCATATAATAAGTTTTTTAAATGCCTTTTGTTGTGGAAAAACCGAC
GGCGTCTCGTTTCGACCCTCCCGTCCCTGGTGCGGGAATGAACATCTGTCCTTCAACTGT
AACGGTCGAGTAACGATATTTGTATTTCATACCTGCCGCAGCAAATATTTCTATTTTTGA
AATATAACTTTGTTTGCGAACAACATAATGAAGTTCGAAAGCGTCGGTTTTTTCACAACA
AACGGCATTTAAAAAACTTATTATATGCATAATTGTTGAAACTGATTGCCGGGAATTATC
TGTATACACATTTGAATAAATAAACAAAGTTGCCAGCAGCGAGATTCGATCCGGCGACGA
CGGGCTTATGAGGCAGAGAGCTTGCTCGCTGCGCCACGCGCCCCTTTAAATCTCCGTAAC
GTAGAAAGTATTTGAACGCAACGGAATATTTCAATGCCGATTTTCTCGACAACGGCGAAG
AAGCGCATGTTACTGCTTTGCCACATTACACCTCTGGCCATGAGCTTTTATAACACACAG
TATGAATCGAATCTGAATTTTACAATTGGCGGCCTCCCC
>VvP24XY4-545#Unknown
TGTGAAATACTGTTAAATTAATAGCCGGTGTAACCTCCAGAATTTTGAATGCAAGCCTGC
AAACGTGAA
>VvP24XY4-52#Unknown
GTGAGGTACACAACCTCACATTTTGTGATTTTGACATTANTAAAGCTATTTTTTTATTTA
GTAATTGTAATTGTATATACTAACTCTGAATTTTAAGTTCCAAGGTCANAGAATGTCAAG
ATGGATATAACGAGATCTCTGGAAGAAAAAGAACAGTCGAGAGAGTTGAAGAAAAGATTT
GAAAGGAAGAGGACGAGTTGGTTTTGGAAAAGAATATGTTTTAAGAGAAGAGATGAAACA
GAATGGCTCGATGGAGAAGCCACAAGAATCCTGGCGGGATTAATAANAGGAAAATATTAG
CCTGAGGGCAGAAGATTTAGGGTTATGATAAAGATAATGNAATATGACTTTGGAAAAGAT
AATTGTTTGTTAAATGGAAAATATAGGAGTNATGAGATAAGTAGAAAGCGTTTTGTTTGA
TATTGAGATTGAAATATAGATATAGACAAAGGAGTTGATTTAAAGTTCGTNTGGTAAGAA
TTTGATTAATAATAATTTGATTTACAGCGTGAGTATCGAAATAAAACCAGCGNCGGACAA
AGAGGGATTAAGGAAATCCTTATGTACTGGTCTGGCGCNGGAAATATAAGCAAAAAGTAT
TATTTTAAAAGTATGATAAAGTAACACTCACATGTGTTCTCTACAAAAATAAAGTAACGA
TACAGGGTACGTTACA
>VvP24XY4-131#LINE/I-Nimb
AGTGTTCAAAGACAGGAATCTNGAAGCATATATACCAAATTTTCTNATAAATAAACNAGG
GATTGTTAGGGACGTAGACGTCACCCTTTCAGAAGAAGAAATCAAGAAGCTATAGAAAGC
CCTTATCCAGTAATATCCGTNAAACGNTTCACCAAGAGGAGCACTTACCAAAACAACGAA
AGAAGGGTTCCGATACCGGTATGCATGATTACCTTCAGATCTCAATCCTTACCANACCAC
GTAGCAATTCTCGGAACGCGGTGTCCAGTAGAGCCTCATATNCCACAAATACTNATNTGT
GNCAATTGCTTACGTTTTGGACACCGCATGACACAGTGCCGCAGCGCCGCCCGNTGTAAT
AAGTGCGGAGGCCCCCATNCGATGGAGTCGTGCACTAGCACAGCCGATCCGCCGATGCGT
TAACTGTCAGGGCCCACATCTATCCAATGATAGACTATGCCCGGTATACGTACAACAACA
AAAAGCACGCGAGGCAATGGTCTACAACAAAGCTTCACCAATGACGAGTTGGATCCGCCC
ACAAGCAGCCTGCGTCGCGCCGTCCTATCATGATGAAAACCAATTCCCCCCGCTCCCACC
GNCTACATCGTCGCTTCCGAGTTCAGCCTCAACAAATGCACTCCAAAACAACCCTATTAT
CCCCATCTATCAAGAACAAGAGATACGTCACCAATCCAAAGCATCCACTATAAATCAACT
GCTTCACACTCCCACTGCCACGGGCCGCAACAAGCAAAGGCCAGCAGCTCCAAAATCACA
AACGCCCCATTATCCTCCTGTCCATCAGAGAATGTATATACCACAGCATTTACCTATATC
ACCCATCATACAGAATCCTTATCCTCCGCAATTCCAGGATAAGGAGAAGGCTCCTTCAGC
AGAAAATGCAGTGCTTATAGAGCAAATATTGCAAATGATTTTGCAGATGATACATGAATT
CCAATCATCTCCATCTGATACTCTCCATCTCGATCCGCTCCGCCGTCTTCTTACCAGCTT
AGTAGGGAACAAGTAAAGAACCCATAACAACTACCCACCTTAACCGAGTGCTATGGCGCA
TACAATTTTACAGTGGAACTCGCGNTCTCTCGCTGCAAATCGAGAGTCACTTCAGAGAGC
ACTAAGTACGACGAACATATCCGTNGCNGCCCTATCAGGAAACCTGGCTGAAGACAGGAA
GGAACATTTCCTTCCCGGGATACACCGTGTATCGCAANGATCGCGAAGACGGCTGGGGNG
GAGTNGCANTNCTAATCAAAACCTTAATACCACATACAGCGATCGNCNTAGACCACGCCC
ATATAGAATCTTTTCAAGCAATCGCNGTCGGAGCGCCGATAAGCCGACAGGAANTCACCA
TAGTATCCCTGTACCGCCCACCNAGGAACGNCATCGCAGAGCAGGAATGGCGCTATTTCA
TGCAACAGCTGGAGCAACCGCTACTAATCTGCGGCGACTTCAATGCACACAGTACGACGT
GGGGGTGCGAAATANNAGACGTTTANGGAAGGANACTNTTGGAACTANTAGANGAATACG
AACTATTNATCCTAAACGACGGATCTGCAACAATACTTCCNCTGCCAGGACAACGGAAAT
CCGCCATAGATATTTCCCTGTGCTCAGCATCGCTTTCCTCGGAGTTCCGNTGGCGNATCC
TCCCNTNCACGNTGGGATCCGACCATTTGCCANTANAANTCACGACCGTAAACCCAATCA
ATCTCCCTCCATACAAACCCAAATGGAACATAAATAAAGCCGACTGGNGCCGNTATGCNC
GAATCATAGAAAGNACTACCCACGTGTACNCCAAATACGCTTCTCCAATTGAAAANTATA
ACNCCTTCATNNNCNTAATCAACTACGCAGCTAACCAATCTATCCCCAAAAGAAGGCTAT
AACTCACCCGCGAGGAACAACAGCNCCGTGGTGGANCCCGGAATGTNCAAAGATGATCGC
NAAAAGAAAACTAGCAGTTGAAATACTACAAACAGCANCCNACCTGGGAGANCTACANNG
AATACAAAAAANTAGACGCNGAAGTNAAGCGNTTCCTNAAACANCAGAAGANAGAAAGCT
GGAAANCCTATTGCGGCAAAATCTCNAAGGACACGCCACTCTCAAAGAATATGGACAACG
ATAAGNAAANTGAAGAAGAAACCANCNCCCGCTCCAACAATCGCCTGCGAACCGAAGAAC
TCGCCGACATTATTGCNCCGCCATCGGTCAGCTCTCCACCTGAGCCANTACGATCGACTC
TACAGGAGAGCATCAAACGTATTTCGAAGACCCTTCNCACTAAACGAACTAGANAGAGCC
CTCAAAAANGCANCGAACACCGCCCCAGGGATCGACGACATNCACTACGCCATGCTCGCC
AATTTGCCAAGTAACGCAAAAAACTTCTNCTNCAGCTNTTCAACAACTGTGGTCAACAGG
AAAACTCCCGAAGATTGGACTACGCANATNATCGTNCCAATTCTAAAGCCGGGAAAAGAC
CCCAACGANGCCACGTCGTACCGNCCGATNGCNTTGTCNTCNTGCGTCGNCAAAACAGCC
GAACGACTNNNGAAACANCGNNTAGAATGGTGGCTGGAACACAACAANCTACTACCCAGN
ATCNCAGTTCGGNTTCCGGAAAGCACGTAGTACCATGGACAACCTCAGCCATNCTAACTN
CAGACATCGAGAACGCATTCAATGANCACGGATACTTAACGGGANTATTCCTGGATATCT
CNGGNGCNTACGACAACGTACAGCTACCNATCCTCATGAGGAAACTACAAGAGATGGGCN
TCCCGAAACGTCTACTGCCAAAGTATCTACANTCCGCTNCGTCAACGCACCATATATATN
CGNAAGAAAGATAACGCNCTATTTGGACCTTTCACGNTAAATCGAAGGGCNTACCGCAGG
GNTCNATACTCAGCCCGCTATTATATGCCATATACACCGGCGATCTAGAAANAATCTTGG
GNCCGCATATCAAGATCTTACAGTACGCTGACGACGTCTGCATATATAATGTCTCCCTCC
GTGCGTTTGGATGGTACTTACAGTGGNTCTCGGATGCNGCAACAAAATTAACTANATGGA
CATCTGAGCGTGGACTTACACTCTCACCACCTAAATCATCAGTCGTGGTGTTCACAAGGA
AGCGCCGCACATTCGGAGAACGCACCATACGNCTGGGACCTATACCTTCCCAATAGAAGC
GTCGGCTAAGCTNCTGGGCCTATATCTGGACAGCAAACTAACATGGAGCCGCCACGTAAA
CTATATACTACAGAAGGCCGGAAAAGCGCTGAACATACTCCGATCCGTCGCAGGAACATG
GTGGGGAGCAGACCCTNCAACTCTGCTAATNCTGTACCGATCCTTAATNCGTCCAGTAAT
AGANTATGGAAGCACCCTCTTCGGAAACGCGCCGAAACAACGTCTTGGAAAAACTGGACN
AGCTACAACACCGGGCCCTNAGANTATGCCTAGGAGCAATGAGGTCTAGTCCCACNAACG
CTCTTCTGATAGAAGCNACGGAAACGCCCCTACTCTATACGNCGGGAACTTCTCACAAAC
AAATACCTCATCCGCATCTTTGCTATAAAGGNACATCCNCTACTANAGAAGCTGTCAGTA
GAGAACAGAAGACTCACAANGAACGGACCACCGCCAGCGAAAAGAGTGCCCCTACTATCA
AANGGATACAAGGAATACGAAANGATCAAACCACTCGTATTAAAAAGCCGCACGATTCCA
GGCTTCCTGTATCCATACGAATTTCAGTTTCTGAAACTACAAATATATTATCTACCAGAA
AATATCATCCGGAGTAACAACATCAATACAGCAATTTCACACTTCTTGAACAAAANTTGG
CCCGACTNCACCCATATTTACACCGACGGNTCCAAAACTACGGAAGGTGCAGGATACGCT
TATTACTGCCCGCACGCTAACGAGTNCGGACAAACNTTACTACCCGCAGAGACGTCAATC
TACACGGCGGAAACNNTAGCCATNNGNGAAGCCATCAAGTACGGANTAGACAAGCACTTT
CCAAGAATCTTAATACTTACTGACGCCAAGAGCGCTCTNCAGAAACTACAGAAACCCAGT
ACGGAGTAACAAAATGCACCAGTACCTTTATGAAATAATAAGATTAATTTCAGAAGCTTC
TNCAGACGGCATACAAGTACATCATTCTNTGGATNAAAGGNCACGCAGGAATAATNCACA
ACGAAATAGTCGACCAGCTNGCGAAACGGAGCATCAACGAAGGGCACTTTGCAGGCATTC
AGCTACCNTANACGGATTTCATCCCACTAGTNNTAGGAAAGCATACCTTAATCGGAATGA
AGACTGGTCCCGGACGCAGCTACAAAGAGGAAAACACTACGCGGCNATNCAACCNGNAAT
ACCAAAAAAACCCTGGTTCGTAGAGCACAATATAGCAAGAAGACACGTAACANCNATNAT
TAGGATGAGACTAGGACATGGCTGCTACCCCCACCACCTATGCCGCCTCCGTATAATAGA
AACNCCCATNTGCGCNNTNGATCGAGAGATNTCCGACCTCAATCACATCATNCTCTCCTG
TTCACGGTTATCAGCCGCAACGCANNCGTTTCTACAGGCGCCTAGAAGAGCTCTCAGTCA
AATTCCCGGCGAGTGTCACCACNTTCTGCAATCAAAAAACGTACAGGTCTACAAGGCTTC
CTTCAAGACACGGAATGAAGATTTGAAGCCCCCGACACNCTGCAAGAAGAAAATAACGAA
CAAACGTTAATGCANAACGCTGGCTAAATGGTNTCAGACCGAAGGNCAAATAAAATAATA
ATAAATAAAATGA
>VvP24XY4-1033#LINE/CR1
AACCGCGGCCGTAGCAGCAGTCGCCGACTTTTGTGTGTTAATTTAAAGTGTGNTAGATAG
CTTTGTTTTTATCTTTGAATATTTCCTGTNTAGGCAGTGAGNCAGCAGTCGAGCAACCGC
CGCCGTGAGCAGCAGTCGTCGACTTTCTTGTGTGTTTAATCTAAAGTGTGCTAGNTAGAC
TTTGTTTTTATCTTTGAATATTTCTGTTAGGTAGTCAGCCAGTCAGTTGAGCCCAGCGGC
AGTAGCCGACTTTTGTGTGTGATTTGNATTNTGCTGGTTTTTGTCGTTATCTTTGAATAT
TTCCTNTTTAGGTAGTGATCCAGTCAGTTGAGCCTCCGCGNCCGTAGCAGCAGTAGCCGA
ATTTTTGTGTGATCTGAAATTTGCTAGTTTCGTCGTTATCTTGAATATTTCCTGTTTAGG
TAGTGATCCAGTCAGTTGAGCTTTAGCAGCCGTAGCAGCNGTCGCTGATTTTTCTGATTA
ATTTGTTTGTGGCTCCGTTTTTGGCTGTTTCAGGGACATGGTTTGCGCAATGTGTTACAG
TAGGCGTCAGGCTCTCGAAGAGATTCGTACTACGATGGCATCTCTTCAGGCACAGGTGTG
GAGCATCTTAGACGAGGAGCGGCAGTGCGTCGAAGAATTACCGGAGGCTACTGATGTAGA
ACCGGCAGGTGAGGATTGTCAGGTATCTGTTGCAGGGAACGTCTGGCACCGTGTGGANAG
GAGAAAGGCGTCGAAATTCCAAAATAACCGACGGGAAAATGATATCTTGCCCCTAAGTAA
TGCGTTTTCAGTNTTGCAGGAGGCTGAAGATCTNAGTGCGAATGGCCCAGAAGCGCAGCA
GGGAAGATTTACTCGCAGACACCGAGCGATGCCAGGGAAAGGTTTACTTGTCATTGGAAG
CTCCAACGTCCGACGTCTGGAGAAACCCCTACGAGACCTAGCCGAGAAGAACGGTGCAGA
CCCTCGTACTAACGTTCATTCCGTTTGTCTTCCAGGAGCAACCGTGCCACGTGTCATGGA
GGCCATTCCAAAAGCGATTAGAGAATCGAACTGCCGTCAGTTAAGGGTAGCTGCGCACGT
CGGNACTAACGACTCGTGTCGTGTTTCTGTTCCAGATATAGTNAAATCCATGGACAAGTT
GGGCCGNAAGGCGTATGAANCCGCGCGGGAGAATTCGGTNNCGTTGCAGTTCTCCATTTG
TAGTGTCGTGCCGCGCGTCGATTGTGGGGAGGCCGTGTGGTGGAAGATCTNTAATTTGAA
TTGTAATTTGCAGGAGCTGTGTCGCAGAAACAACTGGGGCTTCGTCGACCTTCGACCGAT
GATAGCTGCCAGCTGGGACGCATTTGACAGGTCGGGCGTCCACTACACACCGAGAATGGC
GACCAAGGTGGCTGCTAAAATATGGAACCGTCTTGATATGAATTATTTTTTAGGAACACC
GTGAGGCCCGAGGATCCCTCAGTTCANCGAAGAGGACGCGCCGATAACCTAGANCCTGGT
CCCGGNAGTGACGGCGCGAATAANTCGAANNTTACAGCTCCAAATACTTCACCCGTTTCC
CGTCGGAGTGCGAATANNAAAAATGCGAATTTAGACTCCACAGATACAGATACGAAGCNG
CTAAGGATAATGGTCCTAAATTGTCGGAGTATTAGAGGGAAAGTAGCCGATTTCCACGCC
GCAGTTGCGACT
>VvP24XY4-756#LINE/I
CTTAAGCCACAGTAATAGCCGGTAATTGTTAGGGCGCTAATGACCCCGNTGTCGACGCGC
CCTAAAGCAACAACAACAACA
>VvP24XY4-418#Unknown
CCGGTTTNAATTCGGGCAGGACGCANGTCCTTCCACCCTCTCATGATTCACACCGGCCGC
CTGTGTACAACAGGGGGCCGGTGTCACGTGGTCCTTAGATGGCCGGATCGAGGGCAA
>VvP24XY4-68#LINE/Jockey
ATAAAACAGCTNCAAAAGTCAAAATGCAAAATAACATCCTTCACAAACTTTCAGGAANGG
GTTGGGNAGCACATGCAACAGCTCTCAGAACATCANCTCTTGCCTTAGTATACTCAACTG
CTGAATACTGCAGTCCAGTAANGTAAATAGCAGTCACACAAAAAAGATCGACACTCAGCT
AAACGACACAATGAGAACAGTATCTGGAACTGTAAAATCTACACCTACAGAATGGCTGCC
TGTACTCTCTAACATCCCCCCACCAAGTCTCCGAAGACAAGCGGCTTTAAAAAAGGAATG
GCAGAAATGTTTAAGATATCCACTTCCAATNCATCAGGACTGCACACGTCAAACTCNAAA
CAGATTAAAATCNAGGTATTCAACGTGGAAGTTTGGCGAGATGCTGGTCCAAAATCACTT
CAACATAGACGAAGCATGGCGCGCTGAGTGGAATTCCAATCCCGACAAACAAGCGCTAAT
CCAAGACCCTACACGACAGCCTCCTGGATTCAACCTNCCTAGGAAAACCTGGACGACACT
GAACCGTGTGAGAACAGGCCACGGTAGATGCAACTACTGGATGCACAAGTGGGGAATAAT
AGAGAATCCTTCTTGTGACTGTGTAACCACCAGCAAACTATCCACCATGGAATGCCCTCT
CAGGAATTCAGTGGNACGATCCAGCAGCTTCATGAAGCAACCACAGAGGCAATTGAATGG
CTGCAATCTCTCGACATCAATCTGTAGAAACTGTCGTAT
>VvP24XY4-1790#LINE/CR1
GATATAATACTAGGAACCGAGAGCTGGTTGACGCCTGAAGTTGAATCTAGCGAAGTATTT
GGCCCTCATTTCAATGTTTTTCGGAAGGACAGAACTGTCTCAATGGGCGGGGGTGTGTTC
GTGGCCGTAAGTAAAACCGTTAATTGCTCTGTCGTAACTGAAACGGAAAATTTTTGCGAG
TTAATATGGGTCAAGGTAAAAATTGGCAAAAATTTAAAGTTCATACTCGGGTCATTTTAT
CGACCTCCGGATTCTGATTTGGCTAACGCGGAATTTCAGAGAATCACTTAATANCATTTN
TCGAAAATTTCAAGGACATATATTGATCGTGGGTGGCGACTTTAACCTACCGTCGGTTAG
GTGGGACACNTGTACGTTCAGGTCGGGTGGAAGAGATAGGTTAATAACCGAAACGTTCCT
AGAATCATTCGCGGAAAGATCTCTTGAACAGATGGTCGAAGAGCCAACGCGGTGCGACAA
AGATTCCTCGTCCATTCTGGATCTTTTTCTTATNAGCAATCCGGATATTGTAGATACAGT
TTGTATAGAAGACGGTATAAGCGATCACAAGGCGGTTGTGGTAACGTTAAACTCTAGTCT
GAGTTTGAAGCATGACAAAGAGAAACTCGTATNTTGCTTCGATAAGGCAAACGATGCGGG
TATGGTTGATCACTTTGCGAAAAATTTTGAAACGTACACGCTAAATACAAATGTTGAGGA
ACTTTGGTTTAATTTGAAAGAANTAATATGGACCGGTTTAAATCAGTTTGTTCCTAAGAA
GTTTATTAAGGTTAGTAAGAACTTTCCGTGGTTCAATCGGGAAGTGAAACGTTTGCTCAG
GAGGCAAAGGCGTTTACATGCCACGGTGAAGAAATCGGGGGACTCGTCTNATCGCTAAAT
TAGTCCAGTTGCGAGCGGAAGTGCGTAAGGCGATGCGTGAAGCTTTTAAAGAATTCCAAG
TCAGGAATTTATCCGAAGATCTGATTACTAATCCAAAAAAGTTCTGGTCGTATATCAAAG
TAATAAGAGGCTCTCGTAAGGTTATGCCGTCGCTGATTAAGGAAAATGGNGAATTATCGG
AAACNAGCGTAGAGAAAGCAGAAATTTTGAATGATATATTTAANAAGGCTTTCACGACAG
AAAACTCAGAGGAGATCCCGATATTTAACAATCGTACCGACAAAATTATGAATGATCTCG
TTCTTGACGTCGAGGGAATAACTAAACTGCTTATGAATGTAAAAACCAATAAGGCTCCCG
GACCAGACGGTATTCCTACTAGATTCTACTCAAGGTACGCAAAGGAAATTGCACCGTATT
TGATGAAATTNTATACCGCCTCCCTGGATCAAGGAAAAATTTTTTTTT
>VvP24XY4-909#DNA/TcMar-Tigger
CAGTAGAACTCCAATTATCCGAACTCCGACTATCCGAATCGCTTAAGGCAGTCACATTAA
GACGTGCGTGGAACAAGTTGAAAGGCATACCAACTGAAGAAGAGAAGGAAAAGGAGAAAA
AGGAAAAGAAGCTCAAGAAAAGGAAAGGGACAGGAGAAGATGGGGATGACGTGTCACTTG
AGGAATTCAGAAACATTCTTTTGAAAATTCCTGGATGTTCAGAAGTTAGTGCTGAAGATA
TAGGAGAGTGGGTGGTGTGTGATTCGTCAGACCCTGGGTATGAAATTCTAAATGATGATG
AACTTATTGAAAGTGTGAGTCGAGGAAGAAGATGACCTTAACGTCGAAGTTGAAGCAGAC
ACGGGACCATCAGCTAGTCAAGCATTTGCCGGCCTTGAAAACTGCGTTGAAGTGGATGGA
GCGTCAGCCCGAGTGTGACCACATGCAACTTCTCACTGTCAAGCGGATGCGCGACTTGGC
TGCCCGAAAACGGATGAATACAGTCAAACAGCTTACTTTGACCGAGATGTTCAGCAAGCA
ATGACTTTTATTTACAGTACGGTACGTACATACTGTACTAATGTACAGCACTTGTAAGTG
CGCTTAACATGTAAAAGTGTTGCCTTTTCATTTAATTAATTAAAAGCTCTTTTTCTTTAA
AAATAGTTTTTTCTCCCATTTTCAACATACATACAGTAATTAATTAAAATAGACCCTTTT
TCGGAAAAAATCCAATTATCCGAATTTTTGATTATCCGAATGGGGTCCGGTCCCAATTGA
TTCGGATAATTGGAGTTCTACTGTA
>VvP24XY4-641#DNA/hAT-Charlie
TGTTCTTCTCTGACCCTCGTGGTANTTTAGGGTTATGGAAAGAGTGTCGACTATAGGTGC
AAAGTGTGTCGACTTAGGAGCCTGTCTAATTCGAATGTCGACTATAGGGGCAGANAGAGG
TTTATAATTTTTTTAAATNTATTTTCCAATTATATACGTTTGCACTTACANTTTACCAGC
AACCGTTATATATAATGGAATAGAAATATTCAGGATGCAGAAAATGACTTTANAACGCAT
AGTTATTAAATAGTATGGTCAGAGGCTTCGAAAATGGAAAAATAANTTCTTAACGTGTCG
ACAAAATCCGCTCATACGCTGGAGAGAGAGATTATCGAGTGTCCTGGACAGACTTTGTCC
GTCAGTCNTAGCCCCTGGCACGCTCAGCCCTTAGTCGCCCACACACACGCAGTGACAANG
CCGCTCAGTATCCCGTCACGGATCAGTCCCTCCGTATGTGTGGATGGAAACCGTCAGTAT
TACAGTACGCTGGCTAACTCCCTTAGGATTTCGGCAAGTCGAAAGTCCTGGCGGCGGTTC
GAAGGGCATCGGTCAGTTATGAGCTCTGTGTGCAGCTAGTTATACTTTATCGCGAAAAAT
TGAAGATTTCAGTCACAGGCCTCTTACGCTAGATTTAAGGCGCATCAAACAGATGGTTAT
AAAATTGGACGAGACATTTTTTACCACATTACAAAATTCAGTTAAACTTCGATTCTCAAA
GCACAGTANAATATATTCCTGTATGTTGAAACACTAATGATAATGATACAGTCAAATTTA
TGGGTATAATAATTTATATTCCTCTCTTTCTTCAATATTTTAATTTTTGTTTTCTGTTCT
CTCTTCATCCTTTTATAAACAACCGAATCCCAAAGTACCGTCAAGTTGGATCACATGAAT
CTACTGTCTCTTTTCCGTTTCTTTTGATCATTTCCACTTATTACGCAAAATCTGAATTAT
TGTTTTGAAAAACCTCAAGTCTGCATTCGGGATATATGGCTTAAGAAATGTATTGATACG
CCTCATTCTCTAAATTTTTATTCAGTATACTGTGCGTTTTAATTTTAATAGAGATGAAAA
TCTCTGATATATTTTTATAAAATAACTTAGAACATCTTTACCATTTTAGCCGAAAATGCG
TGAATCGAAGACGGTCTGTAGGACTGTGTGTTAGTGGGGAGCGAGGGGTCCTGTCTGTCG
CTGGCTCACACATAGACGTCCTCTGAAGACAGTCAGTTATCCCGCCAGTGTATGGGTTGC
TAATATAACCATGAATTAGACTTATATTAACTCGAATTAACTGTTCTCCGTCCATCTTTA
TGCCTGCCTGTGTGTTTGAGCAAATTCTGTCGAACAGCTTGTTATGAAATTACGTATTCA
AGTTTCGGACCTGAATATCTCAATTCTATCCACTTTTGATAGAGATCTGCCAACCGGAAG
TGGCAGATTAATGATGTCACTTTTATCTAAGTTATTTTATGAAGATTTTTCATCTGAGAA
ATTTGAAGAGAAAAGTTATTTCCAAAGTTAAATAAACGAGTTATAATTAACAACTTTTAT
TTCTAATTTTTTTCGATAAAGCTTAATAATTTTTATTATTCTTNTTTCATTAATACTATT
TTGTACATCGTTTCCGTGGCTGGGCGGTAACGTAATTTAAAAATACTATTAAAATTTGTA
TTTATACATTTTAAATAAATTTAAATAAATAACAAATGTTTTTTACAGTTTACTTGTTGG
TCGCAAAATATTCATGAAATAATGAACACAATTTTCAATTTATTTAATTAAATTGTAATA
GTAAATCTATTTAATGGAATAACGTGATGGTGGTCATATCAAAATTTATTTTTATTTTCA
CAGATGTCACATTCAAAGAAAAAATGTAGACAGTACAATGTCGAACACTTGAAATATGGT
TTTATTGAGGCGCCCTCAAACAAGACATTACCAATGTGCCTGATTTGCCAGAGAGTTTTC
TCAAATGAAGGTATGAAACCTTCACGTTTAGAAGAACATTTAACCAAAATACACCCTGAC
AGAAAAGTTTATCTTACTTTCAAATGCTCAAAGAACAATATTCAAGACGTCCATCTTTAG
CTGGTATGTTTTCAGCGGCATCCAAACAAGACGCAGATGGGCTTCGTGCCTCTACAACAT
TTCCTTGCTTATTGCTAAATCGGGAAAACCGCACACGATTGGGGAAGAATTGATACTGCC
ATCTGTGAGTGAGGTTCTGCGTACTGTACTGCACAAGCCGGCGTCTGATATTATTAAGAG
AATCCCACTTAGCAATAACACAGTACAGAGGCGAATCGACGAAATGTCCGAGGACGTGGA
GAGTTCTTTAACTGATTTTTTGAAGACTGCCGAATTTTCTTTACAGCTTGATGAATCTAC
TTTACCAAACAATGATTCATTACTTCTTGCGTACGTTCGCTTCATTAAATGTGAAAAAAT
TTGTCAAGAATTACTGTTCGCAAAAAAATTAGAAACTGATACTAAAGAAAATCTATATTT
CAAGTTTTGGAACACTATTTTGAAGAAAAAAGTATTCCTCTGAATAATATCGTGTCCNTT
GCTACTGATGGTGCTCCGGCAATGGTTGGACGATACAGAGGGCTGATTTCATATTTGAAA
AAGGCGGTACCAAATGTAGTCGCCGTGCATTGTGTAATTCACAGACANCATTTGGTTGCA
AAAATCCCTAAGTGATCGCCTTCACTGCTCACTACAGTATGTAATTACCGCAGTTAACAA
GATCAGAAGCAATGCTCTCAATAGTAGATTATTTGGAAAACTTTGTGATGAAAATGACGA
GGATTTCAATCGTTTGCTATTGCACACAGAAGNTCGTTGGCTGTCAAAGGGTACCTGTCT
AACAAGATTTTATGACGNTTTTGACTCCATTATAACTTTTTTTTTAAATAAAGATGATTC
ATTAAGAGAGAATTTATTGAAATATAAGAATGATATAGCTTATTTAACTGATCTATATCA
TAAATTTAATGAATCAAACCTACAGCTGCAAGGAGATAATTTGAATTTGATCAAAGCAAA
GTCAGTTATTTGTGCGTTCGTGTCAAAACTTGCCTTGTACAAACAGAATGTGGGTCGAAG
ACAATTCTATCAGTTTCCAAATCTTTCCTCTGTGGAAACAAATGATNAAGATATTTTAGT
ATTTTGTCAACATTTGGAAGCACTTAAAGAAGATTTTAAAAACAGATTTCAGGATATTCT
TAACATGACCATTCCAGATTGGGTATTAGAACCTTTCTCAAACCTACANACAGCGGATTT
ATCGCTACAGGAAGAGTTGATAGANCTGTCAACAAATGAAGAATTAAAATTGAAATTAAA
AAAATGGATATCAAGAATTTTGGCTACAGAGGCAAATTCCAGATTTATATCCGGCTTTGT
GGGCTGCAACAAAAAAGTTTTTATTGCATTCCCGTCGTCATATTTAGCCGAAAGGGGATT
TAGTGTAGTAAGCAATTTACTAACAAAGAAAAGAAACAGATTGCCAGTAGTGGAACGCGG
CGATTTAAGACTCCTGCTGACAAATATAGCACCAAATGTAGAAAAATTAGTATCATTACA
TCAAGCTCGGACCTCTCACTGATAATTTTACGATAATTTTCAATATATGTTTTTAATCAA
ATTTTGTACAAGGCACCAATATGTTAATATTCTTTAATAAAGTAATTTTAAAAATCTGTC
CTTGTTTTTCAATATTTAATATAGCCCAATTCACCTAAGAGGGGTGCCATCAAATCACTG
TTTGAAGAAGTGGGCAACAAGCCAATTAAATTGAAGCGCTATGGATTACACAACGTTGAT
TACAACAACAAAAGACGTCGGTGCTGTTTTTTTTTCAAACAGGGGGGCGGTGAGTAATTT
TTTTTCGAAAAGGGGGCGGTAGGTCAAAAAAGGTTGGGAACCTATGG
>VvP24XY4-91#Unknown
TACGTCTTCCANGTTCGGTACTGGGTGGCATCCCAGAATTACGAGCGACATGAAAACTGT
CCAGTTTGAAACGACTAGTACTCAAAGACTACTGAACGGAGGACAACGGGGTGAAAAGCG
TTCGACAGAGAAAGCTTGAAAGGGTCAANTATATTANCCGGCATCTCTCCCGCCCCCCGC
ACGACGCGGGGAAGGGACGCGATTGGTCGGGTAACGAAACGGCGATTCAGTGCACCCGGG
TGTCTTAGAGACCNNACCCCGCTCGTTTGTCGCGTGAATTGAGGCAAAATAATATCATTC
GTATGAAAATACACTACGGCGGACAATTTAAGACCATTTCAAGATCGATAAAAGTAAATT
TCGAAAAATTATGACACTTTGAAAGTGAAAATGTCAAAGTACATGGTAAGAAAGTGGAAG
CAGAACCAGCGGAACGCAGGTAGAATTGAAGCAAACCCGGAAAGGTGTCGGCTCTACCGA
TTGAGCAAGAAAGCCGAGCGAAAGAAAGCCACGGGAGGCCACGACCTCGGGACCAATGTC
GACGGGGAAGGGAGTTACGGCAGCGGAACTGCCTCCGATGAACGTGAACTGTCCAAGGAA
CGCAATGATACCACAGTCGACAGCCTGGGTTTTTTTACTTCTGTAAACCTCCTCTGAAAC
ACGTGTTGTAGCAGTTAAGTACTNAGCAGTAGTTTTCTTGTGTACCTAAATAAAATTTTA
ACAGTTAAGTACTAGCAGCAGTTTTACTTTGTGTACCTAAATAAATGTTGTAAGCTATAA
AGNATATTTTTACTTGTGTAAACTNCCTGAAACACATGTTGTAGCAGTTAAGTACCGAGC
GGTAGTTTCTCTTGTGTACCTAAATAAAATGTTNAGTTATAAACAATATTTGTTGTTTCA
CTGGCTATTTGGCTAAAGAAAGACGTATTCACGTTAACACTTGCCGTAGTAGCTACCTCC
ATTTT
>VvP24XY4-874#LINE/RTE-BovB
AGGAACTGACAATCCCTGGTTCTAACTACCCAGTGGAAACATTGGACAAATTCTTAATTA
CAAGCCATGATGAGAATCAAGGCTTTGCGTGATCCGATAGGGTCCATTCGCAAATAATAA
TA
>VvP24XY4-313#DNA/hAT-Tip100
TGGGCGTATCCAGCGAGGGGCAGAGGGGGGCTGCTGCCCCCCCCCCTAGAAGAAAAATTA
AGTTGCCTTCAGTACGCTTCGACGAGTGAAGAACTGGCTCAGGAGCACTTTGGGAGAGAA
AGATTGACTGGATTATGCCTGATGAGTGTGCATCGAAATTTCGTGAAAGAACACCGTGAG
ATATTGACAAACAAAGTTATTGAAATTTTCTGAGAATCCGAGACGATTAATGTTTACATA
AAAAACTAACTGANTTACGATCTTAATTAACTACATAGTAGGTCCTTAGATTAAGTGGTT
GGATTACTATATTAATCAATAATAAAAATAGTTTCCTCAATAGGTTTGAGTTTCATTTTG
TAAGAAATCGTCATGTTTCAGTCCCCCACCCCACTTCCTCGAAACCAATATGAGTTGCCC
CCCCTAGTTCAAATCTTGCCCCCCTCTAGTTCTGATCCTGGATACGCCC
>VvP24XY4-1172#Unknown
GGCGCCGGGAAGGGGGTGCACTTGCACCCCCCTGCTATGAAAGAAAATACACAGAAAAAG
ATTAAGAAACAAAAATTTTATTATTAAATTCACTGTTTGAATAATAACTTAAGGCGCCTA
GGTTGTTGTCCAAATTTGTTCAACACCTTGTCAATAAATTCAGTATCCTTAGTTAATAAG
TAATAAGTGTTATATATAATGTATAAAAAAAATACAGATGCACCTCCCTTAAAGTAATCC
TGCCGGCGCCCA
>VvP24XY4-1737#DNA/TcMar-Tc1
GTTCCAGTGGCCANCTATACTGATGGCGACGTTAAAAATCAGGTGNGTGTGGTGAGCACT
GAGGTGTATGGTAAAGACATGCCGTCATCCGCCCATCCTGTAACNCCTCGGTCTGGACGT
NGGGTGTNCGGTCCCTTTCCTCCAGTTACTCGTATGTNTGTGGTGACGTATGGAATTGTG
GTGTATGCATGGACATGTGTGTGTGTGCGTGTTCCTGTGTGGTTGTGTGTGTAATTATGG
TGGTAGGAGTCTACTTGAGATTTCNCCATCAGTGGCCACCTATGTGGATGTAATCANTTG
GGTGTGATGAGCACCGAGGTTTGTGGCAAAGANATGNNATACTTCGCACATCCTGTAGCT
ATTCAGTCTGGACCTAGGGTGTTCAGTCCTTTTCCTCCAGTTACGTGTATGTGTGTGTGG
TGATGTATGGTAACTGTGTGTATGCATGGACATGTGAGTGTGTGTCTTTCTATGTGGTTG
TGTGTCTATCACGATAGGATTCTACTCGACTTTGAGATTTCACAATGACTGGCTACCTAT
GTGTTGATGTAATTAATTGATAATGTGATAAGTACTGAGGTGTACGGCGAAAACATGTCA
TCCTTTGCACACACTCTAACGTCTGTCTGATGGTTTTTTGTTGTGCTTGTGTGCGGTGAC
GTATGGATTTGTGTGTGAGACCTAGTATGAGTATGGGAGTTATGATATTTGTCTGATGAC
CATGTGCCTACTGATACTCGTGGTACGTGGGGCAAATATTACTGAATAGCAGAAAAGGCT
TGTGGCGTGGGATAGAGGTGGTGCTGATCATGTGAACAGCTTTGTACATATTACCAACGA
TACTGAATGGCAGAGAGGTCTGTAGTGTGAGTTAAATGATATGATTTTGATGTGAGGAGT
TTGTTACTTGGAACACATGTTAATGATGATTTTTTTTTGTCAGTCTTGAGCCATGGGGGT
TCTGTCCCACTTTTTCTTTGCCATGATTGGGCTGGTTGTTGTGTTGAGCTCGCTGTAGGC
ATGGATATATGTGTCTGTGTGCGTCTTTCTCTGTGTCTGTATGCGTAAGTATGGTGATAC
CTTCCTTAAACTCATTTATCTGGACGTATGAATTGCTGTTCCTCCCATATGTTTGTGCTT
GTGTGGAGACGTATGGGTTTGTGGGTGAGACCTAGTATGAATATGGAGGTTATGATATCC
GTCTGATAGACAAGTGTCTATTGTAACTCATGGTACCTGGGTCACATGTTACTAAATGAC
AGAAAGGGTTGCGGTGTGGGNGAGACGTGGCTGTGATTTCAAACTTCACACATCCTGTAA
CTCTTCAGTTTGGATCTAGCATGTTCAGTCTCTTTCCTCCAGTTATGTGTGTGTGGTGAT
GAATGGAACTGTGTGAATGCATTGACATGTGAGTGTGTGTGTATGTGTGTCTTTCTATGA
TTTTTGGCCAGTCATGGGTGTTCTGTTCCACTTTTTCGTTGCCATGATTGGGCTAGTTGT
TGAGTCGAGATCGCTGTAGGCATGGAAATGTACGTGTGTATGCGTCTCTATCTCTGTGTG
TTTTTTTGCGTAAATGTGGTGATACCTTCCTTTANCTCGTTTGTCTGGATGTATGATGTG
CTGTTCCTGCACTTATGCTTGTGTGAGGTGACGTATGGATTTGTGGGTGAGACCTAGTAT
GAATATGGGAGTTATGATATCTGTCTGATGACCAAGTGTCTACTGCTACTCGTGGTACAT
GGGGGCACATGTTACTGAATGGCAGAAAAGGCTTAGGTGTGGGATAGACGTGNTGGTGCT
GATGTGAACAGTTTTGTACCTAGCACACATGATACTGGATGGTAGNGAGGTCTGTAGTGT
GAGATAAACGAGACGATGCTGATGTGAAGAGTATGGTACCTGGAACGTATGTTACTGATG
ATTTTTTGGTCAGTTATGAGCCATGGGGGTTCTACCCCACTTTTTCGTCGCCATGATTGG
GCTGGTTGTTGTGTCTAGCTCGCTGAAGGCATGGAAATGTGAGTGTTTGTGCGTCTCTCT
CTGTGTCTGTATGCGTAAATATGGTGATACCTTCCNTAAACNCGTCTGTCTGGACGNATG
ATTTTGCTGTCCCTCCACTTATGTTTGTTTGTGCTAGTGTATTGAGACGTATGGATTTGT
GGGTGAGATCTGATAGTCAAGTGTCTATTGCAACTCATGGTACCTGCGTCACTTTTTTAC
TGAATGGCAGAAAGGGTTGCGGTGTGGGAGAGACGTGTTGATGGTAAATGTAATCAACTG
GGGCGTGATGAACACTATTTATGGTATAAACACTTAGGTNTATGGTGAAAACATGCCATC
TTTTGCACACCCTCTATCTCGCCAGGCTGATGATATGTAAGGAGAGTTCTGTTTTTCAGC
CAGTCATGAGGCAAGAGAGTACTACACCACTTTTTTGTTTCCATGATTGGTGCCGGTAGT
TGTGCTGAACTCTCTGTAGNCTTGGACATGTGTATCTGCGTCTCTCTTTGTGCATGTAAG
CGTAAGTATGGTGATACCTGACTTAACTCGTCTGTCTGATGATTTTTGTAACGATAGTTC
TGTCCAGTTAATCAGTGGTAACGACAATTCTGCCCCCACTTCATCGTTTCCATGATGCTT
GCTGTTAGTTCTGTCGACCTCGCTGTATGCATGTACAAGTGTGTGCGTGTGTCTACTTCC
TCTGTGGATTTGAGTCTAAAATATATGGTTATAGAATTATGCTCACCATCAACGTGTGCT
TCTAACCATTGTTTCAGGGCTTAGGCAATCTCCCATTTCGCTGTGCTCTTTACAGTTTAC
TGCCGTTTGTGTTGGCATACGAATTGTGTTTCTCACTACATAAAAATCATTTAACAG
>VvP24XY4-543#Unknown
ATAGAGCTCTGTAAGTTATTAGTTTATCTTTTCGCCACCTGCAGCGCCACCACGCAAAGT
GTGGTATTGTTAACTTCCGGTTGACCACTGTGCGTTTGTTTTCGTTTGCGATGCAGTCTG
TGTACAAGAATTTAACAGTGAAAAAGCTGAAGGAGTTACTTTTTAAAGACGGAGCACGTA
ATCTGTNGAAGTGCACTAAGCAAGAATTGATTAACAGGTAAGAATTCACAACATCAAAGC
CAATTAAGCCTTGAAGGTACCGTTTAATTTGAGCCTCTTGCCGGCGTTTCGCTCCTCGTT
TTGAACCGCTTGAAATCATTTTAAAATTATAAATGTCTGATTTTAGGCCAAAGTGTTTTT
ATCACTGTTTTTAGAANAGTTTTTGCGTTGTATTTACAGGTTATATAGGAGAGAAGAACT
CCTGAACATCAGTCAAACATTGTTTGAAGTTGAGCTTGTTCTTCTGTGTGCTAATTTCCC
GAAGATTGGTTTAACGAGTTGCGTGCCGACCCTAAAAATAAATTTTCGATCTTTCACGAA
GATATAATATTAGCCATTAGTTTATTTTTCCTTTTGTTGAGTTTAAAAGATCGGTCCATG
TTGCCGGTCGTACGCAAAATGTGGGTCGATTGACGGCAAATTTAGACTTGGAACCGCTTG
AGGTTTTAACTGCCGGTTTTTTNACCTTCCTGTAAAATGCTGTTCACATTACGGATTGTT
CAACATCCGAGAAAAATCTTAACTGCAACATACTTTTGTCATCNCCTACTTATATAAAAT
NTAAATCGCTTGACCAANCTATTTAATACTTTTTTGTCAGTTAAATAGATTTTCAGTCGA
TCTAAAGTATTTTTAAAGTTAATTCTCTCATAGAACGTAGCAGAAAAAGGTAAACAATCC
ACAGCAAATCAAGGCTATGTTGCCGTAATCTAAGCACAACTACAACATAAATAATTTTCA
GCAGAGGCGCATACGAGGTTGATACAATCACTTCATACTCTTAATTCAAAGCGTGAAAAT
CAAGCAACCACTTACCACAGCTGTCAAGCGATGAATTAAAATCCGATTCAGCGAAATGAC
GACTACGCACTCGGGTCCACTTGACGGAGTTTTTCCATGCCGCAGTTGTATAACCCACCG
CTTTCGCCGGTCTTTATCTTTGGGAAAAACGTGATAACTGAGACCCTTATTTTTCACCGA
AATCGCCGAACATCCGTAGACGCNACGATTAACCGGCGTAATTCCGTTTTTAATAAGCCT
TGTAGCGACGATATACATGTAAACACAGTGCTAGAGCCCAACCGGAAGTTGAGTATACCA
CATTTCGGTGGCCATATTGAAGTTACAAAGCTC
>VvP24XY4-494#DNA/Maverick
TGCGCTGCGCTGTGCGATGTCTCATTGTCTTGCTTCGTCTCGTACAGTTAACATCGTAGC
TCTCTGCCACGTCTGATCTTGCTGAACTAAAGGATATTGGTAAGTGTAATATTTAATTTT
GTAATTATATTCCAAGTAGTTAGATTGTAATTAATCGTTCTCTTCTTGTTCCTAGATCGT
CAATGTGTTATGAATACGGACAGTCAAACAGATGCTACTGCAATGTCTTCCCAAGAGTTT
GATCTGGCTGAACTTATTTCCTTCAAGGATGCTGGTAAGTGTAATATTTAATNTTNCCGT
TATAANACAAGTGGTTAGATTGTAATTAATTACTCNATTTTTTTCNGATCGTCAATATCG
TTGGGAGGATTTAATAAATACGGACCGTAAAGCGGGTGTAAAAAGGCACAACCAGGAGGA
TACAATGCCTTCTTCAAAACGAAGGAGAATGGATAGCGGTAAGTACATATCCTTACGTTA
CTACATAATTTTCTCGTCATTATTTTCCCTTNTTATACAACTTGTCTTTCTTTTTTCAGA
TCTAAAGCCTTGCCATCGCCAACTCCACAATGGACGGGGCTGTCGATGTGGAATTTGGCG
TNTACCGAGTCGGGGCTATCGACTCCTCAGGACGTGCCGTCAATGGACCATCAAACTGGA
GTCTTAGAACTGTTGGTGAGTTTTACTTTATTCTACTTTGCCTATAACTTGTTTATTGTA
CTACTGCTTATTTTTTATGTTACAGGATCAGGTCTACAAACGACTTCGATTGGGCAGCCG
ATATGGAGTCTGGCACCAACATCGTCAGGGTTACAGTCGACAGGCCTACCACCACCGCTA
CCGATATGGANTAACAGGACTATCGGTAAGTTTTTTTTTGGCATATAACTACGTTATTTT
TTNAATTTTTAACGCGTTCATTTGGTATTCCAACATAACTTTTTGTTGTTCCACGATCAG
ATCTACAAACGGGCTCCTCTGCTACTCCAGTACGGAGTCCAATACTATCCGGGACAGGAC
TTACGCAAACCCAGCCATTAANAGCTGGGACATCCACCACTTCAAACGGTTTCAGACCGA
TCCCAACATCAACCGGTGTTATAGGCGAGTCGGACGCAACGCGCTTAATCCTTGAAGACA
GGNAAAGTGCTTTTGAAAGTAGAATNTATNCCGGNACCATTCGAAATTCTGAAAATTTTA
NNGAACCAANTAACTTCATCGATGCATGCTTCGANCTTTTGGAAAATAAAATTCGCGAAA
TNGTCGATAATCNGTCCACCCCGGCCGTAAAAGTTCAGGTTGGGCTGATTATCGACTTTA
AATTCAGAAGGATAAACGTTTANAAACCGCCCGAATGTGTTTTTTNACCAAGATGCGCGA
GATCACAATAAGCACTTCCCTGTCTGATTGGTATGGGGTCTGTGTGAAGCCGGAGATCAT
GANAAAATTNAGCGAGTTTCAAGACCCTCGATAGATTAATTCCCTCGACGTTAACATTTC
TAAATTTGAACCGTTCTATCGAGGGTCTTCCTATGTTGCTCTGCCACTCGATATCCGTAG
AAAGAAGGCNGTAGTCAATGTTGANAACAAAGATGAGCGATGCTTTCTATGGACGATTCT
TGCATCTCAAGTAAAGGCGCCGAACAAAAAACCNGAAAGAGTTAATAATTATAGNAAAGC
ACGCGCCAACTACGATTCAGATTTCAGGCATTGAGTTTCCGGTAAAACTCTCAGACATTT
CCAAATTCGAGAGGCAAAATCCNGACTATTCGATNAATGTTTNCGGTCTGGATNTTAGTA
AAGGTAGACATGNAGTTGTCGGGCCCCTACACCTAACTGCAGACAAACGCGATAACCACA
TNAACATGTTGTTGATTACTGACGGTAGTGGGAAATTCCATTACTGCTGGATCCGGAACT
TGTCGCGGCTAGTTAGATCTTCATTAGGAAACCATGTAGGTCAAGTTCACATNTGCGACA
GATGTCTGCAGCATTTCTGGCGCAAAGATCTCCTGNACCGCCACGAGATCGATTGCGCAA
GGGTAGACGCNGTNAGAGTNGATCTACCCGGCGACGACGACAAAACCTTAAAGTTTAAGG
ATTTTGCGCACCAGCAGCGTGTGCCNNTCGTCGTTTACGCGGATTTTGAANGTTTATTAG
AACCCTNTGATNCGTGCAGCCCCCNACCCAACGCCTCTCACTCNACCGCGGTCCAGGAAC
ACACCCCTTTCGCTGCGGCATACCAGGTCGTTTGCGCATACGGCCACCTAGTCTGNCGCG
ATTCGACTCNTTCTCGGGNGNAAACCCCGAGAAATGGCTNGTTGAACAACTCGTCAAGCT
TGCCGAGGACGTTGATGAAATTTACAAGGGGTGTATNCCTCTTGTAATGACAGATGAGCA
GGAAGCAGAATTTTGCCGATGCTACGGTATGCCACATCTGTGAGAAAGACATTGAACCGG
GGACCGTTAAGGTCCGCGATCATTGCCATATCACAGGTAAATTTAGAGGGGCTGCACACA
ATGACTGCAATTTACAGTTTAAGAATCAAAGGTACATACCCATATTCTTCCACAATNTNT
CTGGTATGATGCGCATTTCATAGTTATGGCTTTANCAAACCTCGACGGCGATGGGATGGA
TGTNCTNCCCATCAACACTGAACGCTACATTTCGTTTTCTAAAAAGATTGAAGGTACTTC
AATTACATTANGGTTTCTGGACTCNTACCGTTTCATGCAGGCCCCATTAGACAAGCTGGT
TGGAACCCTTGAGGACCGCGACATGCGCATTACCCGCGCTCATTTCGCCGACCCCGAGAA
GTTCCAATTAGTNAAGCGGAAAGGAGTCTTCCCTTACGAATACATGGATTCGATGGGATA
AACTCGACGAGACCACNCCTCCTCCAAAATCAAGTGTGGCGGACTTTCCAGATCAAGACT
TTGAGCGAATATGCAAGTCTGTACATGGGNACAGATGTGCGGTTACTTGCGGATCTGTTT
GAGAAATTTAGGAGTGTATGTTTGGGGAAATACACCCTGGACCCCGCCCACTACTTTACA
TCCCCAGGCCTTTCGTGGCAGGCTATGTTAAGGAGCACGCGTGTCGAACTGGACCTTCTG
ACAGATATCGACATGCTGCTCCTTTTCGAACGAGGAATTCGCGGAGGTATTTGCCAGTGC
GTCCATAGGTACGCCAAGGCAAATAACCGGTACATGNCGGAGTACAACCGCGAGGCGCCN
GAGAATTTTATCATGTACTTCGACGTAAACAATTTGTACGGCTGGGCCATGTCAGAGTAT
CTACCCTCTGGAGGGTTTCAGTGGTTATCAGCCGAGCAGATTGCTAGCATAGATTTCATG
AACGTTGCGGCCGACTCGCCTNGGGGTTTCGTNTTGGAGGTANACCTTACGATTCCCCAG
GATAAGCACGACCTTCTAGCGGACCTNCCGCCATGTCCAGACCACAAAGCCCCCGTAGGT
TCCACCCTCCCCAAGCTGATGACCACGTTGGAGAACAAGGTACGGTATGTTTCTCCATTA
CCGAGTCCTCCAGCAATGTGTAGGCTTGGGGCTGCAGGTGACCAAAATNCACCGCGTNAT
TTCTTTCAACCAGTCACCGTGGTTGAAAGAATACATNTCTCTCAATACGCGTTCTCGCCG
TTTAGCNAAATCAGATTTCGAGAGAGATTTTTACAAACTGATGAACAACTCAATTTTCGG
CAAAACAATGGAGAACATTCGAAAACACCGCGACGTGAAATTGTGTACTAGCTGGGTGGG
CCGCCGCGGTGCCCGCAAACACGTAGCATCACCACATTTTAAACGAACGACGATTTTCGA
CGAAGACTTTGTGGCCCTGGAGATGGCGAAAGTTAGGATACTNTTCAACAAACCNGTCTA
CGTCGGAATGTGCATTCTCGACNTNTCTAAACTGAGGATGTACCGATTTCATTATGAATT
CGCCGTTCCTCANTTTATANGCCCNAAACTGCTTTATATGGACACGGACAGTTTCATCTA
TATGGTGAACGGCTGTGATCCATATGAAGTAATGAGNCGCAACAGGGAGGAATTCGACAC
GTCCGGNTATAANNCCGACAACCGTTTCGGNATAGAATCCCGTAATAGAA
>VvP24XY4-63#LINE/RTE-BovB
ATATNAAAGAANAAGAAATACTTGCTAAGACAATAACAAAGGAGTTGAAACAAGAGNCAT
GGGATAGGTTAATCAGTTCANTAGAAGATGATGTCCATGGTAGACAAGAGATGGCTTATA
AACTTATGAAACATCTTAACAAAGATGAAAAGGAAAGTGCTAACATAAATGTAATTGAAG
AAGAGGCATGGATAAAGCACTACAAAANATTATGGTACAATAGTAATTATAAAGAGGAAG
AAAAGAAAATAGGAATTGACCATGTGGATACTAAAGAAATTGATCTAATAGACATAGAGG
AGGTTGATGCAGCACTAAGATCATTTAAAAATAGAAAAGCTCCTGGACTAGATACAATTA
ATTTAGAATTGATTAAGTATGGGGGAATGATTTTGAAATTTAGATATTTACACTTAATTA
ATATGTGTTGGAAAAAGAGAANCATCCCAGAAGAATGGAGGAAGGCCAAAGTTATTTCAC
TGTTTAAGAAAGGAGATAGGAATTCATGTGATAACTATCGAGGAATTAGTTTATNAAATA
CGGGCTACAAAATATATGCAAAAATAATAAATAACAGGCTCAAAGTAATAGCAGATGCTC
TCCTATTAGAAGAACAATGTGGGTTTAGGAAAGGAAGATCCTGNATAGANAATATATTTT
GCCTTAAACAACTACTGGAAAAGAGAAGAGAATTTAAAGACTTTCATNGCTTTTATAGAT
TATGAAAAGGCGTTCGATAAAGTAAATAGGCAAAAACTATGGGAAATAATGCAAAGAAAC
GGATATCCAGAACATTTAATACAAGTTATTCAAGATATGTATAGAAGGACACAAATTGTA
ATAGATCTAGGAAATAAACTTACAGAAGAAATAGCGATTAACNAAGGAGTGCGGCAAGGT
TNTAGCCTGTCTCCAACACTCTTCAATATATATATAGATGACTTAGTTAGGAAACGGAAA
GAAAATGTCCATCCTGGTATAAAAATAAGCAACAACGCTTATATAAACGCTATGTTGTTT
GCAGATGACCAATTTATCCTCCAGGAAAATGAAGATGGACTTCAAAAAGCAATTCATATA
CTAAACATTATCAGCAAAGATTACAATCTGCAGTTGTCTCGTGCAAAAACGAAAGTTATG
GCATGGCAGGGGAAATACCCTATCAGAGTTAAAATAGTGGTAGACAATCAGCCAATAGAA
CAAGTCTCCAGCTTTACTTATCTCGGATGTGAATTATCTTTTAATGAGGATAACGAGGTG
AAGAAGAAACTTCACCGATTTCAGTATATGTGTGGAACAATTCGACGAACACTGAAAGGT
AAAGCACGAGAGGAGACGCAACTCAAGTTTTATAAAACAATGGCAGTACCGACTCTGCTA
TATGGCAGTGAAACGTGGGTAAATAAAACACAATACAAAAACAAAATTCAATCATCCGAA
ATGAAGTTTTTAAGGTCAGTAAAAGGATATTCCCTAAATGATAGGAGGAGGAATGAGGAA
ATAAGGGAACAACTGAATATCTCCCCGCTAAATGATAGAATTACCCAAAAAAGGGATAAC
TGGAAGAACCACGTTCTACGGATGGGAAANGACAGATTTCCTAAGCTTGCCCTGGAGTAC
CATCCCACAGGCAGAAGGGACATTGGAAGACCTAGGAAGAGATGGTCGGAAGAATGAGGT
CGGAACAGGCTTTTGGCCTATCCATGAAGAGGAAGTAAGTAAGT
>VvP24XY4-1215#Unknown
TGAAGTGGCCCCGGGANTTTTTGGNTAAAGNTGGGCAATAGTTACGATTTCGTACAGCGN
CAGCCAGAGCCAGGNCAGTTGCAACAGCAAAGAAAACAGTCGCAGGCANTGGAATGTGGC
NACACAGANGGCAACGACAGCAAAGCGGGTCAGATGTCAGCAGAANTAAGCTGAAGCACG
ACGTCATTTGGNAGAGGATGGTAGGGAAGCAGNCGCCGCGATTGGCTGGGGATCCTCCCC
ACCGCTGGTACTATGGAGGGGAGCAGCGANCAAAACCCGGGTGCACGGGCGGAGAGGGGC
TGTCTCTCTCTNGCAGGAAGGTCGTCTTTGGCAGCTATGGAGCGATGNAGCTAGGCGGAG
CTAGAGGCGAGCAGCAACGGCAAGCCGGGCTCGAGGGCTGCCAGAAGGCGGAGGCGAGCC
GCAGTCTACAATGGGGCAGCCAGGAGTCTACGCCAGCAACAGTCACTATAACAGGTGGGA
GAAAGCCATTGAAGCAACGTAATGGGGAAGTCAANTAGTAGAANCAAGCAATGGGAGTCA
TTGCCTATGGAGGAGTTAAAGGGAGTNAGGGATGTTATTGTTGTACATAACCTGATGTAA
ATAAATTGTANATGTGTANATACCCTTACTGAGAGTATCATTTACGAGTNCTACCGCTCA
CATGACAGAGAGTCTTACCCACANTTTATATGTTCCTCTCGGGAAGTGGCAGAGCGAAAG
AAAAAAGATTCGCCNGTCCAC
>VvP24XY4-836#LTR/Gypsy
ATGAACGCCAGTGTACCGTCTGCCAGCATGGCGCAGCGGGTAGCGTCACGAATTGCGGTA
CCGAAGGTCGCCGGTTCAATCCCGCCCACTGACAAAAATTATTTAATTCTGTTTATTATT
TCCAGAAGATTCTACATGTTTCCTAAGGTCACTTGTAACTTCTACACATTTCATTTGTTA
ACTACTCTTGTAATCTCTAGTACGTTCTATCTGTGTATAAATAGAAGAGCATTCTGCCCA
AGAGGCAGTCAGTGCTGCGTGTATGTTTGAGTTCTCAATAAACCTGTTCTCAGTTTAAGT
GCTGTGTTCATTGACAAGTAACCTTCGAATTCACACCTGCCCCGGTTGCAACGCGACATA
GTTTGGTGGAGACGCCGGGTACCCTGTGCAACAGCTGCATCGTCGTGGCTCCGATTAGGC
AACGTAAAAGTCGCCGCCTACACGGACTGGAACCGGACTACAAAGGATATACTCAGTACG
TCCTTCCGAAAGTCCGCGTCATTAGGAAACCCATGGCGGCAAGCCAGCTGCACATTCGAC
ACCCATCGGTGTTCTCTGGAGACGCTGGACAGGACCCTAACAAATGGCTAAAAGGGTTCG
ACCGAGTCGCCAAGTACAACAGGTGGGATCATACCATGTGCTTGGCAAATGTTTATTTCT
ATCTGGACGGAACCGCCCAGCAGTGGTTCGAGAACAACGAAGATAAACTGAATAACTGGG
AAATGTTCCAGACGGAACTTAAGAAAACGTTTGGGGACCACCAGCGACAAATCCGCTCGG
CGGAAGAACAACTGAAGAACCGGGCCCAACGACATGGGGAGCCGACGCAATCTTACATAC
AGGATGTTTTGGCCCTATGCAACGTAGTCAACCCGAATATGACTGAAGCCGACAAAATCA
CGCACCTAATGAAAGGTATTGCAGAAGACATGTACCAAGCTCTTCTGATAAAAGACGTCG
CTACGACGGAAGAGTTCATCAAGTGGTGCCAGCGGATTGAGGAGATGCAACAAAGGAGGG
TTGGGCGAAAGAAGTATGACAGACTTCCCAACGTAGTCCCTATGGCAGTTGTGGAAGACC
AGCACGACTTTGCGTCTCTCATACGACAAATTGTGAGAGAAGAATTACAACAGTTCATGG
CAGCTGGGACTCTTGAACCGAGTGAGCATCAGATCATGGCCATGGATGTAAGCCCAGTGG
GTCATGAAGGAGCCGACGCGGCGGAAAAAGAGGTATTTCAGACAATAGCTCCTGTCTGCC
GAGCCAATCGCACTCGACGTGAAGAATGGCCTCGCCCTGATATGACGTATGCTGCAGCTG
CCAAACGGCAGCCTAGGAACCGGCCGACACGGCCACAACCAAATCCTCCGGCACCTATGA
CGTCCCGCAGACGAACGGACGTCTGGAGGACAGAAGACAACGCGCCAGTATGTTTCCACT
GTGGGCGCCCTGGACATGTCGTACGATACTGCAGAGAGAGAAGACGAGTATTTGACGATT
ATTTTGCCGCAAGACGTCCGCCATCAGAACAGTTCTACCCCAGGCAGCCACCCGCTGACG
AGTTCGGTCGACCTACGGGAAGAAGCCCATCGCCGTACCCTAGACGAGGTCGATCCCCGA
CGCGCCGCTGCCGTTCATCGTCGCCGGACAGAGCTACCAGCCGCTCCCCTAGCCGCCGCA
CGCAGGAAAACTAAGCAAGGCGACCATCTACGGAGGTGAGGCCGCCGCAGATGAAAATCC
TCCATGGATGACAGTCACTAAGATGTCGGGAAATCTCATCAACGTTATAATCGACGGCCA
ACCTGTCCGGGCGCTGGTTGATTCAGGAGCTTCTTTCTCCGTATTGTCGGACAATTATCG
TCGCACACTAAAGAAGACAATGTTCCGTGATACGGGGGCAACTGTGCTAAAGGTCGCAAA
TGGAAAGTACGTCCAGCCAGCTGGAGCTTGTGTCGCGAGAATAACCATCAACAACAGGAC
CCAGCCAGTTGAATTTGTCATTTTAACAGAATGTAGTCATAATGTCATCCTTGGATGGGA
CTTCCTTAAGGCATCCCAAGCTGTCATTGACTGTGGAACGTCTGAGCTGCAAATTGAAGA
AGTCGTTGCGACGGGTACACGTAACACAGAATCTTCTGGGAAGTTATTCGCCGTTGACAA
CGTGACAATCCCGCCGTTCGCAATGAGAAGAGTCCCAGTCAAAAACACGGACGACCGCAA
CCTTGAAGTGCTTGTCGATAGTAGAAAGTTTATTAGGCTCACGAAAGAAATCTACATACC
AGCGGCTATCATAAGCATTATCGGTGGTCGAGGAGACATTTGGATCACCAACTGTCACGA
GCAGTCACAAATTATCCCCAAGGGAATGTGCATAGGGACAGCTGAACCAGTCCAGGAGGG
CGAGCTCAACGTCATTAACGAAGATCCATGCTCTGTTACTAGTACCGACAACACGCTGGA
GGAAACAACTATGGAACTGCCAATAGGGTCCGGCCTGACCAAGGAACAACACCACCGGGT
GTTAGCTATACTACGCCAATTCTCTGGTGTATTCACACCCCAGCAAAAAAAAGGTCAGAC
GAAACGGCCCACGATAAAGCATCGTATCAATACTGGGGATCATCCGCCCATTAGCCAGCG
CTCGTACCGATTGTCACCAGTCGAAAGGCGAATAATTCGAGAGGAAGTGGAGAAGATGTT
GCATAATGACATTATTCAACCTTCGGAGAGTCCTTGGTCATCTCCGGTGGTCCTCGTAAA
GAAGAAGGATGGTACGTGGCGATTCTGTGTCGACTATCGGCGGCTGAACAAAATCACAAA
GAAAGATGTCTACCCACTGCCGCGCATCGACGACGCCTTAGACTGCTTGAAAGGAGCTAC
ATACTTCTCAACCATGGACATGCAGACAGGCTACTGGCAAATCGAGGTTGACGAAGCTGA
CAGAGAAAAGACGGCTTTTATTACACCTGATGGCCTCTATGAATTCAAAGTAATGCCATT
CGGATTATGCAACGCTCCGGCCACATTCGAACGCATGATGGACAACTTACTTCGACACCT
TAAGTGGACGACGTGTCTTTGTTATTTAGATGACATTGTTGTTTTCTCGAAAACATTTGA
AGAACATCTGAGTCGCCTGTCAACGGTGCTGAAGTGTGTTCAGACTGCAGGACTCCGCCT
CAATCCGAAGAAGTGCCTCTTCGTCGCCAAAGAGATAAAAATCCTGGGGCACCTGGTCAA
CGGAGATGGCGTCCGCGCTGATCCAGATAAAGTAAGGGCAGTCATGGAATTTCCAACTCC
TCAGCACATTCGTGATGTGAGAAGCTTTCTTGGGCTGTGCTCATACTTCCGGCGTTTCAT
AAAAGGATTCTGTAACATGGCACGTCCACTGCAAGAACTTTTGCAGGGAGACGCCAAGTT
TTACTGGGATGAAACTAAAGAAAGATCTTTCCAGGCACTTAAGGAGGCTCTAACTTCCGC
ACCAGTTCTAGCCTTATACGACGAGAATGCAGAAACTGAACTTCACACTGACGCCAGCGG
TTATGGGATCGGTGCAGTGCTTGTGCAAATTCAGGAAGGTGCTGAGAAGGTGATAGCCTA
TGCATCAAGAGTATTCTCTAAGCCCGAGATAAACTACTCTACAACCGAGAAAGAATGCCT
CGCAGTTGTCTGGGCTATCAACAAGTTTCGTCCGTATTTATTCGGCAAACCTTTCACCGT
CGTGACAGACCACCATTCTTTATGTTGGCTAACCAGCTTGAAGGATCCATCAGGTCGACT
AGCAAGATGGGCACTTAGACTTCAAGAGTACGACGTCACGGTGGTATTCAAAAACGGACG
CAAACACAAGGATGCCGACAGCCTTTCAAGGAATCCTTTAATAGAACACAACAGCATGAA
TGGAATTTCAGCCCTCGCTGAATTAGGTGACGTTGCAGCTGAACAGAGGGAAGATTCAGA
GTTATTAAGAACCATAGACGCCTTGGAGAAAGGAGAACCGGCCAAAGGAGAGTTTCAATT
GATAGATGGGACATTGTATAAGAACAACTACGATCCACTAGGCCCCAAGTGGCTTCTGGT
CGTTCCAGCTCATCTCCAGCCAGCTATTCTCAAGTATTTCCACGACGCTCCAATATCCGG
TCATCTGGGATTTGTGAAGACCCTGGACCGAATCAGACGCAGGTATTACTGGAAGGGTCT
CTACCGATCTGTCAAGCATTATGTGAGTCACTGTAAAGAGTGCCAGCGACGGAAACATGT
GCCGCAATTACCTCCAGGTCATCTAGTACCAATTCCGCCTGCAGCAGTTCCATTCCACCG
AATTGGGATCGACCTTTTGGGGAGGTTCCCGAAGTCGACAACCGGTAACCGATGGATAAT
AGTCTGCACCGACTACCTCACGCGCTACGCTGTCACCAAACCTGTGCCGACTGCAGAAGC
TCCAGAGGTTGCAAAATTTCTAGTAGAAGACATTATTTTGAAGCATGGAGCACCACGTGT
GATGATATCCGATCGTGGAAAGGTATTCCAGTCAAGACTAGTATCAGAGGTCATGTCAAG
ATGCGACGTTGTCCACAGGATGACAACTGCATACCACCCTCAGACAAACGGTCTCACAGA
ACGCTTCAACAAGACATTAGCCGATATGCTGTCGATGTATGTGGATGTTGAGCAGAAGGA
TTGGGATACAATACTGCCAGTGGTCACATTTGCTTATAATACAGCAAGGCAAGATACGAC
AGGCTTCACTCCGTTTTTTCTGCTCCATGGCCGTGAAGCTGAGACCACAATGGATACGCT
GTTCCCATTCCAGCCGGACGACACTCAGGATGACTATATAAAACAGCTCATTACCAGGGT
CGAAGAAGCAAGACAGCTGGCTCGCATACGAACACTGGCCACCCAGGAGAGGGACCGTCA
GCGGTATGACGGCAAGCACCGACCTGTTGCGTACAACCCAGGAGATCTCGTATGGATTTT
TACCCCTGTCCGGAAGGTTGGGCTATCAGAAAAGTTACTGAAGCGGTACTTTGGTCCGTA
TCGTGTCATACGCCGCCGGTCAGACGTCACATACGAAGTCGAGGATTATGAGCCGTCTTC
GAAACGACGAAAGCGAAGGGACATTGTTCACGTCCTCCGCATGAAGCCTTACTACAATCC
TGACGAGCAGCTAGGCACAACCAGCTTCTTGTTCAAGGACTCTGAGGACGGTTTGGATAC
TGAGGAAGTCGGACAGGAAGATAATAGTACA
>VvP24XY4-1048#LINE/Penelope
TTACATTTGACGCACCTCTACGGGGAGGATATATTCTATCGCACGTAGAAACTTCTCAAA
ACTACGAGAGAAANGAGCGCGGAAACTTTGCCANCTNACNTTTTTACTGCGNTGCAGGGA
TGAAGATGTNTTACCGTCNTTTCTAAAGATTCGNCACCACATCAACANAAGAGCCGCCCT
TAGGATCCTACGGAACACGGGTTTTGCGCTNCTGCGAGAAAGGATACGTCAGACCTGAAG
CGAGCTGGCTCATATCGAAGGNAAAATATTCCATCTCCACCTACAACTCGCCAGTCTTCT
CTACGCCGATTGGAACGCTGACCAGCCGCANCGAATTATCCGCAGTGAACATCCGTGACA
AAGCAAGGACAAGGCACATACGCAAGTTCGAAAAACTNAAAAATCTACAACACCCGGAAA
CAACGAAGATGGAGACAAAGAACACGGTCGTGAACCTCACGGGCGAGGAACTAGATAAAG
CNACCAATATCTTTGCTGGCTAAAGGNCTNAACTTCGCCCCGGTACCCACGNANCTGCCG
ACNTTGGACATCGTCGCGGGGGTNGAGAGTGCCGTNGNGGAGTTAAACACGGAACAGGCA
GACGAACTTCGGCGNGAGACGGCNCGNATCCTCAGTCGAGCAAAACTTCCACGCAGCAAT
CTATCNNGAGAAGAAAGATCAGCNTTGCGGANATTACGCCAGCGCGACGATATTGTGGTN
CTTCCAGCNGACAAGGGAAGCGCGACCGTANTGATGAAATCGNAGGACTACCACAATAAA
GTTGCGAACTTNTTGGNAGACGAGACGTACGCCCCGCTAGGCAGGAACCCTCTACGNAAA
NTGAGGTCNGAAGTGGCATCTCTTGTCAATAACTCTTCAGAAATCGAACAAGAGANCAAG
GCTAGACTGAAGAGAAGCAACACCTCTACTCCTCGNTTCTATGGCTTGCCAAAAGTACAT
AAACNAGAGGTTCCCTTACGNCCGATCGTGAGCGCAGTCAACTCNCCNACNCGTCCACTA
GCGCGGTATGTTGCCGGTAAACTGAAACATCTNACGGAAGATATCAGATCAGCTGTAAAG
AACTCAGCTCACTTTATACAAATTATTGATGATCTGACGCAAAATGAAGAAACTGACGTT
CTGGTGAGTTTTGATGTCGTNTCACTATNCACCAACGTGCCGTGGACGAAGCNGTNNCAG
TAATACGCGCCAAGCTATCGGCCCTTAACATCTCAGA
>VvP24XY4-2680#Unknown
GCGCAATCACTGGGACTCATNAAGGAATTGTCGTTTTGGTCTGAAAACTGTTGCACACGT
TCGTTGGGTGATACTATTTAATATATGTTGCTCTTAGAGCTGTAAAATATATANATACCT
CACAAACTTCACTCGAAAAGTGCCGTAACGCTATACCGCGAGCGACTGGGAGAAGCCTTA
TAGCGAAGTATAATGATCATGCACACGTTCTTTGAACGATATTATTTGGGAATATGTTGC
TATCAAAAGTATAAATATGGAAAAAATTACACACNAAAAAAAACTTTGAACCGTAAGCGA
ACGTTGGTTGCCTCATTTACGTACACACATGCGACGTCCAACGATAATAGGTATTACATT
GTCAAGAAACATATCCGCATGTTATGTCCGAGATGTTAATATTCTACGGCATTTATCAAA
GTAGGTTGCGGCAATATTAACGTAGCTTATGTTTAGGTTGAAAGTGCGGCAATATCCTTG
TTTCAGCATTAGGTCGAAGGAATTTAGTTTTTATAGTTGAAATGCAGCCTGTACCAAAAC
GGCGTTTGGTTCTTGTTGTTAAAGCATAATTCGCTAGAAATTTGGATTTATTAAACATTT
TAATTATCATGATTTTCGCACAGAATCACTAGCAGCACCTGTGAATGGGCTGGAATGTAG
CCTGGATAAGAATGGACAAAGGCGCTTCCTTTTGTAGCTTAANGGACTTTGNTTTTAACT
TATAAAGTCGGTTTGGTTTTCATCGCTTTTGGTCGTTGATGCATTTTGTTGCACGTAATA
TTATTATCGCTGGAGGTCGCATATGATAACAAATGGCGTCCTCTCATCGCTTAGTGTGTA
ACGTTACGGCAGTTTTTTTTTTTATTTTGCGTGAATCTTGTGGGTGTAATAGAAACANAT
TACTAAATAATATAGTCGAAGGAACGTATAGCGTTATCATTACACATNGCNATATGCCTT
CTCCCAGTCGCTCGCCGCCTAACGTTACGGCACTTTTCGAGTGAAGTTTGTGAGGTATGG
ATATATTTTACAGCTCTAAGAGCAACATATATTAAATAATATCACCCAACGAACGTGTGC
AACAGTTTTCAGACCAAAACGACAATTCCTTGACGAGTCCCAGTGATTG
>VvP24XY4-369#Unknown
TTGTATTTAATTTTAGTCTTCTTCTGGTGACTTGTTGGTTTATCTGTTTGTGTAGCTATC
GGACTTCGTATTTCTTTATAGCTTNAATCCGGTCGCCAGGGATACATGTCCCGTTTAAAC
TCGTTCAGAACTTAAATCTCCAAACTTATTCTATTTGAATAATAATAAACTTTCATATGA
TTCNTTGCNATTTATTAAATTAGCATTCAATAGTCAAGTATCCGAAGATACAAGGTCCTT
TGCTNGCAGTAACTGTCTANCATCGACTCAAACGCACACACAACTTTTACCTCGCTCGCC
GTCTGNTTGTTACTCTCGTCGTTACCGTGGCTACCAATTTCTCCCAGAGTAATCTTTATA
GTCTGTTATGCCACACGCCCTCCCCAAGTTTACCATATATTTGTTAAAAAGACNCTGGTA
AACTTTAATTGAGGGTTTATATAAGGACCTTATTCTTCTTCGCCATTAACAACAACATTG
NTACAAAACCGAAGGAACACGACTTTTATGTCCTGTCACGGGAGGTAGTGCAGCGTTTCG
CTTGTCTCACCTTCATCNCACTGACACGAAACCTTCCATGCNAACNNAANGTCTANATGC
TTGAGCGATCATACACTTTCGTATCATCCATCTCATCAGCTGAATCAATGGGCAAGGTTA
CGGAATGAAAATACCGTGCAATCAGTGNTNCAATTACCAGAAGCATTTCACTAATGTTNA
GAAATGCGAAATGTATGGTAACCTCCTGACCCATTGGNGTANATAGCNANAATCAAAANA
TNCCATNGCTAAATTCATAGTGTCATGTACNGTAATTACNTTCTTGACCTTNACATAATT
GTTAAANATATNCATTAATANTAGATAAATGNCCGACTTGTTGCCAGATTATTTTTTCCC
TCAAACGCAAAACCTATTAATTAACTATACACGAGTTCCTGAATGAAGTATTTATTCACG
GGAAAGAAGGTACCTGGACCTTAAAANTATATAATATTAAACTACTTAACATGGTTCGTN
TTNTTGTTGTGTCAAAAAGAGTCTTCAACAATAAATATTGGAAATAATATTTTACACTAT
TTCTGTAAATCTTTAATNAACTNTACTATTTATTTTTCCTCTCAATATGACACATTCACA
TAACCTTTCTCTCCATCCTCATCAGTAGTCTCTACAGAAGATNAGTCTTCAATATGTAAT
ACCATTCATGGTAGACTTCATATTTTAAACAAATTATAATTTTCGTTATTATCNCTGCTN
TCTTTGGCATCTTTCACATTCAAAGAACTANTAGTCTNCTCCTTTGAGCTAACACAAGTA
TTTCCGTTATTTTCATTTTGTTNCACGTTTAATTCATCTTTTTTACGCTTTCAATTCCAA
AACACTCATTTCCATTGCTTGGCAAAATTTACTTGCTTCATTGCCTTGTTTNCTATGATA
CATATTTNCTGCATCACTAATCTCTTCTGTTTTGTCACAAACCTCGCCACTTCGTTTCCT
TTTTACTATTATTCAATTTGCCTTTGTCAGAANAATTCCTTACCTCTCTCATTTCTGAAT
ATTCCATTTNCAGATTAGNCAACATTTCCTCNATGTCTGTTTTATCCTCATCACTNCTGT
TTTCCTTCCTTTCTTGTCGGCAGTAATGCCCTCCTCTTCTTTTGTNNTTTTAATATNACT
TCCAAANCCGTTGATAGTCTCCAGNGCCTGTTTTGCTGNNCTTCGGCTTTTCNACTTNAN
TNTCTTCTTCTTCAGGTGATTGGTTTCTTGAGGNAGTCTTCATTTTCTGCTTCACCTTCT
TCTTCTTCAGGCNATGGGTTTNTGGGNNGACTATTCATNTTCTGCTTCAC
>VvP24XY4-437#Unknown
GCGGCCCTAGGGCGGTGCGAGCGGTGCGACCGCACCGGGCGCCGTCATATGGG
>VvP24XY4-574#Unknown
GCATTTAGGCATAGGCTACCTAGGCTGTAGCCTAGGGGCCCGCACACAAAGGNGCCCGCA
CCACATGCAAAAAAAAAAAAAATAAAACATGTGCAAAGAAAGTAACCTATTTCCGAAACG
GTTTTAGCACCGAAAGTCCTGAAATGCTCGTGAAAACCGAAAANAATGTTCGCGCATGCG
CAGTTCAATCCTTTGAAGTACGGGTGTACTGTAAAATAACATTTCAGTGCACCTATACCG
AAAAGTAACAACTTTGCGGCTCAGCGATGAGGACTTATAACCCTTGTAACATAAGGTTGC
AGTATACTGTGGTCGGGGCGTATGAATGTAGATTGAAGTCACTGTCGTACACCTGCAATA
CGAACTAAAATTCCCTAGCCTTCATGTCCGGAAGGTTAGGTAAGATAAATTCATTTTNTA
TACGACGTAAACAGCGAGNAGCGGTGGGAGGTCCGAGTTTTAATGTTTTGTTTGAAAGTA
AGTATTTATAAAAAATTACATTCGTTTATAATTGAAATAGGTGTATTTAGAATTCAATAT
TAATTCTATTTTTTAATTCGTTTTTATTTAATTTGTTGTTTTAAGTCACTTTTTTATTTC
TTTTAAAACTTTATTTCAGCATTCAGGAATCTCGATCGCTTGGTGTGGCGTGGGAAGGCT
CTGATTGGTGGAGCGCTGTCTAAAAACAGTTTAGTCGCTGTCTGTTTTTAATCTTTCTCT
ATTGCGTGCTTTGGTGATCTTAATCATCTTTTATCGTTTGTTTTATCTTAATATGTAGGC
CTACTNTTTCATATTGTTATTAAAACTTTTGAGTTTGTAATTCCGCGGGCTTTTGCTGAG
GGTGTTTGGTTGCAACAACACAACTACAATAGGCAGCACCTTATCTATCGATCATCAGTC
GAAAAATTGAACGTGCGAGCATCACTTGCTAACCTCGTTCACTTCAGTCTCGGAAACGAT
ACAGAAAGCACGTTTCGAACTTTCGATTCTTCAGTAAGTTATCCTCGTATATTTTTACTA
TCATTACATTATCCAATATTTTGCATTAAAAGGTTTATTAATTTAATAATAAGTAATCGA
TATTGTTT
>VvP24XY4-2131#DNA/TcMar-Tc1
TTGGCTAGTTGACTAAATTTGAAAAATAGGTTAATACTTTACCTTANTATCTATTTTACT
CAAAAAACGTATTATTTTTAAAAAATCGAACATTTACATTATGTATTTTGCATTTTAAAA
AACGAATTTAAATTTACCNCGAAAACGCTCAAGACTGTCATGGCGTCTTGAATGACGTCA
CACCACCCGAACGAAAACAAAACAGTCGTGTATGTATATGGCAGGTGTCAGTTTTCTTTA
ATTAAAAATGAATTCCTCGTTTTATAAGTACTGTGTAGTGCCCCAGTGTAAAAGCACAAC
AATAAAAACGCCAAACAAGTTATTTATATATGTTCCAAACAATGAACAAATACGGAAAAA
GTGGTTAAAACTTGCAAGGAGGGAGGATGCTCATAGTTTATCTGCAGATTCAAGAATCTA
TTTTTGTGAAGATCATTTTGATGTAAGTGTTTGTGCACAATATATTTCTAAATCTAAAGC
AAAACTGATGAATTTTGCAGAACCACTACTTTTCAAGTATTGATAACATAATAAGGTATG
AGTTGAGGTTGTTTTGGTTTTATGATTTAAAATCTTTCTTTAGTGTTACGTTTAATATAA
TAAACACACTCTGGCAGCACTATCAAAAAAAAAAAAAAAAAAAAAAAAAAAAAAAAAAAA
AAAAAAAAAAAAAAAAAAAAAAAAAAAAAAAAAAAAAAAAAAAAAAAAAAAAAAAAAAAA
AAAAAAAAAAAAAAAAAAAAAAAAAAAAAAAAAAAAAAAAAAAAAAAAAAAAAAAAAAAA
AAAAAAAAAAAAAAAAAATTAAAATTTGCCACACCTGTTTTTGAGGATATACTTTTCTAG
AAAAGGTGTATATAAAAGCAAAAAGAAACATACCTTAGACGTGATGCAACTGAAAAGTTA
CGATACGGCACAGAANTAATAGTACCCAACAACAATCATATCCAATGACATTATTCACGC
CAAAGATAGTATCGAAGTAAAGAACGAAATCTTTTGATATCTCGCTTAGGTCTTCCTTCT
GGTTTAGCTATTTAGCACTTGCTTATACTTCGCAAATGTAACCTCATAACCAGTATCAAT
TAATTTACAAAACGTACGTCTAAGCAATAGGTTATTGTTTACGAAACTGAAATAATGCTA
TTTAAGCTTATAATGTATAATTGACACTTGTGTATACTTACATCGAAGTTTTAACATTGC
GGAATTCCGATGAGCAAAAGTCGATGTTTGACGCGAAAAATCTGCCAAGTGTTACGGCGT
CAATTTTGGGCAAATTGCTACTGTTTGCTTTGCTAAATCCTGGTTCCATAGCGAATTACA
CTTGTCTTTCAGCATATAACTGAGAACAACTGTATTAACGTGACAAAAGTTNCTACAAAC
GAATAATTTACCAAGTAACCTGTTCTGTTCCACGAAAATGTCAATAACAACTTTGGCGTT
TCGGGTGGCGTGACGTAATGCTTTCTCATTGGCGTTCGCGGTCACGTGACTGAATGCCTG
ATTTTGTCGAATTTATTTTCTAAAAATAATAATAATCTTTATCTTTTATAATAAATAATT
TTGTTTTTTGTTATCTCCTTAGCATGANTAATCATTAAAAACTGCTATGCGTCCGATTTA
TTCTTAGTGGACACAAGC
>VvP24XY4-1135#DNA/TcMar-Tigger
AGTAGAACTCCAATTATCCGAACTCCGATTATCCGAATCGCTTTTTTAATTAAGACGGAA
AGGGAAGAGACAGGAGAAGATGGGGATGACGTGTCACTTGAGGAATTCAGAAACATTCTT
TTGAAAATTCCTGGATGTTCAGAAGTTAGTGCTGAAGATATAGGAGAGTGGGTGGTGTGT
GATTCGTCAGACCCTGGGTATGAAATTCTAAATGATGATGAACTTATTGAAAGTGTGAGA
GAAGAAAGTGTCGAGGAAGAAGATGACCTTAATGTCGAAGTTGAAGCCATCAGCTAGTCA
AGCATTTGCCGGCCTTGAAACTGCGTTGAAGTGGATGGAGCGTCAGCCCGAGTGTGACCA
CATGCAACTTCTCACTGTCAAGCGGATGCGCGACTTNGCTGCCCGAAAACGGATGAATAC
AGTCAAACAGCTTACTTTGACNGAGATGTTCAGCAAGCAATGACTTTTATTTACAGTACG
GTACGTACATACTGTACTAATGTACAGCACTTGTAAGTACGCTTAACATGTAAAAGTGTT
GCCTTTTCATTTAATTAATTAAAAGCTCTTTTTCTTTAAAAATAGTTTTTTCTCCCATTT
TCAACATACAGTAATTAATTAAAATAGACCCTTTTTCGGAAAAAATCCAATTATCCGAAT
TTTCGATTATCCGAATGGGGTCCGGTCCCAATTGATTCGGATAATTGGAGTTCTACTGT
>VvP24XY4-958#LINE/Jockey
ATCTGAATGAGTGTATGAGAGTAATAACCGGCACACTAAAATCCGCCCAGTCCCCTGGTT
ACACCTCATCAGCAANATACCACCTCCAGAGGTAAGACGCCAAGAAGCAACGGCACGTGA
GTGGATAAAACTACACCATCCTGACCATCCACAGGATCTCCCAATCCACGAGGTTCTAAA
TGACCTACCCCCCACTCGTCTTAAATCCAGAAATCCGGTATGGCAAGACGTATTTGACTT
TGATGTCANGGAAAAATGGCGACAAAGCTGGAACTCCGCATCTGTGAAACATCCAGATAT
TAAAGATCCCACAACTGGACTTCCGGGATTCCATCTGAATAGAGACCAGTGGGTCAAACT
AAATCGCCTAAGAACAGGCCACGCGAAATGCAACGCCATGCTGTATAAGTGGGGTCTTCA
GGATTCTCCTGCATGTGACTGCGGAGCTCCTTCCCAGAGTGTGGAGCATATCATCAGGGA
ATGCCCTCTAAGGAAGTACGATGGACCATTTGAAGATGTTTTCGGNGCTACAACTTCCTT
CATAGAATGGCTGCAANAACTGGACATCAGTTTGTGAACGCTACCAACGTTCTTGTCATT
GTATATATTTATATGTATTGTATTAGTTGCTTAGCCATACGACAA
>VvP24XY4-853#Unknown
AGTAANTTCTGGATCATACTGTTNTAATNATAAAAAAAATTATCAAGTTTGAATATCAAA
ATGATNATGAATTTTNAGCTAGTCACATGANATATTATTGGAATTAATAGGANAACTGAA
AAGTGGGTGTACAATTTATTAAAACTTGATCATCGTGAAATTACGCAAACATGAAGTTTG
TTTTATTAAGATATGAACAATTACACATCGTCGAATGTCTTTAATTTTAAACAGTTAGAG
CAATATCTCAGGGTCGNTTACTGGGTGGAACCGATTGCATAAGTTTCCGTCGCGAACGAA
GATTTTACCGTTGCACCGCTGGCGAGGTCAGGACCCACGCATGAATAGCGCCACAGGGGT
CGTCCAGCTTTCTCGCCCGGCCGGCGTGCTGGCCCGTCGCGCCGNGCCCCCGTCTCGTAC
GGTGGCCAGGCTCGGTGAAGGTTACTTGTCGCTGCATCAGATGAGGATCCGAACCAGAGT
GTCCCTTCGTCCGTTCCTCTGCTCCGAGGAAGACTCTGTACNCCTCGCACTGCGATGTGG
CGTNCGGCCCTCGGCGAATCACAGCGCTGCCCGCCAAGGTGACCGCTCCTGGTNGGCTCA
CAGANCAAACAAAAAAACACCAAAACGTTAATAAATTGTTGGCAGCTTCTCTATTGGCTG
GATCGTCTCCCACCACTCTCCGAANGCGCCTCTTTACTAGGAAACGGCACTAAGGTNTAT
TTTCGGTCGCCGGCACCAGCTAACGGCGTTCGGCGGGTCTTTTCCGAAACGTGCCCAAAT
AGAAAGCGGGCCTTAGTTATTTATGGTGGCNATAAATCCACTGAATGTCCAAGTCGGGTA
GAACGTTTTAGTCACCCACCGGACGTGTAAATCTGGACGCTTTGTTGCGTCACGTATACT
GTCCGTTTGACACGCCGCACCGCCAACATTCACACATACCGTGGGAACACTTGGTGCCTA
ATAGCACTGTACTTATTAATTCATTA
>VvP24XY4-575#DNA/Academ
AGACCACGGGTCATCGTGNCATTCAGTGCAAAGGAGNCGCGGNTGCCANCACTGCATCGT
TTGCACNTGACTAACGACAGGGGTTAAGAGGTAGCGGTCATCTCCAACGATACGGATGTT
CTGGTAACGCTGGTAGCAAGANCTAGNGAAGGCAGTCGNATAGACGTAGNTCACCCCGTC
GCAAGAAAAACCGCTNGTAAGGTCTTCAACGTGGCGAATNTNCAAACCCATCGCAGACAT
GAAAAACTCTGCACTCTTGTCATGCATTCACTGGGCGCGATACTACGAGCGCTCTTTTCG
ACAAAGGTAAAAATAAAAAGAACAAGGCTGGAAGTTNTTGANGGGTTNTNCAGTACTGCG
TNGGAAANTGCAAGACATTCGTACATCCCAACGCANANAAAGAAGACATAATATCCGCAG
GAGAGACGTTCGCCGTTGCCCTCTACAACAATTTTAAATCTCAATGTCAAAATATCCATG
AACTTCTGGTAATAAAATACAGTCGTAAGTTCGCAACCCAACCAGTCACTGCATCCTTCC
AGCTTGCGTCCCTTCCGCCAACATATGCAGCATGTGAGCGACATTCTCTACGAATATATG
GTATATTGGCCATCCATTCTCTACGAATATACTTACAGATTCAAGAATGGCTAGGAAATT
CTTTNGGTCCTGAAGATTGGGGCTGGAAAATTCAGAATGGAGCTCTTGTGCTAGTGACTA
ATAACTTGCACCTACTCCGGATCATCTCCTCAATTTGGTGCCCTGCAATTGTAAGANCAT
CTGCGAAATAGATTTGAATGTGTGCGTTGTGGGCTGGAGTGTTAACTAATGTGTGGACAT
TGTCGAAGATCTGCATGCGATAAAGTCACCTATAATAGTTCAGACGATGAGTACGATGAT
GAAGCTAAACTTTAAATTTCATTCAAAGATTTTAATAAAAATTTGTAATAATTTATAATT
TTGCAAANTGTTTCGTCATTTTCNAGGTTTCTTTCTGTCAGTTTAGATATAATGCCAAGG
GCACAAAATCTCAGCGCACTGTTCGAAGAGATTAGAATGATGCAGACAGACGAGGAAGGG
TAAGTGGAACGGCGCTTATGCTTAGCTCTGCGCGTTGTTTCGAATGTTTCGATGCGTATC
TCGCCAACCGTTTTGTCACAAAAACATGACGAATACACCATTTCAACGCTGAAACTGCGT
TCTGCAACTTTGATAATACGGCCTTCGATAGTTTTTCAGCAAATCTGACTTTGTTACAAA
ACAAGTCATATTTCGTACCTGTTTCACTATCAAATGTGAGATTTTTTTACTTCTGTCCAN
TAATTACGTCCAAAACTACGCCNTCNTTCAATGGTTAGCCTCTCCAATTACTTATAGTGC
AATTAAATGATACAAAAGCTGATATTTTAAGNCCTACAAGACGTTTATACTGATTATGGC
ATTTAAGCCCTANTTAAAACCTTTTGCCCTAANAAAACTATGANGNGGACACCTCAGAGA
TGGGGACTTTTCAGGACNTGNTTCTTAGGTACTAAGTAACATCTGTGCCGATTTTCAGGT
CTACATTATATTTTTTTCANGTTAATACCCGTAATGGCCGGGGAGCGGTGCGCGGAGCTC
TCGGCCCAGCGTTGACTCACGTGTGCTTGTTTCGACGCGTATCTCGACAACCGTATGTCG
CAGAGGGATGAACGATATACCATTTTAACGCTGAAAGTGTGTACTACAACTTTNATCATA
GGTCCCGACCTGGTAACTTTGACAGTTTTTCCGCAATGCAGAGAAATTGAAAAAAAAAAG
TTATGTTTCGTACCGCCTTCATGATAAAATGTGACTATACTTTTACTTTTAAATAATAAT
AGTGCCGATATTACACTTTTATGCAGTGGTTAGCCTATCCTAATTACCTAGGGTGCAATA
AAACGTTACTGAGTCTGACATTTTAAATTTTACAACGAGTTTATACAGATTTGGCACTCA
ATCCCTATTTAAGCCCTTTTGACCTAAAAAAAACTATGACGCGGACACCCTAGAGGTGGG
GACTTTTTAGTACTTGTTTCTAAGGTACTAAGGAACGTCTGTGCCAAATTTCAGCTCTAC
ATTATTTTTTTTGAGGTTAAAACCTAAAATGCCTGGGCT
>VvP24XY4-1771#Unknown
AGGCTGCCCAACCAATTTTGGAGATGGGCCACAATTTCGATTCTAAGTTAGCCTGCGGGC
CACAATTTCGATTCTAAGTTAGCCTGCGGGCCACATAATACTTGCCTATAGTTACAATAG
ATATTTAAATATAACAAAGATATAAGTAACACAGTTTAATTACAATCAAAAAGTAAAAAC
CATCAATGAGACCTTTGCAGAGNTTTTTNAATTATAATCAAAAAGTAAAAAACATCAATG
AGACCTTTGCAGAGGTTTTTGAGCTAGCATATTCTAGACCGCTGCTGTTGGCGGGCAAAT
TCAAATGCGCTG
>VvP24XY4-1084#Unknown
GTTCAGTCTGCCAGTAAAGGCCCCTGCCAGGCAGACCTCACACACAACGCGCCTGCACGC
CGGGATACATATACGACTCCAAACAGGCGCAGAGACATCAAAACAAACCAGGAAAACAAA
TAGAATCATCTAGAAGCTAAGTGGGACTATTTCTTACAGAGGTCGCCGTACTACCACACA
ACGGAATTCCTGCGCCAGGCCGCCTATATAAGCGTAGCCGGCCGCTCCACCGCCAGTTCC
GGCCTGACCGCGGAACCAGCTTCAACTACAGAAGACCACCGGAAGTTCGCGAGAAGTAGA
AGCCGTCTCTCTCTACCCCGGATCAGGACCAGGCTAAATTTCTCGACGGTCATCCGCTAA
CTGTACCACATTTGTTTATTGTTTACCAGTTGTTTTGTGTACATAGTAATAAACCTCAAG
GAACCATTAAGTGTAGTTCACTTC
>VvP24XY4-195#DNA/TcMar-Tc1
TTCTTTATTTTGTTACAGGTGCTGAAAGCGGATGAGGTGTACGTTTAATCTGAAATGGAG
AAGAAAGAAATTCGTGCTGTGATTAAATATTTGTGTAAGAAAGAGATGTCGCCAAAGGAC
ATTCATGAGGATATGGTGGCAACATTAGGGGAGGGTGCCCCTGCCTACAGCACAGTTAAA
AAGTGGGCATCTGAATTTAAACGGAGGAGAACCAGCACTGAAGATGATCCCCGCGCAGGA
AGGCCANTGGAGACAATCACTCAGGAAAAGATGAAAGGTTAANAGTTCGGCAGATTGAGG
AGATATCAGGCATTCCAAGAACAACAGTAGATTNCATTAAAGTGTANTCGGACATGAGAA
AGGTTTCCGCNCGTTGGGTGCCGAAACTTTTGACAGCGGATCAAAAGGCAGTGAGGAGGC
AGGTGTCTGCGGAAAATCTAGCTCTCTTGAAGCCAATCCAGTAGATTTTGTTGAACGATT
TGTGACTNTGGATGAGANCTGGGCCCATCACTTTACCCCAGAATCAAAGCGATAGTNANT
CAGTGGAGTCAACAGCGTCGCTTCTCCC
>VvP24XY4-1664#DNA/hAT-Ac
GGGTTGCAACGATATATCGGTCAACCGATAATATCGGACCAAAAATATCGATATTTTTAC
ATGGTCGATACGATAATATCGATATGATGCAGTGAAATATCGAAAACTACAAATCCCTTA
GCACTAAAAAAATCCTGCAAATAAATGTATGTGTGGCAGGGACCAAACTTGACTATGCTA
AACACTGATTTAGCTCGATAACGTCCTTTCCTACTCTGCGGTTCCACTCCGTTTCGTGCG
CGTTATTCGTTCCTCATTCATTTACGTTCACCGTTTTATTATTTAATCTGTTGCGTTACG
CTCGCGTTCGTTGGTTCTTGTTTCTCTCTGGGACGTATTACAATATTCTAAAGGGGTAAA
AAATATGACCGTNTAACTGATGCAATTGCTTATTTCATCAGTGTTGATAATAGACCTTTT
AATGCAGTTGAAGGCAAAGGTTTTAAGTATTTAATGAAGCACTTAGCACCGTTATACAAA
GTCCCTTCTCGTGGAACTATCAAAACAAAAATTGATGAAAAAATTTCAAAAGTTGTGAAG
GAGAAGTTGAAAAGCGTGAAGCATTTTTCTATTATTACGTATATCTGGTNTAGAGTAACA
CTGNCTATTTGGAGATTACGGTACATTTTTTGCTGNAAAATGAATTAAAATCAATCGTGA
TTGGTATACGAGTTGGATTAAGATATGTTCAAAATTGCAATTAATCATTTACTCAAAGTA
GCCTCGTCGGTACCTTCTGAACGCCTCTTCAAGGCAGGAACCACTGTCACTCAAACTAGG
AATAGACTTCATGGGAAAAGGTTAAGCAAACTACTGTTTTCAGGATCTGTTGACGTTGAA
TATTTGCAGACCTAATTTTTTTCAATAAACTACCTCAAATTTATTACTTGATTTTGATTT
ACATACTTATTTCTAATATAATATATACAAATATCGGAAAATATCGATATTATCGGCATG
ATGCGNCCGATATTATCGTTATCGATATCTGCCTGGCGTCGATATAAATATCGATATATT
TATCGATATTGATATTAACTTGCATCCC
>VvP24XY4-1155#LINE/RTE-BovB
ATCTGCTGCCCTCCCCCCCCTCCCCATCAAAACTACGACAGGCCTAGCAAGCCGGTAGTA
GATGGAGCCTTGCTTTCAAAATAAGCACAGCCTCGGAAGAGGATGTGCCGGATGACCCGC
GAAAGTGGAAACGTTCAAATATGATGATGATGAA
>VvP24XY4-551#Unknown
AAAAAAAAAAAAAACTAACATCTCTGGCCGTCGTTAATCCGGCAACGAAGGCCGGGNGCG
TGACGTCAGCGTTACGGACACGATGGCACACAGTGACCAAGCTTAGCCTTTTATTAGTAT
>VvP24XY4-1256#Unknown
TAGGGGAAGGCCGGGCAAAGTGGCCAGGCTAAGGTTTGACGATGTTTTAAGGTAACTTAC
AATATACCTAAAGGCATCAAAATCAGGTGTTACAAAGTTCAACTATCCTAGTACATACCA
GAATTTTTTAGTTACCTTTGCATTAAGTTTAGTACCTAAAATAACCAATTTTTCAAAAAG
TACCCNAGTGGCCACTTAGCTTCAAAATCAGAAATGAGTGATTAAAAACGCTCTAAATTT
GCAAAACAGTGTACTTTATTTAAAAAAAGTCATATAGCTTGTAAATAATAGAAATTATAA
CGGGCAAAAGGCACTTTAATTGCAATTTTCGCAAACGAAGGAATAGCTGTTTCGTTCAAC
TCCATCACAGAGTTCGTGAGCCCAAAAAGTAACACATTTGGCACTGGATCCATCGTTCTT
GTGATCTTGAGCTGAAANACTTTCGTTGCAGTACAGGCACTGTGTGTNTTCTTGATCATC
GTCATCATCAAATAACACTTTTTGGGTTAGATTTCCTGCGGTTGGTGGTTTTCTATCTAG
CATTGGTTTCCTTCTTTTTTGTTTTCTTCTTTTTGTTNGCTTTTGCAGCTTCAAGTACAT
TTTTATATGAACTTGATGTGAACATCTGCAAAGAACCTTTGTTTCGGCCTTTGCATTTGC
TTTTTCCTGCTATTGTTGCACGACAATATCCTTTGGGCTCACAGAAAAAGAAGTTTCCGG
TCGTTGAAATACCACCACAAAATAGAAATNATTTAATTACTTTTGTTTTTTATTATTATT
AATATACTCACTTCAGCTTCACATGATAATAAAGCATTGTATAATGTTAATAATCTGCGA
GGAACAAACAGAATCCGTGCGCAGCAGACAGAGGCCACGGCCACCAGCAGGTGGCCACTT
TGCCCGGTTTGGCGCCGTTACAGAAACGTCATTCTATCTTAACAATGCGAAGAAACAATC
ACGATCACCAAATCGGGAACTTACAGCAAAAACATCACTCTTGCAAAAGAATTTCGTTCA
GAAGCGGTAAGTCATCTGATTTCTTAGTAATAAATTCATAAACTGACCACTTACCAAACA
TCAGGCTCATCAAAAACCACAAATATTCTAATAACTTCGAGAGATGATACGCTAACCGGA
TCGGGCTTCTCAAGGTAACTGAAGGCATTAAGTTGCACTAGTTATGATTTTTCCCGCGCG
ATGGCACCATCCCTTGGCCCCAAAAANCCCCATGGCCACTTTGCCCGGCTCTCCCCTACA
>VvP24XY4-1832#Unknown
AATTTAACTTCAGANTATTCTGNCCTTACACACTCTCAGCTNTAGGTTCCAAACTATCAG
CGCGNCNATTCCTCCCACTAGGGGGCTGGAGGAGGGGGGGGGGGGGTGCGGAGGTAGCTT
CGCCGCCCGCGTGGCGATACCCTAGCTCTACACCGNAAGTACTATNTCTCCTTCACCGCC
TCTTAGAGTTGAAAACCTTTATTCTAACATCACATACTGAGTTTCCTCTGAGATGTCATT
GTTAGTACTGAGAAGTAGGCATTTACCTTTTTAATAATAAAATTGTGGCGGGGGGGGAGG
GGGCGTGGGAACTTTCTTTTGACGGAAGGGGGCGTGGTAAGAAAAACTTTGGGAA
>VvP24XY4-1394#RC/Helitron
AATAAAAATGAATCGCAAAATGTGTTGGTAAGCGCATAACTCGAGAACGNCTGGACCAAT
TCGGCTAATTCTTTTTTTTATATTTTCGTTAAGGCACAAGGAAGGTTCTTATGGAGAGAA
AAAACGCAAAAATTGGAAGGAAAATAGTAAAAACAACACTTTTCTTTTCCCTCAATCAAA
ACAAAACAAAGGCGCGTTAGGATTATCTTTGGTATGACTTCAAGTTGATTAGGCTCTATG
GATATTAATCTATGCCTGCGTGTGATCAGCGAAAATAATATCACTGACGTACGTGTTATC
ATTACTTCCTCCGTGCGTGGCATTTTCTTGGTTGCTTTTAAATTTTCGCTTCTCTCGAAA
ACCAATTGTGTGTTTATTTGTTCAGTGTGTTTACATTTAGACCCATGCCGCCTACCACGA
AAGTTTCGACTATGAAAATAGAATGCATCAGTTTAGAAGGATGCAATACTAAGAATACCT
AAAAAGCAAAATCGATTACTGGTATTTCAGTTGAGAAGCGATATGCATTATCGTCTGACG
ATCGAGCCACACTTATCCTATTATTTTAAGAATGCAATGTTCTGGTAAGCCTTGTGGTGA
TGGGTTCCATTCGTTTTAAACTATGTTCGGGTAGAATTCACGATGATTGAATTGGCTGCG
ACTAATAATACTTTCTNACTTTTAAAATCTATCTATATAAATAAAAATGAATCGCCAAAT
GTGTTGCTAAGCGCAAAACTCGAGAACGGCTCGACCAATTCGGCTAATTTTTTTTCCTTC
ATATTTTCGTTAATCCACAAGGAAGGTTCTTATGGAGAGAAAAAACGTAAAAATTGCGAG
GAAAATAGTAAAATCAACACCTTTCTTTTCCCATACAAACCAGTCAATCAAAATAAAACA
AAACAAAGGCGCGTTAGGATTANCTCTGGTATGCCTTCAAGTTGATTAGACTGTATGGAT
ATTAGTCTATGCCTGCCCAAAATAAAGTTCGAAGGAAAAAAAGGGTTTGCGTGTCATCAA
CGAAAATAATATTACTGCCAGTCAATCAAAACAAAACAAAGGCGCTTTATGATTATCTTT
GGAATTGCAAAATGATCGATCTGAAGAAATGTTTTCAAAACAACTCATTGGCATTGGTAA
TGACAAAATCCCTGTAGACGTTTTGACTGGCTGCATTACATTTCCTGTCAATTTTTTGGT
TGAACGAACGAGCTATATTACAGAGACAAAAACACGGACGTAAATTAAATAAATTTCGAA
ATTCAAAATGAAATTNCCGGTGAATTAAGGACATACAAATCAGTTGATTGCGCAACTAAC
CAAGATGATGTCGTCAACTATCCACCAGAATTTTTGAACTCACTGGATTTGCCAGGATTG
CTGCCTCATAATCTTCAATTAAAAGTAGGATCGGTGGTCATAATGTTGCGAAATATCAAC
CAACCGCGTCTTTGTAATGGCACACGGCTAGCGGTGAAAAAATTACTGAACAATGTGATC
GAAGCAACCATTCCAAGGGGAAAATAT
>VvP24XY4-1097#Unknown
GTAACTGAGCGGCTANTCACCACGGCCAAAGTTTGGATTCGCCTCCGATCAACCACTCCC
CGATTAGTTTTACGAAGATATGTGGTCGTANGATCAGAGCGATTACGTTCTGCCCACACT
TATNGCTAGTAATGAGCAGGAATCAGCGATACAAATGAAAACATGTAGTTGAAAGAATNG
AGCGACTTTAATACTTCANTGAAAATGGGCACATAGACATACACTTGAAATAACTGAAAA
ATACTGCATGAAAATAGCTCTCATNAAATAAATCTATTACTAATAAAATCCTGTCACTCG
GAATATTCTTTCTNAGCCAGCCAGAGGGTGTAAATGCATTAGCCTTTACCTAATAAAATC
TGCATGCCGTCTGGCGACGTGGTCCATCCTNCGGATCGGCGAANAGACTGCCCCGGAGGC
CGCTCCAGACTGCGCTCTCCGGAGTAGAAACGTGGTGGGGAGAAGTCACGTGACTTAGTC
CTATTCGTTTAAAATCCCTTGCTAAGGGCTTTCNGAGCTACCNTGGTAGGGGGACCGCTT
CCCACGGGAAGTGACTTTGCCCAACCTTGAGCTCTGCTTCGTTGGGTGGAATTANATTAC
ATAGCTGCAGCTTGAGAAAAATTATCCCGAGCGAAAATTAGAATATACTATAGCTAAAAT
CCCTCAATATACT
>VvP24XY4-1407#Unknown
CCCCAGGGGCTCTGGGCGTATGCTANNTGCGTCCGGATACGGGATTGGCGCTCCCGGGGC
TCCGAGCTAGGGAGGCCGCGAGGAGCAGTCGTTTGAGGTGTCGGAGTGCACGCAGCTCTA
GTATCCGAGACTAGCTCCCGGCGGACCGCTCGGCGGCTTCCCGTAAAGCAGTCGGTCGAC
TACCCAATCCCGTATGGAGGTACNGGGCAACGGGCGTCGGTCTACTGCATTAGATGNGCG
GTAGGGGGATCACGCAAGTGACCCCGGCGGTGACTCTTCAAACGCTGCAAGGGAAGCCTT
GCTAACAAGAGGACAAACGGCTATTGAAGATCGGTCAATTGGGGTGGANACGGAGCGGCG
ACCCAACGTCCACGGACAGGGTACTCCGCAGGAGGCAGTCGCTTGAGGTGTCGGGACCTG
GCCGTGCCCTAGTATCCGAGACTAGCCCCAGCNGACCGCGCGGCGNNTACCCGTAAAACN
GTTGGTGTGATTACCCAATCCCANTATGTGGGTAACGGGGTCCCTGGCAGTATNAAATGT
GCGGTAGGGGNTNCGCGAAAGTGTCCCCGAACGGTGACTCTTCAAACGTTGCGAAGGCAG
CTTCGCTAACAAGAGTACCAAGGCGATTGAGCTTCTTGGGGCGTGAGACGACACTCGGGG
GTCTCGGCCCTCTTTAGGGCTAGGATACGGGATTNGCGACCTTGGGGTCCCGAGCTCGAC
GTGGAGACTGCCCAAGTAATTGGGAGGAAGGTCCGCAAGTCCACGCCGAAGGCGCCTGCA
GTGCGGAGGATTGAGAGTCCGCGGCGCCGCCACGCCAAGGAGACAGCACCAGTAATTGGT
GAGGAAGTCTCTGTCGGCCGCGCTGTAGGGGTCTGGCGGATAGGTACCGGNGGTCCTCCC
CGGGCAGGAAGACAAACGGGTGGCCCGGAGACGGGATGTTGTGCACCCTNCCGCCGGGAA
CGCACACTGGCCGACGCCTCGAGTTATATCCGACTATACGCCGGACGGGGTCAGGGAGAT
GACGCGGCCCTGCAGAACGGTTTCACTCAAACGGTACCGGTAAGCCGGCGTCTGGCAAGG
CGGGGTCGTATTCCGGTTCTAGGGAGCGGCCGCTGCTGAGGTGGGNTTCGGTGATCAGGT
GAAGTGGTTCCCCCTGCCGCCGGTATGGACCAAACAAACGGACCGGTGATCTTGGTCTTC
GGAAGACTGAGATCGTTGTGGGGTGAAGTGGTGCAGCCCTCCCGCCGGTAGCACTCATTG
CCAACGCCCGGGCAGTAAGACCGAAGGATCACGGCAGTAGGACCCGTGGTGCAGGGAGGT
GACGCGACCCTGATGGGAGGCGACGGACGGTACCGGTAAGCTGGCGTGATCTGGCAACGG
CCGGGGTCGTCTTCAGATTGTATAGANTGGCCCTCGCTGGGACCGGTGATCAGTGATCAA
GGAACTTGTGCTCCCCTTGCCGCCGGTATGAGCCATTTGCTGCCAAAATAGGTCCTCTTA
TATGTGGGGACTGGTAGTCCACGGGTCCCTGACCCGGGTGGGGCAGCGACACCCGTACGC
CGAGGCTTTATGCTGAGGCGTGATCGCGCACTACGATGGTGCTCTGCGAGCTTGGACGAG
TGAGCGGGAACCCGTATCCNTCAGAGGCGTCCACANCGGGGTGCCGGTCGGGTGCGGCGG
AACGTTTCACTTGGAGCGTACCGTATAGCGCGTGAGCCTGATGCCTGTCGCTGGCGCTTG
CGCTGGCGGCGGAGCGTGCGNAAAGGGCAGGCCCGCGTCGCGCTCGGTCGCTGCGGCTTC
CGCCTTGTTCCCTGCGGGGACGGGTGGGGCCGGGCGCNCGCTGGACTCGCGGAGATGGCT
GTAGCTATACGGCCAGGTTTCCTCTTCGGCCTGGTCCGTGGCGGGCGCCGCGTCCCCGTC
GCTCCCCGCGGGCACCCTTACTGGGTGGCGAAGTGCGCCTNGCCTCACCATCCCCGCTGT
AATGGCGGGTAGTTCGGAAGGGTCCGNTTCCTGCGGTGGTGGCGGATGCGGGTGGTGGAT
AGTCCGGGGGGATCCGCGAGGGCGATATGAGCGCNAACTCGGGTATCTCCGTTGACCGGT
TCCANCATCCCCGGTGGTT
>VvP24XY4-980#Unknown
TTTCCGTTAACATCTTCCATCCNCACCCTATACACCCATCACTGGCCAGCACAATAGTTC
ATATATTTCATCCTTTTTCAATTTTATTAATTTTCGATTATTATTTTTTCTTTATTTATA
TTTTTAATAACTATTATTTTTTTGATCATTTTAATCTTTCGTATACTCGCGGTTATATTA
TCGTTGCTGCCCCCACCACCTCCGACGGTCTGTTGCGTTCTATGAGTGGCTGCGTCCAAC
GCAAGTCTTGCGCAAGACCAGCCACCTCTCTGTTAACTTGAAAAAGGGNTTTTCACCCGA
AATATTGTTTTTTCTTTGTTTGTGTGTTGTTTTGTGTTGCTGCTGCCCTCCTCCCTTCAA
CTTTGGTGAGTGTTGGGTGTATTTTCCCTTTCTTTTCCATGTAAATATTGCCTCGCGGCA
TTTCTTTCCTTTCATTGTTAC
>VvP24XY4-2007#DNA/PIF-Harbinger
ACCCGGGGCGCACATTGAGCTGCGTGGCGCAGTAGGGGCAGCGCAGAGCAGGGCAGGGCA
GCACAGACTGGCAGTTACTCGCGCATATTAGAGCGCAGTTTCGTGCGGCAGTTTACAAAG
CATTGTGTTGTGCGAAAAACCGACAATAAAGCGTAACCAAAAACATGTCGATGCAAAAAC
TCGATTTTTGATTTCTGAATCAGATTGGGATGCCGAGCTTGGAAAATTGTTATTACTTTA
ACAGAAGCTGAGTTAGATAAAACTATGCAAAAGTGAGTATATGAAAAGAAGAAACTCTCA
TCTGGCTTTTGCAGTGACAAGAGAATTCTCAAAAGATAATTTCCGGATGACTCGAGCGGA
GATTCACGGCATAATGTAACCTGTTATTTTCTCGACAAAGCTCAAATATCTATTAGAACT
GAAGAAAATCTCGCNGTATTTTCGTGGTTATTTATTTAATTATTTAGCGTTTGACGGTAC
ATGACATTTATAAGAATGTTTCTCTCTTTTATTTCATATTATATTTTTAAGAAAACTATA
TAACAGAACATAAACACTTGAAACTAAAAAAGCAGTGTTCAACAAATTAAGTGTTTCTCG
GGGACACTATTGAATGATGTAGTACAAATAATAAGAAAACAAATAATGTGATAATAGCCT
ATATATATCAATCTTTTTCGAAGTTTTATTAAAAATGAATTCAAAAAGAGAAAATAAAAG
TGAAAATTGTAAGTGGACAGTTGTATGATAAATAAATGCTGAATTTACTCGCCACTTGTT
GGGCTCATTGTCCAAATCTCTTGTTTAAATTTAATTTTTATGTATTTTTTATGACTGATA
TTGTGAATCGCAGGTTGGTTACGCACCAGNTTAATCAATTTTTCTTATTCCATAGTTGAA
AATGATTATAAGTAAAGCAAGATTATAAATAACGCAAGAAGTGTTACGGCGAAAACCGGC
ACGAGTGAGCTGCGTGGCACAGTTTCTGTGTCGTGATCACAACGTGGCGCAGGCCACGTG
CGGCGCAGTACTGCGCTGCCCTGCTCTGCGTCTCAATACGCGCTGTTCCGCCCCAAAACA
TAGAGACACAGAAACTGTGCTGCGCCGCCTGCGCTGCGTCGACTGCGCGTCAATGTGCGC
CCGGCC
>VvP24XY4-38#LINE/Jockey
CGTCATAACTGGCACGCTTCTACCTACACCTATCCAGTGGCTGCCGGTGCTCGGCAACAT
ACCACNACCTCACATCAGAAGGCAAAAGGTCCTAATCAAACTATGGTCGAGAATTCTGAA
CAACGAGGCTCTTCCCATCCATGGAGATATTAGGGAATACAAAACACGGCTGAAGTCACG
TCGCCCTGCCTGGAAGACTGCTGTCAGTCTAACATCTAACTCCTTCAGCCCTACAGATAG
CTGGACAGCGGAATGGGCATCGTCAACACCACAGGGCATAGTGCAAATTAGCAATCCCTG
CTCAAAACTACCAGGATTCAACTTACCGCGGTCNATTTGGTGTAAATTAAATCGTATTAG
ATGTGGTACGGGAAGAACTGCTTCNACTCTCCACACCTGGGGCTGGGCAGATTCTCCGTA
CTGTGACTGCGGCGAGGTTTCACAAACTGTGTCGCACATTGTGCAGGACTGCCCACTGCG
TGCCTTTCCTGGTAGTCTGGAAGACTTAAATTTGGCTACGCCGGAGGCGGTGGCCTGGTT
GGAGCGCCTCGACGTCACGTTGTAGTGGTTGTGACTGGAGATCCTGTCTCAGTGGCCGGC
TGCGGGCATTGTCCGCTGAACTATGTGTATATATGTGTGTTTATTTGAAANAGATTGTTC
ATTGATTACAGTATAATTGTTGTTGAATGTTGTAAATGTCATATAGCATCATACGCAAAA
TAAAATAAAT
>VvP24XY4-1573#LINE/RTE-BovB
CGAAGAACAAAAACTATGTTATAGTTTATGCGNACTTCAAATAGGCCTACCATTCATTAG
ANAGTCTCATTACTGAACATTTTACAGGAATTTGGCGTTGACTCAAAGTCGGTCAACATG
ATCAGGCAGACCCTCACTGGAACAAATTCAAAAGTGAAATTTATGGGAGAGATCTCGGAG
GAATTTAAAATNAAAANTGGTGTCAGGCAGGGAGATGGGCTTTCCCCGATNCTTTTCAAT
TGCGTTTTGGAGGAGGTNATAAGNGTATGGGAAGAGAAACNCAAGGAAAGGGGAATTCAT
CATGAGATAAGATTAAGTTCGAGGCACAANGGGGCTGNGGTAAACTGTTTGGCCTTTGCT
GATGACATAGTGGTTCTTTCTGAAAATATAGAAACCGCCCTCGAACAAATCAACCTTCTG
AAAGATATAGCAAGACAGGTTGAACTTCAGATCTCTTTTGAGAAGACTAAATCCNTGACC
AATATTAGGGATTCACCCACAGTACTAAACACAGTGTACGAAAAAATTAACAAGGTCAAT
AAATTTAAATNTCTAGGTGAAGTAATTCAGNTTAATGGGCTTGATAAGGAAGCAAACGTA
TCAAGAGCAAGAAAACTAGAACTAGCACACCAACTGACTAAAGATACATACAATANGAAG
AATNTNTCAAGGAAAACTAAAATCAAACACTACAACACAGTAATCAAACCAGAAGGNCTN
TACGCCTCAGAATGCNTGTTCTCTATGAAAACTGGAGAAATAGAAGAGANAGAGAAAAGG
GAAAAAAATATCGAGAAAAATTTGGNGACCACTAAAAATTGAAAATGGNGAGTTTAGACA
CCGGAGGAATAAAGACCTATACAAAGAAGAAGAAATTGAAAGGATGTCAGACACGATCAG
AAAGAGGAGAATCAGNTTTTTTGGTCACATAATGAGAATGGATAACAGCAGACTTACAAA
AAGAATTTTCAACCACGTTTACAAGAGTAAGAATGGCAACCAGTGGATCCAAGGAGTAAA
GAAAGATATGATNGAGATCGGAATAACAGAAGATTTAATACAAGATAGAGCAACTTTCAG
GAGATTGATNCAAAATTTCAAGGGTTTCCAGGAGAAGGAGAAGAGGAAATGTAATAACAT
ATGGACGGAAGAAAGGAGGAAACAGCAAAGTGAAAGGATGAAGAACTATTGGAAGTCAAG
AAAAGAAGCATCGAAATGAATGCACGGGATTACTTTTCGTGGTCCTTAGATGGCCGANAT
CGAAGAGAAGAAA
>VvP24XY4-935#RC/Helitron
TCGGGCCACAATAGACCGCACCATGTCACCGACCGACACTTTTCTTATTGTTGTCGCTCA
CTCTATTCAAGTGAGNTCAAACGACACGGCCGACACTCGTCGTGTGTTGGCCGTCATTAG
TTTGGTTTAATTTTTGACGGTGCGGCGGGCCGGTGTCGGGCTGGTNGATATGGAGAAGCG
TATAGANAGAGTTCGGAAATTTCCGGTCCTTTACGACTAAATNTTGTTTTACCGTTNCTG
ATTGCCTTAGAAAAGTGTCCTTTCTTTCAGCCTCACTTCAGGTTCATCAGATGNTCGTAA
AATGTAGGTAGAGTCCTTGCATGTTCGCATTAACAAATCAAAGCTTTGCCAGAGGTGAAG
GTCGATTTTAAGTGCCCGTAAAAATTGCATCCGAGACCCGGATTTTGAACGGGGAACCTT
CCATACCCGAATCACACGCAGCAAGCGTCTGAATTTAGAAGTACTGAAAAATATGTATTC
AATCATATAAATGTACATTTGTGTTTTGNGATAACAAAAATAAATTATATAGAAAAAAGT
ACGTTGATTTTATTATGTTTGAATATTTATTTTTCATTACGTCCAGACTTGTCTCNTGAC
TCAGATGGATACGGCGTACGATTAGGGTACCGAAAGTCCCCGGTTCGAATCCCGGTCTCG
GCCGTAATTTTTACGGNCCTTAAAATCGACNTTCACCTCTGGCAAAGCTTTGNTTTGTTN
ATGCGAAGACGCTAGGACGCTCCGTGGTTCGGATTTCACNTTAATNTGTAGNTATACCTT
TTAAGATTAGGTGAGAACGATAGACTACGCGGCTGATAAGAAACTCTGTGACTGGAANTT
TTAGATCACATGAAATTATTATTATT
>VvP24XY4-1441#SINE?
AAAAAAAATAACGGCACATGTGTAGCGTCTGGTGGCTCAGTGGTTAAGGCGTCTGACTGG
AGATCGAAAGGTCCCCGGTTCGAATCCCGGTCTCGGCCGGGATTTTTACGGGCCCTTAAA
CCGACCTTCACCTCTGGCANAGCTTGCTGTGTAATGTGAAGTACGCCAGGACGCTTCCGT
GGTTCGGATTACGTTAAACTGTAGGTCCCCTNTACCCGGTAGGATTACCGGGTTAGGTTA
GGCGGCTACGACAGGGGCGGATTGCGCAGCCGNTAAGAAACNCTGTCACCAGGTCATTAC
GACCACACGAANTTATT
>VvP24XY4-2340#DNA
GCCGGCATTACACTGTAAAAGATCTTTGTCCAAGATCTTTTATAAAACATTTTATCATAT
TTATTTTATCAAAGATATTTTATGATATTTTTTCAGTCCCATTACACTACATAAAATTTT
TCGTCATAGTTCTCTGAAATGAATGAAGTAAACTTGTANGCTTNTGCAGACGCAGTNAGT
GCAGCTGTCACAATATGCGTTTTATTGAAGANAAAGAAGAGAAGTAAACATATTTAGGTT
AGACCGTGGATTGCGAGACTTGATATGANAGGAGTTCATCAAAGTTTAGTGAAAGAGCTG
CAATGTGAGGACGTGGCANATTATAAAAATTATGGTCGATGCTGAAGTATAGGTCCAATA
AATTCTTACCGCAATATTTTCATAAATTTCTACATCAGAATTATTNCCCCATATATACTA
TTGGGTGTCTATTTTTACGGTGTATGTGCCATGGGTTGTACTCGATTGCTGGTGGCGGAT
CTACACCATTCTGCAGTATAGCACACGCATTGGTCTGCGCATTNCTCTGTTATTATTCCA
GAAACCTGTCAAATACTAGTTTCTTAACACATTAATTTTCTTTTTTACGTCTTCTACAGT
ACAGCCTTCTATCATAGCACTAATTAACTTTTCGTAAGTGTTCACCTTTTTATTCCTAAT
CTTATAGTCTACACGTTTCTGACTTTACATTTCCTTCTGTTCATACTCAGAAATAAAGAT
TTTCGTGGATTCGGCAGTCNTAACCAACTTCGGTAACGTCGCTTGCGCCATTTTCTTTGT
TTACGTTTGCAGGGTGNTGAAATCTTTTATAAAATGTAATGCCAACGTCTTACATTTTAT
AAAAGAAATTTTATAAAAGAAATCTTTTATAAAATATGCCCCATTACACTGTAAAATATT
TTATAAAATATCTTTTATCAAAGATCTTTGACAAAGATCTTTTACAGTGTAATGCCGGCC
TTA
>VvP24XY4-2099#DNA/CMC-EnSpm
GGGCGTAGCCAGGTACGGGCAGGGGGGGGGGCAGCTGCCCCCCCCCCTAGCTGGACGCGG
GTTGCGCTCGATCAGAGTTCTGCCGAACCGAAGAGTAAACAATGTTAAGTAACTTTCAAA
AATTAATTCGGTTCGTTCGATTTAAACCTGCTTTCTACCGCTATTTGCGGGAAAACAGAC
GTTAGCGAGGGCGGGGCAGCGCAACGGGCCACGTACGGCGCTGCTGACGACTCTTAGATC
GGTTACACACTGGGCGGTTTCGGCCGCGGCGGAAANTTTTCCGTCGCCGTCGTTCCGGTA
GTGGCGCGAGGGATCAAATGGGAGCTTACACACTGGGCGGANGGGAAAACCCGCGGCAGA
GCTGCCGTCGACGGCAGGTATGCGGCCGCGCGCTGCCACTACATTCGACGGTAGTTTGAC
CGCCCCAGTCCAGACAGTGGCCCATGTGGCCAAATGGGCGCTTGCACACTCGGCGATTTT
TTAACCGCTTGTGCGCTTTCAGTCTGTGTAAAGTTAACATTTTTTGAATTTAAAAATCGT
AATGTGAGTTAAGTGGTGATGGATANTGATCTTCTCATTTCGTTAGCGGAGACCAGTTTT
AAGAGACAAAACGNTNGATTCTTTTAAAGATCGGGACGCTACCAGGAACGCTTGGAAAGA
AGTGTGCCTTGAAATTAGGAATGATTTTGACGAAATGAAAAATGAGGAAAAATGCCTTTG
GATAGTAAACTTTTGATCACGTATTTACATAAATTTTTAGAGCTTCAACTAGAAGTTGAA
AAATGTTGAATCACATTTTATAGAAAGATTTTGATGTTTAATACTATATAACTGTGTCCT
TATATCTTAGACATTTGCCAAGGAANACTTTCAACATTCGAAATTCTGTGGNTCGACATT
TTTTCCTCTTTTTTTCTTCTTTTCTTCTAACACAGCAGTGACGAATACAGTGAGACAAGG
TGTTCAGTAACTTCGGCATCATCTTCGCCATTTACTTTCGATTTTTCTTTGTAAAGTAAT
AGTTATTAAAACACTCAACAGATTACAATCTAATCACAAAAGTTTAACTAGTCGATTGTG
CTTGTAAGTATAAAAGCAATATAAACTCAACACTGATAGTTGATTACACAGTGAAGTATA
TGTATTAGTTACAAATAAATGTAAGTCTTAGCCATTATATGGCATAGTGTATTTTTCAAA
CTTTTCTTGTACATCTATTCATATTCACCTCAAGAAGTTTTCACCCTAATTAACATAAAA
TAAATATAGCGGATTGGAATTATATGAAATTAAATGTTTATTTATAGTAGGCCCATGAGA
AATCTGCTTACTTCAAGGAGATTGCCAGCATTTCCACACGTTAAATACAATTCATCAACT
GGGTATTCCTCCTTTGAATGCCGTACTTAAGTTTCGCAAGCAACTGTCGAAATAAACATC
CCAAAATAATTGAAAAACTTGGTGTCGTCGTTCCTCAAATATTCTGTTTTCCTTTGGCTT
TTTCTTTTCCTATTCTATGGCTATGGAACCTTCAAAATAACAATTTTAAAACTTAACTAC
GAAGTAATAAACACCAAATTAATTAAATTAACTTCTAATTTCACAAAATGAAACTCAGGT
CATCAAAAGAAAGGTACTGACGTCCGACCACGTCATCTTTTACCAGCTCTTCATAGCAGC
GAAAATTTTACCGCTGTAATAGCAGCAACAGTTCTACCGCCGAATATGTAAACACCTCAA
ATTCTGTAGGCGGCGACGGTTAAGTTTCCACCGCGGTGAAAACCGCACAGTGTGTAACCG
GCC
>VvP24XY4-1735#LTR/Gypsy
AAAAAAAAAAAAAAAAAAAAAAAAAAAAAAAAAAAAAAAAAAAAAAGTAGCCGATTCAAG
CCAGAAACCGGGAAAACCCGTGACGTCACAAGATGGCCGCCCCCGTTTGGGCGGCCAAGA
TGGCCGCCGTTAGTTCCCGNCCGGCCGAGATGGCNGCCCCCGTTTGGGCGGCCAAGATGG
CCGCCGTTAGTTCCTCGACCGGCCGCACAGATGGCAGCATCTCCCAAGGGCTTAATTTCT
AGTTCATTTGGTGGCGGCTAGATGGCGTTCGGTGGCATTATTTCCGGCGCGCTTTGCGAA
ATGTGTACACTGTTCCGACGACTGTTNTCTCTGTCCATTAAGCGTGACGAAATGTGTATT
CCTAGCGTCCTGTTAAGCAAGCACTGAACATCTTGGCTACTATCGACACACAGTAAAATA
TTTTGTATCGTGAAAAATACTTAAGTCCACATCAACGGATATTACGTGAACAGACANNNN
NNNNNNNNNNNNNNNNNNNNNNNNNNNNNNNNNNNNNNNNNNNNNNNNNNTGTTTTTATT
GAAAAAGCCGTTCCAACTCGTCAATTTCAAAACGAAAATCAAAATTTTAGTTTCCATACC
TAGAGAGGATGGCGCCAGCCTGCCTTGAATAAAAAAAGCATAAATGTTTCCTTTTAACGT
TCGATATGGAAAAAAACCGTCATAAACTCCAGATATAAATTCTATGTGTACCTGTTTTCA
TGAAATTATNNNNNNNNNNNNNNNNNNNNNNNNNNNNNNNNNNNNNNNNNNNNNNNNNNN
NNNNNNNNNNNNNNNNNNNNNNNNNNNNNNNNNNNNNNNNNNNNNNNNNNNNNNNNNNNN
NNNNNNAAAGACCTCGCTGTTAACATAAATTCCGTTCATCGAAGCAGGCAGACATTAAAA
ATTAATTCACCGACGAAGAGACGGGAAACAAACTCACTTTTTCATTATGAACAATATAAT
ATAACTCACGAGTGTCACCTACAGTCCGTGTATTTTAAAGGATGTATTAAATTAGGGGTA
TTTAT
>VvP24XY4-881#RC/Helitron
CTATATATATAAAGATGAATGTATGTTTGTTTGTTNGTTTTTTGTTCTTCATACAAATCC
ACAGTTTTCATCCGATCTCGATGAAACTTTGCACACTTATCCTTTGAAACAAGGAGAAAA
ATACTGTCTACATTTGGTTGAAAAATTATCTGTATAAATAACACATGTTGTCTCATAATT
TCGAAAAATTACTGAACGGCGATAGACAGACGCGTTGGATGTGGACGTCTCCGTACCGTG
NTTCCGTGTAGCGGNCTGGCAGCTCAGTGGTTAANGCGCTTGCTTACGAACGTCGTGGTC
TCCGGTTCAAATCTCCGTGGAGGCNAAGANTTTTAAAAATTGTTTTTGATCGTAAGAGCC
ACGCCTGGGCCGTCGGTTATTCGGATTGAATGTTAAACTGTAGATATCANAAAGTTAGGG
GTGCAATGCGAGGCAAATCGTAGGTAGTCTTGCAATGCTGTAGGTGTACACTTTTTTACG
TTATANTGATCCCTCAGGTGTTGTTCGCAGTCAGTGTGTGTGTGANCCGCAGTAATAATA
TTATAAATGCGGAAGTAAGTCTCTGTCTTTTTGTTACGTTTTGACGACTAAACGGCTATA
CCGATNTTGACGGAATTTGACAAGGAAATCTGTAGGAAGGGCACAGGACATTTTTTTCGG
TATGATTAACAGTTGTAGTCACGAAATTTTGAAAACTNATCGAACGGCGACAGACAGACG
GATAGCGTGTGCGAGTCTGTAGTGTTACGTCGGTCGCTCAGGCTGTGTTTCTCGCGCATT
ATGTTAGTGCGTAATTTGTTAATAAATTTCGTTTAGAGAAAAAAAAGTATCGTTTAGTAT
AGATGTGATTTTCTCTGTCCTATTACTTTGTGTCTGCTTAAATGTTTCTGGCACCAGTTT
ATTTTGCCTTCTTTTTTGACATGCCTTGCGGGCGTAAACTGGCCTAAGTTGTAGCTCTAG
CAGAGCACGAGCAGCTAAAGTTATTAGAACCCAAGAATCGGATGCTCATGCTGAAGAAAG
AAGAAAAGACCTAGCTGAAATAAAGCTGCCCTTCCCCACATCCCCCCACCCCATCCCCTC
CTTCGTTTGTTTTTTTGTTTTTAAATATGTTGGAAATTGATTCTCTTCAAGAGACAGGTT
CGACGGTAGAATGATATAGTGATGGCTTTCCTGTCATATTATGCCGACTCGGTGTTGTTT
GGGACCAATCCTTCGTTACCAACAACTTTCTATATTCAATTCTGGCAAAAAAATTCTTAA
TCCACGCGTACGAAGTCGCGGGTACGAGCTAGTC
>VvP24XY4-1419#LINE/RTE-BovB
CCAACCCCTCCTCCACGTGGTGGGAGATGGGCAACGGCATAAAGTAGGGGATTGCCTGTG
GGGGTGAGGTACAGTGGGGACCTAGTGTGCCCCGGGACCGATACGGTAGCTGTGAAGGCC
CTACAGGAACCCTGAAAAATGGCGGCCAACGGGGCTCTGGTGAAGCTACGACAGGCCTAG
CAAGCCGGTAGTGGATAGAGNCTGCTTNCAAAACGAAAACAAGCCTCGGAAAGGACGGAG
CAATGGACAGAAGACATGGCTATGGAAACGGTTTAAGANTTGGATCCTTGAATATACGGA
CATTAACCGGGAAAGTGGAGGAAATTGTGGACGTGATGGAGAGAAGGAAGTTGGATATTT
TGGGGTTGGGTGAGACAAAGTGGAAAGGAAAGGGTAGGAGAACTGAGAAATGGTTTCCAA
CTGTATTGGAATGGAAATGAGGAAGGGAGAAGAAATGGAGTAGGGGTAGTTGTGAGAGAG
GGGCTGAAAGAGGAAGCGGAAGAGATNAGTGACAGAATATGAAGATTAAGATAGCGGTCA
AAGGAAGAAGCCTGGACGTACTGCAAGTATACGCCCCACAAGTAGGCTGTCCAATCCAAG
AGAAGGAGGAGTTTGAGCAGGAGTTGCAGAGACAGTTAAATGGGCAAAATATTATAATTA
TGGGAGACCTGAATGCTCATGTAGGCACAGAAAGGCAGGGGTATGAGGAAGTAATAGGGA
CAGAAGGATGGGGTGGCAGAAATGAAGAAGGGGAAAGGCTACTGGATTTCTGCAAAAGAA
ATGGATTGAAAATAGGAAATTCCTGGTACAAAAAGCAAGAGAGCCACAAGGTAACCTGGT
ATAGTAGCGATTGGCAGAGGAAGTCAGTTGTGGACTACTTTATATTTAATGGTGAATTGA
AGAAGAGTGTGGCAGATGTGAAGGTAATAACAGGCATTAGATAGTGATCACCGGCTATTG
GTAATGGAGCTAAGGATTGCGGCAGAGAGGAGAAAATCAGGAAGACAGGAGATTAAGGGT
ATGGAAGTTGAAAGAGAAGAGTAATGAAGAGGAATACCAGAGAATAGTAAGGAGTAAGAT
ACCNACAGCGGAAATGGG
>VvP24XY4-1895#RC/Helitron
CAGTGAGATCGTCTCTGTCCNTGTTTAATACTTCTAAGTCCCTTCAAACTCAACAGAAAT
TCTTCAGATTTTGCAGAGNGAACCCTTAGGTCAAGTTCGTATTTCAGCCAGATCAGGTCA
CGCGATCATGANCTNTGACCTATAAAANTTATTTTTTCTTAAAAACCAATTTTTGTCACT
TTTANACTCTGTGCAATGCATTTTTGGTTTAAATGACCTTAAAGGTCCAACAATGATCAA
ANTCAAGANAGATNAGGTCACGACCTGTGACCCTAAAAACTCATTTTTTGTCCNAAAAAT
ATTGCCAAAAGTNTNAAGTGGGTCTGCCAAGGGTGAGGTTGTGTTTATTCCACGCANAAT
CCTCCGAACACCCGAAAGAGGTGGCGACCTTCCTTTTCAAATGGAAAGGAAGCATTTCCT
GTCATGTTGGCATTTGCCATGACAGTTAACAAGTCCCAACGGCGGACCCTGGACAAAGTA
GGCATTTACCTACCTGAACCTGTCTGCCAACTGGGAACTATTCTAGACCCGTGACCATAC
CCAAAACACGTTT
>VvP24XY4-30#Unknown
ACAACTAGGTTATGCTCTGAGGTGTAAGAGTCATTTTGTTAGGGTCCAGCCGNATACCGG
GGTGTATCGGCTTGTACACCTAAACTTGAAGTCNTCCAAAATGTTGCCAAAAGTTCGGGA
AAAGTTCTATAACCGTGAAAAACCTTGGAGAATGCTAACTGTACGATGAAGACGGCCGCC
ACTTACAGAATTAACCCCCTGTAAGAAAGGTACTAAANTAGAAATGAAAGTCGAAGTCCG
NATCACTGAAGTATATATTCTTAAAATTTTCACAGAGTTTACATAAAGTCGCAGTTAGCA
ATGGCAATCGGAGNAAATCATTNGCCGAAGATCACAAGTCATGAAACAGAACAGACCGCN
CCACCCCGAATGAAATTGAAAGTNAAAGTTCACATCGATGAACACATGTCGGAAAAGTTC
AGANTTCTANGGTTGGCNATCCCGNCAGTCAGCCATGCTGTCCNAGTTTCCGGTTTCCCA
TCAGCCACCGCGAGCCGGTCTCGCTCGAATCCGCTNAACAACGNGCTACGTGTTACCNCG
ACCAGGTGCTTCNACGAACTGCNACGAAACCACGNCCGGGCTTNCTTTTATCGAAAATGG
CCTACTGACCTAGACAACAGTCTATCTAGAAAAAATTTTGTTAACTGAGAGCTNCCAGAA
AATCACAAGATGNAGAGCGTAACGAGACAAGTGTAGTGATGTGNTTGGTTTTGTTTTTAG
AGCTTCCAGACCGGTGTAAATGAATTTTGAAAGTTGGTTAATCGGAAAGCNCANTTGTTT
NTAGTATTGCGATACGTCACGTCCGGAATATGGATTTGCTAAAGTTTAAAATATCAAGTT
TATACTATTTTCAAAGTGTTCCCCAGCTTCTGCTGAGTTCAGTGGTGTAAAAATCTTTTA
AATCGGTTAAGGATATCAAAAGTTATTGAATTTCTAAAATTTGCTGNTTTCCCGGTGGTG
CAAGATTTTATTCACTTTTTATTTAAAGCCGGTTGTGGCCTGAAACTATTTTTAAANCGT
ACCTTTATTTTATTTAAGTGCTTTAGAAAAGTTTTTAGTTCGTGAAATATGTTAGCCGGA
GAGAAATTCAANTTACAAGTCGGTTNCTACGACGTCACCGNAAAACGGATTTTCATTTAT
TTATATCTTCTGTTTATTAGTTGATGGCTATTGGAAACTTAAAGAATATTGACTNGCCGG
TTATTTNGCTTGGTTAAATCTACTTTTAAAGCTCTGAAATTACTTAGATGTGCTGGAATT
TATTATTGAANTNAACCCATGTGGTGATGCTTTAAAAATCATATTTACTGCTTTAAATCN
GTCTGGAACTGCGAGTTATTAGTGAATTTAATATCAAACGGTGAAATTATNATTATNAAA
GTGCTTTACAGTGGTCAATTNTGTGGAATATTAGTGNTGTGGTCGTTTAACCAAACCTGT
TTACTTTACTTCAGAATTATTATGGATTACGCTCATTTAGGTAAGTTTACGGTTTATATT
TTATTAGAAACTTCTTATTTATGGTTGCTATGTGTTGTTTATTTACTTTTCTGAACCTAA
AGTGTTGTTATCTCGATTTCAAACTATGGTATCGTGTACTGAATGTTAACCTCAAACTTC
GTCGGATTTTAACTGAATATTGAAAATAGAGAGTAAGGTAGCTTA
>VvP24XY4-1619#DNA/TcMar-Mariner
ACGAGGGTTGGAACTTAAATAGTGGCAACACTGCTGTGGAGACGCTATGCAACGGAATCT
ACTATTGTCGCTGATAGCACACGTTGTTGACATACCTACCTTACCTCCGAGCAAATGGAC
TCGCCCGTCCCACGTCCCCGGCGTGCGCACAATCGAGGGAAACGCAGTCACTTGTGAGCG
AGCGGTCTAACGTAACGGTGTCACTATGTTTTCGAAACAGGAACAACGGAGTTGGATCAA
GATTGAATGTGCCAGAGGTCGTACAGCACGACAGTGTCATCAAGGTCTTCAAGAGGCGTG
CGGGGAATCGGCATTGCCGTACAGAACAGTGGCACGTTGGGTAAAAGCCTTCAACGAAGG
TCGGCAAACTGTGGCAGACATGCATCGGGCAGGTCGTCCTAGCGTGTCTGAAGAAGAAGT
GCATACTGTTGCCGCGTTAGTGGACAGTGATCGACGCCAGACGATTCGTGAGCTCGCCTA
CGAAACCGGATTAGCGCATACGACTGTGCTTCGCATCCTGAAGGAACGCCTGGGCATGCG
AAAAATTGCATCACGATGGGTTCCGCATGAATTGACGGAAATGCAGAAATGGATGCGTTA
CGACGCTGCTCAGACGCACTTGGAGCGCTATGAGCGCGAAGGAGAGGCTTTCTTACGCCG
TATCGTAACACTGGATGAGACATGGGCCACATCGTACGAGCCAAAACTGAAACGCCAATC
CAACGAATGGCGTCATTATGGGTCGCCGCGAAAGTCGAAAGTGCGTCAGAGCCCCAGTAT
GGTGAAAGTTATGGTGATTCTCGTGTACGACTGTGATGGTGTTATCCTAACGCATTACGT
TCCTCCACGGCAGACCGTCAATGCACAGTATTACTGTTCGTTTTTGGAGCATCACCTGCG
ACCAGCTTTGCGAAAGAAGCGGCAACACTTTCTGCGCAACCCACCCATCATTTTGCACGA
CAATGCGCGGGCGCATACAGCGCAAGCTGTGGCTGCTCTGTTCGGTCGATGGGACTGGGA
AGTACTGTACCATCCACCATACTCCCCGGACTTAAGTCCTTGTGACTTTGATTTGATTCC
GAAGATGAAGGAACCACTTCGCGGCATTCGCTTCAGAACTGTTCCAGAGATTCGACAGGC
AGTAGACCGCTCCATTCGCACCATCAACAGAACAGGCTCTGCTAACGGTATACTACGCCT
TCCACATCGCTGGCAACGGGTTCTACACAACGCTGGTGACTACTTTGAAGGACAGTAACA
GGTGCAAACATGTAACGCTTTTGTATCGGTTGTGAATAAATAGTTGCCACTATTTAAGTT
CCAACCCTCGTAT
>VvP24XY4-1650#DNA/TcMar-Tc1
TCAGCGCACATTGTTGAACATGGGGCTCCGCAGCAGACGGCCCCTACGTGTTCCCATGTT
GACCCAACGACATCGTCAATTACGATTGCAGTGGGCACGAGATCATCGAGATTGGACCGT
GGATCAATGGAAACGTGTCGCCTGGTCGGATGAATCACGTTTCTTGCTACACCAGGTCGA
TGGTCGTGTCCGGATACGCCGTCTTCCAGGCGAACGGCTGCTCGAAACATGCACCGCGCC
ACGGACGCAGGNCGGTGGGGGCAGTATTATGCTATGGGGGACATTCACCTGAGCTTCCAT
GGGACCTGTGGTAGTGATCGAAGGCACCATGACAGCTGTGGACTACGTGAAAATTATTGC
GGACCNCCTGCGTCCCTTCATGTCTCCACGACGGCGTGGCATCTTCCAGCAGGATAGCTG
TCCGTGTCATATTGATTTTTTTTTTTTTTTTTTTTT
>VvP24XY4-642#LINE/I
AGTTATGGCAAGACAGTTATGTAGACACGCAGGGAATCGAGCTCGCCCATGCCATATCAG
CCTCTTCATTTGCCGTTCTCAACAACAAACACGGAACTAGACTTGGTGCTCCTAGTCAGA
GAAATTCTTCTCCAGATATTACTCTCATATCGATGAACCTAATGCATAGAGCGAAATGGG
ATCTGCTACCAGAGACTGTCGGAAGTGATCACTGCGTCCTCAAATTATCATTAGATTGGA
ATCTCCCATCTGTCCGCCGGCACTCAAGCAGACGGTGGTTGNGTAANAGGGCTAACTGGG
CTCGCTACGAAGGAAAGATCAGCACGCTGTTGGAGCAGTGGGAAGGTGCAACCGACGATA
TCCAANGTCGGTACAACGAATTTCAAAGAATAGTGGAGGCTGCTGCAGAAGAGGCTATAC
CAGAGGTTAAAACTCACACTANAAGAGAGNTCACTAGAAAACCTTGGTGGAACAGTGACT
GCTCGCGAGCNGTCGCNAGGCGGCGCTTGGCTACCAGAACATATTCGCACGCCGCCACTC
AGGAGAATTTGNTAGAACTCAAGAAAAGAACGGCTGAAGCACGAGATACCATTAGGAAGG
CCAAACGAGAAGGNTGGAAGAATTTTTGCTCCAGTTTCAAATATGGTACTNCGACCCAAG
AGATTTGGCGGAAACTGAGATGGTTCAAGGGCGANAGANCGGCTACCAGTTGGATATCGT
CAGACAGACAAGCAGCAGAGGAGTTCCTAGCCTCGTTCACTCCTCCATATGTACCGAAAC
AGGAGGAATATCACAAGAGTAGGGAAGAGACGACGTCCCAACAGGATCGACGGAACCCCG
TTTTCACCTGTCGGAACTGNTGCGCGCCCTAAAGAAGAAAGATACTGCTCCGGGGATGGA
CGCGATCACNTACTCNATGATCGACAACCTNCCTCTAAAAGCGAAAGAAGCCATGCTGGA
TNTCTACAACGATACGATNGACATNTCGTACGTTCCTGANCAGTGGAGAAACGTTGTAAT
CGTATTCCCGTGTGTAAANCCNAACAGGAAGAAGAACATCATCTCGTCNTATCGCCCTAT
ATCTCTCCTGCCGTGCCCGGCAAAACTGATGAGTGCGATGATCAAAAACAGGATCGAATG
GCACATGGAGCATCATAGGNTGCTCGATACGAGAACTATGGGNTTCCGNAAAGGNTTCAG
CACAATGGACGATATTAGCACGCTGGTTACNGACATCCAGCTGNCNTTCGTNAGAAGAAA
CTATCTNGTGGCTGCTTTCCTGGACATNAAGGATGCTTACAACAACGTACAGATCGACAT
ACTTACGGGAATTATGGAAAAGATGGGNCTACCNAGCAAGTTATGNTCATGGTGTTGCCG
NTACCTNGCNCGCAGAGTGAATTCAATGTTTACAGCGGANGGAGANAGGATCGGTCGGCA
NGTCTTCCAGGGTTTNCCGCAGGGCGACCCAATGAGCCCNNCNCTATTCAACATNTACAC
GGCAGACTATGCAACGGCCTAACGGGNNTGGTANCCTTCCTCCAATATGCTGACGATTTT
GTTGTATACGTNTCTCATCCCGACAAAGAAACGGCNAGACAGAATACTAGAGGCAGCAAT
TGAAGCGATACGAAAGAGACTGCTGGACAGAGGNCTAGAAATNTCGATANAGAAAAGCAA
AATATGTGTATTCACNCAAAGGCAGTTACAAGAAAANGACTTTANAATNACGNTAAATGG
ACGCGCATGGAGNTGGTNAAAGAGGTCAAATTCCTGGGNATGTGGCTAGACTCNAAACTC
NCGTGGAGAAAACACATCGCGGAACTGAAGCAATCATCCNTGCAGCGCNTAAACCGCTTN
AAAGCCCTCGCNGCNCCGAGCTGGGGCGCGGACCCTNGACTACTNCGNAATGTATACTGC
TGTTACTGAGAAGCAGANTGGAATATGGGGGNTTCCTNTACGAAACTGCNTNCAAGTCTC
TCCTGACAAAACTGGACNGCATTCAGTCAGCGGCTCTGNGAGTAATCGGNGGCTTCGTNA
AAACCACCCCCATCGCGGCGATGGAGGCAGAAACAGCAACCCCGCCGTTGAGTACAAGAA
GAAAGAAANTGGGGTTGAACTTCTGGCTAAAGGCGTGCTCCACGAAGTCACATCCNCTGN
TGAGGAAAGTGCAGNTCCTNGCCCACGAGATTCGGCCAAACCACGTCAACANCACAAAAC
GCCNAGACTAGTANANTACTTNCAGACAACNGNTCNGTGGAATATACACAGACGAGAGAT
CAACGANACGTTCAGCGAAGAAGAANCNTGGCAAAGGGCGGANNTATCGTCGCGAATCCA
CCTGTACCTCGATCAGGGGCTCGGTAGAAAAAAAATCACCCTTCAGGAAGAANCGAAGCA
AAGGACGTTAGAAACCTTGAACACAAGATGGAAGGGNTGGCGNAAAATNTTTACCGACGG
ATCAAGGGNAAGAGGAGCTGCAGCTGTAGACCCGGACGCGACGTNTACGAAGCNTNTCGG
TTGCCGGCGCAATTCTCGACCTTCTCNNCGGAGNTNTACGCNATCCTAAAGGCNNTACAA
TATATACAACAGTCNGTACAGACNAAAGCAGTGATATGTTCAGATTCCAGAAGCGCCCTA
CAGGCAATCNTGGGAATNCCNAAAGGNAAGTGCAGGAACTACCTGGCNTACGAAGTAGCC
AGAGAACTTNAGAAAGCCATACACAGAGGAATAGAAGTGCGGCTACAATGGGTACCGAGC
CACGTGGGNATGACGGGNAATGAGGNAGCGGACAGAACAGCACGACGACAACTCAGGTTC
CAGANACNGAGAACATCCCCGTNCCNTNCACNGACTTCAGAACNATCGTTCANCNAGAGC
TAAGACGAATGGGAAAGAAAGTGGGACGANAAGGTCCAAGGGAAAGGGCTATGGTATCGG
GCCATCGGCAATAAAATCACGAGGAAACCATGGTACGANCAAGTGGANCTNAACAGGAAG
GAGATCACGCTGATNAACAGACTAAGAACGGGACACGCCTTGCTAAATGACAAAAAATTC
NTGNTGAAGGTCTCGGATTCNCCGANNTGCGNATCNTGTGATGAAGTGGAGGATATATAC
CACTTCATGCTNAGATGTAAGCAACACCGCGAANAGAGAAGAACTCGTTAGAAGACGGTC
TANANATNACAGACATAACATCCTGATGNNNACTCTCGCAGCTCCCAACAAAAAAGCGGT
CAANNTAATNTNCNNGTATGTNGCNAAAACTAAAGGTGTAATNTAAATACAAGAATACCA
TTATCCNATGTNNCTGGCTAAATTAGCCTANGGCTAAAGCCAAAAAAAAAAAAA
>VvP24XY4-622#Unknown
CCGTTGGCTCAGTTGGCTGCGGCGCCGTGGTGTCCGGCGCTGACACGGNGTTAGCTGGTT
CGAGTCCTGGTGGTGGAAGAAATTTTCGTCATCAGGACTTGGCCGGCAGNGTAGNAGAGG
TGNTGGTGCACGATTCCTAATCACCAGATTGTGCATCAAAGTCCCGGGTCAAACCTNTNC
GCAGTGCGTATGGAGTGAGGGCATACGACGCTNTTGATGGTGATTCGTCCGTCGGCGGGG
GACGTTAAGCTTGGCGACCCATGCGTCTTTCGGAAGAGTAGGCCTGAATGGGNCGGTACC
AAATTTCACCCTCTCCCTTCTTTCATCTTTCGTTTCACGCAACACCGANCTACACCAACA
CCATCAGTCATCCACACTACGACAACACGTACGNACACTTCCATCGCTGNGGAAGGNAAG
GGAAACCANCCCACTCATTTCCCAACGTTGCCTGAGGGGTAACATCCCCCACGGTAACCG
CCTACGCTCGGACACGGGCAAGGCGTTAAGAAGAAGGAGA
>VvP24XY4-1243#LINE/L2
AAAAAAAAAAAAAAAAAAAAAAAAAAAAAAAAAAAAAAAAAAAAAAAAAAAAAAAAAAAA
AAAAAAAAAAAAAAAAAAAAAAAAAAAAAAAAAAAAAAAAAAAAAAAAAAAAAAAAAAAA
AAAAAAAAAAAAAAAAAAAAAAAATGACNCACTCAAGAAGTCAATAATCAAACCGCTTTA
TAAAAAGGGTGATANCTCAAANATTGAGAATTACNGACCCATTTCACTNCTANCAGCATT
CTCAAAAGTTTTTGAAAAAGCGATGTACAANAGAGTNTACGAACATCTANAAAATAATAA
TATCCTCANTAAATCACAATTTGGTTTCGAAAAGGCGTCTCAACAGAATNGCNATTTTTG
CTTTTATNAACAACACATTGGAAGNAATAAATAATAAATTAAATTCCCTAGGNATTTTTT
GTGATTTNNCTAAGGCATTTGACTGTGTCGATCATGAGATTCTGCTAGACAAATTGGAAT
ACTATGGCATTATTAGTAAATGGCTTAGTTCTTACCTTCTGAATAGAAAACAAAGTGTCA
CTGGAACATTTTAATGTAGGAAATGTTTTACCTGAGATGGGNGTTNATNAGATGTGGAGT
ACCTCAGGGTTCTATATTGGGGCCACTATTGTTTTTAATATATATAAATGATCTNCCCCG
TATGCTACATCTAAGAACTCACGAATTTGTCCAATTTGCAGATGACACAAGCATAGGAAT
TAGAAAAAAAAAAAAAAAAAAAAAAAAAAAAAAAAAAAAAAAAAAAAAAAAAAAAAAAAA
AAAAAAAAAAAAAAAAAAAAAAAAAAAAAAAAAAAAAAAAAAAAAAAAAAAATCAGTTTG
TTGCAANAAATAAAACAAANGAGAGCTGCAATGTGATGTCAGANGGAAAAGCAGTCAATG
ANNGTAGTGCACGAAATTCCTGGGTNTNTGTATAGATNACAANTTGAACTGGAGAGNGCA
TGTTCAACTGACTTNCTAAAGCGACTGGGNNCNGCNACATTTNCANTTNGNGCAATNTCT
AGNNTTAGGTGATCTCCGTANGAGGCAGNNAGTTAGTATTTTGCTTATTTTCACTCCCTG
CTGNCNTATGGNATNNCATTCTGGGGNAACTCNNCNCATGGAGCACAGAGTGTATTCAGA
NCGCAAAGGCGTGCNATAAGAACTATNTGTGGGGCNAGCNCACAGACGTTCGTGCAGAGA
NCTGTTCAAGAACGTTAGGGTNTACTAACANTGCCAGCACCTGAGTATGTATACTCAGTA
TTGATCTTTGTAGTCGAAAACCCTAACACTTCAATNTTTGAAACAAACGGTAANATACAC
AATTATGGCACTAGAAATAAANATGATCTTCACGAGGATTACAAGTCGTTGTCANTTGTN
CGGAAAGCGNGTCCAATATTCAGCTGGATGCTNACATATCTTCAATANGCCCTNCCAACA
CANATTAAATGTCTAGTAGNTGATAAGAACCCAACTACTTCAGGNNNAAACTGAAAGAGT
TTCTGCTTCAGAATCCATTTTACTCTGTNAAAGAATTTTCTTCTTGGAATTTGGTAACTA
AGAATGACTGATAAAATAGTATACTGTATATGGTGTATGGGAGGGGAAGGTGACAAAGTT
GTCCACAATTACTAAAATNATATATGGTTTTTNTTTCTGTTGAAACTTTTGACAAATGAA
GTAATTACACTGTTTACAAAATTTCACTCATACATANTAACTAANATGGGATAGCATGCA
CTCAAAAACTGCTGTAAAAAATTATGATACTAACAGGTTTTTAAGTAATTGACTGCTTAN
GAGTTGTGGTAACTGGTTGGTAAGAANATAACTGGTTGTTAGATGCTGGTAACAAGTTTA
TAGACTGTTCCACANAATAAGTATTAACTAACTCGGGATTGTATCTGTAGATTACAGGAA
ATATTGGTTATACTAATGGGTCGTAACTAACTTCTTGTCAATATATAATATTATCAATTA
TATAGTAATATTGACATTACTAATAAGTGTATGTACTGTTCCACATCCCNGAGATTGTTC
TCGNATGGAATCAAAGTGAACATATCTATCTATCTATCTA
>VvP24XY4-625#LINE/RTE-BovB
ATGGTCTCAAGGATCTCAGCCTATGCCGGATGGGCTGAGACAATAAAACCTTGAGAAATG
CCTCTGCGATCTATCTTAGCAGCTCTGCCAGCAAACCCTACTCCCACGTCCACGAAGGCG
AAAGCCGCGTGGCCCCTGGGCAATGCACTTTTTGAGTGTAGCTAACGGGAGAGGATGGAA
GGCGAGCCCCCGGCGCCTTAAAACTGGGACATTCCGGCTAAGGGAAGGAAAACCCTGAAA
TAAAACCCTGGTCCTCCAGGNTNGGGGTTGTGCGAAGGGCTGGTAACCCTTCCACATAAA
AACATACATTACTCATAAACCTCAAAGTAAGGAAAGCCGGATGGATCTTATGAGGACAAC
NAAGNCAAGGNNAAAGGACAAANGATTTGGAATCAAAGACAATTTGAAAATAGGAACGTG
GAATGTGAGAGGTNTAAATAATAAAGAATATGATCTGGACAGGGAGTTAACTAGAAAGGG
NATCAATATTGCTGTAATTNCAGAAACAAAAAAAAAAACTTGAAGGGAACAGAAGAAATG
GATAAATATACAATGATCTACAGTGGAGTGGCACGAGAGAAAAGAGCTGCAGTAGGAGTG
GCAATACTAATGGACAGAAAATGGAAAAATAAAATTGTCAGTTATANTATGATAAGTGAA
AGGATTCTGACTCTAAGATCGAAAGTANAGAGAGGCAACNTAACNTTGATCGCAGTCTAT
ATGCNCCGGAAGAAAACAAACGNNAAGAATCTGAACAATTTTATGACGAGCTTCAAGATG
GTGATNGACAAAATTNATAAAAGCGACTGTCCTAATATTGGCGGAGATNTTAATGCNAGC
GTGAGGAAATAGCCAATTNAAGANGTGNTGGGATGAACGGAGGGAACACAACTNAACGAA
AATGGGAAATACTTAAGAGANTTTNCANCCTTCAACTANTTNAAGATTACNAATACTTTC
TTTACAAAAAAAGATATATAAATTTACATGGACGGCAAGAGGACAGAGGTCTATCATTGA
TTATGTAATGGTTAATAAAAAATTAGGTCCAGACGTAGTAGACACCAGNGTNCGTAGAGG
TAGTGATATGTNTACGGATCACTATCTCGTTATNTCAAAAATAAGAGTACTTGCTAAATG
GAGGAAAAGATGAAAAAAATNTACATAAAAGAAATATTCCGAAAAGTTTAAACTTGGGCT
TATCTTTAGAAGATGGGAATAAAGATCTCTACCAAAGNAGACTGACAAGTGCCTACTGGA
AAATCCAACAGAAAATGATGTACATCGATAAAGAATGGGAAACTATAACTTCATCAATAC
TGAAAGCGGTANATGAAGCCATCGGCAAGAAAANGAAATTTAGAAGCAAAAACTGGNCTT
AAAATACGGAATGAAGAAGTTGCAGAAGCAGTCGAACAAAAGCAAAAGGCTTATCTAAAA
TTTTTTTTTTTTTTTTTTTTTTTTTTTTTTTTTTTTTTTTTTTTTTTTTTTTTTTTTTTT
TTTTTTTTTTTTTTTTTTTTTTTTTTTTTTTTTTTTTTTTTTTTTTTTTTTTTTTTTTTT
TTTTTTTTTTTTTTTTTTTT
>VvP24XY4-858#Unknown
CAGGGCCGCATTTAGGCTTTGTGGGCCCCTAGGCTATACATGTGGTGCGGGCCCCCCTGT
CGGCAGTGGCCCGGCTCCGACTATGGGGGCTTAAATTCGAATTCGAAATTCGGCCCAAAA
AATTTATGGGCGACCTTTTTTTTTTTTTAGCTCTACTACTGGCCCAGGCGGGGGCCCGGT
TGTGGTGTGGGCCCCCTCTTTGTGGTGCGGGCCCCCCTTTGTGGTGCGGGCCCCCCTTTG
TGGTGCGGGCCCCTAGGCTACAGCCTANGTAGCCTATGCTTAAATGCGGCCCTG
>VvP24XY4-1176#DNA/TcMar-Tc1
TCAAACTCGGATAGATCGCGCGCCTTCCCCATTCTAAACACGGATAGCACGCTCACTGAT
ACTACATGCACCGTGCGTGTGTCTGACTAGCAGTCATTCCTCGTCAGGTGACGCTGCTAT
CGCCTGGACGGGTTTATATCGATAGTAGGTAGGTAGTCATAATGTTCTGGCTTT
>VvP24XY4-2505#DNA/hAT-Ac
AGTGATGNTCCGATACAAGTAAATACGAGTAAGTACTCGATACTTTGTTTCGATACCGAG
TACTTTTCGTATTCGAATTAATTCATTCGATACTTACTCGGTATCGGAAGAAAAGTACTT
GTATCGAATCGAAAGTATCGAAACGCACCCGGTGTTAAAATTCTAAATGCATCATCCCTG
CTGCGCCACTCAGTCGCGCCTGCGAAATTAATTTCCCGCTGACGTCAAGTTGGTAGCATT
GAAAATCAAACAAAATCAGTCTTAGAATAGGCAATCTAATCTCAAAGAGTTTGTTTTAGG
TCCCTATTTCATTGTAATAAAGTCGTACTTGGCGCGCATTTCGCTATACCTGGCCAATGG
TCGCTCCCGCGCAGCCCCACACAAAAACTAAAAGATATGGTTCATAAGCAACTAAGTAGC
CCATGTGAATCGGAAGAAGAAGCTGCTTCAGCTAGCGTTTCACAGGAATATCACTTCTGG
AAACATCACAAAGAAAAAGAAAACGCACCGTAGTGACAAAGTCTCTCTCTACTTGTCAAA
CACTGTAACGTCTCTAAAAAGCAATCCATTTACAGAATGGGAAGAAATGAAACTTATATT
TCCTTGTCTGTATAAATACGCACAACAGTATCTTATTGTTGTAGCAACGTCAGTATCGAG
TGAATGTTTGTTTTCTAATGCGGGTGAAACAATGACAAACAAAAGAAACAAGCTGTCCCC
AAAATATTTGGAACAATTGCTTTTTTGGGAAACCTTCCAAAAGCGGACTTTTATTGTTTA
AAAGTGTTAAAACTATAATAAATAAATATTTAAAGATAAGACAAAACCTTCAAAGTTTGC
TTACAATGTGAGCTTTATTATAATTTTAATAAATAAATAAAAATGTTTACTGAGTGTTAT
TTGATTTTATTACACTAGGCAAATAAAATAAATAATTTAGCAACATGTCACGTATATTTT
TATATTTCGACATTAATTTAAAAAAGTATCGATATGAGTAAGTATCGATACTTTTGCAGT
ACTCATATGAGTAAGTATCGTAAGACAATTTGAGTACTACTCATTTGAGTAGGTATCGAT
ACTTTGATGGTATCGGAACATCA
>VvP24XY4-1013#DNA/hAT
TACAATATTTTTCGGTAGTGTACGTAGTTAATAAATAAAATCTTACGTTGTAGCCGGCAA
AACCTACTAGCAGCACAGCTCTTAGTCTACGACGACTCGCTGAAGAACTACGACCCACGT
TTGGGAATGTAAATAAACTGATTTCATCAACAAACAAAGCGTTTCTTAAGGCACGTTCTC
GTAATAATGCCTATAAAATAAAAAATTGCCAAATGTGCCTTTACCTCCGGAACCAGTGGT
AACTCGATGGGCGACGTGGGTTGAAGCTGTACTGTTTTACAATGAACATTTCGAGGCCAT
TAAAGGTGTAGTAAACGACTTTGATAGTGGAGAGGCTATGACAGTTTGTCAGTACAAGGA
AGCATTTAACAATTCTAGTATTAAAACCATAGCTGTGATTAGCATTCGTTTTTCCCACAT
ACCTGCGAGTATTAAAAAGCTTGAAACTCAAGGTTTGACGTTGACTGAATCTATTCAGTT
AATGAATAAAATCCGCATTGCCAGAGGTATTCCTGTGTAAACTTAAAGTGAAGTTTGAAA
ATATTTTGAACAATAACCCAGGTTTTGAACCTTTGTGTCAAATTGATAGTTTTAGTAATG
GGACGGGTGAACTTTTTCCAGAAACAATGACTGCTAACACAGCACCCAATTTCAAATACT
GCCCAGTTACATCAGTGAATGTGGAACGGTCCATATCCACTTATAAAAATATTTTGAGAG
ATCGAAGAAACAATCTTACTATTGAATATTTGGAACAGTACCCGATTGTTTACGTTTACA
AAAGTAAAAAAAAAGTTAAATAATTGTTAATTATCGAATTTATAAATATGTTATTCAACT
ACTTACTAATTGCATGCTGATTTTGAAATTAAAAAATCTAAAAATTACTATTTTTATATT
ATATAATGTTGCATATTTTGACACTTTTTTACGCTTTTATGCATATTTTAAGCATTTTTC
ATGCATATTTCTAGCTTTTTATGTTGCATATAATCCGGTCTCTAGTNATNACCGTA
>VvP24XY4-394#Unknown
CGGCTGCATGATTTCTACGTCCATCTGTTATTTGATTGAAATGCAATTTTTATGTATAAT
TATTAGTAGCAGAATACGATTCTGCCGGGTTGCCTATCNAAATATGGCCGCAAGTATTTT
TAATTAAATTTTCAAAATTAAAAAATTTCGTTCACTTGTTTTTTAAATAAATTATAATTC
ATTTCAAAGAGAGACATGTAAAGAACATAAAAAGTTTGGGTTGGCTATGTAAAAGTGGCC
GCAAGTAGGGATTGCCGCTGTTAAAGATATGTAAGAGCGAGAGAGAGTTAGCGCACCACA
CCGTCCGTCAGCTGGCAACCCCTACTTGCGGCCACTTTTACATAGGCAACCCAAACTTTT
TANGTTCTTTACATGTCTCTCTTTGAAATGAATTATAATTTATTTAAAAAAAAAGTGAAC
GAAATTTTTTGAAAAATTATTTTGAAATTTTAATTAAAAATACTTGCGGCCATATTTTGA
TAGGCAACCCGGCAGAATCGTATTCTGCTACTAATAATTATACATAAAAATTGCATTTCA
ATCAAATCATGCAGCCGGATCTTGGG
>VvP24XY4-637#DNA/hAT-Charlie
GTGGTTCCCAAATGGTGGTCCGCGGAACCCTGGGGTTCCGTGGAAGGGTCACAAGGGTTC
CGTGTTCCGTCCGAGAATTAAATAAAATGTTCGTTGAAAAGAGTCATAACCGCGCCGTGA
GAAGGCTATCATGGTTCTGCTTCCGTTTGTGACGACTTACCGATGCGAGACTGGTTTTTC
AGCTTACGCTTATAAAAATGGGGATCCGCCAAAAAATGTATGATCAATTAGGGTTCCGTG
GCCAAAAAAAATTGGGAACCGCT
>VvP24XY4-220#DNA/Maverick
GACGTTTTTCCAGTTTCGTCCCGGGTCCACAGAACTGGTATGTTGGNATGTGTGCCTCAA
ATGGCATTTTGTCGACGAGCTTGTTTAAGAAGCCACGGCCCTTCTTCTTCACCTTCCGCG
TAGGAGGCATTGTTATCGACTGAATGATTTTACGTGTTCGCGCGTCTATATATACCCCGT
GCGGCAAAGAAACCTTGTCAANATGCGATTCGTCAAGCAGCAAGCAACATTACCCGTGAG
TAATGCGGATGTTGCCGGCACCAAGCGGAAGAAGAACGGACCTCTGTTCCCCGAGACAGT
GAGGGCGATAGTTTGTGGACCGTCAAACTGTGGNAAAACCAATCTTGTGCTGTCCCTGCT
GGAACACCCNAATGGGCTTAGATTTGAAAATGTATATGTGTTTTCAAAGTCGTTGTACCA
GCCAAAGTATCAGTTGCTAGGTGAAATACTGAAACCCATTAAAGAAATTCAGTATTTGAC
ATTTAGCGATAATCAAAGTGTGCCTCCGCCTAGTGAAGCTCTACCAAATTCAGTGTTTGT
GTTTGACGATGTTTCGTGCGAGAAGCAGAATAATATACGAGATTACTTTTGTATGGGGAG
GCACAGGTCAGTAGATTCTTTCTACTTGTGCCAGACATATAGCCGTATACCGAAACAGTT
GGTTAGAGACAACGCTAACTTGATCGTACTCTTTAAACAGGACGACATGAATCTCAAACA
CATTTACAATGACCACGTNAACACNGATATGNCGTTCAGCGAGTTTAAAAACTTATGTGG
ATACTGCTGGAATGCGAGTAAACACGGATTTGGTTATTGACAAAGACTGCGACATGTATC
AAGGACGGTACCGCAACGGATTTGATTCATTTTTAAATAAATAGTCAAGCACACTAGGTA
CTATCATCATTACAGCCATGGACAAGTTTGGNAGAACNTCANCGATACAGAGCGAGAGGG
TNTTGGTGCACCCACCTCAACACATACTTCTTACGAAAGAAGGTAATTTGGATTGTCAGG
GTNGAATACTAAACATGTAGCTGACCCCATCGATGATGATGATGTTGCAACCAAACGATA
CGCTGACAAGGCAACTANCGATGCTGCAATACTTCTGAAGGAATTAAAATCGACGGAAGT
TACTANGGTTGTAACTATTGCGGTAACGGATTCGATTTCAAGATCGCGCATACATACTAG
ATACGGGTCTAAACTATTATGAAATCCCCGTCGATGGTATAATCCTCTCAGTAGCCAAAC
CAGGCAGGGTGGACGTAANACTGAATTGGGTTAAAACTGCCAGGANAGTACTCCACGTGA
AGCGGGGCGATAAACTTAGTTTTTTCCCAGCAAATGCTCAACCCCACGAACCGTTTACAG
CAACATGTAACTATCAAGTATAAAATAGTACAGTAAACTCCCATAAGCTTCATTCGGTGC
NTAAACATGGATGCGACAACAACTAAACGTGGCATCATAAAGGCCAGAAATGCAATTCGA
CGCAAGTTACTCGAACTGAAGACNGGCCAGATCGACTCTGAGAAATTTTT
>VvP24XY4-73#DNA/TcMar-Tc4
GCGAGCGAANCGAGCNCTTACACTAGGNGACGGTTTTGTGNACACCTTTGTGGTACACTT
TTTGAAAAAACTGCTGCACCTGNAGACGTGAAACTGAGCATACTAATTCAAAGTCAATTN
TANATGTGCCCATCAATCATTATTTTTGNAAAAAAATAAATTGCAATAGTTNTTTNTTTT
TTTGTTCCTNCATGCTCACTAGGAGAGGTCTTCAGTGTGGAAATCGCNATCGTAGAACGA
ACAAGTCTGATAAATAGTACGTCACCTCTGGTTTCTCGCCCTAAAGCAGTTCTCCGGTGG
GCCTCCGTTTAAGAGAAATCGGGGATTAAAAAGTGTAAAAATTGTGTCTAAATGANTTAT
ACCTNTACGGAAGACCATTTGTTAATAACGTCGGTTTAGCCGTGCGTNTTAAGGCGGTGT
GTTCCTGAGCGGGGGGTCCTGAGTTCGATCCCGCGACCNGCGAAATTTTTNTTTTCTGTT
TGTATTTTTTTAATTGCTATTCGATCTTGTAGCATTACAAATTTGTTTTGAAACAAATTC
TCCAAATTATTTATTTTCCTTTGAATGATGTGGATCATAGAAACATTTGAAACAAAAATT
ACGTGCACACCAAGAACATTTTATGANGGATATCCTTCCACAGCCACATACAGTATTTAT
TATTGATGTAGGAAAGCAGATTTCGTTAACATTTGTAAATTCATAATTTCAATTCAAAAT
TTGTTANTAATACTGACCAAATTCGNTGTGCCTATGAATGTGCTTATAATCGCACTCTGG
AATTCAAAGGCTCGAAGACTGTNCTCGTGCGAAAGCGGAAGTTGGCAAAAATGAATCATT
CATACACGGCGCAGTATGGTTTNACACTATCCGGAGAATTGCTACCACACATATTCCTTT
GTACTCAGGAACCAGGCAACCAGTTTGGTCCAAGGATACGTGAAGAAATTCGGCGCTTGG
AGCTGGAGTATGGAAACGTTATTGTGACCTGTTCAAAATCGGGAAAGCTGACGAAAGAAT
TGTATGCAAANTTTTGGATTTGGTCACTAAACCATACGTTATAAATGAANAATTTTTGTT
GTTGGTTGATTCGTGGAGTGGNCACGTTGATACGGCGGTTTATGATCAAGACTTCTCAAA
TGAATAGAAATGTTACTTGCACAGTAAAAGTGNTACCACCCAAATGTACGCATTAATGTC
AGCCATGTGATGTGAATTTCTATCATCGGGTAAAAATACTAATAAAAAGGCTTCAAAACG
CGCCCGAACTGTTGCAAGATAATCGTGAAATATCTTCTCGTGAAGATGCTGTTAAGATAC
ATTCANTTATTCACCACATTTTGCGAGCGCCTGTATTTTATGACATGATAAAATATGCCT
GGTATGGTTCAAAATTAACGAANGAAAGGCCGGAATTTACAAATGTNAACGAAATCTGCT
TTCCTACATCAATAATAAANACTGTATGTGGCTGTGGAAGNATATCTTTCATAAAATGTT
CCTGGTGTGCACGTAATTTTTGTTTCAAATGTTTTTATGATTTATACCATCCTAATATTT
GCGTATTTGTCAAAGGAAAATAAATATTTTGTAGAATTTGTTTCAAAACAAATTTTTAAT
GCTACAAGATCGAATAGCAATAAAAAAAAAATACAAAAGAAAAAAAAATCGCTGGTCGGT
GGGATCGAACTNCGGACCCGTCGCATCTGATCACACCGCCTTAACGAGCACGGCTAAACN
GACGTCATAAACNAACGGTCTTCCGTACAGGTATAGNTCATTTACACACAATTTAACACT
TTTTAATCCCCGATTTCTCTTAAACGGAGGCCCACCAGGCAGAACTGCTTTAGGGCGAGA
AACCAGAGGTGACGTACTATTTACCAGACTTGTTCGTTCTACGATTGCGATTTCCACACT
GAAAACCTCTCCTAGT
>VvP24XY4-953#LINE/Penelope
GTCGGGGGCCGCAGCGGACCGCAGAATGAGTTTGCGCCCACGTCCAATCAGAGCGGGCCT
ACCGGTACCACGGACCGCCAGCACTCCCGGGCGGGAAGGCGGAGACGGCGCTAGTCGANC
GCCGTAGCGGACCGCGTATGAAGCCANCGCTTCCGGCCAATCAGAGCGGGCCTTCCGCCA
CGCCGACAGGTATAAAGGAGGTCCGTCTGGGNGGCCAAGCCAGTCTACGCGGTGACTGCC
AGCTTGCGNCACCTGAAACCGGACACCTGATGAAGACGGCAGAGCCGGTTGTCGAAACGT
CGTGTTTTTACGACACCATCCGGCTGNACACCCGTGAAGACTACA
>VvP24XY4-214#DNA/hAT-Ac
GATGGGTCGTTCGCGAGTGAACCAGTTCTTTAGAACAGTTCTTTTGAAAGAGCGAGTGAG
CTGTCGCTCACTAAAAGTGAACGGTAGTTCTTCTTGGAGGCCGTAATGACGGTGGTGTGT
CGGTCTCGATTGAACTTCAATCGAGTGTGCGCCAACAATAAGTCGGTTTCGGCTTTGCCA
CTCTCGCCCGCGGCCCGACCCATGTTTGTTCTCTGTTCCACGCCGTTCATTGTTTATCCA
CTCCGCTCTGAAAAAATAAGAAATCCCGAAGATCGAGAAGAGCTAGTTCGTTCGCGACGT
TCTCCGATCCCAGCGCTCAGCACGGGAAGAGCTAGTTCGTTCGCGACGTTCTCCGATCCC
AGCGCTCAGCACGGGAAGAGCTAGTTCGTTCGCGACGTTCTCCGATTCCAGCGCTCAGCA
CAGCGCGGAGCAGTGCCANTGGGGAGCTAGTTCTTTCGAATCTGACGTCCCGCTCCGCTT
CTCTTTCTGCTTCTCTTTGTGTATTCCGGCTACAAGCGTGCCTTGTGAAAGANTATTTTC
AAAAGCTGGACAAATTTGCANTGAAAAAAGAAGTAGGCTGCTGAACGGCAAAATAAGTAA
AATTTTATTTGTGAACAGTAACCTTCATTTCATTTAAAGCAAAAAGTTCTTTAAAATTGA
TTGTACTTTGTGTTTGTAAATAAATTAATGTAAAACTAACTATGCTCAAACTACCTCAAA
TATTCCCAGCAANCCGAACAATATTTCATTGACGCTTTGAAATGGCCTTTTCTGCGTGAA
AGTAATCCGGTAGTATTAAGAAACAAAAATGTTTCAGAATAAATACAAAAATAAATGAAA
ATAACCGATGTGAGATTAACCTAAGAAATCAGTCTAAATGTAAATAAAACGAACAGATAC
TACACTCAAAATGGATATAACCGCTCTTTTGTTTAAACTGAGCTAGTGAACTGGTGAACC
GTTGAAAAGAACTAGTTCTTTTCGTAGAGTGATCAAATGAGCGCCGCTCTTTTTAGTGAG
TCACTTTGCCC
>VvP24XY4-151#LINE/Penelope
AATAGGCGCTATTATGCAATGTTGTTGCAGGCCATTTTTCCGCAGTTGCTTAGTTAATTA
NCAGTTAATAAATAACGCCAATGCAACTGTTTTATTTATTTATTGTTGCCGTACGCGTTT
CACCTCTCATCGAGGCATCATCAGCGACGAATTATTTACATTTGTTATTAAGGTNTGCAG
CTGCNCATCTCGTCGTTTCGAGAACAAACAATAGTTTGTAACTACAGACTNCAGNCCGAA
ACATGCTTCGTGNAAAACGGANATGCGCAGCAACAAACCTTAGTAACAAATNTAAATAAT
TCGTCGCTGATGATGCCTCGATGAGAGGCGAAACGCGTACGGCAAATAAATAAATAAAAC
AGTTGCATTGGCGTTATTTTTAACTAACAATTAATTTCTATTATATTTTTTTTTTTTTTT
T
>VvP24XY4-260#DNA/hAT-Blackjack
GGGTTGCCAACCGTCCGGTTTTCGGCCGGACTGTCGGTTCTAACGCGATTTGTCCGTGTC
CGGTTCACTACATGCGACCGGACGCAAAATGTCCGGTTTATTAAGAAATTTATTAANANT
TCTCTTCTTTTTTCCGTAAAAACAGCCCGCGTAATGGTTTCTCAGATGTGTAGGAAGTAA
ACAAGGTCGCCGCGTCTCGCTCCTTATTCCCCCCACCCGCNGAACGTAATTCAACTGTTT
CGCTCTGTGTTCAAAAGTTTACGACAGTTGGTCGCATATCTGATTGTCGTGAAGCGATTG
GTTTATTGTTTCAGTTACCTACACTACGTCGAAGACGGAACGTCGTGCTCGTTTTGTTCG
CGGAGAATTAAAGANTGAATAGTGTTATTAATTTGTACGTTACAAATACATAATGAGTGA
NTTACCGAAGAAAGTACGGAAACGTTGTTGTCNCTTCAGAGACGATTTTAAAACGCGCCG
CATATCGTAAATATGTAAAATTANTTTTACTGTGAAATTTGATGGCATAAAGGCAGTGAA
ACACGGTTTCTTCCGCAGAAGTTTTTGTTATTTTTTAGTTCGCGATTGTCATAACAATTA
TTTTNAAAATAAAAAACGAATTGCCCTGTAAATTTTACTTTTTNTAACATACATTCCCTC
CCTCCCCCCCCCCTCCGCGGGCAAATTCTTGTCCGGTCGTGGANATCTGAAAAGTTGGCA
TTTGTCCGGNCGTGGAAATCTGAAAAGTTGGCAAGCCTACT
>VvP24XY4-2629#Unknown
TAATGTCCCTTGGTGACGGGAAATTTATGCGTGTGAATTCCACGTTTCTTTGGCATCGGC
GAGAGCCAGGTGACTCATACCTGCGCTGAAAGACCGAACGATTTATGGCAGGCCGTAAAG
TTAAAAGCTTTACGCATTCAATGAAATTCAAAGGACAGTATAGGGACTGTGCCGAAATGA
GGATTTCCTGGTACAGTAGAAAGTTGAAACTAGAGAAACGATGCTTCGGAGAAAAAGTCA
GGTTGCGGAACACCTCTGTTGGGAACCAGCGAATCAAACTGTGTTACGAACTTTTAGAAA
CCATAAGTTTTTTATGTTGCATGAGGAGCGCCAATGGAGATCGTGGACGACCCGCCAAAC
GCTGCGACTCGCTGAAATTTCCCGCGTCTGCTAAAACTCGGGAGCCTGCAAGTTTTCAAC
GGAGCGAACAAGCGGGAGAGAAGACATTCTGTTTCTGGCCAGCAAACAATCCGCACCGGC
GCACCACGGGAGATTGCCGGAGAGCTGCGGGGAGCTACCTCGCCAAGTGACCTTGCGCCC
AGCTGACCAACAGGGTCCGTGAGACTCTGTTTTATCCGCACGTCATCTGCTACGGTAAAG
AACGCCGGCGATGTATAGACACTCTTGCGTCATTCAACCCTAGGCAACGCTCTGAGATNA
GAATCATGCTCTAAATTGTTCAAAAGAAACTTTTAATATTCAGTTCTGTTCAATAAACCA
ATCAATTTTATATTCAAAGAAAATAATAGGTGTTGTAAACCCTGCTTTCAATAACTTCCT
TTCCAATGTATCAGTATATCATTTGAATAGATGAAGATTTGTGTTTTTTAATGGTATTTT
AAAATTACAATTGCTTTGATTAAAAGTATTTCAGAATTGGAATGTCGCTTCTCTCGGATA
GAGAACACTTCCATTCTTGGCGCCTACCCGGGATTAATTTTGCAAATTAACTTATTAATT
AATGCATCTCATTATTTTATTCTAATTTTAATAACGTCACAAACCAGACGCTACAA
>VvP24XY4-530#LINE/I
CAGTTCGGAGCTAGACACCGAGGCGACAACTTCCTCATAGAGCTCGTGAACGTGTTATTG
TCGATTTAGTTCCTGTTGTATCGTGTGCGCGCTCTACGCGTCCGGAAGTTCGCGAGGCCG
CGAAAGCGATTACTTTTCGTAATATTTCAGCTTATTGTCTTTAGTGATACAATTAGAATT
AATTAGTGAAACTAGTGGTACNAGCAAATTATGGCCGACCCGCCGGATACGGGTCAGACG
ATTAAGATGGCACTAGAAACGTGCTACACCAGCAGTCAAATCCCAGCCTCACCATCAGGG
AACTACATCACGGTAGAAAGGTCANACCCTCAGGCAGTATCCACAGCAAGTGAGCAGATA
ATCATCCCTTACGAAGCAGAAGAGGAGCAATTAAGATATCAATACTCCCAACATCCTCAA
CAGCAACCAGAACAACAACAACAGCAACTGCAACAGCATACCTTACAGCAACAATATCAG
ATAATAGAACAACATCAACAGCATCATCAGCAGCAACATCATCAACAGCAACAGCCCCTG
GAGATGGAAACTGGACCGGGAGATGACCCGNCACAGGAACGGCACGCCTCCCCAGANGTA
GCTGTTCACCTCTTAGCTCGGAGAGGAGACAAACCTACAATTATGACCTCAAATTATAAT
CACATTGCAACCAGTATGGCAATGTCAACGGCTGTGATTCCCAATCGACCATCAGAAGAA
GATAGCCCATCCGTCACCATGCCGACTCCGCGCGTTCCTGTATCAGACGATCCGATGCGT
GGCAGCCAATCCATCAGCTTCAAGACGACCAAACGCCAAGTACCAGAAGAAGAGGAGGTA
AGAAGATTGACGCGATCAGCGGAAAAGATGGCAAGACTATCGTCAGATGGCGCTACAACA
GCTTACTCAACAGCTCCCTGCAACACGTCACCAGCAGNCACCAGCGCCAAGTTAANCAAC
ACATTCACAACTACAGGTGAGCAGCTAGCGCCACTCACCGACCAAGCGCCCGCAGGCAGC
AGTGTTACTAGTGCGCAGGATAAGGCCGGGACCTTTGCAAATAATAGATTCAGTGAAACT
GACAGAGGCCCGTTTATAGTAATAATAGAAAGTGTTGACAAAAACGTTGGAAATTGGCAC
CCCATGGCCCTAGGTAAATTCCTTTTTAATAAACATCACCACCTCAAACAAAACATTATC
AACATTTCTCACGCGGGCAGAAACAAAGTTAAAGTAGAATGTAGATCTGGCGAATCAGCT
AACCAACTAGCATCCCTAGGGTCCCTCCAAGAAATAGGTCTAAAAGCATCTATCCCCATG
TACTTGACTTCGAAGCAGGGAGTTATTAGAAACGTNGACACAAATTAAGCATAGAAGAAA
TCTTGGAAAACATACAATCCCAATACAAAGTGACTAGCGTTAGAAGATTTATAAAAAAAA
CATTCTCCAAATGGAGAGGTAAACGCAAGAAATCTTCCCGTATGCCAACTATCATTCAGA
TCCCAGGCCCTCCCAGAAGCAGTATATCTGTTTGGCATGCGTTGTAAAGTAGAACCATAT
ATTCCCCCCTTAATACAATGCTTCCAGTGTTTAAGATTTAACCATGTCAGAGCACAATGT
AGAGGTCAGCAAAGATGTAGTAAATGCGCGGGNCCACATGATCTAACCCACTGCCCCTCC
CAGGAAAACGCATGTTGTTTATTCTGTGGAGGAAACCACCTAGCAACGGACAAAAACTGC
CCCGAACATCTTAGGAGACGATCTGAAAAATCTAGTAGAGTTCGGCCATTTCACTACAAC
TCAACNCTCCAGATGCCAAACAGCTACGCAAAAGTCGCGGCCGAACCACCCAGATCCTGG
CATCCGCAGTCAGAAAACACAGACATTAATCAGTACGNCACAAAAACCACCCCTCAGCAA
TACAGAGTCAATCCCCCAAACAGATACATCTGGACAAAAGGACCTAAAANTTATAAGAAC
GCCAAATATACTACAGATAACCCATCCTTCAATACAAGACAACTACTATACACATACAAT
GGGCCTATGNCTCCCATCAATACAAGCTTGATCCACCCTGCAGCAACAGGCAGCTATACG
GAAATCCCACAAGTACCCAATACGCCCAGGGAGGACACACAAACAGNCCTGCACGCGCAA
TCTGCTAAATTAAAACAGTCNAACGATGGCAACAACCCACTAAGAGTCCACAATCCCTAA
ATTGCATTTTAATAGAAAAAATAGTCAACTTAATCATGATTCTAATCAAAGAAGCAAAAT
CNCAATCAGAGGATCTCTTAAACCCTACAGCGATACTAGGAATGGTAACCAATATCCTCC
AACAAGACGGCCAAAATTAAGTGCTTACAGTGGAATGCCAGATCAATAAGAGCGAATAGG
GAATCTTTACAAAGAGAACTAGACGTAAACAACATAACGATAGCTACTATNGCAGAAACT
TGGCTGAAACCGGATACTAATATCTCATTTAAAGGATTCCATATATTACGAAAAGACAGG
GAAGATGGAAAAGGTGGAGTGGCAATATTAATNAAAACATCTATACCTTTCACAGCTGTA
TACATCGATCATACAAACATCAAATCTTTTCAGGCTATAGCAGCCAAAGTACGCAGCCAA
AATATGAATCTAACCTTAGTCTCAATATACTGTCCTCCCAAAACAACAATCAGAATAGAT
GAATGGCGAACACTCCTCCGCCAAATAGAGGATCCCTACTTAATCTGCGGAGACTTTAAC
GCCCATCACACGCTACGGGGATGCGAGCTGAACGATGCATGTGGGGAAGCGATGATAGAG
TTCATAGATGAATTCAACCTATNTGTACTCAATGACGGATCTCCAACTCTTATTTCAAAA
CCCGGCCAAAGGAAATCGGCAATTGATCTATCCGTNTGCTCCGCGTCCATCGCCACCGAA
TTTCGATGGGAAANCCTAAGACAGACCTGGGGATCGGACCACCGCCCTATCCTAATATCA
ACAAAACAGCTGAATATCCCACAGACCTTTCATCCGATCAACAAATGGAACATAAGAAAA
GCAAATTGGATAAAATACAGGAAACACATTGAAGAAAATATAGGACGGGTCTACTCAGCA
AACACAACCAAAAGCCAGTACCAGCTACTGCTAAACGTTATAAACGAGGCGGCAAAATGC
TCGATCCCCACCTACAAAACAACACCAAACGCAAAACGACTACCCTCCCCTTGGTGGAAC
GAGGAATGCTCTAGAAAGATAGCCAAAAGGAAACTAGCCCTGACAGTATATAAACGAGAA
CCCACTTGGGAAAACTATATAAATTACAAAAAAATAGATGCGGAAACAAAAAGATTCCTT
AAATCAAAGAAAAAAGCCTGCTGGAAAGAATTCTGTAATAGTTTAAATAGGACCACGCCA
ACAACTTTAATATGGAACATGATAAATCGGTTAAAGAAGAAACCAGTGGGAATAAAAGCG
CCAATGAACTGTATCGAAGAATTCGAAAANAAGGTAGCCCCGCCATATGTGCCTACAGAG
CCNCTAAAACTAACAAACCAACACACGGAAAATAACCGACAAAATATCCTATCAGAGGAA
TTTAAACTNAACGAACTGGAANTGGCCCTGAAATCAGCCTCAAATACAACACCAGGAATA
GACAACATTCATTACCTCATGCTTCACCACCTCCCGCACTGCGCCAAGGTAGCTATCGTA
CAGATCTTTACTAATGCATGGTCAAAAAGTGAATTTCCAAGTAGATTGGACAACACAGAT
AATTATACCGGTACCAAAACCAGGCAAAGACAGNAAAAACGCCAACTCCTATCGCCCAAT
AGCCCTCTCCTCCTGCATNGGCAAAACTGTTCGAGCGAATCGTAAAAANGAGGTTAGAAT
GGCGGCTTGAATATCACAATTTACTGCCTAATACTCAATATGGATTTAGGAAAGGAAGAA
GCACGTATGACNGTCTCAGTACGCTCACATTAGACATAGAACGAACTTTTATCAACAAAG
GTTTTCTTACNGCCGTTTTCCTNGACATTACGGGAGCCTACGACAACGTTCAAATTCCGA
TACTAANAGAAAAGCTCAAGGCACTACACCTCCCTGAGGTATTTGTCTGTGGAATATATA
ATCTTCTCTATAGTAGAACTATATATATACGGCAACAAAACAATNCTCTACACGGACCAT
TCGTAGTCTCAACAGGAATCCCACAAGGAGCAATCCTTAGCCCCTTACTATTCACTATTT
ACATAGGGGAAATAGAAAAAATATTCAGTCCCACAATAAAAGTATTACAATTTGCAGACG
ACGTATGTATATACACGACGTCCACATCCCTAGGAATAATCCTCTGGAGGTTAAAAGAAG
CTGCGAGGAGATTATATGATTGGGCACAACATCTAGGACTAACCATTTCAACATCGAAAT
CTTCAGCAGCGATATTTTCTAGGAAACGAACTATATATCGAGAGACTGAGCTTCATCTGG
GACCTTACTCCTTCCCGTTGCGCACATCTGCCAGACACCTAGGCTTAATAATGGATAGTA
AACTAACATGGACGGGACACATCAACCATATCATAACCAAAACGGAACGCCTCTTGAACA
TATTAAGATCCGTAACACGCACCTGGTGGGGTGCAGACCCGGCTATAATGCTTAATATAT
ACAGAGCGCTAATCCGTCCCATATTCGATTATGGAAGCATCTGTTACGGGAACGCCCCTA
AGTATAATCTCCGAAAATTGGACATAGCACAACATCGAGCTATTAGAATATGTATTGGAG
CAATGAAATCTACAGCATCAAACGCGCTATTAGTTGAAGCCAGAGAAATGCCTCTAGAAA
CGCGGCGACAACTCTTATCAAATATCTACCTAATGAGACGCGCCTCAATCACCAACCATC
CGGTGNCCCAGAAGGCAAAGGGACTTGCAACAATAATGGAAAGGAGGGGAAACATCCCTC
GCCGCTCCACACCGTTATTGGCCACTAGCTTCAACCAAATAAAACACAAAATACCATTAG
TGATCCAAGAAAGGACTCTTCCCTTTTTCACAAAACAATACGATATCATCAGATTTAAAC
CAAATGTCTACTACCTCCCAGAATGGATTATAAGAAGCAACAGGACAAATAACATGACAG
AGAGATTTCTATCTTCAACTTGGCCGGACTTTACACAAATATATACCGATGGATCAAGAA
CAACAAATGGAGTCGGATTCGCCTACTACTGTCCACTCACGCAAGAACACCAGAAAATAC
GCTTGCCAACAGAGGCCTCGGTTTACACGGCAGAGGCTATGGCCATTAGACAGGCCATTC
AATACGGATACAACCGATATAATAAAATACTCATATTGACGGATTCGAAAAGTGTAGTAC
AAAGGTTGGAGAATATAAAAACAAAATGAAACGAATAAGATTTTATATGATATATTAAAA
ATGATGTACATAGCCTCCGCAGAAGGAAAAGAAATCCATTTATTATGGATCAAGGGCCAT
GCGTCCATCCAATACAACGAGACGGTCGACAAACTGGCAAAAGAAAGCACTCTGGAAGGA
CAGCAACAATACACACAACTCCCTCACACTGATTTCATAAAAACTATAAAAAGAGAGGCC
CTTGCAAAATGGGCAAACGCATGGACTTCATCACAAGTATACAAAGGGAAACACTACGCA
TCGATCCAACCCCACATACCACACAAAGCATGGTTCGAAGAATCAAAACTCGCAAGAAAA
TACAAAACATCTATCATTCGCATAAGATTGGGACACGGATGTTATCCCAAACACCTCCAT
AGAATTGGCGCAGCAAACTCCCCATTCTGCCCGGTTGACAACGAAGAAATAGCAGACCTA
AATCATATAATACTGGCATGCACCCTTTACCGAATTCCACAAAATAACCTATATAATAGA
CTGACCAAACTAAAAATCCCACTGCCTACATCAATCATCTCCCTTATGAGAACGGAACGA
CAGGACGTGCATCAAGCGATAGTTCACTTCTTAAGGGACGCAGATATCACTATATAACCC
AGGCCATTCAAGAGACCCATTATAGCTAAAACGCCCTAAAAACAGAACTACTTCAGGGAT
ACAAAGTTTTATGCTAAAATCCACAATTACCAAACATACAATACGGATTTCACCACACAG
ATGAGGTTTATTATCTTAAATTAATATTCTTAAAGCACCAGCTGTTATTATACTATCTGT
TCCACTGGTATTAAAATGTCTATTATGTCAAATAATACGTTAACATAACTAACAACTGAC
ACCACACCANCTGCACTATTGGTATTAGAAAAACTTGTACAGAGACAATATGTCCAAATA
TAGTAGCAAAATAGAGTTATTATACCACCTGCACTATCAGAATTATTACAAAATTGTATA
GAACTANTATGTCAGAATAATANCGTAACACAACCATCAATNGTCATNTCAAGATATTTC
TGTATGTTAAATGTACTAAAGTTGTAATTTAGAACTATTACGTCGAAATAATATTGTAAT
GAAACAATTGTNATCTGGCTGTATTAGCCTTTAGACCAAAAGCCATACAAATAAAAA
>VvP24XY4-921#LINE/L1-Tx1
TTCGCATCGAGCCGCCGTCGCGTGCGGTTGCTCGATACTTTCCTCAAGCGAGGTTCAGTG
AGTGTATCAGTGAAAACTTAGCTTGTGGTTTACGATAGTGAAAATGGAATCGACGATACG
GAAGAATACACTGAAATTCGCGTTCGACGCGAAGGAGACAAGACCACGTGCATACGACTT
CCATGAATGGCTGTATGAAAAATTCGACTTGACAGACGCGGATGTATACGGAATCCAAAT
GGACTTCTTGACTTATGCAGTATACGTTAAAATGACAAACGACAACTTGTGCAATACTAT
CGTAGAGAAAACTGGAGGGAAAGCCGACTACCAGAACCCAGATGGAACCGTAAGTACCGT
ATATATAAGCCACGCAGGGCTGGGGCTACGATCAGTAAGAGTTTTTAATGTACCATTTGA
AATTAGTAATGCTAGTGTAACGGCAGCAATCCGAAACTATGGTGAAATAATAACGGCGAC
CGACGAAAAATGGAGCCCTAAGTTCAGATTCCAAGCAAACAACGGCATACGGTGTGTGAA
AATTGATTTAAAAAAACATATACCTTCCTATATAATGATNCAGGGTTTCAAAGCATTAAT
AATATATGAGGGACAACCGCGCACATGCTCCGTTTGCAATGAACCAGGACATCTAAGATC
TGAGTGTACAAAACGCCGACCATTACAACTTCCAAGAGTAAAATTGTCAACATCAGAAAC
TATAACAGCAAATGCTACAATCGCGGAAGCGAGTAAGGAAAGTAGCAACACAGCGTCTTA
TGCAGAAGCCACGGCACAAGTCAACAGTGTAAACATAGGCCACACTGTAACATCAGCATG
TGAGCCACACACAGAAACGTTGGAAAACACGGAAAACATGGAGATCGATGTAGAGGACAA
CTCGGAACAGCTCGGCGGTAAACAGGAAACACAAGCCGAAAAATCTGGACAAGAAGAAGA
AGAAAACGAAGAACAAGAACCGGAACAGAAATTACATGAAAAAGAAATAGAAGAAGAGAG
TATCCCAGAACATGTCATACACATAGAAACATTTACAAATAAAACAACTCACCAGGCAGA
AGAAGATTCCGAAACAAAACAACGGATTGAAATGCACAGCTCAACGATCAATAACAAAGC
CGAGAAAGAAATAAGCGAGAAGAGAATAACAAGACAATCTAGCAGAAGTGCAAATAAGGA
TGGTGCCAATACCGCAAGTCAATACATAGCAAAAAAACGCCGAGCTCTCAGTGAACGACT
CGAAAACAACGGCAAACCAGTAAAAAGAATAGCAGAGAAAGTAGAACGAACAACAAATAA
CGCCAAATCAAGACAAGAAGAAGAAGAAGAAAACAACCAAAGTTAGAATTGGGACAAGAC
ACACCAAAATACGTAAACGATCAGAAGATAAGAGAAGAAGATAAACCAAAACTCCTCAGT
AAAGACAGCTGGTACGAGGAAGTAATGGAGGGATCTGATGAGACGTAAAATAACCAATGA
CAAGCAATCAAAGTTATAGCATTGCAACTATAAATACGAACAGAGTAATTACGCCATTCA
AAATAAAATGCCTAGCGGATTATATTAAACAAAACAGTATTGACATCGCAACGTTACAAG
AAGTGACTTTTACGGAACTAAACATCCCTGGATACGATGGAATAATCAACTACTCCAAAG
AAACCAACACGGGAACGGCCCTCGTGATTAGAGAGGGAATTGAGACGGTTAGTACAGAAA
CATTAACAAACGGCAGGGCCATTGCAACTACAATAAATAACACGCGAATAATCAACGTTT
ACGCCCCCTCTGGCAATAATAATCGAGCCCAAAGAGCACACTTCTACAAAACAGAGCTAC
CCTATCTCCTGCGAAATACCACAGGTGCAATAATAATGGGAGGTGACTTTAATTGTGTAC
TAAGCCAAAAAGACCAAACCCCAAATTTCAATGGGTGCAGGGAGCTAGACTAACCTCATT
CGAGGGATGGACTTTCACGACGCTTGGGAATGCATTCACGGAAATGCCAAAGCCTACACA
TACGTNTCAAACAACTCGGCAAGCCGACTCGACAGGATCTACGTAACGGAGACTCTCCGA
ACCAAAACAACCAGTGCAAACATNTTTCCTCTAAGCTTTTCAGATCACAACAGTATGCAA
TGTACTGTCAACATGCAGAGGCAGCCAGTTAGCAGAGGCAAAGGATTCTGGAAATGTAAC
ATCTCTATGCTTGAAGACCCGGCGCTAGACGAAGAAATCAAAAGCGTCTGGGACGAATGT
CTAAAAAACTGTAAAAAATATAAAAGCACACTATCTTGGTGGGTTGAACATGTGAAACCG
AAACTAAAACGANCCTTAATCTCCTGGGGGACGCAAAAGAACTATTGGATGAAGGGCACA
ATTGAGTATTATTACAGATGCATCAAGGAATTATACCAAGAGCCCACCATAACTGTCGAT
ACTAATATAAAAATAAAAAAATACAAAGCCAAGATCCTATCATTACAAAATATGCAAGCA
AACAAACTTCTGACAACTTCAAAACCGACTGACGTCGCAACCAAAGAAACGGCAGCCTTG
TACCACCTTATAAGGAGCACAAAAAGGAGTAAAAAAACTTTAATAACCAATATAATTAAA
GAAAACGGTGAAAACATCAAGGACGGAAGAGATATAATTAAAGAAATTACCGCGCATTAT
AAAAATATTTTTAAGTCAACTCCAACTAGTACGGCGGCAATCNCCGANTTAATATCCAAC
TCAAGTAACACAGCAAGTGTGGAAGAATCGGCAACTCTAACAAGAANTTTTGACCAGGAT
GAAATTCATACATCGATAAACAAAGCAGCAAGAGGGAAATCCCCAGGACCGGATGGGTTA
CCCATAGAATTTTATATTCATTACTGGCCCATGCTAAGAAATAAGTTAACAGAGATTCTA
AACGACTTATGGACAGAGGATAATCTTCCCACCGCCTTCACAGAGGGCATCATAGTGCTA
GTACCCAAAGGCAACCAGATCAAAAAAATCAATGAAATACGACCAATAACTTTGTTAAAT
TCAGACTTTAAAATACTAACGAGAATCCTCAAAACNAGACTGGAACCCCTCATGGAGAAA
ATCTTAGGACCTCATCAAGCCAGTGCTATNCCNGGACGTAGCATCCTAAATACCGTGTGC
GAATACCGTGATATTATCAGCATAAACGCAGAAAAACGAACGCCATCAGCTCTACTATTC
CTCGATTTTGAAAAAGCTTTTGACCGAATCGAACATAATTACCTCTTAAAAATCATGGAA
CATAAAGGATTTGGCTCCCCATTCGTGGAAGTAATAAAGAAAATAATTACAAACACACAT
TCAAAACTTCTTATAAACGGACACCTGTCAGCGCCCGTCAAGATAGAAAGATCGATAAGA
CAAGGATGCCCGCTATCAATGATCCTGTACGCACTGGCAACGGAACCCCTGCTTGAGAAA
TGTCACCAAAATTTAACAGGCATTAATCTAAACGGATACAAATTTACATGCAGAGGATAC
GCAGACGACATTTGTATAGCCGAAACTTCAGCGGAGGACATCCAAAAAACGCGGGAAATA
ATCACAACGTTCACGGAAGCAACAGGCGCAAAACTTAACCCAAAGAAAACGGCACTGCTC
CAAATAAGTGGAGCAGAGATCCCACCTCCAACAGACATCTGGTACGAGCAAGTAGAAGAA
CATAAGACATTAGGCATTGTTTTTCAAAAGAACATTATGAAAACAATAACTAAAAACTGG
CTCATAACACTACCAAAAATTAGGGCTGTTATAAACATGCACTGTGATAGAGATCTGGAT
GCAATACAGAAGGCTAAAATCGTACAAGTATCTTTATTGAGTAAAATGGTCTACATCGCC
CAAGTACTGCCGATACCCGACACAATTGCAGATCGGATACAGAATCTGCTCGGGTGGTTC
GCAAGCAGGGGTAAGATCTTCAAAACAGCGTTCAAAACAATGACTCTACCCCTAGGAAAA
GGAGGCATAGGAATGATAAGCGTACGCGAAAGATGCTGCGCATTATTCCTCAAAAGAACC
ATAACGACAGCGGAAAATGACCCAAACGGCCCAACAAATAACTTGATTAAAGAAACAAAA
CCAGTCACTGAGGAAATACCTTTCAACATGGCCGCGATAAAGTTCAACTTACCACATATG
AGAAAATTTCACCTAGAAACAACTTATGCAAAAACCAAAGGATGCACCCTGTACAACAAG
ACAACAAAAGAAATCTACAAAATAATCAACACANCTAACCACAGAAATAAAATCGAAATT
AAAAATCCACAATACAACTGGAGCAACATCTGGAAAAATATAACGAATAAAACTCTAAAC
ACTAAAACACAATCCTTGTGGTATGACGTCGTAAATGAAAAAATCTCAACCAACAGAAGA
CTTTACGAAATACATCTATCCCCGAACGACAGATGCAGAAATTGCGGAAATACTGACACC
CTGATACACAGAATAACGTGTAACCAAAACCAGAAAATATGGAATTGGGCAAGAAGAAGA
ATAGCCTTCCTTGACAGAACATCACCTTTAACCGTGAGCATCCAGGAAATACTGAAACCT
GAGAAAAAGAGATATCCCGAAACGAAACACAACACGGTACAATGGATACTAGGCAATACC
CTAACTTATATGCTACAAACGGAAAAGAGTACTTACGACGAATATATAGCATATATGAAT
ACTATATATTACGAAATTATCCAAACTCAAAATTATAAAAAAGACTTCGCACGGATGCTC
GATATAATAATGACAGAATCATTCCAATGATCACAATTTAACCAAATAAAACTGTTTATA
AACCCCGCCTAGACCCAAAGAGAGACTTTTTGAATCAAAGGCACGAGGGGAACCTAACTG
TACCAAATATTCAAATCATAAAGAACCTCAAAAAAACAAAACATCCAACTGATGGAAAAT
ACCACTAATAAATACAAATAAGGAAAAGAGAACATTGAAACCCAAATTTTATTATAAAAA
GGTTTAGAGCCAGGCAAAGAGCCAACCACTGGCGAGCGAAAGGCAGGGCTGAAGGGGAGG
AAGGAGGCCCAAAAAAAAAAAAANAAAAAGAAAAAAAAAAAAAAAA
>VvP24XY4-977#LINE/Penelope
CTTTTGTTATATTANTAATTTTATCACCACCTGCGATATATATATTTGTATATAACATCT
CAGTCTTTCCCGACATATCGNTAATTCACNTAGTCATGTGATAAACTTCGGCGTGTGCAC
ACCTCCCGAACCACATGACTCGGCTTCTATTTAACGTGAATAAGGTGAAAACCGAAATAT
TGTATACGTTTGTGTTCGCCATATTGTTTTTCNCTCGTTGCGGCCTTCANCTTTGGTGAG
TGATGAGTCATTTTCCCTTTCCTTTGTCATTTATATAGCCTAAAGCATTTTTCTTGTTTC
ATTTGTATANAGTGTAGCAGTTTAACATATATCTGGTAAATGGAACTGTAATTGGTTTTT
AATGTATCATGTGCCTGTATGTAGCTTAAGTCATAAATTTTAGTGTATATCCTTAGTGAA
GGATCTAATTTTTTTCTCTTTGCAGGGCAACAATTAGATTTCAACAAAACCTAGCTCAGT
GTCGTGACCAAGAGGATACTGGTGTGGTAGAAAACACATCTGCTACGAGGCCACTGCGGT
TCGTGTGTGCTAAATGTCTGCATATTTACAATACAAGGGATTTGCTAATAAGACATGTGT
TCCGCCATGACTCACTCGTAAATACTCCGCAGTATATTTGTGAACAGTGTGGGCTGGTTT
TCATAGATCTGTCAACATTGTGTGCCCATACACCTTATCATAACAGTGAAATTACTTTGA
AGCAAGAAAGAGAATTGCAAGTTGTGTGTGCTATTTGTGCACAGGTATTTTTNTCTTGGA
GTTCTCTAACAAAACATGTATTTGAACATGTCACAGCTGTTTCCTGCCCATCATATGTGT
GTATGCATTGCCGACAAATATTTAAAAATTTGACCGGGCTTCATCTGCATCAGGACTCCA
CACATCCTTCTTCCTCATTTTTGCAAACAAGGTAAGATTGAGCCATCCTATTTTTGTTTC
TAGATAATGCTTATACTTTACAGTTATAGGTTTTAGTTTAGATCTTCTTTGCTTGATATC
AATGTATATTAGATCAAAACTATGTTTCATTATTGAAGCAATGGCTGGAGGCTACGGTAC
ATATAAATACACNCAACCTGCGAAACCTCCCATGTAATATACCAGTTAACNTGCAACCAC
TGCCGGCTTCNTACATAGGTTTGACCACAAATCCACTTTCCATAAGAATAAACGGCCACT
GACAAGTATTCACGCGGAACCCAAAGCACCCAGTGCTGCCCATGCCATCTCCCATGACAT
NAATAATTTTAATTCTTGTTTCACGGTCCATGCTATCAGAGTCNTCCCAAACAGCAGC
>VvP24XY4-1806#DNA/TcMar-Tc1
AATATTTTAGATGGTGATAGTATGCATCAAAACAAGACAAAAATGTCTAATAAACATTGG
GCCGCAAACGCATACTTTCGGAGTTAATAGCAGGTGCNCAATGCGACGTCCGTCCACGGC
AATGCATGCCTCTGCCCTTCGGCGTAAGGAATCACGCACTCTTTGAAACTGTCCTGGTTG
GTCCTGTACGTGCTGACATGCATTGAAGACGTACAGGACCAACCAAGACAGTTTCAAAGA
GTGCGTGATTCCTTACGCCGAAGGGCTGAGGCACGCATTGCCGTGGACGTCGCATTGCGG
ACCTGTTATTAACTCCGAAAGTATGCGTTTGCGGCCCAATGTTTATTAGATATTTTTGTC
TTATTTTGATGCATACTATCACCTCCTAAAATATTTTACACTTTTTTAAA
>VvP24XY4-823#DNA
CTATTTGACTATTTTTTGAAAATGGTTTTAAATAGTTTATTGATACACGTTATTTACCGG
GTACTATTTATTTTTTGACGAAAGTGCTTATTTTACGTAAAATTCAACGTTAAAATTTAG
AGTATTTGAAAGCCCGCCAAAACGCTCCTTTGCTGCCTGGCGCGGGCCAACGACACTCGT
GACGTCACGTGCCAGCAGGCGCTCACTCTACGTAAGTAACGTTTGGTTTGTTTCTCTGAA
TTTGTGTATAAATTGTTGGAAATATGGTTTATAAATAGTGTGTAGTACATCAATCTACAA
CCACAACAATAAAAACTCTCCAAATAAACGTAAGTGTTCCCGCATTAGCTGAAATAGGAA
AAAAAGTCGCTGCAACTTGCTCGTAGAAACCCAGACGACATTGCGACTAAGTCGCATATC
ATTTACTGTAAATATAATTTGCACCATAATTTCTTTGAGATAATGTAGTACGCTGTTTAA
GGCGAGTATCAGTAAAGTTAGGGTTCTTAGGTTCGATCCTCGCTTTGGAATATGTTTTGT
TATTTGTGGGCGTTTTCTTTAGATACTAGTTGCTGTTGGTAGCGCCGCATATTCTTTTTC
TAAAATCCACCAAAACATTATTTTTTTCCGAATGTTTCACAAATTTTTGGATAGCAAGAG
TATTATAAACATTTGAGACATAACCAAAAAAGACTTCAAAACTGAAACTGGACGTTACTT
GCACACCGATAAAAAGTTTTAAAAAAACTGAAAATTACTTGCGCATTAAAAGTAAATACC
GCNTAAATAGATGCATTTATGTCAGAAAGGCAACATGCAGTTGTATCGTCACGTAAAAAT
TCCAACAAAAGGTATTCAAAGCGTTCCGGAATTGTTGCGAGATTAGCGTGNAATGTTATT
GTTAAAATAAATCCTATTATTCACCGCCGAGCACTTGGGTTTTGTTGCAATGATGATGTA
TCTCTGGTATGTTTCAAAATTAAAAGCGGGAGGTTATCTTTTTATAAAAGTTTTCTTGTA
TGGCAGCAATTTATGTTTCAAACGTTTGCATGACGTTTTATGANTTCTTCNAATAAAAAC
ATGATTCTGTAAAGCAACAAACGGCAAACAGAAACAAAAAAATGTACACACGAAAAAAAT
ATTATCCTAATCAAGGTTCGAACATAGGATCTTCAAATTCCTATAGCACTCTTTAACCAC
GCAGCTACCTGGACACCATGGCATCGTTACTTATCTTCTCGTTAATAGTGAACACTTAAA
CATCACAGTTTCTACGTGCGATGAAGTGAACGCGGTCGGTAAATAAATAAACAATNAATT
CNGTTTCGTTGGCAAAAAAAATTATNATTTATCTATATTATTTATCCGCAGTTAAGAAAA
ATTGTCCACAACATCCAGTTATTTATGTTGTGCTTACCTTATACTACAGTTGCATTTTTC
TCGTNAATATCTCCTAAAACAACTAATTTAATTTANAATTTTAGTCATTCTTATGAAGGA
TTTCTGTTAATCTCTAACTTCCAGTTTAAATATAAATGATTCTCGAATTGAAGTTGTTAC
ATTCTCAAGCTCCGCAGAATAAAAGTCAGGGGTTGTTTCTATAGCTAGCCCGACAAATAA
TTTTCGGTATTTTTCCTGCTGTAGGCTTCTACAAATTGTTCTTCATTTTATATTCAACAC
GAAATCTCATTAGTAACAAGAGATAACCAGCAACAAACAATAAAAATAGTTGAAAACTTG
GATAGCGGGAAACGCTCCATACGCAGCCGCAGCGCCTACAGGCAGGTGACGTCACTAAAG
CGATCNCCAATCCCAGAGCGTTTTCTGTCACGTGACNAGAGGCAAGAAAAATCTGATTTT
TATTTCGCTTTTTTATTAAAAACAATCCACCTTTCTTTTCAAATTTAACAAAAAATAGCT
TCCTTAAGCATTAATCTACGCGAATGACTACAATTTGTAATATATTTTNAATACTGTCAA
ATAGCCTAT
>VvP24XY4-488#Unknown
ATACTATGTAACTTCAGTTGGCTCACACTGTCCGCCGAAGCTCCGCCACCGCCGGCGTTG
CATCTTCATCAAGATAGTTATTGGCTGGAGCTCCGCTAGACTNGGCCGATGACGCCCGAT
GTGAGCCGATGCGAGNCAATGAAATTATAAGACGTATTTTAGTCTCTTAGCTTTCATTAA
GTTTGCTTTTGTAGCATTTCATTTTAAATTAAATACGTCAGTTTAGTTAAAAAAGTATTG
AAATTTACGGCTGAAAAAACGTGGAATAAAATTGTACTTTACGATTCAATGAAGTCCTTC
CCGTCGTTGCCATTTTTCAATCACTACTGTCACGCTGCTCGGCCATCTTTAGGTATTTAC
ATTGGACATCAGACNTGAGTTACATCAGACTTGANGTTAAGGCTATTAAAAGTAAAAACG
TGGGTGATTTTTTTTATCGCGTTTTNTTTGCTTTTACGTTGCGTGCGTGTTCACTGTAGC
TGGGTCATTACGTGTATTTCTTCATTGTGTTTTTTGTATTTCTTTATTGTGATTTTTATC
TATTTATNAAACTAATAGAATTGTTAGTAATA
>VvP24XY4-2689#DNA/hAT-Charlie
GTTCCCAGTTAGTGGTACACGTGAGGTTGCTTCAAGGGGTACGCGCGGTAATCTCTTGGC
TAAGGTAATCACTAAGATAATTAAAAAACAATTACGCAAACATTACTATCGCCAAAATAT
ATTTTAAGACAAACTGTGTGTGTGTGTGAATTATATTACTGTAATGCTGTGGTTGACTAA
AAGACNTTTATCGTNTTAGNAAAGCAGCGATAACATTTTTACTATCATTTTGCACGACGT
ACCTTTGCGAGAGCGGATTTTGGCCATGACAAANATGAAAACCAAACATCAACTCGAAGA
TGATTNNAGGTTGAAGCTCGGTAAACAGCAACCAAATTTCTCAGATTTGTGCAANGAGAA
ACGNGNACGTTTGTCCCATTAAACTTAAAAAAATTTATAATTTTCATTATTATTAGAATT
GTNTTAGTAACACTTTTGGACATTTGNTGATTTTTGTGACGTTTGTATTGGATTAAAATT
TAATAAATCNCGAAAAACTGGTTTCATTTTTATTTATCATTTCAGCTATAAGGGGTACGC
GAGGTTGAGCTCTTTCTTGAAGTGGTACTCGGGAAAAAACTAATTGG
>VvP24XY4-1856#Unknown
TAACGTGTACTCACGCTATTCGTGTTTGTATAGTTAAAAGTTCGTTGAAGCAATTGAGCA
GCTACGCTTCCTAACACGATTTTTCTTAAGCTTTCTTCCACCACTAATTACTCTTTTAAT
TAAAGGTTCGNTTTGCCGTGCGGTCGCCAGTCTNTCGGCTNTGCTAATTGGTTAATTAAA
GTCGCAGAAGAAAACACATACGCGTACTAGCTTTCACAGTAGATTTATTCCTCTGAGACT
ACACAGTCAACAAGCANGCCACCAGACANTAANACTAATGTTTCTTCGTCACCGAAGANN
GCAGNTTCGAGTACAGTCAAAACGATTAAATAAGCAGTGAGCACAATTCTCGAAACTAAT
TAACAAACAATCGCCGTAGTCCGATTCTGCAGCAGTTTACTAAACACAGTTTATATTGAA
TCAGGTCACTCGGAAGAACCTTCATAGTCCAACATATACTTTAGCACACGTCCCACAGTG
TTCTTTAGTACGGAACACACGCCAAGCGGCCGTACGATGTATTCACGGGATAAACACACT
GCCGTAGACCTTCCGCTCCCGCCGGCTGTTCCGTACGTTACCACTGACAATCACCGACTC
ACCGCGCTCGGCGCTCGCCCACCGCCAAAGACCTTACATACCTCTCAGATTACACTATCC
ACTCCAAATATAACCGTAACGTTCATGGTTACGTTACACCCCCACCGTTGGAATGTGGCA
AAAGTCGGCATTGANAAAGCACCGACTTTCGTCGTCACAGACCACTTTTGTTAACATTTA
CATAGANACATACGTCACATACCAATATATTTACAAAATACNAAATTAATGTCTTACCAA
ACATAACGCTAAAGTCTGGGTTGGCTGCTTGCTTACCCTTAAATTAACAATAGTGAAATA
CATATTAAGAACGAAACACAATGAAACTATAACAACATGAAAATCATCTTAAACCTNCCA
ATGTTCATCCTTGCTCANACCCNTGTCTCTTACANTTAACCAAGGGATTACAAAATTGAA
TTACAATATTTTTATAACAATTTTTTTCCGANGCACGACACATNTACTTAATCGTGCCTT
GNCTACTTCGGCAGTGCACTGACAGTGTGCCCNGCNCAGGCAGGTGCCTCATTCACTGGT
TCATGTTNTCANACNAACACTGGTCACTTCACACGCGGAAAGACGCAAACTGACATNACG
CTGCGC
>VvP24XY4-184#Unknown
AGTAAAGCCCGTTACACGGGCAGCGTNCGTGGCTAGTGACAAATGCATACTGATAACCAC
ATCATTAGTTGTGATAAAAAGTACCTTTCTACATAGTAAAATCCCGCTTTACCCCTCGCT
TTTTCGCTGCTTCTTCCGCAACAGGTAATGGNAGGTAAACAGAATACACAATGACTCAGA
CTCGCAGCGAGAAAATGAACAACGCATCTCCTCCTCGCGTTTT
>VvP24XY4-2690#DNA/hAT-Charlie
CAGGGGTCCCCAAAGTGGTCGATACCGACCCCTTGGGGTCGATAAGAGATCTCCNGGGGT
CGATTAATACGGGGTCGAAAGGGGGTCGATTAATACTAAAGAGGATCAATTAAACTGTAC
AGGAAAAAATAGGAATGTTCCANTAAAAATCAGGTCAATAAATAAAANTAAAGCTCATCC
TCTCAATTCCCGTCTGTTTGCGAAGTCATGTGAAGTAAATGATGAAACTTTCAACCAATT
ACTTTTGCNCACTGAGGTAAGGTGGTTGTCAAGAGGTGATAGTTGCAGTATGAGCTCATC
TGAAGAGTGCCTTAGGAAGGTGGATCCATCGCTATGTGACAAGTTAAAACAGTACAACAA
CCATCTGTTCTTTTTGGCAGGTCTTTATTCGAAATTTATTCCATCTATCCATAGTTTTGT
TCCTATTTTTTGAGATTATAATAATAGTGGAAAGTATCTCGTTTTTCTGTTAATGTTATT
GGGTGGATTTTATAAATTATTTCGTTGAGTTGTTATGCAGGCCTCCTTATTGCTTAGCAT
CAGAAATGCCAAAAATGATTTAATGTTTTTATTAAATACTTGATCTGGGGGTCGATAAGA
AGGCAAATATCCTATGAAGGGGTCGACGGGGTAAAAAGTTTGGGGACCCCCG
>VvP24XY4-278#Unknown
TTGAATGTACTGATTTTTCTAGCAAAATTATATAGGCCACTACCAGTACAATATCTTCTA
AGTAAGCTCAGAAACTATGAGGTTTTNTGAAGTATTAATTTTTTTTAAAGCTCTAAACAT
TGACTTATGCTNTTTTTNAAATTTCAGATATGACTTGTTTCTGTTTGTAAATATGTCTAC
AAGTATATTTCTAGATTTTGAAATCTTCCTTGTCAATTACTGAAATAGAATGTGAAAATA
TAACCTATTTGAACATCAACTAAAATTTAAGGACTGTAGAAATAAACAGTTTGTTATTCA
AGTTAAAAAGAATTACCT
>VvP24XY4-350#LINE/Jockey
ATCATGAAAGGTGCCTCCCCGAAGATTGCGATTTGAAAACGTTATCAGAAGCAATCGGGC
GATCCCTGGGCAACGGTATAATGCCGGCCGAACCTTTCACACCAGAAACATCAACGNTCG
AGCCCTTATCAGGGCCACAGTTAAAGATTGTCTCTATTAACATTGAAGGCATGTCATCAG
CCAAAGAAGAACTGCTACAAGACCTATGCAATCAACACAAATGCCACGTTCTGTGCGTAC
AGGAGACGCACAGAAGTACTGAAATGGCGACCTAAAATAAATGGAATGATCTGAGCGGTT
GAGAGACCTCACCATNAATACGGAAGTGCCATCTTCGTCCGACCAGATGTTCAGATCGTG
TCCACGGCCTTCACAGAAGANAACGACATTGAAGTCCTCACCATCGAGCTNAAAAACTGC
ACGATCTCGTCTTTNTATAAACCACCCGGCGGTAAATTCACTGTCAAACCACCTTTCAAT
TTCCATAATCAACACCTACAGATCGTTATCGGNGATTTCAACTCTCATNGCACTGCTTGG
GGTTACGACTNTGANGACGAGAATGGNATTGCAGTAGAAGAATGGGCAGATGTAAATCAN
CTTACTATCGTACATGACCCCAAACTACCNGCATCNTTCAACAGTGGNAGATGGAGGCGG
GGCTNCAACCCTGACCTAATATTCAGCAGTAATCACATCAGCCAGCAATGTGTGAAGTCT
GTCTGTAGCCCAATACCAAACACGCAGCACAGACCAATAATGTGCGAAGTGTTTGCGGCA
GTGAGACCCCAGAGAGTTCCTTTCCGCAGAAGGTACAACTTCAAGAGAGCTGACTGGTCC
ATGTTCACAGAAATGTTGGATGCCGCTGTGTCTACTATTGAACCAACACCAGAATCATAT
GACACATTCACCGCAACTGTGAAAAAATGCTCCAGAAGATCCATCCCCCGTGGCTGCCGA
TCATCATATATTCCGGGTCTCACCTCAGATCTAGCTGCCCAGTTCATGGNTTATAAATCA
CTGTTCCAAGATGATCCCTTTGGCGAAAAGAGACCGCTGGATCAAGACATTAGAAGAGCT
GGACCTGACGAGAGATAGTCACAAGGCATGGAGACTTCTAAAACGCCTCAACAACGATCC
ATCGAAGATCACTGGACATTCCAACATCAACGCAAACCAAATTGCACATCAGCTGCTCAT
GAACGGGAAGGAAATTCANAAAAGTAGACCATCTAAAAAACAAGAAAAACACGCAGAAAC
AGTCAGGAAGAGATGAACAACCTCACCGAGCC
>VvP24XY4-2699#DNA/TcMar-Tc1
CAGGGTGTCCAGAAAAGGACTCCCTGATTTCAAAATTAAATATCTCGAAAACAAAGATCG
ATAGAGGAATGCAGTAAACGGTATGTTTATTGTGACAGCTGTAAGAAGTGTATACAGCAG
TGTGAAATAATAGTTACAAAAGCTGCTAACAGATGGCGCTGTACGCTGTACAGCTCATAT
CAGCATACATAAGTGAAATAATCGTATGAAAACAATCTTTGCAAACAATCACATCACAAT
GTTTTCAAAATGTTCACCATTGGCACGTTTCAATGGTGGAACTGATCGCCCTGAGCTTCG
GATCACTATTTAGGCATTACGTATGGCGATTACAGCGCCATCTGTTAGCAGCTTTTGTAA
CTATTATTTCAAACTGCTGTATACACTTCTTACAGCTGTCACGATAAACATACCGTTTAC
TGCATTCCTCTATCGATCTTTGTTTTCGAGATATTTAATTTTGAAATCAGGGAGTCCTTT
TCTGGACACCCTGTAC
>VvP24XY4-1382#LINE/Jockey
ACAGTCAACTACAGCCATAACATCTTCNCCTGGAGCACGCCGTGTAGAACTATGGCGAAA
TTCGTTGCCTGAAGGACANTGGAGGAATATCAAAGAGGCACCGGCCGCGGGGTGTAATCA
GCCATATGCTATATGGAAGGCNCTAAACAGATTAAGAACTGAAGTGTCCCGATGTAGATC
TAATATCAAAAAATGGGGTTACACTACTGACAACGANCTATGTGAATGTGGTGAGCTNCA
GGACCCACAACATCTTCTGGTATGCAGGAATCTACCTGAAACCTGCACTATCGACGACCT
TTATAGGGCAAACGAGAAGGCCATCAGGATTGCGGAATTCTGGTCACATTCCATTTAATT
GTGTTTATAGTTTAATATTAATTAATTAATNTTATTTGTTTTTTCAACTTGTAATGTTAT
GTCCTGGACACGAGAAATAAATAAAT
>VvP24XY4-1062#LINE/Penelope
CGCAATTTCAAAACTGGCGCCGTCAGCGCACCACCACCTTGACAGTAAGAAAACAAGATG
GCCACCGTAAACAAGCGAGTTGTAGAAGACGCAATGTTTACATCCNGTACGCGGCAGCAA
AGACAAATGGCTNTAGCGGAAACATGCTTTGGAGANAAAGCGGAGATGTGCGGCTACGAA
CCTGAAANCCACNAATGTAAATAGTAAGTGTAAATAATCAGAAAATGTNTCAATTTAGAA
TTACGTCAAATAAGTTTGTAAACTTAATGTAAATTTTAANACAGATTCGTCGCTGATGAT
GCCTCGATGAGAGGCGAAACGCGTACGGCAATAAACANACGNAATACAGTTGCATTGGCG
TTATTTTATTAATAGTAATTAACTAAGCAACTGCGGAAAAATGGCCTGCAACAACATTGC
ATTGAGTCATCGANTGTT
>VvP24XY4-894#DNA/hAT-Tip100
GAAAATAGTTGCAAATTTTATATGCTGANCAAGCAACAGTCCTGTTCTTAATAACATGTC
ATCTATGTCATCCAGCCATTTCTTGCCGTTAGTAACTAGGACACAATGAAATTGCCAATT
CATCCGCTAAAAGGAATTATTTTTTTTTTTAAGAATTTGGAGCTACAATNCAAGGTATCT
GCGAGACGCGTTGGGTTGAGAGGCATAATGGCCGTCTACAATTTCATGAGACAGTGAAAA
TTTGTAGCGCTCTGGAAAAGATTTCTACATGGCAAGACAGCGAAAATGCTAATGACGCGC
GTTGCTTACTGCAAACATTGTTCAATTCAGACTTTATAATATTATCTATCTGCTTGAGCG
GGGTTTTAGGTAGGTACCTAANTATTTTATTTACTACCTTATTTATGTACTAATNCATGA
AAGCAAAAATTTAATAACTTACTAGCAGTTACCCGCGACTTCGTCCGCGTGGAAGNGTGT
TGTAGTATAAGAGTTTTCTTTAACAATAATTACGGTAATAATAAAAATACGGCAATAATG
AAAATTTATTTACGTCCTAAACGAAAAAGCAATTCCATATATTTATCCTCCAAAAAAGTN
AAATTATTTTCTGTTTCGATATTGGTTTAATTTTGACGATATATTGATTACACCAATTAC
TTCTGCTTTAATATAAGAATTTGCGT
>VvP24XY4-1445#DNA/TcMar-Tc1
TACAGGGTGGGGCATTTAATATGTTTTCTGGAAATATTTCGGAAAGAAAGCATTTTAACA
AACAATAACCTATATAAAAAATAATCGTACAGTAGGGGGCTACAATTATGTGATATTGGT
TTTTTCACAGGTGGCGCTGTTGTCGTTACAACAAGGTCAACTTAATTCTTTTAAATGGGA
ACCCCTATTTTTTTTTGAAGATTCCGATTCCTCGTGAAAAAATAAAAATAGTTTGCTTAA
CTCACTTTTCTGTTAGCCTCACAGATGGCGCTGTAATCGCGAAAAATGAATATTCGCGTT
TTTTGTGTATAATTTTAATTATTGTTTAAATAATTACATGTAATTTTCATTCTGTAAACA
TGGAAGGTAATTTTAAAGGATAATGACGAAATTGATTTTTTAAATGCTTTTTCTTACTTA
TTTGCAGCCATGTCTACAGCAGGTGCTCAAAAAGGTGACCATTTACTTCCAGACATTTTC
TGACACACTTCGAGCTGTTCAGGCATCATTTCTGCAAAGGGTCAGAAAATGTCTGGAAGT
AAATGGTCACCTTTTTGAGCACCTGCTGTAGACATGGCTGCAAATAAGTAAGAAAAAGCA
TTTAAAAAATCAATTTCGTCATTATCCTTTAAAATTACCTTCCATGTTTACAGAATGAAA
ATTACATGTAATTATTTAAACAATAATTAAAATTATACACAAAAAACGCGAATATTCATT
TTTCGCGATTACAGCGCCATCTGTGAGGCTAACAGAAAAGTGAGTTAAGCAAACTATTTT
TATTTTTTCATGAGGAATCGGAATCTTCAAAAAAAAAAAAAAAAAAAAATAGGGGTTCCC
ATTTAAAAGAATTAAGTTGACCTTGTTGTAACGACAACAGCGCCACCTGTGAAAAAACCA
ATATCACATAATTGTAGCCCCCTACTGTACGATTATTTTTTATATAGGTTATTGTTTGTT
AAAATGCTTTCTTTCCGAAATATTTCCAGAAAACATATTAAATGCCCCACCCTGTA
>VvP24XY4-2045#DNA/TcMar-Tc1
ACAGAGGTTGGACAAAATAATATGAACACCATGCGATAGAGTACAGGTTGTTGCATGTTG
GCACCACTACTTCCGTGTGAATACTGCGACGCGCATGTACGGCGTAGTTGACGTGGCAGG
TCTTGTAGGTTACGTGTCAGTGTATTATACGCTTTGTTCTGCGACGGTTATAACAAGCGA
TCGGTGAAATGCGTGATCTCTCAGACTTCGAAAGAGGGCAAATCGTTGGAGCTCGGTTAG
CGGGAGCGTCTGTGACGAAAACAGCTGAACTGTTTAACGTCTCACGAGCGACGGTATCCA
CGGTAATGACAGCATACACAAAACATGGTAAAACATCGTCGGCGAAGAGGAATAGTGGAC
GAAAACCAAAGTTAACCGACAGAGACCGACGAACATTAAAAAGGATTGTGGCCAGACAAC
ACAAAACTACCGCGGCAAAAGTGACAGCAGAACTCAACACACACCTGAGTAATACTGTTT
CGACAAAAACAGTATGGCGGGAGCTCCACAAAGCTAACATTCATGGAAGGGCTGCAATTG
CAAAACCCCTTATAACGGCTACCAACGCTAAGCTGCGAAACAAGTGGTGCCACGATCATA
AAAACTGGACACTTGATGTGGAAGAGTGGTATGGTCCGATGAATCATCGTTCACATTCTT
TCCTACTAACGGCCGGGTTTATGTTTGGAGAACNCCAAAAGAAGCCTACGATCCGGACTG
CCTGCGTCCTACAGTCGAGCTGGGGGAGGTTCCGTTATGATTTGGGCGGCTATATCGTGG
TATTCAGCTGGTCCTCTCATTCACATCACTGGCCGGATGACTGCGAATGAATATCTCGAC
ATCCTCAGTGATGAAGTTCTTACTATGACTAGNATACTGCTGCCAAACACTGCCATCTTC
CAAGATGATAATGCGCCCATACACANAGCCAAAAAGGTTCTGTCCTGGTTCGAGGGGCAT
CAGAATATCATCAAACATCTTCCCTGGCCAGCACAATCGCCAGACCTCAACATAATTGAA
CCGTTGTGGGGAGTTTTGGAGCAGAGAATAAGGAGCAGATTTCCACCTCCAACATCATTG
AAGCAATTGGCGGATGCTTTGGTACAAGAATGGGACAACATTCCGTTGGAAACTATTCAG
ACACTCTACGAATCTATTCCGCGAAGAATTGCAGCTGTTCTACAAGCAAAAGGTGGCCCA
ACACCATATTAATAAATCAATAGTATGTAAATGTCAGGTGTTCATATTATTTTGTCCAAC
CCCTG
>VvP24XY4-498#LINE/Penelope
GAATGGGCTGACCTGGCCGAGTTTTGTCTCAAATCAACNNTGTTCCNGTANGGCGGNGAA
CTTTACGCCNAAGTNGANGGNGCGGCNATGGGCTCACCGCTNTCGCTNGTAGCNGCCGAA
ATNTTTATGGAGGCACTGGAGACGGAGGTGCTGGATAACCATGCACGTCCCTNAAACCGN
ANNTGTGGNTNCGGTACGTTGACGACACCTNTGTCGTGTGGCCTCATGGATGAAGNAGNN
CTTGACAAGAGTTNCTAGACCACNTGAATAGNGCNCATCCNAGNATCNAATTCACCGTGG
GAGCGGAGGAANANGGACAGCTGCCGTTCCTNGATGTGCTGGTAACCAAANGCGAGGCGA
CGGGAACGTTTGGGNCACNCGGCGTACNGGAAGGCGACNCACACCAACAGATATCTGCAC
GCCGCGTCGCACCACCACCCAGCAACGAAGAGAGGCGTCCTCACGACCTCGTGTACAAGA
GCGACGAAAGTGTGTGACGCNGAAAGTTTGANGGCGGAGTTGGAGGCGCTGCAATACACA
TTCANGTCCAACGGCTACCATAACCTTTNTATTAAATGGGCGTTGCATGCAGCCACGANA
GAGAAAGATGCCAATTCAGCATCNAATCAACTCACCTCTCAGGAACGCAAAGTAGTAGTT
NTACCCTACATAAGTGGCGTTACTGACAGAATTGGGAAGCTGTTTAAACGGGTNGACATA
AAACCTGTCTACAAAGCGCACAGCAAAGTCAGTAGCCAGCTCGTCAAGGTTAAGGACAGG
CTACCCCACTACAGGTTGCCGGGGTCTACGAGATTCCGTGCACNTGTGGCTGGGTNTACG
TAGGAGNGACGGGGCACACTGTAGGACAGGNTGCGCGAGCACGTCCGTAACTATAGATCT
AACAACATCGAGAAATCCGCCATTGCACGGCATGCAGCCGAAACTAATCATGCCATAAAC
TTCGAAAACACCACCCTTATAGTGCGCGAAGATAAATGGTGGCCAAGGAGGGTCAAGGAG
GCGTTGGAAATTGCCAAACGCCCAGACAACATAAACGAAGACAACGGGCTNAAACTACAC
GACGCATGGCTCTCGCTAGTGCGGACGGAGCAGGTCACGTGTCGCCCCCCACCAGACCGC
GCCGCGCCCCACCAGGCCAACGAAACACGTGACGGTTCGGGCCTCCGATTGGCCGGGTAA
ACCGAACTCTCTAGACGGGCACGGGCCTCGGCTATAAAACAGCACCACACACTG
>VvP24XY4-1380#Unknown
AAAAAAAAAAAAAAAAAAAAAAAAAAAAAAAAAAAAAAAAAAAAAAAAAAAAAAAAAAAA
AAAAAAAAATTATGTTTGTCTTAATCCTAAAATCGATAGCCAATAANTTCTTTTTTGCCN
TCATGTTGTGACATACAGAAGTGATTAACGTTGCAGATGGTTCGGAATTNGATAGATTCC
TTAATAGTATTGAAGACTGAACAATTAAATCAATCAATGGAGGGAACAAAAAATTTAAAA
AACACTAATTTANGGCCTTTTATAATTTTAAGTGCGCACGTCTGGTATGTTTTANAATTA
TGTTTACAGAGAGATTTGATTTTCTACGTTNGGAAATAATATCTGAAANTTCTGTATCAG
ATTTCGTTGTACTTATTCTCTCCATGAGGACGTTTCATGCGGGCAGCTTATGTTCTTAAC
GAGAACTACTCACACGGCATCCCTAAAGAGTTTACGCCCGAGAATAATTCTGTTAAATAA
ATTTAATTTTCAGATGAAATGCTAACAACTCATTAAGGATAATCCCTCCTCTCAGAGAGA
GTGAGGCAGCGAGAGGCGTCCGCAGTCCCTGCTGAANACAGGCAACCTGTGCCCGGCGGG
NGTGTATACGCTGCAGGCGAGACGCCTCTTCCTACACTCNCTTTTGTTTCTACCAGCAAC
CGGTTACGTACACAACCGAGCTACACGTACNNAATATTAAGTAATTACATGTTCTGTCAG
AGTGACTAAGATTTTTTCAGAAAACCTATTTTAATANGACGAGTAACNTAAATATGAGAT
TAAGCCCTTCTNCTTNGTTATTTAGTTTATTTNAATNGACCAGCAATAAACTTTACAATT
TTTTGTTCGCTATTAGAAATAATATTATTTACAGCACCTACTCTGTGTCGAATTNATATG
ANAGCGGTACATTGAACATATAGTGACGTTTACAAGACATANAGTACATAACATTTAATA
TGAACGTAAAGACATGGTTAATATTCAGTGAAACATTNTGAAATCTTTATTTTACTGCCA
GNACATAGTTTCAGNNNCCTTTTTTCCTCATGTGATTTATNAAGTATTGATACAGTTNGA
TTTTCAAAACTATAAATTAAATACGAATGAAATCAATACTAATAAAAGGCCAGCTTGGTC
ATCGTGTCTGTNACGCCGTGACGTCACGCGCCCGGCCTTCGTTGGCGGGCTAACAACGGC
CAGAGGTTTTCATTCTCGCGCAGACGTCGCTATTATAGCAAGCTAANAATTTAGGNTACC
TATTTTGTNTTTCTGTAACGGTTCAATANGTTTTAAATTGCAAACCAGCCATAANGAAAA
GTACATATTCCGTTTAAATCCACATATTAATTATAATNTTTTGTTTATTTATATTCGTTC
CAGATGTAGATGTTTTCGTTATATTCTCCGTCCATAATGTGTGCTGTAGTCAAGTTAAGA
ATTTAGNTTACCTGTTTATGTTTGTAGTGGTTCAATANTTTTTCCTTTAAATTAAAATTT
GAAACCAACCGATAAAAAGNTATGTATTTCGTTTAAATCTACATGTTAATTACGT
>VvP24XY4-2514#Unknown
TGTGGAGCTAACGGCATCGGTTCGTCGGCGTCGATGGCCGGGGGCTGTACGGGGGGCGCT
GAAGATGGTCCCCGCAGGTGGTCGAGAGGCTGCGGCTGAAGGGTGTCGGAGCGACCGACA
GGTTGTGGCGTCGTTGGTGGCGCTGTAACTGTCCCTGAGCAACGGTTAGACGGCAGGAGT
GGTGGAGGTGGCAGGGAAGGAGAGGAAGAAGTGGATGGCCGTGCCGTGGTGGAAGAGGAC
GGTGCCGTGGGGTAGCGGGGACGTAGTTGGTTTCGATGGCGTCGCACTATCCGGCCATCC
AGGCTGACGTCGAACAGTTGGCGGCCCCGGGGCCGCTGGATGACCCCCGGAAGCCAACCG
GCCCGGGAGCCAAACCCGCGGGCCCAGACTAGGGAGCCCGGGGTGAAACGGAATGGGCCC
GAAGGTACCTGTACTTTGGGCGGGGGTAAGAGGAGATGGAGGAGAGTGCGAGGTTGGCGG
CCATGCAGCAATTCCGCCGGGCTTTTGGCCCCCACTGGAGTGGTTCGATAGGAACTGAGG
AAGAGTGTCAATGCCTCTTCGAGTTTGTGACTTGTGGTGTATTTGGTCATTTGGGTTTTG
AATGTTCTGACTAGCCGTTCCGCCTCCCCGTTAGATTGGGGGTGGAAGGGCGGGGTGAGG
AGGTGTTGGATATTGTTGGCGGTACAGAAGGATAGGAATTCCCGACTTCGAAATTGCGGT
CCGTTATCTGTGACGATAGCGTATGGTAATCCTTCGATGGAAAAGATCTTCGTGAGGGCT
GAAATGGTGACCTCTGTGGTGATTGTGGAGCAACGGACGACATATGGGAAGTGGGAAAAG
GCATCCGTCACTAGGAGCCACTGGTGGCCTAGGAATGGGCCAGCGAAGTCGAGGTGAATG
CGTTCCCAGGGTCCGGACGGTGCCGGCCAGGAAAGGAACTTTTGAGGGGGGCGGGGCAGT
TGTTGGGCACAGATGGTACAGCGCCGCACCATCTTCGTGACATCCGTGGTAAGGCCGATC
CAGAATACATGGCGTCTGGCAAGGGATTTGGTGCGGGCAATTCCCCAGTGTCCTTGGTGG
AGAGTTTGGAGGATTGTCGGTTGTAGGGATCTCGGAACGACGACCCTCGGGGTGGAATTT
GGTTCTGTGCGGAGGAGCACTCCCTCTACTACTGAGAGCTGGTGGCGGATGGAGTAGTAG
AACTTGAGGTCTTGATGATGGCGTGGAGGGGAACGTGTTTGCCACCCGTGTTGGATGTGG
TGTCGGATGACACGGAGGAGGGGGTCCTCCCCTGTGGCTGCCGCGACTTTTGAGGCCGTG
ACTGGAAATGTCTTCAGTGCTTCTTGTATGTCATCGTCGATCTGGAACACCAGAAGTTCC
GACTTGTCGAAGGCAAGGTCTGGTCCCTGCGGTAGTCTGGATAAGGCGTCTGCATTGGCA
TGCCTGGAGGTGGTACGGAAATGCATGGTATATCTGAACTGGGACAGGAATAGTGCCCAA
CGCTGGATGCGGTGGGATGTTTTGGTAGGCAGACGTGTGGACGGATCAAATAGTGATAGG
AGTGGCTTGTGGTCGGTAATGAGATGAAAAGAAATCCCATATAAAAGGGAATAGAATTTG
GAGCAGGCAAAAACAATAGCTAGCGCCTCTTTCTCGATTTGAGAATATTTAAGCTGAGCA
GCCGATAGGGCTTTGGAGATGTAGGCTACGGGGCGTTCCGTGCCATCTGGTAATTTATGA
GACAGAACTGCCCCCACACCGTAATCGGATGCATCTGTGGCAAGTATCAAGGGGAGGTTT
GGAGTGTATGGCATGAGGCATGCTGCGGACTTGAGCTGCTGTTTAAGGGTGTGGAATGCG
GTCTCGCAAGCTGGGGTCCAACGGAACGGGACATTCTTGCGACAGAGGTGGTACAGGGGT
GCTGCCACTTGTGCTGCTGAGGGTATAAATTTTCTGTAGTATGAAATCTTGCCTAAAAAA
GATTTCAACTGATGTAGATCCTGAGGCCGAGGTAAGTTGGAAATAGCGTCCACATAGGAA
AATGCTGGGGAGATGCCTTCCTGAGCGATGATGTGACCCAGGTAGGAAATGGATTGTTGA
AAAAATTGACACTTGGAAAGGTTGCATTTTAATCCTGCTGCACGGAGGCGGAGGAAGAGT
AGGCGGAGGTTGGTCATGTGTTCGGCAGCGGAGGGTCCCGTGACGACTATGTCGTCGAGA
TAGTTGATGCATCCCGGAATATCCTGGAGAAGTTGTTCGAGATACCGTTGAAAAATCGCT
GGAGCACTGGCCAAGCCGAACATGAGCCGGTTGAGTTGGAAGAGGCCAGAGGGAGTGTTG
ATGACTGTGTATTGTCGGGACTGGATATCCAAAGGGATTTGAAGGTATGCTTCTGCCAGG
TCAATTTTTGTAAAGTAGGTACCTCCTGCTAGTTTACGGAAGAGGTCGTCCGGTCTCGGA
AGTGGATAGTCGTCTACCAGCAGATGCGGGTTGACGGTGGTCTTAAAGTCACCACAGAGA
CGTAAGCGGCGTCCTGGCTTCTGAACTATGACCAACGGCGTGGCCCAGGGGCTGAACCGC
ACCGGCTGGAGGATCCCTTCGTCTTGGAGACGTTGAAGTTCTTCCTGAAGTGGTTGTTGA
AGCGCTACGGGTACCTGGCGTGCCCGGAAGTATCGAGGCCGTACGTCCGGCCGGAGTTGG
AGTGATGCTTCGAAGTCCTTTGCACAGCCGACGCCTGGTGAGAACAGGTCCTGAAACTCG
GTGCAAAGGGCGTCCACTTCAGGAAAAGGAACATGCTGAGATACGAGGTGTATGTTATCC
TCAATTGAAAATCCGAATAAGCGGAAAGCGTCCAGTCCAAATAAGTCTGCTGTGAGAGAA
CTGTTAACTACTAAAAAGGGGACTGAACGATGTACAGACTTATACATGACGTTTGCTGTG
AATTGTCCCAGGAGTGCTATTTCCTGTTTGTTGTATGTCAGGAGGCGCTTGGGGGCCGGC
GAGAGGGGGGGCGAGCCAATTTGCACATAAGTAGTATAATTAAGCAATGAGACTGCTGCT
CCTGTGTCGACTTGTAGGCGCAGGGGCTTGCCATTGACCGTAACGTCAATAAAAAGTTTG
GATGCTGTGGAAGTGTCTACCTGATTGATATCCATAGGTGCGCCGCTCAACCTGTCTTGG
TAAGACCCTGGGCGGCGAGAGCCGGGATTGGCATTGGTGGTGTTGGTGCGGCAGACGGAC
GCCAGGTGTCCTTCCTTGCCGCAACGTGAGCATTCAGCCCAACGATCCGGACAATTTTCC
CTCTCATGTGCTGAATAACAGGCGGGGCAGGAGGGTAGGCGGAGCGGGCTGCGGCGTCGG
CGCTGCGGGATCCGCTGCTGCTGCCGAGACTTGGTGCCCCTGCCGGAACGGGCCGGTTCG
ATGTCCTTCTGAGGAAGCGGTCCCCGGTTGTGGTGTCGGGAGGAGCGCGACTGGGAGCTC
TGGATGGCGGCGACGTCCTGTGTGTCCTCTACGTCGGTTCGGATTGCGGCCACATCCGCC
CAGGACTCCAGGCGGCGATCTGCGGCCGTAGATATTTCGAATTTGTAGGCAAGTTCGATG
ACCTGCTCCAGGGATGGGTCCTCTAACTTGAGGGCGTCATGCCGGAGTGCGGCATCTGGT
GCAGCCTGTATGATGTGATCACGCACCATGTCGTCGGCGTAGGATTCGTGGGAACAACGA
GTTTGAAACTTACATTTTCTGCTAAGGCCTTGGAGTTCGGCCGCCCACTGGCGATACGTC
TGATCGGGCTTCTTCCGGCATTGATAGAATTCGACGCGGGCCGCGACGACATGGTACCGG
CGTCTGTAGTATGCATTCAGTGTCGTACAGATGGTCGTGAAGGTGAGGGTGTCGGGGTCT
TGTGGCTGAAGTTTGGTGAGCAAGACATACATCTTCGATTGGTTCCAGGAAAGGAAATAT
GCACGCTGGTCTTCTTCTTTGGATATGTGATGAATTGCGAAGTGTTGTTTTATGCGCTTC
TCGTAGGTCTCCCATTCTTCGACGTCGTCGTTGAATGCTGGGAACGGAGGCGGGGCCGTG
GGTTGGCGGAGATTCCTGACTTCCGCAATCAGTTGTCTCTGAGATTCGAAGAACTGATGT
AGAAGTCCTTGGAGGAACTGTTGCCATTCCGTAGGTGCTGCTGGCGTAGCCATGATGGTC
GAGAGTTCTTATCCCAACCTTGTCGCCA
>VvP24XY4-443#Unknown
CGCGGTCGCTGATTTTAGTATAGATTTGTAGTATAGATTTTAGCGGTAANGAAGGCAGNN
TGCTTCCAAGCCAGCACAGTAGCGTGAAGGCTACACCGCTCATACACGACACCGGCGCCA
AGGCCGCTGGTCTTGCAGTCCTTACTGTGGGAACACGGCATAGCACGGCCGGTACACGAG
GCTTACACACTATGAGCACGTGAANCACACGCGTGTTCGTCGTGACAAACAGCCAATGAG
AGGAAGGCTTTCCCCACCTTCCGGAACCGAGGGCGCTTCTTNGCGCGCACGATTCGCCCC
AGTCCGCGATGTGAAATTTCGTAGGGCAGACCTGTTACCATCCAAATAGGCCATTTTAGG
CATTTTTCTATCATCCTCCCTCCGCTGGCTCGGAACGCATTCTGCCTTAATTTTGGATCC
TATGGTCCACTATTCCAGTATCGGAAAACACCGATTTTATGTATCAATCGCATGTAACTG
TACCATGCAGCCGCTTTCNACAATAAATCAAGTAGCCACAACTCTTCATATCATTTCAAG
GAGCACCTACGTCCTGATTCTAAGCAAATTAAGTCTCTGTGTGCATGTATTTTATCCTAG
CCAGGAGCTTACAGATGCCGACTGGAAACCNGAAGTACCTCAGCCGACAGTAAGTAGACG
CTAGGACGGACCCACAGTGGGTAAGTTCGCCGCTCGCTCGGTCNACA
>VvP24XY4-1134#DNA
AAAACTCGCAGCTGTCATTTCGTCTCTTGTGACGTCACGTCTCTGGTCATCCGCTNTAAA
CAAAGTGGNAGTTTGCTTATTTTGTTGATAAAATGAGTTCTACAGTTTACAAATGGTTAG
TGTCTCAGTGTGTAAACACNTCGATTAAAACACCAAACAAATTGTTTATTTACATTCNAN
ACAAGGAAAATATGCGGAAAAAGTGNCTAAAACTTGCACGACATGACCCAGCTTATNCGT
CTACAAAGTCTTCAGTATATTTTTGTAAAGACTACTTTGATGTAAGTTTTTAGTTTATAA
GCCGTGGGNCTCAATATTTTGTTCTGTCATAAACTTAAATNTCTATCGATAAATGAATTA
TCACTTTCGAAGTTGAGTATCGTGTGCTCCCACAAACACAACGTTATAACCTGTTGAAAT
AGTCGGATATCATCTATATGATCTGNTACATGATTTAAATGAATACAAGTACATAACTCG
TCTAGCAAATTAGTAATTCTTTTCAAAATATGTCCGTAATTTTCGTAACGTCGCTACTGT
TANGAGTGTGCTGTTCATCATTAACAATGTCTGCGATTTATTTATTATTTTCNAATAGCC
TACGGCTAATACAAATACAGTTACATTTTGATAGGTTTAGCTATACTTTATNATCACAAT
TAATATATCATCTCATCTGAATATTGGTATACTGTCGCGANGAATGCTTGCTGCTAGTTC
ATTGTCTACTTATGTGCACAGNAATTAAGCAATATTTTCAACTTAACTACTACCTTTGCT
AATATTTAGCTTATAATAACAATTCTTTNTAGGCTATGTAAGTTTCTGAAATCTATCCAC
TGAGTCTAAAGCCTAACATTCAAATACAACGCCGAGAAAGATTTCATTCTTATATAACTT
TTCTTAATTATATGNGTGCACTTTTCAGCACAAAACTGCACTTTNAATTTTTGAGTACGT
ATACTTTGAGGAAAATTTTGACGTTCTGAAATACTGCTGTGCAGAAATCACTGTTTTATG
CGAAAAACTTTCCCAGCATCNTCACATCAATTTTGGGNAAATTAGAGCTGTTTGCTTTGN
TAAATCCAGCTTCCATTGCAAATATTATTTGTTTTATGGATTAGTAAACAGAACTAAGTA
ATGGATTGACTTAAAACCTTAAATATACGACGCACAGATTGNCGACAGACGCTTAACACA
TGGAGCAAAACTGNTGCGTGCCGAGACGTGACGTCACGCGCTCCGATTGNTGTTTCGCGT
CACATGACTTTTCTGCATTTTTATTTTATTAAAAATAATATGTTTTTAACTNTTATCGAA
CAAATAAAGTTGATTTTCGGTATCCTTACAACTTCTCTATCATTTTCAATTAAAGTTTCA
TAGTTTCGT
>VvP24XY4-3858#Unknown
GCGAGAAGCTGGACCCGTAGCTCGCACAGGTGGACGGTGCGAACAAAGGTAACGGTAACT
GCCCGGCTGCGTTCCGGAATGCGACCTTGGGCCGGGTAGCCCTCAGTGAAGGAACGAAGC
GTGCCGCTAGGGTGACGCGGTGGGGATGGTACAGTGGATTGCGAGCTGTGTGGTGGGTGC
GTGGCCAGCCTGCAGAAAGAGATGTGCGGCGACTAACGCCGGCGCGGTCTGTGGTGGCTC
TTGTGTTCCATGTCGTTATCCGAGTGGACGTGGGTCTCCGACGGCCAGCAGAAAATGGAA
TCATCGCGTCGGACGACTGCGGGCAGCAGACTCGGCGCCTTCTGCTAAATGGTAACCCCG
CCGATATGGTGATCACCGCAAATCGTTATCGTATTGATCAACCCGGTGTCGCCCTAGAGA
AATCTCATTGCCCCGCTGAGCTTAATGAACGGACATATAGAAACCCTGAGAACTGATGTA
AAATGAACCCATTGTCGGATTTCAAGATGTTTGTTTAATTGTGTCATACTATTGTTAATA
ACATTTGATGAAGAATAATTTTGTAATAAACGTATATTAATGTCAAACGTAGGTACAACG
GTGTTGTCAATGTGCAAAGCAACATCCCGATTCCTCATATCAGCAATTTCAATCATTAAT
AATATTTTTATTGATAATTTATGCAAACAAAAAGTAATTTAATTCTTAACGAGAGG
>VvP24XY4-2124#Unknown
AATTAATTTTATCTATTTACAAGAGTTGCTCATATAATAGTATTAGATTGGACAGATTAA
ATATATAGACAGTAT
>VvP24XY4-696#DNA/PIF-Harbinger
AAAGGTACGCGCACACTACGGCGGGCCGCGTCGCATTGAGCGAAAATGCTGCAACGCACA
TCTGGACGCAGCGAGTCGCATTTCTTTTATTGTCGCCGCCTTCGGTTCTCGACGATTATT
CAGCCGCTCCTGCACTGCAAATGGACACATCAGACAAAGGGCTCTTTTCTTTTTAAGATG
TTCATTGAGAAGAAGAAAATTAAGCGGAAAAGGCAATGGATTTAATTTAAAATGGAATTT
TCCGCATTNNTTAGGCACATTGGATGGCAAGCATGTTACAACAGAAGTTCTACCGAATNG
CGGTTCTCTTTATTTTTGATGCAGAAAAATGAAATGTTTTTCNTGGTTTTACTAGCCCTT
GTAGTTGCTGAATACCGTTTTGTTATTGTGGTCGTCGGGGGATTGGGAAAAAAATTAAGA
TGGTAATACATTTAGCCACAGCAAGTTNGGTGAGGCACCGGCTGCAGGAAAACTGAATTT
GCACGNTGACAACTNAGATGAAATGCAGTATNTAATAGTAGNGGATGAAGCTTTTCCCCT
TTCGAGATGAGGCCTATTCCAGGAAATCAGATAAANNGAAATGAAGAGAAACAAACNTTC
AATTACAGGCTCGATAAAGTAGGAGGGTGATCGANAACGGCTTTGGTGTTATAGGTAGAA
GGTTTCGAATCTATGAAAGGAGAATGTCGATGTTANCTAATAAGATAAATAAAGTAATAC
TAGCCACGTGCTGCATTCATAACCTTTTGATTAACGATATCTGAACTGGGTTGCAGAAGA
TAAGAACGATACTGACAACAGAGAAATTTCAACATTTGNCTTACACAGGCTTCTANGCTA
CACCAGAAGCCATTAAGATTTGGAATAATTTCACAAAATATTTTTTANCAAAAACTGGCT
CGGTTAATTGGTAACACGAAGCTTTACAAGCGGGATNCAAAGAAAGTGATGGAAAATTAT
ANTACACACGTAAAATAAACAAAAAATAAAATACGAAACATGACATTATACCTGGTTGTT
TTAACNAGTTTCCTATTTCCTCCCATATATTTTTTTCTTTAATTTTTTATATTTTGCGTN
TTGTAAATCATAAAACTCTTTGAAAGTCATTACTAATGAGATGCGGTGCTCTTTATCCAT
TACGTTTGNATANNTTAAGTTAAAACATACAAGCAAAGAACAAGTGAGCATGAGCGAGAA
AATTTTATAATTTTTTCATCTTTATTAAAGTTCATAAAGTAATTAAATTTTCAGANTGTA
ATTACTTATATTTTTTTCAAAAATCATCCACCATCTTGCGTGCAAATTTGCAGCAAATTT
TATTGAAGTAATGCAGTTAATTCATAGAAATTGGAACATACAAGTTACAAAAATCAGTCA
GTGCTGCTGGAGCTCCTATCGCAAACCNGGTCGCGACCGAGCGCATCGGGGCGCACGGGG
GAAAAATACGCCCAGGGAAGCGATCCGACAATGCGGCGCGACGCGGCCCGCCTCGNCCCG
ACTCGACCCGCCTGTGGTGTGCGTTACCCCATTAGAATCGGTGTAAGCGATTGCTGACGC
ATTTCTGCGATGCGACGCGACGCGGCGCGGCCCGCCGTAGTGTGCGCNTACCT
>VvP24XY4-888#LINE/Penelope
AGGNAAAATATCCCANAAGATTGCNAACGTGCTTCGAAATCANACAACGTTAAAATNAGC
TTTAANACAGATAACAAGCTNCAACACAAACTNATTCACAATACTCAAACATCTAATTCA
CACCGCAATAAATCTGGCATTTACAAAATAACATGCCAACATGCTCGCAAACCTATGTAG
GTCAAACAGGCAGAAACTTTCCGTACGTTTCAAAGAACACTTAGATGCCATCAGACTANG
CAACATAGATAAGTCCACTTTTGCTGCCCATATTATTAAAGAAAAACATTCCCCACCCTC
TATAGAAGAAAACCTACAGATAATACATATTGCTGACAAAGGGAAGAAAATGGATCTCCT
TGAAGAACTAGAAATCTACATCCACGNCAAGAAAATGCCAGACCACNTATTAAATGAACA
GAAAGAGCTTTCTAATAAAGCNTTCCTGTACAATTTCTTAGANCTATTCGCTAAACCCAA
CACAGATTAAATAATACATGTCNCCCGTATGCCCATATACATATTACTATATGCATACTA
NACTCAANAACTATTTATAATGTTTTATTGTCATCCATTANTNCGGTTTTCACCGATATA
GTTATAATAATTAAGTTCAATTTTGTTATCATATCTAATTTTTTATCAATTACACATTAC
TGTCTGTATAAACCTCTTTGTATAAACCTCTTTGTAAATACTTCTTTGTATATNAACGTC
TCTGTCATGTTTGTTTGTAAATACAGTAGCAAGTGTNCAGCGTGTCTATTCCGCATATAT
TTGTGCAATATAATGGTGATAGTGCATNGTGTTACACAAAAATGTGCCTCCTCAACTGTG
TTCCATACAAGTCTTTGTTCTCGGATATAAGCAGACACCTAATGTAAGTTATATACCAAG
TTTTACTATCATCACTCCAGATTTAAATTCTTTCGTCAATCATCATATTTTTGTTATTCT
AGGACACAAAAACACGCCTGCAATTCGCATCTGTATTGTTAAAACCATCTGATGATGAGC
AATGTATGCTCGAAACCGGTAATGGTAAAATAAAATAAAGCANCACCATAAACTGTGACT
GGTCGCTGTNTTCNTTATCAACCAAATTTCAATT
>VvP24XY4-1497#RC/Helitron
TTATGTAACCGGAAGAAAGTCTGTACATTTAAGATATTTTTAAAAAAATGAGTTCGCGGC
ACTNTTCATAAGCTACAGAGAAGGAATCAACTGTTTTTAAAATATGTGTCTGTCTGTCTG
TTTGGATGAACGGGATTCACGCAAAAACTACTGGTCGGATTTTGATGGGGTTTCGAATAA
TGTACAGCCCNTGGTCCCGGGGATAAAATAGGATATGTTTCGTTTTGATGTGAAGTCGGA
AAGCTGAGAAATTTAAGATAAAAGCGTCCACAAATTAGTATCCATTNAGTTAATTCTCGC
AGTCGAAATGTTTATCGTGATTTCAGCGTCGNAGAGCATCGTATTATTCGAGGAATTAAG
TTTCTCTTTNTCAATCTGGCGATGTGTTAACTNCGACGTAATCAGGTTTAAGAGAGAGTC
CGTACATTAACAGTCCACGCGAACGAAGTTGCGGCCAAACAGCTAGTTATTTTTTTTTTT
TTTTTTTTTTTTTTTT
>VvP24XY4-193#DNA/hAT-Charlie
GCGGTTCCCAACCTATGGGTCGCGACCCACTGGTGGGTCGCGGCGTGTGTTTTGGTGGGT
CGCGGAAAAATCGAGGTTTTTGCCACAAAAATATATNTTAATGTTTTTGAAAAACAAAAT
ACAGAANTAAACTATGTGTAGAAAGTGACTTAAGGTTAAAATTAACCAGTGTTAGCACTG
ATATCGATGCCCTCATCAGCAAACACCAGTGCCAGAAATCTCACTTATTGTAAAGTTGTG
TTTTTATAATAATTAAACGTATTTTTCATTATCTTTGTAAAAAAGCGGGAGGCGTCTGCA
CAAAGCATCGCCTCATCGAGTTGACGGCTGAAATTCCAGGATTAGTTAAAACTCGATTTG
CAAATTAAAATGNCACTGATGTGCCAAGTCATATCTTGGTGGGAAACACCTACAAAACCC
ATTTTAGTGGTTGACTGGTAAGTTTACCATTGTGTTTTCCTGCTCCCAGTCTTCCATATT
TTCATACATTTGGGTGCAGTAAAACACAATGATAAAGCTACCAATCAACCACTAAAATCG
GGTCTGCAGGTGGTTTCCACCAAAAAGCGACTTGGCAGACCAGTTGCATTTTAATATGCT
GATCGAGTTACTTCTAATCGTGGAATTTCAGCAGTCAACTTGATGAGGTGATGGTCTGTG
CAGCCGCCTCCCGGTCTATAATATGTTTGTTGTTTTATGTATTATCAATCCTTGTTTTTG
TTGATAGTATATCCTTTGTACTAAAATTTGCCTTTTCGTAGGATAGGATAGTCGATAGCG
TATCGAGGTCATACAACAGTTCCCATTCTGATATTAGATAGACTCTCATATTAGGTGGGT
CGCGAAANTTTTTTTTACTTAAAAGTGGGTCGTGTACCAATAAAGGTTGGGAACCGCTG
>VvP24XY4-1113#LINE/CR1
AAACTAGTTCTAAAGAGAGTGGTGGTGGTGTACTTGTGGCAGTGAACAACAGAATGCCTT
CTAGATGTATTGGAACAATGTCCCCACTATCAGTGGAGTCTATATTTTTATCAATTGATC
TGCTGCATGATACACACATTTTGCTGAGCNGTGTATATATCCCGCCCAGTAAGCCTCTNG
ACGTATATGCCAACTACTGCCAGGTGGTGGAAGAAGTGATAGCCGACCAACAGGTAGAAC
CATCACATGTNATTCTGGTTGGTGATTTTAACATCCCACGTGTTGACTGGATAAAAAAAG
AACCACATTTCCCCTCTGCCTCTCCTCNAATGCTTTGTGAGCTAGCTTGTTTATTGGATG
TTGAACAGTGTAACCATGTCCTGAACTCTAGGGGTGTGTTATTGGACTTAGTATTTGCCT
CTTCCAATGTCACTGTCAAGGAAGACACCTNCCCTTTGCTGCCTATTGATATCCAGCATC
CAGCATTGAATATTATTCACCCTGTAGAATCTACCTTGCCNGACCACCAGTGCACTTTTG
TTCCTGATTTTGCAAGGTGTAATCTNGGAGAAGTTTTTGATGAACTTCTTTCTGTGGACC
TATCCGNTTTTGAATCCCTTGACTTATCCACCGATACTGACANTCTGTTCATAAAATTCA
CTGANATATTGAAGTCAATTGTGCTCAAGTATACACCACTGAAAAAAACTGGAATGNCAA
AATTCCCATGTTGGTTCTGTACAGAGCTTATACAATTGGTCATAGAAAAGAAAAGACTCC
ACAAAGCTTATAAGCAGACCTTTGATTATGAGTACNATGTCCTGTTCTCAAAATTGAGAG
ACCAATCCCGTCTCTTATCCAAAAAATGCTTCAACGATTATGCTGAACATGTGCAATGTA
CTATNCCTGGCAATCCCAAATTATTCTGGAATTTCATCCGTAANACTAGCAAGGCTGAAG
GAGCACCAAGCACGTTAACATTTAATAATCACTTCACTTCCCACCCACAGCAAATGTGTG
ATCTGTTCGCACAATACTTCTCTTCAGTATTTACACCTCCATCTTCGCCTACTTCCAATA
TCCATTTCAGTACTAGTAATAGTCTGAGTACACTTGCAGTCACTGATGAAGATGTTTATA
AAGCATTGGGCGAGCTAGACTGTTCGAAGAGTTGTGGCCCTGACCAAATACCACCTAACG
TTTTGAAATACTGTAGAGTCTTGCTTTGCCATCCTTTAAAATACTTGTTTAACAGGTCTC
TAAAGTCAGGAATTTTTCCAGATGTATTTAAGCTTGGTCATGTTGTTCCTGTGCATAAAT
GCGGATCGAAGGAAGATGTTAAGAATTATAGACCTATTGTTATACAATCGGTGTTAGCAA
AAATCTTCGAGAAGTTGGTGCTAAACAAAATCTATCCCATGTTTCGTAACATAATTACTC
CAAAGCAACATGGTTTCTCTCCNGGAAAATCAACAGCAACTAACCTTGTGATTCTTCAAA
ATGAAATAATTAGAGCATTTAGTGAGCGAAAACAACTCGATGTCATATATCTTGACTTTT
CAAAGGCATTTGATAAAGTTAGCCATCCCCACCTTCTTACTAAGTTGAAGGAATATGGCA
TAGTTGGTAAATTATTGGAGTGGTTTTGTAGCTACCTCAGCAACAGAAGGTTGATTGTAA
AGGCTTTTGGCTCATTGTCATCTGCTTTCGCAGCAACTTCTGGAGTACCTCAGGGTTCAC
ACCTAGGACCATTGCTGTTCAATATTTTCATAAATGATTTAGTTAGTATTTTTGCCAGTT
GCCTTTTCTTTGCAGATCGTTAAGATTTTCAAGAAAATCGTNACTCGAGATGACTGCTTA
GATCTTCAGAATTGCTTAAAAGCTATTGTGAAATGGTGTCAACAAAACAGTATGAAACTT
AATGTTAATAAATGTTCCTGCATTACTTTTCACCGCACTAAATCGGCATTACATTTTGAA
TATGAAATGGAAAATCAGCTACTGAATCGCTGCACAACTGTAAGAGACCTAGGAGTTCTT
CTGACGTACAATCTCAGTCCAGAAGAACATGTCCACAACATATGTGCCAAGGCCTCCAAG
TGCCTGGGCTTATTGGCACGCACTTCCAGATTTATTAATAATATCCAGACACTCAGGCTC
TTGTACTGTGCCCATGTCAGACCCATACTTGAGTATTGCAGCGTTGTATGGTCGCCTCAT
CGGATCACACTAATTCANCACATTCAGAATATTCAAAATAAGTTCNTAAGGCTTATAGGT
TGTCGCATGGGCTTTCATTACAAAGACGTTCCGCTGGTTGCTGTTGGAACCTACCTTGGC
CTCCATCCTTTGGAGTCGAGACGGAATGTTCATGGTGTCCTNTTTCTGCATAAANTAATC
TCAGGTGTTATAGACTGCCCTGAAATTCTCAGACATGTGTATTTTCGTTGTCCGTCTGGT
ACACGGTTGAGAGAACTATTTGGTCGTAGACATCTGCGCACAAACTATGAGGCTAGCAGC
GCCNTAGAACGGATNCAGAGACTAGGTAACAGAATACCTCCTGAACTTGATTTTTTCATT
GACAGCGTTGCTGTTTTCAAGCGAGTACTCATACGTGAGTGGAGTCAGCAATGATGGGCT
TAGTCACGGTCTATTATTCCCTGTAACAATTTTTATTTTTTTTCTGTAGTTGTATGTTGA
GTCNTATTATTAGTTTTNGAATAATTAATAATTATCTCCTGTGTAATTGTTTTTCTAGTT
TTAATAATATAAAACTATACTTGNTATTTTTTGTCATCTTCTTGTTTTCACTGTAATTAN
TTGTTCATAAATAGTGGTAATTGTGTTTAATANGTAGCTATCATAAGATATATTAATGTA
AAATGGTTTTTCCGTTG
>VvP24XY4-1585#DNA/TcMar-Tc1
GTAAACCCTTCACATCTGCGCCTGCCATCCGACGAGTAATGGACTCCCCGCAACATTCTG
TGTCATCCCGCACGATTGGTCGGAGACTAGCAGCAGCCGGACTAGGAATTACNGTCCCAT
GCGTAGGCTGCCGTTAACANCACGACACAAACGGCTGCGTTTGGAGTGGTACCGTGACCG
GGAAGCATGGACTGCTGATGAATGGCGTCGCATTGTGTTCAGCGATGAATCGCGGTTCTG
CACTACCTCGGATGACCATCGTCGGCGAGTATGGTGGCGACCTGGGGAGAGGTCCCATTC
TTCCAATGTTTTGGAGAGGCACAGCGGTGTTACTCCTGGCGTCATGGTGTGGGGAGCCAT
CGGGTATGACNTCAGGTCGCGGCTGGTAGTGACTGAGGGAACTCTGACGGCACAACGGTA
CGTCACGGACATCCTGCGTCCTCATGTGTTACCTCTCACGCGACANTATCGTGGTGCCAT
TTTTCAACAGGACAATGCTCGTCCACACACGGCACGTGTCTCTATGAACTGTCTGCGTGA
TGTTGAGGTACTCCCGTGGCCAGCAAGATCCCNAGATCTGTCCCCGATAGAACACGTGTG
GGACCAGCTCGGACGTCAACTCCGTCCCAGTGCCAGTATCCAGGATATCAAGGACCAGTT
ACAACAGTTTGGCCAGCTTGCCTCAGGAGAGGACACAACGGNTTTATGACACCCTTCCCA
ANCGAATCAGTGCATGCGTCCAGGCCAGAGAGGGTGCAACGTCATATAGTGGGCTCATAC
TGCCAAGTTCTTCGTAAATTTGACTCGATTTCGTAATCACTGAAATAATATCACATACCC
TCTCAACCCGTGAAGTTTCATTTCGTTTCCTCCTCCCCTTCTGGGTGCTTAA
>VvP24XY4-1143#DNA/hAT-Tip100
CAGGGCCGTAGCTAAGGGGGGGCATTGTGGGGCAATGCCCTACCTTAAAATTCCAATGCC
CTACCTTAAAAGATACCATCAACTAAGATAATACGCTANTTACCTAAACCGTTTGTTCAT
AGTATGAAATGATGGGAAAAAATTAATTTACTACTAACATAGTGACGTGTAAACAATTCC
GAATTAAACTACAGTTCGTCACTATCATATATACCAATTCTTTATTCTGCCCACAGATGG
CATTTGAAGTATATATTGTCTATGATGTTCGTTAGTGTANTGTAGGTACAATGTTTCAGG
CAGTTAGTGACAATTNTTTATTTATTGCTGTGAACTGAAGACCGATTGATTTTGCGATGG
GTATACGGGCTTTCTTTAGCAAAAAACAAAGAGTTGAAGAGGAAATTGACCANGAAGGAC
CTCGTTCCTCAAAACAGATGGAAGCACAAAATACAATTACCACTCCTAGTCCTATGGAAA
CAGGTTTGGTGAAACATGTTGGTAATGTTAGCTGTAGTATTCCTTCTGATATTGCACAAA
TCGGAGAACCGATAAAGCAAGTTATTTTAGATGTACATCTAAAAGAAAATAACAGGACCT
TTGTAGTGGACTGGTTCAAGTGATATAAATGGTTGCAGNATTCAGTCGAGAAAGATGCTG
CTTTTTGCTACTCTTGCCAGCAATTNTTACCTCATGGAAGCAAACAGACTTTGTACACTT
CCGCAGGATTCAGAAACTGGAAAAATGTCACTGATTAAAAATCCATATCTCATACACAAG
CCATGGCGATGTGGCAGGACAAATTACATANAATATCTACAACTAGCAGTGATGAAACGT
TAATATGTCGAAACGCATTAAAAAAATAGGTCTTATATGAAGTCTATTATTGAAGTAATA
GAATTTCTAGTTGTCAATGAATTGGCTTTGCGTGGAAATTATATTTTGGAGGAAGAAAAG
AACAAGTATTATTTCANAATTTGTTTGAATACACATGCATGAAACATCCGAATTTGAAGG
AGGCTNTCAGTCATATAANACAAAACGCAACATATCGTTCACCCGAAATTCAAAATCAAA
TAATTCAAGCAATGGTTCAAGCAGTGCGAAGTTCCATTGTTAAAGATATTGAGGAATCTG
ACGTGAACTGGTTTACTCTAATGGAAGATGGGACGAGAGATAAAAATAACCGCGAAAATA
TTGCAATAGCAATACGTTACATTACGGATAGATTCGTCAATGANTCGTTGCTGGCAGTTA
CAACTATTGAAAACCTTGATGCAGCCACTTTCACCGAATTAACGTTAAATACGCTTACGG
AAAATAACNTTGACCTCTCCGGTATGCTATGATGNCGCAAGTGTAATGTNTGGGAAAGTT
TCAGGAGTTGCGACCAGAACAGAAAATAAATTTGGCCAAAAAATTCCTCACGTCCACTGC
TACAACCATCTCTTGCATTTTATAGACATCAGGACAATCTCGGAAAAGACTTTCATTCGT
CTTTTTTTTATCAATGCATCATGTTACATGAATTCTTTCACCATGGCAAAACAGCTGCCT
CGTATGGTGGAAAAAGGATTGGCTGGCTCCTCGAACAGCATTGGTCAGGACACTTGGCGG
TTACAAAAGTTGTAAACAATAATTATTCATCGATTTTGACGACATAAGATGAAATTAAAA
ANGACAGATTTAATGGTGATGATATCGCTAAGAGTGTCGGCATTAAAAGTCATACTCAAC
TTGGAATTCCGAATGGCCATGGTTGTGGNCAAAAAAATCTTATCCATGCTTCAGCCTGCA
GACACAGCTTTACGAGCCCAAAGCGCAGGATTGAAAGACGCCACAACAATCGTAAAGTGC
GTCCAAAATGAAAAAAACGACTAAGATCAGATNAAATGTATCATAAATTTTGGAAGAAGC
TAACTCTATGACGAGTCGCAATTCTGAAAATAGGACCCAGATCCAGAAGAGGCTCNAGAG
CAAAATCAAATCGGATGGATNATTACTTGATGATGGCACTTCCGACAAAATATAGAAGAC
CAGGACGCTCAGCCATTTAAATTTGATTATTTTGAAACGTTGGACATACTAATTGCTGAG
TTACNAAGAA
>VvP24XY4-155#DNA/TcMar-Mariner
TACGAGGGCGAATCAAAAAGTAAGTTACACTTCCAAGTTATGGCCATTTATGAAACCACC
TACACATAGGCAACACGGCTATGACAACATACAATGTAAGTTCACTTTTCCACATAGTCC
CCAAGAGACTGTAAACATTTCTCGGGACGGTCAACNAACTTTTCGATTCNGGATGCGTAG
GAATCACCTCCAGCGCTATGTAACCACCTGGAGACAGTTGCTTTCACCTCCTCATCGTTT
CGGAATCGTTGAACCGGTTGCGTAAGGCAATTAAAGAAAAGCGGCNGGGAAAATTGAGCG
NCGGTGTGATTTTGTTGCACGATAACGCAACACGTCACACGGCCCGCCAAACGTCCGAAC
TGCTGCAGCGATTCAAGTGGGAGGTATGGCAACNTCCTCCATACAGTCCAGACTTAGCGC
CATGCGATTATCGTGTGTTCGGTAAGCTGAAAAGGATCTCGGCGGACGACGATTCCGAAA
CGATGAGGAGGTGAAAGCAGCTGTCTCCAGGTGGTTACATAGCGCTGGAGGTGATTTCTA
CGCATCCGGAATCGAAAAGTTGGTTGACCGTTCCGAGAAATGTTTACAGTCTCTTGGGGA
CTATGTGGAAAAGTGAACTTACATTGTATGTTGTCATAGCCGTGTTGCCTATGTGTAGGT
GGTTTCATAAATGGCCATAACTCGGAAGTGTAACNTACTTTTTGATTCGCCCTCGT
>VvP24XY4-440#RC/Helitron
GAGGCGGCCCTAGCAAGTTTTTCAGGTGGTGCGAGATCTCATCGTGGCGCCCCAAATGAG
CAATCGCTTATTCGTGATTAAGGTGTCCATATAGATAGACTGAAGATAACATACAGTTTT
TACATCCTACTAATATATAAATGTAAAAGTTTGTTTGCTTAGATGTTTTTACTGTTTCAC
GTCGAAACNACTGAACTGCTTAGGATAAATTTGGAATAATGTATTGTCCATCTACTTTTA
TCCCAAATAGCAGTTCCCGTGGGATTCGGATACGAATATGTATATGAATGCTTTATGAAT
TCCACTCGAGCAAAGCCGCGAGCAAAAGATTTTATATATGATAACTCAAACCTCGGAAAG
ATTAGTATAGGATAGCAGCGGTATGAATGAGAAACAACGGTAAAAAGAAATACTGTATGT
TCGAAAAGTTTATTTAAGCTACTGTGGCGAACACAATGCTCACTTCACTTACACGTCAAA
TTCACAGTTTTTAATATTTTTTAAAAATATATAAAAATAGAAAATATATGAAANTAAAAA
TTCCCACTTTTAATACCGAAAAATAAACTTTACCAAAATTTNGCCAGAACCCTCGCAGAC
TAGTGCTTANATAGGTTAAATGCGTGTATTTTTTCCCCAGGTAAAACCATTTTCAACAAG
TATTTTCATTGTTTTTGCCCCACTCTGAAGCTAATCCTGGCTACGCCCTTGGAAANTTGT
GCAAATAGAGTGACCAACGCATTCTCNATTGTATCGATCATATGCTAAAACACGTTCATT
GTAAACAATTCTTCTGGATCTGTTGCTATCTCATTTACGGCTCATACTCAAAAAATCTTT
ACTTTCTTCGGCATCTGACTGGGTTAATAATAGGAAATGTTCCAGTCTGAGAATCAATTT
CTCTAGCTGTCTGTTATCAGAGCCGGTACTCTTTCTCAAATTCCGANCTGTTTTTCAGCA
A
>VvP24XY4-356#LINE/CR1
CCGGTTTAAATCAATTTGTTCCTAAGAAGTTTATTAAGGTTAGTAAGAACTTCCCGTGGT
TCAATAGGGAAGTGAAACGTTTGCTCAGGAGGCAAAGGCGTTTACATGCCACGGTAAAGA
AATCGGAGGACTCGTCTAATCGCGCTAAATTAGTCCAGTTGCGAGCGGAAGTGCGTAAGG
CAATGCGTGATGCNTTTAAAGAATTCCAAGTCAGGAATTTATCCGAAGATCTGATTACTA
ATCCAAAAAAGTTCTGGTCGTATGTCAAAGTAATAAGAGGCTCTCGTAAGGTTATGCCGT
CGTTGATTAANGAAAACGGGGAATTATCGGAAACTAGCGTAGAGAAAGCAGAAATTTTGA
ATGATATNTTTAAAAAGGCTTTCACGACAGAAAACGCAGAGGAGATTCCGATATTTAACA
ATCGTACCGACAAAATTATGAATGATCTCGTTCTCGACGTCGAGGGAATAACTAAACTGC
TTACGAATGTAAAAACCAATAAGGCTCCCGGACCAGACGGTATTCNTACNAGATTCTACT
CTAGGTACGCAAAGGAAATTGCGCCGTATTTGATGAAATTATATACCGCCTCCTTGGATC
AAGGAAAAATACCAACCGAATGGAAGAAACCGCCATCGTAACTCCAGTGTTTAAAAACGG
GAATGTTAACGACCAAAATTATAAGCCGATCTCGTTAACTTCAATATTTTGCAGGATTNT
AGAACACATCGTCTATTCAAATGTCACGCGGTTCTTGGATAAAGGTGAACTTTTAAATCC
AAATCAACACGGATTCAGAAAAGGTCGATGATTCGAAATACAACTTGCTCTNTTAATTCA
CGGCTTGNGCCGNATTATAGATGAGCAATCCCAGGTTGATTTGGTTCTATTAGACTTTAA
GAAAGCTTTCCACACTGTGCCTCACACTAGGTTACTTANGAAACTTCGCGGTTACGGCAT
ATCNAGACNAATATGCGACTNGGTTGCAGACTTCCTGAAGGGCAGAACACAGTGTGTAGT
TCTCGACGGTGAGCGTTCATCACTTACCGAAGTGGGGTCCGGGGTTCCCCAGGGAAGCGT
GATAGGGCCTCTGTTGTTTCTCATATACATTAATGATTTGTGCGACGTAATAAGGGGGAT
GAAAAGATTATTTGCCGATGATGCTATAATTTATCGCGTAATCANAACCCAGGACGACTG
CGCTTTGTTACAAGACGATATTATGAAAATAATCGCGTGGTGTAAAGATTGGCAGTTGGA
GTTAAACGCTAAAAAGTGCCAAGTCATGCGTGTAAGTAAAAAGGTGACACCATTTAACTC
TGAATATACGATTAACGGCACTGTCCTTAGAACGGTAGATTCCGCTAAATACCTAGGGGT
AACAATTCGTAATAATTTGTCGTGGAATGAGCATATCGAGAATGTAATTGGGAAAGCAAA
TCGTATGCTCCGATTTCTAGGTCGTAATTTAAAACAGTGCACNCCGGAAGTTAAATCGAT
TGCATACAAATCACTAGTGCGACCTCGCTTAGAATATTGTTGTTCTGTATGGGGTCCCCA
TCAAAAGGGATTAATGGAGGCATTAGAGATGGTCCAAAGAAGAGCCGCCCGATTCGTGAC
AGGTATATATAGTTGGAGGGAAAGCGTAAGTGCGATGTTGAAGGAGTTAGGTTGGGAAGA
CCTGGAACACCGAAGGCGTTGCTCTCGACGGAAGCTAATTGAAAAATTCANGACNGACGT
ATTTCGGAATGACAGCAAACAAATATTGCTACCAGCAACATTCGTATCTCGGAATGACCG
TGAAAATAAGATAAGAAATCAGGGCCAGAACCGATTCATTTCTGTNCTCATTTTTTCCAC
GAGCGATTAGGGAATGGAATAGAAAGGATTTACCGGGCGAGTAAACTTAAAATCCGACAG
GAGTAGCTTTCGATAAAGCACTCCGGCCATCCTGATCTGGGTTTTCCACGGTTTTCCCAN
ATCACTCCACGCGAATGCNGGGATGGTTCCTCACAATAGCCCATGGGCGCCTCCTGCCAT
ATCCCGTATATCCCTTCCAAACCATTACCCTTTCGGATAGGTGCAATGCACCCTCCGCCA
CACANTTTTAGTGAATCGCGGAGTA
>VvP24XY4-128#DNA/hAT-Charlie
GTTTCCCAACGTGGGGCCCACGCCCCACAGGGGGGCAATTTGGTTTTTTTTAGGGGGGCA
ATTTAGAAATTGACTTGATACGACTTTACCGCTTTCTCTTCGGGTTATTTAAACGCAATG
CCAGATATAGNTACAAAATATAGCAAAAAAGCAAATTCTTAAAAGGATCACACTAAATTG
CCGTAATAAATGTTTATTATAAATCTTTCGAATTTGAATTTTAGTATTTCATTATATGTT
TTTTAATTTTACTTACTGTGTTTTATGATAATATTAAAGTGTTTTCTTTCAAAAACCATC
CTATATCAGTTTCTTTAATAACAAATAATTTTTTTATTAAAAATTATGTATGGGGGGCAA
AAAAATGTTGAAAGTGGGACATGACCCAAAAAAGGTTGGGAAACACT
>VvP24XY4-1890#DNA/TcMar-Tc1
AACTAATCGGACACCCCTATGTAATGCGGAATTGAATGCTAGATGTCACGACAGCGNACC
CGCCAGTATAAAAGAGGCGGGGAGTATTGCGTTGTCAGTAGAGAAGCAGTAACAGCAGAA
TGAGANCTCGGTGACTTCGAACGTGGACTAGTCATTGGATGTCACCTGAGTAACAAATCC
ATCAGGGACATTTCAACCCTTCTAAAGCTGCCCAAGTCGACCGTTGGTGACGTGATTGTG
AAATGGAAACGCGAAGGAACAACCACAACTAAACCAAGACCAGGCAGACCTCATTTAATA
ACGGACAGGNACCGTCGAGCATTGCGGAGGACGNTTGTNAAAAATCGCAAGAAATCAGTG
GAAGGAATAATTCCTGAGTTCCAAAGTGCTACCAGCAGTCCAGCCAGCACAATGACTGTC
TCGGGAGTTAAAATAACGGGGTACAAAGGTCGAGCTGCTGCTCATAAGCCAAACATTTCN
GTAGTCAGTGCTANGCGACGCTTGAGGTGGTGTAAAGAGCGACGCCAATGGACAGTGGGT
GACTGGAAACGAGTGATTCGGAGTGATGAATCACGCTATACCCTGTGGCAATCCGATGGA
AGGGTTTGGGTTTGGCGAATGCCTGGAGAACGTTACCTGCCATCATGTGTAGTGCCAACA
GTGAAGTACGGAGGAGGTGGTGTTGTGGTANGGGGGTGTTTTTCGTGGTTAGGGTGTGGT
CCCCTTATCGCGCTTAAGAAAACTCTAAATGCGGAAGGATATGAACACATTTTAAACCAT
TGTGTACTGCGTACGGTAGAGGACCAGTTCGGAGACGATGATTGTATCAGCATGACAATG
CACCCTGTCATAAAGCTGCGTCTGTGAGGCAATTTTTGTGGACAATAACATTCCTGAAAT
GGACTGGCCTGCCTAAACTCCTACCTGAACCNAATGGAACACCTTTGGGATGAGTTAGAA
CGTCGACTTCGCTCCAGACCCCAGCGTCCGACATCACTACCTTCTCTGGTTTCAGCNTTG
GGAAGAATGGGCTGCCATTCCTCCGCAGACATTCAGACGCCTCACTGAAAGTCTCCCCAG
CAGAGTTAAAGCCGTCATAAAGGCAAAGGGTGGACCCACCCAATATTAATGTCCAATAAT
AGGGAACGTGACATGGGTAAAGTCTAAGNGCAGTTTCAGATAGGCGTCCGGATACTTTTG
ATCAGATAGGG
>VvP24XY4-1148#LINE/RTE-BovB
TGGAACAGATACAACAAAAAGTCAATATCNCGAAATGCCAAGTTAAGACACTATAACACT
GTAACCAAACCGGAGGCATTATACGCATCGGAAACTTTGATTATTGGGGGTAGATATTNA
AAAGCAAGAAAGGAATATTTTAAGAAAATCTTTGNCCCAGTTTGTACCGGAGGAATTTGG
ATGAAAAGGAAATCGCACGAACTATATCAGCATTCGGAAAAAANTTCAGACACATTCAGG
AAAAGACGAATTAAATTCTACGGCCACATTATCAGAATGAGTGACAACAGACTAACCAAA
AGAATTCTAAACCTAGCCATTTCAATGAAAATGAAAAACAACTGGCTAATTGAAATCNAA
AAGGATNTCCAGGAAATTGGAATAACAGACGATATCATACAGGACAGACGCCGATTTAGT
AGCATGGTCAATAACCACCAATTTGCCAACAGCCAGTATATTAGAAGAAGGAACACCTGG
ACGGAAGAACGTAGGAAAGAGCNCAGCGAGAGGATGAAGAGATTTTGGGAANAGAGGAAA
AACACGTCTGCTAGATAAGTTCACTCGCGCTCCTGAGTTGGGCANAACGATGGAAG
>VvP24XY4-169#DNA/TcMar-Mariner
ACGAGGGTGAGTCAAATGAAAACCTTAAATTTGTAATAAAAAATTCGAAATTTCGCGCCG
TTATCCTGTAAGTTGGTAAGCGTGCTACAAGCAGCGTGCAGAATGGCCTGTAGGTGGCAG
CATAGTGCAGATGCACAAATACCGTCGCAGTATCAGTATAAAGATGGCTGCCCCACTTGA
GACTTGCACCAGGGAAGAACAGCGTTCTGTTATTCGGTTTTTGAGTAGTGAAGGTGTGAA
ACCTATTGAAATTCATCGAAGAATGAAGGTTCAGTACGGTGATGCATGTTTGTCACAGCA
GCAAGTCTACGAATGGAGTAGGAAGTTCGCAAATGGTGTGACTTCAGTGGAAGATGCTCC
TCGTCCAGGTCAGGCACAACGAGTTGTGACTCCACAGAACATTGCAGCAGTTGAAGCCAT
AGTGATGGAAAACCGCCGAGTGACACTGAATGACATTGCAGCATGTTTAAAGATTAGTCA
TGGTTCAGCACACCACATTGTGCATGATGTGCTCCAGTTTCACAAAGTGTCTGCAAGATG
GGTGCCACGGCAGCTGACTCCTGAAATGAGAGAACGACGTGTTGATGCTTGTGAAG
>VvP24XY4-1420#Unknown
AACAACCCGTCTCAACAAAGTTCTTGTGCCAAGAGTAAATTGTAGGCCTGCTTGGAGGTT
CTTTAGCGTATTCGGCGCGAAATTTACGCCGAACAGTTGTTGCAGAGTTCGTTTCATGAA
ACCAAAACACACAGCGAGCACGCTCCGCACCAGTGAAAGTAGCCATTTTAACTGTGCACT
ACGCTGGCGCTCCTGGTGGCGGAATGGTGTACTGATGCACTACGTGCATCAAACTTGAGG
TTGTTTGCTACAAAATGACACATCTACCGATTCTGTAAGTTATCTCAACAAATTTCTATA
TCATTCCAAAGTTGTAAAGTCCTTTTTGACTT
>VvP24XY4-135#Unknown
TACCATGCTCATATTAATCCGAACGACCTGAATCGCACATCGCTAAATTTCCTCCTGGGA
ATTATTCAACCCATTATACACAACTGCGAAGACAGTCCTATACCCGGTAGGTGGTACACT
CACGTNACTGTGAAAATTGTCACGTACTCGACCCACAAAAAACGGAATACATTTCAGTTT
ATTCGTTTCATAAACTTGATTAGTGATTACAGTAAGGCAACAAATGTATTACACGGACAT
TAAATTAGTTGATTCGTACTTTTTTAATTCATTTGAGAGTTATTTAGTGTCAATAACTAG
TAAAAAAAGTCACCGCTTTCAAACAAAATGTTAGTTTTGAACAAAAGGTAGGACACGAAA
CAATTTATGTATTACATTCGTCTTCAAAAACATAAAATAACAAGAAATTTAATACAAAAA
ATNATGTTTGCACTGGATTTAAATTTGTGGAAACGTTACAGAGCCATTGGATGCAGCTGT
CTGCTACATGGCACATAATACATTTACAAAATTAATTACTTTAGTATTAATTTAACGAAT
CTACTTGCCCTAACGTTCTGTTATCCGGTTCTACTCATAAGTCTGTTTTTGAACCTACAG
AACGTACAAAAGAAACCACGAACTTAAAGAATTATTAAATAAATATTGCCGGTAGCATGA
GATGGAATCAGTGAGATATGCGTTCGTAAAAAAAAAAAAGTTTGTGGATGTATTTTAGCG
AAAGAAAACTGATTTTCTCTCACTACAACCAAGAAAAGATCCTTAAAACATTGAANATTC
CTACCTTTTTTTTTAAAAAAAAAGTTATAAATAAAGTTAGATTCCAGCTTTTTCAGTATT
TGATTGAAAATCAACTTCATNAGTGAATATGGCAAAATNTTACACATTACACTTCCGTAT
TCGACTGCCGATGTAAAGGTGGAAGGTATATCAAAAAATGATGGACTGGAAGCTTCCGTA
ATTAACAATATTGTGCGGCTATTGATGGTCACGAGTGGAGTTAATGATGTATATCATGTA
TTATACTCTATTTGTGGCATCAACTTATTCTTGTAGGCCAACCTCTTAGTCCGATCTAAT
GCTAATATTACTCCTACTCCTCCCGCAGGTAGACGGTAAAAAATTCTCACTGAAGTAAAA
AAATAAAACTATAATCCGGAGCAAAAGATAAAAAAAATTAAAACAACTAAACATCAATAG
CGGATGGGTGAAATTTNACGAGTTGATTCTAACGCCTAGTTTAATGATGTACAGCCGACA
TATTTCTTTTACGCGTGTTGTTTATTGAATTTAATGCTTCAAGGAANAAACAGGACAGTT
CTGCAACGCGGAAAAATGTTGCCGAACGAGTAGTTATGAGCTGGTAAATCTCTAACGCTG
TGGGTCGCTCAGAATTCAGATGGCCGATGCGGAGCNGGAAGATTAGNGGCTAGNNAGCGC
CCNGCCTCGCGGNNGAAGGGTACGCGGTTCGAGTCGGGCTTCGGGCACGAGTGGTTTAAT
GAAGTGTTACGTTCTCCTCGTGTTNACTGTACGTCAGGAGACTAACAGCACATGATTCAC
TGATGGGAGTAAAATAACAGATTTGTCGCNTGGATANATCAAATAATCCAAATTCCTTTT
TGTCGTTATCTTTTCAGTTGAGTTTTTAATATATCTTTTGTAATGACACGGAAAATATTA
GCTGTGTAAGAACGAATTTAGGCCTCACTATTTAAGTAGGATCGATTCCNCGTTCACTAA
AGTGATTCCGGGAACTTTACGAAAACCGAAGTCTCGATNGCTGNACCGTGAANTTAAACT
GGGTACCCACCATAATTNCGNTGCAAACAAGTTACCAGTCACCCACTANNTTCGGATTTT
CATTCCTTTGTATTTGGTCTGCGATTGNATCTATAAANTTNTTTATGATAATAGAACCGT
AAAAACGCGGAATGATTTCATGAAAAAGTAGGTTTCCAACGCAATTTTTTAANTCAGAAA
NGCAAATTTGAACATTTTCAATCTGCTTAGCAGCTNTTGAATCTAAATACAATTAANACN
CCTTTTATCTGNAGATNTTGTTATACTGATCCCGTTGTATGCTGANGTANCGTTAAAGCN
AAAATNAAAAGCCGAATTAGTTTCCTAACTCTGGAATGTGNAAAACTTTTAANCTTTTCG
TAAAAATCAGCTTGTAAATGTTTGTAATGTCAGTGATCATCTGAAGTTTTATATTTATTC
GAAANACTGAAAGAAGTACGCTTCANACTGGAAGTAAATTATTGATTGGTATTCATTTAC
CTAANCTAACCACAAAAGATTTGNTTTTCACTGTCTCAGAAGATCGAAATTTAATACACC
GTAGTCATATTAACCAACAAACATTTGGAAAAAAGAAGAGCGCTTGTATACGAATCTTAC
GTTCAATTCATCCGGAGCAAATTTTTGTCAGTTACCAAATTACAANAAGATTTCGTCCNA
AGGTAAATAAATAAATAAACGATGCTAAAACAATAATTCTTGCTTTATTTGAAGTTTTGG
ATAGAAAAAGAAATATTGTG
>VvP24XY4-280#DNA/TcMar-Mariner
TACGAGGGGGGATCAAATATAAACGGGATTGTTGTTCCTGAACGTCAACAATTGGCAGNA
CTGGCCCCGCGCTTCTGCTATGCTTAGGCGGGACCGTTAGGAGTGGGGAGAGCGTGCTGT
TAGATACTTCCCGCCGTTTAGTCAGTAACGCTCACGATGTCGGAGCAACAGGTGCACCCC
TCCACTGCGCAACGCGTTATTATNAAATTTCTCGCTCTTGAAGGAGTTACAGCGGCGGAA
ATTTGCCGGAGATTGACTGCACAGTTCGGNGATCAAACACTGTCAAGGACGCGNGTGTTT
NTCTGGCATAAAAAGTTCGAGGAAGGACGNGAACGTGTGGAAAATCAGCGACACGATCGC
CGTCCCCGGACCAGCGTTACAGACGAAAACATCCGTGCGGTTAGAGACATTATTGACGNC
GATCGACGCGCGAGAGTNTCAGAAATTGCAGAACAAGTCGGAATCAGTTATGGGAGCTGT
CAAGCAATCATCACAAAACACCTACAGTTCC
>VvP24XY4-765#LINE/Penelope
AAAAAAAAAAAAAAAAAAAAAAAAAAAAAAAAAAAAAAAAAAAAAAAAAAAAAAAAAAAA
AAAAAAAAAAAAAAAAAAAAAAAAAAAAAAAAAAAAAAAAAAAAAAAAAAAAAAATTTTG
TATATAGAAGAATCANGCATATAGNCCTCNNCCTCNCTGCACGCAGCCNAGACCAAATGG
CAAAACNCAGAAAAGTACTGCAGACCTTGGCNCACCGAGCGCGAGCTGTATGCGATAAAG
CCAGAATTTGCCANCCGTGGGGAAACGTGTCTCCTGCAGCAATGGANACGTGTGGGGCAC
TAACGGATTCAGTTTTCAGAAGGGCAGGAAGGAGGAAAAATTCAACGACAGGAAGACACN
TGCCNTTCTTCCATATGCGGGGGTGACNACGGNAGAGATNGGGAGGATTTTACGAANATG
TTGCATTNAANGTGTTTCCCGACTACCAGCCAAGATCAAAAATNTACTGCGCTCGCTCTA
GAGACGGTATNGTGCTGCAAATATCCAGNGTGTATCGCATTCNTTGCCAGCACGGAAACG
CGTACANACGATGCNTAAACCAAAGGTGNNNCGANCATGCATGCTACATCCGCCTGGGTC
AAACCGTGAATAGTCAGCAGTTGCCGAGCACAGCATTGGNGCANGACANGGCTTCGANTT
TAAAGCTACGAAAATTCTCATGCACAAGAGGTTATTGGGACAGCGTTTTTCTGAAGCTGT
CGAAGTCCGTATCTCGGATGATCTAGTCAACAGAGATGCTGGATTTCAACTAAGCAAAGC
CTGGAGCCCATCGATCCAGAAAATGAGATTGCAGCGGAATTTGTGAACAGCCTCGAGATA
CTCCTGGAAAGCACGCACCTCTCTCGGTCCCGCCAGCAATCAACGGTNCCCGCCAGCAGC
TAATGGCTTCCGCCAATAGGAAGCTTCCGCTAGGGCCAACGTTTCCCGCCANTAGCCATT
GGCCGACCGGAAAAAGGATGACGTAGCGCGGACTTCGCGCGGTATATAAGCAGCTCCATC
ACCCACCGGCAGCAGTCACTTGACAATGGCGGCAGAGA
>VvP24XY4-1576#Unknown
AAGGGCGTAGCCAGGATTTTGTTCAGGGGGGGGGGGGGGGGGGCAGGCAAGAGAAAACTG
ATAATATGCATGCTACAAAAACGTTTATTAATGTAATACATATATATTCTATTAATTAAT
TAATTAATTATTAATTATTATATATATATAATTACACTAATAATAATTTTCGAGCTACTT
CATCTGCAATTTTATCACAATTTTCTTGTAAAAGTTTTCTGTGTACACCAAGCATACACA
GACAGTTCAGATGGNTCTCTAGGATATTTCCGTCTCATTTAACTCTTTCGTAAGGTCTAG
TTCTCTAAGATTTTCTGTTGTCATACCCTTGTCCTTCCATAGTTTATACCATAGTGCGAC
TTCATAATCAAAAAATTTTAAGTTGTAGCATTGGCAGAAACTTCGTGATTTTTTTTTTTT
TTTAAATCAACCAATGACTTACTTAAACTTTAGCTGGGATGTAGCT
>VvP24XY4-2028#LINE/RTE-BovB
AGAAATGCAGTNGGAACNCGNGAAGCTCTGTTCAGCATCCAAGTACTATTTCAACGCTGC
AGAGACATAAATTGTGATGTCTATGCCTGCTTTATAGATTATCAGGAGGCCTTTNACAGG
GTAAAGCATCANAAAATGATAGAAATTTTAAAAAANCATTGGCTTGGATGACAAGGACCT
GANAATTATTGTTAACCTGTATTGGAACCAGTCTGCTCATGTGAGACTGAAAGGAGAAAA
TACAGANGAAGTAAAAATTCTTCGTGGTGTAAGACAAGGTTGTATNCTGTCCCCTTTATT
ATTTAATATCTACTCAGAGTATATCTTTAGGGAGGCGTTGAGCGATGTGGAGATGGGAGT
GCTGTTGAATGGAAACTGGATAAACAACATTCGCTACGCGGACGACACAGTCATTTTTGC
AGACAGTCAGGAAAGTTTACAATATCTTATAGATAGAGTGTCGCAAAGCAGCCACGAATA
CGGACTTGATATTAATATAAATAAGACAAAAGTAATGATCATTGGCAAAAACAACAATTC
CCAATGTCATATTATGATCAACCAGAAGATCATTGAATGTGTATCAAGGTATACGTATCT
TGGCACCACAGTAAATAGCCAATGGGATCCATCTGATGAAGTAAAGTCACGTATTGGTAA
AGCCAGGGCTACTTTCAATAAAATGAACAATCTTTTTAAAAGTCGTAATTTATCAATTAC
CACGAAGATGAGACTCCTGCGCTGCTATGTGTTCTCTGTCCTCCTGTATGGCGTTGAAAC
GTGGACGTTAACGGAAACTATCAGTAAAAGGTTAGAAGCTTTTGAAATGTGGCTNTATCG
AAGAATGTTGAGGATACCATGGACAGACCACACCACAAATGCTGAAGTGCTCCGNAAAAT
GAAAAAAGATATGGAAATATTGACCACCGTAAAAACACGGAAGCTNCAGTACCTTGGCCA
CATCATGAGGAATAATAGCCGTTACGAACTCCTGCAGTCTGTTCTCCAGGGGAAAATACC
AGGAAAGAGAAGTGCTGGTAGAAGAAGAACTTCCTGGCTAAAAAATCTGAGAACATGGAC
CTCCAAGACAACTACGGAGCTAATCCGAGCATCAACCAGCAGAGACGAGACAGCCAAGAT
GGTTGCCGACATCCGGAACGGATAGGGACCAGAAGAAG
>VvP24XY4-1550#Unknown
CCCCTCCCCAGGATTCACTTAATTTTACACAGNTAAAATTGATTGAATCCGTCACGAATC
TAAGCAGGTTGAATGTACACATAATGCAGACACGAACAGATTACAATCAATCAACCATAA
TGACTTTTACAATGAACAAATACAATTCTTCATTACATACAACATCTGCACATAGTCCAT
GACACTGATTTTGGTTACAATAATTGTCTTTTCTCAGATCCAATCATTTTNTCAGTTACT
GTTTTTACACAACAAACGTTCAATGCCATCACCTTAAGTTACAATTATTTTCACTCCAAA
TTACACACTTGATGTCTGCTTGTTAATGACAACAGTCTGTTTACATTTTACAGCTGATAA
TTTGTCACCGCAATGTAGAAAGTCACAACATCATGAAAACACCAAAAGTCTCTACACAAA
ACTGTCACAAATTATACATTGAAATGCTTACATCTGCATCTGAACTTAAGTACTCACACC
AAACTATTTACATGCATCAATTGACANACTTATTTACAAAATTAGATATTTACAGGCTGT
TGACCCCTCCCCAAACCATGCATTTCAATTAATTCTCATAAGTGGGTTCCAGGATTTCCC
TGGAAACCCAGAACCATGTAAGTTACTTTTTCCTAACCTTCCAGTTTTCTTCAACTTTTG
TATACACATCTAATACTACATTTCTATTTTCACAAAGCTTCATTATATACATACAGAAAC
ACAAACTTCCAATCATCTCAGACAACAGACTTTGGTACAACCACACAACAGCTGAGACAT
ANAATGGTTCTGTTTTAGCAAATTGATTGTCACTTAAAAGCAATGCTGCTGACTCAACTG
GTAATACAAATTTATTATTCTCACTACTACAGTTTAGTCCGTCATTACTCCCAACCCCAC
TCTTCATCATCTGATTACTACTTAAACTTACCAAATTATCTGAATCAGTACCTAAAACTG
TTTTAACATCTGGCTTACTGACTTCATCCACCAAATAATTATTTTTCTCAGCAACTACTA
CTTCACTATCAGCTTCCACATCAAAGAGAGTACAAAACATAGTGTCATCTAAGTCACATT
CTGTACAATTTTCCAAATTAGAAACTGGTTCAGATAAATCCTTACTCCCACCCATTTCTT
CATTATCATTATCTACACCAAATACAGAGCTAAATAACGTATCAGCTAGGTCAAAATTAG
GACATTTTTCCAACTTAGGGATTGGTACATANGGCTTTTCAACCTCTCTCTCTTCAGAAG
ACAAATACTTTGACTCACAATTCTCCTCCTCATCTGGGTCTCCTATCCACACCACTGTAT
CACCCTCATCTTCAAGATATTTGAGAAACTCCTCGATTTCAGCACTTCTACAAACTTCAT
TACCACCTATACNAGCACACATAGTCCCAACTATGCCATTCTGGACCTCACAAGTTTCTG
ATAGCCACACTGTAGTATGCACTATAAATTCTGCACCCCTTTTTGTAATTAAGCNGTGAC
CATTTCGAAAATCTTCTACATGAAAATTATTACTTTCGCACACTGATTCTAGTGATAAGG
TACTATGGTGGTCCCCTTCCCGCTTTATCTTATTATCAACCTTTANNTCATCA
>VvP24XY4-668#Unknown
CTGCAACCACTGTATCCGCCACTGATAGGACCTTCACAGTCGCGGACTTGAGTTTTCCGC
TCCTTTTTCCTCGTTAGGTTGCCTGTTACCTTTCGTTTTTCTCATATACATCGTTTGTTT
AGGCTGCTGTCTGTGATCNCCGCGTCCGCCCGATGCATAACCACTATGCCCTGATTGCAG
TATTCATTGTTATTGTTGCCTTCAAANTGCCGCATNTCGCCTCTGTCTTGCCGGTTCACC
TGCCTCTCCNCTTCTTCCGTACACGTCACGTCCTCTCTGTGGCCCGTTATCCGACTTACC
GTCAAGATGTCTGCGCCGATAACTTTTCATTCTCGTANCCGCGCTCTCGGTCGAACATTT
TGTTTCNTTCCGCGTTGTNTTCGCACGCTTCGTTGCACCGGTCTACCCTCTCNAGTGCGT
CTAAAAAATCNTCAATCCTGTCCCACTGANTNACAACTAGTTTNTCTTGGACTTGTCTCG
GNAGCTTCTGCAATAATATTTCNATCTGCTCAACCTCTCCTACNGGTTGATCCAAATAAC
GCAATTCCTTTCGCATTGCGTCGCAAAAATCTCGCATCCTCCCGTCGCGTCTGCCGNAAC
GNCGACAATTGTAAAAATCACTTTTTACTTTTCTCTGTCGTTTNTGCAGACCAGAACTTN
TCGCGAAACNTTCTNAAGAACTCATTGTAATCATCGCAACTCTTCAGCTACTTCACAGCT
CCANGAAAAAGCTTCGCCCTTCATTTTACCTGTGACATANCGAATCTTNTCNATATCCGA
CCATTCTANTGGCAAGTCTTTATCATAGATCTTNACAAAATCTGCGGGATGAATATTTCC
GTTCGGTTTAAANACTGCATCAGGTAACGATAATCGGCGGAGTATACGTATTCGCCGTTC
CGGTAACAACCGCGCTAGGTCGNCGTTCGACCTTTTCCAATCTTTCTTCTACGCTGATCG
AATCTTCGCGTATTTGCGCGAACCAATCCGTTCAATTTCAACTTCACCTATCTTTTGTCC
TACTCCTTCATCAATCTGTTTTTTCAATTGAATGATCAACTGCCTGCAGTTTGTTGCTTC
ACCAAAATTATTTCTTCCCGTCACATTCTTTTTGACTTTCAAGCATGACTTCTCTGATGT
TTCCGATAATGGCGTTTTGTCTTTCATTATTATCTGCTATACGTTGATCCATTTTCCCGG
CTACTTCTTGTCTAACCTCTTCTTGGAAATGTTCTAATTCAGTCCGCACCTCTTGCTTCC
AATTTTCTTGAATTCTCTTCATCTCATCCCTCATAACCTGGAAACTTTCTTCATTCTTCT
TTCGATTTGACACAATTTCTATTTTCAATTCCTGAATTGCTCTTTCCTGATTTAACATAA
GTTCCGCTTTCAATTCTTTGGTTTGCTTTTTTTTTTTGATTTAGTATAATTTTTTCTTGA
TTTGACACAAGTTCTGTTTTCATTTCTTGCATTTCGATTTTTCTTTCTATGGCTTGATTT
AATATCATTTCTTGGAGTTGCTTGAAACATGACATGAACTGTTGGGGATCTACACTCCTT
TCTCGAGCGTCAGATGTTCGACTTAATTCTGGTGAGACTGCGTCATTTACATCATTATCT
CGCCCATCGTCGCTGTCCCTATCATTTAACCCATTACAACCATCACTACCTATTAATATT
ACTGCTTNCAAAATACTCTGCAACCCCTTTTACCTCAGCATTAACGTTCGGACTACTAGC
CAATTCNGCTTGAACAAANTTACTATTACCACTTCGGAATCCNAATGCGACTTTATTTAT
CAAAACTNACNATTCCCGAACTACTCGGTCTGCCATTCTGACTTATTATCATCTGGTCCT
CACCCAAATCAGTATTGCGCATCCGCCCTAACCAACTTANCGCAACCGTTTTCCATNTTC
GCAACAAATTAAAATAATTTAGAAACAATAATAAATTTTATTCACGCGAAAAAAAAAANC
CGNCAGTATTCAACAATAACTGCTCTCAAGNTTATACAGCACAACANCAATAGTACAACG
CCGCNTTGCAACGCCGATAATACTACGCACAGACTTGAATACTGGACCACAAAAACACTT
ANNAAATTTCGTAGTATCTGTAATGCACACAGAAATGCACGACAGAAATATCAAAANTCC
GCTTCGTACGGCACTGCAAATAAGCAANCATGTACATGCAAACACAAACAAACAAACAAA
NAAAACAAAAANNNAANTCAGTTCTTTACAGTTACGATATTCCTCAAAAAATAAATTTCC
CCCTTATTATTTTGTTTTAAAAACTTGTATTATTCTTTGTCTTAGCTATAGTCTTCCACA
GACGCCTATAACCTATTTTAAACATGCTACTGCAATTTTACAATCTTTTAAATTTTTTGA
CGTTCGTTAACTTAATTACTTTCTGACAATCTGTCTTTACTTAATTCGTTACAAAACAAT
AGTTCTTNCATCACCGTTACAATTTAATTATAAATTCTGATCGTAAAGTCTTTACTTTTC
GAAGTATTTTCTCAATTATTTTCTGACTCAGTTCTTGCCTCAATTACAAATTGCTTTAAT
TGAAACTTCAATANTAAATGCTACTTCTTCTTTTTGTTGAATATGAGACCGCAAGCCCAA
AGAGAACTGGAATTCTGTACTTGCCAATCTGCGCCGATCTGCTCCACGTCGTCCTCAGAA
AANTCCTTGATGAACCGATCCTGGCAGTGGTCGCCAAATGTAACACCCTTCTCGGCGTGC
CGACCAATAGTTTTTTTTAAAAAAAAAAAAAAAAAAAAAAAAAAAAAAAAAAAAAAAATT
TTTTTAATGCCTAATTTGCATCATGGGAGGTCAGCCCCATTTTATAAATATAATTAAGGC
CCTTCTCTTCNAAATTTCTTTAAAATAAAATAACAGCACTTTACTATTATTAAATGCCTT
GGTTTAATTTCTTCAAAATTAATTTACAAAGCCAACTTCACAGCTAATCTCTTAACTCTC
CACACAGAGATTCTATANTCTTGTTGAATCCAANGATATTANTGTCACTTATATTACCCC
TGTTTACAAACTTAGTACCGTCTGTGGAAGGCAGTTTAGAATTAAACATTTACATCTCTT
TTCTTTTTTCTTACAAATTATTTATAATTAGGAAATTAACACACACACAAAAAAAATCAA
TTAGGAATTATAATCAACAGATATGNTATA
>VvP24XY4-1054#DNA/PiggyBac
AAAAAAAAAAAAAAAAGATGTGTGTATCCTAATTTTTAATGCCTTAACCCTTTGACTGCT
GTTGACGNGTNTACNCGTCATGCTGCCTGCTGNCCCCGAGTGCTAATGACGAGTTTAGAC
GCAGCCGCCGGTTTTCCCCTGAGCGCTGTTGACGAGTTAAGCCGCACCCGCCTGCCGCTA
CCTGAGTGCTGATGACGAATATAGACGCGCCGCTACCTGAGTCGTACAGCGGACTTCACG
NCCCATTTCTCAATAGCCTTTCGCAGTTCTGGTCGCTAGCTTATCGTCCGAATGTTTGTC
TGTNGGGAGCCTAGGCGTCGCTCTACAGTTCACTATTCAACGGAAATTACATCAGTGTTC
TTTGTGTCCTGTATTTTATGAAGAAAATGGCAAGACGTCGTGGGTGCATCGAGGAAGAAA
TCATGGAGATTCTTACGAGGAGCGACACCGAGGATGAACTACTTGATTTTGATGGAAGTG
ATAGCTTTTCCACAGAATCGGAAGGCTGTAGTCATAAACCATACTCGTCAGCAGGGGTGA
CAATGCAGTCTCATGTTTCAACAAGAGATGTTAGTTGTTCTGAATCTGAAGAATCAGAAA
GTGATAGTGAAACGCCTACGAAGAAATTACGTCTTGGCGATAAATCTGACTGGAAAGAAA
ATGATTTTCGTCCAGTTAGTCACGCATTTGATGATACGCTGTCGGGACATGTGTGTCAAA
TAGGGAATGTGCCAAGTATTCTGTCAGTTTTCATGTTATTTTTTTACAGAAGAACTGATG
AAATATATAGCTGATGAAAAGAATCGGTTTTATATAACCACTATGGAGAATATTCCAGAA
TCAGTGCATTCTCGAATATCAAAGTGGAAAGATACTGAATATGATGAAATTTTTTGTTTC
ATAGCTATTTGTCTTCTGATGCNTCGCGTGAAAAAAATTGAAAATTAGCTAATATTGGAC
CAGAGATGTTCTTCTAAATACCGCAATTCTTGGTGAACTTATGTCCAGATACCGCTTTTT
GTTACTGGTGAGGTTTCGTGAGATTTCTCCGAACCCCCTCCCCCCCCCCCGCCCTATTTC
AACTCGCGTAATAATGGACAGACACTTCACAGCTTTGAAATGTTGAAAAATCTGTTGAGT
ACTTATGTGGAACAAATTTCATCAAAGAAACAAAATTACGTATAATCGGGTAATTACAAA
GCGCAGCAAACATTCAGTCAACATCGAGATATTTTGGGAATCTACATCTACAAAGATATT
CCGCAAGCCAAATTTCGGTGTGTGGGGGAGGATGCTTGTGCAATTATCATTTTCAGGTGT
CTTTTTATATTCGTGAATAGCGCGAGGAAAAATCGGATGCCTTTAACTCTCTGTATAAGT
TCGAATATCTCTAATTTAACAGTCGTGGTCTGAACGCGGTATGTAAGTGTGGAAGTAAAA
TATTTCTAGCATCTTCTTCGAATCTACGCTCTTTAAAATTCAACAAAAACACTCTGATAC
AGTAAGGAACATATAGAAAATTGCAGTTGTTATAAACGGGTATGCAGGAAAGAACAGTAA
ACTATTAAGGTAAATTTAAGAATCACGACGCTTTCGACATAAGCTGCGAAAATCNAGTAA
AAACTACAAGCAAGATATAATTATTAGTGACGAANAATAGGGTTANTGATTGTTTGATTC
TGCAGTAATTTATTTGCAGAGAAACTATGTAGTGAGAGTATTTATTGTGTATCAGCCGTG
AGAGGTNACGCCAGGAATATTCAGCACTGGGCGGGTGGGACAGCGCGGGCCGCTCCGTCC
CCAGGAATAATCACTTAGCACAGGTAGCCGGCCTCAGCGCGGCAGGTAGACGATCCGCCG
TCAGCAGTCAAAGGGTT
>VvP24XY4-48#LINE/Penelope
AAAAAAAAAAAAAAAAAAAAAAAACTGACTGNCTCTGCCTCGACTNGCTTGGCCANCAAT
CGAACATCCTTTATACCTTCAGCTGGAAGGTATAAAGAAAGTTCGATAGGNAGCTAAGCC
AGTCTAGGCGGTGACAGCCAGCTTGCGACAGCTAGAAGAGACCTGATGAAGACAGCAGAG
CTAGCTGTCGAAACGTCGTGTTTATACAACACCATCCGGCTGGACACCCGAGAGGATTAA
TAATTCATCTNCNAGAGTTGTTTCCATCTATGAATCGGNCTGNTTTGGAAGCNGNAACAG
CATAATCCATGAAANAGGCTTGTAATGGAAATAAACTTAAAGATNATTTACAGTATGTAC
NTTCCCAATTCTGACTTTCCCTCCTCCCCAGTTGTNCTTTGATGGTATTCGCTCGNATCA
AATGCNAGTGANGNAAAGNTGAGAACGAGTGCGAC
>VvP24XY4-106#Unknown
CATGCAGATATATAGGAACAATAATTANAGACTGACTCGGCCATGAATCTTNTTTAATAT
ATCTATTTTTGCAGCCTAGTAGCAGACGCANAAATATTTGATCAACTAAAGATNTCAGAT
CTTAATCACATCGTNTCTCATGAACCCGGAACCAACCATAATACACCCACTTTTACAACC
ACATATGTAACCTTTCAATTAGTTTTTCGAAGANAACATCATTTTNCTTTTACAAATCCA
GCTTATTCCAGTTTGAAAAGCAATCATCCNTTTCCTTCAGAATGCAGGCATAAGAATTTT
AAAAAGCTCCACTGCATATGGAATTAGCCAACGTCGCTAACTGTAAGACTGACAGCGGTC
TTTTTCCAAGACCATTCTTGCTTGTAGAAAATGCCATGGTGGCTCCCGAAGTGAGAAGAA
TAAAAAAAAAAAAAAAAAAAAAAAAAAAAAAAAAAAAAAAAAAAAAAAAAAAAAAAAAAA
AAAAAAAAAAAAAAAAAAAAAAAAAAAAAAAAAAAAAAAAAAAAAAAAAAAAAAAAAAAA
AAAAAAAAAAAAAAAAAAAAAAAAAAAAAAAAAAAAAAAAAAAAAAAAAAAAAAAAAAAA
AAAAAAAAAAAAAAAAAAAAAAAAAAAAAAAAAAAAAAAAAAAAAAAAAATAAAAAAGAC
GTGAAATTTTAATTCCAAAATACTGTAAAATAGAAATTTGAAATATACANAAGTTATATA
TATATATTTCTGTATTGACAGGTATTTGACGCATATATTATCACAGCGATATCTGAAAAC
TTATTTCGGATATTTTTAAAAATATTATCTTTTCTTAGGCGGGATTAGGGTAGTAAACGA
TTCTTGTTTAATTTTTCTGCAGCGCGTCACAGCGCCTAGTATTTAAAAGTTATTCACACA
TCGANACGAGATAATTNGTTGCAGTTATCATTTTGTAAACGAATCTAATCCAGCAGTATT
CTTGTCAAACTTTTACAATTACAAAATTTTATTTTGATACTGCTTTGTCTAGGCTCTAAT
GAAGGAAAATGTAGTTTTATCTCGATGGCAGATGATTCCGAAGTCACAATANAAGGAAAT
ACGCATCGTTTCCTGCCAGAAGACTTCCTCATCGAATGTGCGANTTGTATTCAAAC
>VvP24XY4-904#DNA/hAT-Charlie
CGTCTAGGCTCGCGCCTCGTGCACGAGCGCTGACAAGAACTGCCGTTTACACTCTCGCAA
GAATTCATTCATGGATGACTAGTGGGCGTGCCAGCTTTCGTGGTGGGCTGTAGGGGTTTG
GTCCAATAGTGAAACGCTTTCGTTTTTTTAAAAAAAATTGACTTTTTAAGATTTTTTAAA
TAGATTTAATGATGTCGATTTGCAGCTTCAAGGAGCTAATAAAACTCTTATAGGTTACCA
AAATGTTCTGTGTGTCATTATTTATTGAAAACTTTTAACTACTGCGTTACAATCTATTGA
GAAGAAAATTTCANCAGTTTCCTGAATTATTATCTATAAACGATAATAACTCCAGAGGAT
ATTGACAGATTCAGTACCCACCTCAACGAACTTTAGACATGGAAAAACGATTTGAAGATA
TTTTGAAATTCGANGTGTATGACTGGATGAAAAATCCTTCTACCGCAAATATTGAAGAAG
CTGTTACAACTTGACAGGAAGAAGGTTTAGAAATCGTATATGACGAAGAAAGTAAACATA
AATTCGATAGTGATGGATATGAAAACCCGTGGCAAAATAATAAAAAACGCCTGTCATATC
NAAATGTATGACAACTGATATTCAGTTTAATGAAACCTTTTCCTTCATATCTCATGTAAT
CAGGCNTTNGTGCTGTTAATCATATTATAACCAAAGAAAGAAACCGAAAGAGGAGACCTT
CGTTTGTTCCTTGCAAAATTGACCNAGATATCCAGTTTTTATTTTAGCAGCATCAGCCTC
AGGAATCTCATTAATAAATCAAATAATAAAATNTAATTTCACCAAACTTCGTGCTTTTAT
GTACGCAAAGTATAAATAAAAAGACAGATTTAACTACAGTGAGTGGTTTTATAAAGACTT
ATTCTGCCAAACGTAGCGAAAGTCANACAAAGTATTTGGCAAATTATTATTATGGGCTTT
AACTCGCTGTACGTCTGCTTCATAAGTTNTACATTGATACAAAAGTGGGCGGTAGGTAAA
AAAGGTTGACTACCTCTGCCGTAAACAATGTGCTCGCGCCTTTGACTCGCGCCAAGAAAC
CGCCACTGAGGCGAGCGGCACTCGCGAGCTTAGACGAGGCGAGGCGAGACTACGCGAGTG
CACCGTTTACACTCTCGCGTTCGCGGTGTCTCGCCTCGCCTCGTCTAAGCTCGCGCGAGA
GTGTAAACGCGGC
>VvP24XY4-292#LINE/Penelope
AAAAACACCACACCTNATAGAAAACATACAGAACACCTGGATCCCCGACACAGCAACNAT
AGTATCATTTGATGTGGAAAGCATGTNCACAAANATCCCCGTNAANGAAACNATACANCA
TATAGAAAATAACCTNANAANTCACAACAACATNCCCTCNACAATCATCACAGAAATAAT
NGAACTACTNAANTTANTNACTTCACAAAACTATTTCAGTTTCAATAACGAATACTACAT
NCAGNANGAAGGTCTACCNATGGGNNNCCCAGTATCNGGAACAATGGCTGACATCTTCAT
GGATCACATAGAGAACGAAATATTCAGAAAATCATTCCNACAAAAGATACAACGTAATAT
ACTGGTTNAGATATGTNGATGACATAATTTGCCTNATAGATGAACCACAACAACGNATNA
ACGAATTCCACANAGANATCAACAACATACACAAAAACATAAANTTCACAATGGAAAAAG
AAACAANAACNAAATACACTTCCTNGACCTCACAATAAAAAAGACNCACAATAAACACAG
CTTCAACATATACAGAAAACCCACCACAACAGACACGATAATACACNCCACNTCCAACCA
CC
>VvP24XY4-160#LINE/Penelope
CTATGGACCTGTGAAAAACATGGCGTGGTGTTTACTCTCTCATGTTTTGAAAACGATAGT
GACGGTAAATAATAGTGNTAATATGAAATTTGGTCGGTGCAGTGTAGTGCTTTATACCTT
CGGAAGATTCTACAAAACCTACACGGAGAAGCTAACCCTGATCATGAGAAAAAAGTAAAA
AAGTAACATGTAAGTAAATTTAATTTCACCTCAACTTTATATTGTTTTTAAACCAAATGT
AACTAACTAAATGTATAAATACCANACAGATGTCGCTGATGATGCTCTTGAAATAGAGCG
AAACGCGTACGACACAAAAATAAAACAAAATTCAATTGCATTGGCGTGTTATTCACCTTT
ATAAAAAATTGATTAACTCGCAATTGAGGAAATGGCCCACAATATCCAGTTATATTATTA
AANTCTACNNTTNATCGTATTTTATTCNCAAGGATAACGCAAAATCAAAAAACA
>VvP24XY4-186#Unknown
ACTCTGCGTCGAAACGCTCCTCCTTCTTCTTCCCGACGTTTCGACCAAGCCTNAGGTCGT
CTTCAGGAGGCTAGCTTCCTGCTGAGCTGCTAGCAGACTGTCTCTAGCAGACTCAGCAGG
CGGCTAGTCCCCTGAAGAAGACCTNAGGCTTGGTCGAAACGTCGGGAAGAAGAAGGAGGA
GCATTTCGACGCAGCGTTAATCTCGTAAGCATTTAT
>VvP24XY4-2395#Unknown
AGGCATAAGCTAGAAAATAATAATAAATAGATAATAAACCTGTCCACAGGGACCCGTCGC
GGAAGCGCGGTAGACGTCAGCTGATGGTCCTAAATTGCCTATNAAGTAATGGACGTATGT
GCAAAAAACTGAAAAANATGCGAAATTANAATCAGAAATTTTTTAAAAAATGGAAATTTA
AAATTAAGCAAAATTCGAAGTTACAAACTACAAAAAGATAGGCTCTGGTGAGCGGTGGTT
CTGTGGGAAAAGGTAGGAG
>VvP24XY4-686#DNA/hAT-Blackjack
TTTTNTCCGTTTTAACAGCTTTACAGAGCNTGGTGNNTGAGCGGTAACGTTCGGCCTGGC
ATTCGGNAGGACGTGGGTTCGAATCCCCGTCCGATCATCCAGATTTCGGTTTTCCATGGT
TTCCCGAAATCACTCCAGGCGAATGCCGGGATGCTTCCTTCAATGAAGACCGAGCGTGGT
GGGTGAACGGCTAACGTTCCGGCCTCGCATTCGGGAGGACGCGGGTTCGAATCNCCGTCC
GGGCATCCAGATTTGGGTTTTCCATGGTTTCCCAAATCACTCCAGGCGAATGCCGGGATG
CTTCCTTCAAAAGCCACGGCTATTCCTTCCCGTTCCTTGTCCCCAATCCCATCCCGCCTC
TAATGACCTTAGCCGTCGANGAGCGTAAAGCGAGACAAAAAAAAACCACAAAAAGGNGAA
GGCTGAATCNCTTCCCGTTCCTTTTCCACAATCNCNTNCGGNCTCTAATGACCTTAGCCG
TCGACGAGNCGTAAAGCCATAAGAAAAAAAAAATCCTTCTAAATAAACGTTCCATAACAC
CGAGAAAAGCATTCCGTTTCACAAAGTGAAGTGAGTATACTCTGTAAAGTGTAGACTTGG
CTCGGAACAAGATCTCATAACTTTTTGTTTTTTT
>VvP24XY4-1071#DNA/TcMar-Tigger
AATACAGTAGAGCGTCGATAATCCGAACGTCAACTATTTATCCGAACAACCTTTTTATAT
TATTTTTTACGAATTGTGCACTATTTTACAGAAGCGTCAACTTTGTTTCTATTTACAGAT
TTACAGTACAGTACACCTTTGCACTTGTTTTGTTCGGAAATTCCACTAACAAAGAACTAG
GTACAATGAGTTTTACACCTTGCGTTTGTTATTGTATTATCGCCGCAATATCCTCGTGAC
CAACCAGACACTGGCTTTGATGCTGAATGTTTGTTGTAACCGCGACGCGACAACAATTCT
TTCAGTGTGCCGGTAGTTTTGAGTTTCTTTTAGAAATCTGAAACCCGCCGTGTTCGTCCT
GCGCCTTTGTTATTGATTTGCTGTGTTGGTGAGTTCTGTTGACTTTAGTATCTTGTACCA
ACATTATACGCCTATAATAGCATCGTGTTCATCTTCTAAAAGGAAGCATAAGTGTCTCCA
AAATGAAGCAGAAGAAAATAAGAGACTTCTTTTGNTNGGGATATGTAAAATTATAATGTA
CCTAATGTAATTTTAAAGGCAAAATAAAAACTATACAAATCGAAAATCCGAACAAATCGA
TAATCCGAACCACCCTCGGTCCCAATTAGTTCGGATTATCGACGCTA
>VvP24XY4-1213#Unknown
AGGGTGGCCACAAACCTGGAAAACCTGGAAAACCTGGAATTATCAGGGAATTTAAANCAA
CCTTGAAATATCATGGAAATATCAGGGAATTCAAGTAATTTCGAAAATNATCAGGGAATT
TTAATTGTAACAACTCGAAATTTGGAAATTTTTTAAGTTAATTTATTTTAATAATGAACT
TTCGCATTAAATAATTCANCTTATATACTTTTGACATAAAATAGCCAACAGATGCCGCAT
TTACGCTAGCAACTCGCATCTCGTCGAGATACGACTGACGAGATGTTCGTACACGAGCGC
TGACACGAACTCTCTCTGGAACTCGGCATTCGAAANTATATTTTAAAAAAAAGTGGATGA
CATCTAAATNAGAATTATAGTACTACATGTAAACTCAGAAGTTATATTTTTTACTGAATA
AAACNGCAATCATAGAGTAGTAGGTTTATAAAGGTGTTTTTATGTTTCACTAAACAGTTT
TACACTTTCAAGCGAAGTGTGAAACAGATGTTCCAAAAAAAATTGAATTTGTGGATAGTC
TTCGAAGTTCTGTAGAATGTCACAAGCTGGTTTTGAACTTCTTTTGAGAAAAATTGAACC
TTTAATATCAAAACAAAAGCCTAGATTCAAGATACCAATGCCAGCAAAAATGTGAATAGC
NATAATTATACGGCTTTATAACTTTTTTGTATTAATGATATAAGGCGAATTAAAGCAGGG
ACAAAATAATACATAAGATCATGTAAATACTAACCAGAGGTCTAAATANGTAGGATTTAT
AAAGTTTTGCATCATTCAGAGCTCTTTCGAATGCTGAATCGATGCGACAGTATAAACANC
GTGCTCGTGCCTTTGACTCGCACCAAACAAACCGCCGCCGAGGCGAGCGGCACNCGCGAG
CAACCACGCGAGGNGAGCCTACGCGAGCGTACAACTCGTGTTCATGCTATCTCGCGTAGA
CTCGCGCGAAACTCGCGCGAAAGTGTTAACNCGGCAACAGAAGAAATTGAANACGGAACA
AAAGAAGCTACAATAACTGAACCAGAAGATTTGAAAAGAAAAGTGTAGCAAATGAAAAAA
GGCATAAAAAAAGCTAAGCTTTTGACTGAGTCAAGTTACTGATGAGCAATTTAAAAATCT
TCAATTATTTTATNTANCAAATATTGAAAGATTACTAATTTGTTCTAGTTCATACTAGTC
ATTATCTTATTTTTGTGCTACTCATTTTTAATTAAGCTTCATAAGATTATTAAATTAGTT
ATAAATATATATTCAAATAAACATTCTTAAACATGTTTCTTTTTCTAATTTTGTGAGTTT
TGTACCAGATTTAATTATTTACAATTAAAATCTAATCAAATCTTTAAATATCTTAATCAT
GCGAATAAANTTTCTAAATCAGGGAAAAGTATGGCAAATTTTTCTGGAAAACCTGGAAAT
ATCAGGGAATTT
>VvP24XY4-727#LINE/RTE-BovB
CGCTATCATTTCNNATATATGGGAGAGCGAAGTCNTACCTGCNGACTGGAAAATTGTNTT
AATTCACCCGCTACATAAAAANGGANACAGGACAGATCCGAACANTTNCNGAGGGACTTC
ACNCCTGGCAGTCGCCTACAAAGTACNTTCTTGTGCCCTNCGNNCAAGGTTGGAGAAACA
GACAGAACATAGGATTGGCGAATACCAAGCAGGNTTTTCCGACCACNCCGGNCATGCGCA
GAACANATCTGGAACCTNNAGATGATACTNCAACACNGTCAGTCAANCCGCACAGTGGTN
ACNTTCGCAGACTTTAAGAAAGCATACGATTCGATTGACCGCGCCACGCTGTTCAATATA
CTACGTGAATNTGGGGTAGATAATAAAACAACTATCTTGATTCAACAAACNNTGACAAAT
ACAACCTCNAAAGTGAAGTTTATGNGCAAAATCTCTGAATAGTNTGAAATAAAGAAATAT
CTGAAATATATACGGGAANAAGGATAAACGAATTAACGTAAAATGCCTTGCCTTTGCGGA
TGATCTAGCAGTAATTACACGAACTCCTGAGNAAGCCAGACGCGCTATTGAGAAGCTTCA
TGANATAGCCGTCAAAACCGGCCTCCNAATCTCTTATGAGAAACGCAATATATGGACTTC
AAAAGCATAAACCCGAGGCCACTCGTGACCAAATATGGCGCTATCAAACAAGTTAAACGC
TTTAAGTACTTAGGGGAAATTATTGGGAATACTGGAANTGAGAAAGAGCCCACAAAACCG
CGCAAAGAAAAACTGCGAAAAGCACATTCAATTACTTGGAATACTTACAATAAGAAATCA
CTTTCCACCAAAGTCCCAACCACCACACCGTCGTTCTTCCAGGAGCACTGTATGCGACGG
AGACGTCGTCATTAACTGTNAACGTCAAAGGAATCGAAAAAATAGAAAGACAGATACTGA
GAAAAATATTCGGCCCCAAGATCCAAGACGGCATCTGGATGCGCAAAAGCTCAGAAGAAC
TGTATTCACTGACCGAACGATTCACCTCACTCGCACGGAAAAGACGCATGAAATTCTACG
GACATATAGCACGAATGGATGACTCGCGACTGACCAAGAAAATCTTCCACATCGTCAACG
GACCCCGACAAACCAAAGCACGCTGGCTCGTAGAAACCCAGAAGGACCTCGCAGAAGTCA
GCCTAGACCCACTGACATCCACACGCAGTATATATAGACAANTAATCACTTCACATAAAT
TTGCACCTAAGATCCCAACAGCAAAAAATCTGAAACTCAGAAATGCATGGACACAAGAGA
GACGTCAAGCCCAGAGCGAAAGGATGAGGAGGTTTTGGG
>VvP24XY4-892#Unknown
AAAAAACAACTATTATAGAAAAATCCGAAGAATGTGTTGCCATTCTTAAATCATACATAC
AAGAGAAAAAGANGGGAAAAACGTAGAGTAGGTAATAAACAAATTTAAGAAAAGATATCG
ATCACTTATGAAATTTTGAAGTTAATACTAGTGATAAGAACNAATGAAAAATAAATAAAG
TGCAAGGTTTTTAACGTGGTGTTAATTAATATTATCTTCTTGATGTTACACCACGNATGC
CCAACAAGAGTCGATATTTNCTACGGAAGAAAGCATTCTCTCACAATAGATAATNATAAN
TTCCTGAATTTCTTTATCAAATGACAGGTTGCAACTATACAAATGATGACTCACAAAAAA
TAAATTTAACTTCTATTTATTAAACTGTTCGTTGATTCTTTCACGTATACATCTGACTGA
TTACTACAAAAATGCTTGCTGTTGATTAATATTGCTTNTTAACTATTTAAACTAACCATA
CGATGAAGACTGAATGTTTCCTCCACACTTTGAACTGAATANTATTGCGCTACCCCCGAN
AATGAGTACTAAGTAACAATCTAGCATTGTCAAAATCTTACACAACANTCTATTAAAGCC
AAATATTAATTAAAACCAGTTTGAAATAGTTTTAAATGATAAAGAAAATTACTGGATACT
AATTACACGTACTCTTTTCTCAAATTCACCCACAAACTTAACGTTGAACGTGTGTTCATC
CGCCACGTTTCGCAAGACTCCAAGAGACGCGACTGGCAGCCGACTTCCTTGCAGGTCGCG
TGAGACTGGTAGGATACCCGTAGGATACGCGTCTCTTGGGAGTCGCGCCGTTTGTGCCTC
CCCATTACACAGCATTGGAAGTGATTTGTTAATACTCTCAAGATACTCAAGTNTCAGTCG
CGTCGCCTCGGAATTGCGCAGTGTGAAGAGGGCC
>VvP24XY4-314#RC/Helitron
AAAAAAAAAAAAAAAACACAAGTTATTGAGCAGAGAAATCTTTATATATAAAATCCTAGG
CGTGCGTAAACCGCATCATCATGGACAAACCACTGGNCCAATTCNGGCCATATTCACACG
AAATGTTATTGAGGTGGCACAAAAGGTTTATATGTTTTATATAATTCATTCTGATAGGTG
GCGCTGGANTCTGGTAGGCATTTCGATTGCGAGAAAGCTCTGCCAGACAATATTAAATGG
ATTCCTGCAAGTATGAGCAAAATCGGCCCATAAATGTAGAAGTTANACTCCNGNGCCACC
TATCGGAATNAAANATAACTAAAACCCTTAATTTCACCTCAGTAACATATGGTGTGAATA
TGGCCTCAATAGGTCCAGTGGTTTGTCAGTGATGATGCGGTTTACTCACGNACAACGGAT
TTTAGATGGCGNAGCTTTCTCGCAGTCGAAATGCCTGCCACGAGTGATGTGTTCGACTAT
TTTGGAGTTTATATCACAGTTTATATACATACAAATAAAGCAATCTGTTCGTACACACGC
[truncated: 1,086,547 more chars]
