# Supplementary material for: Comparative analysis of morabine grasshopper genomes reveals highly abundant transposable elements and rapidly proliferating satellite DNA repeats
Source: BMC Biol. 2020 Dec 21;18:199. doi: 10.1186/s12915-020-00925-x (PMC7754599; doi:10.1186/s12915-020-00925-x)
Supplement: Supplementary file 5 — Additional file 5. Repeat consensus sequences of the P45bX0 sex chromosome race (male) of the of the viatica species group (tar.gz file). [file 12915_2020_925_MOESM5_ESM.gz]

Archive with 5 entries (4 files):
- ._Additional_file_5
- Additional_file_5
- Additional_file_5/P45bXO_final_TRs_consensus.fa
- Additional_file_5/P45bXO_RML_currated.library_3.fa
- Additional_file_5/P45bXO.RC_Helitron_from_HelitronScanner.fa
