# Supplementary material for: Comparative analysis of morabine grasshopper genomes reveals highly abundant transposable elements and rapidly proliferating satellite DNA repeats
Source: BMC Biol. 2020 Dec 21;18:199. doi: 10.1186/s12915-020-00925-x (PMC7754599; doi:10.1186/s12915-020-00925-x)
Supplement: Supplementary file 5 — Additional file 5. Repeat consensus sequences of the P45bX0 sex chromosome race (male) of the of the viatica species group (tar.gz file). [file 12915_2020_925_MOESM5_ESM.gz › Additional_file_5/P45bXO_final_TRs_consensus.fa]

>VvP45bXO-11#Satellite/VvP45bXO-11
TCTGAATTTGTGGTCTAGTA
>VvP45bXO-12#Satellite/VvP45bXO-12
GAGCCAATTATGTCAGATTTCAATAAAATTCGTTTTAACAATCATACGGTAGAACCATACATG
>VvP45bXO-14#Satellite/VvP45bXO-14
CTTTATTCAAACAGTTTATCGCTATTCTGGCCTTAGTTTATATAGGAGGAGAGGGGGAAACCTCCAG
>VvP45bXO-18#Satellite/VvP45bXO-18
AATCTACTGTCATGAAAGTGTGTTTTAGGCAT
>VvP45bXO-17#Satellite/VvP45bXO-17
AGTCTGCTGTGATTCTTATCAGTCTGATTCACTA
>VvP45bXO-22#Satellite/VvP45bXO-22
CTTTTTCATAACTGGAGAAAGCATAACGTAACTCATCTCAATAACTAGAAAAAACCAATTCTCGTT
>VvP45bXO-45#Satellite/VvP45bXO-45
TTAGTAATAAAGCGGAATTTCTGCGTATGGTTGTGCTCGACATTAGTACTAGTGAATTGTGAATGATTCTTGTATTGTCA
GCTGAAGCGTTGATATCATCATTGATTTGATGCTATTTTGGTACACCAAAAGTGCAGCTACCGAACAGTCTGGTTCCAAA
ATGGCATTCTCTTATGTATTATCTGCTGTACGACACATTGCCAAAATGTCCTAGTCATTTCGACTTGGCTCGACTTAGCT
CGACTTTGCTTCGCTGTCGCTCACTCGCTGTCGCTCATCTTTTATCGCATTTAATTTAAAAAAAATCATTTACGACTGGG
AGAAAGTAATGCCAATTCAACTAAACCGTGAACCCGGATGAAATTTTCTTCTTGTGTATCACACTATAAAGCTCTCTACG
CAATAATTTGAAATCAAGGTGCCATTCGCTGAGAGAGGGATGGTATTACTCAGTTGGCCCAGCGTGTCTGTGTTTAAGTG
TGTGTGCTACACGGTCATGGACTGACGTATCGGAGTCTTTTATATCAATTGCCACGTTGGTATGGTATTCAAGCGGCAAT
TGTTACATTAGATGTTGGATGGAAGAATGCTCAAGCGATCTCTCAGGGCCCACCACCCAGCAGCGACGATTCCGCTGCCA
CTGCCGAGACCAGGGAGCGGCAGGATTGCGGGGTTCTCCAAGGTAGATTCGATCATCGAGTTGCTCATGCAAATCTTCAA
GAAACTGCTCACCATACACATGTGTGATAACTTTGTATATTTTAAAAGTAGTTTAGCGATAAACGCAAAAGTGGCATCGG
TGGTTCAGTGGTAGAATGCTCGCCTGCCACGCGGGCGGCCCGGGTTCGATTCCCGGCCGATGCAGTGCTTTTTAATACTT
CTGGAAAAAAGTGTAGTGAGTGTAAACTGTAATCCCCGTGCCATCATTGTAAAGCTTGGATGTTCGAAACAGTAGACGCC
GTGCCTGCTTTTGGATATTTCTATGCGAGAAACTGTGTGCATTATTATATTAAACCAGCAGCAGTCGCAAATAGTCCGGT
ATGGTCTAGTGGCTAGGATACCTGGCTCTCACCCAGGAGGCTCGGGTTCGATTCCCGGTACCGGAATGAATTTTGCTGCA
TACCTTCCAACTCGTGTAACCACTTTTACGCTGCGCATTGTGTGTAATTCTCACCTGCAGTGTTTTA
>VvP45bXO-40#Satellite/VvP45bXO-40
TGTCAAATACAAGTCAAGTTTGTATTTCAGCCAGTTCGAGTGTACCTTCAT
>VvP45bXO-2#Satellite/VvP45bXO-2
GGTAGCTATGGGGGTGTGGGAGATATGGGGGTTGAAAGTGGTCGACCTGTGGCAATTTCATACTTCTGCCAAAGACAAAA
GTGTCATGGTGTATCACTTTTCAGCGAAAACTATAGATCACAGATAACTGGCGTTTGTGTGTAGTAGTAGCACAGAGTCA
CCTTTCGATCACAACAGCGGCCGAATTTC
>VvP45bXO-3#Satellite/VvP45bXO-3
TACTGCTCAGTAGTGCTTTAGATGCCCCTAGTGGCCACTTTGTGTGTATTG
>VvP45bXO-4#Satellite/VvP45bXO-4
TGGAGTTGTAGGAGTTGGAGT
>VvP45bXO-6#Satellite/VvP45bXO-6
ACCACTTTGTTCTTTTCTTCTGCTCAGTGGCGGTTAAGATGCTCCCTGTGGCCACTGTGGACGTTTTGTACTGCTCAGTA
GGGATTTAGATGCCCCTAATG
>VvP45bXO-1#Satellite/VvP45bXO-1
CGTGATGCAGGTCTTAAAATCTGGTAGAAGTATATAGGAAGCATAAGAGCCCACTTGAAAATATTTGTGACAAAGCCTTT
CCCACACCAAGGCTAGGAAAATCAAAGTTTCCAGTTTGACCATGGCAAAACTCATGGAATGGAACGAGGGAAGAAAGAAT
TCATATTAGCATCAGTACGACACCTTATTTCTCTAACTTATCTCTGCTGCCACTGGTATAAAATATTTCATCACACTCGT
AATTGTTGCCACCAAGGTCAAACCTTTGTCGTTTGTCTATCCAGGCCAATCTATGTATCAATTCTGTTATGCTTTCGTAA
GCAATCACAAATTGAGTGTCCTTAGCTGTACTTTGTCTAAAATTCCAATCAATCCCTTGTGACACATCAGTGATTGACAC
CTTTAACTGTATTTTACAGCACAGCACGTATGTTCCAGGAACGAAATACGTCTGTTAATCTTACTAATTTCACCCCTGTC
GAATCGAAGTACGCCAGTCCTATGTGATAAAAATCGAGTCACGCTAAGGCAGTGCTTTCGCAAAGTCTTCTCCTAATCAG
TAGCCAGGTACCAAAATGTTCACTTAAGGTGGTTCTACTGCAGTTTTCCAGGAAAATTCTCCCCTTTTCCAGGAAATTAT
TTTTCAATAAATCAGGACCCAGGGGAGTTCTCCATTCGGTTTAAATGTTCCCATCTAACGCCAACCTTCGGATTCAGGAC
CAAGTGTGACATTTGTTTGTAATTGCATGCTTTGTTCAAGTAACCACGATAAAGTTACCATAATGCTCTTAGCTAACTGA
TAGTTTCTTGGTCATCAAACAGACATCATAACCCACATTTTCATAGAAGATCCCCACACATCGACAAGTATCCAAAACGT
CACCATAGGTTCTATTACGCCTAAGATAGCGCTCACACTTGAACTGTCGTAAATTGTTAGGTCAAAGTGGGTGTTTAGAT
ATTTTATCCACTCAGGCCTCATCACCTAAAGTCTAGTGCGAGATTGTGGTCATGGTCAACTTAGGCTCCATACACCACTC
AGAATTATTCCACCAATATCCATTCTAACAGCATTATACGCCACCTACAGCCCCTCAACACTCTTCCTATCTTCCAATGA
CATCCATACTACACCACACAAGCAATGGTCTGACTGTGGGTTTGTACCCAAGTCCTTCGCTTCTCTGGTACATCCAATCA
TCACGATTTTTGCCCCCGAAGGACATATAGTGAACAACCTGATAAAAACAGTTCGTACCCCAAAAATAACGGCAGCAAAC
TGTAAACAGAACAGTGAAATGGAAGAGTGCTTGGATTCCTGAAATCACTCCAGACGAATGCAGGGAAAGAGACCTTCAAA
AGTCCATGGCCGAATTCCTCACCGTTCCTTGCCATACATCCTTTCTCACCTCTAATGACAATGACATCGACGAGCCCGAA
AAAAAAGCCTGATACGCTGGAAATACTAGAATTTTGGATGGTCGTTGAAATTTGTCTGTATAACGACAGCACTGTGCCAG
TAATAATACACGGTAGACTGGGAAGTTAAGATAGCCGCGACAAACACCTAATTTTAAAAATTCATTCACATACAAAGGTA
TGGAAAAACAACCATTTTTCGAGTTCTGGAACATGATATATACTGCGTCGATTCTCTCAAGTGATCCTGAGACAGCGAAT
ACTGTATGCTCAGAACAG
>VvP45bXO-5#Satellite/VvP45bXO-5
AGAAGGTTTCTGACCAAAAAAAAATCATTGAAAAACCACCCCTCTACCCCTTTACACCCCTTAATTTTTATACAAACCCA
CATTTTTTATCCGATTTCGATGGAACTTTGGACATGTATAGTCAAAAATAAAGAGAAAAATACTGTCAACTTTTGGTTTG
AAAAAACTGAACCCCTCTCCCCCTATCCACCCCCTTAATTTTTGCCAATGTTCTTTATACAAAGCTACAGTCGACACCAT
TTAACTGATCTCCATTAAAGTTGGCATATACATGTAATTTTTCATGG
>VvP45bXO-8#Satellite/VvP45bXO-8
CAGATCGACTTAGAACGTGCTGGAACTATACAGACCACGCAGTCCCGACCAAATATGTCACGAAAGAAACGAGAAATGTA
>VvP45bXO-7#Satellite/VvP45bXO-7
GTAAAAAACGAACAAAGTGGCCACAGGGGGCATCTAACCCACTACTGAGCA
>VvP45bXO-10#Satellite/VvP45bXO-10
ACGGCTCGTAGTAGCAACCACATTGGCGCTTCTTTGACACCTAATAGTGCTACT
>VvP45bXO-9#Satellite/VvP45bXO-9
TTATGGGGTAAAAACGTAATGGGGTTGGAAAGGGGGAGAGGGGATGAATATTCGGAAACCATACGTAGGCAGTATTTTTC
TGTTTGTTTTAAAGTATAAGTGTACAAATTCTTATCTAAATCGGATAAAAAATGTGGTTTGCCTAAA
>VvP45bXO-13#Satellite/VvP45bXO-13
TAGATAGCTTTTGTTTAATCTTTGCTTATTTAACAGCGCCAGTAGACAGTTGGTCTCCAGCAACCGTCACGCTCTGTGTT
TAGTTTAATTTAAAGTGTG
>VvP45bXO-15#Satellite/VvP45bXO-15
TTTGGCAGGGGATAATATTGGTATTAGACGCCTCAAGAGTGTACCTGCCGAA
>VvP45bXO-16#Satellite/VvP45bXO-16
TTCTCTCTGGATCCCAATGCGACAGCTCTGTGAACTTTATTACTACGGCAACGTTTTATAACGTGCGTTTTCCTTTATTC
GAATACTGCATGGCAGTCGTAATAAGAAAAAATCAGCTGCCTTAGCTGTA
>VvP45bXO-19#Satellite/VvP45bXO-19
AGGTAAGAAGGTCTGG
>VvP45bXO-21#Satellite/VvP45bXO-21
AATACATTTTTACTCTGTTTACTCCTAAGAACTGGAAAATATATTAAATTAAAGTCGCCTATCATTTTGTATTAAAATAC
AAATATCACAATAAAATCGGACAAATTCTGGAGGTTTCTATGAGACTTTATTT
>VvP45bXO-20#Satellite/VvP45bXO-20
AAAATCCACTATCAATAAAAATCTGCCAACCACTGTACTGTGTTTATACGCGGTTGCCAAGTA
>VvP45bXO-27#Satellite/VvP45bXO-27
ACGAACCACGTGACGTAGTGCTAGAATACCGATTATGAACTGGTGTCAGGATAGAAAACCGATATTAATTTGACCAACCG
CTACAAGAAGTATGAATTTCTGGCGTAAAGCTAGAAGACA
>VvP45bXO-23#Satellite/VvP45bXO-23
ATATTACAAAAATCCGGACATATTTCGGACAGTTTCTACAGCGTCCTAATGATAATAATAGTAGTA
>VvP45bXO-25#Satellite/VvP45bXO-25
ACATCTCAAGGCTGGCATGGGAAATCTTAACTCTGGCACGCGAATACTAAATTCTGGCAGTCT
>VvP45bXO-26#Satellite/VvP45bXO-26
GCGTAAAGCAGTATTACTTTGTTTATTAATATGTCTTGCACCACTAGGTCTGATAAAAAAACGTCAAAGAAACTGTCTCG
CTGTAGAGGACGTTGGCAGATTTTTTAGAAAACCCTATAGAAATTATCAATTTTTTCCGCTTTTTATTAAAGGAATGTCA
TTTAAAGTGTCCCATTACCGACCAGTTTTGGCAGAATTTTTAATAAACCTATCCTAAAG
>VvP45bXO-28#Satellite/VvP45bXO-28
CAGCTGATTTTTTCTTATTACGACATCCATCCAGTATTCAAATAAAACAGAGGAGCGCAGCACGGCGTGCAGTAGTAATA
AAATTAACAGAGCTGTCGCACTGGGATCCAAAGAGAATATACCTAAGA
>VvP45bXO-29#Satellite/VvP45bXO-29
CAGATGGATAAGAGACGTTGCTAGGAAACGTCTCAACACACAAATATACGATAAAATTAAAACCACTAAGAAATAAACGA
AAATAGGTCCG
>VvP45bXO-32#Satellite/VvP45bXO-32
TACCTGCCGAGTGGGGCAGGGGAGCTGATTTGAAACAGATGACTCCATACTG
>VvP45bXO-33#Satellite/VvP45bXO-33
TTCTTTCAAATAAATGACTCATGAGACCCCGGACGGTTTATAAGCTTTATAAATGAACAGAGCCCGACGCCCTTCATTT
>VvP45bXO-24#Satellite/VvP45bXO-24
TAGCTGTGTTGCTCTTCCGATCTGCCTGTTCCGATCTGCCTGT
>VvP45bXO-37#Satellite/VvP45bXO-37
AATAAAATATTTCATGTCTATAGCGTGTTGCTAGGCAGCATTTCTCTGTTATTCAGAGATCACTCACACTGTTTAGCTAA
AATGGAATTAATACAGACGTTAATTCGTTGCTGAGAGGCTAGAAGGAACACGCAGCAAA
>VvP45bXO-41#Satellite/VvP45bXO-41
TTAGTTTTCCTATGTGGTGTTAGCGTTCTGTGCTGATGTGAGCCTCACTGTGTATTCTCTCAGAGCTA
>VvP45bXO-38#Satellite/VvP45bXO-38
ATATAGACATCGATTTTGTGCTTTTCAGGCCGTGAATACGCTGATTTGGATGTCTGTTGAACGTTTCACCTAATTTTTAG
GTTTATGTATAGAAATCCGTTTGGTGCTTTATACGCCGTAAATATGCTGCATTTGACCTATGTTTACTTCTCACTTAGTG
ATTAGGCTCCCATACAGAAAGTGTTTTGTTCCATTAAACTCCGTAAAATCACTGTTTTTGTAATCTGTGTAACTTTTAAC
ATACTTATCAGATTCCA
>VvP45bXO-34#Satellite/VvP45bXO-34
TTTATTTAACCTTGACGATCGCCCAGTAAGTATATTCCGGTAACATTCCTGGCCGTCATGAAGCCTAGAAATGAGGGCAA
TGTTGTTAAACACCAATTACAAGTTACCAGGTAATTGCACAACATATGCAAAGCTGTTTCAGCAGACCTTTGAACACATT
CCAATAACCTGAAAATGGACGAGGATGTTTTGGAATGTCAGGAAGCAAATGGATCCACAGAAATCTGAGTGAGATGTATG
GAACTCATATGCTACTGTTTTTAAAAAAGTCGTCCAACTTTGTTTCCTTGGAAGCATAAATGTCGACCACTGAAAGGTCA
GAAATTCGCTAGCCAAACGTATAGGATTTGGCTTCTCATATGATCTCATCATTTACACATGACAGTTTTCTGAATAGTAA
TATGAGAAAGTAAGCGTTTGTAACAGCAGCAAATTAATGCGCAGCCGGTAGGATTCGAACCTACGCTCCCAAAGGGAATC
TGATTTCGAGTCAGACGCCTTAACCACTCGGCCACGACTGCATACTGAATTGGTGACGGTTTCTTTCCAGAAATTTGTGT
ATGTTCTTACTCTTGGTTACAAATGAGAGGCAATGGAAAAAAAATAGTTTGCCGAAACCCGGGATCGAACCAGGGACCTT
TAGATCTTCAGTCTAACGCTCTCCCAACTGAGCTATTTCGGCTCATATAACTTTCGGGAAAACTGATGTAAACAAATATA
CACTTAGCACATGGTCTAAATTTATATCTTGGGTAAACAGGTATTACCGTCTGACTAAAGATAATTCAGTACAAAATGTA
GACTCATTTCCCATTGACTTTGATGACCTGATGTAAGGTCAGGCTGAGGACTGGTAGGAAAATAAATTACAAGTTCGTGG
GCTTCACCGATGTTTTGTGTGTAGGTAAATTTTGCAACAGCGGGTGTCTTCTCTCGTCGCTGCCAATAGCTACCAAATGT
ATTAGATACCACTCAAACAATGCTGTAGCAAGGAATCTAAAGTGAAAGAACTGGTAAAGCATCACTTGCAGTCCTCTTGT
TTTGGCGAACGCAATGCAGGGAATCTACGGAAATACCTAAAATCTACGCAGCTGGCAGGATTCGAACCTACGCTCCCAGA
GGGAATCTGATTTCAAGTCAGACGCCTTAACCGCTCGGCCACAGCTGCATGTCGCAAGTACTTCTTCAACGTCACATACC
AAGGAATAAAAATATTTCTCACCATAGTACCCGATGGAGAACATGGTTTCAGTCTAACCTTTCTTTCGTCACGTGTTATT
TATGGATGCATCTTGAGAAGTTAATGGAAAACAGTTGGTGATTTCACGAATGAGACTATCTTATAATTGCTACCCAAAGA
TTGATGCAATTTGCCACCTATACTTGGAGACAAAGTTATGATCTAAACCAGGGAAAATAACTTCAAATTCAGCTAACTTT
TGTAAATTTATCCTCCATGGAGATTATAGGCTGTGACAGAGAGTTAAGCTGTCTTCAGTAGGCTTGAATTCGACATTCTT
TCGCACAGTTGCTTATGAAATCTTTGAATTTAAATACAATTCGAGACGAGCGACAGCGAGTGAGCGACCATCGAGGCTCA
TCGAGCTAAGTCGAGCCAAGTCGAATAATAAATAGAAAAGACAGTTAAACAAAATCTCAGTGTCAGCTGTTTAAAGGACA
AAGCTCTTCTTGTCATTTACATTTGGCGGA
>VvP45bXO-43#Satellite/VvP45bXO-43
CTAGTGTGGACGCGTGAAACGAACTTCGCTCGCGACGAACACCGAGCCACCTCACTGAGCGTACTCACTAGCGAGCTGTA
ACTGTAACCAACAGATACAGTAACCACGTT
>VvP45bXO-36#Satellite/VvP45bXO-36
TTGTCTTTTCGGGGGTATAAAGCAGTCCATCATCGAGGTGCGGAATAAAGCCGA
>VvP45bXO-47#Satellite/VvP45bXO-47
GCGAAAACGGCGAAATCCACCAGTCCTACTAATACAACAGAGGTAGTATTTTCAATTCCCACGAAT
>VvP45bXO-49#Satellite/VvP45bXO-49
ACCCGCCAAATTAGCGGCACGAAAAAGGGGGAATCAATAGCGGCTGAAGAAG
>VvP45bXO-42#Satellite/VvP45bXO-42
ACATCTGCCTTAAGAGCATTTACTTACTCGGTATAAGAATGCAGTCAGACGTACAGCGTTTATCTTGGAGATAAAAGAT
>VvP45bXO-30#Satellite/VvP45bXO-30
GGCTGAATAAAAGACACTTTTCTAAGGCAATCAGTAACGATAAAACAACATTTAGTCGCAAGGACCAAAAATTTCTGAAC
TCTTCCTATGCGCTTCTCGACATCCAGCCCGACACCGGCCCGCACCGTCAAAAAGTAAACCTAAAGTGA
>VvP45bXO-46#Satellite/VvP45bXO-46
AACGAAGAAAGAGGGCTCTAAAGTTCCCGCTAGGTAGCCACCTATGTGCCTTCATCACGCTGAAGAAAGAAAAAGGTGGG
CTTTAAATTTCGGCTAAGTTGCCACCTATGTTCCTTCATCACGCTGATG
>VvP45bXO-44#Satellite/VvP45bXO-44
ATAAAGCTTCACCACGTATCTAAACACTTTATCCCGAGGATGAAGACTGGTCCTCTGAATGGATCCCTTTATGAAAATC
>VvP45bXO-51#Satellite/VvP45bXO-51
GTATATATATAAAACTAAATTCCCCCCCCCCCCTCACTTGTTCCCACCGAGCTATGGGAAGTGCGGAGGAGGTACTGGGG
GCGGCGAGGGGTTCAGGAATTGGCTACCCTACAGAAGTTAATACACACGAGACGGAAATAAAACATGGTCGTTACGCCAG
AGAAGGAAATTTCACACAGAAGTCATATCAGCTTAATATTCTGACACTTCCAGATTATTCAACTCATTTCTATGTTTGAT
TGAGATTAGGTGGGCCGATCCCGGCGGTACTGCAATGCCGGGCCAACCCGCGACAGAGGTGGAGCAAGCCCCTAGCACTC
CGTCATGTTCCAAAAATGAGTTTAATATTCTGGTCCAGCGATGCTGGACGTATCAGATATTAAGCTGATAAGAACAGATA
CTACACTTTGATCTTAGCCAAAAGGCCGAGAAGCGATAAGTTTTGCAGGTGTTGCTACTCTTTTTGAGTACGTCAGGATC
GATGGTAGAACGCCTAGGTGTCCCCAGACCCTAGCGACAATTTTCGAAACTGCCGGATTGACTTCCTTCGATGGCCGAGC
CACCGCATTTTTGCAGATGGTGCTGTTTGTACGAAAGTGATAGGAGACAATAAGAAGTCTCTATGCTTCATATAAATAAC
TGACTTTCGGTGATTGAGTACCGCCGGGCGCCCGCCGCGCAAAGGTGGAAAATAACCGACCCCGCCTCCCGAAAGTGGCT
GGTGGCCCCGTATCTCGATCGAGAGGGCTTAAGGTAGGGCCCAAAAGGTGCAGAACACTGGAAGAAAGCGCTCCCATAAT
TTTGAGTAACTTTATTCGTAACTGCAAGACGGCATGGCAACGCACAGCGTCCGACTCACAACACGCGCGTCGGCGGCGGC
GACGACGACATTTCGCGAAAAGACAAGGTCTCTAATAACTAAGTATCAGAGTACAGGAACCACAGCTTGGAATCCTGTAA
AGAAGCAAAAATACGTGGGTCCATACTTGCAGTAGCACAAACGGTAAAATGACTGCGGGATGGTTAAACACGTTTTCACC
TATGTACGGATTTTTTTTTTTTTTTT
>VvP45bXO-50#Satellite/VvP45bXO-50
GGTGTAATTCCCATGTGGAACCATGTTTTATTCGTGTCACAAGTGTACCTTAAGTATATACAATGTATTTCAGTAAATTT
AAAAAGCCATATATACCCAATCTAATTTTCACACTTGTCCTGCATTAGCGCCGTCCAGACGCAACTTATACATGGTCAGT
AAAATCACGAC
>VvP45bXO-52#Satellite/VvP45bXO-52
GTTGTGGTGGGAT
>VvP45bXO-56#Satellite/VvP45bXO-56
CAAGTGAAGGACAGAAGCTGAAGATTCTGTCAAATTGACACTAGTGGGACAAAAGAAGTTGAACTAATGACAAACAACGT
ACATGAACAGATCGAGCTGTCAAAATGA
>VvP45bXO-60#Satellite/VvP45bXO-60
GCTAGAGCGTGGTGAGTCCAGGGCGTGATAAG
>VvP45bXO-58#Satellite/VvP45bXO-58
AAGTGACGTGGTTGTGTGTTGCCTACCTACACACTGGTTGCATATAAGCCCTACGAATTCTCAGGCGCCATTTCCCTACG
AAATCT
>VvP45bXO-59#Satellite/VvP45bXO-59
TTTTGTACCGTGCAGTAGTGCGTTTAGGTGTCTCGATGTGGTCACTTTTTTCA
>VvP45bXO-48#Satellite/VvP45bXO-48
GATTCCTATCTGATTCCTATCT
>VvP45bXO-31#Satellite/VvP45bXO-31
AGTAGCGTGTTATAGCTTTACATTTTATCTTTAGTGGTGTGTGGATTTAGTTAGTTTTATCTTTGAGTGTTTACTTTTGT
AGAAAGTAGAGGTTAGTTGCAGTTGGACGGTCACTCAGTAA
>VvP45bXO-57#Satellite/VvP45bXO-57
GAGGGTCCTCATGTGTCGGTGGCTCCTCTTCATCTGGAAGTCCTACACTTG
>VvP45bXO-53#Satellite/VvP45bXO-53
AAGACGTTTTTAGTACGCTTTAGACTATTTATAGACAGTTTATTGAAACTGTAGATTCGAAACGAACACTGTCGGGAGGG
TGATAAAAAATGCCCATTCAGTCTAAAGACGCTTAAGACGTTTT
>VvP45bXO-55#Satellite/VvP45bXO-55
TCCACCCGACAAATTGGTCGGTTTATTCCACGCTACACGGTCTACCTCTTATT
>VvP45bXO-39#Satellite/VvP45bXO-39
ATAATTAAGTATGTGTCCTTAATTCAATACAGCATAGCAGATTAGTACAGAGAAATAAAACACAAATCATGGACGTCATT
TGTTATTAAATTAATGTTGCCATCCCTGTAGTCTTCACCAAGACACTTTTTCGATAGAATTTAATGGATATTGTGTAATA
ATTATTTCCACCAGAATAGTATAGAAACAAAATTTCGATAATCATTGGACGTCGTTTTTTATTGGGTTATTCTTGGCATC
TCTGGAGACATGACCCAGATTATTATTAGAA
>VvP45bXO-54#Satellite/VvP45bXO-54
CAACCAACCAGAAAAATTGACTCTTACAGTGACCACTCAGTTGAATGAAAAATATTTTTCC
>VvP45bXO-35#Satellite/VvP45bXO-35
TTATTTCCAGTAGACTCTATAGCTGG
>VvP45bXO#Telomere/Telomere
TTAGG
>VvP45bXO#5S-rRNA/5S-rRNA
GCCAACGGCCATACCACGTTGAAAACACCGGTTCTCGTCCGATCACCGCAGTTAAGCAACGTTGGGCGTGGTTAGTACTTGGATGGGTGACCGCTTGGGAACACCACGTGCTGTTGGCATCACAACTTTTTCGTTTTTCTTGTTGGTTTCT
>VvP45bXO#45S-rRNA/45S-rRNA
GGCTTAACACAGTGTTCCAGTCCCTGCCCTTTGTACACACCGCCCGTCGCTACTACCGAT
TGAATGATTTAGTGAGGTCTTCGGACTGGTACGCGGCCTCGGCTCCGCCGTTGCCGATGT
TACCGGAAAGATGACCAAACTTGATCATTTAGAGGAAGTAAAAGTCGTAACAAGGTTTCC
GTAGGTGAACCTGCGGAAGGATCATTACCGATTGCGCAAACANTGTGCGTCGTAATTRTA
TTACAAACGYCGCGTGCGCAATCACGCGTTACTCTCAAAACTACGGACNGTGATTTGGTA
CGGGCGCTGAAGCGCGAGAGGCTAGCGGCTTGCGGTACCTATGTGGTTTTGAATGACTTT
CGCCGCAGTCGCACACGCCGTCGCGTGGAGCCGTACATTGTTATAGCANTACGCTATCTT
TCGGTACARGAGGCATYAATCGCCTCAGCCCTGCAAAAATNANTTTAATCTGCCAGAGTG
CGGATGAAAACAAAAANCAAAATGACTACCCAGGACGGTGGATCACTCGGCTCGTGGGTC
GATGAAGAACGCAGCAAATTGCGCGTCGACGTGTGAACTGCAGGACACATGAACATCGAC
GTTTCGAACGCACATTGCGGTCCATGGATTCCGTTCCCGGGCCACGCCTGGCTGAGGGTC
GGCAAYAATTCCTGAAACGCAAGGGCGTTTCGCTCAGTGGGAGCTTCGCGGGCCTCGTCC
GCGTCTCCTTAAGTTTTACAGTGTGCCGCTTCCAAGCTGCCCGTCGGCTGGCGGTTCGCA
TGCCGGTACCTAGCTACTCGGTAATGTGCACGGCCGCTGGCTCGACGGCACGGTGGCGGA
CACTATTCATTTTTAACGACCTCAGAGCAGGCGAGACTACCCGCTGAACTTAAGCATATT
ACTAAGCGGAGGAAAAGAAACTAACAAGGATTCCCTCAGTAGCGGCGAGCGAACAGGGAA
GAGTCCAGCACCGAACCCCGCAGGCTTCCGTCTGCTGTGGCGTGTGGTGTTTGGGAGGGC
CCGCTCTCCCGGCGCTTTGCGGCGAGTCCAAGTCCAACTTGAATGAGGCCACGGCCCGTA
GAGGGTGCCAGGCCCGTAGTGACCGTTGCAGGTGTCGGGAGGACCTCTCCCTCGAGTCGG
GTTGCTTGAGAGTGCAGCTCTAAGTGGGTGGTAAACTCCATCTGAGACTAAATATGACCA
CGAGACCGATAGCGAACAAGTACCGTGAGGGAAAGTTGAAAAGAACTTTGAAGAGAGAGT
TCAAAAGTACGTGAAACCGTTCTGGGGTAAACGTGAGAAGTCCGAAAGGTCGAACGGGGA
GATTCACGTCCATCCGGCCGCTGGCCTCCGCTTCCGGCAGATGGGGCCGGCCGCCCGCAC
GGAGCAATCCGCGACGGGGTCGTGTCCGGTTATCTTTCCACTCGCCGAGGGGTGGAGCCG
TTCCAGTGTGCGGTGGGCCGCACTTCTCCTCTAGTAGGACGTCGCGACCTGCTGGGTGCC
GGCCTAAGGTCCGGGTGCGAGTCTGTCCTTCCGCGGGCTTCGGTTCGTGTTCGTTGGGCA
GAGCCCCGGTGCCCTGGCCGGCTGCTCGGCGGTATATGTCGAGGAGTCGATTCGCCACTT
TGTGGGCGCCCAGGCCCCCGGCAAGCGTGCRCGGTTCTTCCCGGATGGCGGTGCTACCTG
TACCGGCTCCGGACCCACGCCGCTGTTGGCTCGGGTGTGTCCTCGGGCGGAATGATCGCT
CCAGTCAGCGGCGCTTCAGCTTTGGACAATTTCACGACCCGTCTTGAAACACGGACCAAG
GAGTCTAACATGTGCGCGAGTCATTGGGCTCTACTAAACCTAAAGGCGCAATGAAAGTGA
AGGTCTCGCCTTGCGCGGGCCGAGGGAAGATGGGGCCTAACCGGCCTAGCCGGCGGCCCC
CGCATTCCCGGGGCGTCTCGTCCTCATTGCGAGGTGAGGCGCACCCAGAGCGTACACGTT
GGGACCCGAAAGATGGTGAACTATGCCTGGCCAGGACGAAGTCAGGGGAAACCCTGATGG
AGGTCCGTAGCGATTCTGACGTGCAAATCGATCGTCCGAGCTGGGTATAGGGGCGCAAGA
CTAATCGAACCATCTAGTAGCTGGTTCCCTCCGAAGTTTCCCTCAGGATAGCTGGTGCTC
ATACGAGTCTCATCCGGTAAAGCGAATGATTAGAGGCCTTGGGGCCGAAACGACCTCAAC
CTATTCTCAAACTTTAAATGGGTGAGATCTCCGGCTTGCTTGATATGCTGAAGCCGCGAG
CTTTAAAACTCGGATCGGAGTGCCAAGTGGGCCATTTTTGGTAAGCAGAACTGGCGCTGT
GGGATGAACCAAACGCCGAGTTAAGGCGCCCGAATCGACGCTCATGGGAAACCATGAAAG
GCGTTGGTTGCTTAAGACAGCAGGACGGTGGCCATGGAAGTCGGAATCCGCTAAGGAGTG
TGTAACAACTCACCTGCCGAAGCAACTAGCCCTGAAAATGGATGGCGCTGAAGCGTCGGG
CCTATACTCGGCCGTCAGTCCGGCAGTCATGGTCGGTCCTTGCGGCCGGCCGCGAAGCCC
TGACGAGTAGGAGGGTCGCGGCGGTGAGCGCAGAAGGGTCTGGGCGTGAGCCTGCCTGGA
GCCGCCGCCGGTGCAGATCTTGGTGGTAGTAGCAAATACTCCAGCGAGGCCCTGGAGGAC
TGACGCGGAGAAGGGTTTCGTGTGAACAGCCGTTGCACACGAGTCAGTCGATCCTAAGCC
CTAGGAGAAATCCGATGTCGATGGGGGCCTCAATTGCCAACCATGGTTTTTTGGTTGGCC
CCCGTTGGGCGAAAGGGAATCCGGTTCCTATTCCGGAACCCGGCAGCGGAACCGATACAA
GTCGGGCCCCTCATCTGAGAAGCTCGTCGGGGTAACCCAAAAGGACCCGGAGACGCCGTC
GGGAGATCGGGGAAGAGTTTTCTTTTCTGCATGAGCGTTCGAGTTCCCTGGAATCCTCTA
GCAGGGAGATAGGGTTTGGAACGCGAAGAGCACCGCAGTTGCGGCGGTGTCCCGATCTTC
CCCTCGGACCTTGAAAATCCGGGAGAGGGCCACGTGGAGGTGTCGCGCCGGTTCGTACCC
ATATCCGCAGCAGGTCTCCAAGGTGAAGAGCCTCTAGTCGATAGACTAATGTAGGTAAGG
GAAGTCGGCAAATTGGATCCGTAACTTCGGGATAAGGATTGGCTCTGAGGATCGGGGCGT
GTCGGGCTTGGTCGGGAAGTGGGTCAGCGCTAACGTGCCGGGCCTGGGCGAGGTGAGTGC
CGCGGGGGTGCCGGTCAGTGCGGCGGTTTAGCGGTGGTGCGGTCTGCTCTCGCTGCGGCG
TCGGCTTCGGCTGGCCCGTAGTGCAGGATGCGCGTGCTGCTGCGGCTGTCGTGCCCCGGT
GCTGCAACCCGTGTGTAGGATCCGAGCTCGGTCCCGTGCCTTGGCCTCCCACGGATCTTC
CTTGCTGCGAGGCCGCGTTGCTTTAGTGCGCTCCTTCACGGGGGTGTACGGGTGCGCGGA
TTCTCTTCGGCCGCCATTCAACGGTCAACTCAGAACTGGCACGGACTGGGGGAATCCGAC
TGTCTAATTAAAACAAAGCATTGCGATGGCCCTAGCGGGTGTTGACGCAATGTGATTTCT
GCCCAGTGCTCTGAATGTCAACGTGAAGAAATTCAAGCAAGCGCGGGTAAACGGCGGGAG
TAACTATGACTCTCTTAAGGTAGCCAAATGCCTCGTCATCTAATTAGTGACGCGCATGAA
TGGATTAACGAGATTCCCGCTGTCCCTATCTACTATCTAGCGAAACCACTGCCAAGGGAA
CGGGCTTGGAAGAATTAGCGGGGAAAGAAGACCCTGTTGAGCTTGACTCTAGTCTGGCAC
TGTGAGGTGACATGAGAGGTGTAGCATAAGTGGGAGATGGAAACATCGCCGGTGAAATAC
CACTACTTTCATTGTCTCTTTACTTACTCGGTTAGGCGGAGCGCGTGCGCCGAGGGTATT
CCACCCCGGTGTCACGGTGTTCTCGAGCCAAGCGTGTATAGGGTTGCGTTCGTACCGTGG
CTCCGCGTCCGCGTGCCGCAACCGTGGCCCGTGGGGGTTAAAGCCTGCGGTGCTGCGCGC
TTGTGTGCCGTGGCGCGTCCGCGAGTGCGGCGCAGTTTACTCCCTCGCGTGATCCGATTC
GAGGACAACGCCAGGCGGGGAGTTCGACTGGGGCGGTACATCTGTCAAAGAATAACGCAG
GTGTCCTAAGGCCAGCTCAGCGAGGACAGAAACCTCGCGTAGAGCAAAAGGGCAAAAGCT
GGCTTGATCCCGATGTTCAGTACGCATAGGGACTGCGAAAGCACGGCCTATCGATCCTTT
TGGCTTGGAGAGTTTCCAGCAAGAGGTGTCAGAAAAGTTACCACAGGGGTAACTGGCTTG
TGGCAGCCAAGCGTTCATAGCGACGTTGCTTTTTGATCCTTCGATGTCGGCTCTTCCTAT
CATTGCGAAGCAGAATTCGCCAAGCGTTGGATTGTTCACCCACCAATAGGGAACGTGAGC
TGGGTTTAGACCGTCGTGAGACAGGTTAGTTTTACCCTACTGATGACTGTGTCGTTGCGA
TAGTAATCCTGCTCAGTACGAGAGGAACCGCAGGTTCGGACATTTGGTTCACGCACTCGG
CCGAGCGGCCGGTGGTGCGAAGCTACCATCCGTGGGATTAAGCCTGAACGCCTCTAAGGC
CGAATCCCGTCTAGCCATTGTGGCAACGATATCGCTAAGGAGTCCCGAGAGTCGGAAGGC
TCGATAATACGTGACTTTACTAGGCACGGTCGTCCCATTGGGCGCCGCGCCGTACCAGCC
CTTTGTTTGCCGCATGGGACGCTCGGGCGGTGCGCGCTGTGATCCACTGTTCACGCGCCG
TCCAGTCTCTAGCGGTCGATCATGGGTTCTTTTATTCCGATGTCGGGACTCGGAATCGTC
TGTAGACGACTTAGGTACCGGGCGGGGTGTTGTACTCGGTAGAGCAGTTGCCACACTGCG
ATCTGTTGAGACTCAGCCCTAGCTTGGGGGATTCGTCTTGTCGCGAGACGAGACCCCCAT
TTGCTAGTTTTTTTATTTTATTTTTTTTACTAGTTTTTAATTACGTATCGGTGAAAATGG
TGTTTGTTATTTTTTTCAGGGTGACTAGGATTGTTATTTTTGTGGACGGACTATAGTCTT
TTAAGTGGAGTGTTTTGTATTTGTTGTGAGTAGTATATAGTACGTATAAGTGTAAAAGTT
GTTTGTAATAATAAAGTTTATGGTGTTGTTGTTTTGCTTTCCTTTTTCCTTTTGATTGTG
TTGTGTTTTTCTTTTTCTCCTCTCTTGTTGTTTATATAATATTACAAAATTGTTTGAAAA
AATTGTGAATGAATAATATAATATATATTGAAGAAAGAAAGAAACAATATATAATATGAT
GGATAAAAATTATAATAAATACATTGGTTGCTTGCTGCTAATGAAATGAATAAATAGATA
TGATGAGACTGGCTAACTTACTTACACCACCCTCCTCTTCGGCTTTGTCCCGGACGGTCT
TTTTGTTATAGAAAAAGCGATATTTTTGGTCCCGGACGGTGTTTTTCTTATAGGAAATGT
GTAACGAGGTAACTGTGTGCTGTCAGTTGAACGAAACCCTCCTTGCTAACCAACACAAGA
AATGTGACGTACTATTTATCGCATGACTGTAAAAACTACAAAATAANNCNNNGGGAAC
>VvP45bXO#H2A-histone/H2A-histone
TATCGACATGTCTGGACGAGGCAAGGGAGGCAAAGTGAAGGGAAAGTCAAAGTCGCGCTCCAGCCGCGCTGGCTTGCAGTTCCCTGTCGGCAGAATCCACCGCCTTTTGCGCAAGGGCAACTATGCCGAACGTGTCGGTGCCGGCGCACCCGTCTACCTTGCTGCTGTCATGGAATACCTGGCTGCCGAAGTTCTCGAGCTGGCAGGTAATGCCGCCCGTGACAACAAGAAGACGAGNATCATCCCTCGTCACTTGCAACTCGCCATCCGAAATGACGAGGAGCTGAACAAGCTYCTGTCTGGCGTGACTATCGCGCAAGGTGGTGTGCTGCCCAATATCCAGGCCGTACTCCTCCCCAAAAAGACCGAGAAGAAG
>VvP45bXO#H3-histone/H3-histone
ATGCGTTATAGGCCTGGAACAGTCGCCCTTCGTGAAATCCGTCGTTACCAGAAGAGCACCGAGCTGCTTATCCGCAAGCTCCCGTTCCAGCGCCTGGTGCGTGAAATCGCACAGGATTTCAAGACCGACCTGCGCTTCCAGAGCTCTGCTGTGATGGCTCTTCAGGAAGCCAGCGAGGCTTACCTGGTCGGCCTSTTTGAGGACACCAACTTGTGTGCCATCCACGCCAAGCGTGTCACCATCATGCCAAAGGACATCCAGCTGGCCCGTCGCATCCGTGGCGAGCGTGCTTAAAGATCGA
>VvP45bXO#H4-histone/H4-histone
ACAGAGCAGCACTATGACCGGTCGCGGCAAAGGAGGCAAGGGTCTGGGAAAGGGAGGCGCTAAGCGTCACCGTAAAGTTCTACGTGACAACATCCAGGGCATCACCAAGCCGGCCATCCGCCGTCTGGCCCGTCGTGGAGGTGTCAAGCGTATCTCTGGGCTCATCTACGAGGAGACACGCGGCGTGCTCAAAGTGTTTCTCGAGAACGTCATTCGTGATGCTGTCACTTACACCGAGCACGCTAARAGGAAGACTGTTACCGCCATGGACGTAGTCTATGCCCTCAAGAGGCAAGGCCGTACTCTTTACGGTTTCGGCGGTTAAGGAACTTGTCTTCTTCTTCTTTATCACAAACGGCCCTTTTCAGGGCCACCACA
>VvP45bXO#U1-snRNA/U1-snRNA
ATACTTACCTGGCGTAGAGGTTACCGTGATCACGAAGGCGGTTCCTCCAGGGCGAGGCCTTTCCATTGCACTTAGGTTTGGTTGACCCCTGCGATTATCCCTAAAGTGGATAACTCGGGCGCATAATTTTTGGTAGTCGGGACTGCGTTCGCGCCGTCCCGG
>VvP45bXO#U2-snRNA/U2-snRNA
ATTGAGATTAGGTGGGCCGATCCCGGCGGTACTGCAATGCCGGGCCAACCCGCGACAGAGGTGGAGCAAGCCCCTAGCACTCCGTCATGTTCCAAAAATGAGTTTAATATTCTGGTCCAGCGATGCTGGACGTATCAGATATTAAGCTGATAAGAACAGATACTACACTTTGATCTTAGCCAAAAGGCCGAGAAGCGAT
>VvP45bXO#U5-snRNA/U5-snRNA
TTACTCTGGTTTCCCTTCAGCTCGAATAAATCTTTCGCCTTTTACTAAAGATTTCCGTGGAGGGGAACGTTAAATGAGTCTACAACTAATTTTTTGAGGTTCCCAGCTGTTGCTGGG
>VvP45bXO#U6-snRNA/U6-snRNA
GTACTTGCTTCGGCAGTACATATACTAAAATTGGAACGATACAGAGAAGATTAGCATGGCCCCTGCGCAAGGATGACACGCAAAATCGTGAAGCGTTCCACATTTTT 
