# Supplementary material for: Comparative analysis of morabine grasshopper genomes reveals highly abundant transposable elements and rapidly proliferating satellite DNA repeats
Source: BMC Biol. 2020 Dec 21;18:199. doi: 10.1186/s12915-020-00925-x (PMC7754599; doi:10.1186/s12915-020-00925-x)
Supplement: Supplementary file 5 — Additional file 5. Repeat consensus sequences of the P45bX0 sex chromosome race (male) of the of the viatica species group (tar.gz file). [file 12915_2020_925_MOESM5_ESM.gz › Additional_file_5/P45bXO_RML_currated.library_3.fa]

>VvP45bXO2-17#LINE/CR1
GGTGGGGTTTCACTAGGCATGGCCTACACCTNAATAGAAGGGGNAAGGGGGTACTTTCTG
AGTTGTTAGCTAAAGCNGTAAGGGAGCCCGCTTCCAGTGATGATGGGGTCAGGACTGTGC
CTTTTTTAGGTTAGGGGCTGCTGGTGAAGGGACGGAAATAGATNATCAAAGTGATACTGA
NTGTAGATCCGCGATGGGAAAAATCACAGATGTTAAAGAAATAGATGAAGTTGCTGAAAC
AATAACTGACTGGGGTAAAANTGGGAAGGAGGAGGTAAATGCTGAAAATATAAAGCCAGT
AATAAGGGTGTTANTGGTGAACTGTAGAAGTATAATGAACAAAGTAATCGAATTTGCAAA
CTTAATAGAGATACACGAACCACAAGTAATAATTGGGGTAGAGAGTTGGTTAAAAGAAGA
AGTACTAGACAGTGAGGTTTTTCCCGATGGTTACAGAGTGTACCGCAGAGATAGAGGAGC
AATTGGTGGAGGAGTCTTCATACTAGTTAGCAAAAACTACCACAGTTCACTGGCGTTCAT
AGATCANGACCATGAGTTACTTGGGGTAGATTTCTGGGGTAATAAAAAAGAAAAAATCAG
GGTGTTGGCTGCTTACCGCAGTGGAAGAATGACAGATGAAGATGAGGCTCTTGGGGAGAA
ATTAAATTCATACTCAGATTTCAGAGGTGAGAATAGAATGGTCATTATTGGTGGGGATTT
AAATTTACCAGGTGTAAACTGGGNAGGAAATAAGATTAATAACACAAGGGAACAGAGATT
TGCAAATACCTTAATAAGGGAAGGAGGATTTACACAAGTGGTAGAGCAAAACACTAGGGG
ACAAAATATTTTGGATATATTCCTAATAAAGCCCGATGATAACCTTGTGGGGTGTCAAGT
AACCGAAGGAATAAGTGATCATGAAGCAGTTCTGATGGATATTAGAGGATTCAGTAAACC
AGCAGCCAAAATTGAAGGGGGAAATAGGTACAATTATAAAAAGGCACAGATTTCGAATTT
GAAGAGATATTTCAGAGAACGNTTCAGCAAATGGAAGGAAGGCACAAGTACAGTAGAGTC
AAGGTGGGAAGAGTTCAAGGAGATAATAAGAAAGGGGGAAGAAAAATTTATTCCAAAGCA
GAAAATAAAGAGAAGTAGAGAACCTGCGTACTATAATAGGGAAGTGAGGAGGTTAAAGAG
GTTGGTAAGAAGAGAACATAACAGAGTTAAGAGACAGCAGGGTAGTAGGGAATATTTAAA
ACAACTAAACAAGGACTTAATAACAGCAAAGAAAGTGGCTAAAGATGGGTTTATGAAGAG
TATTGTCGGTGCAGGAGGACCACTGACTGATGCATCTAGAAATTTCTATGGCTATATCAG
GAAACTGAGGGGAAGGGAGGGTGTTGAGACGCTTATAGATAAGGATGGAGAAGAAGTTAC
TGAGGATTTGAAAAAGGCAGAGATTTTAAGTAACTGGTTTAGTGAGAGCATTAGGGACAA
TGAATCAGAAACGGGAGGGTCTAANTCGGAGAACGAGCTTAACAACACAATTAGAAATGA
GGANACCAAAAAATTTGAAATTCATCCTGAGGAAATCATGAAGGAANTAAGAAAGCTGAA
AAAACATAAAGGGGCTGGTGTAGATAATATTACTACAGATGTCTTAAAGATAGCCGGATG
CGACATTGTACCTTATCTTGAAATATTATTTAAATTGAGTCTGGANACTTGCTGCTTACC
AGAGGACTGGAAAAGTGCGATAGTAGTACCGGTNCATAAAGGAGGGGTGAGAAATAGAGT
CGAAAATTACAGGCCAATCAGTTTGACATCAGTGGTAGGTAAATTAATGGAGAGATTGAT
ATGCAACCACATCAGAAATATNTGTGAGGAANGNAAGTGGTTTTCAAGTNGGCAACATGG
CTTTAGGCAAGGATATTCATGCGAATCTCAGTTGGTGGGATATATGCAAGATATTTCGGA
TGAAATGGACAAGGGAGGCCAAATTGATAGTGTAGCACTAGATCTTTCAAAGGCGTTTGA
CAGAGTGAGCCATAAAATGGTAGTAAATAAGGTAAAAACTATTGGAGTGGATGAGAAAGT
GATTTGCTGGGTAGAAGAATTTTTAAAAGGTAGAAAACAGAAAGTTAGGGTAGGAAATGC
AGTATCAAAAGAAGTGGAAGTAAAAATGGGAGTGCCACAGGGTAGCGTATTGGGACCATT
GCTATTCATTATTCTAATGAATGATTGTGTTGATNGTTTACTATCAGAAGTTAGGTTGTT
TGCAGATGACATAATGCTATATAAAAGGATCAAAACGGTAGAGGACTGTGAACAGCTGCA
GGGTGATCTGGACAGGATATCTAGCTGGGTTGGTAAACATGGGATGAAGATAAATGCAAA
GAAGAGTCAGCTTATTAGATACACAGATAAAAAACNAAAGGTTGATTATGANTATAAGGT
GGGGAAAGAATTGCTTGCTGAAGACTTGAAATGTAAATATCTTGGCATNACATTTGATAA
CAAGCTTAACTGGGCAGGACACATTGGACAGGTGGTAGGAAAAGGTTTCAAAATTCTNCA
CTTGTTGGAGAGAGTGATGAGGGGATGTACGAGAGAAGTAAAGGAATTGGGTTACAAAAC
TTTGGTCAGACCATTGCTCGAATATGGTGGTGTAGTATGGGACCCACATTTTGNGTATCA
AATACAGGAGTTGGAGAGGGTGCAAAGAAGGGCTGCTAGATTTGTTTCTGGAAATTACCG
CAGAACGCAATCAGTGACNGATATGATAAAGGAGCTGGAATGGGATTCATTGGAAGACAG
GAGGAGGGTGAGGAGGGTCATGGGAGTGTACAAGGCGTATACTGGCGATGAGGCATGGAA
AGATATTGCAATAGGTATGAAAAGTAGTGCATGGAAGGGAAAAGATGACCATGACCACAA
GCTGGCACTCGATTTCAGGCACAAGGGTGTGGGAAGATTCTCTTTTTTAGGTAAGGGTGT
CAGGGATTGGAATAAGTTACCAAGAGAAATGATGAATAATTTACCGAAAACGTTGAAAGA
ATTTAAAGNTAAAATTTGTAGAGGGCAAATGTAGGTGGGTGCAGGATAGGGGGAAGATGG
GTGTGTAGGGAAATTGCCACCGGAGCGTGCGCTCCATCGCAATTAAATTAAATTAAAAAT
TAAATCTCTACTAAACTTTAGCTTNTTTTGGTGCCAATTTCCNTTTTTTACAGTTTTTNT
AATTTTTTTTTTTTTTTTTTTTTTTTTTTTTTTTTTTTTTTTTTTTTTTTTTTTTTTTTT
TTTTTTTTTTTTTT
>VvP45bXO2-4#LINE/RTE-BovB
GGNTTGGGAGAGACTATACTAGCCTTTTCCAACCAAATGTCAACCTCTCCTTCACGTGGT
GCACCCTGTTTGCACGGACGAGGCTCTGGCGACTGAAAGATTCCCGGTATAAGGAGTCAC
CCACTGCTTGCCAACGGCCTCCGAAAGGAGGGCGGAAGAGCGGGGAGTGGTCCAGGGCAC
CCTCTTGCCCTTGGGGTTGGAAACGGCCCCTAAAGGCGGATGAATCAGAAATGATCAACG
GCATGGGGATGCAGAAGGCAACGGGAAACCACTGCATTAAAGACCCAAAGGGTATCCCGA
GGACATGTAATCCTCTCAAATTACATATATCATGATGGCTTCTTCCTGGGTAAAATATTC
CGGAGGTAAAATAGTCCCCCAATCGGATCTCCGGGTGGGGACTGCTCAGGGAGGAGTCAT
CAGAATGGATAGAAACATTCTACGAGTCGGAGCGTGGAATGTTAGAAGTCTGAATAGGGC
AGGTAGATTAGAAAACTTAAAAAGGGAGATGGAACGACTTAAGTTAGATGTTGTTGGGAT
TAGTGAGATTAAATGGAAGGACGCACAGGATTTCTGGTCTGGGGAACACAGGATAATTAG
CACACAAGCTGTCAATGGAGTCACTGGTGTAGGATTTGTAATGAACAAGAGAGTAGGGAA
ACGGGTGAGTTATTACGAACAGTTTAGTGACAGGATTATTTTGATGAGGTTAGAAACTAA
GCCCGCCCCAACCACGTTAGTACAAGTGTACATGCCAACGTCACAGGAAGATGACGAAGA
AATAGAGAAAATATACGCTGAAATTGAAGAATTAATCCAATATGTGAAGGGGGAGGAAAA
TCTAATAATCATGGGTGATTGGAATGCGATAGTGGGAGAAGGAAAAGAGGGGAATACTGT
AGGAAGTTTTGGTCTAGGAGAAAGAAATGAGCGAGGAAGCAGGTTGTTAGAATTTTGTGA
AAGATATAAGCTAGTCGTGGCGAACACACTGTTTAAGAACCATGCAAGAAGAATATACAC
CTGGAAACGTCCTGGGGATACAGGCAGATATCAGCTAGATTATATCATGGTCAAACAGAG
ATTCAGGAATCAAGTTCTAGACTGTAAAGCGTACCCAGGAGCAGACGTAGACTCTGACCA
TAATCTGATAGTAATGAAGTGCAGGCTGAAATTCAAGCGAATAAGGAAGCAGCATAAGCA
GAACAGACTGGAAGTGAATAAACTGAAACAATCTAGCACGAGAGAAAAATTTGCAGAAAT
GGTAGACTTAGGTCTAAGAAGTAACTCTGAAAGGAGCTCAACCGAGGACGAATGGAATGC
ATTAAAGACCGAAATAATGAAAGCTGGTAAAGAAACATTAGGCTTTAGGGAACAAGCTGC
CCGAAAACCTTGGATCACAGAAGAAATTTTGGAGCTGATGGATCAGAGGAGAAGGTACAA
AAATGCTCAGGATGAAGCAGGAAGAGAGCAGTACAGGCAATTTAGAAATCAAATAAATAG
GAAATGCAAAAAAGCAAAAGAAAAATGGCTACAAGAAAAGTGTGAAGAAGTAGAAAAGGA
AATGGTCGTAGGTAAAGTAGATGTTGCATATAGGAAGATCAAACAGAATTTTGGAGAAAT
GAAGAAAAGAGGTATGAACATTAAAGCTGCCGATGGGAAACCTCTTTTAAGCTCAGAAGA
TAGAGCTAACCGATGGAAGGAATACATTGAGAAACTGTATGATGGGGACGACTTGAACAA
TAGCGTANTGGAAAAGGAAGGCGATGTCGACATTGATGACTTAGGAGATCCTGTTTTGAG
GACAGAATTTGATAGAGCTCTGAATGACTTGAAAGCAAATAAGGCAGTTGGAATTGATGA
GATCCCTGCAGAACTTCTTAAATCCCTAGGAGAAGAAGGAATCGAAAGATTATTCAAGCT
GATATCAAAAAGTTATGAAACAGGAGAAATTCCAACTGATTTTAATAAAAATATCATCTT
CACACTTCCGAAGAAAGCACAAGCCGACAAATGTGAGAATTATCGCACCATTAGTCTAAC
ATCACATGCTTCAAAATTACTGACCAGAATAATATACAGAAGAATGGAAAGGGTAGTAGA
AGAGATAGTAGGTGAAGATCAGTTTGGGTTTAGGAAAAATCGCGGTACAAGGGAAGCAAT
TCTGGCTTTAAGATTAATACTTGAAGGGCGGATCAAGAAAAACAAAGATACTTTTATGGC
ATTTGTTGATTTAGAAAAAGCTTTTGATAATGTTAGGTGGGACAAGATGTTCAAAATTTT
AAAGAAGTCAGGTCTAAAGTATCGAGATAGAAGAATACTCTATAAACTATATAAGAATCA
AGTGGCTATAATAAAAGTAGAGAATCACGAGAGACATGCATCAGTTAAAAAGGGTGTGAG
ACAAGGTTGTAGTCTATCCCCGTTAATATTCAACTTGTATGTAGAAGAAGCAATGAAGGA
AGTNAAAGAAAAATTTCCATGTGGCATAAGTGTTCAGGGAGAAAAAATCAGTATGCTACG
ATTTGCTGATGACATTGTCTTGTTAGCAGAAAGGGCTGAGGATATTGAGAAGTTACTGAA
TGGCATGAACAAAATACTGAAGGAAGATTTTGGACTGAATATAAATCAAAGCAAGACAAA
AGTGATGAAATGTAGCAGAAATGATACCAATAATAGTAGATTAAATATAAAAATAGGATC
GGATGCAATAGGAGAAGTAAGTGAATTCTGTTACTTGGGAAGCAAAATTACAACCGATGG
CCGAAGCAGGAATGATGTTAAAAGCAGAATAGCACTAGCAAAAAGAGCCTTCATGAAAAA
GAGAAATCTTTTAGTTTCAAATATTGATCTAGGAATTAGAAAGAACTTTTTAAAACTCTA
TGTGTGGAGCACAGCACTTTATGGTAGCGAAGCATGGACTTTAGGAATACCGGAAAGAAG
GAAAATTGAAGCATTTGAAATGTGGTGCTACAGAAGAATGCTGAAAATTAAGTGGACAGA
CAAAGTACGAAATGAACGAGTTTTGGAAATGATGGGCGAGGAAAGAAGTTTGTGGAAGAA
GCTTACAGAAAGAAGAGACAGGNTGGTAGGTCATATTTTGAGACATGCTGGATTGGTTAA
TTTGTTAGTGGAGGGAACAGTCGAAGGTAAGAACTGTAGAGGAAGACAGAGATTAGAATA
TATGAAGCAGATAATTGAGGACGTGGGTTGTAAGGGGTATGTNGAGATGAAGAGGTTAGC
GCAAGATAGGAAGGGATGGAGGATTGCATCAAACCAGTCGAAAGACTGACGACAGCAAAA
AAAAA
>VvP45bXO2-36#LINE/CR1
ATAGCCGTTAGTAAGTACCTNCCATGTAGCGAAATAGATGTCNATACNGTCTGCGAAATC
ATATGGATCAAGCTCAACGTAGCTAGGACAAAACTTGTGATAGGCTCCTTCTATCGTCCA
CCCGATGCAGGCGTAANTATTGCCGAGGCCTTAAGAAATAATGTAAATAATATAGCNCGG
CAATTTCCGGACCATACAATAATGCTAGGAGGTGACTTTAACTTGCCGNATATCGACTGG
ACTAATTACGTTCACGTTACTGGGGGCAGGGATAAAGCAGCTTGCGAAATCATTCTAGAC
CTCTTCTCAGATCACAATCTTGAGCAGCTCGTAACTGAACCAACGCGGTGCCNCAACGGT
AGCGAAAACATTTTAGATATGNTNGTTACAAACAGGCCTGAATTATTCACGGACATTTCN
ACNACCGCAGGAATAAGTGATCACAAAGCTGTAATTGCNACAGTAAAACTAACAACCGCG
CGCAGAAAGAGAAAAGAGAGGATCGTTTACAGATTCGAAAAGGCCTCAAAAGGAGTGTTT
TAGAGCGTACCTGAGGNATAATTACCATACCTTCATAGTAGCAAGAGGCACCGTTGAAGA
GANGTGGCATCGATTCATACATATAGTCGGGGAAGGTATGAACTTGCATATACCGAAACG
GACAATNAGGGAGGAGAACGATCCACCGTGGTACACACGNGAGGTTAAAAGGTTACTCAA
GAAGCAAAGGAAGATACATGCACGATCAAGAAGGACGATGCATCGGAGTGATTTAGANAA
GTTAGNTGAGNTAAGGGGACGTGTTAAGAATGCGATGCGCGAGGCCTTTAACGACTTTCG
TTGCAATTCTCTCTCTAAGAGCCTCACNGAAAACCCNAAGAAATTTTGGTCGTATGTAAA
AAAAAGTTAGTTGTAGCGGGAACAATAAGCCAGTTCTAATACANGACGGACGGGAGGTTG
ANGACAGCCGCGACAAGGCTACCGTACTTAACACCGAATTCAAAAATTCATTCACGCGAG
AAAACATGGAAAACATCCCCACTTTNCCACGTCGTGTNGAATTAGAGATGGATCCGNTAC
AAATTGATAGCGTAGGTATCGTAAAGCAATTAAAGCTCCTGAAGTGGGGGAAAGCGCCGG
GTCCCGATGGTATNCCGGTAAGAGTATTTTCNGAATACGCGGAGGANATCGGACCATTTC
TGTCNGATATATTCCGTAAATCACTAGAAGAGAGAAAAGTACCTTCTGGCTGGAAAATAG
CGCAGGTAATTCCCGTTTTCAAGAAAGGNGATCGGAGTGATCCTAGGAACTATCGACCCA
TATCTCTAACATCTGTCTGCAGCAGAATTCTGGAGCATGTCATATGCTCGAACATNATGA
AGTTTCTAGATGAGAACGAGTTACTTACANCACGTCAACACGGATTTCGGAAGAAGAGAT
CGTGTGAAACACAACTGGCCCTATTTTCNCACGACGTAATGAAAGTTATCGATGCAGGTT
CGCAAGTTGATGCAGTTTTTTTGGATTTTCAGAAAGCTTTTGACTCTGTGCCACACAACC
GNCTTTTAGCGAAGATTCGAGCGTACGGTATATCGGATCAGATTTGCGAATGGATACGNG
ATTTTCTAACTGGTCGGTCGCAGTATGTCGTTGTTGACGGGGAAGCCTCTTCTAAGCTAG
ATGTTACTTCGGGCGTTCCTCAAGGAAGTGTAATAGGACCACTTCTTTTCTTAATTTTTA
TAAACGATCTCGGTGACAACGTTAAATGCNGGTTGCGATTGTTTGCTGACGATGCGGTTA
TCTATAGGGAAGTAAGGTGCTCCGACGATTGCTTAGAAATTCAGCGCGATCTGGATGTTA
TTTCGGAATGGTGCCGTAAATGGCAGCTTACACTNAATTGCAAAAAGTGCAAGGCAATGC
GNATAAGTAACAAAAAGAATCCGTTTGTTCACGAGTACAAAGTAAACAATTCAGTTGTTG
ACACGGTCGATTCCCTGAAGTATCTGGGCGTAACAGTACAAAGCAACATGAAATGGGACT
TGCACATAACTTCCGTCGTAGGCAAAGCTAATTCTAGACTACGATTCATAGGTCGTATTT
TGAGGAATTGTAATGCTCATACAAAGGAGATAGCGTACAAAACNCTNGTGCGTCCGCATT
TGGANTACTGTTGTGGNGTTTGGGATCCGTATCGCAAGGGATTGATTGACNCAGTTGAGA
AAGTACAGAGGAGAGCCGCTCGATTCGTGACCGCTTGTTACAGCCCTTACGAAAGCGTCA
CAGAATTGATACGTAGATTGGGCTGGGATTGTTTGGCAGACAGACGACGTAGNTTTCGTT
TGAATTTATTGGAGAATATGCGAAAANCTTTNANTTACGAGTGCAATGAAATACTTCTTC
CGCCAACCTATTTAGGTCGCAATGACAGGAGGGATAAGATTAGAGAAATAAGATGCCGTA
CTGATGCTTNTATGTATTCTTTCTTTCCTCGTGCTATTCGGGATTGGAATGCGCGGGATT
AGGATTGGTGCTTAGCACCCTCTGCCACCCACAATNTTTGTGAATTGCAGAGTATGGATG
TAGAT
>VvP45bXO2-200#DNA/Zator
GGAGCGTNCATAAACTACGTGGCTCGGTCTAGGGGGGGAGGGGTTGGCTGGAAGGCTACG
CTGGGCTACGTGGGGGGGGGGGGGGGTTCCGAGCCAGGCCACGTAGCTTTCCATTCATAN
CATTTTTCACAGTTAAAATGAGGTACAGAACACACAACAGCATGTGAATATTTATTTCCN
TCATTTAATTATCTCCGTATGTAATTTACGATAGTCTGACAAGAGAAAACAGTACAAAAT
GTCTTCTGGAATCAAAAGGGAAAAAAGCTACGTGCTACGTGGGGGGGGGGGGGGGGTAGA
GGCAAAAGCCACGTCGGGCTACGTGGGGGGTTCACAGGAGGCCAAAATGGAGCTACGTGG
TTTATGGACGCT
>VvP45bXO2-266#LINE/CR1
TGGTTTCCGGACGCCGANGCCGCATGCGGGGGCAGNCGNACGGGCCTGGATCGCAGCANG
GCAAGCCTGTGCCNCTGTCCAANNAGTTTGACGTATTGTCTGGANACCGACTCAGTTCCA
NAATCGTCANCCTGCGAGTTGCCGGCCCTCCAGGCCCGCTAGGTNTGANCGANCACAGAN
GGGTATTCTGGTGGTAGGNAGCTCCAGCGTTAGGCGNTTCATTGAGCGCCCTAGGGANAT
GGCGGATNGNTCGGGGANGNAGTCAAGTNTCCATTCGNTGTGCATTCCNGGNGGTCTGAN
CCGAGATGTGGAACAGAACAGGCNATCCCGGATACCATTGAGCGGACGGGGTGTAGCCAG
CCGCGGGTNGTGGCTCATGNCGGCACCAATGGCGCTTGCNNCCTTGGGTCGGANGNTATC
CTCTCTTCCTTCCGGCGGCTNGNTCANAGGGTGAGCTCTGTGGNCGGTGNCCGCAAGNTN
CCGGCNCAGCTNACNGTCTGCAGNATTGTCGATAGAACCGACTATGTACTTCTGGTTCAG
AGCCGNGTCGAGGGNCTGAACCAGAGGCTGCGNCGCTCCAGTGCTGTAATTATGGCTGCA
GATTCCTCGANCTTCGCCCTCAGGTTAAGAAATGTGGGGCTCNCTCGGATAGNTCAGGTG
TGCACTACACACGTGAATCGGCTATNCGGGTGGCAGGNGNCGTGTGGAGTGCATTGAGGG
ATTTTTTAGGCTGAGGGAGGAAGACCCGAAACGGATACAGTTACGGGCAACCCAATTAAA
TTCGACACCGNATGTTAGGAGTAACGTAAGATNAGTCTCGANAGTTAAAAGTACTCGTAA
TTAACTGTAGAAGCGTTTGTAACAAACAGCCTGAGCTTGAAAGCGTTATTAGTAGCACAG
AAGCGGATATCGTATTAGGTACNGAAAGCTGGTTAAAACCGGATATAAGTTCNGCGGAAA
TTTTTAACGATAGCATGAACGTTTTCCGTAANGATAGGTTANATTCTNATGGAGGCGGTG
TATTTATAGCTGTTAGTAAACNCCTGTCGTGTAACGAAATAGACGTCGATACGGTCTGTG
AAATCCTATGGATTAGACTAAAAGTAGCTAGGACAAAACTTGTANTAGGGTCCTTCTACC
GTCCACCACATGCAGACGTAGCTGTCGCCGAGGCNTTAAGAAATAATGTAAGTAATATAG
CTCGTCGATTTCCGGATCATGCAATAATACTGGGAGGCGACTTCAACTTTCCGTATATCG
ACTGGATAATTACGTCCACGTTACTGGTGGCAGGGATAAAACANCCTGTGAAATTATTCT
CGACCTTTTCTCAGATCNTNATCTTGAGCAGCTCGTCACTGANCCANCGCGGTGCCACAA
CGGTAACGAAAACATTTTAGATATNCTCGTTACGAACAGGCCNGAATTATTCACGGACAT
TTCNACCACCACGGGAATANGCGATCACAAAGCNGTAATTGCNACNGTAAAATTATAGCC
GCACGACNAAAAGAAAAAAGAAAGGGTCGTTTACAGGTTCGAAAAGGTCCAANGAGNGTT
TNAGAACGTNCTTGAGGGATAATTACATTACCTTTATAGCGAGCAAGAGGCNCCGTTGAA
GAGATGTGGCTTCGATTTATANATATAGTCAGGGAAGGTATGGACTTACATATACCGAAA
NGGACAATACAGGGATGGGAACGATCCNCCGTGGNATACGCGTGAAGTTAAAAGGTTACT
TAAGAAGCAAAGGAGGATACACGCACGCTCNAGAAGGACGANGTATAGCAGCGATTTAGA
AAAGCTGGCTGAGACAAGAGGACGNGTNAAGAATGCGATGCGTGAGGCCTTTAACGACTT
TCGTTGCAACTCGCTTTCCAAGAGCCTCGCAGAAAACCCAAAGAAATTTTGGTCGTACGT
AAAAAAAGTCAGTNGTAGTGACAACAATATGCCAGCTCTACTACANGACGGTTGNGAGGT
TGATGACAGCCGCGANAAGGCTACCGTATTTAACGCCGAATTTAAAAATTCCTTCACTGA
CGAAAACATGGAAAACATTCCCGTTTTTCCACGGCGTGTNGAATTTGAGATGGATCCAGT
ACAAATTGATAGTGTAGGTATCATAAAGCAATTAAAGCTCCTGAAGTGGGGGAAAGCGCC
GGGTCCCGATGGTATACCAGTAAGAGTATTTTCGGAATACGCGGAAGAAATAGAACCATT
TCTGTCAGATATATTTCGTAAATCTTTAGAAGAAAGAAAAGTACCNTCTGACTGGAAAAT
AGCGCAGGTGATTCCCGTTTTCAAGAAAGGAGATCGGAGAGATCCTAGGAATTATCGCCC
ATATCTCTAACATCTGTTTGCAGTAGAATTCTGGAGCATGTCGTATGCTCTAACGTTATG
AAGTTTCTAGATGAAAACGAGTTACTTACAGCAAACCAACACGGATTTCGGAAGAACCGA
TCGTGTGAAACGCAACTGGCTCTATTTTCGCATGACGTAATGAAAGTTATCGATGCAGGA
TCACAAGTTGATGCTATTTTCTTGGATTTTCAGAAAGCTTTTGACTCTGTACCACACAAC
CGACTTTTAGCGAAGATTCGAGCGTACGGTATATCTGATCAGATTTGCGAATGGATACGC
GATTTTCTAACTGGTCGGTCGCAGTATGTCGTTGTTGACGGGGAAGCCTCTTCTAANCTA
GATGTTACNTCGGGCGTTCCTCAAGGAAGTGTAATAGGACCACTTCTTTTCTTAATTTTT
ATAAACGATCTCGGTGACAACGTTAATTGCAGGATGCGATTTTTTGCTGATGATGCGGTT
ATTTATAGGGAAGTGAGGNGCTCGGACGATTGCTTAGAAATTCAGCGCGATCTGGATGTT
ATTTCGGNATGGTGCCNTGAGTGGCAGCTCACACTNAATTGTAAAAAGTGCAAGGCAATG
CGCATAACTAACAAAAAGACCCCGNTTGCTCAGGAATACGAAGTTAACAATTCAGTTGTT
GACACGGTCGATTCCNTGAAGTATCTGGGNGTAACAGTACAAAGNAACATGAAATGGGAC
TTGCACATAACTTCCGTCGTAGGCAGAGCTAATTCTAGGCTGCGATTCATAGGTCGTATT
TTGAGAAGTTGTAATGCTCANACAAAGGAGATAGCGTACAAANCNCTNGTGCGTCCGCAT
TTGGANTACTGTTGTGCNATTTGGGATCCGTNTCGCAAGGGGTTGATTGANACGTATAGA
GAAAGTACAGAGAAGAGCCGCTCGATTCGTGACCGCTTGCTACAGTCCTTACGAAAGCGT
CACAGAACTGATTCGTAGACTAGGCTGGGANTNTCTGGCGGACAGACGACGCACGTTTCG
TTTGAATTTATTGGAGAACATGCGNACTCCCACTTTCACTTACGAGTGCAGCGAAATACT
TCTTCCGCCAACCTATTTGGGTCGCAATGACAGGAGGGATAAGATTAGAGAAATAAGGTG
CCGCACTGATNCTTNTATGNATTCTTTCTTTCCTCGTNCCGTTCGGGATTGGAATGCACA
CGAAGAGATTAGGNTTGGTGCTNAGCACCCTCTGCCACCCACAGTATTTGTGAATTGCAG
AGTATANATGTAGATGTA
>VvP45bXO2-42#LINE/Penelope
TGTTCTCTCGAAGGGATTGTCATTTTCCCCAACCCCGAAGTTTGACCATGCCGCTTTGGT
CCGGGACNCTTTAGCGTCCTGCCCGCACTCTCCAGTGGTGTTACCACTTTGCCACCCGGG
ATNNTAGTGACTTTCAGCATGATGAGACTGAGCCCTGCCTAGAGCGNTTCAAACCTCCAT
CCAAACTNGACCCNCCTCTCCTTCCTCGANACCATCCCCTCCTTATGTTCCAGGANTTCC
TCACATCCGACCTGTCCTCAAAATCTTTCCTCAACTCCATTTNCCACTCCGACAACNTCA
GCACTANCGAAACCCGTGCCATGAGAGAACTGTCCAANAACAGGAACATCATTATCCTCC
CAGCCGACAAGGGCTCAACNACCGTAGTCATGGACCGCAGTGACTACGAGGCCGAAGCTC
TNAGACAGCTCTCNGACACCAACACNTACCGTCCACATCCTACAGATCCCACNNCTTCCG
TCTGCCAAGAAATACGCACTTTCCTTGACCTCCAAGGCCCCTTACAAGGNCTCTCTCCAC
AACTCCTTGTCCCTCCTTACCCCNCAAAATCCCCGCACACCCACCTTNTACCTTCTCCCC
AAGATCCACAAGGCTGGCAATCCGGGACGACCTATAGTTGCGGCTTACGGGTCTCCTACN
GAACGGATTTCAGCCTTTGTGGATCAGCACCTCCAGCCTTTTGTANAGGACCTCCCTTCA
TTACATNAAAGACACCCCACACTTCCTNGAACGNCTTTCCACAGTCCCCACTCCTCTACC
ACCNGACTCCTTCCTTGTTTCCATTGACGTAACTTCCTTGTACGCCAACATCCCCCATGG
ACAGGGCCTCAGTGCCATGGAACACCTTCCTCGAAATGCNCCTCCCAACAGCCTCCCCTG
TCTAACAACTACTTCTCCTTCAACTCNCAAATTTACCACCAGATACGCGGACTGCCATGG
GCACCCGCATGGCACCATCCTATGCNAACCTTTTCCTGGGCCGTCTGGAAAAACTTTCTN
AANAATCTTCCCATCAAACCTCTCGTGTGGTTCAGATACATAGATGACATNTTTATGATC
TGGACGCACGGNGAGAATCACCTNCTAGACTTCCTNAACTCNCTNAATAACCACNCCATC
AANTTCACTTGGNCCTACTCCCACACCCATGCCACCTTCCTTGACGTNGATATCTCCCTN
CAACGGCCACCTCCACACCTCTGTNCACATCAAACCNACNAACCTGCAACAGTATCTNCA
CTTTGACAGTTGTCACCCGTNCCACACCAAACGTTCCCTCCCNTACAGCCTNGCCATCCG
NGGCAGGCGCATCTGCTCCGATCAACAATCCCTCNCCCATTACNCAAAAAACCTATCCGA
GCCCTCATNTCCCGCAACTACCCTCCTGNCTTNGTGCACAAACAGATCTCCCGTGCCATA
ACCTTCTACACAGCCCATCAGTCGTCACCCCCTGAAACTAACCGCAGTCCAGCCTTCGTC
ACCCAGTNCTNCCCNGGCCTNGAATCCATNAACCGAATCCTTCGTCATGGNCATGACTTC
CTACGTNCCTTCCCTGAAATGCGNNNCATTCTTCCCAAAATCCTACCCACTGCCCCTCCC
ACACCCGTTTCAGCAGACCNCCNAACCTGAACAATATCTTGGTCCACAAGCACTCNCCTN
NTGACTCTCCCAGACTGCCNCANGGCTCTTTCCCATGCAATAGACCCCGCTGCAAGACGT
GCGACATGCATCCAGCCACCACCACTTACTCCAATCCTACCACAGGTGAAACCTTCCCTA
TCATTGGACATGCCACCTGCGTTATAACACACCTNATATACCAACTCGCATGCCTCCATT
GCTCCAGCTCATATATAGGCCTCACTACCAACCCCTAGCTATCAGAATGAATGGCCACAG
GCAAACAGTCTATACCAACAATNAGGCCCACCCAGTTGCAGNACATGCCAGTTCCCACAA
AATCAATAATTTNAACAACTGTTTTNCAGTNAGAGCNATCAGAGTTTTCCCTAACAACAC
NACCCCCTCTGAACTCCGTAGATGGGAACTAGCCTACCAGNATATCCTGGACACCAGACA
TCCTCCTGGCCTCAATCTCCGATAAACTCTCCCACTAGACCCAGCACTTATTATCTATAC
CATTTACATTTATTTTATTTCTCGCTTATANTTATTCTTATATATATATCCCCACCCAGT
TATTATTCACCNCTTTCAATAATAACATATTATCATCAGTATCGATTATCGATCCANTAT
TTGAGCTCGCTCCCCCCCCCCTCCCNCCTAAACTACCATCCGCGCCTGAGACGCCATTCA
CCAGTCGGCCGTCTATGTGTACACACGTGACGNCGCCTGGTGCCTCGCCTTCTGCACGTN
TAAGGCTGCTGTAGGCCGAAATATTGCGCTTCTCTTGTGTTTGTTTTTCGTTCGTCGTCC
CAGCCGCCTTCATCTGTGGTAAGTGNTGGGTCATATTTCCCTATCCTTCCTTAATTTT
>VvP45bXO2-590#LINE/CR1
ATCGGTTGAGCCTCCGCAGCCGTAGCAGCAGTAGCCGACTTATGTGTGTGATTTAAATTG
TGCTAGTTTTTGTCGTTATCTTTGAATATTTCCTGTTTAGGTAGTTGCCAGTCGGTGAGC
CCGCAGCCGTAGCAGCAGTAGCCACGAGCCTTAGCAGCCGTTAGCAGCGGTCGCCGATTT
TTGTGNTTAATTCGTTTGTGGNTCCGTTTTTGNCTGNTTCAGGTGACNNGGCTTGTGNAA
NGTGTTNCGNTAGGCGTCNGGCTCTCGAGGAGATTCGTACTACGATGGCGTCTCTTCAGG
CACAGGTGTGGAGCATCCTAGACGAGGAGCGGCAGTGCGTCGAAGAATTTCCGGAGCCNA
GTGAAGTAGAACCGGCAAGTGNGGATTNTCAGGTACCTGTTGCAGAAAACGTNTGGCATC
GTGTGGATCGGAGAAAGGCGTCGAAATTCCAAANTAACCGACGGGAAAATGATATCTTGC
CACTAAGTAATTCGTTTTCAGTTTTGCAGGAGGCTGAAGATTTTAGTGCGAATGGCCCAG
AAGCGCAGCAGGGAAGATTTACTCGCAGACACCGAGCGNTGCCAGGAAAAGGTTTACTGG
TCATTGGCAGCTCCAACGTCCGACGTCTGGAGAAACCGCTACGAGAACTAGCCGCGAAGA
ATGGTGCAGACCCTCATNCTAACGTTCATTCTGTTTGTCTTCCAGGAGCAACCGTACCAC
GTGTCATGGAGGCCATTCCAAAAGCGATTAGAGAATCGAACTGCCGTCAGTTAAGGGTAG
CTGCGCACGTCGGTACTAACGACTCGTGTCGTGTTTCTGTTNCAGACATAGTGAAATCTA
TGGACAAGTTGGGCCANAAGGCGTATGAANCAGCGCGNGANAATTCGGTATCGTTGCAGT
TCTCCATTTGTAGTGTCGTGCCGCGCATCGATTGTGGGGAGGCCGTATGGTGGAAGATTT
NTAATTTGAATTGTAGTTTGCAGGAGCTGTGTCGCAAAAACAACTGGGGCTTCGTCGACC
TTCGACCGATGATAGCTGCCAGCTGGGACGCATTTGACAGGTCGGGCGTCCACTACACAC
CGAGAATGGCGACCAAGGTGGCTGCTAAAATATGGAACCGTCTTGATGTGAATTATTTTT
TAGGAACACCGTGAGGCCCGAGGATCCTTCAGTTCANCGAAGAAGACGCGCCGATAACNT
AGATCTTGGTTCCGGTAGTGACGGCGCGAATAAATCGAAANTTGCAGCTCCAAATACTTC
ACCCGTTTCCCTTCGGAATGCGAATATGAAAAATGCGAATTTAGACTCCACAAATANCGA
TACGAAGCGGCTAAGGATAATGGTCCTAAATTGTCGGAGTATTAGAGGGAAAGTAGCCGA
TTTCCACGCCGCAGTTGCGACTAACGATGTCGATATAATACTAGGAACCGAAAGCTGGTT
GACGCCAGAGGTAGAATCTAGCGAAGTATTTGGCCCTCATTTCAATGTTTTTCGGAAAGA
CAGAACTGCCTCAATGGGCGGGGGTGTGTTCGTGGCCGTTAATAAAACCGTTAATTGCTC
CGTCGTAACTGAAACGGAAAATTTTTGCGAGTTAATATGGGTCAAGGTAAAAATTGGCAG
AAATTTAAAGTTCATAATAGGGTCATTTTATCGACCTCCGGATTCTGGTTTGGCTAACGC
GGAATATTTCAGAGAGTCACTTAATAATATTTNTAAAAAATTTCAGGGACATATATTGAT
CGTGGGTGGCGATTTTAACCTACCNTCGGTTAANTGGGACACATNCACGTTCAGGTCGGG
CGGAAGAGATAGGTTAATAACCGAAACGTTTCTAGAATCATTTGCGGAAAGATCTCTTGA
ACAGATGGTCGAAGAGCCAACGCGGTGCGACAAAGATTCCTCGTCCATTTTGGATCTTTT
TCTTATAAGCAATCCGGATATTGTAGATACAGTTTGTATAGAAGACGGTATAAGTGATCA
CAAGGCGGTTGTGGTAACTTTAAAATCTAGNNTGAATTTGAAGCATGACAAAGANAAACT
CGTATATTGCTTCGATAAGGCAAACGATGCGNNTATGGTCGATCACTTNGCGAAAAATTT
TGAAACGTACACGCTAAATACAAATGTTGAGGAACTTTGGTTTAATTTAAAAGAAATAAT
ATGGACCGGCTTAAATCAATTTGTTCCCAAGAAGTTTATTAAGGTTAGTAAGAACTTCCC
GTGGTTCGATAGGGAAGTGAAACGTTTGCTCAGGAGGCAAAGGCGTTTACATGCCACGGT
AAAGAAATCGGGGGCTCGTCTAATCGCGCTAAATTAGTCCAGTTGCGAGCGGAATTGCGT
AAGGCAATGCGCGATGCGTTTAAAGAATTCCAAGTCAGAAATTTATCCGAAGATCTGATT
ACTAATCCAAAAAAGTTCTGGTCGTATGTCAAATTAATAAGAGGCTCTCGTAAGGTCATG
CCGTCGCTGATTAAGGAAAATGGGGAATTATCAGAAACTAGCGTAGAGAAAGCAGAAATT
TTGAATAATGTATTTAAAAAAGCTTTCACGACAGAAAACTCGGAGGAGATTCCGATATTT
AACAATCGTACCAACAAAATTATGAATGATCTCGTTCTCGATGTCGAGGGAATAACTAAA
CTGCTTATGAACGTAAAAACCAATAAGGCTCCCGGACCAGACGGTATTCCTACAAGATTC
TACTCTAGGTACGCAAAGGAAATTGCGCCGTATTTGATGAAATTATATACCGCCTCCTTG
GATCAAGGGAAAATACCAGCCGAATGGAAGACCGCCATCGTAAGTCCAGTGTTTAAAAAT
GGGAATGTTAATGATCCTCAAAATTATAGGCCGATCTCGTTAACCTCAATATTTTGCAGG
ATTTTAGAACACATCATCTATTCAAATGTCATGCGGTTTTTGGATGAAGGTGAGCTTTTA
AACCCAAATCAACATGGATTCAGAAAAGGCCGATGCTGCGAAACACAACNTGCACTTTTA
ATTCACGACTTGTGCCGTATTATAGATGAGCAATCCCAGGTTGATTTAGTTCTATTAGAT
TTTAAAAAAGCTTTCGACACTGTGCCTCACACTAGGTTACTTAGGAAACTTCGCGGTTAC
GGCATATCTAGACAAATATGCGACTGGGTTGCAGACTTTCTGAAGGGCAGAACACAGTGT
GTAGTTCTCGACGGTGAGCGTTCATCACTTGCCGAAGTGAGGTCCGGGGTTCCCCAGGGA
AGCGTGATAGGGCCTCTGTTGTTTCTCATATACATTAATGATTTGTGCGACATAATAAGG
GGGATGAAAAGATTATTTGCCGATGATGCTATTATTTATCGTGAAATCANAACCCAGGAC
GACTGCGCTTTGTTACAAGACGATATTATGAAAATAATTGCGTGGTGTAAAGATTGGCAG
TTGGAGTTAAACGCTAAAAAGTGCCAAGTCATGCGTGTAAGTAAAAAGGTGACACCATTT
AGCTNTGAATATACAATTAATGGTACTGTCCTTAGAACGGTAGATTCCGCTAAATACCTA
GGGGTAACAATTCGTAATAATTTGTCGTGGAATGAGCATATCGAGAATGTAATTGGGAAA
GCAAATCGTATGCTCCGATTTCTAGGTCGTAATTTAAAACAATGCACTCCGGAAGTTAAA
TCGATTGCATACAAGTCACTAGTGCGTCCTCACTTAGAATATTGTTGTTCTGTATGGGGT
CCCCATCAAAAGGGGTTAATGGAGGCATTAGAGAAGGTCCAAAGAAGAGCCGCCCGATTC
GTGACAGGTTATATATAGTTGGAGGGAAAGCGTAAGTGCGATGTTGAAGGAGTTAGGTTG
GGAAGACCTGGAACACCGAAGGCGTTGCTCTCGACGGAAGCTAATTGAAAAATTCACGAC
TGACGTATTTCGGAATGACAGCAAACAAATATTGCTACCAGCAACATTCATATCTCGGAA
TGACCGCGAAAATAAGATAAGAGAAATCAGGGCCAGAACCGATTCATTTCTGTACTCATT
TTTTCCACGAGCGATTAGGGAATGGAATAGAAAGGATTTACCGGGCGAGTAAACTTAAAA
TCCGACAGGAGTAGCTTTCGATAAAGCACTCCGGCCATCCTGATCTGGGTTTTCCATGGT
TTTCCCGGATCGCTCCAGGCGAATGCCGGGATGGTTCCTCACAATAGCCCATGGGCGCCT
CCTGCCATATCCCGTATATCCCTTCCAAACCATTACCCTTCCGGATAGGTGCAATGCACC
CTCCGCCACACACTTTTAGTGAATCGCGGAGTAATAGTAATAG
>VvP45bXO2-31#LINE/I
AGAANATGTGGTCGAGGTTCGTCAGATCAAACGAAGGGTTAACGGCAGTCTTGAGAAGAC
AGCCACCTTCGTCCTGACGTTCGACACTCCGACGTTGCCCAAGAACATCAAGGCAGGATA
TNTAAACCTNAACGTTCGCCCGTATGTTCCGGACCCGATGCGCTGCTTTAAGTGCCAGCG
GTTCGGNCATACGACGGCGNCNTGTAAGGGCAACCCCACCTGTGGGAAGTGCGGAAAGGC
GGCNCACGAGCCGGGCGCGAGTTGCACGCTCCCACAGGTGTGCGTCAACTGCTCCGGNTC
GCACCCGGCCTGGAGCAGGCAGTGTCGAGTGTATCTCGAAGAACGNAAGATACAGGAGCT
GAAGACCAAAGAGCGGATTTCCTATGGNGAAGCCAAGAAACGGNCTAAGGCNCTNGCCCC
ACCAGTCTTCGCNACTAGCTTCGCNAAGACGNCGTCAGCTCCCGTCAGGAAAGAGAGTGT
TGCTACCCAGACGTCCGTTGCGGACATGGGCACGAGCACTACGTGCTCATGTCAGTGCAA
ATGCGGTGCGAACCCGCTAAGGTCNTAACGCCTAGGACCGCGGACGTCGGTAGCAGCACG
TCTGCNANCTCGACCACACCAGCAGCAGGCAGGTCCACCAGCNGNAGCACGGCCATCCGC
TCCAGTAGCCGCAGCCGTGGGTGCCTCTGCAACAGCAGAAGNAGCCCCATCGCAGAAGCT
NTACCTCCACCGNTTGTAGCAGCGGNAACGCCATCTGCCGGNAGCGGATGGCAGNCGTGC
AGAAGGTTCGGGGTCCGAAGTTCAGACANACGGACCCCACCGNGTTCTTNAAGTCCCCCT
CTNCGTCCCCTCCCAGTTCCCCAACTGGCAGGGAGAAGAAGGGGAAGAGGTCGGCGGAAG
AAAGGTNNGCAGGANTCCGAGGCCTCNGAGCCGAGCGTCGTCTTCGGACCCNGAAGACGA
CTGCGATGCTGGTGGACGAGCCTGGTCCCGTTCCTCAGCAGACACACGACCAAGACCCAC
CCGACCCGGGGCGGGTGGAGTTTTAAATAGGTAGAATGGCTCCCATACTTCAGTGGAACA
TTAACGGCTTTCAGGCTCACAAAGAGGAAGTCCAACTCTTAGCACGGTCTGATCCTTTGT
GTCTCTGTCTGCAAGAGACACATTTCAGACCGCTACGCCAGCCAGTGCTAAGAGGNTATG
ACATATTCCGAAAGGACGATACCGAGGGTGATCGAGCNAAGGGAGGAGTGGCGGTGTTNG
TCCGGAACACTGTCCACTCCGAACCCGTTGCTCTCACCTCCGCATTACAAGCAGTAGCGG
TGAAAATACACGGTCCAATCCAACTGACCGTATGCTCTGTCTATCTGCCACCCAGTNCGT
CNGTCGGCTACGACGACCTGGTTGGCATTATACGACAACTCACTCGGCCCTTTCTCCTTT
TGGGAGATTTCAACGCCCACAGTGCGTTGTGGGGTTCNACCACCGATTGCCCCAGGGGCC
GAGTGGTTGGTAGATTGATAGAGCAGGAGGAAATTTGTATCCTGAATACAGGGCAAATGA
CTCATTTCACCACTGCTACCGGTACGTCTTCTGCCATTGACCTTTCCTTGTGCTCCCCCT
CNATCGCGGACTCCGTGCANTGGGAGGTGGATCGCGACCTACATGGNAGCGACCACTTCC
CAATTTGGATGCACGTCGAGTGTGAACGTGGAGGAGGNAATAACCGACGTAAATGGAACG
TCAGTNGTGCAGATTGGCAGCTCTACTGCCGTNCTGTACAACTGCAACCCTGTGGCAGTA
TACAGGAGAAGGTGAATCACTTCACAGAAGTGATTCACCGTGCGGCTGACGTCTCCATGC
CGAAGAGCTCCGGAACGCTGCGAAGGACGCCCGTCCCCTGGTGGAACGACGAATGTCGTT
CCGCCATCCAGGGTCGCAGACGGGCGCTGCGTCGTTTTAGGTTGTGCCCAACACCTGACA
ACCTAGCAGCGTTCCGTATTGCCAGAGCTAAGGCGCGTCGAGTTATTAAGGAGAGCAAGA
AAAGGTCATGGCAGAACTTTGTGAGCAATATNAATCGTTCCACGCCTTCGTCGAAAGTAT
GGGAGTCCATCCGCCGTATATCCGGAAGGTACTCCCGCCCACCAGTATCTGGGTTACTGG
ATCACGGACGCGTAATTACCGACGAACGAAGCATAGCGCAGCTGATGGCGGAGNACTTCG
CCGCCGTCACTTCGTCCGCTAACTTTGACCCTCGGTTCCAGCGACGAAGAGTCGCTGCCG
AGAGGCGCCCGCTGTGCTTCGATTCGTCGAATNCGGAGGCCTACAACCGCCCATTCACAT
CTTGGGAGCTGGAGTCTGCGTTGAACAGCGCNAANGACACTGCTCCAGGGCCTGATTTGA
TCCAGTACCAGATGCTGAGGCATCTCAGTAAAGATGCTAAAGAGTACCTTCTAGATATTT
TTAACGACATTTGGACCGGAGGACACTTCCCCGACTCGTGGAAAGAAGCAACATTAATTC
CNATTTTAAAACCTGGCAAGGACAAATTGTTGCCAGGTAGTTATCGTAGTATCGCCTTGA
CTAGCTGCGTGGGGAAGACACTGGAGAGGATGGTNAATCGCCGCCTCGTCTGGTGTCTCG
AATCCCGTAATCTGCTGAGCCGCTTTCAGTGTGGATTCAGGAAGTTCCGTTCCACCTTGG
ACAACCTGATCCTCCTGGAGGCGGCAATACAGGACGCGTTCATCCGCAGCCAACACCTTG
TGGGTGTTTTTTTCGATCTCGAAAAGGCCTACGATACTACCTGGCGGCATGTTATTTTAA
AACAGTTACATGAATGGGGTTTTAGGGGNAACCTGCCNCGTTTTTTAAAATCATTTTTAT
CTGGTCGTTGCTTCCGGTACCGAGTCGGTAGTGAAGTGTCTGATCTTTTTATTCAGGAAA
ACGGTGTCCCTCAGGGGTCAGTTTTAAGCGTNACNCTTTTTGCCATCGCTATTAATAGCA
TNNCAGCCGTTATAAGGAGTCCCNTACGGTACTCCTTATATGTGGACGACTTTTTAATTT
TTATTGCATCGTCCAGCCTGAGAAGCGCTGAGCGGCAGTTGCAACTCACGCTGAACAGGC
TGGATGAATGGTCAGTGCACACCGGTTTCCGTTTCTCCGCTGAGAAAACCCGGTGTGTAC
TTTTTACCCGCAGCAGAAGCCTTTTACCAGAGCCTCACCTTACCCTGAGGAACACCGTTT
TAAGTTTTACTGAAACNGTTCGGTTTCTGGGCCTCATTTTAGACAACAGGCTNACCTGGC
TGCCACATCTTAAAGATGTGAAAGCCAGAGCCTCGAAAGCTCTNAATGTTTTAAAATGTC
TGTGTGGCAGGTCATGGGGCGCTGACCGCTCCTGCCTGCTACAATTTTACAGAGCCTTTG
TACGGTCGCGGCTGGAATACGGTTGTATCGTNTACGGTTCGGCACGGGACAGTTACCTNC
GTATACTGGATAGTGTCCACCATGCNGGAATTCGGCTCGCCACGGGTGCATATCGCGCCA
GCCCTATTGTCAGCATTTGTGCTGACTCGGGCGAGCCGCCGCTTNCCATCCGCCGGCANC
TCCTCATGGTGCGACACTACATNCACGTTGCCGTAACACCTGGCAGTCCCGTGTACGACA
TAGTNCTGCATCCCAACTACGAGCGGCTCTATACCAACCGGCATAGAGCCACTAAACCGT
TCAGCTACCGTACAAAGGCTATTTTAGAACAATACGGATTCGAGCTTCCCTCTTTTTATC
ACCAGGGTTGGAGTAAATCTCCTCCCTGGCTTTTAAAGAGGCCCAGAATNATTTTAGANC
TGTCGCGGTACAACAAGCTGTTACCGCCGACAGTGTTTTTATCAANATTTTTAGNGATAT
TTTAAATCAGTTTCACGNTTTTACCCCGGTGTATACGGATGGGTCTAAGCAGGCTAACGG
AGTNGGCTGCTCCGTAGTGTTCCCTCGAGCGACTTACACATACAAGCTGGATGGCAGGTG
CAGCGTNTACACTGCGGAGTGCTACGCCTTGCTAAAGTCGCTCCAGCATATGAAAGTAAN
TCGCGATANGNNGTNCATCATATGCTGTGATTCCCTCAGCTGTATTCAGGCCATAGGAAA
TATGTACCCAGCAGATCGTCTAGTCCAGGACATCCAGGACGCCCTCCNNTCCCTCCAATC
TCGTGGAAAGGAGGTCGTATTCTGCTGGGTACCCGGCCATGTGGGAATCAGGGGGAACGA
GGCAGCTGATGAAGCTGCCAAGTTAGCCTGCGACAAGGTCAGAATCGACTTTGATCCGGT
CCCAAAGTCAGACCTTGCCTCGGCGGCGAAGAGATTTGTTTTTGACGTTTGGCAGAGGCA
GTGGCTGGAAGTTGAGCATAATAAGCTCCGGCTGGTCAAACCGACCGTTCAGCCGTGGAG
CAGCTCCTTCCAGCGGGCGAGGAGGGACGAGGTTCTCCTTACTCGCCTCCGTATAGGGCA
CTGTCCTCCGACACACGGCTTTCTTCTCCGCCGGGAGGACCCTCCGGAATGTGATGCNTG
TGGCGTACCTTTGACGGTACGCCACATTTTAATTGATTGTATTTTATTTTTAGACTTAAG
GGCAGACGTTGGCCTAGCCAACGATCTGTCCCTTATTTTAAACGATGACCGTGACAACGT
GGCTAAGGTTTTAAAGTTTTGTATGCTTGGCCGGTCTTGTCCCAAAAATTTTGGGCAGAT
CGGCCTAGGTTTTAAATTGGATNGGTGGCCCTTTACAGCCACCAATCCAAGTACCGTTTT
TAGTTGTGNCATTGCTTATATGGCTGGCCCTTTTACAGCCAGCCAGCTTACTCGTCTTTT
AANCTGGTTGGCCCCTTTACAGCCAACCAGNCATTGTACGTTTTTTTATATTTTATTCTT
GTTTCGGTTTTATTTTTAGTCGTCTGTGTGGCCGACCCCTTTACAGTCGGCCACGCAGNC
GGTATTTTAGTTAGTATTTAGTATTTTATTNTGCCGTCTGTGTGGCCGACCCCTTTACAG
TCGGCCACGCAGACGGTAATTTTGCCACGTTGTCANGCCTGGTTNTTGTTAGGGCGCTAA
TGACCCCGNCGTCGACGCGCCCTAAAGCCCAACAACAACAACAA
>VvP45bXO2-107#RC/Helitron
TATATAAAGATGAATGTATGTATGTTTGTTTGTTCTTCATACAAATCCACAGTTTTCATC
CGATCTCGATGAAACTTTGCACACTTATCCTTTGAAACAAGGAGAAAAATACTGTCTACA
TTTGGTTGAAAAATTATCTGTATAAATAACACATGTTGTCTCATAATTTCGAAAAATTAC
TGAACGGCGATAGACAGACGCGTTGGATGTGGACGTCTCCGTACCGTNTTTCCGTGTAGC
GGNCNGGCAGCTCAGTGGTTAAAGCGCTTGCTTACNGACGTTTGGGTCGTGGTCTCCGGT
TCAAATCTCCGTGGAGGCTAAGATTTTTAAAAATTGTTTTTGATCGTAAGAGTCACGCCT
GGGCCGTCGGTTATTCGGATTGAATGTTAAACTGTAGATATCACAAAGTTAGGGGTGCAA
TGCGAGGCAAATCGTAGGTAGTCTTGCAATGCTGTAGGTGTACACTTTTTTACGTTATAA
TGATCCCTCAGGTGTTGTTCGCAGTCAGTGTGTGTGTGTGAACCGCAGTAATAATACTAT
AAATACGGAAGTAAGTCTCTGTCTTTTTGTTACGTTTTGACGACTAAATGGCTATATCGA
TATTGATGGAATTTGACAAGAAAATCTGTATGAAGGGCACAGGACATTTTTTCCGGTATG
ATTAACAGTTGTAGTCACGAAATTTTGAGANCTTATCGAATGGTGACAGAAAGACGGATG
CGTGTGTTAGTCTGTAATGTTACGTCGATCGCTCAAGCTGTGCTTCTCGCGCATTATGTT
AGTGTATGATTTGTTAATAAATTTCGTTTAGAGAAAAAACTTATTATTTAGTATAGATGT
CGATTTTCTCCGTACTATTATTTTGTGTCTGCNTAAANGTTTCTGGCACNAGTNTATTTT
GCCTTCTTTTTTGACATGCCTCGCGGGCGTAAACCAGGCCTAAGGTGTAGCTCTAGCAGA
GCACGAGCAGCTAAATTAGAACCAAGAATCNGATGCTCATGCTGAAGAAAGAAGACCAAT
CTGAAATAAAGCTGCCCTTAGTCAACACCCCCTCCCCACTTCCCCCACCTCAGATTTTCT
GTTTTTAAACATGTTGGAAANTGATTCTCTTCGTGAGACAGGTTCGACGGTAGAATNNTA
TGGTCATGGCTTTCCTTTTTTTTTTTTTTTTTTTTTTTTTTTTTTTTTTTTTTTTTTTTT
TTTTTTTTTTTTTTTTTTTTTTTTTTTTTTTTTTTTTTTTTTTTTTTTTTTTTTTTTTTT
TTTTTTTTTTTTTTTTTTTTTTTTTTTTTTTTTTTTTTTTTTTTTTTTTTTTTTTTTTTT
TTTTTTTATATTTTTATATGTTGGAAATTGATTCTCTTCAAGAGACAGGTTCGACGGTAG
AATGATATAGTGATAGCTTTCCTGTCATATTATGCCGACTCGGTGTTGTTTGGGACCAAT
CCTTCGTTACCAACAACTTTCTATATTCAATTCTGGCAAAAAAATTCTTAATCCACGCGT
ACGAAGTCGCGGGTACGAGCTAGTT
>VvP45bXO2-80#DNA/TcMar-Tc1
TATACACAGACGGAAAAAAAAATCCCAACACCAAGAAAGACTTGTGTTAGATAAACGAAA
TTTGGTAGGCGTGTTTATACATCTGAAAGATGACATCGATTCAAATTTCGCGCTTCGCGC
ATAAGTGTGGCGCTAGTAGCGCTACTCAGAGCTTGCAAATCAGGTTTGCTTTAAATACGC
GCTGTAAAGTTTGTGAACGTTATTTACCGCTGAGATTTGACATAGTGAGTTGATGTTAGC
CAAGAATGCCTTTAAGAAGACGAAGAAGCCATTATCAACAGCTCACCGAGTTTGAACGAG
GTCGTGTAATAGGGCTACGAGAAGGTGGATTTTCTTTTCGCGATATTGCAGAAAGACTTG
GCCGGAATGTATCCACTGTGCATGATTGTTGGGTGCAGTGGTCAAGGGATGGTACTGCCT
CAAGAAGACCGGGTTCCGGGAGGCCACGTGGCACTACTGAGAGGGAAGACCGCCGTATTC
GGCGTACAGCTGTGGCGCATCGTACTGCGTCTGCGGCAGAAATTCGAGCTGCAGTTGGTA
CCACAGTGACACAACGAACTGTTAGAAATCGGTTACTTCAAGGACAGCTCCGAGCCAGGC
GCCCTGTAGCGTGCATTCCACTGACTACAAGCCATCGCCGTTTGCGACTCCAGTGGTGTC
AAGCCAGAGCTCATTGGAGGACGGAGTGGAGATCTGTTGTGTTTTCTGATGAAAGCAGGT
TCTGCCTTGGTGCCAGTGATGGCCGAGTGTTGGTCAGAAGGAGGCCAGGGGAACGCCTGC
AACCAAACTGTCTGCGGCCTAGACACACTGGACCTACACCTGGAGTCATGGTCTGGGGAG
CAATTTCCTATGACAGCAGGAGCACTCTTGTGGTTATACCAAACACACTGACTGCAAATT
TGTACGTCAGTCTGGTAATTCAACCTGTAGTGCTGCCATTCATGAACAGCATTCAAGGGG
GAGTTTTTCAACAGGATAACGCTCGCCCTCATACCGCTGTTGTCTCGCAACGTGCTCTAC
AGAGTGTCGACATGTTACCTTGGCCTGCGAGATCACCAGATCTGTCTCCAATTGAACACG
TATGGGATATCATTGGACGACAACTCCAGCATCATCCACAGCCAGCACTGACCGTCCCAG
TATTGACAGCACAAGTACAACAAGCATGGAACTCCATACCACAAAGTGACATTCGAAACC
TGTATGACACAATGCATTCACGTTTGCAGGCTTGCATTCAAAATTCTGGAGGTTACACCG
GCTATTAATTTAACAGTATTTCACATTTGAAATGCATTTTCTTGAGCTTAAATTAACCTG
TGATCTTGAAAATTTAATCAATTAAACATGTTAACTTGACAAATGCATTGTCCAAATTTC
ATTACTCTACAATAATTTTTTCTTGGTGTTGGGATTTTTTTTTCCGTCTGTGTA
>VvP45bXO2-155#SINE
CCGCCAGTGTGGCTCAGTGCGCTGAGGCGCCGCACACTGGATCGGGGAGGTACAACGGAC
CGGGAGAGCGCGCCCGTCCTGACTGCGGTTTTTAGGCGGTTTCCCGCAGCCATCAAGGCG
AATGCCGGGACGGTCCCCAATCTCCGCCTCATAAACTACACATTTCACAAACAAAAAATA
CACTTATCACACACAGAACATAGTTACACGTTTCGCAGACAGATGGCAACACTCCACTTT
CCCATTAGTGCTTAGTACGACCTGGCAGTAGGTATAAAATCGCTTGGCGTCGGCAATGGC
ATGCGGCCGTAAAACCANAGCTCCAAATTTGACCATGCCAACGATGAGTAAAACTCATCG
AAGGCACGCACCCGAAATGTTGGGAAAAGGTGGTGAAGAAGAAG
>VvP45bXO2-149#DNA/Zator
GGGGCGTCCATTAATTACGTGAGGTGAAATAGGGGGAGGGGGGGGGTCCGGCGAAATCTC
ACGAAATCTCACCAAGGGGGAGGGGGGGGGGGTCGACGGAAATCTCACGTGAGGTTTTTG
AAATTCTTGTAGGACGGTAGAGCTAAAAAAAAAAAAAGGTCTACAAATGACGCGAAAGTC
GANTTTAGGGGGTATTTCGTCGAAAAGTGGGGGGTGTAACCGGCTTCGGGAGGCCTCAAA
AGGCGACTTCTAGGGGGGGGGGGGTCTCGGACCAGATCTCACCAGAGGGGGGGGGGTCCG
GAANTCCGGAAAAACACCTCACGTAATTNATGGACGCCCC
>VvP45bXO2-582#RC/Helitron
TTTATATATAAAGATGAATGTATGTTTGTTGGTTTGTTTGTTGGTTTGTTTGTTCTTCAT
ACAAATCCACAGTCTTAATCCGATCTCGATGAAACTTTGCACACTTATCCTTTGAAACAA
GGAGAAAAATACTGTCTACATTTGGTTGACAAAATTATCTGTATAAATAACACATGTTGT
CTCATAACTTCGAAATACGGCGANAGACAGACACGTNGGATGTGNACGTCTCCGTACCGT
GTTTCCGTATAGCGGACTGGCAGCTCAGTGGCTAAAGCGCTTGCTTACGAACGTCGTGGT
CTCCGGTTCAAATCTCCGTTGAGGCNAAGATTTTTAAAAATTGTTTTTCATCGTANGAGC
CAGGCCTGGGCCGTAGGTTATTCGGATTNAATGTTAAACTGTAGATACCACAAAGTTAGG
GGTGCAATGCGAGGCAAATCGTAGGCAGTCTNGCAATGCCGTAGGCGTACACTTTTTTAC
GTTATANTGATCCCTCAGGCGTTGTTCGCAGTCAGTGTGTGAGTCTGAACCACAATAATA
TTATAAATGCGAAAGTAAGTCTCTGTCTTTTTGTTACGTTTTGACGACTAAACGGCTATA
CCGATCGTGATGAAATTTGACAAGGAAATGCTNTGTATCATTAGGAAGGGCATAGGATAT
TTTTTCCGGTATGAATAACAGTTGTAGTCACGAAATTTTGAAANCTTATCGAACGGTGAC
AGAAATATGTTGGAAATTGATTCTCTTCAAGAGACAGGTTCGACGGTAGAATGATATAGT
GATAGCTTTCCCGTCATATTATGCCGACTCGATATTGTTTGGGACCAATCCTTCGTNACC
NACAACTTTCTATATCCAATTCTGGCAANAAAATTCTNAATCCACGCGTACGAAGTCGCG
GGTAACAGGCTAGT
>VvP45bXO2-54#LINE/Penelope
AAAAATGGAACTAAAGGATTCAGATATAACGGTCAGCTTCGACGTGGTNTCGTTATTCAC
CCGCGTNCCGTTNANCGATACGCTGGAGCTGATACGCCGCCANTTTGAACCGGCTATCGC
GGACCTNTTCGAACACGTTCTGACGTCCACGTATTTCACGTACTAGGGAAGTACTATGAA
CAGTCGGACGGAGTNGCNATGGGGTCTCCACTCTCTCCTGTAGTAGCNAACTTNTNCATG
GAGNATTTCGAAGAGAGAGCACTGCANGGAGCNCCGTCCTCAAACCTNCATACTTCTACC
GATACGTNGACGATACGTTTGTNGTNTGGCCNCACGGAATCGAGACGTTGGATGAATTCC
TNGAACATCTGAATAGAATTCATCCTAATATCAAGTTTACTATGGAANTGGAAAAGGACG
GTCGNCTGCCTTTCCTNGATATNCTGATCAAGAGGAAACCGGATGGNACGCTGGGGCATA
GTGTNTACAGAAAGNCTACCCACACNGACCGNTATCTAGGTGCCGCAGTTTCCACCATCC
GGCGCAGNGNAACACCGTGCTAAACACGCTTGTACACAGAGCGAGGGCGATTNCCGACGA
NGACGGCCTGCCGNNAGAACTGGAACATCGGAGTGTCTTCAGGCGGAACGGNTATCCGAG
CGGCAGATAGAANGGGCATTTGAACGNAAGCCANGGGANATCCAGTCAGAGCAGGAAGAA
ACGCCNAAAGCTCTCGCCTTCCTCCCATATGCCGGNAACACCTCGGGGAAAATCGGNAGA
ATTCTNGCGCGGTATGGGATTAAANGCATCTTCCGNCCTCCCGCCAAGATACGNGACTAT
GCTNCGTCCGGTNAAGGATGATTTGGGCCTGAGAACACCNGGGATNTACCGCATACCGTG
CGAGTGCGGNAAGNNNTACATCGGTCAGACNATCCGCACNATCGAAGACCGCGTGACTGA
ACACAAACGCCACCTCCGNCTGGGGCAACTGGACAAGTCTGCGATNGCCGAGCACGCCGT
ACGACGATGGNCACAGNATAGATTTCGATAACGTTAGAGTATTGGCCAGGNCCTCNTNCT
TCTGGGANTCNGTCATNAGNGAGGCGTTNGAAATTCGGCTGGNCGACANCTATATCAACA
GAGACGGCGGGCTATGTCTNAGCGAGGCATGGAAACCAGCCTTGGCGAATCTCCGCAGAG
AGCGTGGTACNTCGGTCCAGCCGCCGCCGTAGACGGCTCCATATTAGCTCGCGGCCCGCA
ACGAANACCTGTAGCCCCGCCCACNGGCAGCCAGCCGCCAGTTGGTCGCGGGCCTCAGAG
AGAGAGCCGTCGGCTTGGTAAAAGGAGGTGCGACACCCGGGCCGCCTCAGTATCTGNCGG
TCAGCCGACCTGTACAGATGTCTCANCATCTGATGAAGACGGCAGAGTCAGTCGTCGAAA
TATCGTGTTTCCACAACACTATCCGGCGGNACACCCGNGAAGACTNCATTCGTCGATACG
CCGGGAAAGTCTCCGTTCTTACAATAAA
>VvP45bXO2-253#DNA/TcMar-Tc1
TACACTGATCAGCCAGAACATTATGACCACCTACCTACTATCGATATAAACCCATCCAGG
CGATAGCAGCGTCACCTGACGAGGAATGACTGCTAGTCAGACACACGCACGGTGCATGTA
GTATCAGTGAGCGTGCTATCCGTGTTTAGAATGGGGAAGGCGCGCGATCTATCTGAGTTT
GACCGAGGGCAGATTGTGATGGCCCGGAGGCTCGGCACGAGCATTTCGGAAACTGCACGA
CTTGTCGGGTGTTCGAGGAGTGCTGTGGTGAGCGTCTTCGACAAGTGGCGAAACCAAGGT
GAAACCACGNCCAAACGNCGAGGTGTTGGGCGGCCACNCCTCATCACAGACGTCGGACGT
CGTAGGCTNGGCAGACTGGTAAAACGGGACAGGCGGCGAACTGTGGCGGAACTAACATCA
GACTTTAATGCTGGGCAGAGTACAAGTGTGTCTGAACACACAGTGCACCGAACACTCCTA
ACGATGGGCCTCCGCAGCCGACGACCCATGCATGTGCCAATGTTAACACCACGACATCGG
CAACTACGACTGAAATGGGCACGTGACCATCGTCACTGGACGTTGCATGGTCCGATGAAT
CCCGATACCTTCTTCATCACGCCGATGGGAGGGTGCGAATCCGTCGTTTTCCAGGGNAAC
AGCTTCTTGACACCTGTACTGCGGGACGGAGACAAGCTGGCGGCGGCTCAATTATGCTCT
GGGGAACATTCACGTGGGCATCCATGGGCGTGGAGCTCGTGCAAGGCACCATGACGGCCA
ATAAGTATCGTACACTGGTTGCAGACCACGTACACCCCTTCGTGACGACCATGTTTTCCG
ACGGCGGTGGCATTTTTCAACAAGATAATGCGCCATGTCACAAGGCNAGGAGTGCGATGG
AGTGGTTCGAGGAACACAGTGGCGAGTTGCAATTGATGCGCTGGCCCCCCAACTCGCCAG
ATCTGAACCCGATCGAACACATCTGGGATGTGATTGAACGTGGCGTCAGAGCTCATCGAC
CCCCCTCCCCGGAATTTACGGGAATTANGTGACTTGTGTGTGCAGATGTGGTGCCAACTC
CCTCCAGCGACCTACCAAGGCCTCATTGCTTCCATGCCAAGACGCGTCGCCGCTGTTACG
GTAGGCGGNCATAATGTTCTGGCTGATCGGTGT
>VvP45bXO2-35#LINE/Penelope
GGGAAAACANCTCCTAAATTTCCTGAACNATCTCAATAACTTTAGCATGCTGAANTTCAC
ATGGNCCTACTCCCGCACCCAGGCCACATTCNTGGATNTGGATTTGTCCCTCTCCAATGG
CTACCTCAACTCCTCAGTCCATATCAAACCCACCAACCTTCAACGGTATCTCCATTACGA
CAGCTGCCACCCGTATCACATCAAACGTTCACTCCCCTACAGTCTTGGCATTCGGGGTAG
TCGCATATGCTCCAACCAACAGNCNCTCACGCAGTATTCCAACAATATTTCCGAAGCATT
GATATCCCGTAATTACCCACCAGATTTAGTTCACAAACAANTTTCGCGTGCCACATCACA
ACTGNATCAACCTATCAACGATCCCAAACCCTCNAAAACCAACCACAGTCCNGTTTTGAT
CACNCAGTACTTCCCAGGCCTCGAATCCGTTAACCGAGTCCTNCGACAAGGTTATGATTT
CCTTCGAGCCTGTCCTGAAATGAGATACCTCCTTCCTAAAATCCTCNCTCCNCCTAGAAC
NTGCTTCAGCAGACCTCCNAACCTCANCNAACTCCTNGTCCATAAACACGGTCTTCCATC
CTACAAGACAGCTCCAAGGTTCTTTCCCTTGTAATAGACCCCGCTGCAAATTGTGCGACA
TGCACCATNCTTCCACCACCTTCACCAACCCGGTAACTGGGGAAAGCTTCCCCATCACAG
GATACGCCACCTGTGTAACCGCCCACCTAATATACCAANTAACATGCAACCATTGCCCGG
CCTCATATATAGGTTTNACCGCGAATCCACTGNCCATCAGAATGAATGGNCACCGACAAA
CGGTGTTCACACAGAACCCTGACCACCCAGTTTCTNNTCATGCCACNACGCACGACACCA
ACAATTTCAACTCCTGCTTCACNGTCCGCGCCATCAGAGTCCTCCCAGACAGAAGCAGTN
TCTCTGAACTCAGAAGGTGGGAACTGGCCTACCAGTACAAACTGGGCACNAGACAACCAC
CTGGTCTCAATTTAAGATAATACCCAGTAATTTTCCTAATTCCTCTCTTTTCCACTACCT
TCATTGAACCACCACTCACCNGAGNTGATGTTTACTTCATAGATATTATTTTGTTATATT
TTTNTATTTNTATAATATTTTATATAATTATATTTTTTTCAGTTNTATTATATTTTNATC
TTCCCACCGACCAGAGATTAGTTTGGATATTTATCTATGCTCGGGTATTAGCTCTGANTC
ACTGCCCCTCTACTTTTCCGATGTTTGAATTTACCCCCACCATTTTCCCGACCGGCGNTC
TTTCCGTGAGGCAGTCTCCGGCTGCGCCCACCTCTCATAATGTTCTCCCGTTGACGAAGG
GTT
>VvP45bXO2-259#LINE/L2
ATCTTATAGTGCTGACAGTTTATAGGGCTCCCACAGGAGACTTCAGTAAATTTTGTAATA
AACTTGAGGCGGTTCTAATAAGCCTATCACGNACTAAAAGGGAAATTATCCTCTGTGGAG
ACTTCAACATAAATTTTGCTGTAGAATGTAACCAGACAGATTATCTTCTAGGAATGCTTA
GANCATTCAATCTNTATCAAACTGTAAATTTCCCAACTAGAACACAAAAAGATAGTACTA
CCATTATTGATAACANTTTTGTAGAGCNCAATAAATTAGAAACACATGGATCAATTCCAA
TGGAAAATGGTTTGTCAGACCATAATGCTCAAATAATTACTTTGNACGTTGTGGGAAACG
AAAATAACAAAAAGAAAGGATTTGTCAGAGTTAGGCCATTAAAGAACAATTCAATAAAAA
CATTAAATGATGAACTCCTCAATGAGGACTGGAGCACTGTTTATAAATTAAAAGGGGTAA
ACAATAAATTCNATTACTTTCACCAAAGGTTTTTGGAAATTTACGAAAGGTGTCTCCCTA
CAAAACTAGCTCCAACTGGTCAAAAACGAGTAAACAAAAATTGGGTTACAGTTGGTATTA
AAACATCTTGCAGACATAAAAGGGAATTGTATGTAAAAGTTAGGAATACCGATAATATGC
TTCTCAGACGACATTACAAAACTTACTGTAGAATTTTAACCAAAGTAATAAAAGAAGCTA
AACGTTTGGCCATAAACGACGAGATTAGTAGTTCAGATAATAAGATAAAAAGTGTTTGGA
ACATTATTAAAAGAGAAACAACTGTATCATCCCCTGAACATAAACCTATATCTATAAGCG
TTAACGATAAACTTGTAAATGACCCCTTTATGTAGGAAGTGCTTTCAATAACTACTTCTT
AACAGTTGCTGAAAAAATAAAAGGAAAATATANTGGGAATATGGATGCTATAGCAATACT
TAAATCCTTGTCACCAAAGACAGCACCTATGTCTNTATTTCCCACCAGTCAANATGAAAT
TGAAAAAATTATTAAATCCCTCAAAAATAAAAAGTCATTTGGTTATGATGAGGTTTCAAC
CNATGTAGTGAAACAATGTAACACCAGCATTAGTAGAGTTATTAGTCATATATGTAATAG
TTCTTTTGAAGAAGGTATCTTCCCTGACTCACTCAAGAAGTCAATAATCAAACCGCTTTA
TAAAAAGGGTGATAGAACCTCAAAGATTGAAAATTACGGACCGATATCACTTCTACCAGC
ATTTTCAAAAATCTTTGAAAAAGCAATGTACAGAAGGGTGTACGCACATCTACAAAAGAA
TGACCTACTCAGTAAAGTACAGTTTGGTTTTAGACAAGGCGTTTCAACAGATTCAGCAAT
TTTTGCTTTTGTAAACGACGTACTGGAATCAATGCATAAAAAATTAAATTCCCTAGGTAT
ATTCTGTGATCTTGCTAAGGCTTTTGACTGTGTTGATCATGAGATTCTACTAGGTAAATT
AGANCACTATGGAGTTAGTGGTAAGCCAGGACTTTGGTTTAAATCGTACCTGGAAAATAG
AAAGCAATGTGTATCACTGAAAGATGCTAATACAGGAGATGTTATAAACTCAGAATGGGG
TATAGTTAAACGTGGTGTGCCTCAGGGCTCAATTCTTGGCCCTCTGCTGTTCTTAATCTA
TATAAATGATCTCCCACATATACTAGGTGATAATGAANACATGGTGCTCTTTGCAGATGA
TACTAGCATATCGTTGAAAGACCCATCAGCACAAAACCTCGAAAACACAGCAAATGATGT
TATAAAGAAAATTAACAGGTGGTTTAATGCCAACAAACTAATACTTAACGTAGAAAAGAC
ACAGTTACTTCAGTTTGCTACAAAAAATAAAACAAAGGACAGCTATAATGTGATATCAGA
AGGAAAAGCAATCAATGAAAGCAGTTTCACAAAATTCCTGGGTGTATATATAGATAACAA
ATTGAACTGGAAACAGCATATTCGACAACTTCTTAAAAAACTGAATTCCGCAACATTTTC
ACTGAGGGTAATATCTAGAATAGCTAATATAGAAACCAGAAAGTTAGTATATTTTGCATA
TTTTCATTCCCTGCTCACTTATGGCATCTCATTCTGGGGAAACTCGTCACAAGCACANNG
GGTATTTAAATTGCAAAAGCGTGCTGTAAGAACTATTTGTGGAGCAAGCCCACGGACGTC
GTGCAGAAATCTATTTAAAAACCTGGGTGTACTAACAATGCCAGCACAGTATGTATACTC
TGTACTATCATTTGTAGTGGAAAATCCTGAACACTTCAATCTTAATGCTGACATACATAG
CCATAATACTAGGAATAAATATAATATTCACAAGGATTACAAATCACTGTCAATTGTACA
GAAAGGGNTAACATTTACTGGAGCTTCCTTATTCAATGTCTTACCAACAGAAATTAAATG
TTATCTACGAAAACCCAACTACTTTAAGTCCAAACTGAAAGAGTTTCTGCTTCAGAACCC
ATTTTACTCTGTGAAAGAATTTTCTTCTTGGAATTTGGTAACTAAGAATGACTGATAAAA
TAGTATATATGGTGTATGGAAGGGGAAGGTGACAAAGTTGTCCACAATTACTAAAACTTT
TGACANATGAAGTAATTACACTNTTTACAAAATTTCACTCATATATAGNAACTAACATGG
GATAGCATGCACTCAAAAACTGCTGTGAAAAATTATNATACTAACAGGTTTTAAAGTAAT
TGACTGCTTATGAGTTGTTGGTAATATAATTGATATTGTTAATAGGTGTGTGTACTGTTC
CACATAAATAGCAACTAACATGATATAATATGTAGTCGCAAATTACAGTGAAACTTATCA
TGGTAACTGGTTGGTAAGAAAATAACTGGTTGTTAGATGCTGGTAACAAGTGTATACACT
GTTCCACATAATAAGTATTAATTAACTCGGGATTGTATTTGTAGATTACAGGAGATATTG
GTTATACTAATGGGTTGTAGCTAACTTGTTGTCAATATATAATAATANTATCNATTATAT
AGTAATATAATTGACATTACTANTAAGTGTATGTACTGTTCCACATCCCCGAGATTATTC
TCACATGGGATCAAAGTGAACATATCTATCTATT
>VvP45bXO3-137#Unknown
AGAGTGTTGTTTGTGTTGTGAATGAGAGATGAAGAAGGGAGAGGGTGAAACCCGGTGCCG
GCCCATTCAGGCCTACTCTTCCGAAAGACACCAAGGGAGCCGCCAAGCTTAACGTCCCCA
CCGACGGACGAATCACCATCAACAGTGTCGTATGCCCTCACTCCATACGCACTGCGGAGA
GGTTTGGGATTTAACCCAGGACTTTGGTGCACAATCTGGTGATTAGGAATTGTGCACCAC
CACCTCTCCTACCCTGCCGGCCAAGTCCCGATGATGAAAATTTCTTCCACCACCAGGACT
CGAACCAGCTAACCCCGTGTCAGCGCCGGACACCATCACGGTGCCGCAACCAACTGAGCC
AA
>VvP45bXO3-72#LINE/L2
TTCCAGTAATAAATGGTATCTCAGATCATGATGCCCAGCTGTTATGTATCAAGTCCAGAA
ACACTATTANACAGATAAAGAAAAGCTGGGTATATAGAAGAAATATTAATGAAAACAATA
TAAAACATTTCATAGATTCCTTAAATAATGAACANTGGTCAGAAGTGTACANTGCACAGG
GTGTTAATGCAAAATTTGATTCCTTTCTCAATATATTTCTAACACTTTTCGAAGGAAGTT
TCAAAAAAAGGAAAGTTGTCAACACTCCAAACAGTGAACTGGGTAAGGGNTGGATAACAA
AGGGTATTAGAGTATCTAGTAAAACGAAAAGGGACCTTTACTTAAAAGTNAGAGAATCAG
ATAACTATACACTGAAGCTCATTATAAACTTTATTCTAAAATACTAAGAAATGTAATAAG
AAAGGCCAAGAACAGGTATATATCAAAGAAAATAGAGAATTCAGGCAATAAGATGAAAAC
TATATGGAATATAATAAAAACTGNAACAGGAAAATCTGTAAATCGCTCTAAAAACATAAA
AATAGAACAAAATGGATNTGTGCATAGCGAAGTAGGGGAAGTTTGTGAAATATTTAACAA
ACATTTTACTTCAGTTGTAGAGAAATTAGGCATAGAAAAGCAATCCCCACATAGTGCCCT
AAGGCTTCTTCAGACTGCTTTCCCAAATAGATTTGTGGAGATGCAATTGCCACCAGTAAC
AGTCTCAGAAATAAATAAANTCATTAAACAATTAAAACCTAAAAATTCTTCCGGCTATGA
CAATATTTCAAGTAAATTANTGAAAAGATGTTCAGATTGTATCGATCGTGTACTTNCCCA
CATTTGTAATAGATCNTTAATGCAAGGTGTGTTTCCGAACAGACTAAAATACGCAGTTGT
NAAACCGCTGTTTAAAAAAGGAGAANCAANATGTGTAGAAACTATCGNCCAATNTCGNTN
CTNCCANGNTTCTCNAAAATCTTNGAAAAAGCCATGTNTCGCAGAAGANTGTGTGNACNT
TTTACGAAAATAATAAACTACTCACCAAATACTCAATNTGGNTTTAGGAAGGATCGATCT
CAACAGAAACGGCAATTTTTTCATTTTTAAAGAACATATTAGGAACTTAATGATAAAAAT
GAGCCCCGTAGGAATATTTTGTGGATCTTCAAAGGCATTTGACTGTGTAAATCATGAACT
ACTTTTTANGNAAATGGAACACTATGGNATTTATGGAATCGCAGGTAAATGGTTTAAATC
ATACNTGGAAAATCGAANGCAAAAAGTGTCCATTTCTGATNCTAAAATAAGTAAAGATGC
TTCACTCAGACTGGGAGAAAATAAAACATGGAATNCCACAAGGTTCTGTCCTAGGACCCC
TCCTCTTTTTGTTGTACATCAATGACCTTCCTGGAAACTTATCTGACAAAGTTAAGAGTG
TTTTATTTGCAGATGACACTAACCTGACTGTGAGAAAAACACCAAACAGCAATCTAGAAT
TTAATGTAAATGAAGTACTTAGTGAAGTAGCAAATTGGTTTAAGGCAAATTCATTAAAAT
TAAATTTTGAAAAAACACATTATATTAGGTTTAAAACAAAAAATTATGCACAGCCAGATT
TACAAGTAAGCTATAAAAATAACACAATCTTAGAAACAAAGAGTATAAAATTCCTTGGTA
TTNAAATAGATGAGAAACTCNGTTGGCANGAACATATCACATCACTACTGAAGAAGTTAA
GTAGTGCCACCTTTGCAATACGAACACTTTCTCTAACAGCAGATCTAGAATTAACGAAAC
AGGTGTACTCCTCATATTTTCATTCAGTNATGTCGTATGGCATAATTTTTTGGGGAAACT
CTTCACAAAGTAAAAAAGTTTTCATAGCACAGAAAAGAGCTATTAGGATGCTGTGTAGGG
TAAAACCAAGAACTTCTTGCAGACAACTCTTTAAAAAGCTCAATATTCTTACAATGACTT
CTCAGTATATATATTCTCTCATGTGCTTTGTCATAGAACATTTTAACCTGTTTACATCTA
ATTCACAGGTACACAATTTCAATACAAGAAACAGAAATAACTTGCACAAAACACAAACAT
CNCTGTCATTAGTACAAAGAGGAGTTAATTATTCTGGGATACATCTGTTTAATAAACTTC
CCAAGAGTATAAAACAGTTTGCAGATAATAAAGATATATTTAAAGAAAAACTGAGAGATT
ATCTTATTGGCAACTCCTTCTACTCCATTCAAGAATTTGAACAAAATAATTAATTGTATT
CAATATGACTTTTGCAAAACTCAGTTGTAAAAATTAATGTTTATTTTATTCTCTTTATTT
GTCTTTGTAACATATAATTGTTTTTCACTATGATTATGACTCATATTGTATGTATGTGTA
TTAACCATGACATGTTTCACATCCCAGAGGTCCTTCCTCAGCAGGGATCCATGGAACAAG
AT
>VvP45bXO3-270#Unknown
ACAAAGAAAGGGAAATTAACCCACCACATACCAAAGTGGACGGATGCGATGAGAGGGAAC
ACTAATGCTGACAAACAACTACACAATATTTCGGCATTGCCTTGTTCACAAATAGAAAAA
CGGGCCATTAGGCTCGGAACGTGTGCGCACGCCGAACTCGCCATGACTCACTTCCTCTAA
CNTGANNAAGGTTTATAACCGAAATATTGTTATATTTGTGTGTTCGTGTTATGTGTTCTT
CCCTCCTCCGCCTTCANCTTTGGTGAGTGATGGGTTATTTTCCCTATCCTTTCTCATTTA
TATTGCCTAAAGCCGCTTCCTTTTTCCTTA
>VvP45bXO3-87#DNA/TcMar-Tc1
TAAAAAAATATACGAATTTTAAAAAAAANGGCAGTCATTGGGGACTGCCGACAGAAGTGA
AAACTTAAAACTATGAATATCATACGCGCAACACGTCATACTTATAGCTACAGATATACT
AAATAATAATAATTCCGTGTGGTCGTAATGACCTGGTGACAGGGTTTCTATTGGCTGCGC
ATTCCGCCCCTGTCTTAGCCGCCTTAACCTAACCCGGTAGTCCTACCGGGTACAGGGGAC
CTACAGTTTAACGTGGAATCCGAACCACGGAAGCGTTCTGGCGTACTTCACATTACACAG
CAAGCTGTGCCAGAGGTGAAGGTCGGGTTAAGGGTCTATGAAAATCCCCACAGGGATTCG
AACCGGGGACCTTTCGTTCCCCAGTCAGACACCTTAACCACTGAGCCACCAGACCGCTAC
AGATATACTGTTAACATTAGCATGTCGGTGACGCGAACTCATAAGATTTTACCCATCCAA
AAATCGCCCAACGCGCCTAAAGAAGTTTTCACTTCAAAAACTAAAAATCTAACTTAGTCC
ACAACCCGAAGGTTGGTCGAATCTTCCCGAAGGAGATGTACCAAGCTATTGTGTCAGAGG
CAGGAAGGCCAGTTCCTTTCCTCAGGGGCCTACAGTTTAACGTGGAATCAGAACCACGGA
ACGTCCGGCGTAGCTCATATAATCAAATACAACTCCTAAAAATTCCTGCTCACCACGGGA
TTTGAACCCGCGACCGGAGAGAGAAACTTTCGGAAGTAAGCGCCTTAACCGCTGAGCTAC
CAGACCGCTCTTGTTTTGAAGTATACGTGTGCTAAGTNCTATCAAAATCGGATAAAAACT
GTGGGTTTGTATGAAAACGTTGACAGAAATTAAGGGGTGAGGGGGGAAAGGAGGAGAGGG
TTTAGGTTTTTGTAAATCAAACGTAAACAGTATTTTTCGTTTGTTTTAAAGTATATGTAT
GCAAAATTCCATCGAAATCGGAAAAAAAC
>VvP45bXO3-208#DNA/hAT-Tip100
AGTGGCGTAGCTAGGTCAACAAGGGCCCCGGTGCAAAAAATTTATTTTGGGCCCTCAGGC
CAGATGGGCGACCTTTTTTTTGTTTTTTTGCTTTGTGTGCTGGTAGGGGCCCCCTGAGCT
GAGGATGGGGGCCCTTGAGTTGTGCTTTAGGGGCCCCTGAGCAGTGGTTGGGGCCCCCCT
GAGCAGTGAGGGCCCTTAGTGAGGGGCTCCCGTGTTCTCAGGGGCCCCTTAGACGACGGT
AGAGCTAAAAAAAAAAAAAAAGGTCGCCAGTTTGCCGTGAAGGCTCGTGGGCCCTCTGAA
CTGCGCTTGGGGGCCCCCAGAGGTGCGCTTAGGGGCCCCCTGAGGTATGCTTGGGGGCCC
CCTGAGCGTGGGGGCCCCGGTGCACTGCACCGCCTAGCCCCATAGTAGCTACGCCC
>VvP45bXO3-397#DNA/P
ATGGAGGAAGGAAATATATGGAGGCGAAATAACGCTAAATCNGTGAAGCCGGTCAAACTC
TCGCGCATGCGCGGCGGCGGCAGCGGCGATATTGCGNACCCAAACNATTGCGNTGTTCGC
ACTGTGTCNGCTGCTGAGAATATTTCATTTTCTAATATTTAAAGTTTTCTATAATGCCAN
GTTGTGTTGCATACGGTTGCACAAACAGACAAGATAGGAAANAACCTGGAATANCGTTTC
ATAAGTAAGTCGCATTGTAATTATCGTTCTTGAAGTGTCTGACGGTAGNAACTGCAANAT
TAGGGCCTNTCGCTATAAATATTTATTCATTGCTCTCAATAGGATGATNTCGTTCTCAAA
TNTTTGTTGGTGTAGTGTAGACAATCAGCATACGTTACTATTTTGCACATAANAGGCTAG
CCTTATTNTAAACGAGTGTTGAAAATNTAATTTAAGCGGGTCGTGTTTACATCGCGATAC
AGTGAATNTGGTATTGCGCATGCTTTAGTCACGTTNCAGTTTACACTGAAAGTGTACGAT
GAAATTAATTGTGATAATTTGTGCTGTGCGAACTACGAANCNTGATGAAGCAAACGTTGT
TGTTACCGGAAATGTAGTTCGCGATGCAATTTCGCGTGTTTAGGTGTGTCTACATAGTTT
GATTTTGTAGCGGCAATATTAATGGAAATTGTGGGTAGGTTGAAATGCGGCGTGTACCAG
AAGAAGGGACAAACAATTTATTTATTATTGTTAGTAATTTCATGAGNACCATGTTAGTGA
CAAAACGTGTATCGCGATGTAAACTACTTCCAGCTATTCCCAATTAAGCTTACGATGTAT
GGTAAGAAGATAACTATTTTTATTCTGGTCTAGGCCGCATTTCAACCTAACCACAAGTGG
TAGTAAAAAAACTGAAATATCCATTCTGCATGTCCACCATGTAATTCATTGTGGCTTTGG
CAGAATTAATTTTTGGTCCAGGCCGCATNTCAACCCAATCCCCTCAGTATATCCCGAAAA
CTAAGCAAGATATCGAAAAATTTTATTCTTTATTTTCGATTTGTCTCGTCGTGTTACATA
AGAATCGATCATTAAATTTGACTTTTGCGAAATTTTTCTTCTNCATTTCAACTCAAGACA
CCTCACTTTTGATACAGTATATCTCGAGAACTAGGCGAGATATCGAAAATTTTTATTCTT
TATTTTTNATTTGTCTCGTCTTTTTAAATAAGAATCCATCATCAAATTTGACTTTGACCA
ATTTTTTCTTCTGAATTTCAACCAAAAACATCTCACATTTGAGACAGAATATCTCGAAAA
CTAAGCAGGATATCAAAAAATTTTATTCTTCATTTTTTATTTGTCTCATCGAGTTACATA
ATAATCCATCACCAGATTGCGGCGTCACGTTTATCCTAGAGTCCCCTTGAGGTTTTTGTA
CATATTCCCCGTGTCTGTATGGAAGCGGCCNNGCCCCCCCCCCCCCCACTCCTCCTCCGC
CCGGCTTCACTTCAATGCGTGGTGAAGGTCTCTTGCGTCGTCTCCATATATTTCCTTCCT
C
>VvP45bXO3-13#LINE/RTE-BovB
GGGCAACGGGAAACCACTGCATTAAAGACCCAAAGGGTATCCCGAGGACATGTAATCCTC
TCAAATTACATATATCATGATGGCTTCTTCCTGGGTAAAATATTCCGGAGGTAAAATAGT
CCCCCAATCGGATCTCCGGGTGGGGACTGCTCAGGGAGGAGTCATCAGAATGGATAGAAA
CATTCTACGAGTCGGAGCGTGGAATGTTAGAAGTCTGAATAGGGCAGGTAGGTTAGAAAA
CTTAAAAAGGGAGATGGAACAACTTAAGTTAGATGTCGTTGGGATTAGTGAGATTAAATG
GAAGGACGCACAGGATTTCTGGTCTGGGGAACACAGGATAATTAGCACACAAGCTGTCAA
TGGAGTCACTGGTGTAGGGTTTGTAATGAACAAGAGAGTAGGGAAACGGGTGAGTTATTA
TGAACAGTTTAGTGACAGGATTATTTTGATGAGGTTAGAAACTAAGCCCGCCCCAACCAC
ATTAGTACAAGTGTATATGCCAACGTCACAGGAAGATGACGAAGAAATAGAGAAAATATA
CGCCGAAATTGAAGAATTAATCCAATATGTGAAGGGGGAGGAAAATCTAATAATCATGGG
TGATTGGAATGCAATAGTGGGAGAAGGAAAAGAGGGGAATACTGTAGGAAGTTTTGGTCT
AGGAGAAAGAAATGAGCGAGGAAGCAGGTTGCTAGAATTTTGTGAAAGATATAAGCTAGT
NGTGGCGAACACACTGTTTAAGAACCATGCAAGAAGAATATACACCTGGAAACGTCCTGG
GGATACAGGCAGATATCAGCTAGATTATATCATGGTCAAACAGAGATTCAGGAATCAAGT
TCTAGACTGTAAAGCGTACCCAGGAGCAGACATAGACTCTGACCATAATTTGATAGTAAT
GAAGTGCAGGCTGAAATTCAAGCGAATAAGGAAGCAGTATAAGCAGAACAGACTGGAAGT
GAATAAACTGAAACAATCTAGCACGAGAGAAAAATTTGCAGAAATGGTAGACTTAGGTCT
AAGAAGTAACTCTGAAAGGAGCTCAACCGAGGACGAATGGAATGCATTAAAGACCGAAAT
AATGAAAGCTGGTAAAGAAACATTAGGCTTTAGGGAACAAGCCGCCCGAAAACCTTGGAT
CACAGAAGAAATTTTGGAGCTGATGGATCAGAGGAGAAGGCACAAAAATGCTCAGGATGA
AGCAGGAAGAGAGCAGTACAGGCAATTTAGAAATCAAATAAACAGGAAATGCAAAANAGC
AAAAGAAAAATGGCTACAAGAAAAGTGTGAAGAAGTAGAAAAGGAAATGGTCGTAGGTAA
AGTAGATGTTGCATATAGGAAGATCAAACAGAATTTTGGAGAAATGAAGAAAAGAGGTAT
GAACATTAAAGCTGCCGATGGGAAACCTCTTTTAAGCTCAGAAGATAGAGCTAACCGATG
GAAGGAATACATTGAGAAACTGTATGNTGGGGACGACTTGAACAATAGCGTAATGGAAAA
GGAAGGCGATGTCGACATTGATGACTTAGGAGATCCTGTTTTGAGGACAGAATTTAATAG
AGCTCTGAATGACTTGAAAGCAAATAAGGCAGTTGGAATTGATGAGATCCCTGCAGAACT
TCTTAAATCCCTAGGAGAGGAAGGAATCGAAAGATTATTCAAGCTGATATCAAAAAGTTA
TGAAACAGGAGAAATTCCAACTGATTTTAATAAAAAATATCATCTTCACACTTCCGAAGA
AAGCACAAGCCGACAAATGTGAGAATTATCGCACCATTAGTCTAACATCACATGCTTCAA
AATTACTGACCAGAATAATATACAGAAGAATGGAAAGGGTAGTAGAAGAGATAGTAGGTG
AAGATCAGTTTGGGTTTAGGAAAAATCGCGGTACAAGGGAAGCAATTCTGGCTTTAAGAT
TAATACTTGAAGGGCGGATCAAGAAAAACAAAGATACTTTTATGGCATTTGTTGATTTAG
AAAAAGCTTTTGATAATGTTAGGTGGGACAAGATGTTCAAAATTTTAAAGAAGTCAGGTC
TAAAGTATCGAGATAGAAGAATACTTTATAAACTATATAAGAATCAAGTGGCTGTAATAA
AAGTAGAGAATCACGAGAGACATGCATCAGTTAAAAAGGGTGTGAGACAAGGTTGTAGTC
TATCCCCGTTAATATTCAACTTGTATGTAGAAGAAGCAATGAAGGAAGTAAAAGAAAAAT
TTCNATGTGGCATAAGTGTTCAGGGAGAAAAAATCAGTATGCTACGATTTGCTGATGACA
TTGTCTTGTTAGCAGAAAGGGCTGAGGATATTGAGAAGTTACTGAATGGCATGAACAAAA
TACTGAAGGAAGATTTTGGACTGAATATAAATCAAAGCAAGACAAAAGTGATGAAATGTA
GCAGAAATGATACCAATACTAGTAGATTAAATATAAAAATAGGATCGGATGCAATAGGAG
AAGTAAGTGAATTCTGTTACTTGGGAAGCAAAATTACAACCGATGGCCGAAGCAGGAATG
ATGTTAAAAGCAGAATAGCACTAGCAAAAAGAGCCTTCATGAAAAAGAGAAATCTTTTAG
TTTCAAATATTGATCTAGGAATTAGAAAGAACTTCTTAAAACTCTATGTGTGGAGCACAG
CACTTTATGGTAGCGAAACATGGACTTTAGGAATACCAGAAAGAAAGAAAATTGAAGCAT
TTGAAATGTGGTGCTACAGAAGAATGCTGAAAATTAAGTGGACAGACAAAGTACGAAATG
AACGAGTTTTGGAAATGATGGGCGAGGAAAGAAGTTTGTGGAAGAATCTTACAGAAAGAA
GAGACAGGCTGGTAGGTCATATTTTGAGACATGCTGGATTGGTTAATTTGTTAGTGGAGG
GAACAGTCGAAGGTAAGAACTGTAGAGGAAGACAGAGATTAGAATATACGAAGCAGATAA
TTGAGGACGTGGGTTGTAAGGGGTATGTNGAGATGAAGAGGTTAGCACAGGATAGGAAGG
GATGGAGGATTGCATCAAACCAGTCGAAAGACTGACGACAGCAAAAAAAAAA
>VvP45bXO3-1187#LINE/Penelope
CGNGCCACATCGCAACCTANTCAGCCTAATCGANCACCCCAAACCCCCAAAAACCAACCA
CAATCCAGTCCTGGTNACACAGTACTTCCCAGGCCTAGAATCCATCAACAGAGTCCTTCG
ACAGGGCTACGATTTCCTACAAACCTGCCCCGAAATGAGATCCATTCTTCCAAAAATCGT
CCCTGNCCCTCCCAGAACTTGTTTCAGCAGACCTCCTAACCTCAGCCAACTCCTAGTCCA
CAAACACGGTCTTCCTCACCCTACCAGANAGCCCCAAGGNTCTTTCCCATGCAATAGACC
CGCTGCAAGATGTGCGACATACACCATCCCTCCACCACTTTCACCAACCCTNTCACAGGG
GAAAGCTTTCCTATCATAGGACACGCCACNTGCGCAACCACGCACGTNATATACCAGCTA
ACTTGCCGCCACTGCACGGCTTCCTACATAGGCCTNACCACAAACGCACTTTCCGTAAGA
ATGAATGGCCACAGGCAAACAGTNTNCACCCACAACCCANANCATCCAGTAGCCGNCCAT
GCCANCNCCCACGACTCCAACAATTTCAACGCCTGTTTCACGTNCGNGCTGTCAGAGTCC
TCCCTAACAGCAGCGGCTCCTCTGAACTCAGAAGGTGGGAGCTTGCTACCAGTACAAACT
GGGCACAAGNCAACCACCTGGTCTCAACTTNAGATAATACCCGGTCANTACCTATTCCTT
NTCTCCCTCTCCTTGCTCCATCCCCACTGCCTATATTGAACCATCACACCGAGGTGATGT
TTAATTACATAGTNATTTTATATTTATATTTTTTTTATTCGTNTATATTTTATTTTTTTT
ATTAATATATATTATACTATTTTGCTCTTCCCGCCATACCAAGAAATTAGTTTGGATATT
NATTTTTGCTCGGGTATTAGCTCCGANTCACTGCCCCTCTNCCTNTCCTCTGTTTGAATT
TACCCCCACCATNTTCCTGACCAACAGTCTTTCTGTGAGGCGGTCTCCTACACCCACCCT
CCATAATGTTCTCCTGTTGACAAAGGGCTAAGTCCCGAAAATTTCTTTATTATTTGTGTT
TTTGTCTTTTCTGTGTGTTCGCGCCCCACATCCATCATCTAAAGGTAAGTGGTGGCTCAT
TTCCCTATCCTAATTTGATTCCTTTCCGCTACTTAGCGCCTTTTTTTCATTGTTACT
>VvP45bXO3-146#LINE/Jockey
CATGAAAGGTGCCTCCCCGAAGATTGCGATGTTGAAAACGTTATCAGAAGCAATCGGGCG
TACCCTGGGCAACGTCAGAGAATGAATCGAAATGCCGGCTAATCCTTTCACACCAGAAAC
ATCAACGNNCGAGCCCTTATCAGGGCCACAGTTAAAAATCGTCTCTGTTAACATNGAAGG
CATGTCATCAGCCAAAGAAGAACTGCTACAAGACCTATGCAGTCAACACAAATGCCACAT
TCTGTGCGTACAGGAAACACATAGAAGTAATGAAATGCGCNGACCAAAAATAAACGGAAT
GCATCTCGAGCTGTTGAGAGACCTCATCATAAATACGGAAGTGCCATCTTTGTCCGACCA
GATGTTCAGATCCTGTCCACGGCNTTCACGGAAGAGAATGACATCGAAGTCCTCACCCTA
GAANTGACGAACTGTACAATTTCGTCTTTNTATAAACCACCCGGCGGTGNATTCACTGTC
AACAAACCACNTAATTTCCATAATNAAGACNTACAGATCGTNATCGGCGATTTCAACNGT
CATNGCANTGTTTGGGGCTACGACCNTGANGACGAGAATGGGATTGCAGTAGAAGAATGG
GCNGANGTAAATCANCTCTCTCTAATCCATGATGCNAAACTACCNGCATCNTTCAACAGT
GGNNGGTGGAGGCGNGGCTNCAACCCTGACCTNATATTCAGCAGTAGCCGCATTAGCCAG
CAGTGCGTNAAGTCTGTCTGTNGCCCAATACCNAACNCGCAGCACAGACCAATAATGTGT
GAAGTGTTTGCGGCAGTNAGACCNCAGGGAGTACCTTTCCGCAGGAGGTACAACTTCAAG
AGAGCTAACTGGTCCGTATTCACAGAAATATTGGATTCCGNNGTTNTGTCTANTATTGAA
CCAACACCAGAATCATATGACACATTCACCGCGGCTGTGAAAAAATGCTCCAGAAGATCC
ATCCCCCGTGGTTGCCGATCATCATATATTCCGGGTCTCACCTCAGATCTAGCTGCCCAG
TTCANGGATTATAAANCATTTTTTCCAAGATGATCCNTTTGGCGAAAAGACAGTAGAAGC
TGGNAATCAACTTATCTCATCTCTAAGTGCGGCAAAAAGAGACCGCTGGATCAAAACGTT
AGAAGAGCTGGACCTGNCAAGAGATAGTCACAAGGCATGGAGACTTCTAAAACGCCTCAA
CAATGATNCATCGAAGATCACTGGACATTCCAATATAAACGCAAACCAAATTGCACATCA
GCTGCTCATGAACGGGAAGGAGACTCANAAAAGTGGACAATCTAAAAAACAAAGAAAAAC
ANACAGAAACAGTCAGGAAGATATGAACAACCTCACTGAGCCCTTCAGTATGTCAGAGTT
GGAAAAGGTTATTCACGAGTGCAAAACAGGAAATCGGCAGGCCTCGATGACATACGANCA
GAACAAATTAAGAACTTCGGATATAAAACCAAAGAATGGGTTCTACAGCTCTTTAACAAA
TGTATGAGCNCATATCAAATTCCGAAGGTGTGGCGGAGGACGAGAGTCATTGCGCTGCTG
AAACCTGGAAAAGAAGGAAACAATCCTAAAGATTTTAGACCTATAGCGCTCTTGTGTCAC
CTCTACAAAATATTTGAACGATTAATTCTGAATCGTATCCAGCCTGTGGTTGATCCAAAA
CTTATNCCACAACAAGCTGGCTTTCGTCCTGGTAAAAGTTGTACTGGGCAACTACTGAAC
CTAACACAGTTTATAGAGGATGGATTTGAGACCCGTAAGGCCACGGGCGTGGTCTTTGTG
GACCTGTCAGCAGCATACGATACCGTTAACCACCAACTACTNCTTGACAAGGTCTACAAT
CTGACAAAGGCCACCGGATTAACCAAGCTCATCGCTACTCTTCTNCAGAATCGTAGGTTC
TTCGTTGACTTTCAAGGACAGCGCAGTCGATGGAGGGTACAGAAGAATGGTCTACCTCAA
GGNAGTGTACTGGCCCCAATNCTTTTCAACATCTATACAAACGATCAGCCATTACATCCA
GCTACCAGGAGCTTCGTGTACGCTGACGACCTNGCTCTNGCCNCACAGAGCACAAAACTT
GAAGTTGTAGAAAGAAATCTNTCTGCTGCTCTTGAAGGCCTATCAAGCTATTATAGGGAA
AACCACTTAAGACCTAACCCTTCAAAAACTGAAGTGTGTGCCTTTCACCTAAAAAATAGG
GAAGCTCAGCGTAAGTTAAAAGTAACGTGGTCAGGTATCGAACTGCAGACATGTAACACC
CCAAAATATCTGGGAGTGACACTCGACAGAACCCTCACATATAAGAAGCACTGCATGAAT
TGCAAAATGAAGATCTCTACAAGAAACAACTTACTGCGCAAACTAGTTGGATCACAGTGG
GGCAGTCAACCACAAACTATACGTACATCGGCAATGGCCCTTTGTTACTCCGTTGCAGAA
TATGCATGCCCAGTTTGGTACTCATCATCTCATACCAAACAGGTGGACGTAGCCCTCAAT
AACACCTGTAGGCTAGTGACAGGTTGCTTAAAGCCTACCCCAGTTGANAGGCTCTACCAG
CTTTCGGGNATTGCACCACCCAGTATCCGGAGAGAAGTGGCTGCGAACAAGGAGAGGACG
AAAGTAGAACGGGAAAGNGCTCATCCACTGCACGGCCATACACCACCAGCCCAGAGACTC
AAGTCCAGGAAAAGCTTCCTGAGAACATCACGGGAACTAATTGGGTCACCTGAAAAGGCA
AGGNTACAGTTGTGGAAAACGAAGGTTCCCAACATCTCGGGACCACTGACAGTTGCAGAG
CGCTTGCCACCTGGTCACGCAGAGGACTGGAACGTCTGGCGGTCCTTAAATCGATTGCGA
ACAGGAGTGGGCAGGTCCAAGGAAAACCTAGCGAGATGGGGTTATACTGATACTACCAGT
ATTAAGTGCGANTGCGGTGAAGACCAAACTATGAACCATATGCTCGAGTG
>VvP45bXO3-44#RC/Helitron
AGTACCTGGGTGACCGATCTTCGCTCGGCATCTTTCGATTTCTGTTCAGTATCCAAGATT
TCGAGTAAAGTTTGATTAAAGTAAAAGGCTTGAAGGCTTCCTAGGCGTTTTGAGGTGCAC
AGTTAACCAAAGAGAAGCTTAACTAACATCAGTAGGCTTACTGGTACCTGAACCTTCTAC
GNGATGAGGTTAGAGCCGTTTTCGAGAAACCAAATACAAAAATTGCTCCTTTTTTTTTTA
AAAAAAATCGTGTTAAAAACTTGAAAANCAAAACGTTATCTACATATGAAATTTCATCCA
AATCGCTAGAGCCATTTNCGAGACGGCCTCATAAATTGCTTTTAAAGAAAAATGCTATTA
TTATGTTAAACAGAAATCTTAATGCCAGTCAGGGATTAATTAATGGTGCGAGATTTGTGG
TAATTCAAGGGATTCTACGATAACCCTTGATGATGGATTCTTATGTAACTCGACGAGAAA
AATTGAAGGTAAAAAATATATTTTTATATANATATCTCGCTTAGTTCTCGAGATATCGTA
TCTCAAAATTGACGTGTTTGGTTGAAACGCGANCTGGACCAGAAGATAAATTTCGCCATA
GCCAAGTTTGATGATGAATTCGTATGAAACTCGTCGAGACAAATCGAAAATAAGGAATTT
ATTTTTCTGATATCTCACTTAGTTCTGGGGATATTATATCTCAAAAGTGAAGAGGTTAGG
ATTAGATCCGNCCTGGACCAGAAAAAAATCCACCAAAAGCACTATGTCTATATGGTGGAA
ATGTACTTTCAATGTTTTATTTTGTACCTAGTGGTTTTTGTTAGGTTGAAATACGGCCTG
GACCAGAAGAAACGTCGCCAAAAGCACAAGGAACTATACCTATAACTGATTTTTGACATG
CTATATCTCGAAAACCAAGCGAGATATCAAGAAAATTTATTATTTATTTTCGATATGTTT
CGTCGAGTACTATGAGAATTCATCATCAGGTTGTGACGTCACGGAATGATAGAACATCAT
CAGTGCTAAATTCATTCACTCCGATAAAACTATGCTCATACCTCGCTTCCCATAAGAAGT
AACCTTCGTTATGAACATTAATAAAGCACAAGGTCAGACGCTTCAAAAGGCAGGATTGTA
TTTATCAGAACCCGTTTTTTCGTATGGACACCCGCACGCGGCTTTTCACGAGTTTGTAGA
TTCATTAATATTTANTTATGACTTTATTATCAAACTCTACTCGAAATCTTGTATATTGAA
CAGAAATCGAAAGATGTTTTACAATTAAGGNGGTAGTATTTAATGACAAACTAACAACCA
CTTTTTACGGTCAAAAAGTAAACGATGATTACTTTATAACTGTCCTAATATTATTTTCAA
AGAAGTTTCTGTAAAGTTATCACCTCTGATTTTTAANTATCTTCCTTTTTAAATGTTTTA
CAATTAAACNTGCAGTGCTAATATTTCCACGGGTCAGCCAGTATACAAGAATTGTTCGTT
TAAAGNTATAAGATTCCTTGGAATCAAAGAGAATCTATTTGTAGGCTTTCTGGTACCTGA
ANCGTCTACGAGATGGCGCTAGNGCCGTTTTCGAGATACCAAGTGACAAAATTGTTCGTN
TTTTGTAAAATCGCNTTTTTGTAGGGAAGACAACTATTTAGGTAATCTTAAAAGNCAAAA
CGTTATCTAAATACGAAATTTCATCCAAATCGTCANAGCCGTTTCCGAGATCCGAAATAT
ATATATATATATATACAAGAATTGCTCGTTTAAAGATATAAGAT
>VvP45bXO3-469#DNA
AAAAAAAAAAAAAAAAAAAAAAAAAAAAAAAAAAAAAAAAAAAAAAAAAAAAAAAAAGAG
AGGGTGNTTTTTTCGGANCTNAAGTTAGAGAACTTTTTTTTTTTTAACTGCTTNACGTCT
CTCTTTAACAGCGAGGTCTTTAGAGACGGGAAAGGATGGGGGGCAAGGAACGGGAAGGAA
TTCGGCCNTGGCCTTTTGAAGGAAGCATCCCGGCATTCGCCCGGAGTGNTTTGGGGAAAC
CATGGAAAACCCAAATCTGGATGCCCGGACGGGGATTCGAACCGCCGTCCTCCCGAATGC
GAGGCCAGAACGCTAACCGTTACACCGCCACGCTCGGTAATTAGAAACNTAGGAGGATAA
NAATACCGAAAAATNNAGTTATGGTGAAGANAGAGTGAAATCAGAACGGTTCCAGAAATA
ANNATGGNAGTCCTGTGAAGAGGAGGTGGGTCGAANTNANATAGGGGTTGGAANNTGGAC
TTCGTTATTGGCACAAAATGTCTCTANNANTTAATTTT
>VvP45bXO3-691#DNA/hAT-Tip100
CAGGGGGGGGGGGCTAGGGGGCTCAAGCCCCCCCCCCCCAAAAGTATCTAGGTCCACCCC
CGACATCGTAATTTTGGAGACTTTTTTTTTTTTTTTTAGCTCTACGGATTCGAGGCNCGA
GGAGGCTATAAANNCTACCCTTGCCCGACTCAAGCCCCCCCCCAAAACCAAAATCCACTG
AAGNCAAGCCCCCCCCGAACCAAAATCCGCTCAAGCCAAGCCCCCCCCCCCAAACCAAAG
TCCGCTCAAGCCCCCCCCAAACCAAAATCCTGGATCCGCCC
>VvP45bXO3-276#RC/Helitron
TTATATATATATATAAAAATAGACGTGTGTTTCCCTATATTTCACTTTTCAGCCACCACT
ACCTAGCACAGATCACTGGTGTTTGTGTGTGGAAGTAGCATGGAGTTTCCTGTCGTGCAC
AACGTTGGCCGAATGCCGATAGCTGTGGGGATGTGGGAGATATGATGGTTAAAGGTGGTC
GATGCAGGGCGTTTTCATATTTCGACCAAAGACTTGTGTNTCCTTATACTTCTCTTTCCT
GCCACAACTACATAGCGTAGACCATTGGTGTTTGTGTGTGGTAGTAGCATCGNGTCTCCC
GTCGTGCACTATGGTGGTTAGATGTCGGTAGCTATGGGGGTGTGGGAGATATGGTGGTTG
AAAGTGGTCGACCTGCGGCACTTTCATATTTCTACCAAAGACGTATGTGTCACGGTGTAT
CACTTTTCAGCCAAAACTATCTAGCGCAGATCACTGGCGTTTGTGTGTGGTAGTAGCACA
GAGTCACCCGTCGATCACAACGTCGGCCGAATTTCGGTAACTGTGGGAGTGTGGGAGATA
TGGTGGTTGAAAGTGGCCGATCAAGGATATTTTCGTATTTCGACCAAAGACATGTGTCTC
CGTATATGTCACTTTGCTGCCACAACTACATAGCGCAGACCATTGGTGTTTGTGTGTGGT
AGTAGCATCGAGTCTCCCATCGTGCACTATGGTGGTTAGATGTCGGTAGCTATGGGGGTG
TGGGAGATATGGTGGTTGAAAGTGGTCGACCTGGGGCATTTTCATATTTCTACCAAAGAC
GCGTGTGTCCCTATATTTCACTTTGCAGCCAAAACTACCTAGCGCAGATCACTGGCGTTT
GTGTGTGGTAGTAGCCTNGAGTCTCCCATCGTGCACNATGGTGGTCGCATGTCGGTAGCT
GTGGGGGTGTGGGAGATATGGTGGTTGAAAGTGGTCGACCAAGGACATTTTCGTATTTCG
ACCAAAGACATGTGTGCAGCCANAANTACCCNGCGCAGATCACTGTTTGTGTGTGGTATT
AGCNTCGAGTCTCCCATCGTGCACTATGGTGGTTACATGTCGGTAGCTGTCAATCAAAAT
TCTTTACAAACACGAACGAAGTCGTGGGCACCAGCTAGTTAATAATAAAAGAAACAACCT
GTAAACAATTCGTAAGAAGAAAATCATAAGGGTAAAAACTGNAATTTTTNNTTAANTNAT
NATTTANTTTTTTTTTTTTTTTTTTTTTTTTTTTTTTTTTTTTTTTTTTTTTTTTTTTT
>VvP45bXO3-25#Unknown
CAGTGGCGTAGCTAGCGTGGGTGACACCCGGGGCGGATATCGATGGTGTCACCCCTCGAA
AACTTAAATCCAAAATTGAGTAAAATATAATATCTTGTAAGTGTAAAATATGATATTAAT
AAAATATAATTAAATAAACATTTATTGTTATTTAAAAATTATAGTTAATAAAATTGTAAT
ATTAACNTCATTTTAAAAAATACAAATAAACTAAAAACAATTGCTTCACAATCTCTTTTT
AGCTTTAACAGCTGCAAACTCGTAAATCACATCTTCAAAATTANCAATTTNANTTACTTC
ATGTTCAATAGTCAATATGGCAAGATTTTAGCCACGTGTTGCTCACCGGTGATCGAAAGT
GGTTTTAGATTAATTTTGAGNCCTCTGAAGATCGGGCCTCAGTCCGACACTCGGCCGTCA
TTGGNTTGGTTTACGTTTTGACGGTGCGGACCGGTGTCGGCCTGCTGGATGTGGAGAAGC
GCATAGAGAGAGTTCGGAAATTTCCTTCCCTTACGACTAAATGTTGTTTTCATGTTATTG
TTTGCCTTAAAAAAAGTGTCTTTTTTTTCATCCATGTTCATCAGATGTTCGTAAAATGTA
GGAAGAGTCCTAGCATCTTCGCATTAAAAAAATCAAAGCTTTGCCAGAGTTGAAGATCAA
TTTTAAGACCCACAAAAATTGCAGCCGAGATCCGCATTTGTAACCGGACCTCCCACACCC
GAATCGCACGCCGTAACCATGACGCAAGACTAATCTAGAAGTACTGAAAAATATGTATTC
AAACACATAAAAGTNGATTCGTGTCTTTTGATAACAAAAATANATGGTATAGAAAAAGAG
TATGTTTATTTTATCATGTTTGAAAACTTATTTTTCATTACACCTATATTCGGACTGGTG
ACTCAAATGGTTACTGCGTGCGATTTGGANACTGAAGGTCCCGGTTCAAATCCCGGTCTC
GACTGTAATTTTTGCGGGCCTTAAAATTGACNTTCACCNNTGGCAAAGCTTTNATCTGTT
AATGCGAAGATGCAGGACGCTCGGTGGTTCGAATTTCACGTTAATCTGTAGGTCTCCTTT
TCAAGTTAGGTGACTACGATANAGGTGCACTGCGAGTTTCCGAATAAGAAACTCTGTGGC
TAGAACTTTGAGATAACATGAAATTATTATTTTTACTATACANAATCTTTACGACCTATA
TTTAAATTAAAATATGTTATAATCTCGTTCTTTACTAACAAAAAGTATTGAGTGAATCGA
AAAGAACCTCAGNCAAAACAAACACGTCAAGTGCGAAGTGATTGACATTTCATTGCGACT
GCGTTGATACTGTTAATACTGCGCTGGGATACTATTTTTGTACATAAAAGATCAACCAGT
TAGGTGATTACGTGAGTCAGATAAAAAAGTATTTTAATGTACTTTCGTACCAAAACTGTG
CAAAATAAAGTACAGTACTCTATAATAAAGTAGGGTGTCAAACCTACCTGTCATCCCCAA
CACTGATTCCCTGNAACAATCACTTGNAAACGTTAAAGGAGACTAAAGACCGGGTAGGAA
CACGGGCGAGCTATGGAAAAGTGTGGACGCGAGGGGGCGAGCCGCCACTCGGCCGGCTGT
CGTTGCGGTGACGGTACGGGCCAGTATCGGCAAAGTGNAGCTCGACCTTTACACTTAGCA
ACTGATACACACACTGGCGGAAATTAAAATCCCAACACCCAGACGGAGTTGTGATAAATG
AATGAAATTTGGCCCCAAGTATGCCCACATGAAGAGTATTAAATGATTAAAAATTGAAAG
TTTTACATGTAATAGTATGAGAATTACGGNGCTATTTATTATGTAAATTGCTATTTTTTT
TAGCGTATAAGTGGCGAACAGTGTGGTGTAACATGACACTTTGTTGTCCACAAGTTCTTG
TTGACTAAGTATGCCAAGGCGAAGAGTGACAACTCTCTACACCCAAATGTCTAACTGTGA
GAGAGGTCGGAGAATTGACGTGTTTTGAAAGGGTGCATCATATCGTGAAATCTCCCGAAG
GATTGGCCGTAGTGCAATGTCAGTATACAGACTTGTTACACAGTGATGAAAAAAAAGGCT
CTAGTACTCCTAGAGCAGGCACAGGTCCATACAGANGGATAACAGCACGTGAAGACCGCC
AAATTGTGTGGGTGGCTGTTGCTGGCAGACGGNTGACTGCAGGCCAGATCCAAGCAGTGG
TTACAGAGAGAGTCACCCCCCTCCCCGGACGATTGTAAACCAATTGCTTGAAGCTGGGTT
ACACTCTCTGACCCCTATGCAATGTGTCCCATTAACCTGATTTCATTGCCAGCATCGTCT
AACCTGGCGTAATGCAAAACGCAAATGGACANGTGAATGGCGTACATTTGTGTTTAGAGA
CGAGTCTCGATTCTGTCTGTGGCAAAGTGATAATCGACGACATGTTCGCAGGCGTAGTGG
AGAAACGGCTTACCTGCTGTGATTTCAGAACGTCACACAAGTGCAGTCACCGGTGTCATT
TTTTGGCGGCAATCAGTTTCGACAGCATGACTGAGTCGGCTGTTGTTGANGGCACAATGA
CAGCCCACCACTATGTGGACGGGGTACTGCATCTTATTGTGATACCCTTCATGTTCACCA
TCCGAATCGCA
>VvP45bXO3-290#DNA/TcMar-Mariner
ATACGAGGCGCGTCCNTNAAGTAAGTNCCGTTTCGATTCATCTCCGTGGCTGCAGCGCTG
CGGTCGCAGTTCCGCGCATGCGCACTGGGTACCTGCATCTCTTGCCTACGCACTGACGCC
ATTACAGTCTAATTCTTCCTTGTNTACGTTGTTGCGCTGAGTGTTTGAGATGCCCGCGAT
AATCGTGAGTCCCGCCGACTGTGAAGTNCGGGCTGTGATNAGATTTCTGCGTGCGAAAGG
CCTAAAACCGATCGAAATTCATCGCGAGATTTGCGAAGTTTACGGACCAAACGTNATGAG
TGATGGAACGGTGAGAAAGTGGGTNAGAGCGTTTAAAGATGGCCGCACAGATGTGCACGA
TGAACAACGGAGTGGGCGNCCTTCGGTCGTTAACGAAAGTTTGGTGCAGAAAGTNGACNA
NAAGNTGCGAGAAAACGGACGCTTTACGATTNNCGCTCTGGCTGTNGANTTCCCNAATGT
TTCTCGTAGCGTTTTGTACGGNATTGTGACCGAGNACTTGGATTACCGNAAGTTGTGCTC
GCGNTGGGTNCCGAAAATGCTNACNGATGNGCACAAAACCGAACGNNTGGGCAGCGCATT
GACTTTCCTCGAGCGGTACGACGACGATGGNGACGATTTCTTANGCCANATTGTTACGGG
NGACGAGACGTGGGTNGCCTACGTCACNCCTGAANCAAAGCAACAGTCNATGGAATGGCG
NCACNCNGNTTCGCCCAAAAAAAGTGAAGTTCAAGCAAACGNTGTCCGCCCGNAAAATCA
TGTGCACNGTGTTTTGGGACNGAAAGGGCGTNCTGCTCGTCGANTTCATGCCNCGTAANG
AGACAATCAATNCAGCAGCTTACTGTGAGACGCTGAANAAACTGCGACGTGCAATCCAGA
ACAAAAGACGCGGNANGTTGANCAAGGGCGTCGTTTTGCTGCACGACAACGCNCGCCCAC
ACGTCGCTAATCAGACCAAAGATCTCGTCACATCTTTTCGNTGGGAAACTCTNGACCACC
CTCCGTACAGCCCNGATCTGGCNCCNAGCGACTACCATCTGTTCCTGCACCTGAAGNANC
GCCTTGGCGGTCAGCGACTTCAAGACGACGACGAANTGAAAGNAGCTGTNACCNANTGGT
TAACGACNCAGGCGGCAGACTTCTATGANGAGGGTNTNCAAAAACTGGTGCNACGTTACG
ACAAGTGCCTCAATATTGAAGGCAATTATGTGGAAAAGTAGANTAAGGTGTAGGATTTCG
TGCAATAATAAAATTNTTGANATATATTTGCACGTCTTTTTTTAATTTCAAAACGGAACT
TACTTTCGGAACACGCCTCGTA
>VvP45bXO3-196#DNA
ACCGAGCGCGGTGGGCGAGCGGTTAACGTTCTGGCCTCGCATTCGGGTTTTTTTTTTTTT
TTAACTGCTTTACGTCTCTTAACAGCGAGGTCTTTAGAGACGGGAAAGGATGGGGGGGGC
AAGGATGGGGGCAAGGAATGGGGGAGAGAACGGGAAGGAATTCGGNCTTGGCCTTTTTTN
NNNNNNNNNNNNNNNNNNNNNNNNNNNNNNNNNNNNNNNNNNNNNNNNNNNNNNNNNCGG
GGATTCGAACCGCCGTCCTCCCGAATGCGAGGCCAGAACGCTAACCGTTACACCGCCACG
CTCG
>VvP45bXO3-608#LINE/RTE-BovB
AAAAAAAAAAAAAAAAAAAAAAAAAAAAAAAAAAAAAAAAAAAAAAAAAAAAAAAAAAAA
AAAAAAAAAAGGAAAAATACTGTTAGAAGGGACAAATCCAGAAAAGGAACNCTGAACATC
ATGACNCTGACAGGCAAGTGCGACGAANTTGCGGNTNTNATGGANNGNAGGNANATNGAN
ATCCTAGGNCNGAGTGAAACAAAGTGGAAAGGNNGCGGGANAAGAATGTNNGATGAANGG
GCACAAGCTGTACTGGCGCGGNAACNAGANAGCGNCCNAAAATGGAGNTGGTTTAGTACC
ATCCGCAACGACACCGACAGCAGTGACAGAAAAAAAAAAAAAAAAAAAAAAAAAAAAAAA
AAAAAAAAAAAAAAAAAAAAAAAAAAAAAAAAAAAAAAAAAAAAAAAAAAAAAAAAAAAA
AAAAAAAAAAAAAAAAAAAAAAAAAAAAAACAAGCTTTANAGGAGAACTTCCTCAGAGGG
NNNCATCGANGAAGANAACNTNGTNATNATGGGAGACCTCAATGCCGAAGTNGGNACGGA
TAGGNCNGGNTATGAAGGAATTTAATGGGGCCATNCGGATTTGGNAGTAGGAATGCNGAG
GGAATGANCGCCTGCTNNACTTNTGCNCGAGAAACAANCTCGTNGTNAAAAATNCATGGT
TTCAGGAAAAGGNCAGCCANAAAGTNACNAGATACAGCTGGGACGGNCAACANAGGTCTG
TNATAGACTACATTGTAAAAAAAAAAAAAAAAAAAAAAAAAAAAAAAAAAAAAAAAAAAA
AAAAAAAAAAAAAAAAAAAAAAAAAAAAAAAAAAAAAAAAAAAAAAAAAAAAAAAAAAAA
AAAAAAAAAAAAAAAAAAAAAAAAAAAAAAAAAAAAAAAAAAAAAAAAAAAAAAAAAAAA
AAAAAAAAAAAAAAAAAAAAAAAAAAAAAAAAAAAAAAAAAAAAAAAAAAAAAAAAAGGG
CCACGAAGAATGGAANATATTNCAAGAGAAGTACTTGTAAACGCAGGTGCNGGNGAAATA
TGTGGNAGAACNAGTTCAGGAGAGTNAAAGGNAAAGGGACACCNTGGTGGAACANCANAG
TAAAAGATTCCAGNAANGGNCAAGACTGGTCAAGAGANAAAGGACCAAGAAAACCCTGGT
GGAACACCATANTGNNAAGTCCCACAGAAGAAANAGACAGTGGTCAAGCAGACAANGGGA
CCAGGAAAACCGGAAGAGATCTGGGAAAAGACTGTAGAAGCAGCAAACTAAGGGAGCTGG
AAGAATCGTACAAGAAACTGAAACTAAAGGTCAGAAAANCATGAAGGAAGATTTTACATC
TAAANTGGAAGAGGNTAGTNAAGGGAATATGAAATATATGTATATACGNAACTGTATAAA
TACAAAAGACCGGATAAGGAANCAATNAAAGCAATAGAAGATAGCAGGAANTATCGGTTN
GNAATATANGAAGTATCAGGGAAGANACGAGACAATATTTGGACAAACTACTAAATGGGA
TACAGTGAGTAATTAGGAACGAAACAATCAGNGGACAAAGNTGAAGGCACCCCAATAACN
TGGTCAGAAGTCGAAANAGCCCTCCATAAAATAAGGGCAAATCACAGGGNCCGACGAAGT
TAACGCGGACATGATNAAAGCAGCAGGTCAATCGGGATCAGTGGCTTATAGNGTCTTCAN
TGCGATATGGAATGACAACAGATACCAGAGGACTGGCAAAGGNGTAATAATNCCCATATT
CGAGAAGGGNAACAGAANAAAAGCGANAATTATAGAGGAATTACACTTCTATCCCACGGC
CTCAAGATNATGGAAAAAATAATTGAAGNCAGGNTACGAANAATATTGAAGCCCATCTTA
GAAGAGGAGCAACATGGGTTTAGGGCTGGAAGAAGCACAACAGATCTAATATTCGCCTCG
AGAATGCTCGTNGAAAAACATTGAGAAAGAGGGAAGAAATCTAATCATTGTNTTTNTGGA
TNTNGAAAAGGCCTACGATAGCGTTCCTAGATCAANAATCTGGAANAGTCTAAGAAAACT
TGAAAGGTACCAGAGTACCTCATCAGNAAGATCNAAATGCTGTACGATAACTGCAAGAGC
TGTGTCAATGTTGGGGATGGTTAGTCTGAATGGTTTAGTACAAGNAAAGGAGTACAACAA
GGAAGTGCCCTNTCACCCCTNCTNTTCATNGCGGTGATGGATAACATNNTGAAGAAACTG
AAAAGAGCATGGGATAGAGACCTAAAGGCGNTGGTNTTTGCGGATGATNTGACGGTATGG
GGTGAAAGAAGAGGGAATGCAGAANAAGTTGGANGTGTGGAANGATAAGTTTGGAGGAAT
ATGGAATGAAATTTAATANAAAGAAAACGTAGCACTAANAACAAGCCGAAAGAATACAGA
ACTGTCATGTAAAATTACAAGACCACNAAGTTGAAGTTGTNGACCGGTTCAANTACCTGG
GGAGCGTAATTGCCAATAATGGTAGAAGTGATGTTAGAAATAATGAATACCAAAGGAGAC
AACTTCTACAGNACCGTGNGAGGCCTANTATGGGACAAGAAGGTTCCCAGAAGAGCAAAA
ATTGTCTTGTACAAATCATATCTCATTCCTATTCTNACGTATGCTNCGGAAACATGNACA
CTGACATCAAGGGACNTCAGCAGANTCCAAGCANGTGAAATGAAGTTTCTTAGAACGGCC
CTCCAGAAAACTAGANTNGACCGNATAAAGAATGANGAGATTAGATCAAAANTAGAGCTA
AGGGAATCCATGGAAGAGAGACTTAGGTCATCAAGACTGAGGTGGTNTGGACATGTNAAG
AGAATGGCTAGTAAAAGACTGCCAAAAACCCATTTGGAAANNAGGATACAGGGCAAAAGA
CCAGTGGGAAGACCAAGAAGAAGATGGACGGACCAACTGAAGGAGGACGTAGAGAGAAGA
GGCTGGAATTGGGAGTACATCACGGACAGAGAAACCTTTCTGGACAGGAAAAGGTGGAAA
ACGATCGTCTATAACAACCAAGGCTCGTAAACCACACCCGGGAAACTGGAGATGGTCCCC
AACGATAATGATG
>VvP45bXO3-99#DNA/Maverick
AATGTATGACGTCAGTCTTGAACGAACCTCGGNCAAGATAACGCATGTCTGTGACACTCT
GCTTGTCGGGCAACAGTTCAGTCTTGGGCTGTGATTACTTCCCACCGATAGATTTGAGCC
AAGGCGANTACACAGTCGGCTTGGTTGACTTTCAGACTTACAATTCGATTCCGAATATAG
ACGAATCAAATTGTAAATTTNATTACTCGAAGAATAAAGTGATAGNCATACCCACAGGAT
CTTACGATATTGACGATTTGGTAAATTATTTGGTTCGGCACACTAAAAACGANAAGCTAG
TAATTAGAGCAAACAACAATTCGCTCAGTGCGAGATGAAACACCTGTGGAAATNGACTTC
GCTAAACCAAACTCAATTGGATCTCTGCTCGGATTTTCGAAACGTGTGTTAAAGCCTGGA
TTTCATACNTCAGACTACACTGTGCAGATATTCAAAGTTAACGCGATACGNATAGAGTGC
AGCATATGTACAGGAAATTACGTCAACGATAAGCTGGGACATACACTACACGANNTTTTT
TCCAACAGTGCCGCCAGGGTACAAGATTGTAGAAGTACCCGCTAATGTCATCTATCTNCC
CATCACGGTGAAAACNCTCAGCAACATCNACATTAGAGTTGTCGATCAGGACGGTAATTT
AGTGGATTTCAGAGGAGAAACCATTACTCTNAGACTACATATAAAGAATGGGCGCTCGTT
ATAANAAGAAGCGTCAACATCACAAAATTGTCAGTCGTGAACCGACAGTGAANCGATTAA
CNCCTGANAACGCGCTCTTCCTACAGTCGTTAGGCTATACAGTTAAAAATCATGGATGAG
GTGNTTGATATAACTTCCAGTGTGGAATTTGACGAGTCGGTGACGCGCAAACAATATTTG
AGTCACCAGCCGCATACGCCAGCCACATTTAATAACAATGATGAAATTCGGATACCTATT
CAGAACCAAGATACATATACACTGCCGNGCGAAAGCTNCTTGCATATTGAAGGAAGATTC
ATCAAGTCAGATGGGNCAGGAGCTACAAATTCAATTGTCACATCCAATGCATTCGCGTTT
CTGTTTGAGGAAATTCGNTANGAACTTAATGGAGCTGAAATTGACCGAAATAGAAACGTT
GGTATCACAAGCACANTGAAAACGCTTATTTCTGCCGGCCCTCAACAAATTGGNGTGTTG
AACAATGCAGGATGGGGTCAACGCGATCTTGGAAATGGTTACTTTGATGTATGTATACCG
CTGAGTATGCTCTTGGGTTTTTGCGAAGACTTTAAAAGGATACTTGCAAATGTAAAACAA
GAACTAATACTGATTCGNGCTAGGGACGATACAAATTCATACGTACAAGCCAATCCAAAT
CCTCAGGAAAGTAAATTCGCCATCAGTAAACTNGCATGGGTGATGCCTCATTTGCAAGTA
GGCGAAAGAGAAAAACTAGCGCTGCTTAAGATGTGGACAGTGGGAAGCCACTTCGCATTA
ATTTCAGAAGTTGGGATCTGCTGGAGTACCCGTTGCTTCCTATAAGTAANACTCAAATTT
GGTCTTTGAAAACATCAACGCAGCTGGAGAAACCTAGGTTCGTGGTTCTGGGATTTCAAA
CAAACAGGAAACGNAATGCGGAATTAAGTGCGGCCGTNTTTGACCACTGCAATCTCACCA
ATGTCAAAGTGTTCCTAAATGATGTGGCGTACCCGTACGAGAACATGAATTTAGACTTTA
AGAAAAACCGAACCACAGTGTTGTACGACATGTACGCAAGATTCCAACAGTCTTACTACG
AACGAGACCATCCTTCGCCAAACGAGTCNGTTAAAACGGGGCCTGTAGATATTCGTATGG
AGTTTGATAGCAGTGAGAATTTTCCCGCCTACACCGCCGCATACTGCCTGATCCTGCACG
ATCGTGTTGTAGAATACGTACCTCTAACAAGTGTCGTGCGCAAGCTGACATAAAATCAAG
TAGCGCCAGTCATTGCCACTCATTACCATGCCGACCATCTTCCTGGACGCACAGGGATTC
AAGAAGAGAGATGGTGCGTTTATTTTCAAAGAAGTTGCTGTATGCGTAGTACGNTCAGAC
AANATTATCGCCACACATTGTATCTCTGTATCGTCGCCATCACGTGGAGGTAACGANCCA
NCAGTTGGATGGCTGACACANAATTACCATGGAATACCTTGGAATGCTGATGGCGTANCC
TTCAGCAAGATGTGTTCTATTCTACATGCAATCACCAATGAAGACGACTCAATTATTTAC
GTTAAAGGACGGGAGAAGGCTCGATGGTTCCAGAAGATTATCCGGAAGAAAGTCTGCTAC
AATATAGAAGATTTAGGATGCCCACCACTACGAGAACTCAAGAAAAATAATTTGANAAAA
CTTTGTAAAGNACATATATTTTGTAATGNTATGTGCGCTGCTGAAAATGTATTTTTAATC
GCCAATTGGTGGGTGAAATAAAAAAATCNTAAAAATATATTCTTTCTTATTATTTAATTA
GGATAGGTGAAATAACAAAAGAAAAATCTGGTAAAATGATTTTATTTACACTTTAGTTAA
CAAGTCCACANACATCANTTCCTTTTAATTCTTGTTCAACTTTGCTTTAACATCGTCAAA
CACTAACAAATTTTTATATGCTTTAATTTCTAACTTTAANCGTNCATAGTCCAGTGATGA
ACTGGGCTGTATGACACTTCATTNACATGNACATTATCAATATGCANATCTATCAGNTCT
TGCACCGAACAACGGNAATAGTCACGNAGCACTTTCACTGNTAACGTGTTCACAAACTCN
TTGTAGTACTTNGTAACTTGATGACTCCACGNCTTCTTGGTGTTNANGGCGCTGGTCACT
GCAGGCTGCGCGTCGACGAGGTTCCTCCATGTCGANTCGCCGAGGAACACGCCGCTGGCA
GGAACAGCATTGNNGTAAAANCATATNGTTTTCGCCCCGGCCACCGTTCGGNAGGAGACG
GTGTGNTCGCCAAGTGGAACGCTCGTCTGCAGATGCTCGCCGTTGTTGAANAANTCGGAC
CAATTACATCCGACCTTGGATCAGCACGTCCCATTCTTCATACGTNAGNGCGATTTTATT
GTGCCCNACTTTTTCGAGTACNACNACCGGTTCAAANTCGTGTTTGGACGACAANCCTAN
AGTNAANCGTTTTGGTATCACCGGCGTTTAGCTGGTACACGACGAGAACAANAGNACCTN
ACTAGCCATGTCAGGACGAACTGAGGGCGAGCNGGCCGGTGTGGTGGCATTTATTGTCAC
GCCGTAATGACGCGCGATAGGGTTCCTGTAGAAACTTGTCTGGGGCTGTGACGTCACGCN
AGCC
>VvP45bXO3-334#RC/Helitron
CACATCATATATATTATTTCTATAAGGTATTTTTTTGTCACAAGCCTGTATCTTCCTTCA
TACTTAACCGAAATCAATGAATGAGGTGTCATTTTAAAGCTTATGGTCTCCACTTTGGTC
ACGTCATATTTTAAGAAAGGAAGTTTTCGGAATTCGACCCTTAAAGGGCGAAAATGTCAA
TATTTCTAAAATGCTGTTTTCTGTGTTACGAGTCATTTATCTCCCTGGATACCTATCTGA
AATCGTTTAATGAAGTATCATTTTAAAGATTAAGATCTCCGCTTTGGTGACGTCATATAT
TAAGACAGAAATTTTTCGGAATTCGACCCTTAAAGGGCAAAAGTATCAATATTTTTGCAA
CGCGTTTTTGTGTCACGAGCCATTTATCTCCCTTAATATCTAACCGATATAGATAAATGA
GGTATCATNTTAAAGATTAAGGTCTCCGCCGTGGTAACATCATATTTTAAGAAAGGAATT
TTTCGNAATTCGACCCTTAAAGGGCAAAAATGTCAATATTTCTAAAATGCGTTTTTTGTG
TCNCGAGCCATTTATCTCCCTTGATACCTAACCGAAATCGATAAATGAGGTATCATTTTA
AAGATTAAGGTCTCCGCTTTGGTNACATCATATTTTAAGAAAGAAATTTTTCGGAATTCG
ACCCTTAAAGGGCAAAAGTATCAATATTTCTACAACGCATTTTTGTGTCACGAGCCATTT
ATCTCCCTTGATATCTAACCGAATAGATAAATGAGGTATCATTTTAAAGATTAAGGTCTC
CGCTTTGGTCACATCATATTTAAGAAAGGAATTTTTCGGAATTCGACCCTTAAAGGGCAA
AAGTATCAATATTATTTCTANAACGTGTTTTTTGTNTCACGAGCCATTTATCTCCCTTGA
TACCTAACCGAAATCGATAAATGAGGTATCATTTTAAAGATTAAGGTCTCCANTTAGGCA
ACATCATAAATTAAGAANGAAATTTTTCGGAATTCGACNCTTAAAGATGTCGCGCGTATG
AGACAGTTCAGAGCCAAGCCGCTAGATAGCAGCAGCGCATATCACAGAGATGTCAATAAA
CTGTCTTTTATNCAATAAGTAGCTTTTCGGATNTTTTTTTCTGTTACGGAAACACTTTCG
TTTTGCTATACAATTCCNATGTAAACATTTTATTCGCACAGCAACANATATCNCAGAGAT
GTTGATATGCTGTGTGCATTTTGTTCAGGTTGGTTTTATTCTGTTAAGGTCAGTGACAGT
TTGTCGTAAATACAGAGTGTTTTAAATTTTCCTAACTGTTTCGTAATATGTTGTGAGTAT
TTTGNTGCGTACCTATTACACTAAACAAATAAACAATTGCTACAAATGAGNCGGTTCTAC
TTTTCATTATATTACAAGCNNCCAACCTCACTATTCATCGCATTTTATTCGCGAAATTTT
CGCACGGGTCGTCTAGTCATTAT
>VvP45bXO3-807#DNA/TcMar-Mariner
GGGTACCCAAAAATAACCGGAATAGCATTGCCGTGGGCGGAGCTTGTGTAGTACGCGTTT
CTGCCGCTAGGCGTTTATAGCGCAACTCATTGCCAGTTCAGTGCCGCCTGTGTTGTCGAC
CTGGCTTGTTCTGTTAATCTGCAGTGATTGTTTTTGCTAGCGCTGTTTTGTTATTGTTTC
GTTTTTGATGATGGCAAGTTTAAGTGAGCAACGTGCAGCTGTGAAATTTTGTTTTCTACT
CGGTAAAAATGCTGCTGAAACTGTTTTAATGTTGAAAACAGCTTACAAAGATGACGCTAT
GGGAAAAACTCGAGTGTACGAGTGGTTCGCTCGGTTTAAAAATGGCGACATGTCGATTGA
TGACGAACCTCGTTCTGGACGTCCATCAACTGCCCGAATCGACGAAAACGTCGAAAAAAT
TCGAGAGCTTGTGCTCTCAGACCGTCGACAGACAATTGATCAACTGTCAGAGATTAGTGG
GTTATCTTGGAGCTCGGTTCAGCGAATTTTAACCGAAGATTTGGGNATGAAAAGGGTTGC
TGCCAATTTGCTCGAGTCAAAAAACGTCGNGCTTCGAAACAACAGCTTGAAATTGATCCG
GATTTTCTGTCAAAGATCATTACTGGTGACGAGTCATGGTGCTATGGTTACGACCCAGAA
ACAAAGCAACAGTCAAGCCAATGGAAGACGTCATGTCACCCCGTCCAAAAAAACTCGCCA
AGTCAATCAAACGTCAAGACAATGCTCATTTGCTTTTTCGATTCCAAGGGCGTAGTNCAT
TCGGAGTTTGTTCCCCNAGGTCAGACCGTCAATCAAGANTNTTACCTGGAAGTTTTANGA
AGNTTGCGCGACAGTGTTCGNCAAAAAAGACCGGATTTGTGGCAGACAGGAGACTGGTTC
TTCCACGACAATGCACCACACAGCTGTTAGGCAGTTTTTGGCCAAAAACAACGCACGGTN
CCGATGCCCCANCCACCNTACTCGCCNGACNTGGCTCCGTGCGACTTTTTCCTGTTTCCA
AGNATGAAAAGGGNCATGAAAGGACACCGATTTGACAACATTGAAGAGGTAAAAAAAAAA
TGAGGGAGGAG
>VvP45bXO3-1631#DNA/hAT-Tip100
CAGGGCCGGCGTTAGGGGGGGGTAAGCGGGTCAAATGTACCCGGGCCCGCCGGCTGATGG
GGGGCCCCGATCACCGGCTGTAGGGGCCCCCAGGCCGCGAAGCCAAGAATCCGCCCATTG
TCGCCCGGCCAGTTTGTAGAGCTAAAAAAAAAAAGGTCGCCCATTTTACCCCGGGCCCGA
AATTCCTAGCGCCGGCCC
>VvP45bXO3-2459#DNA/TcMar-m44
CCCTGTTCACTCCGAACTGGCGGCTCAAGGTCATGTTCCCCTGGCCCCGCTCCTCACCTC
ACCACCCCCTCCCTTCCTTCCTACCTCTCCGAGCTGACCGCTGTGTCCAGGGAAATTTCC
CCTTCGCATGTAGGGGTAAGGGCAGCGGAGTGGGGATAGAGCAGACTGACCTTGAGCCGC
CTCTGTTAACTGAACGGGCTA
>VvP45bXO3-142#DNA/hAT-Blackjack
TGACACAATGCGAAGAATAAACGAATAGCTANAAGGATTTTTTTTTTTTTACTATGGCTT
TACGCCTCGTCGACGTCGAGGTCATTAGAGGCGGGATGGGACTGGGGGCAAGGAACGGGA
AGGAATTCGGCCGTGNNCTTTCGAAGGAAGCCGTGGCGGGTGAACGGTTAACGTTCTGGC
CTCGCATTCGGGAGGACGCCGGTTCGAATCCCCGTCCGGCCATCCAGATTTNGGTTTTCC
ACGGTTTCCCTCACTCCAGGCGAATNCCAGGATGNTTCCTTCAAAATGCTGAATTCCCCN
AATTCCTTGTCCCCAGTCCCATCCCGCCTCTAATGACCTCGACGTCGACGAGGCGTAAAG
CCATAAGTAAAAAAA
>VvP45bXO3-421#LINE/L2
AAATGAGNTGGATGGGTGTGGAAGGAAGAGGGAGANANAGATGGTTGGGAGCTGGTAACA
GGTCGNAGGGNAACNAGAATAAGGCGGACCGCCAGATTCTTTTGTTGTAGGGGAAAATAG
GTTTGNCCTGTTACCANAGTTAGAAGGGATGAGTCTCTGTAGGAGTAGGAAGGTGCAGCA
GGCCTTTAGGAATAGGGGTGTGCAAGGAAAGAATAGGAAGAAAGGGGTTCTGCTGCTAGG
TAGTAGCCGTGGGAGAGGTGTGGGCCCATTNGTGCAGGATCAATTAGGNNCAGGTTACCA
GGTCANAAGTTTTTTCAAACCTAGTGCAACATTAGGNCAGGTAATAGAGGNTATAGGTTC
TTTGTAAGGGATTTCAAAGGTAAGACATGTAGTGATAGTGGGAGGAGTATGTAGAAATGG
ATGAGTTATAGTATCAGAGAGTGACCTGAGGAANNTGGCGAAGGAGGCGCCCATACCAGG
GTTGAANTCGTGCAGGTCCTGAGNCGCCATGATCGGCCACAGNTGAACCGCGCTGTGAGG
CGGGTGAACGTGGAGCTGGAGTGGCTTCTTGGGANATCCGACGTCGGCTCTGTCNTGGGC
TTGGTGCCTGTGGACGCTATTGAAAAAAAAAAAAAAAAAAAAAAAAAAAAAAAAAAAAAA
AAAAGAGGTGAGGGCCTTCTTTCNGATCTGATAGACNGGNCGTTTAATTGGGGCCANCGN
CTCCCGTGAACGGATTTCTGTNNTTAATGGTGTTAGGGCAGCCCNTTTTTAGATAAGGTC
AAGTATTAGGCAGAGAGNTTTAACAGAAGTTAGTTTAAACAATAATNAGTTTTCAGATAC
CAAAATTAAAAATCGTGTAGGGATTAATNTATTACATCAGAATATCAGAGGGTTATCGAA
CAAAGTGGATGAATTGCTAGTTCACATAAATGAATTGAATGCTATCAATAGAATTGATGT
TTTATGCTTGTCTGAACGCCATATAACTACAGGAATAGGTATGTCAAATATAACTGACTT
TAATTTAGCTTCTCATTACTGTAGAACNAACTTGGAGAAAGGAGGAGTTGTCACTATATT
ATTGAAATGGTTATAGTTTTAATGATATAAATATTAGCAAGTATTGTCTTGATCAACATT
TTGAAGCCTGTGCTACACGGCTAAATTTCAATAATGAAANTTTCATAATAGTAACTGTAT
ACAGAGCACCCTCNGGAAACTTTTCTATTTTTCTGAACCAATTTGAACTCTTATTAACAT
TTTTAAGCAGAAAAGTAGCTAACATAGTCTTGTGTGGTGATTTTAATATAGATTTTTTAA
ATAACTTACCCTGTAAAGTCACGTTGGAATCATTAGTCAGTTCATTCAATTTAACTCGGG
TAGTTAATTTTTCAACTAGAATAATGAATAATAGTTACTCAGCTATAGACGATGTTTTCC
TAGATACCTCAAAATTCAGTTATACAATCAGGCCATCCATCAATGGACTTTCGGATCACG
ATGCCCAGTTATTAACCATCAACACTTCAATAGGAACTAGCTCCAAGAGTAATGTTTTAA
ACTTCAGCGTGTAATAAATGATGAGTCAGTTACTTGTTTTAGAAAGTGCCTTAATACCAC
AAACTGGGAACGTGTTTACAGTGCACAAGGTATGAATGAAAAATACAACATTTTTATAAC
ATTGTNTTAAATTACTTTGAAAGTTGCTTCCCCATGAAAAGGTGTCGTGCTTCTCAAANA
GAACAAAAACCATGGATAACTGTGGGCATTAGAACATCATGCATTTNTAAAAGGAAGTTA
TATATTGCCTCTAGCAACAGGTNAGAA
>VvP45bXO3-404#LINE/Penelope
TAATCTTGGTTGTCCGGGTTGAACCGCGTCAATTTATCGAAACCTAACGTTTCGGCCATC
ATTTTGTGGCCTTCTTCAGAGGACTGTCCTCTGAAGATGAGGCCACAAAACGATGGCCGA
AACGTTAGGTTTCGATAAATTGACGCGGTTCNACCCGGACAACCAAGATAACATCGACAA
CGACCGCGGAAGTCTGCGCA
>VvP45bXO3-1347#DNA/TcMar-Tc1
TACAGGGTGTTACAAAAAGGTACGGCCAAACTTTCAGGAAACATTCCTCACACACAAACA
AAGAAAATATGTTATGTGGACATGTGTCCGGAAACGCTTACTTTCCATGTTAGAGCTCAT
TTTAGTTTCGTTAGTATGTACTGTACTTCGGACCGATTCCATGGCCCCCACGCTCTCCCG
ACCTCAACGCTCAATGGAGCACGTTATCATGATTTCATACGGGATACTCTACCTGTGCTG
CTAGAAGATGTGCCTTTACAAGTACGACACAACATGTGGTTCATGCACGATGGAGCTCCT
GCACATTTCAGTACGNCGTNCTCAAAAAAAAAAAAAAAAAAAAAAAAAAAAAAAAAAAAT
TGGTAGAGGCGGACCAATTCCATGGCCCCCACGCTCTCCTGACCTCAACCCTCTTGACTT
CCATTTATGGGGGCATTTGAAAGCCCTTGTCTACGCAACCCCGGTACCAAATGTAGAGAC
TCTTCGTGCTCGTATTGTGGACGGCTGTGATACAATACGCCATTCTCCAGGGCTGCATCA
GCGCATCAGGGATTCCATGCGACGGAGGGTGGATGCATGTATCCTCGCTAACGGAGGACA
TTTTGAACATTTCCTGTAACAAAGTGTTTGAAGTCACGCTGGTACGTTCTGTTGCTGTGT
GTTTCCATTCCATGTTTAATGTGATTTGAAGAGAAGTAATAAAATGAGCTCTAACATGGA
AAGTAAGCGTTTCCGGACACATGTCCACATAACATATTTTCTTTGTTTGTGTGTGAGGAA
TGTTTCCTGAAAGTTTGGCCGTACCTTTTTGTAACACCCTG
>VvP45bXO3-102#RC/Helitron
TCATNTTANAAGNGTGTNNTANATCTTACCGAATCGTATGATTGTNCTACATATCTATAT
ATCTATAAATGAGAAAACGAGAAAGTTCGGATGTGTGTTTGGATGTACNTCTGGAATCTA
TAACGCCATAATAACTCAACANATTTAAATGAAATTTGGCATGAAGTCAGTTAATTGCGT
GCGAAGTGACATAGGATAAATTTTATCCCGCAAAAACGCATAGTTCTTTTAGAAATTGCC
ATTAATATCAATTCGCAAACAACAAAGAGTTTCCTACTTCGTAGANAGCCNTGCAACGTT
TACTCTTTGCTTTTTACATAAATCGCAAACACTACTTTTCAGAAATAAAAGCGAAAACCT
TCTTACATATGCAAGTTTGTGTTTAGTTTAGAAGCCATAAAACCGATGCACTTGACAAAT
AATAGTTTGGAAGCAGGAAATATAAATATGTATTTAACCTTAAATTNAAAAAAGGTAGGT
ACTGTTGTTAAGTTCGCAAAGAGATGTTTTCATTTGCGTACATAAAATAGTATGACATCT
CAAATATTACACCATAATTTCGATCGTAATATACTAAATGTGAAAAATCAGAGCTTGGAA
AAAAAACGTAAAATGCTATGATTATACCAGCACGAAAGTCGATTTACTAAAAGTGCAAAA
TGCCGGTGCTCGAAATGTCGTATTTATAAAAAATGTTACGGATTCCATTCTATCTCGGTT
TAATTTATTTCCTGTGTGTCTTCTTTTTTGCCACTATACATCTCTGTAATATTACAAATT
ATTAACTAACCCTTTTTTGTTCAAAATTTTTGTATAAANCAGTACAAATAGTAGACTATG
ATTTAGGAAACAGTGCTTTTTACTTACTGTTCAATTTCTACAAATATCTAATAAATCCGG
TTCAAGTTTACGTCGCGATACACGACGTTGCTAACTTAGGATAAAATGATTGTNTCAATG
CGCGTGTGGTTGAGGTTTTGAATTTGTAGCGCCAATATTAGCGGAGGTTGTGGTTAGACT
TCTGNTGAACTTGGGNCAGAATGAAAACTGCTATTTCNCGTNACAGCAAAAGGCACGAGG
AATTTAGNTATCAGNTATTTAANCAACTTTCATAAGCACTATGTCACGTTGTGACGTCAT
GTATCGCGACGTAAACTACTCCCGTAAATCCTTCACTTAAAACGAATGTATTCAATGGCC
TAACGTAGAGACTTAATGTTTCATGAAGCAATATTGCAAGTCGTTTACAACGCGATACAC
CTCATTTACACGGAGCTTATGAAAGCTGCTTATTTATTACTNNNNNNNNNNNNNNNNNNN
NNNNNNNNNNNNNNNNNNNNNNNNNNNNNNNNNNNNNNNNNNNNNNNNNNNNNNNNNNNN
NCCGCTAATATTGCCGCTACAAAATCAAACGTTATGAACACNCCTCAACACATTAAATGC
ATCGGAACTGGATTTCGAGTAGTAACAGAATTTTCTATATCAAGATTCCTAATTAGCGTA
GCATAAATTACTATCACAATTAATTTCATTATACGCCTTACTAAATCACGAGCAGTAACA
GTCACTTTATCGCGATGTAAGCTTGACCAGCAATATTAACGAAAATTGTCTTAGAGTTGT
AGAGAATTATGAACTTTCCGTTGTACACTGTAATTTACAAGCATTTTAGTATAAATTTTT
TAATTACGTAACTGCAATAATGAATGTAGTTTCATATGTATTCAGTATTTATTTTCCTGC
GATCTGAAATAATAATTCACGTTACTNNNNNNNNNNNNNNNNNNNNNNNNNNNNNNNNNN
NNNNNNNNNNNNNNNNNNNNNNNNNNNNNNNNNNNNNNNNNNNNNNNNNNNNNNNNNNNN
NNNNNNNNNAACATTATTAATTATTTAAGCTTCTTTCACGAGCACCATTTTAGTGACGTC
ATGTATCGCTTTATAATGATATTGTATCAAAAGATATATAATAAGCTTGGATGATTTAGC
AGAACACACGGCATTGCTCGAAGTAAATTTTTGAAATTTATAAATGTTTTATTCAGATAG
TGGAGNGTCAGACAAGCAGAGTGGTGATTTGCCGGTAGACATTCAATTCTGTTTGCAGAT
TCAGAAACCTATTATGAATAAAGAATCTATTACTACTTTAACATTGTAATTTATATTTCA
GAGCAGAATTAATGGATCGAAACGAACAAACTATAGTATACTGATCTACATGCAGTCAAC
TGTTTTCACAGATAGAGAAACGAACATTAACACTGAACATTACGAATAAAAGAATCAATT
ATTACTATAATACCTAAATTTCTGATTTAAAACAGAATTAATTGATGGAACCCACATATC
TTCAAAACAAAATGAATATTCAGAGAGCAAATTAAGTTCACTTAAAAAAAGATTAGTAAT
TTTCAGATATTCAGCGCAAATCAAAATATACATTTTTAGTTTCGCAATTTTTTAACGAGA
TCAACGTCCTTGGGCCACTTAGGTATTTATTTGCTCTTTGAATGTTAGTAATTTTTTTGG
ATGTTTAGTCGCTTCCATCATATTTTGACGTTTTGAGTTTCCATTAATTAAAATCTTTCA
ATGAAATGTAAGAAAACTACGGCTGTGAAAAAAGCCAAAACCCAGGAACAAATCCTCTAG
CAGAGCTGCACAGGGTTGAGCACTTAGCACGTATTGCGGCTTCTGGAGATGCTGAATTGC
CGGAGCAGTCGCAAGTTGGGCGACGACACCAAAATGAACACTTGGTGTCTGGAAGATCAC
ACCGGGAAAATCGCGAGCTCGGTGCNAAGAGCAAGCGGATTGGCAATCGATCTCAAGAGC
TTCTGAAACACCGAAGCAAACGAAAAGACGGCGACAACAATACGCCGCATATTTGGCATT
GCAACGAGTTGCTGAAACACCCGAACAAACGCGAGCTCATTACTAATGTTTTCCCGAGCA
TTCAACTAAATATTATCAATGACGAAAACTGGTTATGTGAGAGGACAATACTTGCCCCGA
AAAATGATTCTGGAGCTAAAAAAAAATATTAGAGGAAATAGTCGGGGAAGTGACAACACA
CTCTTCCATCGATACAGTAATGTTAACTGACGATGCTGCTACCTACCCCGTCGAGTTTTC
AAACTCCTTCCAGTTATCTGGGCTATCGTCCCACAAACTCGAGCTTAAGGTTGGCACTCG
AGTTCTCCTGATGCGTAATCTCGACCCCCCCCCCCCTCCCCTCAAGGTATTGCAATGGCA
CCAGATTACGCATCACAGAACTAGGAAGAAACATTGTGANGGCGACAATTCTTACTGGTG
CATCTAAAGGGGAAGCCGTTATAATTCCGCGTATCCCAATTATTCCCAGTAATATTCCCT
TTGAATTTAAAACATTACAGTTCCCATTAAAAATTNCATTTTCAATGACAATTAATAAAT
CACAGGGTCAAACGTTGAAATTGGTGGGAATACACTTGGATACTCACTGCTTTTCCTTTG
GTCAACTATATGTTGCCTGCTCGCGGGTATCGAGTGCAAAAAATTTACATTTTTTTTCAG
AAAATAACAAGTCCTA
>VvP45bXO3-349#DNA/hAT-hATx
ACTAGGGATTGCAATCCAGCAAAGCGGGATCCCGCATCATTAGACAGTCTGGCGGATCCC
GCACAAAATTAAGCGGATCCGCAATCCGCAAAATCCGGCGGAAACGCGTGTCAGTCTGCG
TGACTCGCTGCCCCACTCGGTCTCTATCGGATGTNTTGCACTGTTTGCCTGTACCCTTGC
AGTTGGCATTTGACTCGTGTGAACAAGCGTTTGTTTTTGTCAACCTTCGTCATTCGTAAG
TAAATAAATACACTTTTACGTATTCATTAAAACTTACGTTTGTTTCGAGTACACATTTCT
GTAATTTGAGTTATGGTGCGTATTTAGTACGATTTTCTAACTATGTGTCGCACACGTTAT
CTGAACTACACGGTTACAGCTTTTTATTCACGGTTTCATTATTCCCATTTTCTGTATTTG
CAGATAAAGTAATTGTGACAATTTCCTAATTTGCGGCTGAAAATTTGATTATTCGTTGAT
ACGAAACTAATGTTATCGTAATTTTAACGATCGCGTACCTATTTATTTAACAGCTATCAA
AAGGNAATTGTATATCCTTTGACTTATTGTTGTTTTGGCCGCCGCCTCAATGCGTTTCTT
TGACGAAAGCCGCCTGCTTACATGTGCCGCTCNGGCTTTCGATTAATCCCTCTTCTCCTT
GTTATTATTTCGACTAAAGGCAAAAAAAGTTATAATGAAGTNTTCACGGNTGTATCGNCG
AATTGTGTTGTAGGAACANCACACTTCGACGGCTGCCTCCGCCGTCNTCCTCACGTGTGT
AATTTCGTGTGTTTGCAATGAAATCNGGAGATACAACCTATGAGGACTTCACTGCAATCA
TTCGCCGAGAAAGTCTCCTTTCTTACTAAAAAATAATAATTTCCACTCTAAAAACGTCGT
TACGCCACATAAGTAAANCTGAAATACTTGACAGTTTACGTGTTGGTGAGTAGTTTCTTT
TAATAACATTGAATCAACTGTAATATCAATCAAGGAATCAGGAGATATAATAATGAATCN
CGCAAAAAAAGGCCAAGTCTCGTGCTTGTGCAGTGACAAAAAGTTATGAGATCTTGTTCT
GAGCCAAGTCTACACTTTACAGAGTATATTCACTTCACTTTGTGAAATGGAATGCTTTCT
CTCGGTGTTATGGANCGTTTATTTAGAATTAAAAAAAAAAAACTCTGGTAACTTGGCCAC
TAAGCANACCATGTTTTTAAACTTATGTGATGTATTGTAAGGCACATAATATGACCTAAG
ACTGAATATTTTCCATTTTTATTATTTATTTAAAAATTGGTTTAGATTAAAAAACAAAAA
TGTAAAACCTCGAAATATACTTAAGACACGCTAAAAAGTTTTAATGTCATTTTGCCAATT
AAAATATTGTTAACTGTTAATTTTTATCATTTAACATTAAAATTTATTTATTAATTTAAT
TATTATTTAATTTATTAACGTTTTAAGTAACTATGTTTTAAATATATGCGTTAAAAAACT
GTTTGCGCCAATCCCGCACGGATCCCGCGGGATTGGCGCAAATCCCGCGCGGATCCCGCG
GGATTGAAAACACTGCGGGATTGCAATCCTTAATTG
>VvP45bXO3-333#DNA
CCCTAAGCTGCGTATCGAGTATGAGCGGCTGCCGCGCGAGCCATGTTCGAGCGCGCCAAA
CCGGTTATTTGCCGCGCGAACCATTTCTGTTGACGAGCGCGGCTTGCGCGGCAAACTATC
CAGGCACTGTCTTTTTGTGAAGCCACCGTGGACATTTCACGTGCGCGAATAGCCGCAACT
TTCACTGTGATCCGACACACTGTATACTAGAAACCTAAACGAAAAATGATTTGGTGGATA
TGGAAATTGTATTTTAATTGAATACAGTATGGCGAGAAACTCATGGAAGACATTAGATAT
GAAGCCATCGAGGATACAATAAACAAATTTTACGAGATTGACAATCGTAGAGTTTCTAAA
ATAATTAATTGAGCCAGTGCACTCAATTTCGGGAGGCATTTCAGTTACTGATAAACGCTG
TGACTTCAAGATTTCTAGTAATTGGAGACTCGTGTACTAGCCTGCATTACCTTTTTCGAG
TNTCAAAACAATCATTTATTTGAACAGTTTCAGATGTTTCTGACGCACTATGCGAAGCTC
TGAAAGAATGGTCAAAGATAAGGTAATAGCACCCGTTTAATACTAATTTTTTTTATTGCT
ATTCAATTTTCTGTTGCCATTCTTAACGAGAACTTACTCCTTACTTAGGTAAAAGGTATT
ATGTTGATTCTGTCATTTGGCGATTCTATAGATTCGTTGATTGGAGTTTCAAGTGACGGT
TGTGGTAGTGATGGAGGTGATACCATCTGAGTCTGATTAGGCTGCACATTTGCTATTACA
CAAAAAAATTTGTCACCGTACAATTGTATTAAAAGGCGGCCGTTTTTGTTATCCATGGCA
ACAAACTGTCGCTGTGCCGCGCGAGCCAACTCGAACAAAGACATCCCGTCTTAACTGCGA
TTAAATACCGATAGATTGCAGGCTGACTCGACCCGCACACAACGCATCCGATCGTTTATA
CTGTGATATAACCAGAGAGCGCGCTAATAATCTGTTCTTAAAAGTAATTAATTTGTATTT
TCCGTAAGGCTAACGATGGCTTTTAATATAGTATTACATACAGTACATACAAAAAGTACG
ACTTTTATTTAATAACTATAATTATCTGCATTCGTTTGTATTTTATTTATTTTTATTACT
ATCAAGCGATTGTGAAAAAGTCGATAGTGTAAGAGCTAATTTGTGACAAAATATTTATTA
CTCTTGACTTTACAGTATATTTGTCCTAGGTGCTCGGATATGAGTTGGGTCGGTCCAACG
GTCAAGTTGTTTCTCATTCTGTGGTCGTACCTATACTGCTACATACTGTGTTACAGCCCA
GCTGCTGGGTACCTTCCTGAAAATAAATTTTCTGTAGATGCTAAAGCCACTAATTTGAAA
TTAAAATTTAATCATTGTTGCTTGCAGACTTACTTGCCTCTGCTAGTATAGTCTAATTAA
TTTGTTACTCGAACTTTCTGTCACTTTAAAAATATCCATGAATATTGCAAAAACATGCTT
CATCACATTATCATCAATCAGCAGCTAACGATGTTAAGAACTTCTTGGAGAAAATACCGG
TCGCTGTAATGATGAATACTGCTCACCAGAAGGAAGTAGAAGACAATCGATAAATCGTGT
CATCTATAATATCTTCGATTATTTTCTGTGTTACACCGTACAAATAACTTGCCTTGAAGA
TGTAAAGAGCGACATCAGGTGTTCTTGAATACCTGCTGAAACTAAGCATATTGAAAAATT
TAAGAAAAATGTCATGTATATCTCCCCACAGATTCAAAACGAAATCATTGCCCTGTGCGG
CTTGGTCGTTAAAANTGAAATTGTGCAGGCCGCAAAGAAGGCTTATACTTATATTGTGTT
GGCAGATGAGTCGTGTGATACAGCTGGGAAAGAACAGCTTTCCATAAAAATAGTTTTACT
GACGAAGATAAAATACAATCCGCCAAAAATCTCTCAGATTCGTAGAACCGATGGATTTAA
ATGACAAATTATAGCATTAGAAATCGACAGGTTTTTAGAAAACGAAGGACATGGGCCTAA
TAGTTGTGTTAGCCAAGGATGTGAAGTGTGTTCTNCATTGGCGGGTGATATTGATGGGGT
TCAAAGTTTTTTAAAGAGAAATATAAAAAAAGCCTTGTATTTTCATTGTGAAAGCCACAG
ACAACATGGTTGTAAATAATTTAAATCAAATTACAGAAATATGGAACACAATTTGAACCA
CAGAGTACATCATAAACTTTTTACAGAGAAAGTACGTGCCAAATATTTCAGCTTTATACG
AGACCCACTGGTCTCAAAAATATACGTGTTTTGCTATTTTTAACAAGAATTTTGAAGACA
TTGTCAAAGGACTTTCGAATGTTTCTAGGGAAGAAAATGATGCGGCGAGGAAAGGTGCTT
ACCAGTTATAGTGCGCTGCTACTAAGTCAGAATTCATTATATGCNTTGGATTGAATACTC
AGGATTACTGGAACCTGTTGCCACTGCGTAAAAATCAAAGACGATCGACATGGGAGTAAT
GTCTGTCATAAAAGATAATCGCAGCGACGCGGACACGGAGAGCTAAAATATTTTAAACAC
ATCTACCAGTACTGCAGCTGCCATTGAAACCGATTTGAAAGTCCGGCGCATTGTATCTGT
CCAACAACGTCGTCCCAATCACCCTGCTCAATCTCTATACGATTTTTGAAAGGAATCTAT
TTTCATACCTTATTTAAATTCCTTGATAGCTTCTCTGGAGTAGTGTTTTAGGATTATNCA
TTGCGCTTTTACACGCTTTGTTTTAAATTTAACTCTAGTTATTTAGTAAATAGTCAATTA
TAGTAAGTATTTAGTTTTAGATCAATTTACATGTATCACAGAAAATCACGTCAGTTTGAA
AAATAATCTGTTTATCTAATAAGCGCTGAAATTATCACTTTATTTGCAAAGAATTTCATA
TATAGCCAGCAGCCGAGAAAGCCCTTTCCGCCTCCTCATTCGTTGGTTTGATTGAAATGG
TCATAAATAAAAAACTTTTTGAAAAACTTAACAACTTTCTGCACTTTTTTGAGATCATCA
TATCTGGGAATCACCTCAGTATGTGGAATATCCAGTGCTACGATCACGCTTTGTGCTTCA
ATTGTGGCGTCCAGGTCTTTGTGGTCTACGTCCGAGTGAAAGTTTTTTCTATGCTCTCAA
TTTCTTTCAGTGTTTTTTTTTTGGGGGGAGGGGTATAAAACATCGACAACTGCCAATTGT
GTGCTGTGTGAAAAGTACAATTGCAGGTACGAAGGCAGAACGTTTTCCATGACGCTTGTT
CCATTAGATCTTTTGCCGATAACAGCAGTTTCAACAGCAACACCAAAGCCTGTCAGTCGT
TCCTTGACCAAACTGATGCAATGCTCCGTGGTGCACGAACCCTGTATTCTAAGCAAGCTG
ATATTAAAATGTGTTTCTTTGCGGTGAACATAACCCCGGGTCCACACGCTTGGCACTTGC
CGAAAACTCCAAACCTTTACAAACGCTTGGTTAATTGTGGGGAGCCGAACATTGACAGCC
ACACGCTTGCGAATGCGCTGGTATGTTTTGGAGAAGAAAGCGTGAGGGACGTCGATGTTG
TGTTGGATATAAATTTTTGCTTAACCTATATTTATCATAAAAATTTAAACGAAAATGAAA
ATATAACGAGAAAGACGGCGAAGAAGATGGTGGATGTTAAAAATCCATAGAAACCGTTCC
AGGTATAATTTCATTCATGTAACTATGTTTAGTATGTAGTTTCATGTATGTATTTCATTT
AATATAATTAGGGGCCTATATGAAATTATTGTTTTATAATTGAAATTGTATAATAATTAT
TGTTTTTACAGTATTATAATGTCTATATCAATTATTTTTTGACTGCAGAGAATTTATGGA
AAATAACTTTAATGAGCTACTTTATGACTTTTTATTTTGCTTATGGCTTTACGCCTTGTC
AGCAACGAGGTCATTAGAGGCGGGAAAGGACATGGGGCAAGGAACGGGAAAGAATTCGGA
TTTGGCCTTTTTCTGANNNNNNNNNNNNNNNNNNNNNNNNNNNNNNNNNNNNNNNNNNNN
NNNNNNNNNNNNNNNNNNNNNTCAACTGAGGATTCGATCCGGCGTCCTGCCGAATGCGAG
GCCAGAGCGTTAATTGCTCACCCACTACGCTCGGTGACCACGCTTCTTTATGAGCCATCT
TGATAACTTCTGCCGGAAGAGATATGCTGATTTTGAATATTAGCATTCGAGGAATGTTGA
AATATCGTTGTTGAACCAATTACTCATTTTTCCTGCGGCACTTCTATCACAACAAACAGG
AACGCATGTCTGTCCGCCGTCAGTGCACAAANTGTATCAAGTCCGCAGAAACGAGTAGGC
GCTTTACAAGCACTTGCCGCAAACTTTCTTTGATTTGTGCCAAAAAACAGACACTCGATT
GGATCAGCCACAAGTGCCAGCCTACACAAGTCAAGTTAAACGCTCTATCAACACGTTTCA
ATTTGTGACGGCTTGACGAGGTTTAGCAAGCGTGTGGTCCCGCCTTAAATATAGGTGATT
TTTTTTTTTTT
>VvP45bXO3-20#DNA/Maverick
AAATTTTTCATGTGAATACTTAGTGCATATGTGACTGACATTATTTATTTTGTTGCAGAT
GCGAGTGAATGCTGTTGGCCTTACCAGTAAGTAGCTAATACTTTAAATAATTTTTTATGT
GAATGCTTAGCGAGTATATGATTGACATTATTTATTTTGTTGTAGATGTGAGTGGAGGTN
CTTTGCNTGTGATTAACANTCAGAATATGGATTGTNTTGCTACCGGCAAGTGTTTAATAC
TTTAAATAATTTTTCATGTGAATACTTAGTGCATATGTGACTGACATTATTTATTNTGTT
GCAGATGATGTGAATGCTGTTGGCCTTACCAGTGTGCAAAAAAAAAAAAAAAAAAAAAAA
AAAAAAAAAAAAAAAAAAAAAAAAAAAGNNNNNNAACCTNCANAAAAATGAATGGCGACG
ATGATGATGGTCCATCNAAAAGGATTAAAGTGGCAGGTAANGTATTTCTTCTATTTATTA
CTTGTTTTCTATTTACTTTTAACCATGAAAAATCTGACTATTTTTTTTTGTTGCAGATGT
NTATATGTCGCCGCCGGACCTGGAAGCGTGCGGACGTGCCNCAGCCAAGCACCAGCGCGT
GGGCAGAACCCAACCCAGCACCAGTGCGANGAGTATTCCAGCCGTCGGACGTGCCNCAGC
CAAGCACCAGCGCGTGGGCAGAACCAATTGATGAGGATGAGCTNCTTGCTACTTTGTCAC
CGNTTGAAGCTCTCTGGGCGACAGACGAACCATCGTCCCAGTGGCTGCCCAACACNCAAG
CGACCGGGTCCGGCGTTAACGAGGGTGGGGAAAAAACAGGTAAGCCGGATGCTACGCGCT
TGAAGCCAACTATCAGGGCAAGTGCTTTCGGGAATAGGTTACTTCACGTCACNGTTNTAA
ATTCTGAAAATTTTAAAGATCCTGGTAATTTTATTAGAGCATGTTTCGGAATTTTTAACG
ANCAAATTTCCGCGATTATTCGCAATCCTTCANCACCGGCTATAAAATGCCAGGTGGGGT
TGGATTGCCTTTTCCAAATTCAGAAGAACAATGTCACTAACGTCAGCCGTATTTGTTTTA
TGCCAAAGATGCGCGAACTCACATTAAGCGCTTCCCTGGAAGANTGGTATGAAGTCTATG
TGTTTCAAGATATCGTGAAGAGATTTAGTGAATTCCAAGACCGGGATAGTGGCAAANGCC
TCGATCAAATTAACTCCCTCGACATCCATGTAGCTAAATTCGAACCGCTGTATCGGGGCT
CTTCATTTATAGCNCTGCCATCCGATATCCAAGCAAAGAAAGCAATTGTCAACGTTGAAA
ACAGTGATGANCGTTGTTTTCTTTGGACGATCCTGGCATTTCACGAACAGGTGCAANACA
ACGCGNAAGAAGTCAAAGTATTATAAAGTACGTTCCAAGTACGANTTAGATTTTGCAGGC
ATAGANTTCCCTGTAAAATTGTCAGACATTTCTAAATTCGAGAGGCAAAATCCCGANTAT
TCGATCAATGTCTACGGCTTGGAACCAGAAGGTAGAAAACATANAGTTGTAGGNCCCCTC
CATCACGCTGCAGTCAAACGCGGTTTCCATATAAACATGTTGTTGATTACAGAGGGTGAA
GATAAGTTTCACTACTGCTGGATCAAGAACTTGTCGCGGTTAGTCAGGTCNTCTATANCN
AANCATNAACGCGCAATNTTCATTTGTGATAGATGTCTGCAGCATTTCGGGCGCAAAGAT
CTCTTGGANCGCCACGAGGTCGATTGCGCAAGGGTNGGCGCTGTAAGAGTCGACCTACCC
GGCGACGAAGACAAAACCTTAAAGTTTAAGGATTTTGTACACCAACAGCGTGTACCATTC
GTCGTTTACGCGGACTTTGAATGTTTGTTGAAACCCTTTGATACGTGCAGACCCGACCCC
AACGCCTCTCACTCCACANCAGTCCAGGAACACGTCCCTTTCGCTGCGGCATACCAGGTC
GTTTGCGCATACGACCCTCAGCTGAACCGATTCGACTCATTCTCGGGCGAAAACCCCGAG
ACGTGGCTGGTGGAACAACTCGTNAAACTGGCCCGTGACGTTGATGAAATTTACAAGGCG
GTCACACCTCTTGTAATGTCGGCTGATGANGAAGCAAAATTTACCGGTGCTACGGTATGC
CACATCTGTGGTGACGGCTTTGAACCGGGGGCCGTTAAGGTCCGCGATCATTGCCACATC
ACAGGTGCATTCAGAGGGGCTGCACACAATAACTGTAATTTACAGTACAAGAATCAAAGG
TACATACCCGTCTTTTTCCATAATTTGTCTGGGTATGATGCGCACTTCATTGTTAGGGCC
TTAGCACACCTCGATGANGATGGGATGGATGTCCTNCCCATCAACACTGAACGTTACATT
TCGTTTTCTAAAAAGATTAAANGTACNTCAATCACNTTGCGGTTCCTGGACTCGTACCGT
TTCATGCAGTCCTCGTTAGATAAGCTGGTTGGGACCCTTGAGGACCGTGACATGCACATT
ACCAGTGCGCATTTCACGGACCCCGAGAAGTTCCAACTAGTTAAGCGAAAAGGAGTCTTC
CCTTACGAATACATGGATTCGTGGGATAAACTCAAAGAGGCCACGCTCCCTCCAAAGTCN
AAATTTTACAGTTCGTTGTCGGAGTCTGANATTTCGGATGANGACTACGAACACGCGACA
CAAGTGTGGCGGGCTTTCCAGATCAAGAACTTGGGNGAATACGCAAGTCTGTACATGGGG
ACAGATGTACGGCTACTTGCGGATCTGTTTGAAAAATTTAGGGGTGTATGTTTGGAGAAG
TACACCCTGGACCCCGCCCACTATTTCACAGCTCCAGGCCTTTCGTGGCAGGCCATGTTA
AAGAGAACGCGTGTCGAGCTGGATCTTCTGACAGATGTCGACATGCTTCTCTTTTTCGAA
CGTGGAATTCGCGGNGGTATTTGCCAGTGCGTCCACAGGTACGCCAAGGCAAATAACCGG
TACATGGCGGAGTACAACCACGACGCACCTGAAAATTTCATCATGTATTTTGATGTAAAC
AATCTGTACGGCTGGGCCATGTCGGAGTATCTACCCTCTGGAGGGTTTCGATGGTTATCG
GCCGAGCAGATTGCTAGCATAGACTTCATGAGCGTAGCAGCCGACTCACCTAGGGGTTTC
GTTTTAGAGGTAGACCTGACGATTCCCCAGGATATACACGACNTTCTAGCAGACCTACCG
CCATGTCCAGACCACAAAGCCGCCCCTGGATCTACTCTCCCCAAGCTGATGACNACGCTG
GAGGATAAGGTTCGGTATGTTCTCCATTACCGAGTCCTCCAGCAATGTGTAGGCTTGNGG
ATGAAGTTGGGCACGGTNCACCGGGTAATATCTTTCAATCAGTCACCGTGGTTGAAAGAA
TACATCTCTCTCAACACGCGTTCTCGTCAGTCAGCCAAATCAGAATTTGAGAGAGACTTT
TTCAAACTNATGAACAATTCAATTTTCGGCAAAACNATGGAGAACATTAGAAAACACCGC
GACGTGAAATTGTGTACAGGTTGGGCGGGCCGCCGCGGTGCCCGCAAGCACGTAGCTTCA
CCACACTTTAAGCGTATAACTATTTTCGAGAAAGACTTTGTGGCTCTGGAGATGGCGAAA
GTTCGGATACTTTTCAACAAGCCGGTCTACGTCGGGATGTGCATTCTCGACCTGTCTAAA
CTGCGGATGTACCGATTTCACTATGAATTCGCCATTCCGCAGTTTATACGCCCGAAATTA
CTTTATATGGACACAGACAGTTTCATCTATTTGGTGAATGGCTGTGATCCGTATGAAGTA
ATGAAACGCAACAGGGAGGAATTCGACACATCTGGATATAAACCCAACAATCGTTTCGAT
ATAGAACCCTATAACGAGAAGGTTGTTGGNGTTATGAAGGATGAGGCGAATGGTTCCCTG
ATTGCGGAGTTTGCGGGTCTAAGGTCGAAAATGTATNCATTCCGACTGGAATCTAACCAG
ACCTCAAGACGGGCCAAGGGTCTGGCGCGCACAGTAACAAAAAAGCTCAAATAGAAGATT
ATATNGANTGTTTGCATGGTGCTCCANCCAAGTACCACACAACAAACGTTTTNAATCAAA
CCTCCATANAATAANANCTGTTGAAGTATCCAAGCTGGGTCTGTCTAGATTGGACGATAA
ACGCTATATTTANCCCGACGGGATTGGGACCCTACCNTGGGGGCACAAGTCTGTACCTGA
GTGAATGTGTTTGTAAATATGTGTGAATGGANATTAAATATAGCGTTTATCCGTGTGTGT
ATATTACAGTGCACTGGAGGGTGGGATGGGTTGTAAATATATTGAATAGTATCTATTGTN
AATAGTTGTGCTAGCAAATGATTTATGGTTATCTGTAACAGTCGNTGGTCGTAACTTGTT
ATGGCGGTCATTATTGTTGTGACTATCTGTGATAGTTGATGNTGATCTGCGACGGTCATT
AGTCGTAAATAGTTGATGTATTTTGACCTGGTTGGGGTTTCGCCAGTGCACTGTAATTTA
NTATTAGGTATCAAATGT
>VvP45bXO3-1476#DNA/hAT-Charlie
TTAGAGCAGGGGTGGCCAACCCGCGGCCCGCCTTGAACATTTTTCCGGCCCGCGAGATTC
ATCACACTTTTACAAAATATATTTATTTTATAATGGCCAAAGTAGTGAAAACCAATGTAT
TAAAAAAATACATTATTTGTGCATCCATATATTCAAAAATTACTGTCGAAATTATATTCA
TCACACTTTTACAAAATATTTTTTATATTCATTTTTAGTGTTATATATTTCTTTACAATG
TGCGTTTAGTATCATTATTATTATATTATCTATGTTTACATGTAAGAATAATAGTAAACA
CAATAATAATAACTCATTATGTTTCAATTTTTCACTCCAAAAAAAGTCTATAGTGGGTCT
AAATCTAATATGGGGATATATAATTTTATATGCGGCCCGCGGAGTTATGATGCATTTCCA
AAGTGGCCCGCAAGATCATTTGGGTTGGCCACCCCTGGT
>VvP45bXO3-450#LINE/Penelope
AAAAAAAAAAAAAAAAAAAAAAAAAAAAAAAAAAAAAAAAAAAAAAAAAAAAAAAAAAAA
AAAAAAAAAAAAAAAAAAAAAAAAAAAAAAAAAAAAAAAAAAAAAAAAAAAAAAAAAAAA
AAAAAAAAAAAAAAAAAAATTATGNNCAANCTGANGGNGCGGCNATGGGNTCNCCNCTTT
CACCNGTGGCGGCCGACNTCTNCATGGAGGATCATTCGAGGTGAGGGCGCTTAACAACGC
GCGCCTAAAACCTACAAGTNGATCCGNTACGTTGATGACACCTTTGTCGTCTGGCCTCNT
GGTAGGNAGAGTTTGCAAGANTTCTTANNCCACGTGAATNTGCCCACNCAAGAATCCGGT
TCACCACGTGAAGTGGGAGAATATGGACAACTGCCATTTCTGATGTCCTGGTTCATAAGC
GCGACGNTGGATGTTNGGGTCATACTGCGTACCGCGAGGCGACCCATNCTGATAGATATC
TGGACGCCATGTCGCACCATCACCCAGCAACGAAGAGGGGCGTATTAACGTNACTGAACT
TAAGAGCGAGGACAGTATGTGACTCGGAAAGTCTGAAGGAAGAAATGGAGACTCTTACAA
AAATATTCCGAGCCAACGCCTATAGTGAATCNGACATCAGAAGGGTTTTCAGACCTAAAA
AACCCATGGGAGACGTCAACTTATCCCATGATACCAATGTGCCAAGAAAATTCGCCTGTC
TCCCATACATACATGGTATCACTGACCGGATTGGGAAACTGTTNAAGCGGGTGGAGGTGC
GAATAGTGTATAAGGCTCACTGCAAACTTGGCCAGTCATTAACCAGGGTAAAAGACAGAT
TACACCCACACCAGCTTACGGGTGTTTACGAAATCCCCTGCAGCTGTGGCGGTGTTTACA
TCGGCGAGACAGGTCGCACTGTGGCGGAGAGACTTAAAGAACATATCCGCCACTACAAAT
ATAACAACAGCGACAAATCCGCCGTAGTTCGCCATGCCATTAACACCGGGCATGAAATAA
AATTTCAAGACACGAGGCTGCTGTGGAGAGAAGACCAGTGGTGGCCCCGACGGGTGAAAG
AGGCAGCAGAAATTTTAAAGAATACCAACAACATCAACGAAGATAGCGGCCTTTTACTCT
GCGATGCTTGGCGCTCGTTGCTATGTCAACATAAACAGTATCTCTGACGAAGGCTGTAGG
ATGNCAGCCGAAAGCTCAGGTAATGAAATAAACAACGCGGCATANCCCGAAAGTCTATTA
ATCA
>VvP45bXO3-357#LINE/RTE-BovB
AGTCGGAACCGCGTATCTTGCTAGCGAAATCGTAACGTTGGNAAGCACTTTAACTCTAGG
TTNATGTAAGTTTGCTNTGCTTTCTGCTGANCGAGAATATGCAAATGTGATCGCGATGAA
ATAAATAAGCGTATGATTCTCTAGAATTTTCCGTAATAAATTTAGAGAAGAAGAANATTT
CTATTATGGGTAACCTCTCCGTCGAATACAGGTGTATTCCTTAAATCGACAGGGGTGTCG
AACTTNTGTTCCTGATCAAACTGAACGAACATTCGAGCCGTTTACATCTTTATTTATACG
CTACGGAGCGGCGCTAGAAACGTAAAATTNACACGTGGAGACGGTCTTCGGTACATACGA
TGTCATATTTAGGAGCCTGTAGCTACGTGTATCTTAGGCGGATAGTGAAATCCTCACTTG
CTAAGTACTTCATGTAAAGNCGGCAGATATCGCAAAGGCATGTTCTTATACTACCTGAGC
CGTTTTTTTTAAATTGCGTTGTTTTTATATTGCATTTATTNTTCTATTTTTATGAAGGAA
CTTAATGTAGAGTTGCTTCTCTGACTNTACAGTCTCCCCCAGGGNCTCNCGACTTGTGGG
ACCCGGATTCTGGGTTTGCACCGATGGGACCCCATCTGGGTCTGGANTTGCTTCTACTTG
GATCAAGCCACTTCTGTTAACTTTCCTCTCGATATCCCTTGCGAAGTCATTTAAATACAA
CCTATGTTAACGTTTCAACAACAAATGATTGGGTAGTTTTCGATTTTTTAATTTTATAGC
GAAATATTATGGTCGCCCTATAGTTACACTGGCGGAAATTAAAAGTGTCAACACCCAGAC
AGGAATGGTGGAATTTTAGGAAACTTTGNAGATATATCCAGGGTCATACCCAGAAGAAAT
GATAACAAATNGAAATGGATCAGGCTAAGTTATTACCTTTAGATACAGTTGTCAGTAAGA
AGTGCGCCCANCTTGAGCACCAATACATTCGTGGATCCTTGC
>VvP45bXO3-901#DNA/hAT-hAT19
ATGACTAGGGTTCGGATCTTTAGGACAAGTCATATTTTTTCCCTGCCTTCTTTTTGAGCT
GNAATGCTGAATTAAACACTGATTNAACGTTTCTGATTGTATTTAAATGTATTTTATATA
GCATATAAATGCATATTCAGGCCATTTTCCTAGTTTTGGTCATATTACGATAATATTTAT
GGTCGTATGGTCATATTTTGAGGAAAAATCTGGTAATTTTTTAATAGTACCGGGAATTCA
CTAGATATAGATGAGAAGAAATTAAGATAATTATTCACAGAACTGTACTCCTGTTATACA
TTGGAGAAAAAACGAAACTAATTGTCACTGAATTGGTCAGAATTCACCAGTCAAGAATTA
AAGTTATACATTATTGTCACTCTCTAAACGTTAATGTTCCGCCCGCCTTTTAATCTCGAC
AACGCAGCAGCAGCATGCCTGTGTCGATCCGCGTCAATCAATGTCTCGATGAAAATAATC
CTCAGTCATCGTTAAATCTGCAGTGGATCAGTGAGTACCGCCATGCCGAAAACAAAATTT
TCTGAAAGTGCGAAGTTACGTAAGGGAATTTGGAGAGGAGTATTTTAGTACAGACGAAAG
AGTTCTTTTCTGTAAATTATNTGAAATTAAAGTGACTTCAACAAAACGATTTAAAATTTA
ATTTCCCAATGGTGCAGCGAGTGCACGGAAGCAAATTATGCTGTCTACGTGAAATGGCAA
TAAAATAAATGATGTATAATTGAGCATGTTTTGATGTATAGTAAATTTAAATGTTTGGTC
ATATTTNCCCATTTTTAAGGTCATATTTGCCTGCATATTTCTCTATTTTTTTGGTCATAA
AGATCCGAACCCTAGTTAT
>VvP45bXO3-362#LINE/RTE-BovB
CATGAAGCGTGGCAGAAATCAACATATTACCCCAGGTGGTAGCCAATCCACTGCTGTCAG
GGACAGTACAACCAGACTTTCGGATTCTGGNTGCGTCTGGTATGACACGCGAACAGAGGG
TATCGGAGACCTCTGGCCGACTTCGCCCTAAAACCAAAACTTTTTTTNGAACACTGAACA
TAAACACACTCTTGCGAGCAGGAAAATTACATGAACTACAGGAAACCCTAGACAAACAAA
AAATTCTGATACTAGCACTTCAAGAAACTAGACTAACAGATGAAAATGCATCGGACTTTG
GCAATTACAGACTCTTCAAAAGTAAGACTAACGAACGAATCCTGAAAAATACTCCACATT
TAGGAGTAGCTTTTGCGATTAACAAAAACATACTGAACTCNGTAACGAATGTGAAANCCG
TAAATAACANACTAATGACGATCTCCTTCAAATGTGCAAACAAAACATACACACTAATCA
ATGCGCACACGCCAATCAACAAGGATAATAAAACAGACCGTGGAAAGGTAGATCAGTGCT
GGGAAACACTAGAAGAAACGATATACAACATTCCACATAGCCACGTCAAAATCTTAGTAG
GGGACTTTAACGCACAACTAGGAAGAGAAAGAAGATACAGAAAAACAATCGGAAAATACC
CGGCTCACAAATGGACCAACCGAAACGGAAAGAGATTAGTCGAACTCTGCAGTAGATTCA
ACNTNAGAATCATGTCTACANCANATCTTAANAAGAAACCAGNCAAGANAGATGACNTGG
CAGANCACCAGTAAACTCANTCTTAGGNGAGTTCCAAATCGACGATGTAGCCATNTCANG
TCCAAACCTCAACAGAGAAATCCNCAATGTCGAGGTCAGGAAAGGGGTGCAAACATNGAC
TCTNACCACCACCTNACAAGAGCTAAGNTNAAGNTGANACTTTTTTTTTTTTTTTTTTTT
TTTTTTTTTTTTTTTTTTTTTTTTTTTTTTTTTTTTTTTTTTTTTTTTTTTTTTTTTTTT
TTTTTTTTTTTTTTTTTTTTTTTTTTTTTTTTTTTTTTTTTTTTTTTTTTTTTTTTTTTT
TTTTTTTTTTTTTTTTTTTTTTTTTTTTTTTTTTTTTTTTTTTTTTTTTTTTTTTTTTTT
TTTTTTTTTTTTTTTTTTTTTTTTTTTTTTTTTTTTTTTTTTTTTTTTTTTTTTTTTTTT
TTTTTTTTTTTTTTTTTTTTTTTTTTTTTTTTTTTTTTTTTTTTTTTTTTTTTTTTTTTT
TTTTTTTTTTTTTTTTTTTTTTTTTTTTTTTTTTTTTTTTTTTTTTTTTTTTTTTTTTTT
TTTTTTTTTTTTTTTTTTTTTTTTTTTTTTTTTTTTTTTTTTTTTTTTTTTTTTTTTTTT
TTTTTTTTTTTTTTTTTTTTTTTTAANNAACAAAGAAAACTGTGCAGTATTAGCTNGCCG
AGTACTTTNNAAAACTNCTGAACTGTCNNCAACCAACACAACAGATTTTTTTTTTTTTTT
TTTTTTTTTTTTTTTTTTTTTTTTTTTTTTTTTTTTTTTTTTTTTTTTTTTTTTTTTTTT
TTTTTTTTTTTTTTTTTTTTTTTTTTTTTTTTTTTTTTTTTTTTTTTTTTTTTTTTTTTT
TTTTTTTTTTTTTTTTTTTTTTTTTTTTTTTTTTTTTTTTTTTTTTTTTTTTTTTTTTTT
TTTTTTTTTTTTTTTTTTTGGAAAAACGCGCTGATCCACCCATTGACAAGAATTGGACAA
AACAGATGTGAACAATTACGGAGGAATTTCGCTGTAGCAGTGACGTACAAGATACTNTCA
GAATNTCTTCGAAACAGAATTGGCCCAGCAACAGCCGAACCAAGATCGGAGAATATCAAG
CAGGNTTCAGAAAAGGNAGATCCTGCGTAGAACAGATCCTNAACCTGAAAACTAATACGA
GGCAGGGCTTCAAACANCAAAAAATNCGTAACTGCCGGTTNATACGNACATTCGTAGATT
TCAAGAAAGCNTACGACTCCGTNGATCGANAGTCTCGTTNCTGAGGACATTCTAGNAGGA
ACGAGGCTCGACCNCAAAACTCCGTGCTCCAACATAATCAGNCAAACNCTCACGGANACA
AAGTCCAAAGTGAAATTTATGGGAGAGATNTCAGACGNNTTCAAAATTAAAACCGGCGTC
AGGCAGGGAGACGGGCTTTCCCANTTCTTTTCAACTGCGTCCTGGAGAAGGTGTACAGAG
NATGGGGAAAGAAAATCACTANNGGAATTGACCACTCGATTAGATTGGGTTCGAAGCACA
AAGGAGTTGGGATAAACTGCCTGGCCTTCGCNGACGACNTAGCGGTTCTANCCGTGAAAN
TATAGAAACCGCANTCGAACAGATCGAACTCCTNAAAGANATAGCNGGAAAAGTCGGNCT
NCAGATTTCNTTCGAGAAGACTAAATTCATGACCNGCATTAGGGATTCACCAACAGTACT
AAANACGGAGTACGGAAAAATTAAACGAGGTCAATAAATTTAAATATCTAGGTGAAGCAA
TTCAGGTTAACGGCGCCGATAAGCAAAAGCAAATGAAATTAGATGCAAGAAANTNGAAAC
AGCTATCGACTAACNCAAGACACATACAACAAAAAANGTATCTCAAGACANACAAAATCA
GACACTACAACACAGTNATCAAACCAGAAGGTCTNTACGCATCGGAACGCTTGTTCTCAA
CAGAAAAGGNGACATAGAAAACATCGAGAAAAAAGAACGGAAAATCATAAGAAAAATTTT
GGGCCCAAGAAAAATAGAAGACGGGTACAGACTGCAATCCCGAAAAGCAACAGGAAACTG
TCTAATCTGCAGCAGACATCAGAAAACGAAGATTAAAATTTTATGGACACGTTCAAAGAN
TCCNAACAACAACAGACTTACAANACAAATAATTGAATCCATGAAAGCCGAAGAGATCAA
TGTCGGATACAACGAAATGGATCCGAGAAGTCAAGAAAGACCTGGAGAGCCGGAATAGAC
CTCCGGAAGATTTCGAAGACAGAGACACATTTAGATCAAAAATTCACAAGTGGGNAGTTN
ACCGGGAGAATGAAGTCCAAGAAGAGACCAGGAACNANGTGGACGGAGAGAGAAAAGAAN
CCCACGGCGAGAGAATGAAGGAACTATGGGAACAAAGGAAAGATCGAAATGAATGCCGGA
NTACTTTNCGTGGTCCTAATGGGTCCATNCGCAAATAATAATA
>VvP45bXO3-380#DNA
AGGGATGTAACGGAGCTCCGCATCCGCAAGTGCGGAACTTTCGCGTGAAATCCTACATCC
GCTTCCGCATCCGCAATNTTTAATGCGGATGTATAGCGGATGTTTTGTTTACATTGCAAT
ATATATTATTCTTTTCTCTTTATACGAGATTCNGCCCATCGTCGCTTAGCTAACAACAAC
GTGGTTGTTTTTTTCTNACGATCTTGCAATAAAAGTAACAATGAACTGAACGGTGTTATT
ACCTAAGCGACGAATTTACAAGTTTGAACTTGCATGTAAAGTAAAGCGGCCTATTCACGG
TCCAACTTATAGGACATCCGCGTAGAACTACCGTAGGATGCGCTCACCCATTCACGCTAC
TAGAAGGGTCCAACAAAATGTTCCAAGCAGTCCTTTCCACTCGTACTTTCTCGCGGCGCA
CCATGTGTCCTTATCGCACACTCGTAGGATGTTTCCTCCAATCACGATCCAACGCCATAG
CTTGTTGGACGGCAAGGACCCGTGTTGGTTGTCTGGGAGTCCAACAACATCCAACACGTC
CTACATGTAGTCCTGTAACCCCTTTCACGGNCCATCAAGAGTCCTTTATCGGAAAATCGG
ATCATCGTAGGTCCTACAAGTTGNACTGTGAATGGGCCGCTAGAGCGGTGGAAAGGCGGG
TGGCGGGCACGGAGATGTGCGGTGGCGTGGCCTTGTGCTTGACGCTTGAATTAGTCGAGC
CGCGAACTCCGCAAAGTTCATATGACAAAGACTGTTTTTTAGACGCGTGCGTAATTATGT
AAATAATTTAATTCACTTGTGAAATCATCCCACGTTTTTTGTTGTTGAAAGATGAGGCAA
AAATAAATCAATATGGCAGTATTATATGGAAATAGAATTTACTTATGAAAAAAAAAAATG
TAGAATTTGGGATAAAAATATACTTTATTTTAAGTTTATTTTTGATAAAATATTAAAATC
TAAATAATTATAAATTTATTTTTCCACCTCCGCATCCGCTTCCGCAAAACATCCGCAAAG
ATGACNTCCGTTACAACCCTAG
>VvP45bXO3-75#LINE/CR1
ATCNTATGGATTAGGCTNAAAGTAGCTAGGACAAAACTCGTAATAGGNTCCTTCTATCGT
CCACCAGATGCAGATGTAGCTATTGCCGAGGCCTTAAGAAATAATGTAAGTAATATAGCT
CGTCAATTTCCAGATCATGCAATAATACTAGGAGGCGACTTCAACTTCCGTATATCGACT
GGAGTAATTACGTCCACGTTACTGGTGGCAGGGATAAAACANCCTGTGAAATTATTCTCG
ACCTNTTCTCAGATCNTNATCTTGAGCAGCTCGTCACTGAACCGACGCGGTGCNACAACG
GNAACGAAAACATTTTAGATNTTCTCGTTACAAATAGGCCTGAATTATTTACGGACATTT
CNACCACCACGGGAATAAGCGATCACAAAGCNGTAATTGCNACNGTAAAATTAATGGCCG
AGCGNAAAAGGAAAAAAGGGNGGGTCGTNTACAGGTTCGGNAAGGCCCCAAAGGAGNGTT
TNAGAACGTNCCTGAGGGATAAATACNNTANCTTCATAGTCAACGAAGAGGCACCGTTGA
AGAGATGTGGCATCGATTCATACATATAGTCAGGGAAGGCATGGACNTACATATACCGAA
AAGGACAATAAAGGGAGAGAACGATCCACCGTGGTATACGCGCGAAGTTAAAAGGTTACT
CAAAAAACAAAGGAAGATACACGCACGCTCAAGAAGGACGATGTATCGNAGCGATTTAGA
AAACTTAGCTGANTTAAGAGGACATGTTAAGAATGCGATGCGCGAGGCCTTTAACGACTT
TCGNTGCAACTCNCTCTCTAAGAGTCTCACGGAAAACCCAAAGAAATTTTGGTCGTATGT
ACGAAAAGTTAGTTGTACCGACAGCAATATNCCAGCACTAATNCGNGANGGTTCCGAGGT
TAATGAAAGCCGCGATAAAGCTAACGTACTAAATACCGTATTTAAAAATTCATTTACGGA
CGAACATANGGATAGTATTCCCGTTTTCCCACGNCGTGNCGAGTCGGNGATGGANTCATT
ACGAATAGATACTGCAGGTATCGTNAAGCAATTAGAGCTCCTGAAGTGGGGGAAAGCGCC
GGGCCCNGATGGNATTCCAGTAAGAGTATTTTCGGAGTACGCGGCAGAAATNGGGCCATT
TCTGTCTGATATATTCNGTAAATCNTTAGAAGAGCGAAAAGTACCTTCNGACTGGAAAAT
CGCGCAAGTAACTCCGATTTTCAAAAAAGGTGATCGAAGTGATCCTGGGAACTATCGTCC
CATATCTATAACATCTGTTTGTAGTAGAGTTATGGAGCATGTTATATGCTCGAACGTTAT
GAANTTTCTAGACGANAATGATTTGCTTACAACAAATCAACACGGATTTCGGAAGAAAAG
ATCATGTGAAACGCAGCTGGCCCTATTTNCGCACGACGTAATGAAAGTTATCGATGCAGG
TTCACAAGTAGATGCNATTTTTTTGGATTTCCAGAAAGCCTTTGACTCTGTGCCACACAA
CCGCCTTTTAGCGAAGCTTCGAGCGTACGGTATATCGGATCAGCTTTGCGAATGGATAAG
GGATTTTCTAACTGGTCGGTCGCAGTATGTCGTCGTTGAAGGAGAAAGTTCTTCTAATCT
AGATGTTACATCGGGCGTACCTCAAGGAAGTGTAATAGGACCACTTCTTTTCTTAATTTT
TATAAACGATCTCGGNGACAANGTGAAAAGCCTTTTTAGATTGTTTGCTGATGATGCGGT
TATTTATAGGGAAGTAAGGAGCTCGGCCGATTGCTTAGAAATTCAGCGCGATCTGGATGT
TATTTCGGCATGGTGCGCTGAGTGGCAACTTACGCTAAACTGTAAAAAGTGCAAGGCAAT
GAGCATAACTAACAAAAAGAATCCGNTTGTTCAGAAATACGAGTTAAACAATTCAGTTAT
TGATACGGTCGATTCTNTGAAGTATTTGGGNGTAACAGTACAAAGGAACATGAAATGGGA
CNTGCACATNANTTCNTTNGTAGGTAGAGCTAATTCTAGGCTGCGATTCATAGGTCGAAT
CTTGAAAAATTGTAATGNNCAAACAAAGGAGATAGCGTACAAANCTCTTGTGCGTCCGCA
TTTGGANTACTGTTGTGCNATTTGGGATCCGTNTCGCAAGGGATTGATCGACAGTATAGA
GAAAGTACAGAGAAGAGCCGCTCGATTCGTGACCGCTTGCTACAGTCCTTACGAAAGCGT
CACAGAACTGATNCGTAGATTAGGCTGGGANTGTCTGGCAGACAGACGACGCACGTTTCG
TTTAAACTTATTGGNGAACATGCGNACTCCNACTTTCACTTACGAGTGCAGTGAAATACT
TCTTCCGCCAACCTATTTGGGTCGNAATGACAGGAGAGATAAGATTAGAGAAATAAGGTG
CCGTACTGATTCTTATATGAATTCTTTTTTCCCTCGTACCATTCGGGATTGGAATGCACA
GCGAAGAGATTAGNTTTGGTGCTGAGCACCCTCTGCCACCCACAATTTTGTGAATTGCAG
AGTATATATGTAGATGTAGATGT
>VvP45bXO3-225#DNA/TcMar-Tc1
TACAGGGTGTCCACAAATGAATATCGGGGTTTTAATGCTTTATAAGATTTATTACATTAT
CCTTACAGTTATAAATGATATGTCAAATGAAAGAGCAACTCAAAGTTTTGTTCGTTGGCA
CTAGTGCGCATGTGCGTGAAATGTTTCCGCTGCGATCCGCTAGAATGCGGTAGTNGCAAA
GATGGCGACTAGTGAAGAGAAAGCGTTTTGTGTTTTACAGTTTGCAAAGACCGAATCTGC
GGTTACNGTGCAGCGTGCNTTCCGCATTAAGTTCGGGCGTAATCCTCCAAGTGACAATAA
CATCCGTAGATGGTATTCAGTTTGNAGATACAGGCTGCCTCTGTAAAGGGAAGAGCGCGG
GNCGNCCAAGNGTTANCGAAGAGACCGTTGAGCGAGTGAGAGAGTCTTTCAATCGTAGCC
CNANGAAATCNGCTCGGCGNGCNAGTCGCGAGCTAGAAATTCCCACGTCGACNGTTTGGC
GNGTNTTGAGAAAACGCTTGCAACTGCGNCCNTACCGTTTACAGTTGTTACAGGCTCTAA
AGCCTGCNGACNATGGTTGTACGTGCGAAATTCGCTAACGAAATGTTGTTACATGACGAT
GAACATTTTCTACANCACGTTGTTTTCAGTGACGAATCGACCTTTCACCTCAGTGGACAT
GTTAACACTCATAATGTGCGGATCTGGGGCTCAGAAAATCCTCAAGAGATCGTACAAGTG
CAACGAGACTCCCCTAAAGTCAACGTTTTTTGTGCCGTANCCCGGCGGAAAGTTTACGGA
CCTTTCTTTTTCGATGAACCGACTGTAACNGGATACTNCTTACCTTGATACGCTAGAGCA
ATGGCTCTGATCCCNCAGNTCGANGAAGATGANCNAGACGAANTTCGTTTTCCAGCAAGA
CGGTGCACCACCTCACTGNCATNACGAAGTNCGNGGTTTCCTCGATAACCGCTTCCCAGG
TCGNTGGATTGGCCGCGAGGGGCCCAATCGCGTGGCCNCCNCGCTCCCCAGACCTGACAC
CACTGGATTTCTTCCTCTGGGGTTTCATNAAAGATCGTGTGTATGTNCCTCCNCTACCAG
CCGACCTCCTGAATTACGACAGAGAATCTACGCTGCCGTTGCACAAGTTACGCCCGATTT
GCTAACGAGTNTGGGAAGAAATCGACTACCGGCGGGATGTNTGCCGCGTGACAAATGGTA
GCCACATNGAACACTTGTAACGCTTTTATGTAAAACTTNGAGTTGTTCTTTCATTTGACA
TATCATTCATANCTGTAAGGATAATGTAATAAATCTTATAAAGCATTAAAACCCCGATAT
TCATTTGTGGACACCCTGTAT
>VvP45bXO3-131#SINE/tRNA
GCTTCCTTGAAAAGGCCATGGCCGAGTTCCTGCCCGTTTCTTGCCCCAATCCGATCCCGC
CTCTAATGACCTCGCTGTCGACGAGCCGTAAAGCCCTAGNAAAAAAAATAAAAAAGAGAG
AGAGGGGCGGAAAGAGTAGAGAGAATGAAAATGAAATTCGAATTGCGTTTCTGATTTCAG
AGATTTTTTTGATATCCCCGCTCTCATCAGATGAANTCACTTCTGCACATATATTTTAAT
TTACGATTTTTAACTTTTCAATAGATTTTTTAAATAATTTTATGGACGGCATCATAGACC
AAATACGAAAGATATTGAAGAACCGAACTTAACGGTGAGCGNTAACGCTCTGGCCTCGCA
TTCGGGAGGATGCGGGTTCGAATCCCTATCCGGCCATCCAGATTTTGGTTTTCCNTGGTT
TCCCCAAATCACTCCGGGCGAATGCCGGGATNGTTCCTTCAAAAGGCCATGGCCGAATTC
CTTCCCGTTCCTTGTCCCCAGTCCTTTCCCGCCTCTAATGACCTCGACGTCGACGAGGCG
TAAAGCCATAAGCATAANAAGAAATTAATCGGCTACAGATATATCGTAGCGATTCATTTT
GTTTTTCGTCTCCTTGACGATGGTGCGAACTCGTTATAGTCCACCTAACGTAACCACACG
ACGCTATTTCGACGATGTTGAAGCCCGAGAAGATTTCTTTCAGTGTTACCTCCGCGAAAG
CTTTCATAGTTACGTGTGCAGTTTATTAAGAAGCACTCAGTTATGAGTCTTTCCTTAAGT
ATGTTATGTCCTGACGCAAGCAGGTAAGAGTCGATGTTATATTTTACGCATAACGCAGTT
GTAGGTTCGACTCGTTTAAAATAAACGCAAAAAAATAATTGGAAAACCTAGACTCGAACC
GAGGACCGCGCGTTTACAAGACTAGATGGTTAGCCACAAGCAAACGGAGCTCGTGTTCAC
AGACGGCTCGTGCAGTGGGTAAACAACCTTATCCTGCCTCGGAAGTCAGTTACATTCAAC
TGGCATTAGACAATTATCCGAAATAATCTCTTTATAATCGTTTCAATAGTTTTGTAGAAC
TAAAAANTCTGGATCTTTGAACATTTACACCCACTTCTCGGACCACACACCCCATTATGT
GTTGCATTATTGCAACTAATTAGCCACATCAATATATAAATAAATATCGTTATAATTTTA
CGCTAATCATTTGGAATAAAATGTATAACTGAACCTCATTTTTACTGCGCTTTATTGCAA
TCTTGTTAATTACAACTTTAACGATATGTTTCACGATCTGAATTTAAGAAAATTGTAGCT
GGAACCGAATTTCGTCCGATTGAGGTATGGTCGGCGATATCTTGCCTAATATTACAGTCA
ATCCAGGGACAGGAAAATGCGTTACTTGTTTCGAGATCGGTCAATAGCTTTTTACTGAAA
TGTGGGGAATGATAGATGAACTACCAAGAAGAATCGTCAATGGGCGGGCGGAGTCTTCCT
GCTTTGTTCGAGGCTTGACTTAAGGAAATGAATAACAGATGGCGCTGAGTTGAATACGCG
CAATGATGCCACATTGTGCGAAATAANNGACTTAGACTCAGGCGCCGACAGTCAATTTTT
TTGCCAAAGAGTGTACGTAGNTAAGCAT
>VvP45bXO3-493#DNA/Zator
AAGGGGGCGTCCATAAATTACGTGAGGTGAAATAGGGGGGGGGGTCCGGCGAAATCTCAC
CAAATCTCACCAGGGGGGGGGGGGGTCGACGGAAATCTCACGTGAGATTTTGAAAAATTG
GGGACNGTAGAGCTAAAAAAAAGGTCTACGAATTGCGCGAAAGTCGATTTTGGAGGGTAT
TTCGTCGAAAAAGTTTGGAGGGTGCGACCTAAAAAAAAAAGGTCTCAAAAAGTTGCGAGG
GCGATTTGTAGGGGGGGTTCTCACGGNCCAGATCTCACCAGAGGGGGGGGGGGGGTCCGA
CCAGATCTCACGAAATCTCACCAGGGGGGGGGGGGGGTCCGGAANTCCGGAAAAACACCT
CACGTAATTAATGGACGCC
>VvP45bXO3-502#DNA/TcMar-Tc1
CTGAAGTGCCAAAAGTCATGGGATAGGAAGATGCAAATATNCAGATGGCGGTAGCGCCGC
GGAAGAAACGTATAAATGTGCCGTGGCGTCGGGGCTTTCATTTGTACTCTCGTGAGTCGT
GTGAAAGGTTTCTGACGTGATTATGGCCGCACGACATGAATTAACAGACTTCGAATACGG
AATGGTAGTTGGCGCTAGACGCATGGGGCATTCCATTTCGGAAATTCAACATTCCTCGAT
CCACAGTGTCAAGAGTGTGCCGTGAATATGTAATTTCCGGCATTACCTCCCGCCATGGAC
AACGCAGTGGCCGACCACGTCTACTTAATGACCGAGACNAGCGACGTCTGCGTCGAGGTG
TCAGTGTTGACAGACAGGCAACACTGCGCAAAGAACAGCAACACTCAATGTGGGACGTAC
GACAGACGTGTCCGTGCGGACAGTGAGCGAAATTTGGCGTTGATGGGATATGGCAGCAGA
AGACGNGCGAGTGCCTCTGCTAACAAAACTCCATCGGCTGCAACGCCTCTCCTGGGCTCG
CGAACATATCGGTTGGACCCTAGATGACTGGAAAAAGNTTGCGTGGTCAGATGAGTCACG
ATTCCAGTTGGTAAGAGCTGATGGTAGGGTTCGAGTGTGGCGCAGAACCCACGAGGCCAT
GGACCCANGTTGTCAGGAAGGCACTGTGCAAGCCGATGGTGGCTCCATCCTGGTATGAGC
TGTGTTTACATGGCACGGNCTGGGTCAAACTGAACNGACCACTGACTGGAAATGGTTATG
TTCAGCTACTTGGAGACCATTTGCAGCCATTCATGGCCTTCATGTTCCCAAACGACGATG
AATTTCCAAGACGACAACGCGCCGTGTCGCCGGGCCGAAATCGTTCACGNTTCGTTCGAT
GATAGCTTCTCACAATCAGTGAATGATTTGGCCACCATGATCGCCAGACGTGAATCCAAT
NGAANATATTTAGACATAGGATCGAAAGGTCAGTTCGTACACAACGTCCTGCACTGGCAA
CACTTTCGCAATTGTGGACGGCTGTAGAGGAAGCATGGCTGAATATTTCTTCAGGGGACT
TCCGACGACTTGTTGAGTCAATGCCANGTCGGGCTGCTGCACTTCGCCGGGCAAAAGGGG
GTCCCACACGATATTAGGAGGTATCCCATGACTTTNGGCGCTTCAGTGTATGTT
>VvP45bXO3-344#Unknown
AACCCCTCGATCCGGCCACTAAGGACCACGTGNCACCGGCCACCTGTTTACACAGGTGGC
CAGTGTGAATCATGAGAAGGGGGGGAGGACNTGTGTCCTGCCCGAATTCAAACCGGGTTT
G
>VvP45bXO3-200#SINE/tRNA
TTTNTCATCTGTTTAATATATACATAGGCGGCCGCGTAGCTCAGGCGGTAGAGCGTCTGA
CTGNGGCCCGGACGACCGGGGTTCGATCCCCGACGAAGCCGAGGATTTTTCTTCGAAGCT
GAACGTCCGGAACGGCTCCCCAGGCCCACTCAGCCTGCTATCCAATGAGTACCGTGGAGG
AAACTCCGCGGGAAGGTAAAGAACGGCCGGAGCGTGGCGCTGACCNCGTCACGTCCACTC
TAGTGCCNANGGTCGNAATGGGAATGCGGAGCTCTACCTCCGTGAATCCTANGGGAAGCG
GCAGGAGCCGTAGGAACCCCNTGACCTTTACCTTTTTATGATATNCGGACTCTGATTNTA
GTTGCCNCACAT
>VvP45bXO3-49#LTR/Gypsy
AAAATTTGCTCAAGTAGTGACAACACGGAAATTTTTCGACGGTTTACTGATCTCCATTAT
CGGAGTGAAAGGTAACTGGAAAAACAGCTCAGATNTGAGTAAGAATCCCCAACATAAATT
TGCAACGTGAAAGTCTCATTACCTGCGTGTACTGCCGGATTAAAGAAATGATTTTGAAAT
TAATTAATGATAAATGCTTTAAAATTGACCAAACGGTAGACATTGACTGATTAGCNAAAA
ACCGAAGTTGACCTACAGGCAGTGCTGGATTCCATAGGCAATAGGCAAGACTGGGCTGCA
ACCTGGAGCCCCCAGTTTTTGAAGGCCCCGCNGAGAGTTAACTTTTTTTCATTGAATTAA
TATTAAATAAATATAATAAAAAATAAAATCATCNAAAATAAAACANTCAAANTAATATGA
AAAGCNTGAAAATTAAATTTTTTGGTTTCATTGTACTTTTTGANAAATNAAAGTAATTTA
AAANCAAGATATCATAAAAAAAAAAAAAAAAAAAAAAAAAAAAAAAAAAAAAAAAAAAAA
AAAAAAAAAAAAAAAATAAAATACAGATAATTGTTTTAAAAAACAGGGACTCAAAATTTT
TGAGTGCCATACTTTCTTAACCCAGCACTGCCTAAAAAAAAAAAAAAAAAAAAAAAAAAA
AAAAAAAAAAAAAAAAAAAAAAAAAAAAAAAAAAAAAAAAAAAAAAAAAAAAAAAAAAAA
AAAAAAAAAAAAAAAAAAAAAAAAAAAAAAAAAAAAAAAAAAAGAAAACTTCTAANGCAG
CGTTTCTCAANCTTTTTCAACCCGAGGACAGTAAATTATCAAAAATAATGCTGCGGACCA
CTAACTTACGTGGGCCTAATTTTATTTACCTGTGTGTATTATTAACATCTGGGACATATT
TTATTGTACCATTATAACATAATAAATCTAAAAGCATGTTTTGAATTCCTACGAAAACGC
AGTTATGAAACTGGAAGTGAACTATTAAAAGTTAATTACATATTGACCAGACCTTAATAT
TTACCAAACCAAATGAATAATAATGTTACTGTAGGCTGGACGCTACACTATACCGCGACC
TACATGCACAAAATAAAATAAAAGACGCTAGACTGTACACCTTTTATTTTTGTTTACTTC
ACCACTCACGTTACCAACCATACCACGTATCTAAAACCCTCAGAAAACGGTCATTNACTT
AATCTTTAGACGAACGNCGCTCTTTCTGATGCCATCTGGAAATGAATAGACTATAGAAAC
AATGCTGTTCTATCCTCATCCNGGAAATGACACATTTTTGCCCGGTCATTGAAATATTCG
CGGCTTTTAAAAAGTTGGGCTTATAGCCTTATACAGTACGAATATGGTATCNAAATTTAT
GATATTCTGCCTGCGGACNACCTCGGACCACCAGCGGTCCGCGAACCACAGGTTGAGAAG
CACTGTTCCAGCGGATCTAGCTGCACGCTACAAACGGCAGCTGCTGCTGCGCTCTACCGA
CGGTGTTGCTGACTTTTTCGAGCTCCNTAAAAAAAAAAAAAAAAAAAAAAAAAAAAAAAA
AAAAAAAAGCGTGACAGAACAAAGTTNTNTCCATTCGCNACTAACAAAGCNGACCCCGNC
CCCCGAATATTTCCACGAAAACGCNANNGNGCATGCGCNATTTGCGACACTGGGAACGTG
TCTCCGCGACGGCGAAATAGTTCACTGATGTGGCCAACAGATGGTGTTCAATATTTTCCC
CAGCCGTCATAAGTTANCGTAGAGTGGAGAATACCGCTTTATAAATATTTATTTTTCTTT
CACTACATTTATTTTTTAATTTATTTATTCTTGATTAGAGGTGGGTGTCACTACGTCTAG
AGTCGCCACTG
>VvP45bXO3-348#LINE/Jockey
CAACCCNGATCTGTGTCTTCGCCTCCACGTGACGATGAAAGNNANCCTCTAGACCAACCA
CAAGGCGAGTCCTNCAAGCNTTTCCNCANAAGCNAACACNGGCCCAGNCTNGCTAGNAGT
TGGTNTNACAATNCCCGTTGCTAATCAGGTCANCGCNTNNACCNAGATGGGACTTNCGGA
GGGCAAAGTGGGAAGAATTTGCCAGTAGCCCCGAGGTGGATAANAACCTGNGATGGATAC
CCCCANAAGCGAAAAACTACAANAGNTTTGTCAGAGTAACCTTGTTATTGCNGCAGCTAA
ACGAGNCTATCNCTNGAGGGCATCAGGAAAGAATACATCCCGTGCTGGGACAAATCTACA
CGCGAAACGCTATATGANGATTTCCAACAGAACNGGCGACCCTGAAACAGGAAAAAGAAT
ATTAGAAAAAAAAAAAAAAAAAAAAAAAAAAAAAAAAAAAAAAAAAAAAAAAAAAAAAAA
AAAAAAAAAAAAAAAAAAAAAAAAAAAAAAAAAAAAAAAAAAAAAAAAAAAAAAAAAAAA
AAAAAAAAAAAAAAAAAAAAAAAAAAAAAAAAAAAAAAAAAAAAAAAAAAAAAAAAAAAA
AAAAAAAAAAAAAAAAAAAAAAAAAAAAAAAAAAAAAAAAAAAAAAAAAAAAAAAAAAAA
AAAAAAAAAAAAAAAAAAAAAAAAGAATGTACTCTGCCCCTATAAACCTCTCTAATCCNC
TTAGTCACGATATAGAGGTNGCGAGGGCCACCAAACANGCTAAGAATGAGGAAGGCTGCA
GGNTTNGACGGCGCTCNCCCNGAGTTCNTNAGNCACCGCGGNAAGCANGGCAAGAACGGT
TGGCCCGAGAACTTCTTCAGTGACATNCTGGAGACNGGNGTCGTCCCTGCGGAGTTTAAG
NNGGCNNAGACCNTGGCGATCCTGAAACCAGGAGAACCCGNAGATGGCCTTCNAGCTATC
GACCTATTGCACTGCTCAGTATTAGNTATAAGTTNNTNGAACGTCATCCTCTACAAAGAA
TGTATAAATATCTCCATACTCCCAACAATCAGGTAGGTTTCAGGCTGAAGGAGCTGCTGT
GANCAAGTATTGGCACTGACATCATACATTGAGGCTGGATTTCAGAAGAAGTTGAAGACA
TCAGTAGCCTTCGTCGATCTAACAGCGGCATACGATACAGTTTGGCTGGACGGACTGACT
GCTTAAACTTAAAAAAATATACCCTGCAGGAAACTAACATCACTCCTGANNAATACGCTG
ACCAACCGATATTTTAAGGTCGCCGTCGGACAATAAGACAAGTAAGTAATTTACAATAAA
AAATGGATTACCTCAAGGGTCAGTACTAGCTCCATTGCTCTTCAACTTGTATACCAGCGA
CATGCCTGAAACAACCGGCAATAAATTCTGCTACGCTGACGACTTAGCTATCGCCGTCCA
AACTGCGACGTTAGCGGAAGGTGAAAGCACTCTCTCTAACGACTTAGAAACCTTGAACGC
ATATTATAGGAAGTGGAGACTTCGTCCGAACCCGATNAAGACAGAAGTATGCGCNTTCCA
CCTGAGCAATAGAATAGCGCACCAGCAGCTCAACGTGAACTTCTGNCACCAGAGAGTGAA
ACACAATTCCCNTCCTAAGTATCTNGGCATCGCCTTGGACCGCTCCTTAACGTTCGAAAA
ACACNTCGAAAACACAAGTCAGAAACTNAAAACACGAAACAACATCNTGAAGAAGCTAGC
TGGTACTTCGTGGGGAGCTGATGCGGACGCACTNCGAACAACCGCTCTCGCCNTGGTTTA
CCCTGTTGCTGAGTACTGCGCTCCAGTGTGGCAACGTAGCGCTCACACTAAAAAGATCGA
CGTTCANCTGAATGAGCGTATGAGAGTAATAACTGGCACACTAAAATCCACNCCAGTCCC
CTGGTTGCACCTGATCAGCAAAATACCACCTCCAGAGATAAGACGCCAAGAAGCAACGGC
ACGTGAGTGGATAAAACTACACCATCCTGACCATCCACAGGATCTCCCAATCCACGAGGT
TCTAAATAACTTACCACCCACTCGTCTTAAATCCAGAAATCCGGTATGGCAAGACGTATT
TGACTTCGATGTCANGGAAAAATGGCGACAAAGCTGGAACTCCGCATCTGTGAAACATCC
AGATATTNAAGATCCCACAACTGGACTTCCGGGATTCCACCTGAATAGAGACCAGTGGGT
CAAACTAAATCGCCTAAGAACAGGCCACGNNAAATGCAACGCCATGCTGTATAAGTGGGG
TCTTNAGGATTCTCCTGCNTGTGACTGCGGAGCTCCTTCCCAGAGTGTGGAGCACATCGT
CAAGGAATGCCCTCTAAGGAAGTACGATGGACCATTTCAAGATGTTTTCGGNGCTACAAC
TTCCTTCATAGAATGGCTGCAANAACTGGACATCAGTTTGTGAACGCTACCAACGTTCTT
GTCGTTGTATATATTTATTTATTGTATTAGTTGCTTGCCATACGACAAATAAATAAAT
>VvP45bXO3-1199#DNA/Zator
TAGGGAGCGTGCACAAACTACGTGGCTCGGTCCAGGGGGGGGGGGGTTGGCTGGAAGGCT
ACGCTGAGCTACGTGGGGNGGGGGTGGGGGGAGAGTTTCCGAGCCAGGCCACGTAGCTTT
CCNTTCATAACATTTTTCACGGTTAAAATGAGGAACAGAACACACAACAGCATGTGAATA
TTTATTTCCCTCAGTTAATTATCTCCGTATGTAATTTACAATAGTCTGACAAGAGAAAAC
AGTACAAAATGTCTTCTGGAATCAAAAGGGAAAAAAGCTACGTGCTACGTGGGGGGGGGG
GGGGGGGTAGAGGCAAAAGCCACGTAGGGCTACGTGGGGGGGAGGGGGGGTTCACAGGAG
GCCAAAATGGAGCTACGTGGTTTATGGACGCTCCCTT
>VvP45bXO3-518#RC/Helitron
TTCAAAAAAAGGAGGAGGTTCTCAATTCGTCTGTATTTTTTTTTTTTTTGTATGTATGTT
CAGCGATATCTTCGCCAATTTTGAACCGATTTAAATGAAATTTTTTTAGTGGATAGGGTA
TACCTCCAAAGTGGTCCCATATGAATTTCATTGAGAAACCACCCCTTCTACCCCCTTCCA
CCCCTTAATTTTTATACAAATCCACATTTTTTATTCGATCTCGNTGAAACTTTGGACATA
TATAGCCAAAAATAAANAGAAAAATACTGTCAACTTTTGGTTTAAAAAAACTGAACCCCT
CTCCCCCTATCCACCCCCTTAATTTTTGCCAATTTTCTTTATNCAAAGCTACAGTCGACA
CCATTTAACCGATCTCCATTAAAGTTGGCAATTACATGTAGTTTTTCATGGAGAAGGTTT
CTGACCAAAATAAAAATAAAAAAACCACCCCTCTCCCCTTTACACCCCTTAATTTTATAG
AAACCTACATTTATTTTCCGAATTTTATTGAATTTTGCCCATGCATACTTCAAAACAAAG
AGAAAAATCCTGTCGAGATTTGGTCTGCCAAAGCTNAACCCCCTCCCCCCNTCCACCCCC
TTAATTNTTGCCAATGTTCTTCATANAAAGCTACANTCGACACCGTTTGACCGATCNCCA
TCAAAGTTGGCATATACATGTAATTTTTCATGGAGAATCTGACCAAAAAATTAATAAATA
AAAAACCACCCCTCTCCCCTTTACACCCCTTAATTTTTATACAAACCCACATTTTTTATC
CGATTTCGATGAAACTTTGGACATGTGTAGTAAAAAAAAAAAGAGAAAAATACTGTCAAC
TTCNNGCCCTCTCCCCCTNTCCACCCCCTTAATTTTTGCCAATGTTCTTTATACAAAGCT
ACAGTCGACACCGTTTAACCGATCNCCATTAAAGTTGGCGTATACATGTAATTTTTCATG
GAGAAGGTTTCTGACCAAAAAATTAATAAAAAAAACCACCCCTCTCCCCCTTTACACCCC
TTAATTTTACAGAAGNCTACATTTNNTATCCGATTTCNATNGAACNTTNCNCACGTATAC
TTTGAGACGGANAGAAAAATNCTGTNAANATTTNGTTTGCCAANGCTCAACCCCTCTCCC
CCCTTCCACCCCNTTAACTTTTGTCAATGTTCTTTATAAAAAGCTACAGTCGACACCGTT
TGACCGATTACCATGAAAGTTGGCGCNTATATGTATTTTTTCACGGAGAAGGTTTCTGAC
CAAAAAATCTAAAAACCACCCCTCTCCCCNTTAAACCGCTTAATTNTTATAAANAACCAC
NNTTNTTATCCNGTTCAGGCGGANCTNNGCANACNTNTANCNCAAANCAAANAGAAAAAN
GNTNNNAANNCTTNGTTTGCAAAAACCGAACCCCTCTCCCCNTTTCCACCCCCTTGATTT
TTGTCAATGTTCTTTTTAGAAAGCTACAGTCGACACCATTTGACCGATCTCTATGAAAGT
TGGCACATATATATGTAATTTTTCATGGATAAGATTTCTGACCAAAAAATAAAAAAAACT
ACCCTAGCTCCCCNTCCCTTAATANTTGTGCAAANCCCACATTTTAATCCGATTCGGTGG
AACTTCGCATGCATATACTTTAAAACAAATAGAAAAAGAAAAATACTGTCCACATAACTT
TCACGAAAACGCAAACCCTATCCCCCTTTCTACCCCNTTAATTACCGTCAATGTTCTTTA
TAGTNTCTTTCTGATTTTGAAGGAAGCNTGCACACGTATACTNCAAANAAANCGGAAAGA
TACTGTNTACATTTGGTNTCGAGAGTCCAAACNCCGCTCCTTCCTTTCCATCNTTTAATC
TNCAGTTTCTATTCGATTCTGCAGGAAATTTGCACACGTATACTTTAAAACATACAGAAC
AATTGTGTTTATATTAGGTTGCAGAAGCCCAACCCCTCTTCCCTTCTACCCCCACCCCAA
TTTCCAATGTTCTTTATAGATACCCACAGTTTTATCAGATTTNCNATGTANCACTGCCCA
CGTNTACTTAAAAAANAAANAGAGANNTAGTGTCTACATTCTGTTTACAAAACCCTACCG
CTCACTCCCTTACCCCATTTAATTTTGCAAATGTTCTTTATACAAAGCTACAGTNNNNNT
TTTGTCTGGGTTCGATGGAAATTTGCGCATGTATACTTTCAAAGAGAAAAATACTGCCCA
AAAAAAAAAAAAAAAAACTACTCTTCGTCTCCATACCCCTTAATTGTTTTTTATTCATAC
CTACAGTTTTCATCTGANGTCAATAGAAATTTACACACGTATACTTCAAATAAATCAGAA
AAGACAGTCTACATTTGGTTTACAAAAGCCCAATCCCTCTTCCCCTTTACCCCCACCCCT
TTTAATTTTCCAATGTTCTTTACAAAAATCCACAGTTTTAAATCCCGTCAAAATCAATTA
AGCTATTTTTAAGTCATGGCATAATATTTATAAAATAAATGTGTCGTAATGTCTCAACAT
GTACTTCAGATTTCAACTTGGATCCCAAGCTTTCACCAATTAAAAATCTATATTTTCTGT
GTGATGCCGGAGCAAACAGATATATTCCAGAGAGATTTCTGTATGTGGTATGTATTAATG
CCCAGATGTTACATGTTTCGGTTATCGAGCAGCAGCTTTAACAGATGTTATGATAAGATC
GAAACATAGCCTGCGACATTCCTTAACACAACACCCAATTCACCCCGTTCTGGAAGTTGT
TGTGGTATATAAAGACATAATTCTTCTTTGAAAGCAAGCGCTTTAATCTCTGAGCTACCA
GGAAGTTCGCAAAATGGGAACTGCTGCGGCATATTTAAAATACNAAACGAACTATAATAC
CACTAAAAATTTAAAAATAAAATAATTGTTTAAAAAAACATAAAAACCGCCTTCAAAAAA
AAAGCACTAAAANTTTTAAAATAACTTTATACCTTGCTTAGGAAAAAGTAAATCTAAATA
GACAACATTTTACATTACTNTCATTGAAATTTTNACATTAATTAGTTATTTTTGGAGTCG
GTGCCAGCGAAAGCAAGAAAAACAAAAAGATAAAAACAATAAGGAATAACAATAATACAT
AAAAAATCATGTTACTGCTTACCTACAATTAATGCTAGAAACATGTTTCAACAAAACTGA
AACATACAGATGATACGCCGATATTATACTAGCTGTAAATCGTTTACTGCGTGATGCAAC
CTACCAACTGACACTGTANCGCCAGAGATATGCCTGGATGACCAATAAGGCCGAGCCACA
GATTAAAATACTNTTAATTTGTTTCCCTAAGCTGTCTCCCGCAATAACACTATCTGCCTC
ACGACATGCTGTAAAATATTGGGAATTTTTGTTCGTACTCCCCGTTTCGCCTCTAACACC
AAAAGAAGTTCAGTAATTCGATCTTCGCGATGTGACAGCTGGCACCGACTCCAAAAATAA
CTAATTAATGTAAAAATTTCAATGACAGTAATGTAAAATATTGTCCATTTAGATTTACTT
TCTCCTAAGCAAGGTATAAAGTTATTTTAAAANTTTTAGTGCTTTTTTTTTGAAGGCGGT
TTTTATGTTTTTTTAAACAATTATTTTA
>VvP45bXO3-655#LINE/I
CCGCAGGGGCCTGGTACGCAAGTGCCAGGTACGGGTTTGGCGAACCCGCGGTGCCCGAGC
TGGAAACTTGTGAGCGCCGCAAGTTTCCCACACCGTAAACTCCTACCATGCTTCAACGAC
CACCGTAGGGCGTGGCGGTGGAACGTTGTGTGCCTAGGAGAACGGGGATCTTGGCTTCAT
CGCCCGGATCGCGAGGACGGTANAAACCTCTATAAAAAACCCCTCAACCTCAAGGTCAGC
CACGTGCCGAGGAGGTGNATGGGTGGTGAGGNAAATCACNCGCTAACGTGCAACCTCAGG
GGCACCTGCGCACCCCTGTTGTATNAGCATTTCTTTTTANNNTGNTTTTACTCGTGGGAC
CAAAATTCNGCCTCACAAACAAAAACAAAACCCCTGCGGTNCGGGTGTGCCGCAGGCNAA
TAAAAATACACCCAGTTCNAAGAAGCGGGCGAGGGTTGATAGCCCTCCCCCTGAACAAGG
TAACAGTAACAGGAAGGNTTGTTCGATAGANAACGCCTTCGTNATAATGGCAAGAACGGA
GGGANCCTTTGAGAAGGTNTCNCCGTTCTACATNNACAAAGGNTTGGAGGGNCTNGCNGG
NACCCTGAAATCTGTNAAAAAGCTGAGGAACGGGACGCTGCTNCTGGAAACATCCACCNG
CAAGCAGGCTGCCCAACTCCTTAANTGCGAGAAGCTCGGGGAGTTCGCAGTAAANTGCGA
ACTCCATAAAACCCTAAACTCTAGCAAAGGCGTCGTCACCTGCCGNGACNTNATGGATTT
AGGGACCGAGGAACTCCTTAAGGAGTGG
>VvP45bXO3-594#LINE/Jockey
AAAAAAAAAAAAAAAAAAAAAAAAAAAAAAAAAAAAAAAAAAAAAAAAAAAAAAAAAAAA
AAAAAAAAAAAAAAAAAAAAAAAAAAAAAAAAAAAAAAAAAAAAAAAAAAAAAAAAAAAA
AAAAAAAAAAAAAAAAAAAAAAAAAAAAAAAAAAAAAAAAAAAAAAAAAAAAAAAAAAAA
AAAAAAAAAAAAAAAAAAAAAAAAAAAAAAAAAAAAAAAAAAAAAAAAAAAAAAAAAAAA
AAAAAAAAAAAAAAAAAAAAAAAAATCCAAAATACCTGGGTGTNACTCTTGATAGAAGTC
CCAGTTTTAAAAGCNACTGCCGCAACGTCAAGATGAAAGTATCAGCACGCAACAACATCT
TAAGCAAGTTGACCGGATCTAGCTGGGGAGCTAACCCAAGCGTCATCCGCACCTCTGCCT
TAGCATTATGCTACTCCGCAGCAGAGTATGCATGTCCTGTGTGGCAAAAATCAGCCATGC
TAAGACAGTAGACGTTGCGCTCCACAGAACATGCCGGCTCATCACAGGTTGCCTCAGACC
ATCGCCTGTGGGGAAAGTGGAGATACTAGCTGGCATCGCCCCTGGAGACATACGCCGGGA
AGTTGCCACCAGCGCGGCAAGGCTTAGAGTGAACGAAGACGCCCGACACCCTCTACATGG
CTATACACCAGCGCCATCGAGACTAAAGTCCCGATCAAGCTTCATGCGGACTTCAAAGCC
ACTAAATGGAGCNCCAAGCAATGAAAGAATATTGGCTTGGGAGAAGAGAGTGCAACATGA
TNTCGAGTGGATCAAGCCAAAAGAGGGTCTACCACCTGGGTCTGAACAACCATGGCCCAT
ATGGAAGTCGCTAAACAGGCTTCGAGTTGGAGTTGGCCGTTGCAAAGATACTCTTGCCNC
NTGGGGATACCTGGGAGAACAGCCAGATACCACATGTTCGTGCGGGGAGAGAGAAACCAT
GGTACATCTGCTGTCTTGTCCACAAATCGGAATGAATGTATCCCAATTTGACCTCCAATC
AGCTACTGACGAAGCCATCGCATTGGCGGAAAAACTACCNCATATTTGATGCTGTCATCG
ACACGAGAAGAAGAAG
>VvP45bXO3-554#SINE/tRNA
AGGCACNGAGCATGNTGGGTGANTGGTTAACGCGCGGGCNTCGCGTTTGGGAGNACGGAG
GTTCGATCCTCGGCCCGGCAGTCAGGTTTCTGTTTTTAACGATATACACAGGTAACTGCA
GATCAATGCGGGAGGGTTGCTTCTAACCTCTAAGGCAGTGAATTCNTTCCCGTTCCTTGC
GCACNATACCCNTCNCACCTCTAATGGCCTCNANATCGNCGAGNNGTAGAGCCCTAAGTT
TTTTTTTTTTTTTTTTTTTTTTTTTTTTTTTTTTTTTTTTTTTTTTTTTTTTTTTTTTTT
TTTTTTTTTTTTTTTTTTTTTTTTTTTTCAGTATATATATTAAAAATTAGGATAGGGAAA
TGAGCCACCACTTACCTTAGATGANGGNTGCTGNGGCGTCGAAACACAGAAAAACACANA
CACACANANAGTGTNGAAATTTTCGGGCTCTANCCCTTTNTCAACAATAGAATGAGGTAG
CTGCCTGATGGACGGCTGCCTCGTTCTATTGTTGAAGAAGGGATATGAGCCCGAAAATTT
CAACGCTCTTGTNTGTACGTTTACTATGTTTCGACGCCGCAACAGTCTTCANCTTTGGTA
AGTGGTGGTTATTCTCCTATCCAAATA
>VvP45bXO3-727#LINE/Penelope
AGATGAAATCTTCTCGGGTAACTAGCCGAGTGAGAACGTTNGTANAACACGACGTTTCGG
CGGTCATANNCTCTGCCGCCATTGTCAAGTGACTGCCACCTGTCGGTGATGCACTCACTT
GACGATGGCGACAGAGTTNTGATCGCCGAAACGTCGTGTAATAATAACATCTCTACTCGG
CTAGTCACCCGAGAANATTTTATTTATATTCAACGCCGAGAAAANCTCCA
>VvP45bXO3-1315#LINE/L2
AAAAAAAAAAAAAAAAAAAAAAAAAAAAAAAAAAAAAAAAAAAAAAAAAAAAAATCTAAA
AACTCAGAATTTGTCCAATCGGCAGATGACACAAACGTAGGAATTAAAAACGCTCCAGAT
TTATCTACAGAACACGTTTCAGATTGTGTCTTTGANCTNATTAATAAATGGTTTACAGCT
AATGGCTTGTCTTTAAACTTTTGATAAAACTCGATATATGCAATTCAGTACATCACACAG
ATTAACAGCNGACGTGGGCATAAAATTTGCAGGCCANTCCATTCGAGAGGTAGAGTGTGT
GAAATTTCTANGTTTGCATATTGATCATAATTTTAAATTGGAGGNTGCATGTCTCTGACT
CACTAAAGCGATTGGGNGCAGCCATATTACGTTTGNAATTCTGTACAATTTCAGCNNTAN
GTGATCCCCGTAAAAAAAAAAAAAAAAAAAAAAAAAAAAAAAAAAAAAAAAAAAAAAAAA
AAAAAAAAAAAAAAAAAAAAAAAAAAAAAAAAAAAAAAAAAAAAAAAAAAAAAAAAAAAA
AAAAAAAAAAAAAAAAAAAAAAAAAAAAAAAAAAAAAAAAAAAAAAAAAAAAAAAAAAAA
AAAAAAAAAAAAAAAAAAAAAAAAAAAAAAAAAAAAGATTNATGTCCTCTGCAGTCANAA
NTTATACTTTGTTTGAAACAAATAGTAAAATACANAATTATGGCACTGGAAGTATAAAAA
TGATCTCCACAAGGNTTACAGGATTCATTGTCATTTGTTCNAAAAGGGGTCCGATATTCA
GGGNTACATNTCTTCAATANGCCCCCAACACATATTAAATGTCTAGCANGTGATAAGATN
AAACTCAGGAAAAAATTGAAAGAATTTTTAATTGACAANTCCCTCTGCTCCGTNGAACAA
TTTACTTCTAAGGTATCTANAAAATAACTGCCAGTAGCTTGTGTAAATGTAGTTTACATA
ATTAATTTACCATGTATGCTATGACTGTACATCTCCTGGTGTATGTATTTATTTTGTTAT
GCAATTGTTTACNGTACCATGTATGCTATGACTGTACATCTTGTGGTGTATGTATTATTT
TGTTATGGANTTTTTTAATGTACCATATATGCTACGACTGTACATCTTCCGGTGTATGTA
TTATTTTGTAATGGAANTGTTTAATGTACCGTGTATGCTATGACTGTACATCTNCTGGTG
TANNTATTATTTTGTTATGCAACTGTTTATCTGTAAATTGACAACTTTCCACATCCCACA
GAGCCAGTCTCTTATATTGGGATCAATGGAAAATGA
>VvP45bXO3-982#Unknown
AAAAAAAAAAAAAAAAAAAAAAAAAAAAAAAAAAAAAAAAAAAAAAAAAAAAAAAAAAAA
AAAAAAAAAAAAAAAAAAAAAAAAAAAAAAAAAAAAAAAAAAAAAAAAAAAAAAAAAAAA
AAAAAAAAAAAAAAAAAAAAAAAAAAAAAAAAAAAAAAAAAAAAAAAAAAAAAAAAAAAA
AAAAAAAAAAAAAAAAAAAAAAAAAAAAAAAAAAAAAAAAAAAAAAAAAAAAAAAAAAAA
AAAAAAAAAAAAAAAAAAAAAAAAAAAAAAAAAAAAAAAAAAAAAAAAAAAAAAAAAAAA
AAAAAAAAAAAAAAAAAAAAAAAAAAAAAAAAAAAAAAAAAAAAAAAAAAAAAAAAAAAA
AAAAAAAAAAAAAAAAAAAAAAAAAAAAAAAAAAAAAAAAAAAAAAAAAAAAAAAAAAAA
AAAAAAAAAAAAAAAAAAAAAAAAAAAAAAAAAAAAAAAAAAAAAAAAAAAAAAAAAAAA
AAAAAAAAAAAAAAAAAAAAAAAAAAAAAAAAAAAAAAAAAAAAAAAAAAAAAAAAAAAA
AAAAAAAAAAAAAAAAAAAAAAAAAAAAAAAAAAAAAAAAAAAAAAAAAAAAAAAAAAAA
AAAAAAAAAAAAAAAAAAAAAAAAAAAAAAAAAAAAAAAAAAAAAAAAAAAAAAAAAAAA
AAAAAAAAAAAAAAAAAAAAAAAAAAAAAAAAAAAAAAAAAAAAAAAAAAAAAAAAAAAA
AAAAAAAAAAAAAAAAAAAAAAAAAAAAAAAAAAAAAAAAAAAAAAAAAAAAAAAAAAAA
AAAAAAAAAAAAAAAAAAAAAAAAAAAAAAAAAAAAAAAAAAAAAAAAAAAAAAAAAAAA
AAAAAAAAAAAAAAAAAAAAAAAAAAAAAAAAAAAAAAAAAAAAAAAAAAAAAAAAAAAA
AAAAAAAAAAAAAAAAAAAAAAAAAAAAAAAAAAAAAAAAAAAAAAAAAAAAAAAAAAAA
AAAAAAAAAAAAAAAAAAAAAAAAAAAAAAAAAAAAAAAAAAAAAAAAAAAAAAAAAAAA
AAAAAAAAAAAAAAAAAAAAAAAAAAAAAAAAAAAAAAAAAAAAAAAAAAAAAAAAAAAA
AAAAAAAAAAAAAAAAAAAAAAAAAAAAAAAAAAAAAAAAAAAAAAAAAAAAAAAAAAAA
AAAAAAAAAAAAAAAAAAAAAAAAAAAAAAAAAAAAAAAAAAAAAAAAAAAAAAAAAAAA
AAAAAAAAAAAAAAAAAAAAAAAAAAAAAAAAAAAAAAAAAAAAAAAAAAAAAAAAAAAA
AAAAAAAAAAAAAAAAAAAAAAAAAAAAAAAAAAAAAAAAAAAAAAAAAAAAAAAAAAAA
AAAAAAAAAAAAAAAAAAAAAAAAAAAAAAAAAAAAAAAAAAAAAAAAAAAAAAAAAAAA
AAAAAAAAAAAAAAAAAAAAAAAAAAAAAAAAAAAAAAAAAAAAAATTTTTGCTTCGGCC
TTTATGGCATTACGTTTCGTCGACGTCGAGGTCGTTANAGGCGGGAGACGTTAGGACTGC
GGAAAAGGAACNGGAANAAATTCNGCCAAAAAAAAAAAAAAAAAAAAAAAAAAAAAAAAA
AAAAAAAAAAAAAAAAAAAAAAAAAAAAAAAAAAAAAAAAAAAAAAAAAAAAAAAAAAAA
AAAAAAAAAAAAAAAAAAAAAAAAAAAAAAAAAAAAAAAAAAAAAAAAAAAAAAAAAAAA
AAAAAAAAAAAAAAATAAAATTATTTAAAAATCTACTTAAAGCAAAGTTAATAATCGTAA
ATGATAAAATGTCGGTAGAAGTGAGATAATTTGATGAGAGGGTGAGTTTCCAAAANAATC
TCTGAAATCAGAAACGCAATTCAAATTTATTTTTTTCTGTCTCTCTTTCCCATTTTCAAC
CCCTCTCCNTGTTTTTCCTATTTTTAGCAGCTATAAATTAAAGGAATTAAAGATNCCGGA
TGCTTTATATTCTGTTCCGCAGTGGTATGAGATTGAGTCAGCTACCTCNATTGGAATTTA
CGCGTCTGCACCAAACAGCATGTGACGGAGGTGAAAGGTTGATTTTTAAATGCTACACTT
CTATAGCCAACTTCGTCGTTTCGGGTCGTTGCGGCNCCGTGATGGTGTCCGGCGCTAGAC
GCGGGTTAGCCGGTTCGAGCCCCGGTGGCGGAAGAAATTTTCGNCATCGGGACATGNGTC
AGGTGGCGGTGCACAATTCCTAATCACCAGATTGTGCACCAAAGTCCTGGGTTAAATCCC
AAANCTCTCCGCAGCGCGTATGTAACTGTTGATGGTGATTCGTCCGTCGGATGGGGACGT
TAAACTTGGCGGCCCCTCGGTGTCTTTCGGAAGAGTAGGCCTGAATGGGCCGGCACCGGG
TTTCGTCNTTTTCATC
>VvP45bXO3-316#DNA/TcMar-Tc1
AAAAATGAATGGCGTCGCATTGCGTTCAGNGATGAATCGCGGTTCTGCACTACCTCGGAT
GACCATCGTCGGCGAGCATGGCGGCGACCTGGAGAGGTCCCATTCTTCCAATGTTTTGGA
GAGGCACAGCGGTGTTACTCCTGGCGTCATGGTGTGGGGAGCCGTCGGGTATGACTTCAG
GTCACGGCTGGTAGTGATCGAGGGAACTCTGACGGCACAACGGTACGTCACGGACATCCT
GCGTCCTCATNTGTTACCTCTNATGCGACAGTATCGTGGTACCATTTTTCAATAGGATAA
TGCTCGTNCACACACGGCACGTGTCTCTATGAANTGTCTGCACGATGTTGAGATANTCTC
GTGGCCAGCAAGATCCCCAGATTCGTCCCCGATGGAACATGTGTGGGACCAGCTCGGACG
TCAACTCCGTCCCAGTGCCAGTATCCAGGATATCAAGGACCAGTTACAACAGTTGTGGGC
CAGCTTGCCTCAGGAGAGGATACAACGGCTTCCCAACCGAATCAGTGCATGCATCCAGGC
CAGAGGGGGTGCAACGTCATACTGATAAGTGGGCTCATACTGCCAAGTTCTTTGTAAATT
TGACTCGATTTTGTAATCACTGAAATAACATCACATACCCTCTCAACCCGTGAAGTTTCA
TTTCGTTTCCTCTCCCCTTCTGGGTGCTTCACTTTTTTTTGT
>VvP45bXO3-707#RC/Helitron
TACGCAANTANTCGCAAAGATGCAACCAAACACNTCNANTGCANACTGCAGCTACAAACA
TAACTGATGCTAAAACGCTGTACAATTATAAGCATATGTGACCGAAGAAAAATACAGAAC
CGCTGAAGATGCTTCGCGAATGAAGCGAAACGCGTTCGGAAAATAAAACAACAATTTCAA
TTGCATTGGCGTTACAATGTTATATATAAAGATGAATGTATGTTTGTTTGTTTGTTCTTC
ATACAAATCCACAGTTTTCATCCGATCTCGATGAAAGTTTGCACACTTATCCTTTGAAAC
AAGGAGAAAAGTACTGTCTACATTTGGTTGAAAAATTNTCTGTATAAATAATACATGTTG
TCTTATAATTTCGAAAAATTACTGAACGGCGATAGACAGACGCGTNGGATGTGNAGGTCT
CCGTACTGTCTTTCCGTGTAGCGGTCNGGTAGCTCAGTGNTTAAAGCGCTTGCTTACTGC
TGTTTGGATCGTGGTCTCCGGTTCAAATCTCCGTGGAGGCNAAGATTTTTAAAAATTGTT
TTTGATCGTAAGAGTCACGCCTGGACCGTCGGTTATTCGGATTGAATGTTAAACTGTAGA
TATCACAAAGTTAGGGGTGCAATGCGAGGCAAATCGTAGGTAGTCTTGCAATGCTGTAGG
CGTACACTTTTTTACGTTATAATGATCCCTCAGGGGTTGTTCGCAGTCAGTGTGTGTGTG
TGATCCGCAGTAATAATATTATAAATGCGGAAGTAAGTCTCTGTCTTTTTGTTACGTTTT
GACGACTAAATGGCTATATCGATATTGACGGAATTTGACAAGAAAATCTGTAGGAAGGGC
GCAGGACATTTTTTCCGGTATGATTAACAGTTGTAGTCACGAAATTTTGAGAACTTATCG
AATGGTGACAGAAATATGTTGGAAATTGATTCTCTTCAAGAGACAGGTTCGACGGTAGAA
TGATATAGTGATAGCTTTCCTGTCATATTATGCCGACTCGGTGTTGTTTGGGACCAATCC
TTCGTTACCAACAACTTTCTATATTCAATTCTGGCAAAGAAATTCTTAATCCACGCGTAC
GAAGTCGCGGGTATCAGCTAGTTATTT
>VvP45bXO3-1630#DNA/TcMar-Tc1
TACACTCCTGGAAATTGAAATAAGAACACATTGACGCCGGTGTGTAAGACCCACCATACT
TGCTCCGGACACTACGAGAGGGCTGTACAAGCAATGATCAAACGCACGGCACAGCGGACA
CACCAGGAACAGCAGTGTTGGCCGTCGAAGGGCGCTAGCTGCGCAGCGGTTGGGCACCGC
CGCAGTCAGTGTCAGCCAGTTTGCCGTGGCATACGGAGCTCCATCTCAGTCTTTAACACT
GGTAGCATGCCGCGACAGCGTGTACGTGAACCGTATGT
>VvP45bXO3-760#DNA/TcMar-Tc1
GCCGACATTGTGCATGCTCTGTTGCCTGTGTCTATGTGCCTATGGTTCTGTCTGTGTGAT
CATGTGTTGTATCTGACCCCAGGAATGTGTATATAAAGTTTCCCATTCCTGGGACAATGA
ATTCACGGTGTTCTTATTTCAATTTCCAGGAGTGTAT
>VvP45bXO3-519#DNA/TcMar-Tc4
CTAACTTGGAGACCATCAGACNTGTTAAGAACGGATTTCGATCTCCCGCGTATATGTTGA
AGGGTATTCACNCCATATATGTCTGTGGTACAATCGTTTCTTCAAAATGNGCCCTAGTTT
TCGAGATATTCGCGCGCAAACAAACGAAAAATTCTAAATGTCGGGACTGTAGTAAATTAT
TGCCTGGCAGCGTGGTCTATGCGGTAGGGTGTTNGCTTCGTAATTTTCCGACCCGGGTTC
AAATCCCCGCAGNNTCAAATATTTTTATTTNTTTTTATTTCAGAAATCGTCGAGCTTGAC
TTTTTATTTCGTTNAAACTTCATTTACGNACTTTTATTGCGCGAAATAANATTTAAAACA
AATCATATTACTTACAACAGATACANCAAACGCAATTTCGGCCAATATATCAACAATGGC
TTCCTAATATGCCTCGCCCATACCCAATGAAATTNAGTCAGGAGGCGAATCTGCTAGTAA
ACTGGAATCTGACACAAGNATTTTGCAATGTTTATAAGCGTTTGTCACTTGTTCTTCCAT
TTCCTTGTTGAGCTCCATTTTTTTTTCGTCACAGACTACTATTTTATTTTCAACCATTTA
CACGCAACCATTCTCGGAACAAATCGANCGTAGAAGAAANAAATAAAAAACTATCTTGCC
AATGCTACATATTTNCTTTAAAATACTTCTTGACGATATACAAGTANAGAAACGACGAAG
ATGAAATAAATAATATGATAGTANCTATTTCAATCGAAAACNCACCGAAACAACTTATTA
ACAAAAAGTGAAA
>VvP45bXO3-173#LTR/Gypsy
GACAGTGNACAANCAAAAAACTAGATATCTGCTAACGTCGTGGTCCGNACGAAGGCAGAT
GNGATACGGGACCACGCATGCAAATAGATGTTCAGNATTTTTCACAATAACCCNAGAGAA
GACCTCTTACANGAGGANGANTTTGAAANCGANGATCAAAAAAAAAAAAAAAAAAAAAAA
AAAAAAAAAAAAAAAAAAGANATTGAAGTATTACTNGACACAGGNGCAGAAATTTCTTGT
ATTTCGGAATCGTTGTTCCAAGANTTGNACANATCAGGGGAAAATACACCGTCCTTACCA
GTTACCGGAATGACNGCCATAACGGCNACTGGNGGAAAGAGTAAATCGATNAGANTACAA
GCNTTATTGGAAGNNACNATTGAAGGATCGNCATTTTGACGTAGAAGTNTTTGTAGTACC
NGGNCTTAANCCTGGACTGCATTTTTGGNATNGACTGGCTGCATTCTGACAGAGCTATTT
TGGACTGTGGCAAAGGTATNGATCTNTNANATTNGAAGCAGGGGGTAAATGGATTACAGN
TACCTTTAAAAAATTTGGAGGGAAANATACGACANAACCNATTAAAGTCCTCATTTGGGA
AAACGGNGCAGGNANAGGAATTGAAGTAAACTATCATAAGAAGTTAGTCGAGTTTCGTGT
GGCTACAATTGAGCACAACCTACCGNGANAAATGGGAGAAGAAATAGTGAAGTTNTAAAA
ANGNCAGACNCNGAACACAAACGGAAGACTTAATGNATTAATTGAAGAATTTAATGAGAT
GTGTTTTCTGATAAACCAGGTCTNATNAAAGGCTATGAATGTNATTTTACGGTNAATTGC
ACGCAACCTTTTTTATAAAACCNTATCCTGTNCCNATNGCCAAGAGGAAANNGGTGGANG
AAGAAATTGACAGAATGNTTAAATGGGGNGTAATCGAAAGATCNAATAGCCCGTNTAATA
ACCCTCTNGTNGTTGTNACAAAGGCNGATCAATCTGTNCGNCTGGTTTTGGATGCTAGAA
CGTTAAATAAAGTACGTCAGACTGAAAGGGACCACCCTCCGCCGATCGATGAGATACTNC
ANAATTTTCATGGTAAAAGGTNCCTAACCANCCTTGACCTAACTGCATCNTATTGGCAGG
TACCNATNGCAACTGANTCNAGGAAGTATACAGCTTTCCTATATCAAGGTAGATNTTACC
ANTTTAAGGTGTTNCCNTTTGGNTTAAACAATGCAGTNGCNAACTTCATCNGGGCCCTAG
ACANAGTCTTAGGCNNTGANTTGCTGGANAAAGTACATGTCTACGTNGATGATATNTTGA
TTGCAAGTGAGACNATTGAAGAACATTGGGANACTCTGNGAGAGGTGTTAACGGCTTTGA
GAAAAGGGGGGATGACNNTNAAGCTGAAAAAGTGTGTNTTTCTTACAGGNAAAATNGAAT
TCTTGGGACATGTCATTACNCCTNAAGGGATTAAACCTCCAACTGATAAGCTGGAGCAAT
NAAGAATTTCCCNAGGCCNAAAAACAAAAACAATTAAAAGCTTTCTNGGACTNTGCGGCT
ATTACAGGAAGTTTGTNNNNGGNCAAGCNCTNAACAGCCCACATTTCGAAANACTNTGNA
AGCAAAATTCTACTTGGAANTGGACTCAAGAATGCGAANAAGACTTTNANAAAGTNAAAG
AATCGTTACTNCAAAANATTACTTTACACCCACCTGACTGGAATTTAGATATTTGTNTAG
CCACAGATTGTTCCGATTATGGTCTTGGNGCGGAGATTTTTCAGGAAGTGAGAATGGGNA
GGGCGGACAGAAGCAGACCATTGCNTTTGCCAGCAGANTATTAAATAAAGCTGAACGTAA
TTATTNCATNACACAGAANGAGGCNCTTGCTGTNGTNTGGACCTTCCAAAGGTTCAGATA
TCTNTTNTTAGGAAGGAAAACTATAATATACACCGATCATAAAGCNCTNTCCTTTCTNCA
NAAGTGCAAATTANTACATGGCAGACTNACNNGATGGACTCTATTNTTGCAGGAATTTNA
NTATGAAATTAAGTACATNCCAGGAAAGGANAACGTNGTGGCGGATGCNTTATCTCGNCT
ACCCGAGGGNTTAGAACACGGTCAGATACCAAACTTGGNAATGAAGGACCNCGCATCTGC
TATNTCAAGGGAGTTCCCTTTGAAGNAGAGACGAGAAGTGCATTAAATCATGAGAGAACA
GATAAAGATCCCACCCTCAAAATGATAANAAACGGGTTACAGCAAGTAGANCATNCAGAT
AAACTNCACAATTATTACTGCATANANAANGGNGTNCTTTTTCAAAGAGNTAATNCATNA
AGAGANTGGTGGAAGTTATGGATNCCGGAGCANTTGNTNGAACCGTTNATNNAATACCAN
CACTTAAGCCATGGNCACTGTGGACCAAANAAGTGCTNTCAAATCTTAAGNGAGTATGTC
TATTTTCCNAACNTGCCNAGGAGGATTANNAGAATATTTGNCANCCTGTGAANTNTGCCA
GAAAACAAAGTNGATAATGTNNAGAGAGCNGGGGAAATGCAAAGTATNATACCCACCGAA
CCTCTGCAACTGGTATCNNTNGATNTGTNTGGACCNCTNCCNACGTCAAGAGGNGGAGTG
ACNCANATATTGTGTNGTTATGGATGTNTTCTCCAAGTNCGTTAAACTATATCCCGTCAA
AAGAGCTACGGCNAAGGCCATTTTTNCGAAAATTNCACAATATTNTATACCCCGGGTAGG
NAAGCCNCAGAAAGTACTTACNGACAATGGACCNCAGTTTTCTAGTAAGGNATGGANNGA
TTGTTTGCAACCATTACAGGTTGAAGTTAAAGACNTCNTATTACCATCCCCAGGGNAACG
CTGTNGAGCGNGTNATGCGAGAGCTAGGNAGATGGTTCCGNACNTATTGCGACGACAACC
ATAAGAGTTGGGCGNTNGAAGTNAANAANATGGAGGACGTNTTAAATTCANTACCNCACG
NCTCCACATCNCTGTCTCCATNTGAANTNATGTTCCGTAAGNGACCACCACGTATTGTNA
NTGAGCTCGTTGAGTTTCCAACGAAACGTCACTATCATANGAANAANCTCTAAAGATNGC
ATTACAAGAACTAACGAAGAAAGCGGAGNAGAGAAAGACGCGACATGATAAGAANATTAA
ACNTACGTCGTACAACGTNGGNGACTTGGTNCTAGTACAAACACATTTTAAATCNTCNGC
TATNAACGAGGAAATAAAGAAATTTAANTTTCTGTATGAAGGNCCATTTAGGGTTTCTAG
GTGCAGAATACCAATAATTCGTACACTTAGTNCATCCAGATANTAGGAAANTTAAAGGAC
ATTACCATGTNACAGCNCTNAAACCTTTTCACACAGGTAATAACACACACCTGTAGGGTA
ACCTAACACTACACCCTCAGGGGCACGCGCAACTNGACGTGCGTGGNCTGGCGTCCACGA
GGTCCCCAGCTGTGGCTGCCTTTNCTTCCTTTCCTCTTCCGGGGCAGCCTC
>VvP45bXO3-890#RC/Helitron
CTTCAAAAAAGGAGGAGGTTCTCAATTCGTCTGAATTTTTTTTTTTTTTTTTTTTGGATG
TATGTTCAGCGATATCTTCGCCAATTTTGAACCGATTTAAATGAAATTTTTATAGTGGAT
AGAGTATACCTCCAAAGTGGTCCCATATGAATTTAATTGAGAAACCACCCCTTCTACCCC
TTTACACCCCTTAACATNTGTACAAATCCACACTTTTTATCCGATTTTGATGAAACTTTG
GAAATGTATAGTAAAAAANAANCAGAAAAATGCTGTCNANNTTTGGTTTGAAAAAACCGA
ACCCCTCTCCCCCTGTCCACCCCTTAATTTTTGCCAATGTTCTTTATACAAAGCTAAAGT
CGACACCATTTAACTGATCTCCATTAAAGTTGGCATATACATGTAATTTTTCATGGAAAA
GGTTTCTGACCCAAAAAAATAAAAAAAACACCCCTCTCTCCCTTTACACCCCTTAATTTT
TATACAAACTCACATTTTTTATCCGATTTAATGGAAATTTGGACACGTATAGTCAAACAT
AAAGAGAAAAATGCTGTCAACATTTGGTTTGAAAAAACTGAACCCCTCTCACCCTATCCA
CCCCTTAATTTTTNCCAATGTTNTTTATACAAAACTGTAGTCGACATCATTTAACTGATC
TCCATTAAAGTTGTCATATACATGTAATATTTCATGGAGAAGGTTTCTGACCAAAAAATA
AAAAAAGCCACCCCATCTCCCCCTTTACGCCCCTTAATTTTATAGAAACCTATATTTCAT
ATCTGATTTTGATTGAACNTTGCCAATGTATACTTTNAAANAAACAGAAANNTCTTNTCA
NCATTTGGTCTGNCAAAGCTCAACCCCTCTCCCTCCTACCAACCCCTTAATTTTTGTCAA
TTTTTTTCTATAAAAAGCTACAGTCGCCACCGTTTGACCTATTACCATGAAAGTTGGCGC
TTATATGAATTTTTTCACGAGGAAGGTTTCGGACCAAAAAAATAAAAAAACCACCCCCAC
TACCCATTAAACCGTTTAATTNCTATACAAACCCACAGTTTTAATCCAGTTTAGATAGAA
CTTAGCTAACTTTTACTGTAAAACAAAGAGAAAAATAATGTCAGCTTTTGGTTTGCAAAA
ACTGAACCCCTTTCCCCGTTTCCGCCCCTTGACTTTTGTCAATTTTCTTTTTGAAAAGCT
ACAGTTGACACCATTTGACCGATCTTTATGAAAGTTGGCACATATATGTATTTTTTTATG
GAGAAGATTTCTGACCAAAAAAAAAAAATAACTACCCTAGCTCCCCTTTTACATCCCTTA
ATGTTTGTACAAACCCACATTTTAATCCGATTTCGGNGGAACTTCGCATGTGTATACTTT
AAAGCAAATAGAAAAAGAAACATACTACTCACATTACTTTGACANAAACACAAACCCTAT
TCCCCTTTCTACCCCTTTAATTACTGTCAANGTTCNTTATACAAAGCTACCGTTTCTGTC
TGACTTTGAGGGAANTNTGCACATGTATACTTCAAAACAAACAGAAAAATGTCTGATTTG
TTTTAGGGAAGCCAAACCTCTCTCCCCCTTTCCACCCCTTTAATCTACACAAAGCGCAGT
TTCTATNTGATTCTGAAGAAAATTTGCACACGTATACTTTAAAAAATACGTAACAATTGT
GTTTAAATTAGGTTGCAGAAGCCCAACCCCTCTTCCCTTCTACCCCCACCCCTCNTAATT
TCCAATGTTCTTTATAGATACCTACCGTTTTTATCAGATTTCGATGNAACACNGCAAATG
TATACTTAAGGACAAAGAGAAACATTCTGTTTACAAAACCCAACCGCTCACTCCCTTACC
CCATTTAATTTTTGTAAATGTTCTTTACACAAAGTTACAGTTNNNTTTATCTGCTTTCGA
TGGAACTTTGCACATGTATACTTTAACAAAGAGAAAAATTCTGTCCACNCTACCTANCAA
AAACCAAACTACTCTTCACCTCCACACCCCTTAATTATTTTTTTATACACACCTAAAAAT
TTTATATGATATCAATAGAAATTTACAAACGTATACTTTAAATCAATCAGAAAAGACAGT
CTACATTTGGTATACAAAAGCCCAATCCCTCTTCTCCTTTACCCCCATCGTTTATAATTT
CCAATGTTCTTTACAAAATCCACAGTTTTAAGTACCGTCAAAATCAATTAAGCTATTTTT
AAGTCATTGCAGAATATTTATAAAATGTATGTGTCCTAATGTCTCAACATGTACTTCAGA
TTTCAACTTGGACCCCGAGCTTTTACGTTGTGAAAACCAATTAAATATCTATATTTTCTG
TGTGATGCCGGAACGAACAGATATATTCCAGAGACAGATTTGTGTATGTGGTATGTATTA
ATGTCCAGATGTTACATGTTTCGATTATCGAGCAGCAGCTTTAACAGATGTTATGATTAG
ATCGAAACACAGCCTGNACCAAAAACTGACATTCCTTAACACAGCATCCAATTCACCCCA
TTCTGAAAGTTGTTGTAAAGACAGATTTTTTAAAAGCATTCGCTTTAACCACTGAGCTAC
CAGGAAGTTCGCAAAATGAGAACTGCTGCGGCATATTTAAATACAAATTAACTATAATAC
CACTAAAAATTTAAAAATAAAATAATTGTTTAAAAAACATAAAAACCGCCTTCAAAAAAG
GGCACTAAAAATTTTAAAATAACTTTATACCTTGCTTAGAAGAAAGTAAATCTAAATGGA
CAATATTTTACATTACTGTTATTGAAATTTTTACATTAATTAGTTATTTTTGGAGTCGGT
GCCAGCCAAAGCAAGAAAAACAAAAAGATAAAAACAATAATAAATAACAATAATACATAA
AAAATCATGTTACTACTTACCTACAATTAATTCTAGAAACATTTTTCAACAAAACTGAAA
CATATAGATGATACACCGATATTATACTAACTATAAAGTGTTTACTGCATGATGCAGCCT
ACCAACTGACACTATAGCGCCAGAGATATGCCTGGATGACCAACGAGGCCGAGCCACAGA
TAAAATACCGTTAATTTGTTTCCCTAAGCTGTCTCCCGCAGTAAAACTATCTTCCTCACG
ACATGCTGTAAAATATTTGGAATTTTTGTTCGTACTCTCGGTTCGCCTCGAACACCAAAT
AAAGTTCAGTAATTCGATCTGCGCGATCTGACAGCTGGCACCGACTCCAAAAATAACTAA
TTAATGTAAAAATTTCAATAACAGTAATGTAAAATATTGTCCATTTAGATTTACTTTCTT
CTAAGCAAGGTATAAAGTTATTTTAAAATTTTTAGTGCCCTTTTTTGAAGGCGGTTTTTA
TGTTTTTTAAACAATTATTT
>VvP45bXO3-394#LTR/Gypsy
ATTGCCGCATGAACGCCAGTGTACCGTCTGCCAGCATGGCGCAGCGGGTAGCGTCACGAA
TTGCGGTACCGAAGGTCGCCGGTTCAATCCCGCCCACTGACAAAAATTATTTAATTCTGT
TTATTATTTCCAGAAGATTCTACATGTTTCCTAAGGTCACTTGTAACTTCTACACATTTC
ACTTGTTAACTACTCTTGTAATCTCTAGTACGTTCTATCTGTGTATAAATAGAAGAGCAT
TCTGCCCAAGAGGCAGTCAGTGCTGCGTGTATGTTTGAGTTCTCAATAAACCTGTTCTCA
GTTTAAGTGCTGTGTTCATTGACAAGTAACCTTCGAATTCACACCTGCCCCGGTTCCAAC
GCGACATAGTTTGGTGGAGACGCCGGGTACCCTGTGCAACAGCTGCATCGTCGTGGCTCC
GATTAGGCAACGTAAAAGTCGCCGCCTACACGGACTGGAACCGGACTACAAAGGATATAC
TCAGTACGTCCTTCCGAAAGTCCGCGTCATTAGGAAACCCATGGCGGCAAGCCAGCTGCA
CATTCGACACCCATCGGTGTTCTCTGGAGACGCTGGACAGGATCCTAACAAATGGCTAAA
AGGGTTCGACCGAGTCGCCAAGTACAACAGGTGGGATCATACCATGTGCTTGGCAAATGT
TTATTTCTATCTGGACGGAACCGCCCAGCAGTGGTTCGAGAACAACGAAGAGAAACTGAA
TAACTGGGAAATGTTCCAGACGGAACTTAAGAAAACGTTTGGGGACCACCAGCGACAAAT
CCGCTCGGCGGAAGAACAACTGAAGAACCGGGCCCAACGACATGGGGAGCCGACGCAATC
TTACATACAGGATGTTTTGGCCCTATGCAACGTAGTCAACCCGAATATGACTGAAGCCGA
CAAAATCACGCACCTAATGAAAGGTATTGCAGAAGACATGTACCAAGCTCTTCTGATAAA
AGACGTCGCTACGACGGAAGAGTTCATCAAGTGGTGCCAGCGGATTGAGGAGATGCAACA
AAGGAGGGTTGGGCGAAAGAAGTATGACAGACTTCCCAACGTAGTCCCTATGGCAGTTGT
GGAAGACCAGCACGACTTTGCGTCTCTCATACGACAAATTGTGAGAGAAGAATTACAACA
GTTCATGGCAGCTGGGACTCTTGAACCGAGTGAGCATCAGATCATGGCCATGGATGTAAG
CCCAGTGGGTCATGAAGGAGCCGACGCGGCGGAAAAAGAGGTATTTCAGACAATAGCTCC
TGTCTGCCGAGCCAATCGCACTCGACGTGAAGAATGGCCTCGCCCTGATATGACGTATGC
TGCAGCTGCCAAACGGCAGCCTAGGAACCGGCCGACACGGCCACAACCAAATCCTCCGGC
ACCTATGACGTCCCGCAGACGAACGGACGTCTGGAGGACAGAAGACAACGCGCCAGTATG
TTTCCACTGTGGGCGCCCTGGACATGTCGTACGNTACTGCAGAGAGAGAAGACGAGTATT
TGACGATTATTTTGCCGCAAGACGTCCGCCATCAGAACAGTTCTACCCCAGGCAGCCACC
CGCTGACGAGTTCGGTCGACCTACGGGAAGAAGCCCATCGCCGTACCCTAGACGAGGTCG
ATCCCCGACGCGCCGCTGCCGTTCATCGTCGCCGGACAGAGCTACCAGCCGCTCCCCTAG
CCGCCGCACGCAGGAAAACTAAGCAAGGCGACCATCTACGGAGGTGAGGCCGCCGCAGAT
GAAAATCCTCCATGGATGACAGTCACTAAGATGTCGGGAAATCTCATCAACGTTATAATC
GACGGCCAACCTGTCCGGGCGCTGGTTGATTCAGGAGCTTCTTTCTCCGTATTGTCGGAC
AATTATCGTCGCACACTAAAGAAGACAATGTTCCGTGATACGGGGGCAACTGTGCTAAAG
GTCGCAAATGGAAAGTACGTCCAGCCAGCTGGAGCTTGTGTCGCGAGAATAACCATCAAC
AACAGGACCCAGCCAGTTGAATTTGTCATTTTAACAGAATGTAGTCATAATGTCATCCTT
GGATGGGACTTCCTTAAGGCATCCCAAGCTGTCATTGACTGTGGAACATCTGAGCTGCAA
ATTGAAGAAGTCGTTGCGACGGGTACACGTAACACAGAATCTTCTGGGAAGTTATTCGCC
GTTGACAACGTGACAATCCCGCCGTTCGCAATGAGAAGAGTCCCAGTCAAAAACACGGAC
GACCGCAACCTTGAAGTGCTTGTCGATAGTAGAAAGTTTATTAGGCTCACGAAAGAAATC
TACATACCAGCGGCTATCATAAGCATTATCGGTGGTCGAGGAGACATTTGGATCACCAAC
TGTCACGAGCAGTCACAAATTATCCCCAAGGGAATGTGCATAGGGACAGCTGAACCAGTC
CAGGAGGGCGAGCTCAACGTCATTAACGAAGATCCATGCTCTGTTACTAGTACCGACAAC
ACGCTGGAGGAAACAACTATGGAACTGCCAATAGGGTCCGGCCTGACCAAGGAACAACAC
CACCGGGTGTTAGCTATACTACGCCAATTCTCTGGTGTATTCACACCCCAGCAAAAAAAA
GGTCAGACGAAACGGCCCACGATAAAGCATCGTATCAATACTGGGGATCATCCGCCCATT
AGCCAGCGCTCGTACCGATTGTCACCAGTCGAAAGGCGAATAATTCGAGAGGAAGTGGAG
AAGATGTTGCATAATGACATTATTCAACCTTCGGAGAGTCCTTGGTCATCTCCGGTGGTC
CTCGTAAAGAAGAAGGATGGTACGTGGCGATTCTGTGTCGACTATCGGCGGCTGAACAAA
ATCACAAAGAAAGATGTCTACCCACTGCCGCGCATCGACGACGCCTTAGACTGCTTGAAA
GGAGCTACATACTTCTCAACCATGGACATGCAGACAGGCTACTGGCAAATCGAGGTTGAC
GAAGCTGACAGAGAAAAGACGGCTTTTATTACACCTGATGGCCTCTATGAATTCAAAGTA
ATGCCATTCGGATTATGCAACGCTCCGGCCACATTCGAACGCATGATGGACAACTTACTT
CGACACCTTAAGTGGACGACGTGTCTTTGTTATTTAGATGACATTGTTGTTTTCTCGAAA
ACATTTGAAGAACATCTGAGTCGCCTGTCAACGGTGCTGAAGTGTGTTCAGACTGCAGGA
CTCCGCCTCAATCCGAAGAAGTGCCTCTTCGTCGCCAAAGAGATAAAAATCCTGGGGCAC
CTGGTCAACGGAGATGGCGTCCGCGCTGATCCAGATAAAGTAAGGGCAGTCATGGAATTT
CCAACTCCTCAGCACATTCGTGATGTGAGAAGCTTTCTTGGGCTGTGCTCATACTTCCGG
CGTTTCATAAAAGGATTCTGTAACATGGCACGTCCACTGCAAGAACTTTTGCAGGGAGAC
GCCAAGTTTTACTGGGATGAAACTAAAGAAAGATCTTTCCAGGCACTTAAGGAGGCTCTA
ACTTCCGCACCAGTTCTAGCCTTATACGACGAGAATGCAGAAACTGAACTTCACACTGAC
GCCAGCGGTTATGGGATCGGTGCAGTGCTTGTGCAAATTCAGGAAGGTGCTGAGAAGGTG
ATAGCCTATGCATCAAGAGTACTCTCTAAGCCCGAGATAAACTACTCTACAACCGAGAAA
GAATGCCTCGCAGTTGTCTGGGCTATCAACAAGTTTCGTCCGTATTTATTCGGCAAACCT
TTCACCGTCGTGACAGACCACCATTCTTTATGTTGGCTAACCAGCTTGAAGGATCCATCA
GGTCGACTAGCAAGATGGGCACTTAGACTTCAAGAGTACGACGTCACGGTGGTATTCAAA
AACGGACGCAAACACAAGGATGCCGACAGCCTTTCAAGGAATCCTTTAATAGAACACAAC
AGCATGAATGGAATTTCAGCCCTCGCTGAATTAGGTGACGTTGCAGCTGAACAGAGGGAA
GATTCAGAGTTATTAAGAACCATAGACGCCTTGGAGAAAGGAGAACCGGCCAAAGGAGGG
TTTCAATTGATAGATGGGACATTGTATAAGAACAACTACGATCCACTAGGCCCCAAGTGG
CTTCTGGTCGTTCCAGCTCATCTCCAGCCAGCTATTCTCAAGTATTTCCACGACGCTCCA
ATATCCGGTCATCTGGGATTTGTGAAGACCCTGGACCGAATCAGACGCAGGTATTACTGG
AAGGGTCTCTACCGATCTGTCAAGCATTATGTGAGTCACTGTAAAGAGTGCCAGCGACGG
AAACATGTGCCGCAATTACCTCCAGGTCATCTAGTACCAATTCCACCTGCAGCAGTTCCA
TTCCACCGAATTGGGATCGACCTTTTGGGGAGGTTCCCGAAGTCGACAACCGGTAACCGA
TGGATAATAGTCTGCACCGACTACCTCACGCGCTACGCTGTCACCAAACCTGTGCCGACT
GCAGAAGCTCCAGAGGTTGCAAAATTTCTAGTAGAAGACATTATTTTGAAGCATGGAGCA
CCACGTGTGATGATATCCGATCGTGGAAAGGTATTCCAGTCAAGACTAGTATCAGAGGTC
ATGTCAAGATGCGACGTTGTCCACAGGATGACAACTGCATACCACCCTCAGACAAACGGT
CTCACAGAACGCTTCAACAAGACATTAGCCGATATGCTGTCGATGTATGTGGATGTTGAG
CAGAAGGATTGGGATACAATACTGCCAGTGGTCACATTTGCTTATAATACAGCAAGGCAA
GATACGACAGGCTTCACTCCGTTTTTTCTGCTCCATGGCCGTGAAGCTGAGACCACAATG
GATACGCTGTTCCCATTCCAGCCGGACGACACTCAGGATGACTATATAAAACAGCTCATT
ACCAGGGTCGAAGAAGCAAGACAGCTGGCTCGCATACGAACACTGGCCACCCAGGAGAAG
GACCGTCAGCGGTATGACGGCAAGCACCGACCTGTTGCGTACAACCCAGGAGATCTCGTA
TGGATTTTTACCCCTGTCCGGAAGGTTGGGCTATCAGAAAAGTTACTGAAGCGGTACTTT
GGTCCGTATCGTGTCATACGCCGCCGGTCAGACGTCACATACGAAGTCGAGGATTATGAG
CCGTCTTCGAAACGACGAAAGCGAAGGGACATTGTTCACGTCCTCCGCATGAAGCCTTAC
TACAATCCTGACGAGCAGCTAGGCACAACCAGCTTCTTGTTCAAGGACTCTGAGGACGGT
TTGGATACTGAGGAAGTCGGACAGGAAGATAATAGTACAAACAGGAGGGGCCCTCCAGAA
CTGCCATACAGAGGACCCACGACAAGATCAAGATCCAGGACACTTCAGCGTGCCCCAAAA
GAAATCTAACAGCGGGACGCTGTTTTCCTCAGGAGAGGGAGCAATGCCGCATGAACGCCA
GTGTACCGTCTGCCAGCATGGCGCAGCGGGTAGCGTCACGAATTGCGGTACCGAAGGTCG
CCGGTTCAATCCCGCCCACTGGCAAAAATTATTTAATTNTGTTTATTATTTCCAGAAGAT
TCTACATGTTTCCTAAGGTCACTTGTAACTTCTACACATTTCACTTGTTAACTACTCTTG
TAATCTCTAGTACGTTCTATCTGTGTATAAATAGAAGAGCATTCTGCCCAAGAGGCAGTC
AGTGCTGCGTGTATGTTTGAGTTCTCAATAAACCTGTTCTCANTTTAAGTGCTGTGTTCA
TTGACAAGTAACCTTCGAATTCACACCTGCCCCGGTTCCAACGCGACAAT
>VvP45bXO3-63#Unknown
CTGACCCGAAATCGAATATCGTATTTAAAATTTTGTAAATATGGAGTTTTCTAGAAGATN
GGGCCANAGAAATATGGAGTGTATAGATGTTTAGNGCTCATCAAGTAGAGGACTAAGATA
TTTTTCAATTTTTCAGTGAAAAATNAAGACGCGAGCGGCCGTCAAATCGTCAGTTTTNGA
CCGTTTTTGTTACCGGGTCTGTCTCAAAAACGCGTTCAACTTGAAATTTGTNCCCAATAT
CGATCATATCNTGTATTTAAACGANAAATACTTACATCTAATATANTTTGTAAGTTGCGA
AAAAACAAGCAAAAGTTTTATTTTGAGGTTACTTCGCCATGTATTAATACTATTTTATTG
AAAATGCTCTTAATTCAGAGTTCATTGCATNCTAACGCACCTATAATAAATTATTGGACC
GAAATAACTACGCACTAGCGAGCGGCAACGCGGCGCGGCCTTGGAGAGCCGTGGAGCGGA
GTCCCTAACCTGAAAATGTGNCAGCGTTGATTTTTGTACCAAGCGACTACTTCTGACCTA
CCACATATGTATTGAAGTCATTAGAGCACGGA
>VvP45bXO3-464#LINE/Jockey
AACATCNGATGGATCAAACCAGTCCTACAGCAATTATANNAGACTTGTTGGGACCANTAA
ANGCTGCAGCNAGGNGACGCATTCCTGCGGGATNTCTGCAAAGANTACATCCCNGGNTGG
AGCGCGGAGTCAAGTGAGAATCTATTAANGAAANATTAGAGGAANATCCAGCTCTCCTGA
NAANGCNACACGNCTNCTTCAATCTGCTAGATCANGCTAAACGNAAGAAATGAATNNGGN
ATCGNACNGTTAAGAATCCATNGATTNCANCNACTCTAGCAGAAAAGCCTGGTCNCTCAT
TCGNANATTAGACAGCTCACACCCCTGTGANCAGAANNTCAAGGANACTCAGCCATCAAT
CTGAATGATCAATNGCNAANCACCTAGTATCNGCCTCCAGGAACACNAAAGAACAAGCAG
GCCACTTAGATGGGATATCAAATTNGAACTANAGCATNCAAGGNATTAAATGCAGCCCCA
AAATCTCCTGAATTATNCACTCCNNTCACATNAAGAAGAGGCCNAGGANGCNATCAAACA
AATGTTAAAANTGGGAGAAGCTGCTGGATTTGATGGNATNTATCCAGAACTNCTGANTAA
CCGTGGACCAGTTACANTAANATGGCTTGCTTCTTCTCAAATATTGCAAACTGNAAAGNT
NCCACCGTTGNTNAAGAAAGCAAAAATATTAGCCGTGTTAAAACCGGATAAGGACCTCAC
GAAACAAATTATCGACCGATAGCACTTCTNAGCGTNACGTACAAACTNCTTGAGNGNTTG
ATCTACAATAGAATTTCTGAAGTGATCAATAAACACGTTCCCGTAGAACAAGCNNGATTT
AGGCCAGGGAGNAGTTGTANTGACCAGGTTCTCACTCTCACCTCTCATATTGGAAATGGG
TTCGAGAAGAAATTAGTAAATGCGNCTGCCTTTTTGGATCTNTCAGCNGCNTATGACGNT
GTTTGGNGNGAAGGGCTCCTTCTNAAATTCNTGAGTATTATNCCATGTCGAAAACTTACG
GAACAACATGTTGAGCAAATAGGTACTTCCAGATATACTCTGATAACGATAGAAGCAGAA
CGTTTAAACTAAATGATGGTCTACCNCGAGGTCTGTTTTGGCNCCCCTTCTTTCAATTTG
TATACTCATGACCTGCCAGACACGTCTCCNAGNAAATTTATNTACGCTGATGACATCAGC
CTGAACCGCCAACTTTNCNGATGCGAAGAAACAACTTCATCGGCTGACTCTGAGGAAATG
GATGCCTACTTCNAAAGATGGTGCCTCCATCTNAATCCNCAGAAAACAGNNATANCNACA
TTCCATTTGCGCAGCAGANAAGCACGCTATAAACCAGAAGTTAACATTCAGAGGCCAANT
GTTGTNTATGCGGCACACCAAAATACCTGGGTATAACACTGGACAGANCTCTAACTTNCA
AACGGCACCTCTCAGAATGCGGCTGCCAAACTCAAAACGAAGANCAATATNCTTCAGNAG
CTNGCAGGNACTTCATGGGGANCCGGTGCTCACATTCTAAGATCCACAGCCTTAGCTCTG
TCATACTCCGTTGCTGAATACTGCTGCCCGNCNTGGATCAATAGCGCCCACACGAAGAAG
GTAGATGTGCAACTTAATCAGGCAATGCGGATAATTACGGGATGCATTCGNAGTACGAAC
ACCATATGGCTTCCGGTGCTATGCAACATCCCACCACCTNGCACTAAGAGGATCAAAAGC
TCTNATNAAAATNTGGAAAAGNATTCTGAAGAACCCTCAGGTCTNCCTATCCATCAAGAC
ATGATTCAAGCGAAACACCAACGCTTGAAATCGNGAAAACCGCCGTGGCGCACAGCAATC
AACCTTACAGAGTCCTCTTTCAACATCAATAAGCTGTGGATAANTCAGTGGGAGCAGTCA
TCAGTAGCCAATAAAAATCTAATCGAGGACCCCTCAGTAGGTTACAAGGTTTCGATCTCC
CCAGGCGGCAGTGGAGAATCATCAATCGAATTCGAACAGGACAAGGCAGATGCGCCTACT
TATTACACAAATGGGGCTGGGTAGATTCTGCAAATTGTGACTGTGGAGCCACCTTACAGA
CAATCCACCACATCGTTTCTGACTGTCCTCTTCGGGCCTACAAGGGAACAATGGCGGAAA
TACACGATGCGTCGATCAGTGCAGTTGACTGGATNAAAACATTAGATCCAGAGATATAAA
ATTGTACAAGCTTGTGATATGCACATCTGTCCTCACCTNTTGTATATCTCGTTAAATATC
ATACGATAAATA
>VvP45bXO3-60#DNA/TcMar-Tc1
TACACTGAAGAGCCAAAGAAACTGGTATAGGCATGCGTATGCAAACACAGAGATATGTAA
ACACTCAGAGTACGGCGCTGCGGTCGGCAACGCCTATATAAGACAACAGGTGTCTGGCGC
AGGCGTTAGATCGGTTACTGCTGCTACAATGGCAGGTTATCACGATTTAAGTGAGTTTGA
ACGTGGTGTTATAGTCGGCGCACGAGAGATGGGACACAGCGTCTCCGAGGTAGCGATGAG
GTGGGGATTTTCCCGTACGACCATTTCACGAGTGCACCGTGAATATCGGGAATCCGGTAA
AACATCAAATCTCCGACATCGCTGCGGCCGGAAAAAGATCCTGCAAGAACGGGACCAACG
ACGACTGAAGAGAATCGTTCAACGTGACAGAAGTGCAACCCTTCCGCAAATTGCTGCGGA
TTTCAATGCTGGGCCATCAACAAGTGTCAGCGTGCGAACCATTCAACGAAACATCATCGA
TATGGGCTTTCGGAGCCGAAGGCCCACTCGTGTACCCTTGCTGAGTGCACGACACAAAGC
TTTACGCCTCGCCTGGGCCCGTCAACACCGACATTGGACTGTTGATGATTGGAAACATGT
TGCCTGGTCTGACGAGTCTCGTTTCCAATTGTATCGAGCGGATGGATGTGTACGGGTATG
GAGACAATCTCATGAATTCATGGACCCTGCATGTCAGCAGGGGACTGTTCAAGCTGGCGG
AGGCTCTGTAATGGCGTGGGGCGTGTGCAGTTGNAATGACATGGGACCCCCGATACGTCT
AGATACGACTCTGACAGGTGNCACGTACGTACGNATCCTGCCTGATCGCCTGCGCCCGTT
CATGTCCATTGTCCATTCNGACAGACTTGGNCA
>VvP45bXO3-447#Unknown
TTCGTCCGTCTGTCNGTCACATACTCATAACTTCCGAACNCTTTAACTCAGAAATTTGTA
ATTGCGCACTACTTTAGTTCTTNCTAACCTTAACACGATTATGAGTAAAATTTGAAAAAT
CNTGGTAAANATGATGGGGGGGGGGGGNAGGGGGGGTGGATTGAAGGAAAATNTTTCTTT
AGACAATCTTCGTGGGTATNAAATGANAGCTGGCAACCCGCCGACTCTCAAAATGTTTGG
ATTTTCTTTTTATTTCACGATTTNCGAGATTTTTGNCCGAAAACCGTAAAAACTAATCCC
NCCTTTATTTCCGAAAAACTACTGATCCGAAAATTCTTTCAAAATTTACAGTGATATTCA
TCTAAAGATTACAGGAAAACTATAACGATCTTTCTGGAGTTTATGGTTTTCGCAAAATAA
CTAAATTAGCAATTAATAAATTCGATATTCAACATTTTTTATCAAAAGCTATGNATAATT
CGATAGAGAATTTCACGAATCCGATAATAAATATGTNGCGAAAATACTTTTTCTGAAATT
TTCTCTATGGTCCGTTATAATTTTTTTCAACCGATTTTTTGCGTTTGATTNACATGTACT
ATTTNAAAACCGTAAAAATGAACTATTTGAAGATTTTATTGTATTTTTGAAGTTTTTACA
TTTAAAAAGTACTACAAAATTTTGTTTTGAATGTCAGTTNAGTACGCGATNTGTGTATGG
AACGCTGAGCGCCCGTGTGTAACTCGCACCTGACGGATTTCTTT
>VvP45bXO3-61#LINE/Penelope
TTATTCTNACAGTAGTTATGTGGAACCACAGCNACAGTTCCGGTCGCGAAAAAGTGCAAA
TAGAGCTGTTCCNGACCGNCATGTAACTGTCTCAACCATAATTCTCACTGACGATGCCCC
ATTCCANAAGGGCGAAACGCGTCTGAGNNTANATGAATTAAAAAACAGTTGCTAATAGAC
GGTGTTTTCATTTACAATCGTTTAACAAACAACTGCGGAAGGACGGCCAATATACNATAT
ATCATTTT
>VvP45bXO3-254#DNA/Zator
AGGGGCCATCCATAAATTACGTCACACNTCGAGGGGGAGGGAGGGGGTCAACAAAGTGTA
ACATCGTGTGAGAAGGGGGGGGACGAGTCATAAGCTTCGTGACGTCACATGCATAATNTG
TATCACTTTTTGGCGCGTGGCGGCCGCGCGAGTTCACGCTCGCTGTACCTACGGCGTCGG
CCGCTTTGAACACGCCGAAAGCCAGTATCGCCTTTGAGGCTTTGACAAAATATGACTTCC
GCATACTTATTTAAACGATCGTGTGGCATCTGTGGTCTATATCTTTCATCATACAAAGCC
ACTAACCAACACAAGCAATCACATAAGAGGCAACTAGAGGTTTCGCCCATCACGAAGATT
CGTCCACAAAGCATTGCAACTAGACGNGACAGGGAAGTTCTTTGTTTATAAAACGATGAC
GATGCTNTATGGTTGGATAACGATGATGTTGACACATCGAATGTTCCTAACATTATCCAA
ATCGAGAACGAAGTAACTACTATGCCAGTCATAAACAATATAAAGGAATGGGTTCAAAGT
CCATGGACACANGATGATTCAATTTTTGTATCATTAATTCGATTTGTTATGTTTTGTCAA
TTTTCTTAAATGTTTGATTTATTGTTGATATGAATATTTTAACTAGAAATATATAAATCA
TTTTGGAAGTGCTGTTTATAATTTNTAAATTTAAAATTGCAAAATATGTGACGTCACANC
AGGGGAGGGGGGGGTCACACAAATGTGACNACCTGTGACAAGGAGGGGGCAAAAGAAATT
CGTGTGACGTAATTTATGGATGGCCCCTA
>VvP45bXO4-26#DNA/hAT-Tip100
CACCGGGCGCCGTCATATGGGGGGCGCCGAAAATGCAGCGANAGATCGTAACCCAGCTTG
CTGTTCACATATTATTTTAACACACTAATCATCCAGAAGAGTTTATAAACGTAAGAGCTT
CAGCTTAATGCATAGTCGTATGTCGTCATAGAATAGAGTCAACTCGAGTTGCTACTCGAG
TCAGTTCGAGTTACTCGAATCAAGAAAATCACAACTCGTCCCANAATTAGCACTCTCCGG
TGCCGCGCCGCGCCTCCCGCACCTGTTTCCTGCCTTTTCGGCTGTAGTCTTGNAGTTCAT
GCATGCGGGTGCATGTGCATGGGGCGAGATTCAACCTACTTATCTATTTCTACCATGTTA
GACCTTAGGTGATTGCAATTAACGTTGGTATCGTAAATATTTACAAAGCGTATNTGTCTT
TTACAGACAAGACATGTCGCTAACCTAAAAAAAAACTGTATGGCGCACAATACTTAAAAG
AAAACAAAACCAAGGCGAAACTGAGAAGGCTTCAAAATTGCTTGCAATTTTTTTTATTTG
AGAAGTCATCTGAATCGTCGTCACCAGAACTAGTTCAACACGNGACGGAAGAAAACTTTT
AATGGAAGTTCTTCAGACGAGGCTCATGATAAAGAGCAGCATGTACGAGAAGATTTANCT
ATGGCTGGAACGTCGTCTGCNGTTCAAAANATTACAGAATGGGTATACAAGACATACCAC
CACCGTCGCCTTTTCAAAGTACAAATTATGACGATATTTCAAAATTGTCGCTCATTGACT
CTGCAGNCAGAGATGAAATAATTATTCGAGCAACGAAAAAATCCAAAAAAAAATCATGGA
CGTCATTTTTCGAATACGTATTTTCAAAGAGTAACGCCAAATGAAGAAACTTATAAAAGA
AGATGGCTTGTTTACTCTAAATCTGCGGATAAAGTATATTGTTTNTATGTTGTTTATTCA
ACAGAAGGTCTCATTCTTATTNGGGAAAAGAAGGATTTGATGACTGGAGCTACTTATCAG
AGCGTCTCAAAACTCACGAAACTTCCTCAAATCGCCANCACACCATGCTCAGTTGGATAG
AAGCGTTGATTCNATTAAATAACTTCAGTGTAATAGACAAGCATTTGTAAATACAGACTG
AAGACGAAAAATCACGGTGGGTTGCTATCCTCTAATGAATGATTTCTTGTTCAGAGGAAG
CTTTGGATCTGAAACACTAAATACTTCTAATGATGGTAACTTCCTGGGTATATTGCAACT
GCTAGGAAAATATGACCCTGTGATGATGGAGCATCTCCGCCGTATTGCTAATAACGAGAC
TAATGTCTTATTATNTTGGCAAATGTATTCAAAACGAATGAAGTTCGTAATAAAATTTTG
ACTATGGTTAGGTCATCTAAATACTTTTCCATCATACTGAATTGAACTCCTGATGTAAGT
CACGTCGAACAATTATCTTTGACATTGCTTTTGTTGACACTAATGAAGACGAAGTCCAAG
TGCGTGAGTGTTTCGNTGCTTACAANCCGGAAAGTGACTCTTCGGGACCTGGGAGCTGGA
CTCGCTGCCCTGTTTATCGNTGATACTTTGCAAAAGTTCGATTTGGATATGAACGATTGT
CGAGGCCAAAGATATGACAGTGGATCCAATATGATAGGAGGAAACAAAGGTGTCCAAAGC
AGAATTCTGAACCAATATCTTCGAGCATTTTTTAATCCATGTAGCTGTCATTAAATTTGG
TAATAGCAGGTGCCGCCAAAACATCAGTTAAATCGGTTTCCTTGTCCGGATTTCTTTAAA
GAATATTTGTTCTATTCTCTCGATCAACAAAGCGATGGGAAGTGGTATCCAAGCACTTAG
AAGGACTATCGCCAAAAAAATTGCGAAACTCGTTTCGAGAATAGAGTTTCTAGCATCCTC
AGTTCGTGACGCCCTTCTGGAAACGAATTATTCAGTTGCAGCAACAGANGCCTTGTCCCT
GAGCCAGATCATGGAGCAATTTGAGTTCATAGTTACAATGGTGACTTGGTATAATACATT
GTTTCAAGTAAACATTGTAAGCAAAGGCTATGCAGGCTGAAAGTGGATTTATGAAACGCT
TCACAATTGCTGGAAAACAGCTCGGAATTTGAGAAAGAGTACCGGGGTTATTCGTCTGCT
CTGATAACAGCTAGAGAAATTGNTTCTCAGACTGGGACATNTCCTATTATTAAGCCAGTC
AGATNCCGAAGAAAGTAAAGATTTTTTTTAGTACGAGGCCGTAGATGAGATAGCAACAGA
TCCAGAAGAATTGTTTACAATGAACGTGTTTTAGCATATGATCGATACAATTGAGAATGC
GTTGGTCACTCNATTNGCACAACTNTCCAAGGGCGTAGCCAGGATTAGCTTCAGAGTGGG
GCAAAAACAATGAAAAATACTTGTTGAAAATGGTTTTACCTGGGGGAAAAAATACACTCA
TTTAACCTGTTTAAGCATTAGTCTGCGAGGGTTCTGGCAAAATTTTGGTAAAGTTTATTT
TTCGGTATTAAAAGTGGGAATTTTTATTTTCATATATTTCCTATTTTTGTTTGTTTAAAA
AATTATTAAAAACTGTGAATTTGACGTNTACGTGANGTGAGCATTGTGTNCGCCACAGTA
GCTTAAATAAACCTTTTCAAACATATAGCGTTCCTTTACTGCTGTTGTTTCTCATTCATA
CCGCTGCTATCCTATACTAATCTTTCCGAGGTTTGAGTTATTATTAATATATAAAGACTA
TCTTTTCCTAAAGAATTCATATACGTATTCGTATCCGAATCCCACGGGAACTACTTTTTC
GATCGGGATAAAAGTAGATAGCCAATACATTATTCCAAATTTTATCCTAAGCCGTTCAGC
CGTTTCGACGTGAAACAGTAAAAACATCCAAGCAAACAAACTTTTACATTTATAATATTA
GTAGGATGTAAAAAATGTATGTTATCTTCAGTCTGTCTATATGGACACCTTAATCACGAA
TAAGCGATTGCACATTTGGGGCGCCACAATGAGATCTCGCACCACCTGAAAAACTTGCTA
>VvP45bXO4-1536#DNA/TcMar-Tc1
TACTGTTTGTGAAAATTGCAACACCCAGAAGGAATGGTCTGAATCACTCCAAAATCGGAG
GATGTGTAGAACAGTGGAACCATAATAAGTGATTAAGATTGCAGAGAGATGGCGTGCACG
TAGGCCCAGCAGCGCCCTCTTTTGTGTGACCGGACATGTTACGCCACGCTCGGTGCAGAG
TCAAACGAAGTGGAAACGTGCAAGNAAGTGCCGGTATGCCTCGTCGACGTCAAAGGGCGC
AATATCAGCATGTGAGTGAGTTCGAACGTGGCAGAATGATTGGTCTCCGGGAAACGGGTT
TGTCGTACCGTGACATTGCGGCTCGTACAGGGCACGCTGCTACGACAGTGATGCGTGTGT
GGAACCAGTGGATAGAAGAGGGTCGTACACAGCGACGAGCGGGTACTGGACCACACAATG
TGACCACAGCGCGGGATGACCGCCATCTTGTCCGCATGGCCGTAACCGACAGAACAGCTT
CGTCCACAGTGTTGGCTCGACGTTGGAGCACTGCAACGGGTGCGTCGACGCCGTCTGCTG
AGGGCTGGACTGGTGGCACGCATGCCATTGCGTCGGCTTCCATTGACCAGAAACCACCAA
CGCCTCAGACTGCAATGGGCACGTGAACGCCGTCACTGGCGTGCTGAGTGGCAAAATGTA
GTGTTTTCGGACGAGTCCCGCTTCAACTTGTCCTACAGTGATGGCCGCGTACGTGTTAGA
CGCTACCGTGGTGAACGCAATCGGGCAGACTGCATTGTTGAGCGGCATAGCGGACAAACG
CCAAGTGTGATGGTTTGGGGCGCCATTGGCTATAACATGCGATCTCGCCTCCTACGTATT
GAGGGCAATCTGAACAGCAACCGCTACATCAGGGAGGTTTTAGAGCCCGAGGCACTGCCC
CTCCTGCAGGCAGCTCCACATGCCATATTTCAGCAGGACAATGCCCGGCCACATGTGGCG
AGGAATGTGCAAGCCTTCTTCGAAGAACGACGGGTACCACTGCTTCCCTGGCCTGCACGT
TCGCCTGACATGTCGCCCATCGAACATGTCTGGGATATGGTCGGTCGGCAACTTGTTCGT
TCTGGTCCTCCTGCAACCACTGTCGATGCTTTGTGGACGCGCCTACAAACCGCGTGGCAG
TGTGTTCCCAGCAGCATATCCAGGCTCTCTTTGATTCCATGCCGCCTTCACACCGTACTG
AATTCTCACGGTCAAAGTGCGTGTAGTTCTGTAATTCTAATCATTTGTGTATTGTCATGT
CCCTAATCTGTGGAATAAATTTCATTGTAATCACATGTCTCCTTCTTGGTGTTGCAATTT
TCACAAACAGTAGT
>VvP45bXO4-555#LINE/CR1
CTGGGAAAGAGGAGATAAATTCTGAAAATGTAAAGCCGGTAGTAAGGGTGTTAATGGTAA
ACTGTAGAAGTATAATGAACAAAGTAATCGAATTTGCAAACTTAATAGAGATACACGAAC
CACAAGTAATAATTGGGGTAGAGAGTTGGTTAAAAGAAGAAGTACTAGACAGTGAGGTTT
TTCCTGATGGTTACAGAGTGTACCGCAGAGATAGAGGAGCAATTGGTGGAGGAGTCTTCA
TACTAGTTATCAAAAACTACCACAGATCACTGGCGTTCATAGATCAAGACCATGAGTTAC
TTGGGGTAGATTTCTGGGGTAATAAAAAAGAAAAAATCAGAGTGTTGGCTGTTTACCGCA
GTGGAAGAATGACAGAAGAGGATGAGGCTCTTGGGGAGAAATTAAATTCATACTCAGATT
TCAGAGGTGAGAATAGAATGATCATCATCGGCGGGGATTTAAATTTACCAGGTGTAAACT
GGGAAGGNAATAAGATAAATAACACAAGGGAACAAAGATTTGCAAATATCTTANTAAGGG
AAGGAGGATTTACACAAGTGGTTGAGCAAAACACTAGGGGNCAAAATATTTTGGATATAT
TTCTAATTAAGTCCCGATGAAAACCTCGTGGGGTGTCAAGTAACTGAAGGAATAAGTGAT
CATGACGCAGTTCTGATGGATATTAGAGGATTCAGTAAACCAGCAGCCAAAATTGAAGGG
GGAAATAGGTACAATTATAAAAAGGCACAGGTTTCAAATTCGAAGAGATATTTCGGAGAA
CGTTTCAGCAAATGNAAGGAAGGCACAAGTACAGTAGAGTCGGGGTGGGAAGAGTTTAAG
GAGATAATAATAAAGGGGGAAGAAAAATTTATTCCAAAGGCAGAAAATAAAGAGAAAGTA
GAGAACCTATGTACTATAATAGGGAAGTGAGGAGGTTAAAGAGGTTGGTAAGAAGAGAAC
ATAACAGAGTTAAGAGACAGCAGGGTAGTAGGGAATATNTGAAACAACTAAACAAGGANT
TAATAACAGCAAAGAAAGNAGCTAAAGATGGGTTTATGAAGAGTATTGTCAGTGCAGGAG
GACCATTGACTGATGCATCTAGAAATTTCTATGGCTATATCAGGAAACTGAGGGGAAGGG
AGGGTGTAGAGACGCTTATAGATAAGGATGGAGAAGAAGTTACTGAGGATTTGAAAAAGG
CAGAGATTTTAAGTAACTGGTTTAGTGAGAGCATTAGGGACAATGANTCAGAAATGGGAG
GGTNTAATTCGGAGAACGAGCTTAACAACATAATTAGAAATGAGGATACTAAAAAATTTG
AAATTCATCCTNAGGAAATCGTGAAGGAANTAAGAAAGCTGAAAAAGCATAAAGGGGCTG
GTGTAGATAATATTACTACAGATATCTTAAAGATAGCCGGATGTGACATTGTACCTTATC
TTGAAATATTATTTAAATTGAGTCTGGATACTTGCTGCTTACCACAGGACTGGAAAAGTG
CGATAGTAGTACCGGTNCATAAAGGAGGGGTGAGAAATAGNGTTGAAAATTACAGGCCAA
TCAGTTTGACATCAGTGGTAGGTAAATTAATGGAGAGATTGATATGCAACCACATCAGAA
ATGTNTGTGAGGAAAGTAANTGGTTTTCAAGTAGGCAACATGGCTTCAGGCAAGGATATT
CATGCGAATCTCAGTTGGTGGGNTATATGCAAGATATTTCNGATGAAATGGACAAGGGAG
GCCAAGTTGATAGTGTAGCACTAGATCTTTCNAAGGCGTTTGACAGAGTGAGCCATAAAA
TGGTAGTAAATAAGGTAAAAACTATTGGAGTGGATGAGAAAGTGATTTGCTGGGTAGAAG
AATTTTTAAAAGGTAGAAAGCAGAAAGTTAGGGTAGGAAATGCAGTATCAAAAGAAGTGG
AAGTGAAAATGGGAGTGCCGCAGGGTAGCGTATTGGGACCATTGCTATTCATTATTCTAA
TGAATGATTGTGTTGATGGTTTACTGTCAGAAGTTAGGTTGTTTGCAGATGACATAATGC
TGTATAATAGGATCAAAACGGTAGAGGACTGTGAACAGCTGCAGGGTGATCTGGACAGGA
TATCTAGCTGGGTNGGTNAACATGGGATGAAGATAAATGCAAAGAAGAGTCAGCTTATTA
GGTACACAGATAAAAAACNAAAGGTTAATTATGATTATAAGGTGGGGAAAGAATTGCTTG
CTGAAGACTTGAAATGTAAATATCTTGGCATNACATTTGATAACAAACTCAACTGGGCAG
GACACATTGGACAGGTGGTAGGAAAAGGTTTCAAAATNCTNCACTTGTTGGAGAGAGTGA
TGAGGGGATGTACNAGAGAAGTAAAGGAATTGGGTTACAAAACTTTGGTCAGACCATTGC
TCGAATATGGTGGTGTAGTATGGGACCCACATTTTGGGTATCAAATACAGGAGTTGGAGA
GGGTGCAAAGGAGGGCNGCTAGATTTGTTTCTGGAAATTATCGCAGAACGCAATCAGTAA
CTGATATGATAAAGGAGCTGGANTGGGANTCATTGCAAGACAGGAGGAGGGTGAAGAGGG
TCATGGGAGTGTACAGGGCGTATATTGGCGATGAGGCGTGGAAAGATATTGGAGTAGGTA
TGAAAAGATGACCATGACCACAAGCTGGCACTCGATTTCAGGCACAAGGGTGTGGGAAGA
TTTTCTTTTTTAGGTAAGGGTGTCAGGGATTGGAATAAGTTACCAAGAGAAATGATGAAT
AATTTACCGAAAACGNTGAAAGAATTTAAAGTTAAAATTTGTAGAGGGCAAATGTAGGTG
GGTGCAGGATAGGGGGAAGATGGGTGTGTAGGGAAATTGCCACCGGAGCGTGCGCTCCAT
CGCAATTAAATTAAATTAA
>VvP45bXO4-390#Unknown
ATAATAAAATTGTAGTTTAAAAAACTAAAAACACGCTTTCGTAGCAATGTGAACTAAAAG
GTTAAAAATAATCTTTAAATATAAAGATTTTGTTTAACAGCGATAGGACGTCCCACAATT
CAGGATAAATTAATTTTTTTGAATAAGCTTAAAGAATAAAGTCACTGATTACAAAATTAA
CTTTAATGTAAAAAAGCGTGGGGTGCTATATAAGTTGTCTTATATTTTTTGTCGCTAGCT
GTTCGTAAAGGTAGAGTCATTGTCAAAAGTTATGTAGAGAGCACCCCACGCTTTTTTTTA
CATTAAAGTTAATTTTGTAATCAGTGACTTTATTCTTTAAGCTTATTCAAAAAAATTAAT
TTATCCTGAATTGTGGGACGTCCTATCGCTGTTAAACAAAATCTTTATATTTAAAGATTA
TTTTTAACCTTTTAGTTCACATTACTACGAAAGCGTGTTTTTAGTTTTTTAAACTACAAT
TTTATTTTTAACTTTTTAGTTCAGATAGTTTCAAAAGTATGTTTCCTACTGTTGGCTTTT
CTTCGCCAATCTCTCTTTNTCTTTGTGTTGTAGTTTCATTTTTAATTATTACTCCCACGA
GTAAAATACAATTAAATGGTCAACTCAACCAGAGGTCCAATAGCAGGGTAAACGTGGAAG
ACTACTCTTCTATAATAGTACGAAGTAATGTTTCGAATACTCACTATTCAACATCACGTT
AAGCGACTGCGGACACTATCGTAGCTGCTTGCATCAAAGTATCGTTAANTGCGCATGCGC
AGAANGTTGCGCAACAAAACCATTTTTCTGTTGTTACCGTCAAAGTAACGAGAATAGCAG
GACGTTGCTAAGAGACTGCTGTATTGTCAACGGTTCTTAAAACGTGTGCAAATTTTTTCT
GTTTTTACTGTCAAAGTAATGAGAATATCAAGACATAGCTATGAAATTATTGTATTGTNA
TCGGTTNTCAATACGTGNGCAAAATTTCAAACAATTCGGACGTCTGGAANTGGGTNAAAA
TTGAATTGCAAAATTCCACGACATTCAACCATTTTTCTGTTGTTACTGTCAAAGTAATGA
GAATAGCAGGACATAGCTATGAAATTATTGTATTGTCACCGGTTCTTAATACGTGTGCAA
AATTTCAAACAGCTCGGACGTCTGGAAGTGGGTCAAAATTGAGTTGTAAAATTCCGTTAC
ATTCATACATACATACATACAGGTCAAGCTAATATAAAGCGTGTAAAAACGATCAATAGT
AAATGCCACAAGTTTATATGAAGAATANAGACATGATTAAATCGCGGTATCATTCACGTT
CTGGAAATTGTTAAATCACTCATTTGNCCGGGCTACGCCCTTAACTGTGGGGTGGATCGT
NTGGTGCTGGGCTCCACAACCACATGTCGGGGGGGAATGANGTNACATTCCACTCGCANA
GCGAGTNCGCGCGT
>VvP45bXO4-229#LINE/RTE-BovB
AACACACACTATCACAGTCATCCACACTTACAACAACACTGTCACACTGGGAAGGCAACG
GGAAACCACCCCAGTTCATCTTCCCAGACGTTGCCATGGAGGGGTAAACATCCCCCATGG
TAACCGCCTACGCCCGGACACGGGCANGGCGTTCATAAGAATT
>VvP45bXO4-221#DNA/Maverick
ATGTAAAATATCAGTTTATCAATTTTGTAAATATGTAGACTAAGTGTACAAAGGACTGCT
GTACGTAGATCGTAAGTTTGCTGAGCTGCATGCTTAATAAAATCTTTTTCATTGGCTGCT
GGGGGGTGCTGCTGAATTCCTTTGTATGACANTTTGTTTGCTGAGCTGCATGCTCATTTG
CTTTGTATTAAGTAACGGAAAAAACATTGTAAAATAGACTAAGTGTACATAGATTGTAAG
TTTGCTGAGCTGTATGCTCATTTGCTTTGTATTAANGTAATTGAAGAAAAAACACACAAT
TGTTAGAAAAAAATAAGTTTATTTATTAAGAAAAATGTACATTTTTACAATTTAAATAAA
TCTTTTTTATGNATCCATGTGTTATGTGATTTATCAAAACCTAACCACTTCACCAAGATC
ATATTTTTCCTTCTCTTTATCACTCGTTCAACCAAAAATGTACTTGTAAGTTTTGTTAGT
TGTAATTCTTGCTGGTAAAATGCTCCTGCAATATCTTTACCTTGATAATCTTTAAGTAAA
TAAGTTACAGGATTTGTTAATTTCACTTTNCTGATGGTAAACACTTCAGTTGACCAGTTT
GGCANGTAGCCTTTCTCAAACTTTTCTTTAAACCTACTGATTCTAACATGGTCACCAACT
TTGAATTTTGCTGGAGTAGTAATCTTAATACGGCTGTACACTGTTGAAAGTAGTGAGTTG
TCTTTAACATCACANGGTTTCATCTTGATGGTGCTGTGCCACTTGTTATTATAATTNGAC
ATTAACTGAGGAAGAAGTTCAATCCACCGATGTGAACCACGTCTGCTGAATTCTTGCCAC
ATTGCATTCTTGATAGTTCTGTTGAGTCGTTCAACTATTGATGCTTTAAGATGAGTATAT
GTTGAGTAGTGATTAATACCATAGCTAGTCATGAGCGTCTTAAACTTTGAATTGTAAAAC
TCCTTTCCGTTGTCAGTCTGTAAATTTTTAGGAACACGATCACCACTTAGTATTCTCTTC
ATAGCGTCGGCAACCACACTAGCCGTCTTGTTCTTGAGAGGTAGAGCCCATGCAAACTTT
GAATAAGTATCAATCACCATCAGTATATACTTGTAGCCACTGTTTTTACGAGAGTACGGG
ATCATTTCCACAATATCAGCTTGCCACAGATCGTCAAGTCCTTTGATTATTACACGNCGT
CTTGGGAAATTCCTTCTTGCCGGTCTATGGAGTTCTGCCACAACTTGATCCATGTTACAC
GATAATGTCTCTCTCACGAAGTTCTTCAATCACTGATAAAATTTCGTTGGAGTGTGCCGT
ATGTCCTGCTGATGTCGATGCGGTAAGTAACTTCAGTCTTTCAACGAGCTCATTCGGATC
GTCCCAATACACATATTCCTTCATGGGGAGAAGACCGGAACCNGACTGACTGTCAAGTTT
AGAGATTATGTTTTTATACTTANTGGTNGTANNTTTCAAAACTTTGCCGGATGGACTAAA
TTTTACTCTGTGGGCACTCGTGTTGTTTAATATTTCAAAATAGCTTTTCAAGTCCTTGTC
GGTATACTTTTTNGGGTTTTTTAAAAACAACAGCTCCATTAACCCTTGNGTTCTTTCATA
TTCATTACCATCGATTANAATAACATCTTCGCCAATAGTCACGGGNGAGTTTCCAATCAT
TAGCGAATCATTCTTCTTTCGGACACCATACACCGAATCATAATCTCTCTCACTTCGACT
NAGTGACTTCAAGAAATCTTTGATCANGCCAGGAGGACTGCTGCTGCTGCTGCTGATGTC
GCTGAGGTAAGAAAACTTTTTCCATAGTATCCGTCACAGGTCTTAACGAATCCTTGAAAA
ATTTCTCAGAGTCGATCTGGCCNGTCTTCAGTTCGAGTAACTTGCGTCGAATNGCATTCC
NGGCCTTTATGATGCCACGTTTAGTTGTTGTCGTATCCATGTTTAAGCACCGAATGAAGC
TTATTACAGNTTACTGTACTATTTTATATNTNATAGTTACATGTTGCTGTAAACGGCTCG
TGGGGCTGANCATTTGCGGGGAAAAAACTAAGTTTATCGCCTCGNTTCACATGGAGTACT
CCTCCTTGATAGTTAATTAACCCAATTCAGTCTTACGTCAACCCTNTCCGGTTTGNCTAC
TGAGAGGATTACACCATCGACGGGGATTTCATAATAATTTAGACCCGTATCTAGTATGTA
TGCACGATCTTGAATCAACCTGTTGCCGCAATAGTTACAACCATAGTAACTTCCGTCGAT
TTTAATTCCTTCAGAAGCATTGCAGCATCGTTAGTTGCCTTGTCAGCGTATCGTTTGGTT
GCNACATCGTCATCGTCGATGGGGTCAGCTACATGTTTGAGTATTCTACCCTGGCAATCC
AAACTACCNTCCTTCGTAAGAAGTATGTGTTGAGGTGGGTGCACCAACACTCTCTTGTTC
TGTGTCGTCGAAGTTCTCCCAAACTTGTCCATGGTTGTAATGATGNCAGTACCTAGTGTG
CTCGGCTATTTATTCAAAAACGAATCAAATCCGTTGCGGTACCNTCCATGGTACATGTCG
CAGTCTTTGTCAATAACCGNAAATCCATGTTTGCNCGCATTCCAGCGGTACCCACATAGG
TTCTTAAACTCGTTGAACGTCATGTCGGTGTTGACGTGGTCGTTGTAAATGTGTTTGAGA
TTCATGTCGTCCTGTTTAAAGAGTACGATCAAGTTAGCGTTGTCTCTAACCAACTGTTTC
GGTATACGGCTATATGTCTGACACAAGTAGAAAGAATCTACTGACCTGTGCCTNCCCATG
CAAAAGTAATCTCGTATATTATTCTGCTTCTCACACGAAACATCGTCAAACACAAACACT
GAATTTGGTAGAGCTTCACTAGGCGGAGGTACACTTTGATTATCGCTAAATGTCAAATAC
TGAATTTCTTTAATGGGTTTCAGTATTTCNCCTAGCAACTGATACTTTGGCTGGTACAAC
GACTTTGAAAACACGTATACATTTTCAAATCTAAGNCCATTGGGGTGTTCCAGCAGGGAC
AGCACAAGATTGGTTTTNCCACAGTTTGACGGTCCGCACACTATCGCCCTCACTGTCTCG
GGGAACAGAGGTCCGTTCTTCTTCCGCTTGNTGCCGGCAACATCCGCATTACTCACGGGT
AATGTTNCTCGCTGTTTGACGAACCGCATATTGACGAGGTTNGGTNGTTGCTCCGGCTAT
ATATAGGCGCGCGAACACGTAAAGTCATTCAGTCGATAACAATGCCTCCTACGAAGAAGA
AGAAGGGTCGTGGCTTCTTAAACAAGCTCGTCGACAAAATGCCNTTTGAGGCACACATNC
CNACATACCAGTTCTGTGGNCCCGGGACGAAACTGGAAAAACGGCTGAAACTCGGNCAGA
CGGGGATCAATCCACTAGATGCAGCATGCAGGGAACACGACATTGCGTATGCACAGGGTG
CAGACAGACGTAANGCAGACCGNATACTCGCGGAGAAGGCTTCAGACAGAATGAAGGCTA
AAGATGCAAAGTTCGGTGAACGNGCGGCNGCGTTNCTAGTTAACGGNGCCATGCGTGCCA
AGCTAAAGTTGGGCGNAGGTATTAAAAAGAAGAAGAAGAAGAAGAAGAAGGGTGGTATCC
TNCCNTTAATACCTATTTTTGCCGGATTGTCGGCTGCCGGAGCTCTNGCAGGNGGAGCCT
CGGCCATCGCCAGAGCTGTCAAAGCAGCTAAAGAAGCGAAAAAGCAGTTGACTGAGGAGA
AACGACACAACGAAACCATGGAGGCAATTGCAATGAGGGGTAAAGGTCTNTATTTGAAGC
CATACCGGAAAGATGGATCNGGATTAAAAAAAAAAAGTCNGTTCAGCCGCTGACGGACGA
CGATATACGTAGACATGTAAAGCGTTTGCGTATACCTCATTTTCGTGGTGTNTTCATGCG
CGACGCATTACCTNAAAAAATTCGTGAACGTGAATGTGGAATTGTGAACTTGGACAGTGC
TGAAAATGCTGGAACACATTGGGTTGCGTACATCAAGTACAAGGATGGTGTAGTTAAATA
TTTCGACAGTTTCGGTGACTTACCTCCGCCATTGGAATTGCAGCGATACTTTGCAGGNAA
CAGAATACNGTACAATGTGCAGCGACACCAGGAATTCGGCACACACGTATGTGGACATTT
GTGTTTAAAATTCCTGTATC
>VvP45bXO4-507#DNA/hAT-hobo
TAGGGCTGTTGATATTTTAAAAAATATCGGATTTTCGATATATCGATATTTTAAAAAATA
TTNATATCGGNTTCGATATATCGAAGAAAAAGTATCGATATATCGATATATCGACCCTAT
TATATAAAAACAATGTTACAAAAACAAATCATTTTAAAAAAGGGCGAAGTCTTGTGGCTA
TTTAATGATAAANAGNTGTGNGATATTTTTCTGAATCAAGTTTTGACTTTCTGAAAAAAA
TGGTTTTTCATGACGTTACGGATAAATCTTTTTTTTTTTTAATTGTGATTTAGCCATTAT
ACTACTACTTTACTAAAAGGAAAGGCAGAATGTTTATGATTTACTCGAAGACTTGTGAAT
CCAGAAAGAGCATCGAGGGAAATCTTGGCTTTTGTGNATTTAAAAGCTCGATAATGCAAC
ATTGTAGAGGCATTTATTTAGGTTGATGTTCTATTATCAGAGTTTGCATAATGACCAAGT
CACTTTTTTTACAAGTATTGTTTTATGTGGAATTTAATTTCTTTTTGTAGGTTGATAGCT
TATTCTGAGTCTTCTTACTTTTTTGGACCAAATGTTTGCACCTTAGCAAAGATTGTGTAT
CCGAATTTATCAATATTCCTGCTTACATCCAATTTTCATGTCGAAATACTTTCCTCGACA
ACGCACGCTCATGTAAAACAACGGGCTCGAGTCCGATTCGTTCTGTGCGAGCTNCGCCGT
GTCTGCATTGTTACCATCGGTGTAGGACTACCAATAACTTCCAAATTAAATGTAGTAACG
AAGTAAAATTAATTGTGTTTTTTATGCTCCTGATCTTTGTGCAAAACTGAAATTCAAGGC
ATATAGCCTCATCAAGAAGAAAGCAATTAACCTACAAATTTTCTCTAAGACGTTTCAGCT
TTTAGATTGGCATTGAAAAAACACAGGAACTTTTCTTATACTATGGGGATGAAACCAAGT
ATGTGTACCAAATTACCATTTTCTAGGACAACTGGATGTTGCATAGAATTATGATGAGAG
AACGTCATAGTTATTTAAAAGAGTTTCAGATCCAAAAAAATTCCAAACTAAGGTGGTGAA
TGAAGTAAAATTTTGCACCAAAACTCATGTCAGAAACTTCATTGGACATACTTTTCAAGA
GCATGAACTCATGTTTTTCCCGTTGTTTCTTCTACTATGAATGGAGAACTCCCTACATTA
ATTGAAAATTTCCCCTTCTTTGATATTGCTTCGCAAATGGGTAACGCTTTACCATAATAC
AATTTTTTAAAGCTGAGATTCTAGGTGGAATGCAGGATTTAGGGCGAGGGGTGGGGGCAA
ACCGGGGTACTTGCTCTGGGCGATAAAATCGTGTCCAACAATGCGTTTGGCAAACAGTTA
AAGTGGCGACATCAATGCGTTTGGCCAACAATCAAGGAGGTGATTCTCAAGGTCTNNNNN
NNNNNNNNNNNNNNNNNNNNNNNNNNNNNNNNNNNNNNNNNNNNNNNNNNNNNNNNNNNN
NNNNNNNCTCAAGGCAGTTCCCTTGGCGTTAACAAATTGTTTTTTAAAGGCACCAATCTA
TAATAATAAGTTTTTAGCATAGCGCTTTGTAAAGGCAATCCAAAAGTGGTAGATTCTTTT
TTTCAATTTCTTATCTTAATAAATTCGTAAGTGATATAACAAAACTGGCTGTGACATAAT
TTTGGAGCTCAATTCTTCTGTTGGTATGGAACAAGAAGCGTATCCAATTCGCGCGAAATA
TTTAACTGTGGAGTGCCAGATACAGGCTTATAATTTCCGGGACATTTCTGGGTCTAAAAA
GTATTTTAGCGGTATGTTTAAAGAGTGAACAAAAATGCAAATTAATAAAAAATTCTATTT
TAGGTAAATATGCTATCTAACGTATATATAGCACCTCTTTTAACTTTATTAATTAAACTA
TGGTAGAAAGTCAACATCAGGTATTATGAATCAAAAGGAAAAATACTAAACTTAAAACAA
AAATTGACCACCTCGTTAGGAATTTTTTACTTTGGTACAAAATCAACATCGGGTATTATC
AATCAAAATCTCAAAAATATTAAACCAAAACTGAACACTTCTGTTAGGCTCATTAATTAA
AATTAGGCAGAAAATCAACATCAGGTTTTATCAACAAATAAAAAAAATTAGCATCTATCT
TTTGCTAAATCAAAATCAACATCAATCAAAATAGATCTTAATCATCTACTTTTAAAATAT
TTATTACTAGATTTTGCCATTTTCATAAATATTTCTCCGTCACTGCTTTGCAAAACTGAT
AAAATTTCTCAGCAAGAGTCTTCAAAATTGATTGAGTTTGCAGTTCAGCCTTGATCGAAT
CCATGAACGTTCTGTTTCGCTCTTATTTCATAAATTATTCAACGGGCTAAAACTTGTCTC
GTAAAAGTCATTGCTTGTTGGAATTGACAAAACAAAACCAACTATTTTTTTAAAATATTC
AAAATCATTAAAAACGCTTGTTCTAAAGAAATTGGCCCAGATTTTATCGTTTGGAAAGTC
TTTTGGAAGGACCTGAAAAACACGTTTCAGACATGTGAACTCTGTATAAAGGGAGTTAAT
GTTAACTGCATCTAGAATTTTCAAAGTCCCAGAAAATTCAAAGAGTATTTTCCTGTCAGT
TTCAATTCCTCTGATTTAAGGGACATTCCATCCTCCCGCTGCAAGCATGGGATACTTGGC
TTGGCCTCATGACCACCGTGGTGAACTGAGTTTGAGAAAAAAACTAGTATACGGAAATTC
CGGGACAGTAACGCATAATTCCTGAACACGAGATCAGACACAAAATTCCGGGACATTCCC
GGATTTTCCGGCTATCTGGCAACCCTACCCATACCTGGTACATTACGATTAGTTTCTTAA
TGCTAATACTTTTGCATTGATTGAAGACAAATTTTAAAAACTTTTCAAAATGTCCAGACA
AGAATTCTAATGAATATTGAATGAGTTATTTTACCTTCGTTTTTTACTTCTCCACATTTT
TTTTTTTTTTTTTTTTTTTTTTTTTTTTTTTTTTTTTTTTTTTTTTTTTTTTTTTTTTTT
TTTTTTTTTTTTTTTTTTTTTTTTTTTTTTTTTTTTTTTTTTTTTTTTTTTTTTTTTTTT
TTTTTTTTTTTTTTTTTTTTTTTTTTTTTTTTTTTTTTTTTTTTTTTTTTTTTTTTTTTT
TTTTTTTTTTTTTTTTTTTTTTTTTTTTTTCCTGCTTCTCCATGTGCTCGTATCGTTCAT
TGTTTCTTAAAATTCTATCTATGAAAATGTATTGCATGTGCAACACAGGTAATCGTTTTC
CCTCCAATAATAACTTGGAATATTCTACGAGGAAAACGGAAAATAACNACTTATTTTTTA
AAAAAATATCGGACTCCGATATCCAGATTTCAATATCGATATATCGATATATCGTCCTAA
AAAATATCACTCATAAATATCGATATTTTTTAAAAAAATATCGATATATCGATATATCGA
TATTTTATC
>VvP45bXO4-357#LINE/L2
GCATCTTTGGAATTCGTCTGCCGCGCGCTTTAGTGCGTGTCGAGTGCTAATAATTTGTGT
TTTTGTAGTTAAAAAGTTAAATTTTGTCTCGTAAGGTAGTTAATTCGTTGAATAATATCA
TTTTCTAGTAGTGTGAGTGTTAGTGGTACGTTTCATTCAGTATAAATCCGTAAATTGTAA
ATTCAGTGTTTCGTGCTTTGTTTACATCCGGTATTAACGTTTAGTATTAATATTATTGTT
ATAGCGTAGCAGCANTTCATTGTAAGTAAGATTTAACAGCATTAGTTTTGTTTCGAAGTA
GATTGGCAAGTTCTCAAGTGNTAGTGAACCGTTTTATTTAATACANAATCAGTACAGTGT
AAACGAAGTTTTTTTACTTGTTTACATTTGAGGTTAGTTGTGATTCAGAGTTCTAGGGTA
TCAAATTTCATAGTAATTGTTTAAAAAGTTCTTTTGTTTGCATTTGTGCGGTTTTGTTGT
AAGTCTTGTAGTTGACAGGTGTTGTAATTCACTTTTAGGAAAAGTTTCGAGTGATATACA
TAGGTTTTTAACATNTTTCGTAGAAGGCTACTTTTGCATTTCTTTGGCATTTGACACACA
AGTAGTTTATTAAAAAGTAAAAGTTTTTTAAAGTTCCTTTGCTCGTAAATTCTTAAGTTG
TTTTGAAAGTATCACAATGGATACAAAGTGTGGAAACTGCCGAAGGATAGTAAAAGAAGG
AGTGACGTGCCGGGACTGCGGGCGCTGGTTTCACTGGGGGTGCAGCGATGTATCTAACAG
TGACTCTTGTGTCAGTATTTCCTGGAACTGTCACTCCTGCAGAATTAGTGATCAGGAGCA
GCGGATTCTGAAACTCCAGTCAGATCTGGCATCTGCAGAGAGGGATTTGAAGGCCCTGAA
GGCAGAAAACTCTGTTCTTAGGCNTAGGCGGAACAGTGAGTGGAAGGTAGTCAGCTCTGG
CAGGAGAGGTAGGAGACGCTGTCTGTCTGATGGTTTCCAGCTGGAGACATCCAATGTGTT
TCGGCCATTGGAGGATCTAGATGGTGACTCTGAGGACCGTCAGGTTGGACTGAACGATCT
GGGNTCTTGCAAAGTAAAAGGGAGAACTTTTCAGGGTGTATCTAAAAGTAAACGCAGGAA
GGTACTGTTACTTGGGAGCAGTCACGGGAGGGGAATCAGTGAGATGGTTCAGTCTGACTT
GGGGCCAGATTATGAAGTCTGCAGTATTTTCAAACCAAATGCAGATCTTGGAAGTGTGGT
AGCAAATGTGAAAGACCTAGTTAAAGATTTTTCAGATGAGGATTGTGTTGTAATTGTTGG
GGGACCAGGAAATAGCCTTGATAAGGACCTCAATTATTCAATTGAGGGAGACATTGCCCA
CATTTCCAGGAACACACGTCAGACAAGTGTGAGATTTGTTGGTTTGCTTGAGCGTTATGA
TAAACCCTGGATGTGGCATAACATCAGGCGTACAAATGCATCCTTGGAAAGGGTTCTCTG
GCAGCCGGCNAATTCACACATTGGTTTGATNGATGTGGCCTGCATTGGTAGGGACAGTTA
TACTCGCCATGGACTCCATCTGAATNTCAGAGGTAAGAGGAAGCTTTCGCTTCTTATTGC
TGATGAGGTCAGAGGATGCCAGGTGAGTGAAAGAGGTATTCCTGTGATAAGTGGTGTTAA
GTCGCGGCCTTTTTTAGGGTAAATAAAATAGATGTATTAAGATGTCTAAAGGAAATTAAC
GTCTCTGCTGATCAAAACTTATCGAAATTAGAAATTCCAACTGACATACCAGTATGTACT
AATAAAGTAAACAATTCAAANTCATTGAATCAAAGTGTTCAGACCACTATTCTCCATCAA
AATATAAGAGGAATATTTAGTAAAACTGATGACATTANCTTATGCCTAGAAGAGATTCAA
AATTCCAGAAATTTTGATGTAGACGTTTTGTGCATATCCGAACATCATTTGTCTGACACA
GGAATATCTCAGCTGTCCATCCCAAATTATAAACTAAGCTCTTATTTCTGCAGATGTAAA
ATGGAGAAAGGGGGAGTTGCCATTTTTGTTAAAAATAATATTCAATGCAGCAGTGTAGTT
GTAAGTAAGTATTGTATAGAACAACACTTTGAATGCTGTGTTACAAAACTGGAATATGGT
AAGGAAGAGCTCATAGCGATAGCAATTTACAGGGCCCCCTCNGGAAATTTCAGNCTGTTT
TTATCNCANTTAGAGTCTTTGCTACTAAGTTTTACAAATAAAAAATAGTATTATGTGGAG
ATTTCAATGTTGACTTTCTCAATCACAGCAATGAGAGACTAGATATGGAAGCCTTGATGT
TGTCTTTTAACTTAACGGCACTTGTAAATTTCCCTACGAGAATACAAAATAATAGCAGGA
CTGCAATTGATAATTTTTTATGGATATTTCTCAGTGCAGTAATTACAGCATACTTCCAGT
AATAAATGGTATCTCAGATCGTGATGCCCAGCTATTATGTATCGAGTCCAGGAACACTGT
TAAACAGATAAAGAAAAGCTGGGTTTATAGAAGAAATATTAGTGAAAATAATATAAAACA
CTTCATAGATACCTTAAACAATGAAAACTGGTTAGAAGTATATAATGCGCAGGGTGTTAA
TGCGAAATTTGATTCCTTTCTGAATATATTTCTAACACTTTTTGAAGGTAGTTTCAAAAA
AAAGGAAAATTCTCAACACTCCAAACAATGAACTGGGCGTGGGATGGATAACAAAGGGTA
TTAGAATCTCTAGTAAAACAAAGAGGGACCTTTATTTAAAAATGAGAGAATCGGATAGCT
ATGCGCTGAAAGTTCACTATAAACTTTATTCTAAAATACTAAGAAATGTAATAAGGAAGG
CCAAGAACAGGTACATATCGGCGAAAATAGAAAATTCAGACAATAAAATGAGAACAATAT
GGAATATAATAAAGACTGAAACAGGAAAAACTGTAAATCACTCTAAGGACATAAAAATAG
AACAAAATGGATATGTGTATAGCGAAGTAGGGGAAGTTTGTGAAATATTTAACAAACATT
TTACGTCAGTAGTAGATAAATTAGGCATAGAAAAGCAATCCCCACATAGTGCTCTAAGGC
TTCTTGAGACTGCTTTCCCAAATAGCTTTGTGGAGATGAAATTGCCACCAGTAACAGTCT
CAGAAATANATAAACTCATTAAACAATTAAAACCTAAAAATTCTTCCAGCTATGACGATA
TTTCAAGTAAATTACTGAAAAGATGTTCAGACTGTATCAGTCATGTACTTGCTCACATTT
GTAATGAATCNTTAATNCAAGGTGTTTTTCCCGATAGACTAAAATATGCTGTTGTAAAAC
CGTTATTTAAAAAAGGAGAAGTAACATGTGTAGACAACTATCGTCCCATTTCATTACTTT
CAACATTCTCAAAGGTTTTTGAAAAAGTCATGTAT
>VvP45bXO4-182#DNA/TcMar-Mariner
AGCCATTTCTAAAGATGACTACAGAAAATGTTTCGAACAGTGGAAGCACCGGTGGGACAA
ATGTATTAGTTGTAATGGAGAGTATTTTGAAGGGGATAAGGTTGTTTTGTAAAAAAATTG
AAAATATATAGCTTTTAAAAAATAATTCCGTTTTTTTTTGGGTACCCCCTTT
>VvP45bXO4-855#DNA/hAT-Tol2
GCTGGGCAGAAAACCGTTAATCCGTTAATTAACGAAGTTAACAAAATTGCAAAAATNTAA
CTTTTAAGTTAACCTAAAAAATCGTTAACGTTCTTCTTAACTTCCGTTAAATTGAACTTC
CGTTAACTTTAGTCCGTTACATTGGTNGTTGACGTCATTTNGTTTGTTTGAATTGCGCGC
CACGCCACGCTCGTNCGTTCGGCGAGTCGGATAGCGAACGAATTAGGTAATGCGAAGTGC
GAGTGTGATGCATATACAACTGTTATGCTAGGCATGGCGTGGGTGTGAGCAGGAAAGCTA
GAGTTTTGGAGCGTTTNTATTTTACGTCTGCAAACCGGCGCTCACTACTCGTTTCTAATT
CGATCGGTGATTGATTTTGATATTTTTATAATCTAACTTTTTTACTGCNAGGAAAATGTC
ACTTTTTAGTTNGTGTTGGTTTGGTGTTCGTTAGTGAAATAAATTAAACTGACATTCGTT
ACATGATTACGTCATGGAAACTGAAGATCTNGAATCCGTTAGTGAAAGCAGCAACGCTAG
CAATAGCAACGAGAANATTAAAAATCCTTGGCCACATTTATGCGATTATGTTGCATTTAA
ATCAAGACTGGGAGAACAGTTGATTTATGAATGCAAACTGTGTTTGCCTAAACTTTCTAC
AATCAAGGCTCACGTGTCTAGCCTTAATAATCTTAAACAACATATGAAGAGGATGCATAT
ATCCAAATATGAACAGTTTGAAGAAAAAGTAAAAGCAGGGTCAACTCGTGGGAAAAAAGA
AAAATAATTCAAAGCCTTCTTCAAGTGCTGTGGATTCTGATGTAGATAGCAGCAGAATTG
ATTTGTTTTCATCTCCATCTGCTAATAAAAGTTTACGTCAATAAAACATTTGGCATCGTA
GCTACCGGCANCGTCGTATTCCAAGCTGGTGTGGACCGATGCATTGTAAACCTTTTCGTT
GCCAACATGATTCCACTACATGTTGAAGAATCCGATACGTTTGAGAAGCTGGTTAAAACG
TTGAACCCCAGTAAAAACTCAATTTCCAGAGGGACATTGGGTAGACGTATTATTGATTCA
CATCACGGTACATAGCACCTTGGTACTGCTTGCAGTAATACCTATTGCAATACATAAACA
TCAGTTCCACTTTTGGATGGTTAACTTTTAACGGTTAACTTTAACTTGCGTTAAATTTGC
AAAAATGTAACGCTTTAACGATTATCGAAGTTAACTTTTTAAGTAGCGGATTAACGATTA
ACGAAGTTAACTTTTCGATTAACTGTGCCCACC
>VvP45bXO4-208#LINE/RTE-BovB
AAAAAAAAAAAAAAAAAAGGAGAGAAGGTTGATACAGAACCTATATTTACAACAGAAAGT
ACGAANAAAGATCGGAAACGAGATGTCGGGAGAAAGCAGCATTGGGAGGGGCGTAAGACA
AGGTTGTTGCCTTTCACCCGTTATTGTTCAACTTATACCTGGAGGAGATTATTGGAAAAT
GTTTAGATGGAAAAAGAGGAGTGCGTATTGGTGGCAAGAGAACAGAGTGCATAAGATTTG
CCGATGATATGGTCTTGTTGGCGGAAAGCGAACAAACTCTAAACAGAATGCTGAAAGATC
TAGACGAAGCTTGTGAAGAGTTCGGAATGAGAATCAATACGACGAAAACTAAGAGTATGA
TGATTGGNAAAGGAAGGAAAATGATAAATGCTAAGGTAGGAATAGCTGATATCAGNCAAG
TGGAGTCCTTCAAATATCTCGGGAGTATNGTNAGTGGNGATNTGAGNTGCCACCAGGAGG
TGAAAACTNGNATTGCCGTAGCGAAGGAAGCGTTTAATAGGAAGAGGAGAATACTAACTG
GAAGANTAGACAAAACGCTGAGGAAAAGACTNGNTAAATGTTTTGTATGGAGTGTGGCTC
TTTATGGGGCGGAGACGTGGACGCTGAGACGAGAAGATGAAAAGCGGTTAGAAGCNTTTG
AGATGTGGATGTGGAGGAGGATGGAGAGGATAAGCTGGATGGANAAAGTAAGNAATGNTG
AAGTGCTGGAAAGGGTCGGTGAAAGGAGAAAACTACTCCAAGTNATAAAAGAGAGAAAGA
AGAACTGGATGGGACACTTGCTGAGAGGGGAGTGCCTGCTAAAAGACGCCTTGGAAGGAC
TAGTTTGTGGGAGGAGAGTGAGAGGAAGAAGGAGGTACAAGATTATAGATAACATCAAGG
AAAACGGNAACTACATGGACNCGAAGAGAAGGGCAGAAGACAGAAGAGCATGGAGAGCAG
CCANGTGAAAACCTGCCCNAGGGCAGAAAACTGATGATGAT
>VvP45bXO4-142#Unknown
GTTGACGCAGGCGAAGTTCTTTAACGGTGTTNACAAACTCCGCGGAGTTCTTNACATGGT
GAGCACANTTNCCCACGAATGGCGATAACAGNCCGGTCAGGTATTTNGCCAGNTGGTANG
TGGGCGATCCGATGGCACTNACGATCGGCCGTAANGGNACGCCTTCTTTATGTATCTTCG
GCAGNCCGTANAGCCTNGGTGGNNCGGCGGCGCGGGGTCGNAGCTNCTTGATNGTGTCTT
CNGGNAGTCCNGANTTCTTCAGNAGAGCTGTNGTTTTCCTCGCCACCGCGTTGGTNGGAT
CNCGCGNNANCTTNCGGTAAGACGCGTCNTCCAAAAGTTCTTCTACTTTTCGTCGATANT
CCGCCGTCGTAAGAACNACCGAAGCGTTNCCCTTGTCCGCCGGTAGGACGACAATNTCTT
CGTTNTGACGCAACGCNCGAAGTGCTTTACGCTCNGCAGCTGTGATGTTGGNCTTNGGCG
GTTTGGCCTTGCNTAANACTCGGCAGGTTTCCCGCCTNATCTCTTCCGCNGCGTCCGCTG
GCAAGCCGCGAACGGCCNGCTCGACGCCGCTGATAATTTCCCTGTATGGAACGGTCTTGG
GTACCGGNGCGAAGTTNAGCCCTTTGGATAGNACNGAAANGGTGGCGNCGTCAAGTTCNC
CACCGCTCAGATTAATCACTGTCCTTCTGTCAGGTGCAGGAGAGGCGTTAGCTTCGCGGG
CAAGTCGGGCGAATTTCCCGCATTGCCGTGCCGTCGCACGGCGTTGAACTCTGTGGCTTT
CAGCGGCGGTACAGCTGTCTACCCACTCCCAGGCGTCACGGTGCAGATAGTTAGACAAAA
ACATGTGGCAATCAAGAAGAGACTGAGAAACGGAGTCNAGCTCACGCCTGGTGTANCGAA
TCCTCTCCCTCACNAGNGCCAAGCTCGCNCGNCGTAGAATTTTCTTCGCCGCGGNAGATG
CGATCGGGTGACGNATCTCGGCAAAACGNGGTACAACGTCGTGGTCCCGGCATCGCTGGA
GAAAAGCGAGAGCACTAAGAAGTCTTGNCCTCTTCTTGCGNAGCTTTTCCAGTCGCTTNA
CNCGACGATACATCTCCTCCCCGTAGAGGTAA
>VvP45bXO4-76#LINE/RTE-BovB
AAATATTTGGGAAGCTGGATTGAAGAAAATGGAGGAAACAGGATGGAGATAAATGAAAGA
GGAAGATGTGCAGATGGATTTTTAAGAGTATTAGAGGCCTGGTATGGAGTAGGGATGTGC
CGCAAAAGAGTAAGGAAGCAATCTATAAAACCTACTTTGTGCCAATTTTGACATATGGNT
CGGAAACATGGGTGATGAAGAGAGGGACAAAAGGAGAGTACAAGCTATGGAAATGAAATT
TCAGAGGAGAGTAGGAGTAACGAGAAGGGACAGAATGAGGAATGAGAGAATCAGGGAGAT
GATCAAGGAGGAACCGCTACAACAAAGAATNGAAAAATCAAGGTTACAGTGGTAAAGAGA
ATGGGGGAGAAGATACCAAGGAAGATGCTGGACATGGAGCTGAAAGGGAAGAGGCCCAGA
GGAAGACCGAGGGACAGATGGGTGAAAGGTGTTAAAAAATGTGTGGAAGAAAGAGGAAAC
TGGNTGACAGTGGAAGAAGAGAGGTGGTGGGNAGACAGGAAGCGCTGGAGAGGCTTTTGT
TCCNAGCAGACCCGGCCAGTGGCTGGAAGCTGCTCNAGATGATGAC
>VvP45bXO4-72#LINE/Jockey
ACNGAGCGCGCGNCGGTCAGTTCCGCTGTGATATTCGTAGTGTGAACAACTATTTCCTGC
TGGTTAACTGGAATCGTATNAAGGCTTTGCTAACTACCCGGACATTGATTGTGGACTACG
ATTAGGCTCAGTGACTGCAGATTTACCCGGNAACTACACACGGCGACGGACTGGACCCAC
GGCAACGGACACCTCGGCGCACGGCACTGGACACGGACTGGCGGACAATTCGGCAATGAA
GAAAATGGCAACAAGTGGGAGCGCGTCAGACATGGCAATGTCTGAAGCCCAATCCTACAG
TGAAAGTGATAGTGAANGTGAGATGTCAAACCCAGACAACATCAACAATATTCTACTCAG
ACCAGCTATCAGTCAAAACANGGATTTTTCCCGATTCACAGAAGTGAAAGGCAAAAGGAA
ACGCGGCGGCGGACAGAGCGGCAAAACGAAGCAAGCAAGAAGCAACACGGAAATTCCGAC
ACGAAACCGATTTACACCATTGGAGGCATTGGGAAACCAGGACAATAAGAAAGAAGAGGA
GACATCAAATGCNCAAAACTCAAGTACTCGTCCAGAGCAAAAGAAGGAAACATTTCCACC
AATTGTGATCGAAGTGGTTACAGAATNCATNCAAATGAACCAAACAATTAAAAAGCACCT
ACAAGGGAACCTGAAGGTCGTATACAGNGGNGACACNCTGAAATACCACGTGGAAAACAN
ACGGGACTACGAGTTCGTTAACAGATTTTTCAAAGAAAACGGAATANNCTACTACACGTA
CCAGNTGCCNGAAGACAGACCACTAAAGGTAGTNATCAAAGGNTTACCGCCNNCAGTNAA
AACAGAAGAAATCGAAGAAGAACTAAAACANAAAGGNTATGGAGTGCAAAGTGTGCACCA
ATTCAAGAAGAGAGATACGGNNACNAGGGAACTNATCCCGCTGGCGGTATACCAAGTNAC
NCTCAATCACCGGCTGACCCGGAACGTATCTACGACGAGCGAGCAATTTTNTATACNAGG
ATACAGGTAGAACGATACAGAAGTCCCTNGGNCCNCCNCAATGTNTAAGGTGCCAGAGNA
TAGGNCACACTGCAAACTACTGCCAACTNCCTTANCGATGTGTAAAATGCGCCGACCTCC
ACTCCACAAAGGAGTGCAAGCTGCCAGAAAATAACCAGCGAAATGCGCNAACTGCCANGG
TGANCATGCNGCNTCATGGAGAGGNTGTCCGGCNTNCCAGGCNGCANTAAGACCGCCGAG
ACCAACCAAAAGCAAAAGACAACAAAAACGGGAAAGAGACGAACGACCAGCANNCAGTAC
AACAACCGAAACATTGGAACCAAAGAGGATAAAACCGACAGGAAGAGAAAGCAACAAAGA
ACCGNAAGGAGAACCAGAAGACCTACGCNGACGTCACAGCAGGCAGANACCGNCAAAGGA
ACAGACAAAGGACAAACACGAGAAGAGCGACGACGAGGGCAACGAACCAGAAGACATGGC
ACCGAAATNGCAGGNACAATTAAGACNATATTGACAAAAATGAAAGAAGTTACAACAATA
GTGAAAAANACCAGAGGAACATGGGGGAAAATACTGGCCCTNGCTGAAGGCGTNCTATCA
TTNCTGGAATAATGGCCAGACACCCAAGCTACAGACTACAAGACGCAACATATTCATATG
GAACGCGAACGGAATAAAAAATAAAATAGAAGAGCTACAAGACTTCATCCACCAGAACCA
AATCGACATNATNCTNATNAGCGAAACACACCTAAAACCGAANGACAANATCAAAATANC
AGGAATGACAATNTACAGAACNGACCGGCCCAGAATCAGGGGNGGAGGAACGGCNATCGT
CATNCGAAACACNATCACGCACCAGCCAATCCAAATACCACCACTGATNGAAGCAGAGGC
AACGGCAGTTAAAATACAATCCNGAGAAGGACACATAGTNTTNGTAGCAGCTTACCTANC
ACCGAACAGAANCCTACTGGAACANGATCTNGACGCNATNCTNTCNACGGGCGACAAAGT
NNTAATNGGNGGNGACCTAAACGCNAAACACCGGCAATGGAACTCAANAGAAACAACGGN
AGAGGAGAACAACTGCTCCAACTGGCGGAAGAGAGGAACATACAAGTGATCGGNCCGACG
GAACCTACGCACATCCCCTACAACAGCCGTCAACACCCAGACGTCCTGGACATNGCCGTA
GCGAAAAACATCACGCANGAGTAAATTGCTCACGACAAACGACCTNTCGTCAGACCACCA
NCCNGTNNTGCTNCAACTAACAAGATGGATTCCTAACCACAGTGCACCAAAGAGAANAAC
AGAAACGGACTGGAANCANTACAGCAACATAGTCCACAACCAAATAAGACCAAACCTCCT
GTTAAGTACGCCGGACGAATCGAGGCGGCCGTAAAACACCTCGANAANGCAATCGCGGAA
GCNGANAGNAAAGCNTCAACNACAACCATCCATNNACAACAATACCTGACGGACTGCCAC
CCATNCTGGAAGACCTNAGATANCTGAAGAATCGNCACNGNAAACTATGGCAACGNTACC
GNGACCCNCGAGACCGNAGGGAATACCANCGNCTAGCCCGCGAACTGANAGGAAGACTAA
ACGAGAGGAGAACNGAAAGGTGGGAAGACAAAATGNCNAACCTNCTNCTAGAACAACGAG
ANGCATGGNAACTAATNCGAGCATTAAAAGAACCAAGACAAGCGAAAACNGCAATAANCG
GACCAGACGGGGCCGTGCTTCCTACCNGTGGCNAAGGCNGAAGTGCTGGCAGAGACATTC
GCCAAACAGTTTACAACCCCTAACTACCAGCTAAAGCGAGAGAAAAACAAACGGAGGAAA
CAATTCAGCGGAGAGCAACAAACATNGAGCGGCNCCANCTAACAANATGCCAGAGCTAAC
NACACCGGGAGAAGTNAGGGAATCATCAAGAAACTGGCNANNAANAAAGCNCCAGGANCC
GACAACATAACCAACANNCACCTGAAGAACCTACCAAAAAAGGGATAGTGCTNCTNACNA
GAATNATTAACGCATGNCTGACCTAAGGTTACTTCCCCGCACAGTGGAAGACGGCNAAAG
TNATGGCNATCCCAAAACGGGGNAAAGACCCACCAAGCCCGACAGCTACAGACCAATCAG
CCTNCTNAGCTCTCCATCGAAGGTNCTGGAAAGAATNNTGCTNAAGAGGATNAAAGAAAN
CTTGAAGGAAAACGACAATNAGAAAAGAACAATTCGGNTTCCAANNCAGAGTANCNGCAA
CAATGTCAGCTNCTACGCTGACCGAGGANATANCGCGGGNNTTCAACNANAGNAAATCNA
CGGCGGCCGTNTTCNTNGACGTNGAAAAAGCCTACGACAAGGTGTGGACAGACAACTTAA
TACGCAAATTACAGCGGAAAACAGACGTCCCGAGCTGCTACATNAAACTGATNGGAAGCT
ACCTGAAGGACAGAAGATTCTNCGTNNCAGTCGANGGNCAGAANTCNTCAATTCTTGACG
CCACGGCNGGAATNCCNCAAGGATCNGTNCTGTCACCGACACTNTTCAACATNTATGCGA
ACGACATCCCGCCGCCCGACGGAGTTCTNGCNCAGTTCGCNGACGACACNACGGNGTACA
CNATCGGGAACAAGCACGACCTNAACATCACAAGNCTACAACAAGGCNTNAGGAAACTCG
NCGAATGGTGCAGAANCAATAAAATAAAGATCAACNCTGCNAAGTGCGCGGCAATNTATT
TCACNAAAAAGAGCCGGANNTTAACAAAACGTTAAAAATCGTGGGACAGGNAATNCCATG
GGCNAAAGACACCGATACCTNGGNGTNACACTNGACAANAAGCTGCTNTTCCGANAACAC
ATCATGGACAGGAGAAGAAAGGGCTAGCAATNACTNCGAACCTNTNNCCAATACTNCGNA
GCAGCAACTNACGACCAAAACNAAAATNAGAATNTACAAATCGGTNATNCTNCCATTTCT
ACTGTACGGATGCCAGGTNTGGGGAACGGCAGCNAAANCAAACATTNAACAACTCCAGAG
ACTNCAGAACCGATGCCTANGAATGATNCTNAGCGCGCCAAGATACACACCGATAGACAA
CTTCACGATCAAGCGGACGTAAACGATATTGCACTGAAATTANAAGAAAAACAGAAAAAT
TCTACGAAAAATTAGACGANGACAGAAACACAGATGATCGACTGGAAGATATCGGTACAT
GCGAACCAAGACGNTGGCACAAGTACAAAGTNCCNCTNAGTATNNTATACNAAGTAGAAC
TAAATAAAAATGTAGGGGTTTTTCACCATAAGACCGTCCTAGAAGTGGTCAAGCCCTGGT
TTTTCCCCTAAAGTGAAAAATAAAAAGTGTCCCCAAACCTAAACCTAANACCTAGAAGTN
AAGCTACCGAAGGTAGCGGGACTTCAAACACAGCCGCAGAGGCAGCGAAAAAAAAAT
>VvP45bXO4-14#DNA/hAT-Tip100
GTACCGGATTAACCACGTAGCAGGAGGTAGCAAATGCTACGGGCCTCGCGCCTTCTAGGG
GGCCTCGCGCCTCCTAGGGGGCCCCGCGCCTAGGCTAGATGGGCGACCTTTTTTTTTTTT
TTTTAGCTCTACAATTTTCCCCCGGACGGCAAAAATCAAGGGCCTCTTCTTCACATTTGC
TACGGGCCCCGCGCTGTCTTAATCCGGCCCTG
>VvP45bXO4-4#LINE/Jockey
CTAGACCAGCGAAAATCAAGATGCGGATCCTATCNCTGAATCTAACATGGACTANTATTA
GCGAAACTCCAGCTCGGACGAGGAAGCAGACTTGGTCGTGGAGCAGGACCAGTCTACCGC
ATCGAGGAAAAGAACGGCAGTNACAAACGACAAGGNNGGGCGGACGAAGAAGCGAGCCAC
TTCCNCCTCCTGCAGGGCCACGAAGAGCGCCTACNTGAAGGCCGCTCGNACGAAGAGNGT
CGTNGATAAGCGATGGCTTTGTCGAGCCNCGACGCACCGCNCCCGCAGCGANACTGAGCA
CCGCCGCCNCTGCAGTTCCNACCACTACCAACCAGTTCGCCCCCCTTCAGNCGGAGGAAC
AACCTGAAACCAGTGGCGGCAAAATACCCAGGCCTGCNCCACTGATGCTNAATTACAAGG
ANAACTACATGAANCTGTACCATCAGCTGAAGAANCTATGCGGNGATGGGTTCGCCGTNA
AGACAGCAGGTAGAGACCTNTACAAGNTCCANNCCAAGACNACGGCTGANCACAANGCGG
TCGCNGGNTACGCATCCNTGAACCAGATACCNTTCTACACCTTCCCGTCGGCGGANGAAA
AGTTCCTGAAAGTNGTCATCAGGGGAATGCCCTTCAGCATCNCGCCAGAAGANGTTAAAG
AGGAACTGGCAGAGCGAGANTATGCCGCGAGAACNGTGGTNAGGCTCCGCTCTCCCAAGA
CCAACCAAGAGGTNCCGCTGTTCCTGGTTGTACTCACCGACNCCATGGAAAACNGGGGTA
TCTTCAAAATGACCGCACTNTGTGCCCTCAGAGTNACAGTTGAAAAGCTNCGNAGCAAGA
GGGGCCCNCCCCAATGCTTCAATTGCCAGGGNGTAGGNCATGTCGCCNGGCACTGCTCAA
TGCCNGCCAAATGTGTGAAGTGCGCTGGGGAACACTCCTCGAAAGACTGCGCCATTAAGA
AAGGCGANACCCCACCNAAGTGCGTNAACTGTGGCGGGCAGCACGTAGCAAGCTACAGGA
AATGCNCNGCCTTCGGCAGATTTGAGGAAAGGCAAAAAGCCAACAACNCCTCGTACCTCG
CCGCCATTAGGAAACAACAGAGGCAGAAGATGAAACAAGATAAGGCATCAAATGCCAGCC
AAACTACTAAGGACTCAACGAGTGCCACCTATGCGGAAATGGCCACCAATCCGCCCGCAG
GAGNGTCGCAGAATGATACAAACAANAATCAGGACGTAACCCCCCGCCTACGAATACACC
CCCCGACANCGACAGNAGGAAAACGGACGCGCGCGGGAAGCGACCACCGGACCGAACAAG
AAAGGGCCANCAAGAAACCACCCGCAGAACACAGAATGACGATTCAATGCTAGCATGGTG
CAATCATTGCTGCAGGCAGTCATCACCATGATCCAGGACATCCCGCGGCAGATTGCTGCC
GCAGTTCAGNCGGCCCTCGAGGCCGTCCACAAGGATCCGACAAACCTGCGCCATGGCCAG
AATTGAAGACATNACNATCTGCACNTGGAATGCCAACGGCCTATGGCGCCAGTTGGGAGA
ATTCAGAGAGTTCCTAAGNGACGAGGGNATTGACGTNTGCCTNGTCANNGAAACNCACCT
NAAGCCNGGCATCAAGGCNGCCGTNCCNAATTACTCNTGCTACAGGAACGACCGACCGAC
NGCGGGNGGTGGCACNGCCGTCTACGTCAGGAACACCATCAGGCACCACCAGGTAGCNCT
ACCCAGCTGCGACCATCGAAGCGACGGGTGTCGCCGTCGAGACNTCCCGNGGNAGANTGC
TNCTTATCGCCGCNTACAGACCACCCGGCGGGCTGGTAGACGAGGANGACGTCGCCGCNC
TCCTTCGGCTGCGGGGCAACNTCTTCATNGCAGGGGACCTCAACGCCAAGCACGCTGCCT
GGAACTCGCGNGCTACGAACACCAACGGCCGGCGGCTCCTGCGCGCNGTNGAAGNNCACG
ACGCNGTGGTNTGGGGNCCAACNGAACCCACCATCTTCGAAGANGGCCTGCCAGATGTAC
TGGATATNGCCATCACGAAAGGNCTNCGCCACAACATCGCNGTAACNACCAAAACNGCGC
TNTCNTCCGATCACGTCCCTGTCATATTCTACCTGGCCGCAGACGTCTCGGCGCGGGNAA
GCGACGACACCANAGACCTGAGACGCATCGACTGGGACGCGTTCAAAGAGCATCTTACCA
GACGCGTCNAAAATGCNCCGCCGCCGGCAGCCGTNGGNCCCGGTGCCGCCGCGGCNAACC
TGGCCGACTGGATNAACGAGGCAGCNGATGCGGCTACACCCGCCCAGAACGCCGCCAGCC
CGCTCNAAACAACTGCCNCCCGACATCAAAGAGGCAATCACCGNCAAGAATCGAGCTACN
AGGGAGTGGCAGGTCACNAGAGACCCCGCCGCGAAAAGGGTCATNAACCGNATGCGGCGG
GAAATAAAAGCGGCGGTCGAAAAACACCGNATACGAGAATGGTCCGACAGGGTCGCAACC
CTCAATACGGANGACGGNTCGGCNTGGAGANCCACCAAGCGCATNCTNCGCAGAAAGGAC
AGGATCCCGCCTCTNNTNGTNGGNAATCAACTAGTCTGTGANCCTGCGGANAAGGCGGAN
GCNCTAGCAGANGCCTTCGAAGCNAACTTCCGGCCCGTCGAAGNACCCCGAGATGACGCA
CACATCCGANTNGTAGAAGANCGACTGCAGCGATTCCTAGAAGCTGACCCGCCGGAGGAC
GACGCCATNGANCCNATCACGGAAGAGGAAGTCCAGCAGCGCTCTNACACGTCAACGCCA
ANAAAGCNGCTGGNCATGATGGNATTGGTGGGCCATNCTGAGACANCTGCCNCCAGCGGC
CGTCGACTACATCACGGCGGCNTTCAACGAAATNNTGANNACNGGCGAATTCCCGCAAGC
NTGGAAGCACGCCGAAATNGTGCCGGTNCCCAAATCGGGNAAGGACAAGAGGTCNCCNAG
ATCCTACAGACCNATNAGCCTNCTGCCNACNATNTCNAAAGTNTTCGAGAGAATCTACCT
CAAAAGGCTTCGCAGCATATCGGAAGATGAACAAATNCTNCCGGACGAACAGTTTGGCTT
CNGAAGGNACCACTCCACNCCGCANCAACTGCTCCGACTNGCGGAATNCGCCNTGGGAGC
NTTCGANAAGAGAGAGTACTTCGGCGCCGTNCTCCTNGACGTNTCACGTGCCTTTGATTC
NGTCTGGCACGAAGGACTNCTGTACAAACTNCTNGTGCAAGGGATCCCCNTGTCACACGT
NAGACTNCTCAAGAACTACCTGGCNGGNAGAACCTTCCGNGTGATACCGGAGGACGCAGT
CTCNTCNGTNAAAANCATCNGNGCCGGNGTCCCGCAGGGNTCNGTNCTNGGCCCNGTNCT
ATACAACCTNTACACGGCNGACGTACCGNGGACGGAACAAGTCGANACTGCNCTATACGC
NGACGACACNGCNCTCTTCACCAGGAGCGTCAGAGCCACNCACGTGAGGACCAAGCTACA
GCGGGCCTGCAACAACATNGAANACTGGGCNANNAAATGGCGCCTNGCNTTCAACGCCGC
CAAAAGCCAAGCNATNATNATCACCAGAAGGANCGTNCCACANCTNCAACCCNTCAACCT
NTTCGGAGAAAACATCGANTGGACCCGNACNGCNACNTACCTNGGNGTCACGCTNGACAG
GAGGCTGACNTGGAAAACACACGTCAGGAACGTCCGCAGCAAAGCNACGGGCAGAATGAC
AGCTCTATACCCCGTNCTNAACCCNACATCANCACTGNCACCGCATCTCGGGATNCGNCT
CTACACCGCNCTNGTCAGACCNATANTNGAGTATGCCGCNGCGGTNTGGGGCAACGCCGC
CGACTCNCACNTCAAACNGCTGCAGACNATNCAAAACCGGGCCATCAGATNCGCNTACAA
NCTGCCNAGGGAGACNCCGACAGCCGACCTACACCAAATCAGCGGACTACCGAACCTCGA
AGACAGATTCCGCAAACTGGCAGCGAAGTTCTACAAGNAATGCCGAGAATCAGACAACCC
GCTGATNGCCAACCTGGGTAACACAGTCCATCTATAACGACAACNTAAGGTGGCCAGNNA
AACTNCTCCGCGAGTGATAAGCTCCCGCAAAGACACGCCAGGANACGACAAATCCGNCAA
TGACAACACCGATNANGACAACCAAATTAAAATGGAAGGAGATGCGCTTTCACGCAAGAA
CTTCCCCACACTCTGGGATAAAGGCACCCGGGNAATTTAGTCCATGACG
>VvP45bXO4-925#DNA/hAT-Tip100
GGGCGTATCCAGCGAGGGGCAGGGGGGGGCTGCTGCCCCCCCCCCCCCAGAAGAAAAATC
AAGTTGCCTTCAGTACGCTTCGACGAGTGAAGAACTGGCTCAGGAGCACTATGGGAGAGA
AAGATTGACTGGATTATGCCTGATGAGTGTGCATCGAAATTTCGTGAAAGAACACCGTGA
GATATTGACAAACAAAGTTATTGAAAATTTTCTGAGAATCCGAGACGATTAATGTTTACA
TAAAAAACTAACTGAGTTACGATCTTAATTAACTACATAGTAGGTCCTTAGATTAAGTGG
TTGGATTACTATGTTAATCAATAATAAAAATAGTTTCCTCAATAGGTTTGAGTTTCATTT
TGTAAGAAATCGTCATGTTTCAGTCCCCCACCCCACTTCCTCGAAACCAATACGAGTTGC
CCCCCCCCTAGTTCAAATCTTGCCCCCCTCTAGTTCTGATCCTGGATACGCCC
>VvP45bXO4-767#Unknown
TTGATATTTGCGTTATGTACTTTTCTATAATTATAAATATTCTGAATGAAATGTTGACAC
TAGCCACTCCTGCAAATGATCAATTATTGGGAAAACCTCTTTCTCAGGTACAGTCAGGGA
TCCTTTTCTTCTTGAGGTGTTACTAAAAACATTCTCCTTATCTCATTCATCATTGTTCAT
TAATTGATAAAATAGAACAAACTATACCTGCCGCGTAAAAAACTAAGAAGAGCTGCATTT
TTTGTTTTCTTTTGCTGCAGTTCTGTCACCTTTCTTTCTACATTACCAGGGAATGATTCT
TTGATCTGCTTAAAAGATTTCTATAACTCATTGGATAATGAAACTCGTTGGAAAAACATT
TTCGATAAGCCTCGTAAAGTTTATTGTACAGCGCCACTTCACACCACACTTTGAACTTGA
AATAACACTTCAGCGAGCACTATAATTAAAGTTGCACTGAAATTCACTTGACAGAACAAA
ATTAGAATTATTTTATCAACGAGCGGTGTGGTCACACGCGGGCGATCCTAATCAAAACAG
CTTTATTTCAAACCATCAAAACAATACGAACTGTCACTGCCTTGGAAAATCCCGNGTGAC
ATCTGTAAGCGAATTTGAGTCTAGGTACGGCATGCCTAATGTTTTTCGAATCGTAATGCG
CCGTCGCGTGTCGGTTAGTTCAAATGCGCCGGCCGCGTGCAACCCAACGCTATGACTTCA
AGTCACACGCATGCGCAGCACT
>VvP45bXO4-461#LINE/Jockey
GATGAGGCCTGAGTGGATAAAATATCTAAACACCCACTTTGACCTAACAATTTACGACAG
TTCAAGTGTGAGCGCTATCTTNGGCGTAATAGAACTAGTGTCTGCACCTATGGATACTTG
TCGATGTGTGGGGATCTTCTATGAAAATGTGGGTTATGATGTCTGTTTGATGACCAAGTT
AGCTAAGGGCATTATGNCANCTTTATCGTGGTTAGTTGGACGAAGCATGCAATTACAATC
AAATGTCACACTTGGTCCTGAATCCGAAGGTTGGCGTTAGATGGGAACATTTTAAACCGA
ATGGAGAACTCTCCTGGGTCCTGATTTATTGAAAAATAATTTCCTGGAAAAGGGGAGAAT
TTTCCTGGAAAACTGCAGTAGAACCACCTTAAGTGAACATTTTGGAATNCCTGGCTACTG
ATTAGGAGAAGACTNTGCGAAAGCACTGCCTTAGCGTGACTCGATTTTTTATCACATAGG
ACTGGCGTACTTCGATTCGACAGGGGTGAAATTAGTAAGATTAACAGACGTATTTCGTTC
CTGGAACATACGTGCTGTGCTGTAAAATACAGTTAAAGGTGTCAATCACTGATGTGTCAC
AAGGGATTGATTGGAATTTTAGACAAAGTACAGCTAAGGACACTCAATTTGGGTGGGTAA
ATAGTTGTGGCAATGAGAAAATGACATATAAGTAGATTTACACGGGCGAGAACTTAATGT
TTTCTTTTCGCCTAGCACACCCCCTCGGATCGAATTCCCGAGTGCTGAAGTTACTCACAT
CATTATTATTAAGTATTTGCATGAGAATGAATTTATTCTAGCTAATTAGACACACCAACA
GGACGGACATGACATTCACGGACACACAATTTCATTACCCCTAATTTTGAAATTCGTTGC
CTGGTGGAGGAACATCAAAGAGGCACCGGCTGCGGGGTGTAATCAGCCATATGCTATATG
GAAGGCTCTAAACAGACTAAGAACTGAAGTGTCCCGATGTAAATATAATATTTAAAAAAT
GGGGGTACACTAATGACAACGATCTATGTGAATGTGGTGAGCTTCAGAACCCACAACATC
TTCTGATATGCAGGAATCTCCCTGAAACCTGCAACATCGACGACCTTTACAGGGCAAACG
AGAAGGCCATCAAGATTGCGGAATTCTGGTCACATTCTATATAATTGTGTTTATAGTTAA
TATTAATTAATTAATGTTATTTGTTTTTTCAACTTGTTATGTCCTGGACACGAGAAATAT
AAATAAAAATATAAATACCCCTAATTTAATACATCCTTTAAAATACACGGACTGTAGGTG
ACACTCGTGAGTTATATTATATTGTTCATAATGAAAAAGTGAGTTTGTTTCCCGTCTCTT
CGTCGGTGAATTAATTTTTAATGTCTGCCTGCTTCGATGAACGGAATTTATGTTAACAGC
GAGGTCTTTAGAGACGGGAAAGGATGGGAAGGAATTCGGCCATGGCCTTTTGAAGGTAGC
ATCCCCGGCATTCACCTGGGGGAAACCATGGATGCCTGGAACCTCCGTCCTCCCGAATGA
GAGGCAAGAACGCTAAATAATTTCATGAAAACAGGTACACATAGAATTTATATCTGGAGT
TTATGACGTTTTTTTCCCGTTAAAAGGAAACATTTATGCTTTTCGAGGCGTGGAAATTAC
GTAACTTTGCGGCTTTTCCACAAAACACTTAAACACCGCGGCCGGACTCGAACCGGCACT
CTAGCCCCAACACTGCCGAGGTCGTTAGTTGAATTCTCTCTATCATTAACGCTGTTAACG
ATTAATTATATTGGAATCCCACCNTACTGATGCTTATATTCGCTCAGAGTTATAAGCACC
CTCGAATATCAGAACTGCATTGTATAGATATGAATTTGAGCTAAGTCAGGACATTCCATA
GTTCATTATCACGTTTTAAACGTAAAAGTTACGCTTTCNCATGGTCTATGTCTTATTTTT
TAATTAAATACAAAGACTCAAGCAGTTTTTCTGTTCGCCCAGAATGAAAACTAAATTTTC
GATTTTCGTTTTTAAAACACGTTATTCTGGCGAGGGATTAGGCTACCATAAAAGATTCTT
ATATTTGTTCTACGAAAACTGACATATAATAATTATTCTCATCTCGTAATAATTTCTTCT
TGAACCGCAGTGAATTTCTATGTATCCTGCTGGAACGCAGGACACCTGAACAAATAACAA
ATACACATGAAGCCTGAGACTCTGCAATATGTATTGGACGCCCTAATTTCTTTGTCCGCC
AGCTATGCTTTCACAATGGTGGATGGCCTAGCTGTATCGCTCTGTAATGGAGCCATTTCG
TAACCTGTCGGACTCCCGGCGTGAAATATTTCACGCATATTGGGACACCCGCACCATCTA
GCGGCAAATGTCTACTACCGTGTGCTGACCTCTAGCGAGAGTTATGCAAGTTATCGCGCA
TGTCGCAACAGGGTCTCGGCGGCCGAGCAAGTGCGTACATGTCGACACCTGTNCAAATAC
GCCTTAGGCTAGGGTTTTCCCCCGCAAGACAAGGATAGAAGATTTCGTGGCGAAGTGGAA
TATCTCTGGCCGGCGCATGCGCAGATGAAGTTTCTCGTNGCATCGGCTGTTCGGTGGAGA
CACCTGGTGTCAGGATGTGTGTATATGCTACATTGCAACATTTGTGCAGCTGGAATATCT
ACATCACATAGGACACAATCGTAAATAATATCGCTGATTTCAGAGTAACATTGTTGGATA
TAAGTGAAATAACAGCTAGAATAAAGACTAAATAACAGTTATATATGTTTAATTTGAAAT
ATGCCGTNGTCATGCCGTCAATGTGGCAACACTGCACCCGCCATCTTGACCG
>VvP45bXO4-985#DNA/Academ-1
TAGTCCAGTAACGGGGTCGTAAAAAGGGGTCTCACNAGCATTATATCACGTAGAAGATTT
TTTTTTCTTATCTTGTATATATTGGTGAGAGTATGCAGAAACCAAGTTTTCGACCTCCGA
CACCCTCGGCACAATTTTCTGTGGCCAAAAAACGTCAAAATTTTGGTACTTTTTTCAGTT
TTTCGTCTATAACTCCTTCCTGATGAGTCCTAGCAAGAAATACTCTATTTCCAATTTGAA
AGAGGACAAAATTTCCTACAACTTTCGTAGTACAAACTTTTTTCTAAACTCAAAACTAAG
CGAGCTACAGTTCTTCGAAAATCAGCCAAATTTCACACTTTTCCTAAAAGTTGGGTTTTT
ACCTACTTTGCCGCTCAAAATGACCTGGAACCCCTGTATATATAACTGATATATATATGT
ATTTCTGTATGACATAGTATATATATGTACTATACTTTGATTACTGATGGTCAATTCAAT
AATCGTATGGCATTGTTGGCCGGGAGATCCCGAAGGATTGTTCGGCCG
>VvP45bXO4-683#DNA/TcMar-ISRm11
TAAATATGGTGATACCTTTCTTTCACTCGTCTGTCTGCGTGTAGTGTGTGTAGTTCATTT
CCACCACTAATGTGTGTTTTGTGACGTATGCAGCTGTGAGTGAGCATCNAAAGTACGGCA
TTGCNGCCTGTGTTAAGAAATGCTCTTGAATCTACTCATGCCTTTGTGGTACTAGGGNCA
CATGTTACTGGATGGCTTGTGGCTATGTGGGTGATATGAGATGATGCTGATGTGAACAGT
TTCGTACTTGTGCACATGCTGTAACTCTTCAGTCTGGACGTAGNGTGTTCGGTCCCTTTC
CTCCAGTTACGTGTGTGTGATGTATGGAACTGTGTGTATGCATGGACATGTGAGTGTGTG
TGTNTCTGTGTGTNTGTCTATGACTTTNTCCGGTCGTGGGAGTTCTGTCCACTTCATCGT
TTCCATGATGCTNGCTGTTGTGTCGANCTCGCTGTATGCGTGCGCGCGTGCGTGTGTGTA
CGTCTCTCTCTGCGTATGTATGCGTAAATATGGTCAGACCTTCCTTTAACTCGTTTGTCT
GGATGTAGGATGTGCGGTTCATCTCCTCCACTAATGTGTGTGTCAGTGTGTGTGTTTTGT
GACGTATGTAGCTGTGAGTGAGGATCCACAGTACGACATTGCAGCCTGTGTTAAGAAATG
CTCTTGAATCTACTCATGCCTTTGTGGTACTAGGGGCACATGTTACTAGATGGCTTGTTG
TTATGTGGGTGATATGAGATGATGCTGATGTGAACAGTTTCATGCTTGTGCACATGCTTT
CACTCGTCTGTCTGCGTGTAGTGTGTGTAGTTNATTTCCNCCACTAATGTGTGTGTGATG
AGTGGNACTGTNTGNATGCGTTGACGCGCGCGCGTGTGTGTGTGTCTCTCTNTGATTTTT
GGCCAGTCATGGGTCGTGGTTCTGTTCCACTTTTTCGTTGCCATGATTGGGCTAGTTGTT
GAGTCGAGATCGCTGTAGGCCTGGAAATGTGCGTGTGTATGCGTCTCTATCTCTGTGTGT
TTTTTTCGTAAATGTGGTGATACCTTGCTTGTGTGTGGTGACGTATGCAGCTGTGAGTGA
GCATCCANAGTACGACATTGCAGCCTGTGTTAAGAAATGCTCTTGAATCTACTCATGCCT
TTGTGGTACTAGGGGCACATGTTACTGGATGGCTTGTGGTTATGTGGGTGATATGAGATG
ATGCTGATGTGAACAGTTTCGTACTTGCGCACATGCTACTAGATGGCAAAGATGGCTGTT
GTGTGAGAGGCGAGGCGATGCTAATGTGAACAGTNTGGTACCTGGTAGCTGTTACTGATG
ATTTTTTGGTCAGTCATGAGCCATGGGGGTTCTGCCCCACTTTTTCGTCGCCATGATTGG
GCTGGTTGTTGTGTCGAGCTCGCTGTAGGCATGGAAATGTGAGTGTNTGTGCGTCTCTCT
CTGTGTCTGTATGTAAATATGGTGATACCTTCCTTAAACTCGTCTGTCTGGATGTATGAT
TTGCTGTTCCTCACTTAGTTTGTTTGTGCTTGTGCGTGGAGACGTATGGATTTGTGGGTG
AGACCTAGTATGAATATGAGGGGTTCTGGTATCTGTCTGATAGTCAAGTGTCTATTGCAA
CTCATGGTACCTGGGGCACTNTTACTGAATGGCAGAAAGGGTTGCGGTGTGGGAGAGACG
TGTTGATGGTAAATGTAATCAATTGGGTGTGATGAACACTATTTATGGTATAAATACTTA
GGTGTATGGCGAAAACATGCCATCTTTTGCACACCCTCTATCTCGCCAGGCTGATGATAT
GTAAGGAGAGTTCTGTTTTTCAGCCAGTCATGAGGCAAGAGAGTACTACACCACTTTTTC
GTTTCCATGATTGGTGCCGGTAGTTGTGCCGAACTCGCTGTAGACNTGGACATGTGTATC
TGCGTCTCTCTTTGTGCATGTAAGCGTAAGTATGGTGATACCTGACTTTAACTCGTCTGT
CTGATGATTTTTGTAACGATAGTTCTGTCCAGTTAATCAGTGGTAACGACAATTCTGCCC
CACTTCATCGTTTCCATGATGCTTGCTGTTAGTTCTGTCGACCTCGCTGTATGCATGTAC
AAGTGTGTGCGTGTGTCATTCCTCTGTGGATTTGAGTCTAAAATATATGGTTATAGAATT
ATGCTCACCATCAACGTGTGCTTCTAACCATTGTTTCAGGGCTTAGGCACTCTCCCATTT
CACTGTGCTGTTTACAGTTTGCTGCCGTTTGTGTTGGCGTACGAACTGTGTTTCTCACGT
TNTTCACTATAT
>VvP45bXO4-155#Unknown
TAGGCTGAAAAGGGTCCCCGTGACTCTCCAGCAGCCCGCCTCCCAGCCTTCAGCTGGGAG
GAATGAAATTAAAAAAAAA
>VvP45bXO4-1527#DNA/hAT-Charlie
TGGTTCCCAATTAGTGGTACGCGTACCCCCAGGGGTACGTGAGGTTGCTTCAAGGGGTAC
GCGCGGTAATCTCTTGGCTAAGGTAATCACTAAGATAATTGAAAAAACAATTACGCAAAC
ATTACTATCGCCAAAATATATTTTAAGACAAACTGTGTNTGTGTGAATTATATTACTGTA
ATGCTGTGGTTGTGCGAAGCACTCGACTGGGATGAACGNATTCATTTATTTATCATTTCA
GCTGTAAGGGGTACGCGAGGTTGAGCTCTTTCTTGAAGTGGTACTCGGGAAAAACTAATT
GGGAACCACT
>VvP45bXO4-579#DNA/TcMar-Tc4
TGCAGGTTGCCTNACAAGGGACACCTTTGACCTCGAACGCTCGGAACCGCACGAAAACAT
GTTTAGAATAACAAGCGATCATAAACAAAACAGTGGTGTGTGTCATTTCCATGCAGAACT
CCGCACTTGTCTGCTAGCGCCATTAAAGAGCCATGAAAAGAGCCTATTGTTGTGTGATTC
CTGGTCAGGTCATACAGATCGTACCCTTCTAGATGCAACTTTTCCAAACAAAGATGTTAT
GCTGAAGATATTGCCACCGAAAACAACAAAATATTGCCAACCCCTTGATGTTTACTTCTT
TCGGCAATATAAGCTCTATATCAGAAGGATTACTGATTTTGTAAGACTACAATGTGCCAA
ACCACAAGTGAAGATACATGATCGTTATTTCATCATGAAACTTCACTCTGTGATTTACAA
TCAATTTGCTGCACCTACGTATAAGCCTATGTTGCAATATGCTTGGCGAAAGCCAGGTTA
TGACATTGACATACCAACATCATCATTTGAAAATGTAATTAGTGTGGCTTTTGATATTGG
ACTGCGTGAATGCGAAAGTGATTTGGAATGTGATAACGTGGCTTTAGTGAGGTGTGCACA
TTGTTCTCTTCCACTTTGTTTTAACCACTTCATCGAAATCCCGCATCTGCACTTTGAGGA
CTAATATAAGCACTATCAGGTGTGTGGTACTGCTGTATATGCGTGTTTTGCGCTATATTA
AGTACTTTAAGCAGAGAGTTTTTGGCACTGTTGATTGAAAATGTAATGATACACTGACGT
CATTGAATTACGTATAATTTCCTTCATATGGTATTGATATCTTGTTACTTTGTTTCTCTC
TATTAAAATGTTACTTGAGGTAGAATGCAACGTTTTGCATGGAAATGACACACACCACTG
TTTTGTTTATGATCGCTTGTTATTCTAAGCATGTTTTCGTGCGGTTCCGAGCGTTCGAGG
TCAAAGGTGTCCCTTGTGA
>VvP45bXO4-296#DNA/hAT
TTACTAAGCCCCGGATTCTTAGGTTCGAACCTATTTTGTTCCCAACCTAATATTCTCGAA
ATTTTAACTTTCTTTTTCGTCTNTTGTATAAACTAATAATATTCGTAAATTTAATAGGAC
CTAAAATAACCTAATTTTTATGTTATGACCTAAAATGACCTAATTCGGTTTTTAGAACCT
AAAAGGACCTAATTCGATGTACTGATCCAGTCCGACTGTAATTTTGTTACTTAAACAAAT
GACCGACCGGATTAGCTCAGTGGTACGGGCCGTGGGCTAGTAATTTGGCTGGGAGACGCC
ATGGGTTCGAACCCCACCGTCGGCTGTTCTGAAATGGTATTCCGTGGTTTTCCTTTTCNC
CTCCAGGCAAATGCCGGAACAGTGCCTTATTGACAGGCTACGGCGGCTGCTTCCTTTTCC
CCCTTCCTTCTCAAAAATTTCGTTTCCTTCTTCTACATCGATCCAAGTTAATGTCACNTG
GGCGATCCGGCCAGTCACCATCCCCAGCTGTATCTATTACTACGTGAATCCTAAGNTCCA
AGACACTGCAAATGTGAGCGGTATAGGAATGATCCCTCGCAGAGTCCGAGGGGTGAAGCC
GAACTTGGAGGGTAAACGGACTACGTTTACGTGTAAAACGAATGGATTTATTTTAAAATT
GGAATAACTATTCACCACAATATTAAATGATGTGTTTTAACCTAATTGTTGACGGTAACA
TTGAGAAAAGCTGTAACAATGCGGTGTGGCAACTTCACATTATTACAAAGGTTTACATTC
AGTAGAAACAAATCGACAAAGCAAGTTTTAAACATAGCACGTTAAACATTAACAATCTCA
GGAACGCAAACCCTTTCTGAGAAATTAACAGTTGTATACCGTCATCGTTCAGTGGTAACA
CGGAAATTAAAACATTGTGTAGGCCTACATACTTTTAGTTCCTTCNTTAAAAGCAATCAT
GCCTAAACAGAAATCCTCAAGAAGTAGTCTCCTGCGAGAGTGGNTTGGAACGGATAAGAA
CTTTTCTACAGATGGGAAAATTATATATTGTCAAGCATGTGTGAAACCAGTAAGTTTAAT
TTGTTTTATATACGTATATCTTTTATAATTTTAAAAAATAAATTAGATTTTATTTGTTTT
CATTTCTAAAGTAACGTAAAGTGACAGAGTCTAGACTGCTGGATGAAATTTCATAATATT
AACTGGNTATTATCCGGGGTGTTATATTCAGGTGGACTATTTTTATTTTTGCCTTCTATA
TAGGTGACTGCAGAAAAACGATCCCACGTACTACAGTATCAGAATTCAGCAACTCATTTG
GCAAATGTTACCAGGAGAAACGCTTCCGAACAGAAGCAGAGTTTCATTACAAGTTCAAAG
CTGGGTGCAGAAGATTCGTTTAACCTGCGTCTGTGTGAAGCTCTCACTGCCGCTAATATA
CCAGTTTCAACACTCCAGAATGCAGTCCTGAAAACCNTTTTGGAAGAATTTTGCAACAGA
AAAATATCAGATGAATCCACTTTAAGAAAGAATTACTTGCCTCAGATGTATGAGAAAACC
ATTGAAGAAATACGGGTGGACATTGCTGACCACTTCATCTGGTTAAGTGTAGATGAGACG
ACAGATGCCTGCGGCAGATACATAGCGTTGTTGTGGGCAAGCTCGCATGTGAGGGACGTA
GTATACCCCAAGTCATTATGTGCAGAGAACTTCCAACGACNAACCAGTCTACTGTGGCAA
TTGCTGTAAGGGATGCATCAAAGGTGTTGTGGCCAGGTCCAGAACACGAGGATAAGTTGC
GGTTGTTGGTGACAGACAGTGCAGCTTATACGATAAAAGCAGGGGAGTGTTTGAAGGCAT
TCCATCCTCGAATGGTCCATGTCACCTGTCTAGCTCATGGGCTGCACCGGGTAGCTGAAA
AAATTCGGGAACAGCACCCTGTAGTTAACGAGATAATTCCTTCAGTGAAGAAAATATTCC
TGAAAGCGCCAAGTCGAGTCGTTACTTTAAGGGAAAAGCTTCCATCAATACCCCTCCTTC
CCGAGCCAGTAGTGACACGATGGGGGACCTGGCTCTCAGCCGCAGTATATTATGCAGAAA
ACTATGAGAGCATCACGGAGGTCATCGAATCATTAGATGAAAGCGAAGCTATTGCTATAG
TAAATGCAAAGAAAGCGTTGCACTCAGTACCAGCTGTACAGGAGTTGACATATATAAAGG
CAAATTTTTACAACCTAGAATTTTCAATCAAGAAGTTGGAAGGAGGCACTCTACCGTTGA
CGGAAGCACTTCAAATCATCCAAGAAGTGAGGGCCAAAGTGGCTCCTGGACCAGTTGGGG
TGTCTATAGCTAAGAAGCAGGAGTCTGTTTTAGCCCGCAGTCCAGATTTCAAGAGGATGG
AATACATAGGCCGTGTCCTCTCTGGACTAAAGGAACAAGAAATATTGCCTTGGAATCCTA
AGGAAATCGCTGATACGAAGTTCGCACCTCTTACCTCATGTGACGTAGAGCGTAGTTTTT
CCGCATTCAAGAGAATTTTAACGGAAGAGAGAGGAGGGTTTACTCCTGAAAATCTGTCAA
AATATTTCATTGTTCAGTGTCATATTAGAAGTTTTAAATGAGTTGTTTACCATACACAAT
AAAGACGAAATGTTTTGAACATAATAGTGGTTTATTTCGCATGTTTTAATGTGATCGAGC
AATGTCATGTTAGAAGTTTTTAAGGAGTACTTGACATTGTATTATAAAGTCAACAATGTT
TTTAACACTATGGCAGTATATATTGCGTGTTTTAAATTTTATTTCCCTTAAAAACGTGTA
AGTTCCTAAATCAGAATTTTAAAAACCTATAAAAGCCTAAAACGTGAGTTGAATAAACCT
AAATTTGNTTTTTTAGAACCTAAAAATCCGGG
>VvP45bXO4-185#LINE/CR1
TCTTCAGCAACCGTCACGACAAGTGCCGCCTTCTGTGTTAATTTAATTTAAAGTGTGTAG
NTAGCTTTTGTTTCATCTTTGNNTATTTGTTTAGCAGCGCCAGTAGTCAGTTGGTCTTCA
GCAACCGTCACGGAGGAAGTGCCTTCTGTGTTAATTTAATTTAAAGTGTGTAGATAGCTT
TTGTTTCATCTTTGCTTATTTTTTANCAGCGCCAGTAGTCAGTCGGTCTTCGGCAACCGT
CGCGGACGAGTACCTTCTGTGTTTAATTTAATTTAAAGTGTGTAGATAGCTTTNGTTTCA
TCTTTGCTTATTTAACAGCGANNNNNNNNNNNNNNNNNNNNNNNNNNNNNNNNNNNNNNN
NNNNNNNNNNNNNNNNNNNNNNNNNNNNNNNNNNNNNNNNNNNNNNNNNNNNNNNNNNNN
CAGCAGCCGTTACGGAGGANCGTGCCTTCTGTGNTTAGTTTAATTTAAAGTGTGTAGATA
GCTTTTGTTTNATCTTTGCTTATTTAGCAGCGCAGTAGNCAGTTGGTCTTCAGCAACCGT
CACGACAGAGCGCCTTTTGTGTTTANTTTAATTTAAAGTGTGTAGATAGCTTTTGTTTAA
TATTTGCTTATTTAGCAGCGCCAGTAGTCAGTGGTCATCTGTAACCGTTACGCGAGGNAG
TACCTTCTGTAAATTTAGGTTTTTTTTTTAGTCGTGTCTATCGGTTGTTTGTAAGTAGTG
AACAGTTTATTTGGANCACTCGGTTAGTTCATCTTTCGTCTTCTCCGTAGTTTTTGTTTC
GAAAGTAGTATGTGTAGGGACTGTGATTGCTGTGTGCAGACGCGGGCTGAGGTGGCTGAT
CTNCGCGCTCAGCTTGCAGCTTTGCTAACGAAAGTTACACGGCTGGAAGCTGCCGTAAGN
GGTTGCAGCAGATGTGGTATGGGNGACCCCGNTGAAGCTAGCGCTCTCACAGGTTCTCCC
NTACCGANCATCGTACCTGCAGTCCAGGCTGAGACGTTGGAGNCTGTGCGGCGGTCGCCT
GACGGTGACTGGCGT
>VvP45bXO4-1644#DNA/TcMar-Mariner
AGGGTGAGTCAAATGAAAACCTTAAATTTGTAATAAAAAATCGAAATTTCGCGCCGTTAT
CCTGTAAGTTGGTAAGCGTGCTACAAGCAGCGTGCAGAATGGCCTGTAGGTGGCAGCATA
GTGCAGATGCACAAATACCGTCGCAGTATCAGTATAAAGATGGCTGCCCCACTTGAGACT
TGCACCAGGGAAGAACAGCGTTCTGTTATTCGGTTTTTGAGTAGTGAAGGTGTGAAACCT
ATTGAAATTCATCGAAGAATGAAGGTTCAGTACGGTGATGCATGTTTGTCACAGCAGCAA
GTCTACGAATGGAGTAGGAAGTTCGCAAATGGTGTGACTTCAGTGGAAGATGCTCCTCGT
CCAGGTCAGGCACAACGAGTTGTGACTCCACAGAACATTGCAGCAGTTGAAGCCATAGTG
ATGGAAAACCGCCGAGTGACACTGAATGACATTGCAGCATGTTTAAAGATTAGTCATGGT
TCAGCACACCACATTGTGCATGATGTGCTCCAGTTTCACAAAGTGTCTGCAAGATGGGTG
CCACGGCAGCTGACTCCTGAAATGAGAGAACGACGTGTTGATGCTTGTGAAGAACTT
>VvP45bXO4-11#RC/Helitron
ATAAAAATGAAATGCTGTTCGTTGGTAANCGCATCACTTGAGAACGGCTGGACCGATTTG
GCTAATTTTTTTTTAAAATGTTCGTAATAGTCCGAATAAGGTTTTTAGAGAAAGAAAAAT
TGGAAAATTCGGAAAAACTGAAAGTACTTTTTTCTATGGACCGATTTGGCTATTTTTTNA
AATGTTCATAATAGTCCGAATAAGGTTTTTAGAGAAAGAAAAATTGGAAAAGTTGCCCGG
AAAATTGGAAAATTCGGAAAAACTGAAANTGCTTTTTTCTATGGACCGATTTGGCTAATT
TTTTAAAATGTTCGTAATAGTCCGAATAAGGTTTTTAGAGAAAGAAAAATTGGAAAAGTT
GCCCGGAAAATTGGAAAATTCGGAAAAACTGAAAGTGCTTTTTNCTATGGACCGATTTTG
TTCCAAATAAGGTTTTTAGAGAAANAAAAATCGGAAAAGTTGCTCGGAAAATTGGAAAAT
TCGGGAAAAACTGAAAGTGCTTTTTTCTATGGACCGATTTGGCTANTTTAAATGTTCGTA
ATAGTCCGAATAAGGTTTTTAGGGAAAGAAAAATTGGAAAAGTTGCCGGGAAAATTCGGG
AAAAACTGAAAGTGCTTTTTTCTATGGGATTTTTGTACGAACTCAAGACCATAACTCATG
ATTCGAACGATGGATATGCGTAATCTTTTTTTCCTTATGCTCCCGGAAATAACTCAATTG
TTCAAAAAAACTGGAAGAATCTGAGAAAAATGCGTTCCAGCCTAAATTAAAATAAAATTA
CCTTTGTTTTTATTTTTGTGTTGTTTCATCTGTCAACAAATGTAGTTATTTTATTTCTAT
TCCATTGATATTAATTGAGGACATGTGCTTGATGATATCGAACAAGGTATTACCTCAATT
AGNCATGACAGCGCCCAATCGTCCGATGCACGACACATTTAATCAAGAGTTGAAACGCGA
AAAACAATATGATTGTGATGCATTGAGAGAATCAGTTCGAACGAACGTTCCGCTGTTGAA
TCGGCAACAAAAATATGCGTACGACACTTCATGAAAGTTGTGAACGATGGAACTAGAGGG
ATTTTCTTCTTGGACGCTCCCGGTGGAACTGGAAAAACTTTTTTGATCTCATTGATTTTG
GCAACGACTCGCTTCATCAGGAATTGCAGCTACGTTGTTGGAAGGCGGTCAAACAGCTCA
TTCAGCATTCAAGTTGCCGTTGAATATGNAACTCCAACGTGCAACCTTTCGAAGAACTGT
GCGATGGCCAAAGTTTTTTGCAGCAATGCAAATTGATCGTTTGGGATGAATGTACGATGG
CACATAAAAAGTCTTTGGAGGCATTAGANCGAACGATCCAAACCGGTTTGGTGGTGCGAT
GATCGAATCGAAATGTAAATAAAACACCNTGAGATTCATTGAGATTTCAAATTTAATGGA
AGAAAATAAATCATTTGGTTAACATGAAATTCTGACTTAATTCAATTGTGACTTAAATTT
TGGAACAAAACCGCATGGTTCCAAGTCGATCACATTCCAGGCACATCACACATTTCCAGC
ATTTCAGCGGTGTACTGCCGATAGAATTCATCTCGCATGTAAAATTTCCCATTGGCGTAC
TTCTGAATGTACTCCTCCTCAAACTGAATANCCATGGACACAATCGTTAATAAATACAAT
GATCACTCAGAAATACGTTTTTTTCTCATTTTT
>VvP45bXO4-395#DNA/TcMar-Tc1
TGAGTCAAAAAGGACTTTACAACTTTGGAATGATATAGAAATTTGTTGAGATAACTTACA
GAATCGGTAGATGTGTCATTTTGTAGCAAACAACCTCAAGTTTGACGCACGTAGTGCATC
AGTACACCATTCCGCCACCAGGAGCGCCAGCGTAGTGCACAGTTAAAATGGCTACTTTCA
CTGGTGCGGNGCGTGCTCGCTGTGTGTTTTGGTTTCATGAAACGAACTCTGCAACAACTG
TTCGGCGTAAATTTCGCACCGAATACGCTAAAGAACCTCCAAGCAGGCCTACAATTTACT
CTTGGCACAAGAACTTTGTTGAGACGGGTTGTTCACTGCGACATGATACTAAATCACCAG
GTCGGCCGCGTGTTGATGAT
>VvP45bXO4-150#DNA/hAT-Charlie
GTTTCTCAAAGTGGGGTACGCGAACCCCTAGGGGTTCGCCAGTTGATCGTAGGGGGTTCG
CGACAAGATTTACGTNATGGCGGCTGACTGGCTATCTCGAGCGTGCAACACGCACAATGG
TGAATTGAGACTGAACATGAGCAAAATGCTCCTAAAATCGACTCAACCTGCNGCAAGAAA
CAAGCCCATCCATCACATTAATTAATAACATATTGCTCTTTGTGACTGTATTACTTTTTT
TAAAAAAAAATCCTTTTTAAAAGGGGGTTCGCCATTGCCTGGGAAATTTTATAGGGGTAC
GTGGAGCTAAAAGTTTGAGAAACCCT
>VvP45bXO4-1337#DNA/TcMar-Mariner
AAAAAAAAAGCTTTGAACGAGAAGGTGATGGCTTCCTTGCAAGAATCGTTACCGGAGACG
AAACCTGGGTTCACTTCCACCAACCGGAAACGAAGAGAGCGAGCAAAGAATGGCGCCATT
CGNCATCACCAAAACCAAAGAAGTTTCGAACANAGCCATCCGCAGGGAAGGTTATGCTGA
CTCTCTTTTGGGACGAAAAAGGCGTCATCTTGGAGCATTACATGCTAGAGGGACCACTGT
CACCAGTAGCATCATACACAGACCTCCTNAAAAATCATCTTCGGCCTGCNATCAGANCAA
AGCGACGTGGATTGCTGTCAACAGGTGTCCTTCTGCAACATGACAATGCAAGGCCCCACA
CTGCCCGTACAACAGTTGCAACAATCACAGACCTGCATTTTGAGTGTCTTCCTCATCCAC
CATACTCACCAGACCTTGCCCCAAGTGATTTCCATATGTTTGGACCACTCAAAGAAGCAA
TGGGAGGAAAGAAGTTCCGTTCTGATGAAGAGGTACGCCACGCGGTGCATGAGTGGTTGC
GCGGACTACCAAAAGAATTTTTTTCTAAAGGAATTTATGCACTTTGTAAGCGCTGGAGGA
CTTGCATTGAGCGTGGGGGAGATTATGTTGAAAAGTGATACAGCTTTGTACCACTTCTGC
ACAATAAATAATATTTAAAAAAATATTTAAGGTTTTCATTTGACTCAC
>VvP45bXO4-198#LTR/Gypsy
AATTAATTAATGCAGTTCTTAAATCACCATAAAGAACCTTAACATGGCGACCGTTGACAT
GACGAGAAGTTCTTAAACATCTGTGGGATGTTTATCTTCTAAAAAGAATCTGCAGAAAAT
TGCGACGGAAATTTCGACCGGCGACGACGCGGATTTGACGGCCTAAGGCGAGGAAATTTC
GACCGGCATCGACGACACGGATTTGACGGCGAGCGGATTTCCTTCGGCCTAAGGCGGAGA
TTTTTCATCGGCAATCGGCTGTAATCTTCCGACGTCGAGTGGATTTCCTTCGGCCTCAAA
ATCGTCTTCCTACAGTGAATTGTGAAAAGTGTGGTTAAGTGTTTGAAGTCAGTGTGGTGT
TTAATGGTTAAATAAGTGCTTCTAAGTGAAATTTAATGTGATACAAAANTGAGGAAGAAC
TGTAAGTACTGCATTGAATATTCAAGTGATTTATTTTGCATGTTATTGTGTGGCAGATTG
GAAAGATTTTAATTTTCCTTAATTTTGTTTTTTATGTTGATTTTGCTAATTACTAAAAAT
GGCTGATAGTCAGAACCTGCAAGCATTTCTAGAGTCTTTTGTAGCCAAATTTGATANCAA
ATTTTCTGAATTTAGAAATGAGTTAAAAAGTGATAATGATAGCAAATTTTCTGAAATTAA
NTCTCAGTTTTCCGAAATTAATGATAAGTTTTCTGAATTGCAACAAAACGATGATAGAAC
ATTCTCTGATTTGACTAAATGTTTTGATGTTAAAATCACAGAGCAATTTCAGGGTTTTAG
CTCTCAATTCAAGGAGGATATTAACAATTTAGATTCTAAATTGGGGAAGGTAGTAACAGA
ATGTCAGGAGAAATTTGAGAAAGTTACAAAATTTTGTGAACAGAATAAGGCTGAATGTGA
AAATTTGATTTATAAAGAGGTGAAGGAAGTCAGTGAAAATTGTGATAAGATGAGGGAGGA
ATATGTCGCTTTATTCCAAGCCAATGATAGTAAAGCTGCTCAAAGGGTCAATGAGTTGAG
ACAGGAGGTGGTTGGTATAGGGAAAAATATTAATACATTGGCGCANCANCAGGAACAGCT
TACCCAGGGATTGGAGACAACCCAATGTAACGTTAATCAGTTAGAGAAAAGGGTTACTGG
GTTGCAGATTCAGTTAAGTCAGGTTCCCTTAACAGGTAATCCAAATTTCAGTGTCGATGT
AAAAGAAGAATTTGAATTCTATGATGATAGTGGGAGGCTTCACCCTATTGAATTTATAGA
TAATTTTGAAAGATCAGACTATTTTAATTTGTTACCCGACAGTAAGAAAATTGCACTTGT
GGGTAAACATCTAAAGTCTTATGCTAGGGCATGGGGTGATAGACAAGCTAGGGAAGTGAC
TGACTACAAGCTGTTTAAAGAAAACTTTTTGAAACATTTTTGGTCGACAAGCAGGCAGAT
TCAAGAAAAGAGAGAGTTGATGACTGGNAGGCCCTATAAACCTGGTAGGGAAACTCAACA
TGATTTTTTTCATAAATGTTGGATCCGTTGTAAGTACTTAGACCATCCTTATGGAGAGGA
GGAATTCATTGATTTGATAGGAGCTAGGCTACCTCAGCAAACAAGAAATTTAATTGCCAC
TTTGGATGTAGTAAATGTGGATAGAGTTTCTGAATTGTTGAGACGCTTGGATGCCCAGGA
GTCATTCAATGAACAACATTACCACCATCAACACCATAGGAGGGGCAGCAGGAGTCCCCC
TAGAAGGGGTAATGGGTCAAGGGATGGTAGATCCAGGGGANGGGATCGTGATAATTACGC
AAGGAGGAATGATAATGGGGGAGTGAGAGAACAGAACCCTCAATCTGAAAGGGAAAGGCA
GCATGGGGGGCAGGCAAACTAAAGACCACCCCTGTGATGGGCCCCGCAGTGGTGGACAAG
AAGGTGGGTCCAGGTACCAACTGCTATAGCGTTAATACCATTTTTATGAATAATCCCCGA
GAAGATTTATTGGAAGAGGTGGGGGTAGCAGCAAGTGAATTTCAGGATAAGGTTATGATA
GATGTAATTAATGATGTTGATGATGTAAAGGTTGATAATAAGATAAAGCGGGAAGGGGAC
CACCATAGTACCTTATCACTAGAATCAGTGTGCGAAAGTAATAATTTTCATGTAGAAGAT
TTTCGAAATGGTCACTGCTTAATTACAAAAAGGGGTGCAGAATTTATAGTGCATACTACA
GTGTGGCTATCGGAAACTTGTAAGGTCCAGAATGGCATAGTTGGGACTATGTGTGCTTGT
ATAGGTGGTAATGAAGTTTGTAGAAGTGCTGAAATCGAGGAGTTTCTCAGATATCTTGAA
GATGAAGGTGACACAGTGGTGTGGATAGGAGACCCAGATGAGGAGGAGAATTGTAAGTCA
AAGTATTTGTCTTCTGAAGAGAGAGAGGTTGAAAAGCCTTATGTACCAATCCCTAAGTTG
GAAAAACGTCCTAATTTTGACCTAGCTGATACGTTATTTAGCTCTTTATTTGGTGTAGAT
GATGACATTGAAGAAATGGGTGGGAGTAAGGATTTATTTGAACCAGTTTCTGATNTGGAA
AAATGTACAGAATGTGACTTAGATGACANTATGTTTTGTACCCTCTTTGATGTGGAAGCT
AATAGTGAAGTAGTAGTTGCTGAGAAAAATAATTATTTTGTGGAGGAAGTCAGTAAGCCA
GATGTTAAACCAGTTTTAGGTAATGATTCAGATAATTTGGTAAGTTTGAGTAGTAATCAG
ATGATGAAGAGTGGGGTTGGGAGTAATGATGGACTAAACTGCAGTAGTGAGAATAATAAA
TTNGTATTACCAGTTGAGTCAGCAACATTGCTTTTAAGTGACAGTCAGTTCGCTAAAACA
GAACCATTTTATGTCTCAGCTGTTGCGTGGTTGTACCAAAGTCGGTTGTCTGAGATGATT
GGAAGTTTGTGTTTCTGTCTGTGTATAATGAAGCTTTGTGTAAATAGAAATGTAATATTA
GATGTGTATACAAAAGTTGAAGAAAACTGGAAGGTTAGGAAAAAGTAACTTACATGGTTC
TGGGTTTCCAGGGAAATCCTGGAACCCACTTATGAGAATTAATTGAAATGCATGGTTTGG
GGAGGGGTCAACAGCCTGTAAATATCTAATTTTGTAAATAAGTTTGTCAATTGATGCATG
TAAATAGTTTGTGTGAGTACTTAAGCTCAGATGCAGATGTAAGCATTTCAATGTATAAAA
TTTGTGACAGTTTTGTGTAGAAACTTTTGATGTTTTCATGATGTTGTGACTTTCTACATT
GTGGTGACAAATTATCAGCTGTAAAATGTAAACAGACTGTTGTCATNAACAAGCAGACAT
CAAGTGTGTAATTTGGAGTGAAAATAATTGTAACTTAAGGTGATGGCATTGAACGTTTGT
TGTGTCAAAACAGTAAATGAAAAAAAATGATTGGATCTGAGAAAAGACAATTATTGTAAA
CAAAATCAGTGTCATGGACTATGTGCAGTTGTATGTAATGAAGAATTGTATTTGTTCATT
GTAAAAGTCATTATGGTTGATTGATTGTAATCTGTTCGTGTCTGCATTATGTGTACATTC
AACCTGCTTAGATTCGTGACGGATTCAATCAATTTTAACTGTGTAAAATTAAGTGAATCC
TGGGGAGGGG
>VvP45bXO4-684#Unknown
ATACCTACAGCGCCGCGCATGCGTGTGACTTGAAGTCATAGCGCTGGGTCGCNCGNGGCC
GGCGCATTTGAACTAACCGACACGCGACGGCGCATTACGATTCGAAAAACATTAGGCACG
CCGTACCTAGACTCAAATTCGCTTACAGATGTCACCCGGGATTTTCCAAGNCAGTGACAG
TTCGTCTATTGAAAAAAGCATGTTTTGATTAGGATCGCCCGCGTGTGACCACACCGCTCG
TTGATAAAATAATTCTAATTTTGTTCTGTCAAGTGAATTTCAGTGCANCTTTAATTNTAG
TGCTCGCTGAAGTGTTATTTNAAGTTCAAAGTGTGGTGTGAAATGGCGCTGTACAATAAA
CTTCGGAAATGTTTTCTAGCGAGTTTTCAAACTTTAAAATGGCGTCAATGAGCTATAGAA
ATCTTTTAAGCAGGNCAAAGAATCATTCCCTGGTAATGTAGAAAGAAAGGTGACAGAACT
GCAGCAAAAGAAAACAAAAAATGCAGCTCTTAGTTTTTTTTACGCGGCAGGTATAGTTTG
TTCTATTTTATCAATTAATGAACAATGATGAATGAGATGAGGAGAATGTTTTTAGTAACA
CCTCAAGAAGAAAAGGATCCCTGACTGTACCTGAGAAAGATGTTTTCCAATAATTGATCA
TTTGCAGGAGTGGCTAGCGTCACCATTTCGTTCAGAATATTTATTATAGTAAAAAATATA
TAANGCAAATATCGGTCGTGTTCATTATAAACCCAATNATTTTCAAGATAAGCCAACAAT
GAAAAACAGTAGTAACTATCAACAGAAAACTCNTTGTTCCACACATTGNGTGATGCAAAA
AGAGTAACGAAGTTTATGCATGGTCCCTTATGGACAGTCAAAAAAGTAATGGCAGGCAAG
GATACTCAGATGCAGTTTAAGGCATTGCTGCAACAATTTCTATACTCTTGGGTAAAAGAT
AATATTTATTTCAAATGTGAAAAATAATATATGAAACACCAATTTAANAGTCAAATAAAT
TTTTTTTACAGCNAACTACTGTAGAACATANAACCCACTGAGGCTATTTTTGTATTCCAA
TAATAGTTGATAAACCTACAAATATATAATAGTAAACTGTCTTACATTTTATATTAAACA
ATCAACACACTAATATGTCTGAATAATAATGTCAAAACATAAAATAATCCAAGTGAGTTA
AGTAAATTTTCTATACACTACAAACAACTTAGATATTTATATTATCCGTACTAGAAGTAA
GGAANAATTTAATANCTGTCATACTGTGCTCCTCCAACATCCCAAACACAANAGTTATTG
ACACTCTAGAACACCTTAATGTTAATACACTTTGGAAGTAAAATCATCAGCGCTATTGTT
TGATTCAACTATTACTCTGATTTTATTAAAATACAAACTAACAAATATCTCTATTTTGNA
GCATTGCTGAAAAGATTTATAGTGAAAATAACAAAATATTCTGTAAGAACGAAGTTCACC
CAAATAANTATCCAAAGACTTCTAAGATCCATAGACAACATAAAAGGTTTATCACAAATC
TTACACAAAAATCGAAATTCACACTTATTAATTNTCTGGTGACTCAAAATGGCTATTCGC
CCGAATGAATCCTTTTGATGTACTTTCTTATTGCCAGATTCTGTAAAAAATTTCCACAAA
CTTAGNAACAATATGGGCGTTTACCTGAATGAATCCGCTNATGATTCTTAAGGCTCACGG
ACCGTNTAAAAGATTTTCCACAAATNTCACAAGAAAATGGCGTTCGCCTGAATGAATCCT
CTNATGGCTTATAAGACTACAGAGTCTGTAAAANATTTTCCACAAACNTCACAAGAAAAT
GGNCGTTCACCTGAATGAATCCTCTTATGCACTTTAAGANTNCCAGACTCTGTAAAAATT
TTCCACAAACTTCACAAGAAAATGGGCGTTCACCTGAATGAATCCTCTGATGGCTCTTAA
GGTTNCCAGACTGTGTAAAAGATTTTCCACAAACTTCACAAAAAAATGGGCGTTCGCCTG
AATGA
>VvP45bXO4-40#LINE/Penelope
TAACTGTTTGTTTATTCAGCCGCTGCTACGGAAACGGTGGAAGACGAAAGCCGACNCAGC
GCGATNACGTCATCCGCTCTTCTGCTTGTTGACTCAACACGGAGTCAAGACAATTTTCAG
ACCACCCGCTAAAATTAAAAACTTGGTCGGCAGCGTTAAAGATGACCTAGGTTTACGAAC
CCCTGTGTNTATTACATACCNTGTGAATGTGGCCGCGGTTACATCGGACAAACGCAGCGG
TGTATTGTGCAGCGATGTGTCGAGCACGCAAGAAATGTTCGTCTGGGGCAAGAAGAGAAA
TCAGCTGTGGCCGAACACAGTGTCCAAGAGGGACATACATTTAATTTCGAAAAAACTACA
ATTTTAGCCCGGGTCAGAGATTTTTGGGACAGCGTTATAACAGAAGCTGTNGAAATCAGA
ACAACTGATTCTTTAGTTAACAGGGACACTGGTTACCAGCTCAGTGCGGCCTGGAACCCG
GCTATCAAAATGCTGAAACAGCTTCGCGTCGGTAACGAGCAGAAGAGCGGATGACGTNAT
CGCGCTGNGTCGGCTTTTGTCTTCCACCGTTTCCGCGGCAGCGGCTGAATAAACAAACAG
TTA
>VvP45bXO4-1321#Unknown
TATTCTCGNATCANAAACATCAAAATACACAGTTAAACACATTGTGCAAATCAACAACTT
TAAACACACTTCGCCCAGTACTTCGCAACCTCAAGTGCATTNTGTGTTGCTCGAAACAGN
TCATCTTCGTTGCAGGATGATGGGCACATA
>VvP45bXO4-2130#DNA/TcMar-Tigger
CAGTAGAACTCCAATTATCCGAACTCCGACTATCCGAATCGCTGATTATCCGAATCGCTT
AAGGCAGTCGCATTAAGACGTGCGTGGAACAAGTTGAAAGGCATACCAACTGAAGAAGAG
AAGGAAAAGGAGAAAAAGGAAAAAGAAGCTCAAGAAAAGGAAAGGGAAGAGACAGGAGAA
GATGGGGATGACGTGTCACTTGAGGAATTCAGAAACATTCTTTTGAAAATTCCTGGATGT
TCAGAAGTTAGTGCTGAAGATATAGGAGAGTGGGTGGTGTGTGATTCGTCAGACCCTGGG
TATGAAATTCTAAATGATGATGAACTTATTGAAAGTGTGAGAGAAGAAAGTGTCGAGGAA
GAAGATGACCTTAATGTCGAAGTTGAAGCAGACACGGGACCATCAGCTAGTCAAGCATTT
GCCGGCCTTGAAACTGCGTTGAAGTGGATGGAGCGTCAGCCCGAGTGTGACCACATGCAA
CTTCTCACTGTCAAGCGGATGAATAGTCAAACAGCTTACTTTGACCGAGATGTTCAGCAA
GCAATGACTTTTATTTACAGTACGGTACGTACATACTGTACTAATGTACAGCACTTGTAA
GTACGCTTAACATGTAAAAGTGTTGCCTTTTCATTTAATTAATTAAAAGCTCTTTTTCTT
TAAAAATAGTTTTTCTCCCATTTTCAACATACATACAGTAAATTAATTAAAATAGACCCT
TTTCGGGAAAAAATCCAATTATCCGAATTTTTGATTATCCGAATGGGGTCCGGTCCCAAT
TGATTCGGATAATTGGAGTTCTA
>VvP45bXO4-75#Unknown
AGGGCCGCATTTAAGCATAGGCTACNTAGGCTGTAGCCTAGGGGCCCGCACCACAAAGGG
GGGCCCGCACCACAAAGAGGGGGGCCCNCACCACAACCCTCGCCCGCCTGGGCCGGTAGT
AGAGCTAAAAAAAAAAAAGGTCGCCCATAAATTTTTTNGGTCGAATTTCGAATATTTCGA
AATTTAAGCACCCAGCCACTGCCGACAGGGGGCCCGCACCACATGTATAGCCTAGGGGCC
CACAGAGCCTAAATGCGGCCCTG
>VvP45bXO4-1309#Unknown
GCTGCCAGCCNCTTGGCTTTGAATATCCGTAGATGGCCGCTAAAATTTCCGTAGATTGGG
TACAAAAATCCGGAGACTCGCTAACTGAAAGACTGAAACAATAATTATTGAAGAGAGAGT
CAAAATTAAGAATACTTTTTATTTCCAGGTCTTTAAAATTCGAAATACAAAATAATATTC
TACATTGAAAGTAAGAAATATCTCTGAACATGTTTTATACATCGTCACTTTCATCACTGC
TGCTGCTGTGCCTACTCTTTTTTTTTGGGGGGGACTATACATTACATTTTCTTTGTTGAC
ATTAAATTTAGCATATCTTCTGTAACAGGAAATGTTAAAAACTGCGACCCCTTTGATTCT
CGGATATTGGTTAAGCCTTCTCGGAAGGCACTGCTTTGTAAGCCGTGCCAACGAG
>VvP45bXO4-121#LINE/RTE-BovB
AGAAATTGGAATGGGTGGAGTGGTTTGTTTACCTGGGAAGCAAAGTAATTACCAATGGAA
AGATGGAGGAAGAAATAGGACAGAGAGTAAGGAAGAGCGGACAATTTTATCACCNGATNA
AGGATATAATCTGGAGGTGGAACATAGGGAAGGAAGCCAAAATCTTGCTCTATAAAGTGT
ACTACCAGCCAATATTGACCTATGGCTCTGAAACNTGGACNTGGACAAAGAGAGATTAAG
CAGACTGCAGGCGGCAGAGATGAGGTTCCTGAGAGGCATAGAAAACGTCACGAGGAAAGA
TAGGATCAGAAATGAAAACATCAGGGAGAGATTAAAGGTTGAAGCATTAGAAGAGGAAAA
GATTGCAGTGGCTGGTCAGGAGGGATGATGCCGAAGTTAGCACTNCTGAACAACGGGAAG
GGAAGGAGACCNGTTGGAAGACCACGGACAAGATGGATGGACCAGGCGAAGAAAGACGTA
GAGGCTAAGGGAGTCGNTTGGAGAAAAGTGGTGGAGGAAAAANCTTGGAATGACCGCCAG
ACTTGGAAGAGGATGTGCNGGATGACCCGCAAAAGCGGAAACGTCTAATGATGATGATGA
T
>VvP45bXO4-123#Unknown
TTTGCCACTCCTTCAAACATGAATTTGCCGCCCGGGGCAGTATAGAGCTGTTCTTCGATT
TTGCCGCCCCCCTGAAGGTTGCCGCTCGGGGCAGTAGAGCTAAAAAAAAAAAAAAAGGTC
GCCGCCACACGAATTTGCCATTTACCGCCCCTTCAAACACGATTTTGCCGCCCCCCTGAA
GTTGCCGCCCGGGGCAAGCGCCCCGGTTTGNCCTCCCCTTCCCCCCTCCCCCTAGATCCG
GC
>VvP45bXO4-771#RC/Helitron
GCGATGACTATCAATAAAGCCCAGGGACAGACACTGAAAGTAGCAGGGGTACACTTAGAA
AAGACGTGTTTTTCCCATGGGCAGTTATATGTAGCTAGCTCACGGGTTTCCAACCCCCAA
AAGGCTATATATCTTAGCAAAACCAAAAACGTTGTGTACAAAACGGTATTGACATAAGAT
GTCCCCAGAAAGTGACATAATTTTAAACCACAAACAAAAATCTGCCGGAGGAACTGTGGT
AGGTAGTCTCCCA
>VvP45bXO4-280#LINE/RTE-RTE
AAAAAAAAAAAAAAAAAAAAAAAAAAAAGGAANAACNNNANGTCCGATATAAAGNNGTAC
AATGAAAACATTGTGANGGATGTCTAGAAAAGAAAACAGGNTTAAAGAGAGCGAAGCAAA
GCTTATACTCGGTAAGAAGCAGATAATAGCAATGGATGGAAACAATGGCAGAATTACTGA
CAAAGATGAAATTTTGGAATTCATCAGAAGTTTTTATAGTAACCTATATGGCAGTTTAGA
GGAAACTCCGATATTCTCCGCCCCTCTAATGTATCCACAGTGCCAGATATACTTCCNTCT
GAAGTCAGNTATGCTATNGATAACATGAAAAAAGGAACGGCCGCTGGCGACGACGGTCTC
TCCGTTGATATTTTGAACCGAGTTGGCGAAGAAACTATCAACCACTTGGCTAAAGTCTTC
TCTTACCGCCTACACAACGCATCCATCCCTTCTTCACGGAATAAAGCTAAAATCATTCTG
CTACACAAAAAGGAAGTATTCACACATCAAAAACTACCGACCTATNTGCTTGNTGNCTGT
CACAAATTTTTACAAAGATNTTGTTGAACCGAATCAGTTCCATCCTCGATTCGCCCAACC
CATTGAGCAAGCAGGATTCCGCAGCAGCTTTAGCGCAATCGACCACATTCTTGCCCCGCG
AGAACTAATTAGCCGTGCAAACGAATACCGGATGCCTCTTTGTGTAGCCTTTGTAGATTT
CGAAAAGGCGTTTGATTCAATAAGTCACAAGGCTGTCCTGCTAGNCTTAACTGAACATGG
CGTGGATACAGCTTATATCAGAGTGCTCCATAACATCTATGTCACCTCCTCAGCCTTTGT
CGACATTAGAGAACCAACAGATTTCCGCATCGAAAGAGGTGTTAAGCAAGGTGATCCCAT
CTCTCCGAAATTATTTTCAGCTGTCTTGGAGATGGCAATGTCAAAGCTAGAATGGACGGA
AAAAGGAATTAGAATCAACGGCAGAAGACTTAACAACNTGAGATTCGCTGATNACATTGC
GCTTGTTGCTAATGACATTGATGAACTCCAAACCTTGGTTACCGACCTCGTCTCCGAGTG
CAAAGCAGTTGGCCTGAGNATGAANCTTTCAAAACAAAAGTTATGTCTAACAAATGGGCC
ACAGNGGGGAATGTACAACTAAATAATANANCTTTAGAAAATGTCAGTGAGTACATTTAT
CTTGGCCAGCTTGTAAACATGAGAGGNGATGTAAGNCCTGAAATTTTCCGTCGCATCAAG
CTGGGATGGCAAGCTTTTGGGAGGCATTCTATTATCCTGAAATCTAATATGCCCACAAAT
CTAAAGNAAATAGTTTACGACCAGTGCATTCTTCCTGTGCTGACTTACGGCTGTGAGACC
TGGACNCAAATGAATTTACGAAAGGTAAACTNAGGACNGCCCAAAGAGCTATGGAAAGGT
CAATGCTAGGTTTAACTAGAAAAGACAAGAAAAGAGCAACCGACATTAGGTCAGTTACAA
AGGTCACAGACATCTTGGAGAAGACAGCNTCCTTGAAGTGGCAGTGGGCCGGCCATGTTG
CTCGGAGAAAAAACAGTGTTAGAGTGGAGCCCAAGAGATCATCAAGACCGAGAGGAAGAC
CACCAGACCGATGGGACAAGGACATACGCAGGGTCGTCGGAGTTAACTGGCAGAGGATCG
CCCAAGATCGTTCGACCTGGAGAAGACTGCTCAAGCTNTACCTGAACTCATGACTTTAAG
AGGCCACATCATTNAATGATTGAACTGGCTGATGATGA
>VvP45bXO4-80#Unknown
CTCATTGTTATTATTATATNTATATATANGTAACANTGAAAAAAAAAAAAAAAAAAAAAA
AAAAAAAAAAAAAAAAAAAAAAAAAAAAAAAAAAAAAAAAAAAAAAAAAAAAAAAAAAAA
AAAAAAAAAAAAAAAAAAAAAAAAAAAAAAAAAAAAAAAAAAAAAAAACACACAAACAAA
GAAAACACAATATTTCGGGGTTAACCCTTTGTCAAGTNAATAAAAGAGATAGGTGGCTGG
GCTTGCGCAAGACTTGCGTTCGACGCAGCCACTCATAGAACGCAATAGACCGTCGGAGGT
GGTGGGGGGAGCAACGATAATATAACCGCGAGTATAAGAAAGATTAAAATGGTCGAAAAA
ATAGTAGTAATAAAAAATATAATAAATAAATAAAAATATAATCGAAAATTTTGAGATATA
TATGAATCTATTGTGCTGGCCAGTGATGGGTGTATAGGGTGAGGATGGAAGATATTAACG
GAAATTCCGTCCTCACNCTGTGCACCCATCACTGGCCAGCACAATAGATTCATATATTTT
TCAAAAAATTTATTATATTTTTTATTTATTTATTATTATTTTTAATTATTATTATTATTT
CCCATTTTAATCTTTCTTGTGATTTATACTTGCGGTTATATTATCGTTGCTCCCCCCACC
ACCTCCGACGGTCAATTTCATTCTGCGAGTGGCTGCGTCGACCGCAAGGCTTGTGCA
>VvP45bXO4-665#LINE/RTE-BovB
TTACAAATATCGTTTGAGAAAACNGAATACATGAACGTAGACGCAAAAGACCAGACATGG
ACAGTGAAGACTAAATATGGTGATATTAAAAGAACACAGAAGTTCAAATACCTTGGTGAA
ATTTTGACTCCCAATGTTAATGAAAAGGCTGCAGTTGAAGATAGGGCGGGAAAGATGGAA
ACGGCTTTCAGGATATGTCAAAAGACATACAAATCGAAATTACTCTCCCATCAGGCGAAA
TACAAGCACTATAGTACGGTAGTGAAGCCAGAATGTTTATACGCAGCAGAAACACTAGCC
AGAAAGGGATTGACAGAAATAGAAAAGAAAGAAAGAAGTTTCTAAGGAAGATCTTGGGAC
CAAAAAAAGTGGCAGGAAGCGAATTTAATTTCCGTTTGAGATCGAACCAAGAATTATACG
ACAAGTTTGAAAAGGTATCAAACACAATTAAGAAAAGGAGATTAGCTTTCTATGGACACA
TCAAGAGAATGGAACCAGAAAGAATGGCAAAGAAAATACTCAACTTTCAAGAGAACAGGA
AGACTCAAGTTCCATGGGTGAAGGAGGTCCATCAGGATCTGAAAAGATGTGGGATCAGCG
TGGAAGACATCNAAGACAGGGAATTATTCAGAGGAAAAATTGCGGAGGTAAAGGATCTGA
CTGAAGAAAAACCAATCAGGAAAAGGAGGGCATTCTCAGAGGAAGAAAAAGCAAGAGTGA
GCCAGAGAATGAAAGAGTACTGGCGACGGAGGAAGGAAACTCAGAAGAGGAAATGAAGTT
GCGTAATCGTAGTCCATAGACGGCTGAA
>VvP45bXO4-367#Unknown
TATTATTATTATTGCAGCTATATCGATCCTTTTTTCAGGATGTAGCCTCTTTAAGCCTAA
TGAGCTATATATTAGAATTTAATTCTACATAGTGTTGCTGTAGTTCTTTCCAGGCCGATC
GATCCTGAGCCGCCCTCTTCCAGTTCACGCCTGTAACTCGACGTATATCCTTATCCCAGC
GATCCGGGGGTCTTCCTCTTGCTCTTTTCAGGTTTCTCGGTATCCAGTCCAGCACTACCG
TAGTCCATCTTTCATCTCTTTTGCGAGCAACATGACCGGCCCATTGCCATTTTTGGGTCA
TGACTCTTTTTAAGATGTCTGTTACTTTAGTTATTGAACGGATGTGCACGGCCCTTTTCC
TGTCTCTTCTTGTAAACCCTAGCATTGCTCTTTCCATACTTCGCTGGGCAGTTCTCAGTT
TTTGCTTCGTGTGACTATTTAGGGTCCAAGTCTGGCAGGCATATGTGAGGACCGGTAATA
CACATTGTTCAAATACCTGTTTTTTAAGATGTACTGGCATGTTCGATTTAAAAACTATGG
AATTTCTTCCGTATGCTCTCCAGCCCAGCTTTATCCGTCTGTAGATCTCAGGCTTTGAGT
CGCCATTCATATTGATCAGTTGGCCAAGATAGATGTACTGATCTACGGACTCAATACCAG
AATCTTTCATGTCCGCCTTGTCTTTATCTTTTTCTGCCCATTTGTTTTGCATGATTTTGC
TTTTTGATATATTTATTTTAAGGCCCACTTCACTGCACGCTGCCTCTAGTTCATTTATCA
GTTCTTTGAGCTCTTCCAGACTGTTTGAGAGTAAAACTATATCATCAGCGAATCTTAAGT
TGTTGAGATTTCTTCCATTTATTCTCAAACCTCGGTTTTGCCATTGGATTTTTGACATTG
CCAACTCTAGGACTGATGTGAATAGCTTGGGGGATATAGAGTCTCCTTGTTTTACCCCTC
TTTCTACTGGGAACTCTTTGGTGACTTCAGCGATGTTGACAAAGGCAGTGGAAGTGGTGT
AGATGTTGTACAGTAAGTCGATATAGCCGGGATTCACTCCTTGTTCTAAAAGGGCTTGCA
TGATTGCTGAGTGATGGACTGAATCAAAAGCTTTTTCAAAATCGATAAAGGCCAAACAGA
GGGGCATCTGGTATTCATTTGCTCGACTTATTACTTCGTTGATGACTTGGATGTGATCTA
CTGTGCTGAATCCTGACCTAAAACCAGCCTGTTCAATTGGTTGCGCTGTGTCCAAGGTGG
AACTGATGCGGTTATTGATGACCTTTGTAAACACTTTGTATATGACAGGAAGGAGGCTGA
TGGGGCGGTAGTTTTTAATATTGTAACGACTGCCCTTTTTGTGTAGCAACACAATCATTG
CTTTGTTCCAGCTGGATGGGATATTTCTCTCTTCGAGGCATTGTGAAAACACCTTAGCTA
GGTGTCTGTAAGTTTCTTCTCCAGTCAATTGGAGTACGTCAATAGACAGGCCGTCATAAC
CACTAGCTGATCCTTTTTTCATTTCGTTCACTGCCCTTCTAACTTCATACGGGAGGACTT
CAGGAATTGGTGAGTCTGGGCTTGATGTCATTAAAGGATTTTCATCTTGCTTGCTGTATA
AGGACTGATAGAAGTTCCTGATATGAACCAATACTGCCGTTTTGTCTGTAATACGCTCAT
TATCATCATCTAAAGCTATTATTTGTTTCTTTCCTATCATTAATCTTTGTTTTGCTTTCT
TATAGCCTTTCTTGTTCTCTATAACTGATCTGACCAGGTTTTCGTTATATTTCTTGATGT
CAGCTGTTATTTCTTTTCTAATGGTCTTGCACAGTTCAGCATATTCAATTAGGTTTTTTT
CAGGTTTTACTTTCATATTCCTCCGTTTATTCAGGAGAGTTTTTGTATCATTGCTAATTT
TACTTAATTTGGTGGTTTTAACAGTTCCTGCAATTTCTATGGCTAGTGTGTTAATAGTTG
AAGCTAAATTTCCATTGGCGGTGGTAGCTAGTTTCTCCGATAGTGTGCGTTGAAAAATGT
CTTTCTTTTCAGTGAGATTGATTATATTTACTGATGTTTTATTGGTTCCTTTTATTAGCT
TTCGCCTTTCCTGTTTTATGCAGATACTAAGTTTCGCTCGGACCAGCCTGTGATCACTTC
CGGTGTTGAATTGATTTAGAACAGTGACGTCTTGAACAAAATGTCGGCTATTGGACAGGA
TGTAGTCTATTTCATTTTTAGTTTTATGATCTGGACTTCTCCATGTCCACTTTCGACTTT
GATGTTTTTTAAAAAATGTGTTCATGACGTGCATTTTTGTGTGCTCTGCAAACTGCACAA
GTCGTTCCCCTCTGTCATTCCTAGTTTGTATTCCGAACTTATCGACCACAGTGTCTCCTT
GTTTCCTGGTGCCTACAATAGCATTGAAGTCTCCCATGATAATCTGGAAATGGCAGTCTT
TGCCTCTGTCATGCAGTGTCGTGACATCTTCGTAGAAAGACTCTACTTCATCATCTGAGT
GCGAGGATGTTGGAGCATATACCTGCAGTATTTGTATTTTGTAGCGATTTGATAGTTGTA
ACACTACTCTTGCTGCTCGATCTGAAATACCTTCTATTAGTTTAACCTTATTTTTCACAC
TACGGTTTATCAGGAAGCCCACTCCATTTAGCTTTCCCAAGGAGTTTCCGTAATGGTACA
AGATGTGGCCTGATTTAAGTTCGATACATTCTTCCTCTGGACGTCTAACCTCACTGAGGC
CCACTATACTCCATTTGATTTTTTGGAGCGCGTCTTCCAACTCTGTAAGTCGGGCTTCTC
CTTTAAGAGACCTGCAGTTGTAAGTGCATATATGAATTATTTGCTGTTTTTCTATTGATG
ATCTGGTTTGCTCTTTAGGAACTTTGACTGCTGACATTAATNNNNNNNNNNNNNNNNNNN
NNNNNNNNNNNNNNNNNNNNNNNNNNNNNNNNNNNNNNNNNNNNNNNNNNNNNNNAGTTG
CTTAAAGGGGTGAAGCATAATCGCCACGCTTGCTTCAGAACGGATTGGCGATTTCTTGAA
CAGCCGCCCACTTTGGGTCAGANGCTGGGTGTAGCCGCTCAACTTGAGACAGACGCTACG
ATGAATGCACTCATATTAATCCCNGAGT
>VvP45bXO4-92#SINE?
GACATATTATNTGNCGCCTAAGCCAGACACTGGCGAGCGGTCTGGTGGCTCAGTGGTTAA
GGCGTCTGACTGGAGATCGAAAGGTCCCCGGTTCGAATCCCTGTCTCGGCGGGGATTTTC
ANACGCCCTTAACCCGACCTTCACCTCTGGCACAGCTTGCTGTGTAATGTGAAGTACGCC
AGAACGCTTCCGTGGTTCGGATTCCACGTTAAACTGTAGGTCCCCTGTACCCGGTAGGAT
TACCGGGTTAGGTTAAGGCGGCTACGACAGGGGCGGAATGCGCAGCCAATAGAAACCCTG
TCACCAGGTCATTACGACCACACGGAATTATTATTAT
>VvP45bXO4-887#RC/Helitron
CTGTTCTCTCTAGTGTCATGCCGCGCGTCACAATCACTCTAAGGCCGCCACACACGAGCA
GTCCATCTGGCGCCAGGCCATTTCGCACCATTCCATTTAGACTCGGTCCAAACCAGGGGG
TCACACACGACAGAGCCGCGCCAAGCCAGGCCAGTGCGTGCCTACAAATTTCGCCAGTCC
GGCTCTGGCAGCGTAGGGGCTAGCACGATGGCCCGGCATTTTAAGGGTCACCCGTTCGAG
TCCGCCCTGGGGCTTGTTTGGTTTTATTTTAGTGTTGTTTTGTCTTCGAAAATGTGTCCC
AAAATTACATGAAAGAAGCCTGATACAATATTTAGTACAATATAAACTGGAGCTGGCTAA
ATGATCGCACAGACGAAGGCCTTTTTTTTCGCTAGGTTATGGAAAGTTTTTTAAAAAAAT
CAGCAGTCATTTAAAACTATTTTTTTCGCNCTTAATTTTATTTTACAGGGAAAAAATTAA
ATGCTTCTTACATGAATTCTTAAAAANAATTGTCATAAACGATGAAAATTAATAAGAACG
TATAAAGTACAAAATACGGTGGTGTAAGTCAATTTTCCTTGCTTTATAGAAATTAACATA
ATGCAAAAGATACTGTAATAAATTCTGGAACATAGATGTTGTAATATATTCATTTTAGTG
ATGTCACCTGGAATCAAATTTAACACCGAGGTTATAATTGAATAAAGTCTATAAAATGGT
TACATTTTACTGCTGACAAAAATGACTGAAACNAGTGTTTATTAAAAAACCGAACGAACA
CACTACTGTGTATGACTTACACCGGTGTATTTATAACCAAAACTGATATATAGTGAGATT
GCGTAATGTATCTTGAATTGTAAGAAAGAAGATCTTGAATTGTTTCTTTAGAATCAATTA
TGTCTTTAGAAATCCTATTCGGAAGTGCGCTATAAGTCAGCATGCAGGATACGTTTACAC
AGTGAGCACGCAGGATGCGTTTACAAACACAATGATTTAAGTCTGACTTATACCACTTTG
CTGATAAACAAAGCACGTATTTCGTTCATCAGTTGAATTTCCAGTTCCTCCTGTTGGAAG
CTGAATGAAAATCTGACTTGCTTCATATTTTTTACTAACAGATTGAGAGATTGATTTATC
TACATATGGTTTCGGTGTCTTTTTTTTTATTGAAAATGTGACTGACCTACACCATTGTGA
CTTAAACCCTTCCAAATCGAACCTATCTCCGTGAGATAAAAACTTCGTAATCTTTATTTG
AAGCCNCGGCCAAAGCTCATATTTTCGATCTTTCAGAATTGTTTTTGGCGTTGCACTAAC
TCGCTATTAATACTGATTTTANAAAAAATCTCCGTGTACAAGAANGAAAGGACTAGGGTG
AAAACGACGAACAGATGAAATTCTATGAATTTATTAGCCGTTCTAAACTAACTATTGGGT
TTAATCTATAGATATAATAAAACTATAANCGGGAAAGTCTGCACATATGAGATATTCTTT
AAAAAATGAGTTCGGGTACTATTAACGCGCTACAGGAAAGAAATGAGCTGTATTTTTTTA
ATTTGTGTCTGTCTGAAAATTATGAACAGGATTAAAAAAAAATATTTGTCAGATTTTGAC
CGGGTTTCGCTTAATGTACAGTCCGTGGTCCCGCGAGTAAAATAAGGCANGTTTCATTTT
GATGTGAAGTCGGAAAGCTGAGANATTTAAGACAAAAGTGTCTGCAAATTAGTACCCACT
TTTCGTTGCGCGGGTTATCCCACTCCAGTCGTGGTGGGGATAGTCTACCAGACCCTCGGC
TACCTGGCTCGGCGCGGTGGATTTTGGACTCGCCAAAAATCCAGCAGGGCCTGCCGAGCC
ACGCCAGTCCGTCCGAGCTCCCCCACACACGACGAGTTTTGGATCGGCGCGAGGACATTT
GGCCTGTTGGCTCGTCCGTGTGTGGNGGCCT
>VvP45bXO4-1369#Unknown
TTATCACTAACCCCCAATCATTTTTTATTATTAATTTACTATTATTATTATTAATATTGA
ATTATGTNGCATTTATTAATTATAAGTATCCTGAATAACTGTATTAATGTTTGTAACTTG
ATTTGTAATATTGTTGGGTTTCCACAGACTGTAGTTTGTTTAGTAANCGGGGTAGCATAG
TGTTGTTATATTTGNGTAACAATCTTTGACGCTGGCCAGCACAGCTGTGCGGGCAGCGAT
TGTTGATTGGGCGCCTGCATTGTAGCATGGCAGGGCGCGGGGCAGTGTGTGTGTCGCGCC
GCTTGGAGAAGGTTGTATGGCGCGAGTTCATGCTCTCTGTACACAAGCTAAAATAGCTTG
TGAAATGTATGGGAAACTTGTNTCAATGTAACATAAGTGTCTTAAAAGTTGTGTCAATGA
ACGNTATTAATTAAATTCAATAATATTTCGACCAGAACAGTGAGTTTTTCATTTCCAGAC
TATGTCAAAATACCTCTCAATTTGTTTATCCGAGCTAACGGCTTGCATGTGTTGAGAGAG
GAGAATTGGGCCGNTCTCNTCTAAATAACACGCCGTCATCCACTAACGGAGTGGTTAGCT
CACATATTGGCTGACCATTTCCAGGATAATTGGTAGCTTACATTTGGCGACCAATGCCAG
GATAGCTTACA
>VvP45bXO4-474#Unknown
GTCGGGGACAGAATTCGCGAGACCCCTCGCCTTTCGATTATGCTTCGTTCTAGACACGAA
TACCGCATGGGACAGCATAACTGGTAGGTGGTACACTAAATTCATGATAAAATAGACCTC
TCATACCCAGCACTTTACCCAAGACTAAAAAAATGAGCCCGCGCAGCAAGAGACTCGCAG
ACGCTCAGAGGCAAAGTTCGGAGTTCTACAGTAAAAATAATCACGAATATCACCATTTTA
GTCATAATAATTATTGAAATAACCAAATCGATTGATTATAGAGGAATGATAACACTTTTT
TCGTAATTTTGATAGCCGTTGCGTATTTTTTTCCTCGAATAAACAGTTGACAATTCGCTA
GCAAACGCAATTATATGGCGAATACAGAAAAGAATCGCTAAATTACGCACGGAAAACCAA
TAAGAGAGTTTGAATGGACTTAGTCACACTTTCTAGCGCTGCAGCGTTATAGAACCGTGC
GTGTGACAAATACACACAAAGGTTAAGGGTAAGTAGAAAGAGCATTCACGAAAGAACTCT
AATGGTAAACTAAGTCACGAAATATAAATNAACTATTCCCAGAAANTTAAATGGTGCGGA
ATATTAACACCTTAATTTTGTTTTCACCATACCATATTTAGAAGGTAAGCTTAACTTGAT
CGCAGTAGCAACAGTTTTAGTAGTAATAATAATAATTAAGAACAGTAAATAAATAAAAAA
TCCGTCTGCAATGTGAATTAGCGGTTCCACATTTTAAATCTGGAAGATGGAAGTAGGAAA
ACTTTCATNTCTCCCTTTGTTTCTAACTAACACTGATACTTCTATAAAATTTTNTGTCAA
GCATTACTTCCTGCC
>VvP45bXO4-2400#DNA/hAT-Tip100
GGGCGCCGACTCTGTGGGTGCTCGGGGGCTCTGGCACCCATGAGAGGTAAATAGTGGGTG
CGGAGCACCCATGAGCATAGACGTCAACAGTAATCAGTAACGGACTTCGAGCGACACCTG
TATTACCTACGCACTTGCTTACGATGTGAGTGTGCACGTCATGCCCAAGGAGAATATAAA
CACTACGTTAGGTCATACCTAACACTATCTACTGTGTGGTAAGTGTAGGTTTGATTCGTA
AAGAGCCGCACACAAGCAAATCGAGCAACTCGACCCCGCGCTACCGCGCGCAAATCCTAG
CCCGCCATCCGTCGCGCTTCACCCGTCCGCCGCGCAGCCAGCGCTTTCGCGGCCGCGGCT
CGCAGGCTGTCTCAGGTGTCTCACTCGTTCTTAGTCGAGCTGGTAAACAAAACACGTGCT
TTGAGAGCACGCTGCGCTTGATGTTATCGTGTTTATTTCNGAAAATTATTAGTTTCGATA
GATAAATTCGTCCTTCGAAATCGTAACCTGAAGAACCCTCCACTAGTAGCTCTTCTCAGC
TTAGTACAGCTCAGCAGATCCAACCAGAAGATGTTATTTCTGCAAATTCAGTTGAACAGA
AGAAAAGGCACAATTTTCAAAGTGGCAGACAATTATTCCATGGCTGCTAAAATGATGAAG
ATATAGATAAANGTGTTTGCCAAACCTGTAAAGAAACCATGTCTAGTGGCGTTTCTGCGC
CGAAAACATCATCAAGAGGAGATGAGTACATTAAGGCACTCACTCAAGGTGGTTTTTCAT
CATGAAATAAAGCTTTAAAAAGCATGAAAAGCCTGAAGTTCACTGTTNTTGTGTACTGCA
TAAAGCCAATTTAGAACGCGGCGTCAATGTACACTGAATGCTATCAAAAAGTAAAACTAT
GATATGAAAACAAATCGTTTTTAGTGACCGGGAGCCTAGCCATAAGGGACCACGAGGACG
AATATTCAAATTGCATTCGATGTTGAAGCTGTGAGCACAGGATATTTTCGAGTTAAACAC
GTGGCAACAAATATGGGCGGTTGTCATACGATATCACTAAGAAGCGTGTGCAATTTTGAG
TGACGAAATACTGCATAAAATAATAAAANTAGTGCAAAATGCGGTCTGCTATTCAGTTAT
GGTTGATAAAACTAGCGATATTTCCAGTAATGAACAAGTCACACTCTTCTTTCGTTACGT
GGACGCAAAGTGTAATATACACGAAACGGTATCAACAATATCCGACAAAATTTGTTTGAA
ATTTTCAATGACTACAGTACTAAGAAGATTCGACATAAATATCAAGATGTGTAGGGGTCT
ATATACAGATGGTGCTTCTGATGTTGAAGCGCATACTGACCTCCAATTGTGGATTAAANC
TNTCGAAGCAAGGGCAATTCATGTGCATTGCATCGCTCACTCGTTAAACCTGGTTGTTCA
AGAGACTATAGAAGAAGTAGGTACATGTAATAAGAGATTTTTTAGCGTGTTGTTTTCGTG
CGTGGTTCANCGAAACACCAGGCTTGTTTTGAATCACTACAGGCAGCTGGCGATGAACCT
CTCTTTGCGGCCTTTTTGACCAACAAGATAGTGTTGTCGTATATCTTCCTTGAAAACTAT
TCTAAACAATTATAGTGTGCTGCTATGTTTTTTGAACGACACAAAAAGTCAGGAAGATAA
TACCTGCGCGAAAGCAAAATGGTTTTTAAAAAGTCTTCAATCTTTTGAATCTCTTTTTAT
TATCATTTCTGATAGAAATTCTCGTTCGTTTCGAAGCTTTAAACGCAAATTTACATAAGA
TTTCTTTCCATCTGCAAAAATCTGTAGATAATACTGTCAAGCACGTCGTATCATCCCAAC
GAACTGGCGAAAAATTTCAAAACCCTTGGAAATCGACTCTTGACTCAGTTTTTATATTGG
ATGATCAACAAATCAACATTAATAACTCCAAAAATAAGGAGGATAAATAGACGTATAGAC
GATTCATCAAGTGAACCGCATTAATTTTCCTCGCGCGCTGACTGACATAAAAAATATATC
TTGTAGTTTTAGATAAAGTCATTGGCCGTAGCGACCAGCACTTTACTAAAAATGCTATGA
CACATTTGAGTAAGGTGGAACTATTTCTTACTGATCAAAATGATGCAAGCAGCAGTTACG
TGAAAGAGTTCCACGAAGATCTCNTTGATGTGGATCGTTTGGTTCCTCATCGTGCTATTA
GCNATTGCACGAACAAAAAATGTCAGACTGAACAATGTGAAAAACGGTTATATACATTCG
CGAATCTACCCAAGATATGATGCCTGAAATCATCAAATTGTTAAAAATCGTTTCAACTAT
TCCAGTATCGGCATGCACCGCAGAACGATCATTTTCAGCATTACGGAGAAGAAAAACTTA
TTTGAGGAGTACTATGGCTCAGCAAAGATTGAATGATCGCATGGTAGTGCACGTAAACCG
AGAAATAGCGGATGATGTGGACCTACAAGATTTTGCTGATACATTTATAAATAGAGCTGT
AGTTTGACAAAATAAGTTTGCATTGAAAAAATTGATATTATATAAATTAAAAATGTAGCT
TCTTAAAAAGGTTTATTAATGTTGATTTGTTGATCATACAATTCTTAGTAAAACTGTGTA
CATTAAGTATGTGCTAATACATATNTCCAGCTAATAAAAATTATGCTACACACTGTTAAT
ATAATGATTTCATTTTTATTATTATGATAGGTATCCGTTCCTTATTGTTCAATCTAGTAT
TTTCTACGCATCTTTTTTTCCTCTCCATCTCCTCTGTACTAGCTGTACCCGCGACTTCGT
TCANGATAGCGATCCTTGCGGACACAAATCAAACGCAATAATAAAATCCTGATTTCTAAT
AGGAATACACAAATCATTGGTTATCTATCTATTACTATTATAAAGTTGAAAATCTATAAC
TTTGTAACTCAATCACGTTAAAAAGGCCGAACCCATTTTAATGAAGTTTAGTGTGTTTTT
TGGCCTGGAACAGAATTTANAAAATGCAAAATCTTTCTTTCCTACTCTGCCTGTCTGTTC
GCTTATAACTTGAAATCTACTGGATGGATTTAGACGCGATTTTCACTATTATGTAANACT
ATTTGGTGCCTGCGACTTCGTTCATGTTTGTCAAGGTTTTTATTTAATTTGCATGAAACC
CTAAATGTTTTGGATAAAAAGTAGCGTATGTTATTCCCTGCCAAATCAGCAACCCGCCAG
TGATAGTCTCGTCGAAACTAGTTCACACTTTGCCGGTTCAAAGAAAAAAAAAAAGTGTCA
TCAAATGGGCATGAGCACCCACGAGGTTTTCTAAAAGTCGGCGCCCCTG
>VvP45bXO4-293#DNA/hAT-Tip100
GTGGCGTAGCTAGGGGGGGGCGGTGGGGGCGGTCCGCCCCGGGTGTCACCCGTTTGGGGG
TGACACCCGCATTTCGAAAATAGTAATCGAAATTAGTGTGATACAAAAAAAAATATTTTT
GATAGACTTCTTTTATCCTTTGGTGTCGAAACACGTCTACCTTTANTGTTNTGAATATTT
GTTTTTAAGTTGATCTANCGCTTTTTCAAATGCGATCCAGGGGGCTGTGCTCNTTCGTTA
CAGTAGAGTATAATATTATTGGCAACACCGCGCGCTTAAACAAAGAGAGCATCGCTCTGT
AGCTCCAACAATCACAGGAANTCGTTGTGCTTGCCGTCCGTCACTGTTGTTTGGTTTGTT
AGAAGCGGCGGTGGATATAATGTAAGTTTTCTTGTATAAAGAGAGGAAGTTTTAAAATTA
AAGGATATATNTAAAATTGCTAAAATCATGGTAATTAGACAGTTAAATTGTAAATCCTCG
AAANTATTTAAAGAAAAATGTTAGATTTTCCTTTGAAAATGAAAAAAAGCAACCAAGCGT
ATGTCGGAATACGCGTAGTCTAGGCTTCAAAATTGTTTTGCTTATTTTAGAATTCCATTA
GCTTTCNAGCTAAGATTCACAAGTGCNTTGAAGTATTTTCTAGTAATTTTTGAATTTATC
ATCTGACAGATTCGTGATGTACAAATTGAGTACATTTCGCGTTATCCGATTTACACTCTG
CGTACCTNCCTATTGTCGACAGTGCACCTATACTCGACATGAAATCGTATCATGTTCGAA
TTTATGCAAATAAAATGATTCGGAAAACTGCATTAAACTAGCAATACTGTCAGGTTTCAA
GTCAATCCGGACGGGTCCAAGTGTTCGTTGATGGTATCGTCCGTCGTTGGTAATCAGTTT
TTGTAGGGCATGTGTTTA
>VvP45bXO4-1927#DNA/hAT-Charlie
TCGGTGGGCGTTGAAGAGATCGTAGGGGGCGTTTCTGGTCCAAGGCAAATTTAGGGGGCG
TTGAGGACCAACCGCCGCCCCCTGCTTTCCAGTATTATATCCGGCTTTAAGGGCTGCATC
AAAGAAGTTTTTAATTGCATTCCCATGATCATATGTAGCCAAAAGAGGATTTAGCGTAGT
CAGCAATTTATTAGCTAAGAAAAGAAACAGATTNTCAATAGTGGAACGCGGCGATTTAAG
ATTGCTGATGACAAATAAGGCACCAAATATCGAAAAATTAGTGTCATTACACCGAGCTCA
GCCCTCTAATTAATATATTTTTTCATAATATGTATTTGTTAATCAAACTGTGAACAATAC
ACCAATATTGTTAATATCTTTTAATAAAGTAATTTTAGAAATCTGTCCTTGTTTTTCTAT
ATATGATATTGTACACTTCACCTAAGAGGGGCGCCATCGAATCACTGTTTCAAAAAGTGG
GTTACGAGCCAAAAAAGTTGGAGCACTATGGGTTACATTATTTATTACAAGAAGGGGAGT
CAGTGTGTTATTTTTTCCGAAAAGGGGGCGGTGAGTAATTTTTTTTCGAAAAGGGAGCGG
TGAGTAATTTTTTTTCGAAAAGGGGGGCGGTAAGTAATTTTTTTTTTGAAAAGGGGGCGG
TAGGCCGAAAAGGTTGGGAACCTAT
>VvP45bXO4-385#Unknown
AACGGGAAACGGAGCCCTATTGCTGTCGCTCCGCTGTCTGTCCGTCTGTCACAGGCCTCT
AGCTCGTAAACGGAATAAGTTNCAGACTTCAAATTTGCACGTTATACGTGTTTCGTTGAC
CCAAAACCGAATATCGTATTTAAAATTTTGTAAAATTATATTCTTGGAGGTNTCCATACG
GAGATAGTAAAGGAGTGAATTTTTTTTCTGCGCTAGCGTGT
>VvP45bXO4-1071#Unknown
TAGAATATTCGTCTACGAGGCGTCACAAATAATTCAGCGATGAGGTGAATTATTGTCATT
TGTAAAGGTTGGGATTGCGGGATAGTCATCTGTGACCGACGTATTTTTGAAAATTGGGTG
TCTGTTCCGTATAACACGATGTTAACTTCTATAAGGNTGTGAATTACGTCTCCCATATCA
TGTCGCAGCAGGACAAATATTTCGTCCACCTGACCCGCCTATTTAGATGGTTTCTCGAGG
AGCCAAGGACGCAGGAAACTGATCATCCAATCATAAACGTTGACATGAACCCAGTAGAAA
GTGCATAGGCTGAAATGGTCTACATTCTAAGAAAGACGGAATATATGTCGACGACTTTCT
AAAATCAATCATTTACGCGTAATTTGCCCTATGAGTAATTGGAACTTTTAACACTGTGTG
TTCTTTTGCTTCTTCCCAAAAGTGAGCCACACAGATGTCGCACTATTCTGCCATCTCANT
CCCGTATTTATCTTCTTATCGNTTTCCAGNTCTACTTTGCNTCCCCTCCCCCTCNCAAAG
CTTNCTGGNCGGACTATAAATATTATTCCAAAAAGGAANATTTAACAGTCAGTAGACGGA
TCACTCAAATTGCTAGATGTGGCTGGTGTAGCGATTGACACTGAAGCANACTAATGTTTG
AATATAANTCGCACATTCGATGAGGAAGTCTTCTGGCAGGAAACGATGCGTATTTCCTTG
TATTGTGACTTCGGAATCATCTGCCATCGAGATAAAACTACATTTTCCTTCATTAGAGCC
TAGACAAAGCAGTATCAAAATAAAATTTTGTAATTGTAAAAGTTTGACAAGAATACTGCT
GGATTAGATTCGTTTACAAAATGATAACTGCAAAGAATTATCTCGTATCGATGTGTGAAT
AACTTTTAAATACTAGGCGCTGTGACGCGCTGCAGAAAAATTAAACAAGAATCATTTACT
ACCCCTAATCCCGCCTAAGAAAAGATAATATTTTNAAAAATATCCGAAATAAGTTTTCAG
ATATCGCTGTGATAATATATGCGTCAAATACCTGTCAATACAGAAATATATATATAATAA
CTTGTGTATATTTGAAATTTCTATTTTACAGTATTTTGGAATTAAAATTTCACGTCTGAA
AACTGCACATCAGTTCTTCTTTTATATACATTAAACAAAAAAAAAAAAAAAAAAAAAAAA
AAAAAAAAAAAAAAAAAAAAAAAAAAAAAAAAAAAAAAAAAAAAAAAAAAAAAAAAAAAA
AAAAAAAAAAAAAAAAAAAAAAAAAAAAAAAAAAAAAAAAAAAAAAAAAAAAAAAAAAAA
AAAAAAAAAAAAAAAAAAAAAAAAAAAAAAAAAAAAAAAAAAAAAAAAAATAATTCTTCT
CACTTCGGGAGCCACCATGGCATTTTCTACAAGCAAGAATGGTCTTGGAAAAAGACCGCT
GTCAGTCTTACAGTTAATGACGTTGGCTAATTCCATATGCAGTNGAGCTTTTTAAAATTC
TTATGCCTGCATTCTGAAGGAAANGGATGATTGCTTTTCAAACTGGAATACGCTGGATNT
GTAAAAGGAAAATGATGTTNTCTTCGAAAAACTAATTGAAAGGTTACATATGTGGTTATA
AAAGTGGGTGTATTATGGTTGTTTCCGGGTTCGTGAGAAACGANGTGATTAAGATCTGGC
ATCTTTAGTTGATCTAATATTTTTTCGTCTACTACTAGGCTGCAAAAATAGATATATTAA
AAAAGATTCATGGCCGAGTCAGTCTATAATTATTGTTCCTATATATCTATATGTTACGGT
CAGAAAAAAAAAAAAAAAAAAAAAAAAAAAAAAAAAAAAAAAAAAAAAAAAAAAAAAAAA
AAAAAAAAAAAAAAAAAAAAAAAAAAAAAAAAAAAAAAAAAAAAAAAAAAAAAAAAAAAA
AAAAAAAAAAAAAAAAAAAAAAAAAAAAAAAAAAAAAAAAAAAAAAAAAAAAAAAAAAAA
AAAAAAAAAAAAAAAAAAAAAAAAAAAAAAAAAAAAAAAAAAGTTCAGAAAGTTCCTCGA
GGATATACGGTTCTAAACCTGTATAATTCTTTCGTCTGTTATCTGTGTCGAGCCTCAGGT
AGCATAAGCAAGTTAGTTGAACGAGGATGAGGAAAATCTCATGCCTGAAATGTCTGATAA
TTTCCTTGTTCTGTGGGCCTNCGGAATTGTCTTCCGTGTTGGCAAACCACGACCGCAGAC
ACATTCACAAATTCCTTCGCNAGAGTCCCGACCAAGATACTTAAGCTGGCGCTAGCAGTG
TAGGGGCTAGAACACTGTCATCGCATTGTAAAGNNNNNNNNNNNNNNNNNNNNNNNNNNN
NNNNNNNNNNNNNNNNNNNNNNNNNNNNNNNNNNNNNNNNNNNNNNNNNNNNNNNNNNNN
NNNNNNNNNNNNNNNNNNNAAGTAAGATCGTAATC
>VvP45bXO4-2590#DNA/hAT-Tip100
GGCCGGCGTTAGGGGGGGGTAAGCGGGGCAAAAGTACCCCGGGCCCGCCGGCCAGGGTGC
CTAAATAAATAGAAATCAAACACAAATTTTAAAATCTGCACCAATAATTTTGAACATTTT
TGCATTAAAATTTTCTGACTTTATNCAAAAAAAAGTGTAAAGTAAAAATATTTGGGGGGG
GGGGGGGGAGGGGGCCTAAGANCGCTTACCCGGGGCCCGAGAATCCTAGCGCCGGCCCT
>VvP45bXO4-595#RC/Helitron
CATTTTTAACCGACTTCAAAAAAAGGAGGAGGTTCTCAATTCGTCTGAATTTTTTTTTTT
TGGATGTATGTTCAGCGATATCTTCGCCAATTTTGAACCGATTTAAATGAAATTTTTNTA
GTGGATAGAGTATACCTCCAAAGTGGTCCCATATGAATTTCATTGAGAAACCACCCCTTC
TACCCCCTTNCACCCCTTAANTTCTATGCATTCCTATACCATTTATCAGATTGCGATGAA
ACTTTGGAGATGTATAGTNAAAAATAAACAGAAAAATACTGTCAACTTTTGGTTTAAAAA
AACCGAACCCCTCTCCCCCTATCCACCCCCTTAATTTTTGCCAATNTTCTTTATNCAAAG
CTANAGTCGATACCATTTATCAGATTGCAATGAAACTTTGGAGAGTTTTCGAGTGTGCGT
CTGCGAAGGTTCCTGCGAAAAAAAAAAATTCAAAAAGTCACCCCCTATTCCCCTTTACAC
CCCNTAATTTATGCAAACCCACATTTTTTATCCGATTTAGATGGGAATTTGTACACGTAT
ACTTTAAAACAAAGAGAAAAATACTGTCAACATTTGGTTTGCGAAAACCCAACCCCTCTC
CCCCTTTCCACCCCCTTAATTACTTTTGCCATAACGCCCCATAATTTATACAAANCTGCA
GTCGACACCGTTTGACCGATCNCGGTTGAAGTTGGCGTATACATGTAATNTTTCACGGAG
AAGGTTTCTGACCAAAAAAATAAAAAAAACCACCCCATCTCCCCTTTACACCCCTTAATT
TTANACAAACCCACATTTTTTATCNGATTTCGATGGAACTTTGCACACGTATACTTTAAA
ACAAACAGAAAAATNCTGCCAACATTTGGTTTGCCAAAGCTCANCCCCTCCCACCCTTCG
ACCCCTTAATTTTTGTCAATNTTCTCGTATANAAAGCTACAGTCGCCACCGTTTGACCGA
TCACCATGAAAGTTGGCGCTTATATGTATTTTTTCACGAGGAAGGTTTCTGACCAAAAAA
TAAAAAAGCCACCCCCNCTCCCCATTAAACCGCTTAATTTTTATACAAACCCACAGTTTT
TATCCGGTTTAGATAGAACTTNGCGAACTTTTACTGTAAAACAAAGAGAAAAATAATGTC
AGCTTTTGGTTTGCAAAAACTGAACCCTTTTCCCCGTTTCCACCCCTTGACTTTTGTCAA
TTTTCTTTTTGAAAAGCTACAGTTGACACCATTTGACCNATCTTTATGAAAGTTGGCACA
TATATGTATTTTTTTATGGGGAAGATTTCTGACCAAAAAATCAAAAAAACTACCCTAGCT
CCCCTTTTACATCCCTTAATGTTTGTACAAAACCCACATTTTNATCCGATTCGGTGGAAC
TTCGCACGCGTATACTTTAAAACAAATAGAAAAATACTGCCCACATTACTTTCACAAAAA
CGCAAACCCTATCCCCCTTTCTACCCCTTTAATTACTGTCAATGTTCTTTATATAAAGCT
ACCGTTTCTATCCGATTTTGAAGGAAGTATGCACACGTATACTTCAAAACAAACAGAAAA
ATACTGTCTGCATNTGGTTTCGAGAAGCCNANCCCCTCTCCCCCTTTCCACCCCTTAATC
TACACANAGCCACAGTTTCTATCCGATTCTGAAGGAAATTTACACACATATACTTTAAAA
CATACANAANAATTGTGTTTAAATTAGGTTTGCAGAAACCCAACNCCTCTTCCCTTCTAC
CCCCACCCCTCCTAATTTCCAATGTTCTTTATAGATACCCACAGTTTTTATCNGATTTCG
ATGGAACACTGCACATGTATACTTAAAAACAAAGAGAAAAATANTGCCTACATTCGGTTT
ACAAAACCCTNCCGCTCACTCCCTCACCCCATTTAATTTTTGTAAATGTTCTTTACACAA
AGCCACAGTTTTTATCTGGTTTCGATGGAAATTTGCACACGTATACTTTAAAACAAAGAG
AAAAATACTGTCCACACTAGCTTTACAAAAACCAAACTACTCTTCNCCTCCACACCCCTT
AATTGTTTTTTATACATACCTACAGTTTTATCTGATATCAATAGAAATTTACACACGTAT
ACTTTAAATCAATCAGAAAAGACAGTCTACATTTGGTATACAAAAGCCCAATCCCTCTTC
CCCTTTACCCCCACCCCTTTTAATTTCCAATGTTCTTTACAAAAATCCACAGTTTTAAAT
CCCGTCAAAATCAATTAAGCTATTTTTAAGTCACGGCAGAATATTTATAAAATGAATGTG
TCGTAATGTCTCAACATGTAACTTGGACCCCAAGCTTTCGTTGTGAAACCAATTAAAAAT
CTATGTTTTCTGTGTGATGCCGGAGCAAACAGATATATTCCAGAGACAGACTTNTGTATG
TGGTATGTATTAATGCCCAGATGTTACATGTTTCGGTTATCGAGCAGCAGCTTTAACAGA
TGTTATGATTAGATCGAAACACAGCCTGGACCAAAACTGACATTCCTTAACACAACACCC
AATTCACCCCGTTCTGGAAGTTGTTGTGGTATATAAAGACAGAATTCTTCTTTGAAAGCA
AGCGCTTTAATCTCTGAGCTACCAGGAAGTTCACAAAATGGGAACTGCTGCGGCATATTT
AAAATACAAAACGAACTATAATACCACTAAAAATTTAAAAATAAAATAATTGTTTAAAAA
ACATAAAAACCGCCTTCAAAAAAGAGCACTAAAAATTTTAAAATAACTTTATACCTTGCT
TAGGAGAAAGTAAATCTAAATGGACAATATTTTACATTACTGTCATTGAAATTTTTACAT
TAATTAGTTATTTTTGGAGTCGGTGCCAGCCAAAGCAAGAAAAAAACAAAAAGATAAAAA
CAATAATGAATAACAATAATACATAAAAAATCATGTTACTACTTACCTACAATTAATGCT
AGAAACATGTTTCAACAAAACTGAAACATACAGATGATACGCCGATATTATACTCTGTAA
ATCGTTTACTGCATGATGCAGCCTANCAACTGACACTGTAGCGCCAGAGATATGCCTGGA
TGACCAACGAGGCCGAGCCACAGATTAAAATACTGTTAATTTGTTTCCCTAAGCTGTCTC
CCGCAATAACACTATCTGCCTCACGACATGCTGTAAAATATTNGGAATTTTTGTTCGTAC
TCCCCGTTTCGCCTCTAACACCAAAAGAAGTTCAGTAATTCGATCTNCGCGATGTGACAG
CTGGCACCGACTCCAAAAATAACTAATTAATGTAAAAATTTCAATGACAGTAATGTAAAA
TATTGTCCATTTANATTTACTTTCTCCTAAGCAAGGTATAAAGTTATTTTAAAATTTTTA
GTGCTTCTTTTTTGAAGGCGGTTTTTATGTTTTTTAAACAATTATTTTATTCTGGAATCT
GCTTGTTATT
>VvP45bXO4-270#LINE/Penelope
AGTTCCTCAAAGCACTACTATAAAGTGACAAGTCTGCGGTGGCGGAACATAGTCTGAAAG
GACGGTTTCGACTTCGAATCGACCAGGGTGCTGGCGCATGCGCGAAGCTTCTGGGACAGC
GTTCTTACAGAAGCGGTTGAAATTCGCCTCGCGTCTGATCTTGTAAACNGGGATTGTGGT
TTCCAACTNAGTGATGCNTGGATNCCTGTTATTGAGGCTGCTCGTCACCAACGCTCTGCT
TTTTGTGTTCCGCGGGCGTCTAATGACGTCTGAGATGCTGCTAGGCAACATAACAACGTC
TGTCGTTGCCATGCCAGTTTNCAAACAACACGCTCAAGGCTGACTTCAAGGCAGAC
>VvP45bXO4-1825#Unknown
GCAAGGCTGCCCAACCAATTTTGGAGATGGGCCACAATTTCGATTCTAAGTTAGCCTGCG
GGCCACATAATACTTGCCTATAGTTACAATAGATATTTAAATATAACAAAGATATAAGTA
ACACAGTTTAATTACAATCAAAAAGTAAAAACCATCAATGAGACCTTTGCAGAGGTTTTT
TTAATTACAATCAAAAAGTAAAAAACATCAATGAGACCTTTGCAGAGGTTTTGAGCTAGC
ATATTCTAGACCGCTGCTGTTGGCGGGCAAATTCAAATGCGCTGGCG
>VvP45bXO4-42#Unknown
ATGATTCTTAAGACTTCCGCGGCCGTCTTTGTACATGATTTATAGCTTTACGGGCTATGC
CGCGTCGTTTATTTCATAAACCGCTAAGCCTTCGTCAGAGATACTGTTTATGTTGACATA
GCAACGAGCGCCNAGCATCTAAAAGGCCGCTGTCTTCGTTGATGTTGTTCGGCGTTNTTT
AGCATTTCTGNCGCCTCCTTCACNCGTCGNGGCCACCACTGATCTTCTCTCNANAGCAGN
CTNGTATTTTCGAATTCTATNNCGTGACCGGTGTCGGCTGCATGNCGNACNACGGCGGAT
TTGTCGNTGTTGTTANACTTGTAGTGGCGGATGTGTTCNTTAAGCCTCTCCCCCACAGTG
CGNCCCGTCTCNCCGATGTANATCCCGCCACAGCTGCANGGGATTTCATAAACNCCCGCA
ANCTGTAGTGGAGGTAGTCTGTCCTTATTACCTGGTTAATGACTGACCAAGCTTGCAGTG
AGCTTTGTAGACAGGTTCGCACATCAACTTTTTTAAACCGCTTCCCGATTCTGTCAGTAA
CACCTCTTATGTAGGGTAAAACAACTACTTGGCGTTCCTGAGAAGCGGTTTGATTAGATG
TTGAATTGACGTCTTTCTGTTCGTGGCTGCGTGCAANGCCCGTCTGATGTCAATATTCGG
TAGGCGTTGGACCTGAATGTGTGTTGCAGCGCTTCCAACTCCGTCGTCAAACTNTTTGCG
TCGCACACTTTCGTCGCTCTGGTNNACAAGGTCGTGAGNACGCCTCTCTTTGTCGCCGGA
TGGTGGTGCGACGCGGCGTGTAGATATCTGTTTGTGTGTGTCGGCTTCCGGTACACTGAG
TGCCCAAAGTTCCCGTCGTCGCGCTTNTTTACTANCACGTCTAGGAACGGCAGTTGTCCN
TNTTCTTCCGCTTCCACGGTGAACTNAATTTTAGGATGTGCNTTATTTANACGGTCCAGG
AATCTGTCGAGCGCACTTCGTCCGTGGGGCCANACAACAAATGTATCGTCNACATAGCGN
AACCGAGACGTTTCGGTTTTAATGGNGCANTTTCCAAAGCCCT
>VvP45bXO4-3#LINE/Penelope
GTCATCCAAGATCTGCAACAGCAACGCGATAGACATGCGTGCTGGAAGAGAGCCGAGACG
CAGCCGTCCGTTGCGGGCCTCGTATGAGGCCCAGACGACGCGNCGGCCAATGGGAGAGCA
GCGGAAAGCGCTTCCCGGCGGGCCTCACATGCGTCGGGCCGCAGGGTATTTATANGAGCC
AGAATCGCGAGGCATTCACAGTCGGTGACGTGTCGTCGCAGTAGCAACTTCGACTTTCAN
TTCACCTGATGAAGACAGCGGAGGTAGCTGTCGAAACGTCGTGCATGGCAGAANTTATCC
GGCAGAACACCCGAGAAGAATTTTTATCAGCAGTACGCCGGGAAAGACTCAATTCTCACA
GAGGTTTTTTTTTCCTTGTAATACGTTATTTATTATTTTTT
>VvP45bXO4-106#Unknown
AAATGTGANCTGTCATAACCCCGGCAGATGCCAGTTATGAGCTTTCCTTTAATTAGTGTG
GATAATTAGCTGACGANAATCACCAGGTCAGCTCCCGAAGAATCANATNGNTTAATAGCA
TTTCCACACTATAGGGAAATACAGCGTGTTATGGACGAGAAGGCCCATCTCATCNCGAAC
ACATGCAAGCTGCTGCTCATTTAGTTTTAAATTAAAATGCTGTTAATTAATTTAGATCCG
CCGAAATGATGGGAACTATTGTTGTAACGAAATGANAATCACTGTTCCGAAAGAAAATCA
CTCGATTTATTTNGCACAGTATCTGTTANCAAAATCAACATTTAAACATTCGTAACAGCA
CTTCTTGAAATAACACAACAAACACGAATATTAAACTTTCTAACCCATAATACGCGCCCG
GTCACGATAANCGCGCGCGATCTTCGCCGCAGCTGTTGCCGACCAAAGATCCTAACACTA
CTTATCGCTACCCCAAAGACTATACATACTACGGCTTGTGGAAATCCTNCGATACACAAA
TCAATTTACATACATCAGTACAATTATTCATAAACACNTATAATTAATTAAAGAAAAATT
ATAATAATAATATAATAAAATGATTGGTGGGTTGTGANATTGTCACACGCCT
>VvP45bXO4-43#LTR/Gypsy
TGTGGTGTGACAGNGTCACCCACAATGAATATAATTAAATTATTAATTATATTCATATTA
TTAATTATATTCAGATTTTNTTAATAATATTCAATCTTGTAACGTGTAAATATCGTAAAT
AATGGGGGTTGTATGGGTAAATTAANCGTATATTAAACCNGGGCGGCCAAAGGTATAGTT
ATTATAAATTTAATTTCTGCAAAACTCGCGGCTCAGAAAGGTAGTGAATATGGGAGGCTG
GAAACTGCCATTTTCGGACGGTCGAGAGCGGGACAATAGCCGGGCCGCCGACTCGGCGGC
GCCGGGCCAGCCCGGCTNCGGTTCCGTTAGACGTGGGGCGCTGACCTCACCCCTCCCCGC
TGCTGCGCCGAAGGCCAGGCAGAAAACGCGCGGAGGGAGACGGCGAATGCGAGGCGCGAT
ATNAAACACGTGACGACGGACATGTGTAGATGGCCAATCGTGAACGTTTATNGGGGTCCA
CAATGCTAATTCAAGGGAGTTCTGTTACATGTGGCGAGTGGGAGCGACTTTGCCGAAGAA
GAGAGAAGAGGCCATTTTGACGACACTTGCTGCCGGGACGAGCTGNTGAACGGACGTGTC
AGCCGACACGCTCTCGTCCGGTGATCACTGTCTGGTTCTGATCACTCTCTTGCTCTGGGA
AGCGAGANGTTGNGTGGCATGCCTGCCATTACCTGGAAGCTGTTCTGATAACGCGGTCGT
ACCCGCTNATCTGGCTTCCGCAGCTGCAGTGGCACTGTGCGTGTCGCGCNNCATCACGGC
GATGCATTTATGGTAANGTACCGGACGCAGACGGTCACNATTCATTGGGTTTTAACGAGA
CTTGCGAGCCCTTAAGCGGCGCCTGAGATAAGACTCTGCTCCCGTCACTAAATCACTGAG
CTAGCTGATTTTATGTTTCACTTCAAATTTCAAGCATCTTGCTANTTGTAAATTCAATNC
GATGCTTTTCTTTAACTTTATACGGCGCCCCTGGGATNTTCCTTTGTTACAGTAAATGTT
AGCTTCAATTTGATGGCCTGTGTTGCCACGTTGNTCATATGTTAACTTTGCTGTTTATTT
TATTTGTTGAGATATTTCATTCAGTTTTTGTTTGCTTTTCATCGGCGGATTGTAAACGTC
GGGTATTGCTTGTTTTTGCTGGTCTGANTATGTTTAACGTAACGTTAACTATTACCCGGC
CTTGTATAAGCCATAAGACTCAATAAATGGGGTATTATTTTGTGTCTAANATTCATGGTT
CTAGTTACCTTTTAGNTCCCCTTTATTATATTTTATATGCATTTCATTTTCAGAATAAAT
ATTTAATTAATAATAATCCCCCCTCCCTTTTTAGGCAATTTACATTCTGCCAACAGCCCC
TAAATTGTTTCTATTACAATTGGCGCGCCAACGTTGGGCTCTAACACGTTGTAAGACGCT
ACAATTTGGGCTCGAACAACGTTGGTTAATTAATTTCCCAAGTCGAAATTATTTTGGAAA
TTTTACAAGTCTTAAAATCCATGGATGTGACCTGTGTCGATTTATTTTATTATTTTAGAA
TAAGTTNTGTGTTGAAATTTTGCTTTGTTTGCCATGCTTGAATTAAATTTAAATGTGTGA
TTTATTTCAATCAGTTGTTCAAGTATATGTTTTTGTTCACTTGCATCAAGCATGATTAAT
TTAAAATTCAAAGATAGAGTCAGTGCTTTTGAAATTTTAATGCATGGTAAGAATTAAGAT
TTTTCTTTATGCTGATTTTGCTCATGTGTTGAGGTATTTGTGTCGCATGAAACATCGTTG
TTTTTCCTTGTTGTTTCTTTTGGATGGGTTTATTTCATGTTGAAGGGATTTATGCGCGAA
ATTTGTTTAATGCTGTACTTTTCGAGTTAATTAAATCGTGCCGGTTGTATTTTGTTTGTT
GTCGATTGTTCTAATTGTTCGGAGTTGGAATTTTGTATCTTACGATCGAATCTATGAAGT
TGAGGTCACGCACCATTAATAGGGCAGATCGATCAATTATTCATAAAATTTCCGAGCAAA
CTAACGCGATGGATCAAGCACCGGAAGTACGCGANATACCGTTGGCGGACGAAGAGTGCA
ATGATACTCCTAGTACGCGCAGCATTCATTCAAATGCGTCATTAGATGGGGAACAGTTAG
GAATTTTTCCAACCCCAGACAATGAAAGTGTTCAGAATCCACCCATGCGGGCAGACGTTG
GAACACGTGGTGCGTCGCAAAGCACGGTAGAATTGCCACCGGCGACCGCGCAANTTCAAG
ACCAAAACCCNATCTTAACGCGCTGGCGGAATTNAGTAGGCAAATAGCAATAGAAGTTGA
TCACAAGAATGAATAAAAATTCTGANTCGTTGAGGGAGGAATTAAATNAGCGNTTAGATG
CACAAAGTCAAAATTCTGATTCACNGAGGGAGGACAACTAAATACTGTTGAGGGCAAGTC
AAAATTTCGAATCGCAAAGTGCTTTATTAAAAGGCATGGACGGAAAATTGTCCGTTTTTC
GCGAGGAAATGACCCGTGAAATGAATGCATTCAAATCGGAGATGCGAGCAAACGTTTCAG
TGTTGGAGAGACGCACAGATGCGATTCAGGCAACGTGCACTTCATTGCAGGAATCAAGCG
CGGAAATCTCGAAGCGTTTGGACGCGNCCGAGAGATCTGTCGAGCAGGTACGGCAAGAAA
GCCACCAGAATCTCGGTCAGGTCTCGGAATTCGTCCACGAGATTAAGGACAATACTGAAA
GAAGCTTGCAGGCTGTAAATGCAAAGGTGTCGGAGATCGCAAGTTCGGTTGAACAAGTGA
AAACGGCGCAACAGGANTTGCAAGCGTCGCAGCAAACACTCGTGCAGAACACAAACNCAA
AGCTGGCGCAGTTGGAATCGAAGGTGAAGGAAGTGAGTAATTCCAACGCTAGCGGGAGTT
TTGTTCACGCGAATCGCGGGCAATACGCAGCAGCCAATATCGAGCTTAAATTGCCGCGTT
TTGGGTCTCGCAAGGATGTAAATCCTAGGATTTATCTTACCGAAATGGAACGGTATTTTG
AAATCAAAGGAGTACCTGATTCCATGAAGCTTGTGTTAGTCGAGGAATCATTTTCAGAAA
CAGATAGACTCTGGCTGAAAATTGCGTCCGAAACGAACTTGTCTTACGCCGAGTTTCGAG
TCCTGTTTCTTGAGACCTTCTGGTCGAAAAGGATTCAGAACCAGGCGAGGATAAAGCTGT
ACCAAGGAAGGTACATTCCCAAATGGCATTACTCAATGGAGAGCTACGTCAAAACTTTGC
TGGTGCAGTGTAGGCAATTCGACGATAAGATGACGGACGGAGAGTTCATAGAAATGGTGA
TCGCGCACTTTGGTCCACAAGTGCAGTCACTCATTAACCCCGTGGTCATTCGTACGATAC
CAGAACTGCTAGAAACCGTCGGTAACCTAGATCGAATCGGGAAAATGGCCGATAATCTGG
CGAGACAAGACGCGGAACGAAACCATGGCGAAACGCAAAGCGAGGCTAAGCGACCGCATG
GCGGCAATAAAGCTTCCTTTTCTGACGGACAAAACGGGAAACCTGCCAATCAGAATTCCG
GCAATCGCAACGGAGGGAAGAAATGGAAAAACGGAGATGCGCGATGGAAGGATGATAAAA
ATCATCAGCGATCGGGAAACAACCGATCCGCGTATCCGGAAGAATTTCCAGTGAACGCGA
TCTCGATTGAAAATGCGGAGCCTGAGATATGTGCAAAAGCGACGGAGAAAAATGTGGGCG
GCGTTAGCAACGCGTCTAATTCCCCGCCGTCGCAATGAGGTTTTCCTGGGGACGCTCCAA
GCGCCGACAGCATTTGCCTGGGCAGTTTGGAATATTGGCGCGGCGAAGGACCGGAAAATA
TCGATGAAGAAGAAGATATGGGATCCGGCGACAGCCTCATGACACGCGCGAAGTGTCCCC
GAATAGCTGTTATCGCATACGGCATAAGGGCGAATGTTTTAATTGACTCGGGATCGTCTG
TCTCTGTAATGTCTAAGAAGTTTCTGCTACGCTTAAAGGATAAGAATCCGCGGCTAAAAG
TAATTCCCACAACGCAAGTTACGGTGGTTCCTGCAATAGGAAAGAGAGAAAAGATCGTTA
GCACGCAAGCGCTTATCCCCGTAAAAATCGCGAATAACGAATTAATGTTGCCACTTCTTA
TAGTACCCGGTTTGACGCAAGATGTGATCGTTGGATGCGACCTCTTAGCAAAACGTCAAA
TAATTTTGGATTGGGGAAAGAAGACGGTGACGAATCTAATTCCGGAGGTGTTGCATTGGG
AAGATGAGGTCTGTGAGCAGAACCTCGGAATAAATGTTTCCAACCCGATGCAAGACACCG
CGGGCTGCGAAGGCGATTTAAATAACGGAGGAAGAGCTATAATGTGCGCACTAGCTGACG
AGCGAAATCTCATACTAGAGGACCTAACCGGTAAAGTGCGGGGAAACGAAAACTTGACGC
CAGCGCAAAAGCAACAGCTNTGCCAGATGCTGACAAGCAATTTGCAGGCATTTTCTTACC
GCCCTGGGGAGATAAAGGATTACACGCACGGGTTCCGAGTAACGGATACCTCGCCACTGC
GGGGACGAACCTATAGTGTGCCCCACAAGTTACGGCAGGCGGCCCAGGTAGCAATCGCGG
AGATGGAGAGGAACGGGATTATCGCACCCCGCCCGTCAATGCATTTAAACCCTATGACAT
TTGTCGTCAAGAAAGACGGATCTGTTCGTCCTTGTCTGGATGCGCGGTTGCTCAATTTGA
GAATTGAGGCAGACGGTGA
>VvP45bXO4-242#DNA/CMC-EnSpm
TACGGTACAGCGCTTTACCACTTCACCCACGGGGACCGCCAATGGCTGCGAACTTATAAG
ATCTAATTCGAACGATTAATGTCAGATATATTACAAAANAATAAAAATTATAGTCAAGAT
AGTCAAAAAACTTTACGTAGATACGATATTATAGGTACAATGTATAACCTTCCACGAGGA
CTGAGGACGCGTGGTAAGGTATATATATCTTACAGTCAGGTATATACAATGTATTTGTGT
ATATGTGTACACAGGCCGCTGCGCGCGCGCCAGTAGGTATATATATTATATATGATACAA
GTATAATCTATACTTTCACTGCTGTCCAAGCGCAACACGTCA
>VvP45bXO4-175#LINE/I
ATCAATCGCGGCAATATCAGAAACCTGGCTGAAACCAAACACTCCGCTATCAATCAAAGG
ATACCATATAGTGCGCAACGACAGGGANGATGGCAAAGGAGGAGTTGCCATTGTAATACA
AACCAGACATCCCATTCGCAATAACCCACATTGACCACACNCGTATAAAATCNTTCCAAG
CCGTCGCAGCCAGAGTACGGATNCANAACNCGAAAGTGTCTATTGTCTCCGTTTATTGCT
CCCCCCAAAACGAAAATTAGAAGCGGATCTGAATGGCGCCAGCTCCTACAGCAGNTAGAG
GAACCGTTCCTAATATGCGGNGACTTNAACGCGCACCACACGNCNTGGGGGTGCGAGTNG
AACGACATATTCGGGGAAGCCGTCGTGGAANTAATAGACGAACNCGACCTGTTCGTCCTN
AACGACGGNTCNCCAACTTTAATCCCNAAACCTGGACACCGAANATCCGCAATAGACNTA
NCCCTCTGCTCCCCCTCCCTCGCAACAGANTTCCGNTGGCGNATCTACCGTGCAGCAGTC
GTGGGGATCNGACCACTTGCCCAATCTNATANCGACCAAACAGTCGGATGTGAGGCAGGA
ACGATACACAACCCAANAAAATGGAACATNCGNAAAGCGAACTGGNNCCGATACGCCCAA
TACGTNGATTCCANTATCTCACGAGTCCAGGGCAACAAACCACCCAGACAGCAATACAAC
GCGTTCATAGCCATCATAAACGAAGCGGCNGAAACGTCGATCCCTAGGTTAAAACGATCA
CCAAATGCGAAGAGAACCCCGATACCATGGTGGGACGCAGAATGCTCACGAGCAGTAGCC
AAANGAAAACTAGCATTTACTACGTACAAACAGACNTCNACNTGGGAAAATTATCTAAAN
TATAAGAAAACAGACGCNGAAACTAAACGATTTCTGAAGCCAAAGAAAAAAGCTTCCTGG
AGGGAATTTTGCAACAANATAAACAAAAATACGCCGTTGACAAAAGTATGGAATACGGTC
AATAGATTTAGAAAGAAGCCAGGGGGAACTAAATCGTCAACCATTTGGNTGGAAGANTTC
GCGAGCAAGGTGGCCCCTCCATCAGTCCCCTTTGGACCACCTAACGCCTCGCAAACCAGN
CCAAGGAANAGGATCGATTCTCACAAANTACTTTAGAAGAACCATTTCAACTGAGAGAGC
TGGAATCGGCCCTCAACCAACATCGAAACACGGCNCCGGGAATAGATGACATNCACTATN
CGATGCTNTTCCACCTACCGCGCAGAGCNAAANTCGTCCTNCTNCAGATGTTCACCGGCA
TATGGNCNAAAAGCGANTTCCCGGANGACTGGACNACNCACATCATCGTNCCAATNCTAA
AAGCAGGNAAAGACAGTAACGACGCCAACTCGTATCGACCAATAACGTTGTCATCGTGCG
TNGCCAAAACNTTCGAGCGAATCGTAAAGAGNAGATTAGAATGGTGGCTGGAACACCACA
ATCTGCTACCAAANCGTCAGTTTGGATTTAGAAAGGGAAGNAGTACCAACGACAACCTCG
GTGTTCTCACTCTAGATATAGAAGCGCACCATTAAATAAAGGATACCTAACGTGCCTGTT
TCTAGATATANCNGGNGCCTATGATAACGTCAGCGTTACCAATTCTAGTCGAAAAGCTAA
GAACATTGCGCCTCCCGGAGGTATACCTNCANGGNATNTATAACCTNTTTCGTCGNCGNA
CCATATACATACGACAGCAGGACAACACCCTATNCGGACCNCGCGTTGTCGCTAAGGGCA
TNCCGCAAGGATCNATACTCAGCCCNNTATTATATGCCATATATACAGCNGACCTAGAAA
NNATATTCAGCCCATCGATAAAAGTATTACAATACGCTGACGACGTCTGCGTCTACACCA
CGTCTCCCTCCCAGGGTGNTAAACATCTGGAGATCAGANGAAGTCGCCAAAATTATACGA
ATGGACNCNTGAGCGNGGACTAACTATATCTCAACCGAAATCGTCAGTCGTGGTGTTCNC
NCGGAAGCGNCGCACACTCGGAGATACGCACCATACGGCTGGGACCATATANTTTCCCGG
TACGAGCGNCGGTTAAACTCCTNGGNCTACATCTTGACAGCAAACTNACATGGANCGCAC
ATATAGACCACATCTTAGCCAGANCGGAACGCCGCCTGAACATACTNCGATCGGTANCNC
GCGCATGGTGGGGAGCAGACCCTGCNACCCTACTNATCTTGTACAGANCGCTAATCCGNC
CANTNNTGGATTATGGAAGCCTCTGTTACGGAAACGCGCCGCAAGTACATNCTGCGNAAA
CTGGACAGCTGCAATATAGGGCCATNAGANTATGCCTAGGAGCGATGAGGTCCACNCCCA
CNAACGCTTTACTNGTGGAGGCAAAGGAAATGCCNCTNGNNATCCGCCGGCAACTNCTAG
CATCGGCNTACTTCTAATCAGGCGCGCCGCCATCACGAACCACCCCGTAATNNAGAAGGC
CGCAGACTATACAACAACGATCGAGAGGAGAGATACGNCCACCATTCCAAGANCCCCGCT
GCTGGTCCTCAGTTACGANAAAATAAAACTTACGGCGCCGCTAGTAATTCAAGANGCCGC
GCTACCCGTCTTCNCGAANCACTACGAGGTTCTAAGATTCAAACCCAATATATACTATCT
ACCNAACTGGATAATATCANCCGGAACAACAANATCTGACGCAGNAATTTCACACTTGTC
CGAAACNTGGCCGAACTACATCCANATTTACACCGACGGCTCNAAAACCGCNGANGGNGT
AGGATACGCCTACTACTGCCCNCACACCAACGAGTCCGGGCAAGTCAGCCTACCAGCAGA
AACNTCAATNTACACAGCCGAAACCCTAGCCATNAGNGAAGCCATCAAGTACGGGCTCGA
GCACTTCAGTAAAATNCTGATNCTNACNGACGCTAAAAGCGCGGCCCAGAAACTACAGAA
CCCGAATGGACNNAGCGGCACGAATACGATCCTANTAGACATNATAAACTGATGCACGCG
GCCNANGCAGANGGCANANAAGTACACTTNNTNTGGGTCAAAGGTCATNCGGNAATCAGC
ACAATGAAACGGTCGACCAGCTGGCGAAAGAGAGCATCGGCGGAGGGCANTTCCAGGCAT
TCAGCTACCTCGNACNGATTTTATCCCTATTATCAGGAAACGATATCTTAGCGAGTGGTC
AGAATCGTGGTCCNCGACGCAANCAGTCAGAGGAAAACACTACGCAGCAATACAACCCAA
TATCCACCNAAACCCTGGTTCGCAGACCTACAGNATGAGCAGAAGACACATAACATCCAT
AATTCGCATGAGACTNGGNCACGGCTGTTACCCAAGCCACCTNCACAGAATAGGNGTANT
NCAGNCACCCTTTTGCCAGGCGGACCACGAAGAAGTAGCAGATCTCGACCACATCATTCT
AGCGTGCANTCNATACCGGACCCAACAAAAGAAACTATACAATAGCCTNGTAAAGCTCAA
NATNCCNCTCCCGACATCGATACCCATCCTNCTGAGGGGGCGAAGAAGNGACGTGTACGG
GGCGCTGGCCCGATAAACTTCTTACGCGAGTCCAGCCCAAAACTCTGAACNTCCAGTCGA
AATAGGAGATATCACCCAATGACAGACAAATGGACAACCAATAATCANACNAAAGCTTGN
TATGGAAAAATTTAATACGTAACTACAATAAAATATTACCNACATGATAGACACGTAACG
TTTCAAATCATAAATTAAAGGACGAGAAATTATTCACACACTTATTCATTACAAAAGTCC
GAATGTAAAANTACAAAATACCCAGTTTAAATTACTTTACAAAACAATCCAATGTANAAC
TTGTNATAGGATTGTTAATTACCTTACTCATCTCATTGGTCNTTACTTATATAAAATGTA
TTCCAATCTATAGGTAATGCCGAAACAAATGATACATGAAGGTCACAATAAATGTAAATT
GTACTATGTCTAAACTAAATACCACTNCAATGTAATACAACATTNTCAATAGAATAGTCA
ATTATGTATGAAAAATCCAACAAGTGTAATATATAACAGGAATGTTGATCACCGCATTGG
CCATCATGTATATAAATATGTATTACTATTCACTGAATAATTGTATNACCTANTGTGAAT
TAAGAAATGAATACATGTTTGCTATACGATAAGAATCACATGTNAAATTAATGTAAATGA
TAAAGCTGGCCGTATAGTCGACAGACCGAAGGCCATAAAATAAATAAATAATTAAAAAAA
A
>VvP45bXO4-2175#DNA/TcMar-Tc1
CAGACAAAAAAATTGAAGCACCCAGAAGACATGGTCGGATGTCAATGTAACTTCGTACAC
ATACACACCATCGGCGGGTATGTAAATGATTAGAGTTGCAATTCTCTGTGACAGGTAGAA
CGGCCACCAGAGTGCATTAGTGTTGTTCGTGTTTAGTGTTGTTGCCAGGCCTGTAGGTAT
ATAAGGGGCGTGAACAGCGTCAGATGTTGAGTGATCACTGTGAAGGACACGGAGATGCCG
CGTACTCGTGTGAGACAGCGTTATCAGCACCTGACAGAGTTTGAAAGGGGCCTCATTGTG
GGTCTCCATTTGGCCGGCTGGTCGAATCGTGCAATATCCAGATTTGTGGGGCATTCGGAT
GTGACAGTGGCCCGATGTTGGACTGCATGGGAACGTGAGGGCAGGCATACTCGTCGTCAA
GGTTCCGGTCGACCACGTCTGACCACCACAAGGGAGGATCGCCGTATTGTGCACCAAGCA
CATCGTAACCCCTTCACATCTGCGCCTGCCATCCGAGAACAAGTAATGGACTCCCTGCAA
CATTCTGTGTCATCCCGCACCATTGGTCGGAGACTAGCAGCAGCCGGACTAGGAAATTAC
CGTCCCATGCGTAGGCTGCCGTTAACACCACAACACAAACGGCTGCGTTTGGAGTGGGAA
GCATGGACTGC
>VvP45bXO4-1431#LINE/L2
AACCACTAAGCACCTTAACGCGCACAACAAACTAGATAATTTTCAGTCCGGTTTTCGAAA
AAANCACAGTACGGCGACTGCACTAATAAAGGTAACAGACGACATAAGANTTGCTATGGA
CAGACGAAAAATAACAATANTGATACTTCTTGATTTCAGCAAGGCATTTGACACCGTCGA
CCTTGACATACTCCTGTCCAAACTGAGGGGATTAAATTTTTCCAGCGGCACTGTTGACTG
GTTCGAAGCGTATTTGAGGAACCGTCAGCATTGTGTTACGGATCCCAATGGAAACAGATC
GCCATGGGAAACTGCAAACAGTGGTGTCCCCCAGGGCTCAGTCCTGGGGCCGCTTCTTTT
TTCTATATATATTAACGACGTGGCTAGTATCTTACGTTACTGTTATTACCATCTGTACGC
TGACGACCTACAACTATACCTTAGTGCATCACCAAATGACGTACTCACTATAATACAGCA
AATAAATTCAGACCTTAAGAATCTTTGTGATTGGGCAAAGAGACTTGGATTAAAAATAAA
TCCCTCTAAATCTCAGGCTGTTGTTATTGCTAGTCCAAAACTGATAGGCAGCAACTTCAC
ATCAAATCTCCCAAAAATAAAGCTTCAGGGAACAGAGTTAAACTACAGCGACTCTGTAAA
GGATCTTGGAGTCCTAGTAGATAGTAATTTAAACTGGTCTGAAAATACTGTTTCAGTATG
TCGCAAAGCCTTCTCTTCTCTTCATGCTCTGTATAAATGTAAGAAATTCTTCCCCACTCA
TTTGAAAAAGCAATTGGTGCAGACTCTGGTGCTACCCCATCTCGATTACTGTGACGTTGT
TCAGCAAAATTTGAGTTCGGCAGACATAAGGAAACTTGAACTTGTTATGAACTCCTGTGT
AAGGTTCATCTGTGACCTACGACTGTACGACCACGTCTCACCTTCATACGACCGCTTACA
GTGGTTGCGCGTTTGGGATCGACGACGATTCCACACTCTATGTCTCCTTCACCGCCTCAT
ACATCTGAAAACTCCCGCCTACCTTTGTTCCAACATCTCATACCTAGGACTTTCCCATAA
TATTAACACCAGATCCCTGAACTCAAACATACTAACCATCCACTCCCACAGCTCGGAAAC
CCTAGCCAATTCCTTCTTCATTTCAGCGGCTAGACTGTGGAATGATCTTCCCCTGAAAAT
TAGAACTACCAAAAAAATCGGCCCATTTAAAACTCTTTTGAGAAAGCATTACTTATTGGA
GCACTAGCTAAAAGATCTCTCCTTCCATGCATAACTTAATTTTTAGATCTGAATAATATT
GATGTATACAGTGTCCACCTCTTTATTCTGCCTTCCCTATTATTAGTTTGTGTCTTGTTT
CTTCATCCTACTAGTATTAAGTTTGTACCGTTTACTTCTTTAACTTCCACTAGCATTAGT
TTATACCATTAAATTATTAACTAGTTAAACACGAATACTATTAAGATTTTAGTTAGTATT
TTACTCATAAATATTATTAAGTTTTTTTGTTAGTATTACTCTTGAACTTAANTTANGCCA
AATGTTANATAAGTGTTGTATACTGTTAGTTTGTGTAAGGTGTATATTATTTATTGTAAA
CACCTGGTATGATGTAAGAGAGGGCTTGACAGCCCTAATCTTGCCAGGCTAAATAAACCT
TTAAATAAATAAA
>VvP45bXO4-34#DNA/TcMar-Mariner
ATACGAGGTGTGTTCAAAAAGTAACGGGAATTTTNAAATTTCGCGGGTTATATTAGTCCG
ATTGGCACGATTTTTTTGTTGTGTTGGCANACATGTCCTGAANATATNTATACATTTTNA
GCTATATTGGATGCTTAGTNTCTTGTCAGCCGTTAAGAGGATAACACGTGTTTTGATGCG
NTCGGCGATTTTTCGTTTGTATAAAANATGGATCAAAGAATTTGCATCAAATTTTGCTAT
AAAAATGGAATTAAGTGCAACAAACATTTAGAAATGGTTAAANAGTGCTTNCGGCGAATC
TACTATGAGTAAAACAAGNGTTTACGAATGGTACAAGCGTCTTCAAGATGGCCGNGAAGA
CGTCGATGACGAGCGTNCGGGNCGTCCTAGCACATCAATAACCGATGAAAACGTGGAAAA
AGTGAAGAAAATGATTNTGGACGATCGCCGAATCACNATTAGAGAAGTTGCTGATGTTGG
CATATCAATTGGCTCATGCCATGAAATTTTTTCATNTGTTTTGGGCATGANACGTGTNGC
AGCAAAATTTGTTCCAAAANTGTTGAATTTCGANCAAAAACAGCGNCGAATGGACGTTGC
TCAGGAGTCGCTAAATGAGGTCAACAACGATGCAGAACTGTT
>VvP45bXO4-84#RC/Helitron
ACAATAAAATTGTAGAAANTTGTGTCTGTACATNAAATTTATTTNAAAAAGAGTAATTGC
AATGTACACTACTGATGACAGAGATGCCAAAACCGTAAAATTTGGAATTTTTGTCTGTCT
GTCTGTCTGTTCGCGCATCACGCAAAAACTAATGAACGNATTTCAACGAAACTGCACGTA
GTGATAGCTTATGTCATCGGTCAGNATATAGGATACTTTTTATCCAGATNAGTTACCAAG
TTCTCGATGATACAGGATCAAAACCGCAAATTTCGGAANTTTTGTCTGTCTGTGCGCGCA
TCACGCAAAAACTAGTGAACGGATTTCAACGAAACTGCACATAGTGATAGCNTATGTCAT
CGGTTAACATATAGGATACTTTTTATCCNGATTAGTACCATANTTCNTCCATGATACAGG
GACCAAAACCGTAAATTTTGAAATTTTTGTNTGTCTGTCCGCGCATCTCGCAAAAACTAA
CGAACGCATTTCAACGAAACTTCGCATAGTGATAGCTTATGTCATCAGTTAACGTANAGG
ATACTTTTTATCTANATCAGTAACATANTTCTCGATGANACAGAGGCCAAAACCGTAAAT
TTTNAAATTTTTGTCTGTGTGCACAAAACTANGAACGNATTCCAGCGAAACTGCACATAG
TGACAGNTTATGTCATCAGTTAACATGTAGGATAGTTTTTATCCCGAATTAGTACCATAT
TTCGTCCGTGACANAGGGACAAAACCGTAAATTTTGGAATTTTTGTATGTGTGTGCACGG
ATAAAGCAAAACCAACAATTTCAACGAAACTGTACGTAGTGGTTACGTTACGTCATGTTN
TGATCTGACATCGACACGC
>VvP45bXO4-913#Unknown
CACGCGGTGTCGTTTGAACTCACTTCAATCGAGTGAGCGACAACAATAAGAAAAGTGTCG
GTGCGGTGACGGTGCGGGCTCGGTGCGGTCTAGTGTGGCC
>VvP45bXO4-2220#Unknown
TTCAGTCTGCCAGTAAAGGCCCCTGCCAGGCAGACCTCACACACAACGCGCCTGCACGCC
GGGATACATATACGACTCCAAACAGGCGCAGAGGCATCAAAACAAAACCAGGAAAACAAA
TAGAACCATCTAGAGGCTAAGTGGGACTATTTCTTACAGAGGTCGCCGTACTACCACACA
ACGGAATTCCTGCGCCAGGCCGCCTATATAAGCGTAGCCGGCCGCTCCACCGCCAGTTCC
GGCCTGACCGCGGAACCAGCTTCAACTACAGAAGACCACCGGAAGTTCGCGAGAAGTAGA
AGCCGTCTCTCTCTACCCCGGATCAGGACCAGGCTAAATTTCTCGACGGTCATCCGCTAA
CTGTACCACATTTGTTATTGTTACCAGTTGTTTTGTGTACATAGNAATAAACCTCAAGGA
ACCATTAAGTGTAGTTCACTTC
>VvP45bXO4-968#Unknown
AGCGCAATCACTGGGACTCGTCAAGGAATTGTCGTTTTGGTCTGAAAACTGTTGCACACG
TTCGTTGGGTGATATTATTTAATATATGTTGCTCTTAGAGCTGTAAAATATATCCATCCT
CACAAACTTCACTCGAAAAGTGCCGTAACGTTAAGCGGCGAGCGACTGGGAGAAGGCATA
TAGCGATGTATAAATGATAACGCAAACGTTCCTTCGACTATATTATTTAGNAATATGTTT
CTATTACACCCATCAAGATAGTATATAATGCACAAACTTCACGCAAAAAAAANAAAAACT
GCCGTAACGTTACACACTAAGCGATNAGAGGATGCCATTTGTTATCATATGCGACCTCCA
GCGATACTAATATTACGTGCAACAAAATGCATCAACGACCAACAACGATGAAAATCAAAC
CAACTTAACTTTATAATAAAAACAAAATTTATGTCCATTAAGCTACAAAAGGAAGCGTCT
ATGTCCATTTGGTCCAGGCTGCATTCCAACCTATCCACAGGCGCTGCTAATGATTCTGCT
CGAAAATCATGATAACTTAAATGTTTAATAAATCCAAATTTCTAGCGAATTATGCTTTAA
CAACAAGAACCAAACGCCATTTTGGTACAGGCTGCATTTCAACTATAAAAACTAAATTCC
TTCGACCAAATGCTGAAACAAGNATATTGCCGCACTTTCAACCTAAACACAACCTACGTN
AATATTGCCGCAACCTACTTTGATAAATGCCGTAGAATGTTAACATCTCGGCCGTAACAT
GCGGATACGTTTCTTNACAATGTAATACCTATTATCGTTGGACGTCGCATGTGTGTACGT
AAATGAGGCGTCTANCGTTCGCTTACGGTTCAGTTTTTTTTTTGTGTGTAATTTGTTCCG
TATTTATATTTTTGATGGCTGTGATAGCAACATATTCCCGAATAATATCGTTCAAAGAAC
GTGTGCACGATCGTTATACTTCGCTATANGGCTTCTCCCAGTCGCTCGCGGTATAACGTT
ACGGCACTTTTTGAGTGAAGTTTGTGAGGTATGTATATATTTTACAGCTCTAAGAGCAAC
ACATATTAAACAATATCACCCAACGAACGTGTGTAACAGTTTTCAGACCAAAANGACAAT
TCCTTGATGAGTCCCAGTGATTGCGCTAT
>VvP45bXO4-477#DNA/TcMar-Mariner
AGGAGGTCGCAGCTGGCTTGAAATCGATTAACAATACCTCCTCCCTATCCNNNNNNNNNN
NNNNNNNNNNNNNNNNNNNNNNNNNNNNNNNNNNNNNNNNNNNNNNNNNNNNNNNNNNNN
NNNNNNNNNNNNNNNNNNNNNNNNNNNNNNNNCCAGAACGTTACCGCTCACACGCCACGC
TCGGTCTTCCGGTCTTTAGACATTATCAACCTTACTTTACCGGTAGACTGTGTTTGTTTG
AATCCTTGAGACCTAGGCGATTATGGAGTCGATTATGACGGGTGACGAAACTTGAGCGTT
CCACTTTATACCGGAGACTAAAGAACAATCACGCGAACGGCGACATCCTCATTCGCCAAA
TGCTTGTATTTATTTATGTTATTCCAAACAAAGAATAACGCAGGTAATTTCACGCCTTGT
TAAGTAATGAGCATTTAGCCCCAGTATTTAATAAATCCCAATGCTGTAAAGATCATGAAG
TAATAGTGTCAAACNACTAACAGCATTGTAGAAAACGGGAAAAACGGTAATTTAAGAACT
CCCTGCCTTTAAGCCCGATTCTCAATTAACTTTAATTACTTATACCAGTTATAAAAGAAT
TTATTTTTGTCCTACGATAATAATCTGGTTGTAAATTTTTTAGTGACAATGGTCGTTTGA
TTTGTTGCGGTGCTAATATTTAGTTCTACGCGATTAACTCTCATTTATTTATATAGTGCA
TAATCATTATCGTCCACCTACAGAGAGAGCAATAATTCCTCCTGTAAATTATTTCTTTCT
GAAACGCGATGNTCGTTCTACTGTGAAATAATTATTTTGGAAACATGTGTGTCGTTTGAA
AAGGGACAGATGA
>VvP45bXO4-418#DNA/TcMar-Tc1
ACTGATNAGCCAAAACATTATGACCACCTACTTANTAGCGTATTGGTCCACCTTTGGAAC
GCAATACAGCAGCGATTCGGCGTAGCATGGATTCTACAAGTCCTTGGTAGGCTTCCAGAG
GTATCTGACACCAGATTTCTACGCACAGTCACGAAATTCCCTTAAATTACGGGCCAGCGN
TTTNTGGGCGCGACATCTGGGAACTAGCATCTCGGAAAACGCATGCTACTGTGGTGAGCA
TAAGGATANGGGGTGATCTGTGGCAGAATCGCGATTCTTGTGCTCTGAAACACTTCTGGA
AGCACCAGAATCGCACTCTTCCGTCAGATCTGCCGCCTATCCTGCTTTACAGAGCGGGCA
AGCCTCCGACCTCCACGTTCTGTGATGTGGCGTGGGTGTCCACCACATTGTCGCCTNCTC
GTGGTTTCANCGTCCTTCAAACACTTTCCATAGATGCTCACTACAGTAGCACGCGAACAG
CCACCAGCCTCTCCGTTTCCATGATGCTCGTTCCCAGGNGCCGCGCCCACAAACCANCGG
CCCGTAATTTAAGGGAATTTCGTGACCTGTGCGTAGAAATCTGGTGTCAGATACCTCCGG
AAGCCTACCAAGGATTTGTAGAATCGTTGCTGTATTGCGTTCGAAAGGTGGACCANTATG
CTAGTAAGNAGGCGGTCATAATG
>VvP45bXO4-1423#DNA/TcMar-Mariner
CGAGGGTGGTCTGAAAAGTTTCCGACCTCAACGTGAAGATGGCAGCACTCGTAAATAAAA
GCTAGTGAATTTCGTTGTTTATCTGTTGACGGTTACTCACCAAAGTTTCAGCCATTTTGG
ACGCGCAGTTGTTATGTAACAGTCGTTTGAGTGAGTTGATGTGAGTGTTTTTGTGAAAAT
GGACAAAATCGAGTATCGAGCCGTCATTAAATATTTGTTTTTGAAAGGCAATACGCCTAC
GCAAATCAAAGATGAGTTGGATTCTGTGTATGGGGACTCTGCACCATCACTTACCACAGT
GAAATTNTGGGCGGCTGAATTTAAACGTGGCCGTAAGAGCTTGGGAGACGATGAACGTTC
GGGACGTCAAAAAACTGCAACTACCGACGAAAACATCGCCGAAGTTCACNAATTGGTGCT
AGACGACCGCCGAATTAAAGTGAGAGAGATAGCNGAGGCTGTGAACATTTCAAAAGAACG
TGTTCGTTACATATTAAATCAACATTTAGGTATGAGAAAGCTGTCCGCGCGTTGGGTGCC
GCGTTTGCTCACATTAGACCAAAAACGTGTTCGAATGAACGTTTCCAACGCTCTGTTGGC
GCAGTTTAGGCGCAATAAATCCGAGTTTTGGCGCCGATTAATTACTGTGGATGAAACNTG
GATACACCATTACACGCCNGAAACAAAAATACAGTCCAAACAGTGGACTGCAAAGGGGGA
ACCGGCTCCAAAAAAAGCAAAGACTGTTTTTTCGGCTGGGAAAGTGCTGGCGACTGTTTT
TTGGGATAGTNATGGAGTTATTTTAATCGATTACCTTCAAAAAGGAAAAACCATTACAGG
AGCATACTACGCATCATTACTTGACAAGCTGAAGGCAGAACTTGCGGAAAAACGGCCACA
TTTGCGGAAAAAGAAAATCATGTTTCACCAAGACAACGCACCGTCTCACACCTCAGCGGT
TGCCATGGCGAAAATTCACGAATTACGGTTTGAACTGCTTGACCATCCGCCTTACTCACC
AGATCTAGCCCCGAGCGACTTCTTTTTGTTCCCTCATCTAAAAATTGCGCTCGGAGGACA
GAGATTTTCGTCGAATGAAGAGGCAATCGCCTTCGTGAACAATTATTTTGCAGAGAAAAA
CGCCGAGTACTATTTGGACGGGTTACAGAGATGGGAGCATCGCTGGGAGAAGTGTGTAGA
GTTACAAGGAGACTATGTTGAAAAATAAAAAATTCAGAAAAAATGTCTTGTATCTTTGTT
AGGTCGGAAACTTTTCAGACCACCCTCGTAT
>VvP45bXO4-204#DNA
AGGGTATTTGACTACTTCTTGAAAATGGTTTTAAATTGTTTATTGGTACACCTTATTCAC
CGAGTGAAGAGATTTTTTGACAAAAGTGCATTATTTTGCGAAAAATTCAAAGTTAAAATT
TAAAGAATTTAAAAGCCCGCCAAAACGCTCATTTGCTGCCTGGCGCGTGCAACGGCAGTC
GTGACGTCACCCGTCTGTAAACGCTGCCGCTGGGAATGGAGCGTTTCCTATTACCCAAGT
TTTCAACTATTTTTTATTGTTTGTTGCTGGTTATTTCTTGTTATTAATGAAGGTTCGTTT
TGAATATAAAATCGAAAACAATTTGNAAAAGCCTACAGCGGAAAAATATTGAAAGTAGAC
GCCTTATTTGTGGGCCTAGCTATAGAAACAACCACTGAGTTTTATTCTGTGGAGCTTAAA
AATGTAACAACTTCAATTTGATATTGCAACAAAGTCACTTACGATTTTCTGTGAATCTCA
TTTACACCGCAATTTCGTAGAGTAAATGTAATACGTTGTTTAAGGCGAGAATTATTAGGG
TTAGGGTCCTGAGGTTCGATCCTCGCTTCGGAATATTTTCAGTTGGTTTTCTTTTGTCAT
TTTCTTTGGATACTAGTTGCTGTTGGTTGCATCGCATAATAATTTTTTCCCGAAAATCCA
CCAGAAAATCAATTTAATTTTTCTTTTCTTTTTTCTGAAGGCTTCACAAATTTTTGGATA
ACAAGCGAATTACAACCATTTGAAACAACCAAAGAAGATTTCAAAAAGGAAATTGGACGT
TACTTGCACACCGAAAAAAAGTTTTTTTTTTTTAATGAAAATGACTTGCACATTAAAAGT
AAATATCGCCTAATAGACGCAGTTATGTCAGGAAGGTAACCTACAGTTGTATCGTCACGT
AAAAATTCCAACGAAAAGGACACAAAGCGTTCCGGAACTGTTGCAAGATTAGCATGAAAT
TTCTACATGTGATGTCACTTCTAAAATAAATTCCATTGTTCACGGCCGTGCACCTGTATT
TTTTGCATGATATTCTCTCTCTGGTAAGTTTAAAAATTAAAACTTTTCATGTATGGTAGC
AATTTGTTTCAAACGCTTGCATGACGCTTAGCAACTATTATGAATTCTTCGAATAAAAAC
ATGGTAGTGCAAAAAACAGCAAACAAATACCGAAAAAAATTCACACAAAAAATATTATCC
CAACCAAGGTTCTTCGAACGTAGGACGTTCTGAATTCCATTACCACTCTTCAATCACGCA
GCTATCCTGACACTACTTCTTAATTGCTTCTCTTTATGTTAATAGTGAACACTTCACAGT
TTCTTCGTGTGAGATGAAGTGAAACGAGGTAGGTAAATGAATAAACAAACAAATTCAGTT
TTATTGACAAAAAAATATTATTTATCCATAATCTTTAATCTGCAATTAAGAAAAATGGCC
CGCAACATCCAGTTGTTNNNTNNNNNNNNNNNNNNNNNNNNNNNNNNNNNNNNNNNNNNN
NNNNNNNNNNNCCACAGTGTGATATTTTCTAAATCTAGAGGGACAAAAGTCAGTTTTGAT
AATAGTCTACGCAGGCAAAATAGTTATTTATATTCAAAGTAGACGAACCATATTACTCGG
AACAAAGGTTTATTTTCCACGAATTCGCGCCTAACAATAGAAAAAATAGTTTGAACAATG
GGCTTCCTGTGATCCACCGATCAAGCGCTCCAGTCGGCCGCGCCATTCCACTGAGTTTGG
TCGATGATTACGCTGTGTTTCTGCGTGTTAGTAGTGATTTGTGTGTTGCTATTGCTTTTG
GCGAGCTTCAAGGTAAGTTTACGCATGATTTTTCCGTGATACAATAGCATCATTAAAACA
GAGCGAGATTATTTTTAATTAAAAAAAAACTACTGAGCCAATTTCATGTTGAGTTTTAGT
TCATTATACCACATTATACCGATCTCTTACTATATTTATTTGAAAGAGCTGCTTATTAGC
TACAAGAAATACCTTCATTTGTTTGCGCATATTTGCGACACCCATACAACTTTTCTTTAT
TTTTTTCAGCATGACTGCACAAATTTCGCGTACAGAATTTTTCGACGTATGGTTTGCTAA
CGCAAAACAATCAATCTCTAACTTTCAATTTAAATATAAATGAGTCTCAAATAGAAGCTG
TTACATTTTTAAGCTCAGTAGAATAAAAGTCAGGTTTTTTTTTCTATAGCCAGCCCCACA
AATAAGGCGTCTATTTTCGTTATTTTTCCGCTGTAGGCTTTTACANANTGTTCTCGATTT
TGTATTCAAAATGAAATTTCATTAATAACAAGAAATGACCAGCAACAAACAATAAAAATA
GTTGAAAACTTGGATAATAGGAAACGCTCCATTCCTAGCCGCAGCGTTTACAGACGTGTG
ACGTCACTCAAGCGACCACCAATCCTAGAGCGTTTTCTGTCACGTGACCAGAGGTAAGAA
AAGTATAATTTTTATTTCGCTTTTTTATTAAAAATAATCCACTTTTCTTTTCAAAATTGA
AAAAATTAGCTTCCTGAAGCATTAATCTACGAGAATGAGTTCAATTTATAATATTTTTTT
AATATTGTCAAATAGCCTA
>VvP45bXO4-375#Unknown
TGCAGCAACAACGACAGCAGCAACCCACTAACCGACCAGCACATGCAAAATCGCAGCTTC
CGCCTATNGTGGTNCAGTTCCCNANCACCTATAAGGAGCTGTACCAGNTGATCAAAGGGG
TACTACAGGAACACCCGTTCCAAGCAAAGACAGCCGGAGGGGACAAGGTCAAGCTNACCC
TCAACTCCACGTCCGACTACCTGGAGGTCACCGCTGCGCTGCAACGGAAAGGAATACCNT
ACTACACCTTCCCTTCTGCTGCAGAGAAGTTGCTGAAGGCCGTNNTTCGTGGGATGCCAT
CAAACATGCCTACCTNTGACATCAAGGAGGAACTNGAAGANCTCGGNCTAGATATNCGCT
CGGTCAGCCAGCTCAAGAGGCCCGGGAGCTCCGACNCCATGCCACTATTCCTGGTGGTCC
TACCAGACAGGCCCCAGAATAAAGGGATATTTCAAATGGACAACTTATGTCCCTANAAAT
CTCAGTNGAAAAACTGAGANCATCAAATGGCCCAGTGCAATGCTACAACTGCCAGTCTCT
AGGGCATGTCGCTAGACACTGCAACATGGCGCCTAAATGTGTGAAATGCGCTGGCGCACA
TCTCTCCAATGACTGCGCACTCAAAAAAGGAGAGGGCAGCCCAAAGTGCGCCAACTGTAA
CGGCCAGCACGTGGCCAGCTACAAAGGATGCGAAGCCTACAAGCGNGCCNGNGNCCGCCA
ACGAGGNGCCGGTGCAGAACAGGCCGCTGCAACGCGCAGAAGAAACGCGAAGAAAAGAAG
NAGCAGGACACCGGGCACAACCCAGCGGCGCGCCGACGAANCTACTACCGAGCCGAACCA
AGCTACGACAGACGCGAGCAACCGCCACAGGGCAATAAGTCCACCCAACCCAAGCGCACC
CAGAGGCTCCAAAGCGTCAGCTCCAAGGGACTAAGGCNCAAGGCCCCAACAAGAAGAAGA
ANACCAACGCAAACCAGAAAAACAAGACAACCTCCTACGCGGAAGTAACTACTGGTCAAG
CCCAGGCATCAAGAGAACCAAACCAGTCAAGCGGAAGAACTCTACAGGCTCGACCACACA
GCCAGGACATTGCCACCANCTACCANATCAACATCCCGCGCAGAACAACGGTACAGGAGG
AATGGAACGTCTACTGGACATAGTCGGGACGCTTCTCANNATGCTAACGACCCTGATCGC
NAAGTTCGACCAACTCGCAGCGGACATCAAATCCGCGGTAACGACGGCCCCGAGCCGACA
CCACNGTAACCCACCAACCATGGATAGAGTCCGCACAGATGGNCTCACTNTCTGCGTNTG
GAATGCCGACGGCATTCATCGACAACTGGCGAGTTTCGGCAATTCCTGCGGGANGAGAAC
GTNGACATNTGCCTNGTAGCCGAGACCCACCTNAAGCCNGGNCTNNGNGCGNCGGTAGCN
AACTACTACTGCTACCGNTAGGACAGACCGACCGCCGGAGGNGGAGTGGCNATNTACATN
AAAAGNGGNATNCCNCACCACGAAATCCACCCCNCCNCTGCAGCNGNTNGAGGCCGCCGC
NATCGAANTGGCGACCACCACGGGGCCNGTCACCGTCGTCTCTGCCTACCGACCTCCGAG
NAGAACGCCTNTCGAAGACGACTTCCGGCAACTACTCGNCATCAGGGGCAAACTCCTCAT
TGGAGGGGACCTCAACGCGAAGCACCCTGNCTGGAACTCCAGAGTAGCAATNCGGCTGGN
AACCAACTATACCGNCTGCGCGTCAGACACAACCTACGCGTCTGGGGACCGGACGAGCCN
ACGCATCACCCGTGGAACGGAAACCGNCCNGACGTCCTNGACATNGCNATAACTAGAGGN
ATCACCGGNTTCGTCGCCGCACCAACGATGAACAGACTNTCNTCAGACCACTCGCCNGTN
NTGATNGANATNGACGTCGGCTCGTGGACACCGGCCGCACCAAACCANCCNAACTACAAC
AGAACGAACTGGGANCGGTTCCGTGAAGAGGTCACCGAATGCCNCCAACANCTGCAGCCT
ATCGACGACAGAAGAATTGAGAACGCCATAAAACAATTCTCCACANCNATNGTCGACGCA
GCNAATTCAAACACGCCACCACCGGCGACAAGGCCGCAGTCACGGCAACTNCCGCCGCAN
CTCCTTGCGCAGATCAGGCACAAAAACAGGGTCGCCAAGGAATGGAGNCTAACCAGGNAC
CCCGACACCAGGCGCCTNCTNAATCGNCTGCAGCGNGAGCTGAAGGCGGACCTCCAGGAA
CACCGTAACAGGGAGTGGGANGCNCGCCTAGCCACGCTCAATGTAGGCGATGGNANCCTN
TGGTCAGCGACCAGGCGCTTCACCAAGCGGCGCAAGCGTCTGCCNCCGCTCCACGGNGAG
AGGGGCTTNGTATACAGCNACGAGGACAAGGCCAACGCCCTCGCNGACCACTTCGAAAAG
CAGTTCCGGCCNGCCCAGGACGACGATGAGGACGAGTCCGCCGACATCCGCAGNAGACTA
GCGCGCTTCCTNGCCGCCGAGGACGACGGGTACGAGATCGAGGAGATCTCGACGGAAGAA
GTAAGNAGNTCNATCGCCCGACTCNACCCAAGGAAGGCTCCCGGGAANGACAATCTGGGN
AACAGGCTANTCAGGAACCTACCACCAGCGGCGGTCNAACACATCACCGCACTNTTCAAC
GCCATNCTCCGCACGCAACACTACCCCAGATGCTGGAAGGAGGCNACNGTGGTNGGCGTA
CCCAAGCCNGGGAAGGACGACATCTTCCCNCAGAACTATAGGCCAATTAGCCTGCTTCCN
TCNCTNAGCAAGGTGTTCGAGCGGCTTCTNCTGAAGCGACTGNAAGCCCACATCNCANCN
GAGAACATCATACCACGNTTCCAGTTCGGCTTCCAGAAGAGACACTCCGCCACNCAGCAA
NTNCTGCGAATNGTCGAACGNGCNACGACGGCCTTCAACCGTCGAGGCTACTGCCCGCTN
GTNCTGCTGGACGTGGCNCGAGCCTTCGACTCCGTATGGCACAGCGGTCTNCTNTACAAG
NTGTACANNCAGGGTATCCCCGGCCCGNTNGTGAAACTNACCAGGAGCTACNTCNCCGGC
AGGNCNTTCCGNGTGAGGGTCGGNAACGACCTGTCAACACGCCGGCCAATCAACGCCGGG
GTNCCGCAAGGGTCGGTGCTNGGACCNGTGCTNTATAACCTNTACACNTCGGACATCCCA
GCACCGCCANACGTANGAACAGCGCTNTACGCGGACGACACCGCNTTCTTCACGTCNCGC
AGAAGCAAAGCCGCGGCAATNCGGAGGCTNCAGGAGGTCCTACAACAAACAGAGGCNTGG
GCCAGAAGATGGAGGATTACNATTCATCCCGCCAAAACGCAAGCAATCATGCTGACGAGG
CGCTTGGGGAAGCGNAACCGGCGGCAGGAACCTACACCAAANCTACGCCTAAACGGNGAA
GACATCGANTGGTCGANAACTGTCAAATACCTCGGCGTNACGCTGGACNCCAGACTAACG
TGGAGNCGACACATCGAGGACCTCAGACGAAAGTCGCAGCCAGGNTGCGGGAGCTGTACC
CGGTNCTCAACAGGGACAGCTCNCTGGCNGCCAGCACCGGCGTCACCATATTTTGCAGCC
TCGTCAGNCCGATNATGGAGTACGCGTGCCCNGTGTGGGGNTACGCCTCCAAGACCGCAT
TAGCCGGCTGCAAGCNATGCAAAACCGNGCGCTTCGAAGNGCACTNCACGTGCGTACCGG
TTTCCGACAGCCGACCTGCACGAAGCTACAGGTATTCCACCCCTGAAGGATAGGATCGTC
CAGCTAACAAAAACGTTCTACAGGGCCGCAAGCAAGTCAACAAACCCNCTNATAGCCAAC
CTNGGCCAGTACGACACCGCTCTGGACAAACACAAAAGACCACTCNCAATTCTAACGAGT
AACTGAAAAACACAGAGCAAAAGAAAAGACAAACCAAAAGCAAAGGTACTCCGTATCCAA
AGTTGGAGGAAATGTCTAAGACAAAACCTTCGACCNTAACCTGCTTGAAAATGAAATAAG
CAGTAAATGC
>VvP45bXO4-657#Unknown
GCCAGTATTGCGTTACTGTTTCCTGGGATGACATTGATGCCAGATTGTGCAAAATAAGAG
TGATAGAATTTTTCAGCGGCGGCCAAATTTANTGTCAAAGNCTGTACGTGTATATATAGA
AAAATTAATGATTATGCATTCTTTAAGAAGTAGGAATATCCTGGGAATGGATATTCCATA
CGAGCCGTTCACGGAAAAGCTGCGAGTTCAACGCTGTGTGTAAACAGCCCTATTTCCTCA
TGATGATCCTACCACACATCACTTGCCGAGTGTAACTGAGACAAACTATAAATCCTTATA
ATGAATTACAATGTAGCGCTTGATAGTGCTATCGTCATCTATCAGCTGACACGTAATTTT
TTAAAGTTTTCTATTAACAAAACATTACGAAAAAATAAGTGTCACTATTTCTTTCTGTTA
TGATATTTATCTTGAGACAAAAATTTTCAAAAATTTAGAAACTGATAGANTTTTGTTNAG
AATAAATGAAACGTAGGATATTTATAAAACCACTCTTCTTTCTCATAGTCCTCGTGGATG
TTATGACGTCTATATACTGGCTATCGTTTTTCCACAACTATGAGGAAACAAACCTTTTAC
TTTACACTTTGGCGAAATGAATGATCGCGAACAATTTATACTTTAAGACTAGATTGTTAC
AAATTTCAGTATCCACAACATGATTGTATTTACTTTAGCGTCAATTCAGCATACAATGAG
TTAATATGTCAATACATACAGATACCAGCAGTTTTAAATTAAATCTTGATTGTGTTACTG
TTCATCAAANAAATAGGCAAAGTTCTTCAGCGGCATTAGACAGTAGTCAAGTCACATTCA
CGATCCAGCCGAAAAAGTTTCGGTTTAAATAAAAAAAATCCCGAAAATACTCAAGGGAAT
GGGGAATTGNCACTTCTCAACGACCGTGGNCNAATTCGTTTACGTTTCGGATAAACAAAA
AAACTAATCTCTTCCAGGCCTTTGCAATAATAATGACTTTACAGAAAAATAACAACGAAT
TTGGATTGCTCAATAGATACAGGCAGAAATCTGTAATTTTAACGTCTCAATAGGTGTATA
ATACGTTTTTACTGTCTCAGTGTACGGGTAACACAAGAAAAACATAACGCATCGTTTAAC
CACTTTTTCCCGCNGCGCGACTCGAACCGTGGAACCGCGAGACAACGCACTAGCTTCCGG
GATCTGCATCCGCGAATATGAGCCACTTACCGCCCCATCGCGTCAGGCTTACCAGAGACG
GAAGATGAGGTAGCTACAACGCATAAACAGCTTGGCATTATCTTTCCTCGTTCCTGAAAG
TTATTGTTTATTTCCCGGAATTTTACATTAATTAATAGCTGAACGAATTGGGTGAAGGGT
AAATTTCATCAGTGGCACTAGACAGTAGTCAATTCACACTCACGATCCGGCTATCAAAAA
TTCTGTTTAAATAAAAAATCTCGAAATTACTCAACGGAATGAGGAATTGCCATTTCTCAA
ATATCGTCGCCGAATTCGTTTACGTTTTTAGAATACTAACCTCTTCCGTGCCTTTGAAAT
AATAGTGACTTTATTGAAGAATAACGACGAATTTCGATTTCACAATAGATACAGGCAGAA
ATTTGTAATTTCAACTTCCCAATAGGTGTAAAATATGTTTTCACTGTCCCAGTGTACGGG
TAACCCAAGAAAAACATAACGCATCATTTAACCACTTTTGCCCTCGGCTGACTCGAACCG
TGGAACCGCAAGACATCGCACCTCGTAGCTTCCGGGATCAGCATATCCCCGAACCTGAGC
CAATTACAGCACCATAGCGTCAGGCTTACCAGAGACGGAAGCTGNGGTAGGAGAAACTAA
TAACGAGCCAGGCATTATCTTTCCTCGTTCCTGGAATTTACTGTTTATTTCTTGGAATTT
TAAATTTAGGAAATAAAATTAAAGAAACTTTTCATCAATGGTGATATGCGTCAGAATTAA
CTTTTAAAATTTCTGCACTTCTTTAATAACGTATATTCTTTTTGTGCTACGGTTAACGAT
TTTGCCCCTTACCGCAAACCGAATTTTTTACGGACTCCCGGAGATAGCGGTCAACGCGAT
AGGACAGGGAAGATAACTCCATGCCACGAATAATGCCCAGTTGGGGTTATGCATCAATTA
TATCATTAGCTATCACTAGTCGGAGCAGCATGTTTTTAAATACGGAAGCTTTGAATTTTA
TGTTCTTCTTTGATGAGAATTTTTTTCGTAAGAACAGCCACTTTCCATTTCATTTCTCAT
TTGCTTCCCAATACCACAGGCTAGAAATTATCGTTGTCGCACAATAAGGACATTAGCTAA
AAAAAACTTTTCGCACAATAGACACATTAGTTTGATTTAGTTCCTTGATTATTTTTAAAC
AGTTATCATTACGTATCACATCAATGATCAATCGCCCGACTTTGTTATGAGCACTAGAAA
AAATGGGGAATGTTGAGTGACAGAAACCTTTACGGTGAAGTTAAATTTAATAGAAAAGTG
TCTTTCAAATCCTACTCACGCATGCTGCGTTGACAGTGTCTCACGTCAGCCAGAACATTA
ATGTTATGATTCTTTTCTATTGTTCCACGCTAAGTATGTTCAAGAAACGACAGAACTAAA
AGAATTGCTTTTACAGGCAAGCATACTTACAAGACCACTGCCAAAATTATTAAATCCGAA
ATCTTGTTACGTGTTATATATTTGACTGAACTCTTAGATAAGTCTGTACTGTTTCCAAAA
ATTATAATACACAGCAAACGTTGAATATTAACGTAAATTTCNAGTCATTTTAAGTTGTTG
TAGACGGGTATAAAATCTGCATTTTGTTGTTATCCAGTACTTGCTCGAAACCAGCATTTT
GTTTGAGANTGGTAACTTTCGTGTTATGTGTGAACACTTAATAACTGTAAAATGTCTTTA
AAACAGTAAATGAAACGTATTCGATGTTCCTATAACTCTTTTATTGCCGAAATGTAATCA
CTATTTCGGTTTATGAAACAAAAAAGCGGAAATGTATTTCGTTTTATGGGAGGTGGATGT
GGCTCAATTTTAATAGTCGCGAGACTGTACCACCTCCAGGGTATAGTACTGTCTTCGTAG
ATGTGTATAATNGGTTGAATAAGTCCCAGGAGGAAATGTAGCGATGTGCAATTCAGGTCG
TTCGGATTAATATGAGCATGGTAG
>VvP45bXO4-1#DNA/hAT-Charlie
CAGTGTTTCCCAACGTGGGGCCCACGCCCCACAGGGGGGCAATTTGGTTTTTTTAGGGGG
GCAATTTAGAAATTGACTTGATACGACTTTACCGCTTTCTCTTCGGGTTATTTAAACGCA
ATGCCAGATATGGTTACAAAATATAGCAAAAAAGCAAATTCTTAAAAGGATCACACTAAA
TTGCCATAATAAATGTTTATTATAAATCTTTTGAATTTGAATTTTAGTATTTCATTATAT
GTTTTTTAATTTTACTTACTGTGTTTTATGATAATATTAAAGTGTTTTCTTTCAAAAACC
ATCCTATATCAGTTTCTTTAATAACAAATAATTTTTTTATTAAAAATTATGTATGGGGGG
CAAAAAAATGTTGAAAGTGGGACATGACCCAAAAAAGGTTGGGAAACACTG
>VvP45bXO4-509#Unknown
AGATTCCCAAACTGGGGGGCGCGTCCCCCCTTCCAGGGGGGCGCGAAGACATGTCGGAAG
AGGGGGGGGGGCGGGGTGCGAGGTAGCTTCGCCGCCCGTGTGGACGATACCCTAGCTCTA
CACCGTCGGAAGTACTATGTCTCCTTCGCCGCCTCTTAGAGTTGAAAACCTTTATTCTAA
CATCACATACTTAGTGAGTTTCCTCTGAGATGTCATTGTTAGTACTGAGAAGTAGGCATT
TACCTTNTTAATAATAAAATTGTGGTGGGGGGGGGGGGGCGGTGGGAATTTTTCTTTTGA
CGGAAGGGAGGCGTGGTAAGAAAAACTTTGCG
>VvP45bXO4-148#LINE/RTE-BovB
ATACTCAAGATATCAGAGATGCGTGGAAGAGACACGTAAAACAACTGTTCTCGGATAGCC
GTCCGGAACCTCCACAGTTTGAATGTGAAACAGGTCCAAGCATTTTACTGACTGAAGTAC
AAGCTGCAATAAAAGGAAGAAAGATGATAAAACCCCAGGCCCTGACAAGATAAATGCAAA
TTTTTTAAACTACTTGACGAAGATAGTACAAAGTGGTTGACCTCAGTGTTCAATGACATC
TACAACTCTGGCAGAATTCCTCAAGATTGGCTCAGATCAGAGTTTATTACATTACCAAAA
ACAACCCGGAGCTAAGTCATGTGGTGACTACAGAACGATCAGCCTTATGAGCCACACATT
AAAACTTTTTCTGAAGGTTATTCATCGAAGGATATATAAGCTCTGTGAAGAATATGTATC
ACCTACACAGTTTGGATTCAGAAATGCAGTTGGAACACGAGAAGCTCTGTTTAGCATCCA
AGTACTATTTCAACGCTGCAGAGATATAAATTGTGATGTCTATGCTTGTTTTATAGATTA
TCAGAAGGCCTTTGACAGGGTAAAGCATCAGAAAATGATAGAAATTTTAAAAAGTATTGG
CTTGGATGACGAAGACCTGAGAATTATTGTTAACCTGTATTGGAACCAGTCTGCTCACGT
GAGACTGAAGGGAGAAAATACGGATGAAGTAAAAATTCTTCGTGGTGTAAGACAAGGTTG
TATCCTGTCCCCCTTATTATTTAATATCTACTCAGAGTATATCTTTAGGGAGGCGTTGAG
TGATGTGGAGATGGGAGTGCTGTTGAATGGAAACTGGATAAACAACATTCGCTACGCAGA
TGACACAGTCATTTTTGCAGACAGTCAGGAAAGCTTACGATATCTTATAGATAGAGTGTC
ACAAAGCAGCCACGAATACGGACTTGACATTAATATAAATAAGACAAAAGTAATGGTCAT
TGGCAAAAACAACAACTCCCAATGCCATATTATGATTAACCAGAAGACCATTGAATGTGT
ATCAAGGTATACGTATCTTGGCACCACAGTAAATAGCCAATGGGATCCATCTGATGAAGT
AAAGTCACGTATTGGTAAAGCCAGGGCTACTTTCAATAAAATGAATAATCTTTTTAAAAG
TCGTAATTTATCGATTACCACGAAGATGAGACTCCTGCGCTGCTATGTGTTCTCTGTCCT
CCTGTATGGCGTTGAAACGTGGACATTAACGGAAACTATCAGTAAAAGGTTAGAAGCTTT
TGAAATGTGGCTGTATCGAAGAATGTTGAGAATACCATGGACAGACCACACCACAAATGC
TGAAGTGCTCCGCAAAATGAAAAAAAGATATGGAAATATTGACCACCGTAAAAACACGGA
AGCTNCAGTACCTTGGCCACATCATGAGGAACAATAGCCGTTATGAACTCCTGCAGTCTG
TTCTCCAGGGGAAAATACCAGGAAAGAGAAGTGCTGGTAGAAGAAGAACTTCCTGGTTAA
AAAATCTGAGAACATGGACCTCCAAGACAACTACGGAGCTAATCCGAGCGTCAACCAGCA
GAGACAAGACAGCCAAGATGGTTGCCGACATCCGGAACGGATAGGGACCAGAAGAAG
>VvP45bXO4-392#DNA/TcMar-Tc1
ACAGGGTGTCCAGAAAAGGACTCCCTGATTTCAAAATTAAATATCTCGAAAACAAAGATC
GATAGAGGAATGCAGTAAACGGTATGTTTATCGTGACAGCTGTAAGAAGTGTATACAGCA
GTTTGAAATAATAGTTACAAAAGCTGCTAACAGATGGCGCTGTAATCGCCATACGTAATG
CCTAAATAGTGATCCGAAGCTCAGGGCGATCAGTTCCACCATTGAAACGTGCCAATGGTG
AACATTTTGAAAACATTGTGATGTGATTGTTTGCAAAGATTGTTTTCATACGATTATTTC
ACTTATGTATGCTGATATGAGCTGTACAGCGTACAGCGCCATCTGTTAGCAGCTTTTGTA
ACTATTATTTCACACTGCTGTATACACTTCTTACAGCTGTCACAATAAACATACCGTTTA
CTGCATTCCTCTATCGATCTTTGTTTTCGAGATATTTAATTTTGAAATCAGGGAGTCCTT
TTCTGGACACCCTGTA
>VvP45bXO4-154#LINE/I-Nimb
AGGAAGTAAGCGGTGCGATAGAGCGAGGAAGTGAGACGTGTTTACCTGCGCGAGTGTTAG
TGGCAGCGAAGCGGACTCATCTCCCGGCGACTATCAACAGTGCTAACTGCGGTCGTGTTA
TATTCACGGAACTTTTGGTGAATCAGCGGACAGTTATAGTATTTTTCGTCTAGAGAAGAC
AACCTAACTGTGTTAATACATCCTTGGCTGAGCTCATCTCGTCGGACCCTTCTGCCGGAG
GGCGAGAGGAAATGGCGGAAGCAAGTGATGGAATCGACCCGAGAAAAGAAGAGGNGTGTA
CCGTGTACCAGAGTGACCAAGANATGNCGGAGACAGCGAGGAAGANAAAGGAGGCAAACC
TAAACGACACCGANGAAGAAGAAAAGTACAATCTGAGGAAGAAACGTAAAGCTGCAGACA
GGAGAAACGTCACGAAAGAGAAAATTGAAGAACCGATGATCACTGAGTCGATTCCTAGCG
GAGGTAAGGAGGTAGCGTGCAGCCTAGCGACCCCACCTCAAACAAATCCCAGTAGAGCGT
CAGGAGATGGAGGCCATCAGTTGAACACCTTATGTAACCGTCTGACAACTAGTCAGGCAA
GCCAAGTAAGAGAAGAAGCAGATCAAGCGGAANCACAGCCCCCGCGNCGGCAACGCGGNA
GAGGCTTTATAACGACCACGCAGAGGGTCCATATATGGTTATAATCGAGAACGCATCAGA
CGGCGCTNCCCTACACCCAATTCAGCTGGGNAAAATNTTTTATAACAAGGTTANTGGNCT
GAAACGACTCAACCAACNNGGGAAAAACCGAATGTCNATGGAATTTNTAAATGCCGACGC
NGCTAACGGCTTCGTTGAAAACAAGACGTTTCTTACAGTCGCTGGGATTAAAGGCTTATA
TCCCGGCCAGCAGAGTAGAACGNAAAGGGGTAATCAAGTTCGTNCCTACGGACCTAGCAG
AAGAAGAATTAAGGANNAACGTTATATCGTCGGCACCGATNATCGANGTACGACGATTTA
CCAAGAAAGTATTCAATTGGACGGCAAGGTGGAAACAGANCCCCTGCAAACGGTNCTAAT
AACNTTTGANAGCCAATTCCTGCCAGAGGAAGTNGAGATCTTCTACCTGAGATTCAAGGT
GGCTCCCTACGTATNTCCAGTAACGCAGTGCTTCAAATGCCAAAGATTTGGTCACACGTC
CAAATTCTGTAAAGGAAAAGAAAGATGTACGAAATGCGGTGAGGAACACAACGTATCCAG
CTGCTCAAACGAGGTCCAAAAGTGCGCAAACTGTGGNGGTGACCACAAAGCGAACGACAG
GGNATGCCCCGAACGGAAGCGACAAGAAGAGGACGAAGCAAAAATAGGCGACGGAAAACA
AGAGGAGTATACAACGCAGGNTACCAATACAAGCCAGCNGAATTTCCNCCCATACAGAGT
AAAACNTACAGCGCGGCGACGATGNCACAGGGAATNAACCAAATCAGGGAGCACTGCCAA
AGTACCGTCAGTACTCCCGAAGCAATCTANNGCGACCCAAACCGAGGAACCAACCAGCAA
AGAACAAACTAGTANAGAGGCAGGAGAAGACATGGTTAGCATAATAGTCAAAATAGTGAT
CAAANTNCTNGCGCAACAGATGAAAGGCAAGCTGGCAGCCACCACAGTGAAAAAAATTCA
GGANGAAGCCACCAANAAGTGNTNCAAGAAATTAAAGAAATGGGGNCAAGTGGAACCACA
TCGGAGGCTGCAAATCCGTTAATTAAAAATGGATAGAAGGNCTAAACTNACAGTGCTACA
GTGGAACGCCCGNAGCCTGTTACCGAAATGGAATGAACTTCAAAGAGCCATAACGGAACG
TAAGGCCGACCTATTCGTTATATCGGAAACATGGCTGCGCAGGATACTCGATCGAACATA
AACAATAAGAATTTTAGTGTTAGGAAAGACAGGGANGACGGGTACGGNGGAGTNGCCATC
NTGGCGAAGAATATANTAGGCTCCGTGCGCAAANTATGCGGCGCCAACGNCAACGTAGAA
ATCCTNTCNGTCGATCTNTCGNACGATGGACCNATCAAGANNGTNACCGCTATNTACGAA
CCACCTCAAGTCAACNCGAAGGAAGANGANTGGCGGCCGTATTCNATCAGCTNCCGGCAA
ATAGTGTTGTNGGAGGCGACTTCAACGCTCACCATCCGNTATGGCAGGATAGTCATGCGG
ACCACGCAGGGAATCGAGCTNGCCCANGCNATATCAGCCTCTTCATTTGCCGTNCTTAAC
AGCGAACACGGAACNAGACTTGGTGCNCCNNNCCAGAGAAACTCNTCNCCNGATATTACT
CTNATANCGATGACCTAATGCGCAGAGCNAAATGGGATCTGCTACCGGAGACTATCGGAA
GTGATCACTGCGTCCTCAAATATCATTAGATTGGAATCTCCCGTGTCCGCCGGCACTCAG
CAGACGGTGGNNCTGCAACAGGGCTAACTGGGCTCGCTACGAAGGAAAGATCAGCACGCT
GTTGGAGCAGTGGGAAGGTGCAACCGACGATATCCAACGTCGGTACAACGAATTTNAAAG
AATAGTGGAGGCCGCTGCAGAAGAGGCNATNCCAGAGGTTAAAACTCACACNAGAAGAGA
GCTCACTAGAAAACCNTGGTGGAACAGTGANTGCTCGAGAGCCGTCGCNAGGCGANGNTT
GGCCACCAGAACATATTTGCACGACGCCACTCNGGAGAACTTNGTNGAACTTAAGAAAAN
AACGGCAGAAGCGNGAGATACCATTAGAAAAGCCAAGCGAGAAGGNTGGGAAAGTTTTTG
CTCCAACCTNAAATATGGCGCGTCGACNCAAGAGATNTGGAAGAAGCTGAGATGGTTCAA
GGGCGAGAGGCCGGCTNCCAATTGGATATCGTCAGACAGACAAGCAGCAGAGCAGTTCCT
AGCCTCGTTCACTCCTCCATATGTACCAAAACAGGAGGAACATCACGAGACTAGGGACGT
ANACGACGTCCCAACAGGATCGACGGAACCCTGTTTTCAGCTATCAGAACTATTGNACGG
CCCTAAGGAAGAAAGATACNGCTCCGGGNATGGACGCNATCACNTACTCAATGATCGACA
ACCTNCCTCGAAGCGAAGCAAGAAATNCTGGATCTCTTCAACGATATGATAAACANATCA
TACGTNCCTGANCAATGGAGGAANGTAATCGTTATTCCCGTGCGNAAACCCCACAGGAAG
AAGAACGACGTNTCGTCATACCGNCCNATNTCNCTNNTGCCGTGCGTGGCNAAACTGATG
NGCGCGATGATAAAGAACAGGATGGAGTGGCACGTGGAACACCATAGATACTCGATACGC
GAACCATGGGNTTCCGNAAGGGGTTCAGCACNATAGACGNCATCAGCACGCTGGTNACGG
ACATCCAGCTGACATTTAAAGNAGAAACTATCTNNTGGCTGCNTTCCTGGACATNAAAGA
CGCCTACAACAACGTNCAGATCGATATACTTGTGGGNATCATGAAAGAGATGGGCTACCC
AGCAANCTGTGCTCATGGTGCGGCAANTACCTCGCACGNAGAGTGAATNTAGTNTTCACA
GCGGAGGGAGANAGAATCGTCGACAAGTCTNCCAGGGNNTTCCGCAGGGCGACCCAATGA
GCCCCTTACTATTCAACATNTACNCGGCAGANCTATGCAACGANCTAAGAGGACTGGTNN
NCTTCCTNCAATACGCTGACGATTTTGTNGTATATGTATCCCACCCGGACAAAGAAACGG
CAACGGAGAATACTAGAAGAGCAGTCTGAANCTGATACAAAAGAGATTGCTAGACAAAGG
GCTGGAAATNTCAATCGAAAAAAGCAAAATATGCGTNTTTACTCAAAGACACTACAAGGA
AGTGACTTGAAATNACACTAAACGGANNCANATGGAGTCGGTGAAGGAGGTCAAATTCCT
NGGNATGTGGCTGGACNCGAAGCTNACGTGGAGAAAGCACATNATGGAGCTGAGGCAGTC
GTCATGNAACGCCTAAACTGCCTAAAGGCTCTNGCNNCNCCGAACTGGGGNGCGGATCCT
CGGCTACTCCGCAACGTNTACCGCAGCGTANTAAGAAGCAGAATGGANTATGGNGGNTTC
CTGTATCAAACTGCTNCCAAGNCCCTACTGGCGAAACTGGACCGCATTCAANCAGCGGCN
CTGCGGATAATCGGAGGCTTCGTTAAGACCACCCCCATCGCGGCGACGGAGGCGGAAACA
GCAACNCCGCCGCTNCGTACANGAAGAAAGAAAATAGGGTCGAACTTCTGGCTAAAGGTG
NGCTCCANNAAANAACATCCNCTGNTGAGGAAAGTACAGATCCTNGCCCACGAGATTCAA
GCAAACCACCAAACCNTCANAGNACGCCNAGACTAGTAAAATACANGCAGACGACNGATG
CGTGGAACATACACAGACNAGAGATCAACGACATGTTCGGGAAGANGAANCNTGGCAAAG
AGCGGACTTCTCTTCGCGAATNCACCTGTACTACCTCACGATTAAAGGCTCGAAAGANAG
AAAAATCGCNCTTCAGGAAGAANCGAAGCAAAGGACGTTAGAAACCTTNAATACAAGNTG
GAAGGGCTGGCGGAAAGTNTNCACGGACGGATCGAGGGCGAGGGAAGCGGCCNGCGCGGC
NGCNTATGTNGACCCGGAGNGCGACGTNTACGAAGCGTNTAGATTGCCGGNNCAATTTTC
GACCTTCTCNNCNGAGCTNTNCGCAATCCTAANAGCGCTACAATACATACAACGGTCAGT
ACAGACAAAAGCAGTGATNTGTNCAGACTCCAGAAGTGCCTTNCAGGCAATCTTAGGGAT
NCCAAAAGGNAAGTGCAAAAACTACCTAGCATACGAAGTNGCCAGAGAANTNNGGAAAGC
CATGCGCAGAGGNATAGAAGTNNAACTNCAATGGGTACCGAGCCACGTGGGAATGACAGG
GAATGAGATAGCGGACANAACGGCNAGAGGACANCTNNATGCCGCNGANAAGGAGAACGT
NCCNGTNCCNTTCACNGACTTCAGACACGATCGCNTCAGCATAAGACTAAGAATGGGAAA
GAAAGTGGAACGAAAAGGNCCAAGGGAAAGGGCTATGGTACCGGGCCATCNGCAATAAAA
TCGCGAGAAACCATGGTACGANAACTGGANCTGAGCAGGAAGGAGATTACNTTAATNAAC
AGACTNAGNACAGGACACGCCCTGTTAAATGATAAAAAATNCGTCATGAAGATNGCGGAC
TCNCCGAANTGCGAATCNTGTGATGANGTGGAGGATATATATCACTTCNTGCTGAGATGC
AAGCGNCACCGANACACGAGAAAGNAGCTACTAGAAGACGGTCTAAAATAACTGATATAA
CATCTCTGATGCGATCAACTCTCGCCGCTCCNAGCAAGAAAGCGGTCAANATAATNTNCA
NGTATGTNGCAAAAACTAAAGGCGTAATATAAATACAAGAGCAATTACTCTATGTTACTG
GCTGNATTAGCCTNTGGCTAAAGCCAAAAAAAAATAAAAAAAAAAAAANAATTTT
>VvP45bXO4-964#LINE/RTE-BovB
AAGAGCGTGGGTTATTATGAAGAAATCGAGAGTGTTATTGAAGATAAGAGAAATGCTTAT
AAGAGATATCTAGCAACAAANAANGCAGAGNANTTTACTGAATATAAGAGGAAAAGAGCG
ATTGCTNAAAGAGAAACCCGGAAAAGGCGCAGAGAACAATGGGACCGCTTCATCAACAAT
CTNGAAAGAGATGTAACAAGACCATCACCCACAACATTCAAAATTATTAAAAAGTTAAAC
AGAGAAGTAAGACGTGACTCAGACATTCAAGTAATAAACAAAGAGACATGGCTAAAATAT
TTTCAACAGTTGTGGACCCAAAATCAAGCGGACAATGAACCGGAGGTAATGTCACTACCA
GAGACTAACAGCCCAGATGACATTCACTACAAAGAGTTAGAATCAGTGCTGAAAGCCTGT
AAAAGTAACAGAGCTCCAGGAGAGGATGGCATTCATATGGAACTTTTTAAATTCAGCGAC
AGGACATTTAAAGAACGGCTGTTGAACTTTATCAACAGGATCTGGAGAGGAGAATACCCA
CCTCAAAGCTGGCAGAGGGCAATTGTCATCCCAATTCACAAAAAAGGAGACGTCAAGGAT
TGCAATAACTATAGAGGAATAAGCTTGCTCAACGCTGGTTATAAAATTTACTCAAGCATT
ATTAAATCAAAATTGCAAAAATTTTATGAACCACTACTTGGAGAAGAACAAAATGGGTTC
CGGAAGGGTAGATCATGTGCAGATGGCTATTTCACACTCAAGATGCTAATTGAGAAAAGG
AAAGAGTTTAATCTGGAAACACACCTGGCATTTATTGATTTCAAAAAAGCTTTCGATACA
ATCGACAGAAGAAAACTTTGGCTAATTCTGGCAGAAAGTAACACCCCACCACATATCATA
AAAGCAATTCAAAACATCTACAGCCACAATGTGATCGCAGTCAGAACCGGACAACAGCTG
TCGGAATGGAAACCCATTAATCGAGGAGTGAGACAAGGATGTTGCCTATCGCCACTTTTA
TTCAGCATATATATAAACAAAATCATTAGTGACTGGCGACAAAAACCCCATGGCAGAATC
AAAATAGACAGACAGACCAACCTGGACACATTACTGTTTGCAGATGACCAAGTGCTTTTT
GCTGAGTCAGAAGATGACCTGCAGAGATCGGTATATAACCTCCATAAGACAGCAAAAGAG
TACAGCATGGAGATTTCCCTCAATAAAACCAANGTTATGGCCTTCGTCGGAAAAAACCAC
AAAAGAACCAAAATCTCAATAGACAACACACCCATAGAACAAGTAGCAGAATTTAAATAC
CTAGGTTACAACCTCAGCTACACCCTAGAAACCGATATGCAACAAAAAATCACAAATTTC
ACGAAAGTTACAGGAATAATAAATAACACCTTCAGACCATCTCTTGTTCAACGGCACACA
AGAATCAGGCTATATAACACCCTGGCTAAACCTACACTACTGTACGGCAGCGAGGCCTGG
ACACTACGCAAAGGTGATGAACGGAGACTAACGGCGGCTGAGATGCGATTCATGAGGAGA
ACAGCTGGCTACACATTACGAGACAGAAAGAGATCTGATGANATCCTTAAAGAACTCAAA
GTNAAACCAGTTCTCCAAACTGTACAAACCTACAGAACATCTTGGACAGACCATGTACTG
AGGATGAAGACGGACCGGATCCCACGGAAAATTCTCAAATACCATCCCAGAGGCAAGAGA
TGTAGGAAGACCACCAAGAAGATGGATTGAGACCGTAACAGGCCACCAGGCCTAACACCG
GACA
>VvP45bXO4-819#Unknown
ATTATTTATTTATTTTCCCATATACAACATAGCCCAGCACCTAGTATCTAATCTGGGCCC
TTATTTCCATTATTTTACATGTACATATATTTATATCTTATATATATAACGTATTNACAT
ATAAACAATGAATGCAAGAAAATTTTGATTCAAGTTCCAATATCTCTATTACNTCTACTG
TTATTAAACAGAGTGGGTACCACACCACTACTACATCTACTACTACTGTCCTGCTATTGT
TCCTAACATTACTACTAATACNACTACTACTACTAATACTACTATTACCACCACCAATTG
TCACAGCCGCACTTCGGTTCCACTAATGTTCATTTTTTCTTGGTGTTGTTGATTGCGCTC
CAAAGGTAGAGTCCCCTGGAACCGGCAGCGAAGTCAGCCGCCCAGGCCATCAAGAGTTGA
CCTCCTGGAATACCAAGACGGCCCCAGCTGTCGCTCAGAAGACGGCCTCTCTGGAGCACA
CTGAAGTTCCTCCGACGATTGATGTTGCTCATTGTCGTAGGATATCTTCCGTCAATCCGG
TGTTGTGAAAGCCAGACTTCCAGCATCATTGTTCCCTCTGCAGTTGTTTCTGGAATTAGC
TTCCGCTATTCCACGAGTTGTAATTCTGTTCTCCTCTTCTGCTATCTGTGGCCTTTGATT
TCGCTCGGCATTTTTCCTTTTTATAAATTTCTCCTTCCAAAATTTTGAGGCTAGATCGGC
TGCCTCGTCCAGCAAATGCCACAAACTTTCGTCGCGTAGTATGTCGAATATTCTCCTACC
TTGCAGCCGANCTTGTTGGTGTTCTCTCAAACTGGCTGTTATTTCGCATTCCCATACCGC
GTGCTCCGGCGTACTCTCTTCACCACATTCGCGCCTGCTTGAGTCCACAATATTTCGACT
TCGGAGCCAGCTATTGTATGGCCCGTGACCCGTAATGTAGTGTACCAATCCGGGAGAGGG
TTGAAGGTACTTCAACTTTAACCTCTCCTCTACGGATGGAAACATATCATATGCTCTTCG
ACCTGTTTCGCTGTTGTTCCATTCTTGTTGCCATTCCGCCAATAGNAGCTTCCGAATGTG
CATCTCCGATGTTGCTTCGCTGCCTACAATTTCTGCTACCTTNTCTTGTTTCCCNTTTCT
GAGCCAGTATATGGCACCCCGTTTCCTTACTTCAAGGTCCAGTGGCCATACGCCAATGGC
AACGGTTAATGAATTTGTTGCCACGGTTCTGTATGCTCCTGTCAACCTTAAAAGTATTCC
TCGTTGGACACGTCTGACTCGCTGTTTATAGTTTTACTTTTCTTAGATGCTTTGCCCACA
CACTTGCTGAGTAGCCCACTAAAGANGATAAAATTGCGTCATGGTATAGTCTTATTGTTT
GGACTGGAACAGTGAATTTTCGTTGGCCGATATTAATGATTTTATTCATGACCGCCACTG
CTCTTGCTATTGTCTTCTCTAAGTGGGCTTCGAAGTTTAAACGTTCATCCAATTGAATGC
CTAAGTACCTGCACACTGGGTTTCTACGAATTGATTTACCGTCGATTCTTATAGTAGGTT
TTCGAGTCAGCTTNCCCTTGAGCAACATAAATGTTGTTTTATGTGGTGCTAAACTCAGCT
TGACTTTACTGCACCATTGGCTAAGGCAGTTAAGTACTAGATTACTATTGTACTCAATTT
CTGCTCTTGTTGCTCCTTCCACGAGTAGTAAAAGGTCATCAGCAAAAGCTATTAGACCTA
GAAGTTCAGGTATTCCTTGTAATAGTTCAATCACTGGTTCCATCCCTATATCCCAGAATA
TGGGACCGCAAACCGAACCTTGCGGGCATCCTTTAGTAAGGGTCTTCGTGATGAACGAGT
TNTGGCATCTCAAGGAAGCAGTTCTAAATCTGCAATAGTCCCTGAAGGTGTAGAATAATC
TTCNTGGACAACCAATCTCCCTCAGCCGTTCAAACAGGGCGGGCCACCATAAATTGTCGA
AAGCTCCCGAGATGTCAATAAATATGCCNACTACGTAGTTTTTTGTACTGCTACAAATTA
TTTCCACCGGCCGATTTATGGCATCCTCCGTCGACTTCCCGGTTCTAAATCCATATTGAC
TAGGATTCGTTCCCCGAAATTCCCGGTGGTTTTGTAATTTTTTGCATAGAATCTTCTCTT
GAACTTTGCCAAGCACATTCAATAAACAAATCGGCCGGTAAGATTTCGATNGAAGAGGAN
CCTTGTCGTCTCCTTTCTTTAGAATTACCACCTCACTGTNCTTCCATATTCCCGGAACTC
TACCATGATATACGCGTTCGTTCAGGAGCCTCATAGGACGGGGGTTAATNTTATCATNAG
CTCCTGNAGGACCTCGGCTGGAATTCCATCCGGACCGGGAGCCTTTCCTTTCTTCGTTTT
GTTTATCGCGGTTATTACTTCTTCGGGNGTAATATTACTTCCTTCCCCTTNACTCCAGCA
GGGNTGCCATATGTTTCTGCGTAGTGTAGCTTGTTCTTCTGTTTCTTCCTCCGGNTTGTC
ATCNGGNAGCAAAACTTTCAATAATTCCTCCGCTGAGTCTCTCCAGTTTGTGGTTAATCG
TCCATCTGTTCTTNATATGTGGACAGTGTNGTGGGAGGCCTGATTTTANCTGCAGCTATC
GCGGGATACCCCAGGATTGCTCATAAGGTTTTCCCTCGCGAAGGCTTCCCAGTATTTTTG
TTTTGTCTCTCTCATGCGTCTTTGAAAATCCGCCTCTTCTGCCTGTAGCACNCGAGGAGG
ACGCTTCTGTCTGCTGCCACCATGCTTCGTTGATACGTTCTTCTCGCTCTTCTCATGTTT
AGTCGTAGTTTCTGAAGTTTTTCTGTCCATATTTTGTCGGTGGGATCCACCATCTTTTTC
AGTGGTATCGNCCGTTTCANNGCNCTTTNTATTGCCGATGTCAGCTCTCTTGCGGCTCTN
TCTANATCGAAGTGTTTTCGGCAGATCCGNTGGAGTGAACACATTCTTNAACTTTTCCTA
TGCAGCTTCACTANATGTTATATGCGTTTCAATGNTTCAATTCCGCTACTTTCTGTCTGC
GTTCTGGCTAGTCAAGACAATNAAATTGTGATCGCTCGCTGTCATATTGTCAAGCCTCTC
NAGCTCCGCGCAGATTTCCCGCAGAATTTTCGTAACTGACACATCAATATTTGTTGCTGC
ACCTGCTCTGTTGCAGTAAGTAGGAGGGTTGTGTGCTTGATTCCTAACCTCGAGCCCAAT
TCGCTTAGCAGTCTTCTAGTAGTCGCCCTCTCAATCAGTCTTCTTGCTGTGCCAGAGAAC
AGCTTTGCATTGACGTCCGCTGCAATNACTAGTTGATAATTTCCCAGAGCTGCATCTATC
TGCCGTATTCTATCTAGGTATGGAAAGATCTCGTCACTGTANTGGAAATACGTGCTTANC
ATTATGAAGCTTCCNCATGCTGCTCTTATCTCAGCACATACCGTGTGTTCATCACATAAC
TGCGTAATTTTAGTAACTGTTATTTGTTTATTTAAAACGATTATTGCTGCCATTGGGTTA
TTGCCCTCTGTGATTATTCGTGATGTTACAGGCATGTGCGGGATTTTNCCTTGCCAGGAG
TACGGTTCTTGTAGACAAATAATATCTGATCTCAATTCCTCAGCCACCNTTCTGATTTCG
CGTAGAACCATGGCGCTTCCNTTAGTATTCAATTGAGTAACTTTTAACATAGAGTTTACG
GGTGTCTTGTATACACGTTGCACTGGGGCCAAGGTAGTCTTGTATCTAGCAGAATGCGTC
CATGGGTCATGACAAACCGCTTGTACGTTTCTTCAGGATCAAATATTTNTCCTCTTCTCT
CGAAAATCTTGTGNACTAGTGAGGAGCCGAGATGGATCTGTTGGAAGATTTAGTGANCTC
AGTTGTATTCTGTCAATTGCCGAAGGTTGTGGGAACGTATGTTTTTACCTCCGGATGGAG
GACTCTTGTCAAATGTCGGAGGGCAAGCGTAAGTGTATGCACTTCTTCGAGTCTAGTTAG
CCGCAGCGTATCTTCAAAATCGGCGTACAATACCGCCGGATCTGCAGTAACGGGATTCGG
TTTNCTTATCACAAAGTTCGGGTGTTTTANTTGGCTGGTACGCATATTTGGTTTGCGAAG
ATGATATTCATTTTCTTTTGAATATCCGAGCCCACCGCCTCTAACAAAACGATGGCAATA
AGACGAGTCAGAGGTGGAGGAGATTTCGTCCAATTGNTCGTTTATTAACAGCTGCCGATC
TGTTTGCACGCCGGCGTTCACCATCATTTTCTGCGTTTCCATCGCTTTCTTCTTCCTAAA
TGTTTCGGTTCTTGCANNATTTCTTCGTCTACGAGATGGGGGATTGCCTCTCTTCTTTCG
ACTTTTCATTCCCACTTTCCCAANTGCCATTTCGACTGCTCTGTATATCAGGTCTGCTGC
ATTCNCCATCATTTCTTGATCTATCCTGCAACTGGATTGTAGACTAGCCATAATCTATTC
TGTTTCTGCTTGCAGNAGCAGTTGATANGTGGGACAATCCTTTCCTTTGTTTTTGCATGA
CTTNCCTCCTTTCTGGCATGGGATANACGTTTGAGGCATCGCCTTCCTACCGCATTGATC
ACGCTTGTGGTCGGATTTTCTCCACAATGACTGCAAGTCNCTATNTCTATTTGGCAGTGT
TTACTCACATGNCGAGGTCTNTGCACTTNACACAAGTTGGTACCACGACGTAATCTTTAC
AATT
>VvP45bXO4-489#DNA/hAT-Tip100
GGGCCGCATTTAGGCATAGGCTACCTAGGCTGTAGCCTAGGGGCCCGCACCACATGCAAA
AAAATAAAAAAAAAAAAATCAAACATGTGCAAAGAAAGTAACCTATTTCCGAAACGGTTT
TAGCACCGAAAGTCCTGAAATGCTCGTGAAAACCGAAAACAATGTTCGCGCATGCAGTTA
ATCCTTTGAAGTACGGGTGTACTGTAAAATAACATTTCAGTGCACCTATACCGAAAAGTA
ACAACTTTGCGGCTCAACGATGAGGACTTATAACCCTTGTAACATAAGGTTGCAGTATAC
TGTGGTCGGGGCGTATGAATGTAGATTGAAGTCACTGTCGTGCACCTGCAATACGAACTA
AAATTCCCTAGCCTTCATGTCCGGAAGGTTAGGTAAGATAAATTCATTTTGTATACGATG
TAAACAGCGAGTAGCGGTGGGAGGTCTAATGTTTTGTTTATAATTGAAATAGGTGTATTT
ANAATTCAATATTGATTCTATTTTTAATTCATTTTTTATTTAATTTGTTGTTATTTCTTT
TAAAACTTTATTTCAGCATTCAGGAATCTCGATCGCTTGGTGTGGCGTGGGAAGGCTCTG
ATTAGTGGAGCGCTGTCTAAAAACAGTTTAGTCGCTGACGCGTGTGTGAATAATCAATAT
TGTGTTTTTAATCTTTCTCTATTGCGTGCTTTGGTGATCTTAATCATCTTTTATCGTTTG
TTTTATCTTAATATGTAGGCCTACTCTTTCATATTGTTATTAAAACTTTTGAGTTTGTAA
TTCCGCGGGCTTTTGCTGAGGGTGTTTGGTTGCAACAACACAACTACAATAGGCAGCACC
TTATCTATCGATCATCAGTCGAAAAATTGAACGTGCGAGCATCACTTGCTAACCTCGTTC
ACTTCAGTCTCGGAAACGATACAGAAAGCACGTTTCGAACTTTCGATTCTTCAGTAAGTT
ATCCTCGTATATTTTTACTATCATTACATTATCCAATATTTTGCATTAAAAGGTTTATTA
ATTTAATAATAAGTAATCGATATTGCTTATATATAGCCACATTATATATAAAGGGCCCGC
ACCACAGGTATAGCCTAGGGGCCTACAGATCCTAAATGCGGCC
>VvP45bXO4-116#LINE/L2
TCTGGTTGTGCGATCGATTGGCTGTGTCTGTCGAGAGCTGCTCATCAAACTGCGATTTTG
CATTCATCAGCTAAGTTTTTGTAGACTAAATTATTTTAAAATCTTTAATTATCATCTAAA
CTCTTAGAATTATTGCTAGCGAGAAGAATTATTTAAGATTACACCATAAATAACAGTTTT
TAAATTTCGCGTCATTGTTGTTAACGTTATTGCTAGTTATTGCACGTTTTATTGAATTAA
ACTTAGCATAAGCTTGATAGTTAGATTACTATAATACTATAGCATAGGTAAAAATAGTAG
TTTAAGTTATTTTGTAGTGTTAAATTTCTTATATACCGTAAAAAATAGTTCAAATCACTA
GTTTGAATTTCGATTGTTAAAGCTTTCTGTATTGTCCTATATTAAGGCTTTATTAGGTTT
AAAATAACACAGTTTCTTAATTAATTAGTTCCGGAATAGTAATAAAATCAACTGGAAATA
ATAAATAATAAACATAAGTATTCATATATAGCATTTAGTAATAAAATCAACTGGAAATAA
TAAATAATAAACATAAGTATTCATATATAGCATTTAGTTACTCACATAGGTTACCATAGG
TTACATCATCGTTAAGTTCGACTATCGATATCGAAATCAAGTTTACGATAACAAAAACGT
ACGTTCTAATAATTAACCTGTTCTGTCTGAAATTTAATAGTGTTTAATTGCCATCTAATA
TATATATATATTTATAAAAAATTCCCACCTTTCTTTTTTTTAACTTTCATAAGTAACAAA
ATAGTTGTTATCCACATTAGCACTAAATAGTATCGACCTACCATCTTAAGTTCGTTTCGA
AATCCATTAGCTTAAGTTTTATTCATTGGTTCTTAAGTAGTTTAATTACCTAGTCGTTTT
TCATAAAACTTCAATCAAATTAAATATATATAACAATTCAACAGTTAGTCGAGTATAGCG
CCTATCATATTTAGTAAAAAACGTTAAAAAATATAGTATAAACTTTATAAGACTACTTTA
TCAAATAAATTTAAGGTTTGTTTAGAAGATGGTTGAAGTATTTGGGAAAATCATGACTGG
AAACTGTGGCGCCTGTCGTAGGTACGTTGCGAAGGGGATGGGTTGTAGTTGGTGTAAGAA
GTGGTTTCACTGGGCATGTGGGGAAGAGGAAACGGGGGAAATAAATGAGGCTCTCCCATG
GTTTTGTTCACTTTGTCTTAGGGATGATAGGATGTGGGAGATGGGCGAAACGATTAGGGA
GTTGCGTGAAAGGATCAGGGTTCTTGAGGCTCGTCCTGTGGAGGCNCAGNCTNTGNAGGC
GTGGCCTNTGGTGGCCNCGCCTGCGGAGGTTNAGCCCGTGGGGGCTCAGACTGCACAGGC
ACAGCCTGTGGGGGCTGAGCTTGTCGAGGCTCAAGCTGTAGAGGCAGAAAGTAGAGATAG
TGGTT
>VvP45bXO4-53#LINE/RTE-BovB
TAAGGGTTTGGGAGAGACTATACTAGCCTTTTCCAACCAAATGTCAACCTCTCCTTCACG
TGGTGCACCCTGTTTGCACGGACGAGGCTCTGGCGACTGAAAGATTCCCGGTATAAGGAG
TCACCCACTGCTTGCCAACGGCCTCCGAAAGGAGGGCGGAAGAGCGGGGAGCGGTTCAGG
GCACCCTCTTGCCCTTGGGGTTGGAAACGGCCCCTAAAGGCGGATGAATCAGAAATGATC
AACGGCATGGGGATGCAGAAGGCAACGGGAAACCACTGCATTAAAGACCCAAAGGGTATC
CCGAGGACATGTAATCCTCTCAAATTACATATANCGTGATGGCTTCTTCCTGGGTAAAAT
ATTCCGGAGGTAAAATAGTCCCCCAATCGGATCTCCGGGTGGGGACTGCTCAGGGAGGAG
TCATCAGAATGGATAGAAACATTCTACGAGTCGGAGCGTGGAATGTTAGAAGTCTGAATA
GGGCAGGTAGGTTAGAAAACTTAAAAAAGGAGATGGAACAACTTAAGTTAGATGTTGTTG
GGATTAGCGAGATTAAATGGAAGGACGCACAGGATTTCTGGTCTGGGGAACACAGGATAA
TTAGCACACAAACTGTCAATGGAGTCACTGGTGTAGGATTTGTAATGAACAAGAAAGTAG
GGAAACGGGTGAGTTATTATGAACAGTTTAGTGACAGGATTATTTTGATGAGGTTAGAAA
CTAAGCCCGTCCCAACCACGTTAGTACAAGTGTATATGCCAACGTCACAGGAAGATGACG
AAGAAATAGAGAAAATATACGCTGAAATTGAAGAATTAATCCAATTGTGAAGGGGGAGGA
AAATCTAATAATCATGGGTGATTGGAATGCAATAGTGGGAGAAGGAAAAGAGGGGAATAC
TGTAGGAAGTTTTGGTCTAGGAGAAAGAAATGAGCGAGGAAGCAGGTTGCTAGAATTTTG
TGAAAGATATAAGCTAGTTGTGGCAAACACACTGTTTAAGAACCATGCAAGAAGAATATA
CACCTGGAAACGTCCTGGGGATACAGGCAGATATCAGCTAGATTATATCATGGTCAAACA
GAGATTCAGGAATCAAGTTCTAGACTGTAAAGCGTACCCAGGAGCAGACATAGACTCTGA
CCATAATTTGATAATAATGAAGTGCAGGCTGAAATTCAAGCGAATAAGGAAGCAGTATAA
GCAGAACAGACTGGAAGTGAATAAACTGAAACAATCTAGCACGAGAGAAAAATTTGCAGA
AATGGTAGACNTAGGTCTAAGAAGTAACTCTGAAAGGAGCTCAACCGAGGACGAATGGAA
TNCATTAAAGACCGAAATAATGAAAGCTGGTAAAGAAACATTAGGCTTTAGGGAACAAGC
TGCCCGAAAACCTTGGATCACAGAAGAAATTTTGGAGCTGATGGATCAGAGGAGAAGGCA
CAAAAATGCTCAGGATGAAGCAGGAAGAGAGCAGTACAGGCAATTTAGAAATCAAATAAA
TAGGAAATGCAAAATAGCAAAAGAAAAATGGCTACAAGAAAAGTGTGAAGAAGTAGAAAA
GGAAATGGTCGTAGGAAAAGTAGATGTTGCATATAGAAAGATCAAACAGAATTTTGGAGA
AATGAAGAAAAGAGGTATGAACATTAAAGCTGCCGATGGGAAACCTCTTTTAAGCTCAGA
AGATAGAGCTAACCGATGGAAGGAATACATTGAGAAACTGTATGATGGGGACGACTTGAA
CAATAGTGTANTGGAAAAGGAAGGCGATGTCGACATTGATGACTTAGGAGATCCTGTTTT
GAGGACAGAATTTGATAAAGCTCTGAATGACTTGAAAGCAAATAAGGCAGTTGGAATTGA
TGAGATCCCTGCAGAACTTCTTAAATCCCTAGGAGAGGAAGGAATCGAAAGATTATTCAA
GCTGATATCAAAAAGTTATGAAACAGGAGAAATTCCAACTGATTTTAATAAAAATATCAT
CTTCACACTTCCGAAGAAAGCACGAGCCGACAAATGTGAGAATTATCGCACCATTAGTCT
AACATCACATGCTTCAAAATTACTGACCAGAATAATATACAGAAGGATGGAAAGGGTAGT
AGAAGAGATAGTAGGTGAAGATCAGTTTGGGTTTAGGAAAAATCGCGGTACAAGGGAAGC
AATTCTGGCNTTAAGATTAATACTTGAAGGGCGGATCAAGAAAAACAAAGATACTTTTAT
GGCGTTTGTTGATTTAGAAAAAGCTTTTGATAATGTTAGGTGGGACAAGATGTTCAAAAT
TTTAAAGAAGTCAGGTCTAAAGTATCGAGATAGAAGAATACTCTATAAACTATATAAGAA
TCAAGTGGCTATAATAAAAGTAGAGAATCACGAGAGACATGCATCAGTTAAAAAGGGTGT
GAGACAAGGTTGTAGTCTATCCCCGTTAATATTCAACTTGTATGTAGAAGAAGCAATGAA
GAAAGTCAAAGAAAAATTTCCATGTGGCATAAGTTTTCAGGGAGAAAAAATCAGTATGCT
ACGATTTGCTGATGACATTGTCTTGTTAGCAGAGAGGGCTGAGGATATTGAGAAGTTACT
GAATGGCATGAANAAAATACTGAAGGAAGATTTTGGACTGAATATAAATCAAAGCAAGAC
AAAAGTGATGAAATGTAGCAGAAATGATACCAATACTAGTAGATTAAATA
>VvP45bXO4-30#DNA/TcMar-Mariner
ATACGAGGTGTGTGAGAAAAGTAATGAGATTGGCAACACTGCGGGCGATCTGGCAACGCT
GTGTCTACCGGTCTGTGCTAGACCGGTTTGTTCATCCCTTCCACGTGCTCAGTCCGAGTT
TCAACTCCGTTCAGCCAACACATTATTTTTGACAGCGCCATCAGTGAAGTTGTGTTTTCG
TTGTGCGTTACGGAAATGGAGCATCGGAATTTAGAGCAACGTTGTGCGATNAAGTTTTGT
GTTAAACTTGGGGAATCCGCGAGTGTGACCTTTGAAAAGTTGAAACAGGCCTATGGGGAA
CATTGCTTATCAAGAGCACAAGTTTTCCGCTGGCACAAATCGTTTTTGGAAGGCCGAGAA
CACGTTGAAGATCAACCTCGCTCAGGGAGACCTTCAACTTCAAAAACTGACGAAAACGTT
GAGCGTGTGGGGGCTCTTGTGAGATCAGACCGTCCAGGACAAACTGTCAACCAAGTGTTT
TACANGGGTTTGAAAGGCTCAGGAAAACAGTGATTCGTGTGAGACCAGACACTGCGGACG
AGTGGATGCTTCATCATGACAACGCCCCGTGTCACACGGCTTTTTCCATCAGTGATTTTT
GACCTCAAAACGCATTCCTGTTGTTTCNCCACCCTATTCACCTGATTTAAGTCCTTGTGA
CTTTTTCCTTTTCCCGCAATTGAAACATGTCTTAAAAGGACGTCATTTTGGAACTCTGGA
GAACATTCAAAAGACTGTGACCGACCAGTTAAAGCCTACCAGTTGAAGNCTTCCAGCGCT
GCTACCAAGAGTGGAAACAACGACTCCGCCGGTGTATAGCTGCCCAAGGGAACTACTTTG
AAGGGGATAACATTGTTGTTTGAAAAAATAAAAACTTTGGTAAGTAAAAAATCAGTCTCA
TTACTTTTCTNACACACCTCGT
>VvP45bXO4-699#Unknown
AAAAAAAAAAAAAAAAAAAAAAAAAAAAAAAAAAAAAAAAAAAAAAAAAAAAAAAAAAAA
AAAAAAAAAAAAAAAAAAAAAAAAAAAAAAAAAAAAAAAAAAAAAAAAAAAAAAAAAAAA
AAAAAAAAAAAAAAAAAAAAAAAAATATTCAGATATTGCTNCCTGAAATCACAAACTAGA
CTGGCTTAGCTGCCGNCGAAATTCGAACGTCGTGTATAGAGGGTTGCCAGGACGCCCAAT
CAGCGCGCTGGAACTGAGGGTATCAGTGTTGCGGACTGCGTATGGAGCCAAAACGGTCAC
CCATCCAGGCGCTGACCACGCTCACCGTTGCTTAACCGGTCTACCGCAAGCCGAGGGTAT
CAGTGTTGCGGACTGCGTATNGAGCCATACGCGGTCACCCATCCAAGCACTCGCCACGTT
CAACGTTGCTTAACCTGTAGACGTAAGTGCTGGCGAACTATGTCCACGGCGTCAGTTTGC
TTCCATTTGGCCTTGTTGAGAAGATTTTTGTTTTTCAAGACATAGATCCCTAATAAT
>VvP45bXO4-975#LTR/Gypsy
ATACCTGTGTCAATTGAAAATTTTGGNGGAAGTGATGTTGTCGTACCNCGTGGNCATAAA
GTTGCANAAATNGAAGTTTTAAGAGAAGAGGAANTAGNNAGTAGTATTTTNTGTAATGAA
GCTGATAATGATAGCGAACTATTAACGGGCAAAACATCGTGTACTGTTCAAAGGGAGGAA
GATATTGATTTTAAAGATAAGTTAAACATTTGCCACCTAAGGAANGGGAGAGAATGGAAN
GTTTGCTGNANGAATTTAGGGANTTGTTTATACCAAACAGTANATTACCNGCCACAGATT
TAGTGGAACACAGGATCTTAACGGGNGATGCCGCTCCCATTTATAAGAAAGCNTATAGAN
TTCCNTTTCATCAGAGGCAACTNGTNGATGAATTCATTGACCAACAACTAAAAGATGGNA
TTATTAGGCCTAGTAATAGTCCGTGGNCATCGCCGATCGTNCTTGTACCCCGAAGAAGAG
TCGAAATGGAGAGACNAAATTCCGTTTTTGTGTNGATTATAGAGNTTTAAATGCAGTNAC
GGTCAGTGACGTGTATCCTTTACCTTCAATTGCAGAAACAGTAGACTATCTAGGAAANTG
CAAATATTTTTCNAACCTAGATTTGCGCAGTGGTTATCACCAAATAAAAGTGCATGAAGA
TGACATTCCAAAAACTGCNTTNAATGTTCCNAACGGCCATTATGAATATACCCGTATACC
TTTCGGNTTAAAAAACGNTCCAGCAACTTTTCAGAGGCTCTTGGATGGCGTNTTGCGAGG
ATTAAAGCCATTTTCACTCTATCTTAGATGATGTAATAATATTTTCTAAAAACATTGANG
AGCATGTCGNNAGGCTNAGAGANGTGTTCGAACGTTTGAAACAAGCTNATTTAACCTTAT
CACTTGAAAAATGCAATTTTGCGNTGTCAGAACTAGAGTATTTGGTTTTCACATCACCAG
GGANGGGGTNAAACCACATCCAAGGCTTGTAGAAGCAGTAAAAAATTTTCCAACACCCAC
CTGTGTGAAAGAATTGCAATCATTCCTNGGGCTTGCNAATTATTACAGAAAATTTATTCA
GGATTATGCCCTTAAGGCCAAACCATTGACGAAACTGTTAAGGAAAGGAGTNAAGTTTGA
ATGGACAANTGAGTGTGATGAAGCCATGAATACTTTGAAAGAAGCCCTTACCAGTTACCC
CATTTTAATATNCCCTGATTTTAACAAACCCTTCGTCCTTGCNACTGACGCATCAAATTA
TTGCATCGGNTCTGTTTTATCGCAAGTAATCGATGGNGAAGAAAGACCTGTAGCATACGC
TTCTCGTCAATTAAATAAAGCAGAAATCAATTACACAACCACAGAACGGAACTGTTGTCA
GTNATTTGGAGTGTTAANCATTTCNGATGTTATCTTTATGGGAGGAAATTCANNATCGTC
ACAGATCATACAGCGTTAAAATGGATGTTTAACCTCAAAGACCCGTCNAGCAGATTAATG
CGTTGGACATTAAGGCTCANTGAGTNCGAATTTGACGTNGTCCACAAACCAGGAAANTTG
CATGGTAATGCGGACGGTTTGAGTAGAAAAGTCGGACTGTAGAGGTACAAGANCCNCCCT
CCCTGGCAGAGTTACCGATCGNGCAGGCGAAAGATGAAGAATGCAGCAAGTGGAGAAAGC
ANAAATGGTTTGCGTTTCGCGATAACGTNCTGTATCGCGTNACCAAGCGCGGCGACAGAG
TNGCGGTACCAAAATCACTGAGAGAACCNGTTATGAAGTTGTATCACGACTCNATCTTGT
CAGGTCATTGTGGNTTCAAAACGACTAACCAGCGAATAGCGACCGAATATTGGTGGCCAC
GCGGGAGAGGAGACGTNCGNGAGTATGTAAAAAGTTGCCTCCAATGTAATGAGAGATAGG
TCTAGGNAAAGCGAGAGAAAANTTGCAACCATTACCNGAAACAGCAGAACCNTTTCAAAG
AATCGGTCTNGACGTNATGGGCCCTTTTAGGCGCAGCGAAGAAGGCAGCAGTTATGTACT
CACNATTACTGATGCATTTTCCAGATATTTAGTTATGGTNCCTTTATCTGATCAAACAGC
NGAATCNGTAGCNAAAGCCTTTGTAGTTAATTGGATATTACTTTACGGNGTCCCAGAATC
GATTATTACGGACCAAGGATCATAATTTATGTCGGCATTGTTCACNCAAGTCTGCAAGTT
GTTAGGTATCGAAAAATTACGGACAAGCAGTTACCACCCCGCTGGGAACGGTAGGACGGA
GATNATNCACAGAACTATTGGTAAAACGCTNAGTTACTATGTAAACAAGTCNCACGATAA
TTGGCAATCAATTTTACCCTATNTAGTATCGGNTTACAACNCNAGAATTCACGCCAGTAC
NCGGAAAACNCCNTTTGAAGTTNTCTATGGCCGAGAAATGANNTCACCTTTCCAAATGTT
CCAAACTTCCAAAGANATCGATAATCCAGAAGTAAGAAGTCTNGCNTTTAAACTNAAGAA
AATATGGGCTGAGGTACGACGTAAAAACNATCANGCNTTTTTATCACAGGCTAAACAGTA
CGATAAAACNGCGAAACCGCAAGANATTAACGTNGGAGATTNTGTTATGTTNAGTAAACC
ATTCNTGAGAAAGAACGAGTCGAAAAAATTCACTACAAGNTGGCTCGGNCCGTNCGAAGT
AATAGAANTTCTNTCACCGGTNACAGTNAGAATTAAACTACCNGATAGAACNATAGTCGT
TCATAAAAATAGACTTCGGTTGTATCAGTTGGNATACCNAAAAATATNGTGCACACAACC
AAACCGGTAGATAACAANACACAACAGACCAAACCAGTAGAACAGCAAACACAACAGACC
AAACCAGTAGATACAACAAAACACAACAGGTCAAGCCAGTNCNAAAGCCAGTAAATTCGG
AGACGAAAACTACTCCACGTTCATATGGATTGCGCAGCAAGAGGCCCGACTCGACCANCT
CANACATCTCAGAAAGCCAACCGTAAAGTATAGTTTGAGACCACAGAGATCAAGTTAACA
GTAANATTATAACGTATACATAGTCATTTCATGTTTATTTTGTGCCTTGAACAACAATTA
AAAGTAGCAAACGGAAACTGATTCAAATTTTCTGTATTTGTAATCTTTGTCATTGGAATT
ATACTAAAAATAAAATTTAATTTATTTGTTCCGCCCACAAAGAACTAGTCACGTGGTGCC
ATCAAGCTCGCCATGGCTACGTTGTTAATTTGTGGATTTCAAGAATATTTTACTGNTGTT
CANGAAGTTTCAGGTCACGCAGCGAGCATGCAGGCTGCGGGCAGTAACAAGAGACCGCTT
ACGCAGCNTCTGATAACNGAGATCTTCCGGCCGTACGCTCGAGTGTGCAGCTACAGCCCG
GAATAAAACTCAAGGACTGAGTACCATNCTATTCAAGTTTATATNCTTACTAACCATTGN
AACAGTGCAATAATCCTTAATCTAAAAAAAAAAAGAAAATGGAAAGAAAACAGTTCTTGA
AGATATGTTTATAGAGACTGATAGAACATTCATTTTTCATTACTAATATTATTTCGTACG
TGATGTACGTAATTCGAGGGAAGTATTGGGGAATAGGTATAATGACTANTTAAGATGCTT
CAATTCGTGATGATTAAATATCAGAAATATTTNTGAACTCTAGCATTCATATGACAGTAA
CTATTAATTGTTTTCCGGANTTCGTAGTTANNTGAAAGCTTTTATATATGTTGACTTAGC
CGAAACGATTTCATTCTTTTGTGTGATGGGGATTTAGTAGCNTAATAAGATAGTATTTAC
GTTTGACGATAATCATGTACTACACTTTTAATTAATTCTCTTCAATCTTATCAATTGCTT
AGATTTGCCTAATAACATATTCAAATGTAGCGGAATTAATTGTGAGCCACTTTATAACCA
ACATTGTTCACGGAGATAATTCAATATTGCAGTTGCCATAATCCAATTGTTTACACAAAA
ATTGCTCTATACTGATTGTTCTAAATNCAAACCAATTGAAATAGACTATAGTCAATTAGG
CAATGATTTAATCACTAGTGCGATGATTTCTTGCATTTCATGTTTGATTATAACTTTATA
AACGCGCGTAATGTCGAGCAAACTGCTAGTCAGAGATTCTCAGAAATTTTGAGACCCCAA
GGCGTGTCCCAGGAGGTACACGATTCCTCAGCTGTGGGAGTTT
>VvP45bXO4-1888#DNA/TcMar-Tc1
GGGTGATTCAGGAGGAATGGTAAATATTGAAGGAGGTGGTAGTATGAACAATATTGAGTA
AAAAATTCATATAAACATGTGTCCGATTTCCATTCGTTTTGGAGATACAGGTGCTGGAAT
GTTATGCATAAAATAAACCTCAGAAAATTAGATTTTTGTGTGTGGGGATGGTTGAAAAAC
GAAGTGTACAAAGAAAAAGTAAACACAAGAGACGAATTACTCGCTCGCATTGTAAACGCT
GCTACCCTCATAAAAGTACACCAAGACGTATACTCAGAAGAGCTACACGTACTGTTGCGA
AGAGAGCTGCAAAGTGTATTGAAGTCGATGGTGGGATTTTCGAACATTTAATTTAAACTT
TTGTAAAATATGCGTGTGTTTTTGCATGAATAAAGTACTTCAATAAGTTATTTGTGTGCT
CTTGATCATTTTCTGAGGTTTATTTTATGCATAACATTCCAGCACCTGTATCTCCAAAAC
GAATGGAAATCGGACACATGTTTATATGAA
>VvP45bXO4-77#LINE/Penelope
TGAAGATCTCTCGGGCGTGCGGCCGGGTCAATTGATCGTAGNTGAACGAATTTTCGACGG
CGTAACGTGCCATCATCTTCAGGTTGCGTCCGCTGACCGGCGTGAGGAGCGCAGTCCAGG
ACGCGACTGCTGGNCTGCTCCGGGGGCGTCGATATTTATACCCTCCGACCCCGCCCTCCC
ACTCCCGCCGCGGCGCTCCGATAGCGGTGGTGGGGGCGGTGCGCTCCGCGCGCCGAGCAG
TGGACGCTACCTGAAGATGATGGCACGTTACGCCATCGAAAATTCGTACATCTGCGATCA
ATTGACCCGGCCGCACGCCCGAGAGATCTTCAAGCANCAGATNCGCCGGGAAAACTTACG
ATTACACATGCTGTTAATAATTGCAGGCAGTNTTTCTATTANGTTTTTTTTTTTTTTTTT
TTTTTTTTTTTTTTTTTTTTTTTTTTTTTTTTTTTTTTTTTTTTTTTTTTTTTTTTTTTT
TTTTTTTTTTTTTTTTTTTTTTTTTTTTTTTTTTTTTTTTTTTTTTTTTTTTTTTTTT
>VvP45bXO4-544#DNA/TcMar-Mariner
ACGACNAACGCGTGTTCCGAAATGGTAATGACGTAGAAAAATAGATATTTGTTCAACCTC
TAAAACTGTAAATAAATTAANTTGATTCTTTATCTATGAATGCTTGGGAGACGTTACTTT
TTGTATTGCCCTCGTGCAGTTAACATGGATTCCCACCGTATTTTCAATTGCCAGCTGTAA
GTTGGATAATTNTGAAACCAACAAAAACTTTTGCCAAATGTGCTGCTCGTGATAAATTAT
TACGTGTATTATTTACGCGTTATAAAGGTATTCTTCCTTGCCGAAGGAAGTAGGAAAGTT
AAGACTTTTTCCTGGTAAGCGTTGCCATATTTACTTTCTGCGACGTTGCCACGATGTTCT
GCCTAGTAGTCCAGCGCTGTAGCGATTTCCCTATACAAGAAATAGTGTCTCATAGCTGGA
CACACACATNGGCGAAATGAAAAATTATTTATGTTCCAGTCTCATCTAGAATATTTTCAT
TTAACTGATTACTTCTCTTGCAACAGTTCGATTCTNTATACAGATTACTATTCAATCACG
GANTGTTGTATCTATATGTATATTTTTTCTTTGGTCATATAATTTATGAGGCACTAGATT
CTGTGAGTCCAGGTGTCCTAGTGGTAACGCGCTGGGCTGTCAAAGTGCTGGTTCTCGGTT
CAAGCCCAGGTGCTGTTATTTTTTTTTTCATTCTTTATCTCCTTTTCACTTGTTGCAAAA
TACATATCATATAAGTAAGTTTATATATATTTCGTGGTCAATTGGAACAGTGGAAATGAA
TCATAAAATTAATGTTTGGCTGAAATGAGAAAGTGTCAACGCATGATGCGTGAGTAGGAA
CTGAAAGCCAGTTTTCCAATAAATTTAATTTAACCATTACGATTTGTGCCACTCAACTTA
ACCAATTTTTTTCTAGTGCAAAGGCGGGAGATTGATAATTGGGGCAATGATGGCTGTTTA
AAAATAAACAAGGACCTAAATCAAACTAATGTGCGGTTTTTGTAGCTAACGTTCCTGGTA
TTAGCAAGCAAACCAGAATTGAAAATGTGAGTAGTTATTCTTACGAAAACAAAAAATCAT
CATTGACGAATAACATGCTAATGAGAGGTTCCGTATTTGACAAAATGCTGCTCCTACTAG
TGATCAGTAATGATATAATTGATGTATATCCTCAATATAACGACATGATAACCTTGTTTC
CGAAATCTGAAATTGCAAGAAAGAAACAGGAAATTTGAGGAAGGAGGAAAGATAATGCCA
GTCTCGTTATAAGTTGTTGTTACCTCTCTGGTAATCCAGAAAGAATGTTACTGTAAGTGG
CTCAGATTCGCGGGTGCCATGCTGATCCCGGAAGCTAGTGCGGTGTCTCGCGGTTCCACG
GTTCGAGTCAGGCCGCAGGCAAAAGTGGTTTTATGAGTGTTTTTCTTGTGTTGCCTGTAA
ACTGGGACAGTGAAAACATATTATACACTTAATGAGAATCAAAAGCTACACATGTCTGCA
TGTATCTATTAAGCAATCCAAATTCGTTTTTGTTGTTATTCTTTAGTAAAGTCATTATTA
TTGCAATGGCTCGGAAAAGATTAGTTTTTAAGCAACGAAAAAAAACAAAAAAAAAAAAAC
GGCCACGGTCCTTGAGAAAGGGCAATTCCACATTCCTTTGAGCAATTTTGGATTTTGTTT
TTTCTATTTAAACCCACATTTTGATGGCTGGATCGTGAATATGAATTGAGTACTNTCTAA
TGACACTGATGAACTTTACCCTTCATCCAATTCGTTCGGCTATGAATTAATGTAAACATA
TGATTTGTAATTGCATCTAAACATAACTGACAATCATTTTTAAAAGTGAGGTTCAAAATT
TTTTGCTATTAATAGATCAGTCAAGCATCCGTACAATTCAATCAATGAAACAATACAGTT
TCTGATCCATCATTCAACCAAAATATTATTGGATTAATTTCCTATTCGTTTGCTGAATAG
TAACGCAATCAAGATTTAATTTAGAACTACTGGTATCTTTATGTATTGACATATTAACCC
GTTGTACGCTAAAGTGATGCTAAAGTCAAACACAATCCGTTTCAGAATACTGAAATGAGT
AAGAATCCAGTCTTACAGTACAAATCAGGATACTGGATGTAAATTCATTTAGCCAAAGTT
TCAAGCAAGTAGTTTGTTTCCTCATAGTTGTAGAAGAACGATAGTCAGGATATGGACGTC
GTAACATCCACGAGGAAGAGGAGTGGTTTTATAAATATCCTACGTTTCAGTTATTCTAAG
CTATCAGTTTCTAAATTTCTGAAAGATTTTGTCCCAAGTTAAAAATCATAAAACAGCAGA
TAGAAATAGTGACACTTATTTTGCGTAACGTTTTGGTAACGGATAAACTACTATGTTGTT
AAGTAAAAATTGCGTGTCAGCTGATAGATGAAGTTAGCACTATCTAGAGCCACACTGTTA
TTAATTATAAGGATTTATACTTTATCTCTGTTACACTCTGCAAGTGATGTGTAGTAGGAT
AATCACGAGGAAGTCGGGCTGTTTACACACAGCGTTAAGCGCGCAGCATTTCCTTGACCG
GATTGTACGGAATATCCATTCGCAAGATATTCCGACTGCTTTAAGAATTCATAATGATTN
AACTTCTATCAATACTCGTACGTTTTGTTATTATATTACTGTTGACAGTAACATCAAAAT
TAAAACACCCAGAGCTCGAATAAAATCCGCAGTAGCTTACTTCGGAGAAGTGAAAAGTTA
AGTAACGGAAAAGAAGCGATTGCTTTAGTTATTAAAGCGTCAGCATAAATATAACAAGAA
ACTAAGTCAGTATGCTGTTATAATCTTTTACAGACGTATATATGTATATTTGTATTTGTG
AAATATTCTAATTTTTTTATTGTATTTCGCTAAAATATGGGCGTAAAGTGATGTTGCACC
ATCAACTTGGACATCAATTGATTTTTTCTGAAACACTGTATTTTCAACCTCACCACTTCA
GAAGACTCGTTATTTGGTAGATCCTCCGATTTGTTTGAACTTCATTGGCTGGAGATCGCG
GCCCACCCATATCACTGTAAACTAATAATTACAAGGATCTTTAACGCTTCGAATAATTAA
ATTCTGACGGTTCGGCTAAACTGCTATAGCTTTTATCAGTCCATCGTTCGCTCGGATTCA
CAGCAGAATTGACTTTGCGTCTAGATTAAAAGAAATTTGGGTAAATTTTTATTTTCTCAA
ACACAATAAATGTTCGTATAGAATGAATGGAGGAATTTTATAAATAATCTAGACGACAGT
CTTAAAAAATCTACGAGTGAGAGCATTACAGCACTTGTTTCTCATTTAAGAATATAGTTG
AATATTGGAGTGAAATAAAGTGTATCTTAATGCTTGATAGCAGAGTATCAGGAAAGTGAA
ACACAGGTTATTTATAGAAGAAGGACGTTCATAATTTCCTGTTTCCGCATAAGAAGGCGG
AAATTTTGGTAGGCACTGGCCTTNCTTTCGATCTTTCCTTCCAGTTTACTAAATGAATGG
ACTNTTGGTCATTATTGTATATGCATNCTTTTGTATATCGCCATCAGTGTCGGTTTCAGT
ACTACCTTCTAGAAGTGTGTCTTCTTTATTTATCAAATGTAATGAGATATAATAATTCCT
TTGTTCTAACAGTTATGGGCAGCAGTCTGGGNGCTTAATGGTTAAGGCAGATNGAAAGAA
ATGGCAGTATCATGGGTTCAAACCACTTNGTGTAAATGAATTTTTACTGAATTTACTTTG
TTCATGTCAGTAGTCAAGGACGATCAGTTATTCGGATCCCGCGGTATAGCCACGACTCAA
GCTAATACACAGCAAAGAGACTGTCACTAGGCTGCCGAAGTAATTAATAATTCAGATTTC
ATTTTACCTGAATGTATTATTATAGCATCGTGGTATGTGGAATGAAGAAACATTAAAACA
AAAATGAAAAGCAGAACTGAAGAATCTCGTAATTACGAAAAGTGAAGTGACTTGT
>VvP45bXO4-1104#Unknown
TAGTTGTAACACGGATGTGTACACATCCANAGCAAAATTCAAGCCAAACGAAGGCTTAAC
GTGGTCCTAGTTGGCCCAAACGAACATACATACTGGATTGAGGGGCAAACAGTCAGCCAG
TCAGATGAAAAATTTTAATATCACGATCGTCTCTGAGCTCAACATATTGCTCTGTGCATA
AAAAACGGACCGCACTCATTAAAGGATAAGTTTTAAGAAGGATTTGGGGAGGTATAAGGC
ANATNGATGTANGTATGGGCAGTGTAGGTGAAACAGGAGNGGTAATTGTAAAGAATATAC
AGCAAACAGTGAGNACAATACCTGATGAGGAGATGTANACACAAAAAAAAAAAAAACATT
AACCCTGGAACCAGAATAACACCTACCCTAGGTACCAAACTATTCACACTAGCATCGCCT
CGCCTCTCACACGTCACAGCCATCTTTGCCATTTAGTAGCATGTGTCCAAGTACGAAACT
GTTCTCATCAGCATTATCTCATATCACCCACATAACAACACGCCATCCAGTAACATGTGC
CCCCAGTAACAAAAAGGCAAAAGTAGATTCAAGAGCCTTTCTTAACACAGGCTGCAATGT
CGNACTTTGGATGCTCACTCACAGCTGGATACGTCACAAAACACGCACACACACATTAGN
GGTGGAAATGAACTACACACACTACACGCAGACAGACGAGTGAAAGAAAGATATCGCCAT
ATTTACACTCTAGCTGCCTTCCCTCGCANACAGCATTTCAATTCCAAAAACTGTGGACTC
CATATTAACCCTGGAACCAGAAAAAGTCCATCGGTAACAGCTACCCCAGGTACCAAACTG
TTCACATTAGCATCGCCTCGCCTCTCACACACCTCAGCCATCTTTGCCATCTAGTAGCAT
GTGCACAAGTACGAAACTGTTCACATCAGCATCATCTCATATNACCCACATAACAACAAG
CCATCCAGTAACATGTGCCCCCTAGTACCACAAAGNCATGAGTAGATTCAAGAGCCTTTC
TTAACACAGGCTGCAATGTCGTACTTTGGATGCTCGCTCACAGCTGCATACGTCACAAAA
CACACACACACACGCATTAGTGGTGGAAATGAACTACACATCCTACACGCGGACAGACGA
GTGAAAGAAAGGTATCACCATATTTACACTCTAGCTGGCTNCCCGTGGACACTGCATTTC
AAGTCCAAAAACTGTAGACTCCATATTAA
>VvP45bXO4-295#LINE/L2
ATTTAATTTCCGCGTGGTGATACAAANCTCTGAAGCAGGGGATTAACCCGANCGTTTGAA
TTTATTCAGTTTTCTCTTTGTTCCATCAGAACATTAGGGGTATCTCAAGCAAACTTGATG
AGTTGATAATATCTATAGAAGAAACCCAAAAATCATTGAATCTTAACATAAATATCGTAT
GTCTGACAGAACATCATCTGAAGAATTCTGAAATATGTCTCCTCCCTTTTATTGGATATA
GATTAGCTTCATGTTATTGCAGGTCAGAGATGAGAATGGGTGGTGCAGCAATATATGTAA
GAGAAAATACTGAGACAAAATCGTTAGATGTAAGTAAATACTGTATAGAACAAGATTTTG
AATGTTGTGCAATACAGTTAGAATTAGAAAACAAATATCTTATAGTGCTGACAGTTTATA
GGGCTCCCACAGGAGACTTCAGTAAATTTTGTAATAAACTTGAGGCAGTTCTAATAAACT
TATCACGTACTAAAAGGGAAATTATCCTCTGTGGAGACTTCAACATAAATTTTGCTGTAG
AATGTAACCAGACAGATTATCTTCTAGGAATGCTTAGATCATTCAATCTCTATCAAACTG
TAAATTTCCCAACTAGAACACAAAAAGATAGTAGTACCATTATTGATAACATTTTTGTAG
AGCACAATAAATTAGAAACACATGGATCAATTCCAATGGAAAATGGTTTGTCAGACCATA
ATGCTCAAATAATTACTTTGGATGTTGTGGGAAACGAAAATAACAAAAAGAAAGGATTTG
TCAGAGTTAGGCCATTAAAGAACAATTCAATAAAAACATTAAATGATGAACTTCTCAATG
AGGACTGGAGCACTGTTTATAAATTAAAAGGGGTAAACAATAAATTCAATTACTTTCACC
AAAGGTTTTTAGAAATTTACAAAAGGTGTCTCCCTACAAAACTAGCTTCAACTGGTNAAA
AACGAGTAAACAAAAATTGGGTTACAGTTGGTATTAAAACATCTTGCAGACATAAAAGGG
AATTGTATGTAAAAGTTAGGAATACTGATAATATGCTTCTCAGACAACATTACAAAACTT
ACTGTAGAATTTTAACCAAAGTAATAAAAGAAGCTAAACGTTTGGCCATAAACAATGAGA
TTAGTAGTTCAGATAATAAGATAAAAAGTATCTGGAACATTATTAAAAGAGAAACAACTG
TATCATCCCTTGAACATAAACCTATATCTATAAGCATTAATGATAAGCTTGTAACTGACC
CCTGTTATGTAGGAAGTGCTTTCAATAACTACTTCTTAACAGTTGCTGAAAAAATAAAAG
GAAAATATATTGGGAATATGGATGCTATAGCAATACTTAAATCCTTGTCACCAAAGACAG
CACCTATGTCTATATTTCCCACCAGTCAAAATGAAATTGAAAAAATTATTAAATCCCTCA
AAAATAAAAAGTCATTTGGTTATGATGAGGTTTCAACCCATGTAGTAAAACAATGTAACA
CCAGCATTAGTAGAGTTATTAGTCATATATGTAATAGTTCTTTTGAAGAAGGTATCTTTC
CTGACTCACTCAAGAAGTCAATAATCAAACCGCTTTATAAAAAGGGTGAAACCTCAAAGA
TTGAAAATTACAGACCGATATCACTTCTACCAGCATTTTCAAAANTCTTTGAAAAAGCAA
TGTACAGAAGGGTGTATGCACATCTACAAAAGAATGACCTACTCAGTAAAGTACAGTTTG
GTTTTAGACAAGGCGTTTCAACAGATTCAGCAATTTTTGCTTTTGTAANCGACGTACTGG
AATCAATGCATAAAAAATTAAATTCCCTAGGTATATTCTGTGATGCTTGCTAAGGCTTTT
GACTGTGTTGATCATGAGATTCTACTAGGTAAATTAGACCACTATGGAGTTAGTGGTAAG
CCAGGACATTGGTTTAAATCGTACCTGGAAAATAGAAAGCAATGTGTATCACTGAAAGAT
GCTAATACAGGAGATGTTATAAACTCAGAATGGGGTATAGTTAAATGTGGTGTGCCGCAG
GGCTCAATTCTTGGCCCTCTGCTGTTCTTAATCTATATAAATGATCTCCCACATATACTA
GGTGATAATGAACACATGGTGCTCTTTGCAGATGATACTAGCATATCCTTGAAAGACCCA
TCAGCACAAAACCTCGAAAACACAGCAAATGATGTTATAAAGAAAATTAACAGGTGGTTT
AATGCCAACAAACTAATACTTAATGTAGAAAAGACACAGTTACTTCAGTTTGCTACAAAA
AATAAAACAAAGGTCAGCTATAATGTGATATCAGAAGGAAAAGCAATCGATGAAAGCAGT
TTCACGAAATACCTGGGTGTATATATAGATAACAAATTGAACTGGAAACAGCATATTCGA
CAACTTCTTAAAAAACCGAATTCTGCGACATTTTCACTGAGGGTAATATCTAGAATAGCT
AATACGGAAACCAGAAAGTTAGTATATTTTGCATATTTTCGTTCCCTGCTCACTTATGGC
ATCTCATTCTGGGGAAACTCGTCACAAGCACATTGGGTATTTAAATTGCAAAAGCGTGCT
ATAAGAACTATTTGTGGAGCAAGCCCACAGACGTCGTGCAGAAATCTATTTAAAAACCTG
GGTATACTAACAATGCCAGCACAGTATGTATACTCTGTACTATCATTTGTAGTGGAAAAT
CCTGAACGCTTCAATCTTAATGCTGACGTACATAGCCATAATACTAGGAATAAATATAAT
ATTCACAAGGATTACAAATCACTGTCAATTGTACAGAAAGGGTTAACATTTACTGGAGCT
TCCTTATTCAATGTATTACCAACAGAAATTAAATGTTATCTACGAAAACCCAACTACTTT
AAGTCCAAACTGAAAGAGTTTCTGCTTCAGAACCCATTTTACTCTGTGAAAGAATTTTCT
TCTCGGAATTTGGTAACTAAGAATGACTGATAAAATAGTAGTATGGAAGGGGAAGGTGAC
GAAATTATTCACAATTACTAAAATGATATATGAAGTAATTACACTGTTTACAAAATTTCA
CTCATATNTAGGAACTAACATGGGATAGCATGCACTCAAAAANTGCTGTGANAAATNATC
ATACTAACAGGTTTTACAGTAATTGACTGCTTATGAGTTGTTGGTAATATAATTGATATT
GCTAATAGGTTTGTGTACTGTTCCACATAAATAGCAACTAACATAATATAATATGTAGTC
ACAAATTACAGTGAAACATATCATGGTAACTGGTTGGTAAGAAAATAACTGGTTATTAGA
TGCTGGTAACAAGTGTATACACTGTTCCACATAATAAGTATTAATTAACACGGGATTGTA
TTTGTAGATTACAGGAGATATTGGTTATACTAATGGGTTGTTGCTAACTTGTTGTCAATA
TATAATAATATTATCAATTATATAGTAATATTGACATTACTAATAAGTGTATCTACTGTT
CCACATCCCCGAGANCGTTCTCGCACGGGATCAAAGCGAACANATATATCTATCTATCTA
ACCT
>VvP45bXO4-561#Unknown
GGTGTAGGCGGTTACCATGGGGGATGCTTACCCCTCCATGGGAACGTCTCTGGGAGATGA
TGAACTGGGGTGGTTTCCCGTTGCCTTCCCCAGTGTGACAGTGTTCGTAGTGTGACTGTG
ATAGTGTGTTCGGTTGAGATGGTCGTTTATGTTGTGGATGAGAGATGAANGAAGGTAGAN
GGTGAAACTCGGGCCTACTCTTCCGAAAGACACCNAAGTAGCCGCCAAGCTTAACGTCCC
GATCCGACGGACGAATCACCATCAACAGTGTCGTATGCCCTCACTCCATACGCACTGCGG
AGAGGTTCGGGATTTAACCCAGACTTTGGCGCACAATCTGGTGATTAGNAATCGTGCACC
ACCACCTCTTCTACCCTGCCGGCCAAGTCCTGAAATGAAAATTTCTTCCACCACCAGGAC
TNGAACCAGCTAACCCCGTGTCGGCGCCGGACGCCATCACGGTGCCGCAACCAACTGAGC
CAACGGGAAGGGCTCATTCTCTATCATA
>VvP45bXO4-525#RC/Helitron
TATATATAAAGATGAATGTTTTGTTTGTTTGTTTGTTCTTCATACAAATCCACAGTTTTC
ATCCGATCTCGATGAAACTTTGCACACTTATCCTTTGAAACAAGGAGAAAAATACTGTCT
ACATTTGGTTGAAAAATTATCTGTATAAATAACACATGTTGTCTCATAACTTCGAAATAC
GGCGATAGACAGACGCGTNGGATGTGGACGTCTCCGTACCGCGTTTCCGTGTAGCGGACT
GGCAGCTCAGTGGTTAAAGCGCTTGCTTACGAACGTTCGGGTCGTGGTCTCCGGTTCAAA
TCTCCGTGGAGGCTAAGATTTTTAAAAATTGTTTTTGATCGTAAGAGTCACGCCTGGGCC
GTCGGTTATTCGGATTGAATGTTAAACTGTAGATATCAGAAAGTTAGGGGTGCAATGCGA
GGCAAATCGTAGGTAGTCTTGCAATGCTGTAGGTGTACACTTTTTTACGTTATAATGATC
CCTCAGGTGTTGTTCGCAGTCAGTGTGTGAGTGTGAACCGCAGTAATAATATTATAAATA
CGGAAGTAAGTCTCTGTCTTTTTGTTACGTTTTGACGACTAAACGGCTATATCGTTGTGA
TGGAATTTGACAAGGAAATCTGTATGAAGGGCACAGGATATTTTTTCCAGTATGATTAAC
AGTTGTAGTCACGAAATTTTGAGANCTTATCGAATGGTGACAGAAATATGTTGGAAATTG
ATTCTCTTCANGAGACAGGTTCGACGGTAGAATGATATAGTGATGGCTTTCCCGTCATAT
TATGCCGACTCGGTGTTGTTTGGGACCAATCCTTCGTTACTAACAGCTTTCTATATCCAA
TTCTGGCAANAAAATTCTTAATCCACGCGTACGAAGTCGCGGGTACGAGCTAGTATTTAC
>VvP45bXO4-1399#DNA/hAT-Tip100
ATCAAATCAATCAGTAGCTGACTTTNAAGTAAATAATATTAGTTTTCTAATNACTGTAAC
TAATATTCGAAAGTTAAAAATGCAAGTTAAATTTTAAAAACAAAAGCTTAGCAGCCTTTT
CTCATTTTAAATTNCTTCTTTTTTCATCACAAATTAAGGCTGCTTTCGCTGAACAATTTT
TCGCTAACAACACTGNTAGGCGAAGTAATGACAACAATATGGAANATTTGTGAGCGTTCA
TTTGCCACCACTTAGGAGGCTCTTCTTTTGATGGAAGTCGTTTTTGCTTCAACTACTGGA
CCAGACTGACATTGATATTTTCTTTCTTGTTCCTACAACTTAAGAACTGCATTTAGTTTC
TCACACTCTTTAAATCTTCTGGANGCATAGATTTCAAATGACTTTTTAAAACAATGGTAC
AACGGCAGAAATTCTTTTTCACATAACGTACACTTTGCCAAAGATTNAGTTTTTTCAAAA
TCTCCAGATCGGACTTGGTTTCATTTTGAGACACACTACTGGTTATACAACAAAATACAT
AATTAGCGGTTAAACTCTCACGGCACTAGTTCTCTTCATACCAACTACGCTGAAGCATTA
AAAACGTTGATAATATCAACGTGGTACAATCGATATCAACGGCTCATTCAAAACAGATGT
TCGATAACCCTAAGAGTTGTCGAAAATATTTAGTACCTTGAAGGCCTTGGCGAGACAAGG
TTTTCTGTGAGAGGAGCCAACAGCGACGAAAATTTCATGGCATTTTTAAAANCTCGAGCT
GAAGATGTGACTGATCNAAAATNGTGGCTGGAAAGAGATGGTTACAAATGGCTTCATAAT
GACTGTCAGAATGAAATTCTTGATNCGATGGCTACTACACTATAGTCTGGAATCATGGAA
GAAATAGCATCATCTTGCCTGAGAATCATTTCGGAAGATTTCATTGCAAGCGAACATTTT
ATTGGATTGTTATTCAACTGCGAACACCAAAGCAGAAACCTTATTTGATCCGGTCATTGA
CATTTTCGCCAAGCACAAGTTGGCGCTCTCAAAAGGATACGANGAGGCTTCTAATGTTTC
TGGAAAAATAACAGGATTTCAGTCACGAATACGCAATGAAGAGCCTCGANCTTTATTTNT
GCATTGTAGTGCCCATAATCTCAATCTTGTTGTACGAGATGGAATTGAGAGAGTTATAAC
AGCAAGAANATTCATAGGAACTATAAAAGATTTNGCAAACTTCTTGCGAGACTTACCGAA
ACGACTTGGACAGTTNAAGTAANTGCAAATCNGAATATAAAAAGGAACTAATGGTGATTT
GCCTTTTTTGCAGCCTATTGTCCAGCAAGTTATTTCTAAAGATTACAAGTTAAATCCATT
TTTTTAAATTATGGTTTTATATTTGTAAGCATATCTATCTACACATTTTTTACAGATGGT
TAATGAGAATCAGTATGAGAAAATTATCAGCAGCGAATACAATTTTTATACGATCATTCT
GCAGCAGAGAAGTAGATAGCGCTGTCGCTGCTAAGGCTTCTGGATTTTANTCCTACATGG
AATCGTTTAAGTGTATTTTCTATTTAACGATGATGATAGAAATTTTAATCGCTTCGAAAT
TTTGAATGCAGATCTNCAGAAATCGAATCTATATGTTATCGGATCGTGTGAGAAGATAGA
AGCAATCACCGACGTTTTGTACTGTGTTCGAGATTCAAAATTCGAAGGAATTTGGCGGAA
AAGTGTGCAGTCAGTACTAACTTTGAAATCAACGAACCACAAATCCCACATCAGCGTAAA
ATTCCCATCGCCTCGACCAAGGTGGAAGCAAAAATCGATTCGAAACACCTCAAGATTTTT
TCGTAAATCTTATATTGAAGTTTATGATCAAGTACTCTTGTCGTTAAAGAGTCGATTCCA
TAACGATTCCATCCACTTCTTAAAATCGTTAGAACGATTCGNTTTGGGACAGCCCGCAAA
TATTGAAAGAATTGTAAATTTNTATAACCATGATTTTTACCAAGAAAGATTTCTTAGTGA
TAGGAGACATGTTTTTGCAAGGCAAGATGAGAGGCAAAAAAATATGAGAGGGGTTGTAGA
TTTTTCACAAAAGTACAATGGACTAGAAGACTCATACTAGTCACGATTACTGGGTCGTCC
TGTTCGAATGAACGAAGTTTTTCGGTCTTACGCCGACTCAAGACTTACCCAGGATCGACA
ATGTTNCAAGATAGACTCAATAATATTACATATATATGGTAATCTCACTGACGAANNAGA
TTTGGAAAAATTGTTGAATCGGTTCATTTCCAAACAAGCAAAGCGCAGTACAGTTTTTGC
ATTGCGCAATTAATACTGATAATAGTAAATTAAAAATAATAATGTTTCGTACANAGCTAA
AATNTATAATGAATAAATTATATGATAATTTTTAAATTCATTTTCTAGTTTTTNTCCNAA
TGAATTTCCCTTANGAATTTGTTTGNATAGTTATCACTATTATTATTTTAGGTAAGATAA
CCAAATAACATTTTCAAGGGGATCCCAA
>VvP45bXO4-131#Unknown
CACCAGGACTAAATTAATGATAATATAATCNTCAATTTTCCTCCCACCCATCCCCCTCAC
CTCCTACCTTTNCCCACAGAACCATCGCTCACCGGAGCCTATCTTTTTGTAGTTTGTAAC
TTCAAATTTAGCTTAATTTTAAATTTCCAATTTTTTAAAAAATATTTTTGATTGTGATTT
CGCATATTCTTCAGTTTTTTGCACATACGTCCATTACTTGATAGGCAATTTAGGACCATC
AGCTGACGTCTACCGCGCTTCCGCGACGGGTCCCTATGNACAGGTTTATTATCTATTTAT
CAGTATTTTCTAGCTTATGCCTTCTTACCCCCACCCTCACTTCCCGCCATGTTGTTTTTC
CCCCCCACCATGAGCTACCGGCCTTGTNGGCTNACTCA
>VvP45bXO4-541#Unknown
TGTAACGTCTACCTTGGGGACGTTTACTTTTGGGTCATACTGTTTTATCATTAACAAAAT
TATCAATTTGGAATATCAAAAGTCATACTTAATCTTCAGCTAATCACATGAAATATTATT
GTAATGAATAGGAAAACTGAAAATTGGGTGTACAATTTATTATTGTGAAATTAGGCAAAC
ACGAAGTTTGTTTTTATTCTGAGGTTAACAATTACATATCATTGAATGTCAAACAGTTAG
AGCAAAATCTCAGGGTCATTACTGGGTGGAACGATTGCATGAGTTTCCGTCCGGGTCGTA
GCTTTTACCGTTGTTCACGGCCCAGGTCAGCGACCAGGCAAGACCAGCGCCACATGGGGT
CGTCCAGCTTTCTCGACCGCACCGCGTGATGGCAGCGTCCCCAGCCGCCGGCTCGTACTC
GGCGAAGGTCACTTCGGCCGTACTAGATGAAGATCCGAACCAGAGTGTCTCGTCGTCCGT
TCTTCTCCTCCGAGCAAGACTCTGTACTTGTCGTAATGCGATGTCGGGTCCGGCTCTTGG
CGAATCACCGCAATCCGCGCCAAAGGACCAGCGCCACATTGGCCCCAGAACAGACAAGAA
AAAACACCAACACGGCAATAAATTGAGGCGGCTTCTCTATTGGCTGGATCGTCTTCCCCT
ACTCTCATAAAGCACTCATTTACTAGGAAACGTCACTAAGGTTTATTTTTGCTAGTCTGC
GCCAGTTTTCGGCGGGAACTTTCCGAAACGTGCGAAAATAGAAAGCGGGTCTCAGTTATT
TATGGGGGTTATAAATCCGCTTAATGTCCANGTTGAGTAGGACGTTGTCAGCACCCCCCA
AGGTGCGTGTAAATCTGGACGCTTTAGTTCCGTCACGTTTCTGTTCGTTGACACGACGCA
TCGGCAATATTCACACATACCGTGGGATCACTTAGTGCCTAATGGCACTGTACCTTTTAA
TTCATTAC
>VvP45bXO4-294#DNA/hAT-Ac
TAGTGATGTGCCGGATCGTTAAAAATGTATATCCGCGGATACGGATACAGATACGGATCA
TTAGTGTCTAGATCCGCGAATACGGATACGGATACGGATCTCAACTTTCTCAACTTGGAC
CGACAGTGAAAAAGTCGTCAACTACGATCTATTATCGACGAACGTCCAGCTTACGCGACG
TGTTTTGACCTTGNACTGTGCGTGTTTATGTTTATATTTTAGGATGACATAGGATNGCGT
AGATTATATACGTTTCTGTTTTTTGGGAAGTTGTAAGTTAAATTAAAATAAAAACAATTT
ATACAAAAAAGTATAGTAGTGTAATATGGAAATATTTTACGATAGTAAATGACGAATCTG
CTAAATACAAACTCTGTGAAGGAATGTATTCCCATGAATGTACAACTTTCTTAAAAANTC
ATCTTCAGACGAAACACCCACAAGAATATGAGTTATTCTTAAAAGAAGACTCCGCTAAGA
AGATTGCCGGCGAACACATTCAGCAGGGAACGTCTTTAAAAACGGTAAAAAGAGAATTCA
GAAAAACATTTTTAACGAATACATAGAAAAAGTCAAAATGTGGGATANTAAAAAATAAAA
ATTATTTAAAACTATTTAATTGCAGAAATGATAGCTTTATCTGGATTACCTTTTCAACAC
GTAGAAGATTTTGGGTTCCGACGATTGATGGATAATGTTATTGCAAATTATGTTCTAAAA
GGCAGGAAATATTTTACGGAATTTATCTGCAGCGAACTTTAGGATCGAAAATAAAGACGT
GTTGAAGGATTTTGAGAGAGTTTCCTTCACATCCTATATCTGGTAGGNTTTTTGGTAAGG
TGTTTCATTGNTATCCNNAACATTACAAAAGATTTTATAAGGGAAAATATCGTTTTAAAA
GCGGAGATTCTTGAAGAACGCCAAACGGGAGATTACATTTCGGAATATTTCAAAATATGT
TTGAAGGGTGGGGAATCCCAAACAGAATGTGCACTGCATGGTAAGAGATGGAGGATCCAA
CATGAAGAGTTCCTGCACTTTATCTGACGTAGATAATATTGATTGTGCAGCACATCAGCT
GCACCTGATTGTTAAAAAAGCTGTTAACAATAATAGTAAAAAATTTNGAGGTCTATGACA
CATGGGTCGCACATATTTATCATCACCTGTAACAAGCGTTCCAAGTGAGCAGTTTTTCAG
TGCAGCAGGAATAATTTATGATGCTCATCGTAATAGACTTTTGGGTGACAAAACTGCCAA
TTTACTCTTTTTGAAGTACAATTTACCAAACTTAATGTTAAATATAACATTTATTTTTTT
AAGTTTCTGTAAAAGTGATTATTTTATCTGATGTAAACACTTTAGCAGTACCTTAANNAT
AATTTCAGCTAGCAAATCACAAAGATTAGAGGCCTGATCTCACTATAAAGACAGTTAAAA
TAATACCTTAAAACTTACTACAGTGGTAAGTTACCAGTTACCTTTGGTAACCTAGTAAAA
TAAATGTTTAAATAATTAATTTTTGCAATATAAATGTGCCAGATATGAGATTTTAAGAAA
TACGAAGTAATTGGAATTGAAGTTAATAGTATTTCATTGCTAGATATCTTTAAAATTTTA
TATACGTGCTTAGTGAAATTCTTTACAAAAGATCCGTTAAAGATCCGCTAAAAAAGTAAC
GGATACGGATACGGATACAGATCTTTTTTCCCCCTCGGATATCCGCGGATACGGATACGG
ATATCCGGCACATCACTAT
>VvP45bXO4-416#RC/Helitron
TAAGTTTCTAACAGATGGCGATGTGTTAACTTATCGATACAACACTTGGTTATCTAGGTT
GGGTAATCATCCAGTAGATCACGTTCTGTTTCAATTTATTTATGCTACAGTTTATTCCTA
ACAGATGGCGGTGTGTTAATTTATCGAACCATCCAGTAGATGGCGTTGCGTTTCGATTTA
TTTATGCTACGGTCTACTCCACGCCATATGTGTGAGTTTCTTCAATTTTAATCGTGCTGT
GTATTGTGTTATAATTATACTGTATTGTTGTTCATCGTTTGTGTGTCNTTATACCTAACG
ACAAAGTAATTACACACATGAATATAACATTGAAGAAAACGTTACGATAAATTCGAATCG
TGTAAGCATTTCTCGCTAGCTTATCATTTTTCTTCTTCTTTTCGTTATGGTCAATTTCAA
TTCCTCTCCTGTTGTTTTTTCTTTCTTCCTCCCCAGTACTCCTTCATTATTGCACTCCTC
TCTACCTTGGAATCCTGCCATATTCGAAGTCTGCTNTCGAAAANATTTTCTTTCCATACA
GTTCACTGATATTATTTCGTTTCAAATCTTTCTNAACCTCTTGAAAGCCTGGTGTCATCC
ATGCTATAAATGTATCGAAAAAATATCATTCTTCTTTTTCTGTTATTTTTTTCAATGTTA
TNNTATATTTCCTCATTAGTTCTTAACTTCCATTTTACTGTATTTTTCAATGGACCCACT
GTATTATAGTGTCTTATTTTAAGGCTTTCAGAAAGGCACTTTTTGTTGTAATTCAAATAT
TTTTCAGTGAAATGTCGCCAAAGAATCTAACCTCGACAATGCGTGTAGCAGAGAGGCACG
ACGCGCGACGAGAGAGCTCATCAATCAGCAACACAAATCGCGGCAAGTAAGGAAGTTCAA
AGAATCAGGACAGCTGAGCGTCGTATGCAAGAATCTCAAGAACAGCGTGATGAACGTCTG
TGACAGAATATATCGAGAACAAGAGCGGCACGAGAACAGCACATAGCTACATTTAGAGAA
AGAGAACGAGAGAGACAGATAAATCAGCCGTGCTTTAACACGTGTATCATTTGTTCGTCT
TGCGTTCCAATATGCACCAGCCATTGATTACTCTGCACATTCTAAAACTGCAATCGGTGC
AATGAGCAAAATATGCCAATATTATCAGGCGTTGAAATTCCGCAATGAAGCAGCCGGCAT
GTGTTGTGCATCAGGAAAAGATGTATTATTACCACTACCCAATCCGCCAGAACATTTACA
ATCACTTCTTGCTGGCGAATCAAACGATTCGAAATTGTTTCTGCGCAAGACACGCAAATT
CAATTCTTGCTTCCAGATGACGTCTTTTGGGGCAACAAAAATTTGCGATCTTACATCTGA
TGGACGTCATTTTGAAACTANATTCAAAATACAAGGCCAGGTGTACCATAAGATTGGGTC
GTTGATACCGATGCCAAACGATGACCCGAAGTTTCTCCAAATCTATTGGAAATTGTGAGG
AACGCTTGAAAACTAGGTGCCAGTATAATTTCATCGAACAAGCAGAAGAGAGAGCAATTG
TGGTATTGTTGGAAAATTGTTTGGAAAATAATAATCAACTTATTCAATTGTGTCGCCACA
ATTAAAAAATGACAACTATCAAATTGTCATCAAAGCTGACAAATTACCATCAGGAGAACA
CGCTGGCAGATTCAACGCGCCAACCGTAGATGAAGTTGCAGTTTTTATGGTTGGTGACTC
AGTTGATTAAAGTCACACGTCAAGATAGAACTGTTAGTATAATTTCGGATCTACACCGTT
CGTATGACGCACTCCAGTATCCACTGATATTCTGGCAAGGGCGGAATGAATATCACATCA
ACATCAAACAGCGTGATCCGGTTGCTGGTAAATTTAATATTCAACTATTNAATTCGTTAT
TTTATTAGTACAGTAGACCCGCGGTATTCCGACCAGGGGCCGGATTATAGCGGGCCCACT
ATATTGATTTCTTATTCTTTTTTTACTATTTAATTTATTATTTTTTCAGGTAATAAAACA
AATAAAAAAGTTACTTCAATGAAGTACTACGCCCCCCGATTGATGATTAGACGTAATTAG
GATAACTATATCCTTCGATATCGTCAACTGTGCCTTCAATACGTCGTGGATATGTACGCC
AAGGTTGAAAACGAGCATTTGCGATTTATTCGATACAACCAGGCTAAATTACGATCGGAG
GAATACATCCTCTTACGAGATACTGTTATCGGCAATATTTATGAAAATTTAAACGCCAAT
GATATCGGTAATGCATTTATTTTACCTTCAAGCTACATCGGCAGTCCACGGAACATGCAN
GAATATATACAAGATGCGATGACTTACGTACGTCATTATGGTCGTCCAGATTTGTTTATT
ACANTTACATGTAATCCGAATTGGGAGGAAATACAAACTTTGCTATTACCAGGCCATCAA
TCAATGCATCGTCATGATGTCACGGCACGTGTGTTCAAACAAAAATTAAAATCATTGATT
GATTTAATCGTAAAACATTCGGTTTTCGGTAACACACGTTGCTATCTGTATTTGATTGAG
TGGCAAAAGCGAGGTTTGCCTCATTCTCACATTTTGATTTGGCTTGAAGTTAAAATCCGT
CCAGAAGAAATTGATCAAATAATTTCAGCCGAAATTCCGGACCCATTAATTGATCAAGAA
TTGTTTGATATTGTTACCAGTCACNCGATCCACGGACCGTGCGGTGCTTTTAACATGACA
TCGCCATGCATGGAAGGCGGAAAATGTAAGAAGCGTTTTCCAAAGGAATATACGAATGAT
ACTATTACGGATATCGACGGTTATCCGTTGTACCGCCGCAGAAACGCCGAGAATGGTGGC
CAAACATTTACAATGCGAATGTCAAATTCTAGAAACCAAGTTGAAATTGACAATCGGTGG
GTGGTACCATACTCACCATTGCTTTCAAAAACGTATAAGGCTCATATTAATGTCGAGTTT
TGCAGTTCTGTAAAATCCATTAAGTACGTTTGCAAATATGTTAATAAAGGCAGTGATTCG
GCCGTATTTGAAGTTCAAAACGTAAATAAAAATGACGAAATAACACGATACCAAATAGGT
AGATACGTCAGCAGCAACGAAGCTATCTGGCGTATTTTTAGTTTTCGCATCCATGAAAGA
GACCCTTCCATCCAGCATCTTGCAATACATCTTGAAAACGGTCAACGTGTATATTTCACC
GAAGAAAATATTTTCCAAAGAATACTTGAGCCACCAAAAACGACAAACCACAAACTGAAT
TTTTCACATTGTGTCAAAAATCTGATGTGTTCCGCCAATTCGCAAAAACATTATTATATA
CCGATGTTCCAAGCTATTTTTCATGGAACAAATTAGGTAAAAAATGGTAGCCACGTAAAC
AAGGAGAACCACATCCTTCGATCGCAGGCATATTCAAAGCAAAGACTTTACACAGTGCAT
CCAAAACAACGTGAATGTTTCTTTCAGCGTTTGTTATTGGTGAATGTTCCCGGACCAGCT
TCTTTCGAATGTTTACGAACAGTTAATGGTCGAGTGTTCAATACATGTCGAGTGTTCAAT
ACATGTCGAGATGCATGTCGCGAGTTGCAGCTGCTGGTAGACGACAATTATTGGGACCTG
ACACTTGCTGATGCAGCGTTGACAGCCACGCCGAATAGTATTCGTCAAACTGTTTGCAAT
TATTTTGACGACATGTTATCCAACACAATCTTCGAGTTTGTGGGAAAAATATAAAAACAG
TATGACTGAAGATATAACTGAAATTTCAGTTTATATAAATAAATAAAAAATAATTTATTT
ATTTATTTTATAAATATCAATTTTTATATAATTTCAATTAAGTAATTTGTAATGAAATGT
AAATTAAAATTTTTTATGATCGTTTGTCCTTAATTTCAACTCTCCGTAACTCTTTACCAA
TTACATTTGAATTTCCAAATCGACTACAATGTTTTTGTCTTTATTAGTGAATATTAATTT
GACTACTTGAGGAAGTTTAGAATAACATTAATCCAACGTACTATAATTAGTAAGTCACAG
CAACGCGTGACCGGGTCAGCTAGT
>VvP45bXO4-1930#DNA/hAT-Charlie
TCTTCAAANGCTCAAAGAGGAATATTCAAGACGTCCGTCTTTAGCTGGTATGTTTTCAGT
AGCATCCGAACGAGACGCAGATGGCCTTCGTGCCTCTTACAACATTTCTTTGCTTATTGC
TAAATCGGGAAAACCGCACACGGTTGGGGAAGAATTGATACTANCANCTGTGAGTGAGGT
TCTGCNTACTGTANTGCACAAGCNNGCGTCTGATGTTATTAAGAGAATCCCACTTAGNAA
TAANACAGTACAGAGGCGAATCGACGAAATGTCCGAGGACGTGGAGAGTTCTCTAACAGA
TTTTTTNAAGACTGCCGAATTTTNTNTACAGCTTGANNAATCTACTTTACCAAACAGTGA
TTCATTACTTCTTGCGTACGTTCGCTTCATTAAATGTGAAAAAANTTGTCAAGAATTACT
GTTCGCAAAAAAATTTAGAAACTGATACTANAGGAAAATCTATATTTCAAGTTTTGGAAC
ACTATTTCGAANAAAAAAGTATTCCTCTGAATAATATCGTGTCCATTGCTACTGATGGTG
CTCCGGCAATGGTTGGACGATACCGATGGCTGATTTCATATTTGAAACAGGCAGTACCGA
ATGTANTCGCCGTGCATTGCGTACATTCACAGACAACANATTAGAATTGCAAAAAACCTA
AGTGATCGCCTNCNCTGCTCACTACAGTATGTAATTNCCGCAGTTAACAAGATCAGAAGC
AATGCTCTCAATAGTAGATCATTTGGAAAACTTTGTGATGAAAATGACGAGGATTTCAAT
NATTTGCTATTTATTGCACACAGAAGTTCGTTGGCTGTCAAAGGGTACCTGTCTAACAAG
ATTTTATAACGTTTTTGACNNCATTATAACGTTTTTTGAAAACAAGGATGNTTCATTAAG
AGAGAATTTATTGAAATATAAGANTAATGTAGCTCATTCAACTGATCTATATNATAAATT
TAATGAAACAAACCTACGAAAAAAAAAAAAAAAAAAAAAAAAAAAAAAAAAAAAAAAAAA
AAAAACAAACCTACGTGTCAAAACTTGCCTTGNACAAACAGGACGTGGGTGGAAGACAGT
TCTATGAGTTTCCAAATCTTTCCTCTGTGGAAACAAATGATGAAGATATTTTAGTATATT
GTCAATATTTGGAAGCACTTAAAGAAATTTTAAAAACAGATTTCAGGATATTCTTAACAT
GACCGTTCCAGATTGGGTATTAGAACCTTTCTCGAACCTACAAACAGCAGATTTATCGCT
ACAGGAAGAGTTGATAGAACTGTCAACAAATGAAGAATTAAAATCGAAATTAAAAAACGG
ATACCAAGAATTNTGGCTACAGAGGCAAATTCCAGTNTTATATCCGGCTTTAAGGGCTGC
ATCAAAAAAGGTTTTTAATTGCATTCCCGTGATCATATGTAGCCGAAAGAGGATTTAGCG
TAGTCAGCAATTTACTAGCTAAGAAAAGAAACAGATTGTCAATAGTGGAACGCGGCGATT
TAAGATTGCTGATGACAAATAAGGCACCAAATATCGAAAAATTAGTGTCATTACACCGAG
CTCAGCCCTCTAATTAATAATTTTTTTTTCAATATGTGTTTGTTAATCAAACTGTGAACA
ATACACCAATATTGTTAATATCTTTTAATAAAGTAATTTTAGAAATCTGTCCTTGTTTTT
CGATATTTAATATTGTACANTTCACCTAAGAGGGGCGCCATCGAATCACTGTTTCAAAAA
GTGGGTTACGAGCCAATAAATTGNAGCGCTATGGGTTACATTATTTATTACAAGAAGGGG
AGTCGGTGCTGTTTTTTTTTCGAAAAAGGGGGCGGTGAGTATTTTTTTTTCGAAAAGGGG
GCGGTAGGCCAAAAAAGGTTGGGAACCTATG
>VvP45bXO4-1185#DNA/TcMar-Tc4
GGGAGGCCGCCAATTGTAAAATTCAGATTCGATTCATACTGTGTGTAATAAAAGCTCATG
GCCAGAGGTGTAATGTGGCAAAGCAGTAACATGCGCTTCTTCGCCGTTGTCGAGAAAATC
GGCATTGAAATATTCCGTTGCGTTCAAATACTTTCTACGTTACGGAGATTTNAAGGGGCG
CGTGGCGCAGCGAGCAAGCTCTCTGCCTCATAAGCCCGTCGTCGCCGGATCGAATCTCGC
TGCTGGCAACTTTTTATTTATTCAAATGTGTATACAGATAATTCCCGGCAATCAGTTTCA
ACAATTACGCATATAATAAGTTTTTTAAATGCCGTTTGTTGTGAAAAAACGACGCTTTCG
AACTTCATTATGTTGTTCGCAAACAAAGTTATATTTCAAAAATAGAAATATTTGCTGCGG
CAGGTATGAAATACAAATATCGTTACTCGACCGTTACAGTTGAAGGACAGATGTTCATTC
CCGCACCAGGGACGGGAGGGTGAAACGAGACGCCGTCGGTTTTTCCACAACAAAAGGCAT
TTAAAAAACTTATTACATGCATAATTGTTGAAACTGATTGCCGGGAATTATCTGTATACA
CATTTGAATAAATAAATAAAAAAGTTGCCCGCAGCGAGATTCGATCCGGCGACGACGGGC
TTATGAGGCAGAGAGCTTGCTCGCTGCACCACGCGCCCTTCAAATCTACCTAACGTAGAA
AGTATTTGAACGCAACGGAATATTTCAATGCCGATTTTCTCGACAACGGCGAAGAAGCGC
ACGTTACTGCTTTGCTACATTACACCTCTGGCCATGAGCTTTTATTACACACAGTATGAG
TCGAATCTGAATTTTTT
>VvP45bXO4-2266#Unknown
AAAAAAAAAAAAAAAAAAAAAAAAAAAAAAAAAAAAAAAAAACACAATTTAATTTTGTTT
NTTTTGAAGTGAAACTTCTTTGNGCGCGGTAGGGAGAAATTTGTTAGCGTTACGCGTTAA
GTGCGCATGCGCCGCAACGTTCTGCGCATGCACGTTTAACGTTCTGCGCATGCGCAGTTA
ACGATACTTAGATGCAGGCAGCCACTCATGTTAAATAGTGGATCATATTAAATGTGAAAC
ATATATTTCCTATTTCAGTTACCATAAACCTTTGATTACAAAAGTATATGATACAAATTC
ACCAAATACAACGGAAGTAGAATAATAATAATAGTAATAAATANTAATATAAATTAATAT
TAATAATAATAATAATATCATCAAATACTATCTGTAAATATCTATATAATAAAATAGTTT
TCATTTGTTCCAAATAAAAATTTTATTTTGCTGATGTCTCTCGCATCCTATTGATTGTAA
GAACGGTTATCAGATAATTTTGTNCAAGTTGTTCTCCGATATAAAAGCTCTAAACACAAA
ATACAGACTAAGGCTCGATGCAATACTCTATAATCTAGCGAAGTGTGCTTTAAATTTTTA
ATAATTTTCATTTGTTTACGAGAATAACTTGGACAAAGTTCCTATTTACTGTACAAATGC
AATAAAGATAGTATCGTTCGTCCACTCGAGTGCGAAAGAAACATCAAAAATAAAAAATAC
ACAGATAGAAGTTTCACTTCTTGCGCGTGTACACACTGAT
>VvP45bXO4-1474#DNA/hAT
ATAGAGACCGGATTATATGCATTTGCATGTTTGCATATGCATTTGCATATTAAGCCCATT
TTCACCGGTTATTGCATATTTTACCTAAAACCTAGTGATGATGCATATTTTCGCTATATT
TACAATATTTTTCGGTAGTGTACCTAGTTAATAAATAAAATCTTACGTTGTAGCCGGCAA
AACCTACTAGCAGCACAGCTCTTAGTCTACGACGACTCGCTGAAGAACTACGACCCACGT
TTGGGAATGTAAATAAACTGATTTCATCAACAAAGAAAGCGTTTCTTAAGGCACGTTCTC
GTAATAATGCCTATAAAAAAAATTGCCAAATGTGCCTTTACCTCCGGAACCAGTGGTAAC
TCGATGGGCGACGTGGGTTGAAGCTGTACTGTTTTACAGTGAACATTTCGAGGCCATTAA
AGGTGTAGTAAACGACTTTGATAGTGGAGAGGCTATGACAGTTTGTCAGTACAAGGAAGC
ATTTAACAATTCTAGTATTAAAACCATAGCTGTGATTAGCATTCGTTTTTCCCACATACC
TGCGAGTATTAAAAAGCTTGAAACTCAAGGTTTGACGTTGACTGAATCTATTCAGTTAAT
GAATAAAATCCGCATTGCCAGAGGTATTCCTGTGTAAACTTAAAGTGAAGTTTGAAAATA
TTTTGAACAATAACCCAGGTTTTGAACGTTTGTGTCAAATTGATAGTTTTAGTAATGGGA
CGGGTGAACTTTTTCCAGAAACAATGACTGCTAACACAGCACCCAATTTCAAATACTGCC
CAGTTACATCAGTGAATGTGGAACGGTCCATATCCACTTATAAAAATATTTTGAGAGATC
GAAGAAACAATCTTACTATTGAATATTTGGAACAGTACCCGATTGTTTACGTTTACAAAA
GAAAAAAAGTTAAATAATTGTTAATTATCGAATTTATAAATATGTTATTCAACTACTTAC
TAATTGCATGCTGATTTTGAAATAAAAAATCTAAAAATTACTATTTTTATATTATATAAT
GTTGCATATTTTGACACTTTTTGACACTTTTCATGCATATTTTAAGCATTTTTCATGCAT
ATTTGCATGCATATTTCTAGCTTTTTGTGTTGCATATAAT
>VvP45bXO4-35#LTR/Gypsy
TTGAACCTTACTCACTGGCATTTCGGCAATCTTGTTGTTCTTCACTATTTGGTCATACAA
CTTGTGNGATGCCGCTGTTAATTCACTCCCAGTATCCGCTAGCACTTCGCTCTTCAAACC
AAAAACTTTCACCATAAATATTGGATGCCTCACTTCCTCTTCTTCTTCCTTCAAAATTTC
CTCTTGTAACAAATCCTTTTCAAACTCTTCTGGAGACCACTTTAACACTTCTAACGTACT
CCCATCTCTCAGGTGTAGCTGCTGTAAGTCTACATTCTCTCTACTGAATTGACTTCCATC
ATCTGTTTTGCATTCATTATTTCCCGCAANTGAGCTTATGTCCTGTCTACCTTCTTCCGA
AACTTCAACATTTGCCTCCTCTGGCATTTCACTTCCGTCTTCATTGCTATTGGCATATTT
CNTCACAAGGAAAAATCTCACTCCTTCATATTCTTCACTGTCTAACATTCCACCTGATTC
TTCTTCTTTCAGATTATCATCTTCGTCCTCGCTACCATTTTCGCCGCTATACTCTTCCTC
ATCTTCGTCACTTGTTCCAATGCTATCTTCTGTTNTAGTTTCATACATATCTTCCTCAGA
TTCTTTCGNTACAAGCTCATCTGTCAACATCTCTTCNGCTAAAGTGTATTCTCTTACACT
GCTACTACATTTCTCTTTGTCATCATGNATTCCCAGATCGATTTCAGCCAATTCTCGCAC
CCCTTCTTTTCGCCAATCATATTCGCACANTCTTGCAATGNCCTGTGTCTCCCCTTCGTC
CAAAANCTTGAAACATTCCCACCACCTCAGTGGTTCCTTCTCGTCACACACCCCGACATC
CAGTTCTTTCGNTTTCTCTTGATTTTGCCCCCTGCTGTTGTAGTTTATAATCTGCNTATC
ACATTCGTTGACATTTCTCTGTAGGTCCTCAGCTCTCTGGTAGGTGTTGCTGTCATTCCT
GTTATTTCTGTTGTTTTGATTCTTTGGTCCTGTTTCGACTTCCTCCGCTACTGAGCGGAC
CGCCCCAGTTGCGGCGCAGAGTTTCCCTCCATTCNATGGGAAACAAGCTGCCTTNCTCCA
TCTCTTCCTCCTGGTCGGCTACTGTTACGATATGACCCCTGATAGTCATGTCGCCCGTCT
TCATTTTCCCTTCTTCCATCTCCAGAATTCCTGTTATACTGTTCCTCTCGGTGATATCCA
TTTCCTTGACCTCTGTCTCTGGTATAATCGTCCCGTGGATTCATCTGGTTCGACCCGTTA
TNACTTCGATAGTCATTCCTCNTATCCCCTCTCAGGCTTTGCTCATTCGCACTACTCCAG
CGGTCCAACCTTTCGACTATTTCCGAAAAATCTTCTATNCTATTCCATTGAACTACTACT
AGCTTTTCTTGGACAGCCCTAGGCAATTTTTGCAACAGAATTTCTATTTTTTCGTCATCA
CCGACTTCTTGATCCAGGTAGCACAATTCTTTCATTACTGCTTCACAAAAATTCTTCGTG
CTACCCTCACGTCTACTATAATAGCGACAGTTCCAAAAATCTCTCCTCACATTCCTTTGT
TTTCTCTGTGACCAATATTTGTTCAAAAATAATTTCAAAAATTCCTCGAAATTATTACAT
TCTTCAACACTGCCACAGCTCCATACAAAANCATCCCCTCGTAGCATATTCTTTACATAT
CTTATCTTATCCAAGTCTGACCACTCACAAGGTAATCCATTCTTATAAGCTCGAGCAAAA
TCTACCGGATGCACTGCTTTTTCCGGTTCAAATTTTACTTCCGGTAATTTAATCTGGTTT
GTGATGATACCACCAATCCCCATAGCAGTCAAATTTCGCCGTTCTTCTTCCCCAAATTTC
TTAATTAGATGTTTCACTTCTTCCTTCACCTCTTCTTTGACTGATTTCATCTGGTCATCC
ACTTGGTTAAATGCTCCTTTCACTTCCTTATCCATAATCATAAATCTCTCTCCCAGCCGG
TAAATTTGTTTGGAGTTGGTTTCAGCTTTTTCTTTTAATTCTTCAATCCCTTTTGCACAG
TCCTTTTGGTTTTCATAAATTATCTTATTTTCTTCCCGCATAGCTATATNCTCTTCTTGT
ATTTCCTTCCTATTTTCCTTCACTGCTTCCTCCACCTTTTGTTGCACCAGACACACTACA
TTCTGCTTGGTAGCCTCTTCACGCTTCCCAACGTAATCATACACCATTGACATTTCTTTC
TCTATTTTTGTGTTGATATCTTCTTTTAATACTTGTCTTACACTCTCTATCTTCCTGTCA
CATTTTTCTTCCGACTGTTGAATACATCTATCCATTTTCAACAACATATCCTGCCTTAAA
ATCCGCCTTCTTCTTTAATTTTTTCGGTCAAATCATTACAAGTCTCGGTAATTTTTCTTT
CCATTTTTTCTGCGATTTTTTCAGCTGTTTGTTTTGACTCTTTCTCTCATNTTCTCAGCT
GTTTGTTTTGACTCTTCTCTCATTTNTTTCAATAAAGCCGTTNGCNTCGACATCTCGCCN
CATTTCTGTTTCCGATAAAACAACTAGCATCGACATCTCGCCGCGTTTCTGTTTCTTGAG
CATCAATTTGTTTATTANCCGTCTNTTTTTCTTGAATATTAATTTGATTAACCGGTATGG
TGTTGACATCGCACTAATCACGAAACTCTTTGACTCGACTTCACAAACATCACTATCTTT
AACATCTACATCAATACTATCTTTGGTTGAATACATAACTCCGCTTCCCCCCACGCCGTC
ACAGAAACTAACGCAGCTAGCTTCAGTTGAATTAAACTCGCTGGTCAAGTTAACTCCACT
TCCCTCCCTTTCAGCTGAATGCTCGACAAACCCTGAATCTTCATTGTTACAAACAATACT
ACCATTATCCCCATCTTTAGAATTTAATCTATCACTGCAACCCGAGGATTTGTCCTTAAT
TACTTCCATTTTACTTATTCACAGCCAAATAAAATAATATTACTACTGAAATATCCCGTT
AATTCACACGCAAAACACAAACATAAAATCACTTCCAAAATTTTCACAACGCCGCTTTCC
GACGCAGAAATACTCTTTAATGGGTACAGAAACCCATTTTGAACACAGACAACCTTTTAT
GAATTACTTACTTTACACAGAAATGGCCACAGCACTGCAAAACATAAATTTTACAACACA
CAAAAAAATATGCATCAACGTAACGTTACAAATCACAATGGCTTTTACACATGCATTTAT
CTTTCAGTTACCAAATTAAATAAAACCCTTCCCACTATTGCTTAAAAAAATTCTTTATTT
GCTTAACTAAGGTCTTCTCAGCATTTAAATCTAATTTACAATTTTTTTTTAATTTCCACA
ACCATTCTTATGACAAATTTACAGATTTAATTCTTCCGAAATTAACAAAAGTTTACTTCT
GATTTTCATTCGTTTTCAAACTGTTGCATTTAACTGTTCGTTCTTTAAAGGAACTTAAAT
CACTTTTTATAAATTCATTACCGGTGTTTTATTTTACGGAAGTCATTGTATCAAATTCTG
CTTGCTGCCACTCTTTCGGAAAATTATATTGAATTTCTGTACTTGCCAATGCTGCGATGA
TCTTNTCGTCTGCTAACCTCTGCTCCAAAAACTGCTGGCTCCCGTCGAAAGAATATCCAA
GGTCGTTCNTGAATGAATGCAATATATTGCGCTTGCAATATACTTANCCTGGCAGATTCG
TCGCCACTATGCGAGGTCCTCCTTACTATTATTTAGACTGCGACAAGAAAGATTGATAGC
CCGCTTTACCGGCACNTGGCCCTAATGTGCCTTTTTGCGGTAGTTGCTATCACCTCGCCG
TTTGTATTAATATAAAGTAACTTTTATTACTAAACCCTCAATCATCTCTCAATTTGCGCA
ACGGATATTCTAATGCTATGTAAATGACTTTCGCCACACTTTTACTATAATTCACAATTT
ATTAACACTCAAAAATTCACACCAGATACAATGCTTTCACTGAAACAATATTCTGTACAT
ATTTGCATCACGCTAGCCGAAATCAGTTTCTCCACATGTTCACCCTATGCTAGCCAAAAA
CAGTCTCTCTCGCCATATTGGCTTGTTCCTTCCGCGACAACACAACCATACAGTACTGCC
AACTCTCGCAACATGAAATTACTAAAATAACTTATAATTACCCCGTTCTACACAAACTAC
TATGCTGTGAAGACCTATACTATAAATAAATTATAAATTTATTTACAATCAATTTATAAT
GTAATATATAACTCAGTAATGACTGGTGAGTGGGGACCTCAC
>VvP45bXO4-725#Unknown
TACAATCAAATAATTGTGGAGGATAATTTCTGGTGGCATNAAATNTGCTTGGCTNAAGAA
GGTTTTAAAATAGACTACAAGCCGCGTTTTAAAATTTTTAACGGAACACTGCAACTGTAA
GTAGGAATGTAAACAGTTTTACTGCTTAAGTCTCTGAGNCTAACCGTCGTAGTTGCACCG
CGAAAAATCCACGTAACAGAAATGAGATTACAGTACAGCTACTGAGAAATCACTCAGAAT
TATTGAGTATATAATATAACTATGCAAACATCGGAAAACGATTATTAATCATATTACGTA
GCTATCAGTCATCATCATGTTGCTGCAGTAACTACAAAATTCAATCGTTTGTCCTCGGTT
ATCAAATTTTTCACTACTCTGTAGCTNCTAGTTTTATTCCAAACTAGCGCAGAGACATAA
TGATGCTACTCTCAGCAATAGTATCGTAACAAACACACAGTTACATGAGATTAAACACTG
TGAGCTGTTAAAGCAGCTAGAATGTCGTCGCAGAAGACGAATTTCGGACGAGGAAACACT
GAGCGGTTTAATGCTCTATGTAAACAACAAAATATCCGCTTTCGATCACAATTTCCGTTT
CACACACCACTTGTGGAGAGTAAGANGGATACATTATAAAATTGTTTTACAGTTTATTCC
TTCATCTGACACGTAATCTTTACTGGATTGCACAATATTTCTTTTTCTATCCAAAACTTC
AAATAAAGCAAGAATCATTGTTTTAGCAAGTTCTTTTAGCATTGTTTATTTATTTATTTA
CCTTGGGACGAAATCTTNTTGTAATTTGGTAACTGACAAAAATTTGCTCCGGATGAATTG
AACGTAAGATTCGTATACAAGCGCTCCTCTTTTTTCCAAATGTTTGTTGGTTAATATGAC
TACGGTGTATTAAATTTCGATCTTCTGAGACAGTGAAAANCAAATCTTTTGTGGTTAGAT
TAGGTAAATGAATACCAATCAATAATTTAGTTCCAGTGTGAAGCGTACTTCTTTCAGTGT
TTCAAATAAATATAAAACAGATGATCACTGACATTACAAACATTTACAAGCTGATTTTTA
TGAAGAGTTTAAAAGTTTTACAAATTCCACGGTTATGAAATTAATTCGGCTTTTAATTCA
GGCTTTAACGATACGTCACCATACACAGGATTCAGTATATCAAAATCTACAGATACAAAG
ATGTATTAATTGCATTACATTCAACAACCGCTAAGCAGACGTGTTTGAAATTGTATCAAA
ACATTTCCTAGCATTCCTCAGTTAAAAGACTGAGTTATGCCTTCCATGGAATCATTCTGT
GTTTTTATGGTTCTATTATCATAAAAAAATTCAGAGATCCACTTGCAAACCAAATACAGG
AATGAAAATCCGAATGTAGTAGGTGATTCGTAACTNTTTGCATCGAAGTTAGGTAGTAAC
AATTTTGAATTCACGGTACAGCCATCGAGACTTCGGTTTTCGTAGAGTTCCCAGAATNAC
TTTAGCGAACGTGGAATCGATCCTACTTAAATAGTGAGACCTAAATTTGTTCTTACACAG
CTAATATTTCCCGTGTCATTACAAAAGATATATTAAAGACTCAACTGAAAAGATAACGAC
AAAAAGGAATTTGGATTATTTGATCTATCCAGGCAACAAATCTTTTATTTTNACATCCCA
ATCAGTGAATCATGTGCTATTAGTCTCCCGACGTACGGGAAACACGAGGGGAACGTAACA
CTTCATTAAACCACTCGTGCCCGAAGCCCGACTCGAACCGCGTACCNTTCTTCCGCGAGA
CAGGGCGCTTCCTAGCCACTAATCTTCCTGCTCGGCATCGGCCAATCTGAGCGACCCACA
GCGTTAGAGACTTACCAGCTCATAACTACTCGTTCGGCAACATTTTTCCGCGTCGCAGAA
CTGTCCTGTTACTTCCTTGAAGCATTAAATTCAATAAACAACACGTTAAAAAATATGTTT
GCTGTACATCATTAAACTAGGCGTTAGAATCAACTTGTTATATTTCACCCATTCACTATT
GATGTTTAGTTGTTTTANTTTTTTTATCTTTTGCTCCGGATTATAGTTTTATTTTTTTAC
TTCAGTGAGAATTTTTTACCGTCTACCTGCGGGAGGAGTAGGAGTAATATTAGCATTAGA
TCGGACTAAGAGGTTGGCCTACAAGAATAAGTTGATGCCACAAATAGAGTATAATACATG
ATATACATCATTAACTCCACTCGTGACCATCAATAGTCGCACAATATTGTTAATTACGGA
AGCTTTCAGTCCATCATTTTTTGATATACCTTCCATCTTTACATCGGCAGTCGAATACGG
AAGTGCAATGTGTAAAATTTTGCCATATTCACTAATGAAGTTGATTTTCAATCAAATACT
GAAAAAGCTGGAATCTAACTTTATTTATAACTTTTTTTAAAAAAGGTAGGAATGTTCAAT
GTTTTAAGGANCTTTTGTTGGTTGTAGTGAGAGAAAATCAGTTTTCTTTCGCTAAAATAC
ATCCACAAACTTTTTTTTTTTTTACNAACGCATATCNCACTGATTCCGTCTCATGCTACC
GGCAACATTTATTTAATAATTCTTTAGTTCATGTTTTTTTTACGTTCTGTAGGTTCAAAA
ACAGACTTATGAGTAGAACCGGATAACAGAACGTTAGGGCAAGCAGATTCGTTAAATTAA
TGCTAAAGTAATTAATTTTGTAAATGTATTATGTGCCATGTAGCAGACAGCTGCNTCCGA
TGGCTCTGTANCGTTTCCACAAATTTNAATCCAGTGCAAACATCATTTTTTGTATTAAAT
TTCTTGTTATTTTATGTTCTTGAAGACGAATGTAATACATAAATTGTTTCGTGTCCTACC
TCTTGTTCAAAACTAACATTTTGTTTGAAAGCGGTGACTTTTTTTACTAGTTATTGACAC
TAAATAACTCTCAAATGNATTTAAAAAGTACAAATCAACTCATTTNATGTCTGTGTAATA
CATTTATTGCCTTACTGTAATCACTAATCAAGTTTATGAAACGAATAAACTGAAATGTAT
TCCGTTTTTTGTGGGTCGAGTACGTGACAATTTTTCACAGTCGCGTGAGTGTACCACCTA
CCGGGTATAGGACTGTCTTTGCAGTTGTGTATAATGGGTTGAATAATTCCCAGGAGGAAA
TTTAGCGATGTGCGATTCAGGTCGTTCGGATTAATATGAGCATGGTAGTA
>VvP45bXO4-166#Unknown
ACACAGTNTTGAACTCCATCCTGCTATAGCTGTGATGACAGCAAATTTGTTGATACATAG
NTTAGATTGGTGAATATNAATCAATAATTTCCTTCCAGTACTAAGCGTGCTACAGGAGAC
AGTTAAGATCGCAGTAACAAACCACCATTAACTGATTTAAGCGATTTGACGGAAATTGTT
AGATTTTTATGATCAAGAAGTTTATCCGTTCTGACTACAATTTTGCCTTTAACGTCACTT
ACNTAGGCGTATACAACGAATGACAGTAGAACAATTTCTTCTGATAGGATGCCTGAATAG
CATTTTGAATCAGTAACTGCTACGAAAACTAGTTTTATCGTATCGAAACTTTGGCTTGCC
TTTCTATTAAGTTAAAAGTAAGCCTTGGAAGCTGTACTTCTTTTCATGAAATCGTTGAAA
TTTTTACCAGTTCTGTTGGCACTGACATTTTGGATGTCCACTTTCAAGTATATTTGTCAG
TAATTTTGTGTATGTCACGGTCAACAAAATCCATGTTTTGGATTTCAGAGGATTAACGAA
ATAATTTCAGGCTAACAGTGGACTAGTTCATACTTGAATACCGTGGCCGGATTCCTTTAC
AATCCTTGGTAAATAATCTTTTCCGTGACATTTNAAAAATATAACATTCATTTAAAGACT
GAATTGGTAAAAAATAAACCAAGAAAGCATTTGTGTTAGTTTATCGATACGTGCANCCTC
TCCATTATTTTAGCTTCTCAGTTGGTGTATGTTGTGATTTTAGTGATCCACAGTACATTA
AACACAAGAAGAACGTAACAGTTCATGAAAATCACTTATGTCCGAGGCTGGANTCGAACC
GTCTGCTCCAGGAACTACCCGAGCGCTAGCCACCATGCTTCCGGGTCGGCGCACCGCGAC
GCCTACAGTAGCAGCGGATGAGTCCTACCAAGACCGCAGCAGAGGGGTCAACNACTNTTA
TACACGTGTTGACCAGCATTACGTTTCCTTGTTCCCAGTTTCCTGTGTATTCCTCCAAAC
TTATGTCTCATAAACAACAGTTACAAAATATAAAAACAATCGTTCATGAATTGTNACTTC
ATTATCGGCTAGTATAAATTTTCGCACTTGTGNAACTTCTGGTTGTATTCTGGGTTACCA
GNCGACTGGTAACAATTTTACCCCTTAAATCAGTGCGGGTTCTTTACGGACTACTGTCGG
AAGAGCTCACCGTAGTATTAACATCAANATGGGGTGANAAGTTGGCCTACNATAATAACT
TCAAGTAGCAAAAAGCGTATAAATCGCGAAATGAACCAATGATTTCGTACGTGTCCGCTA
GCAAACGCAGCGGTTCGTTAATTACCAAATGTTTTNAGTGCACGTCCTTGGATACTTACC
AATTNCGTTTTTGGTAAGAACAGCCAACCAACGTTTCACCTGTCGTTTGAGTTTTAACAG
CAGCACCCACAGAATATCGCTATCGCGAAAAAGCCGTATTAGTTTTTTGTTCTTTGCCTG
CTTACGAAACACCACTAAAACCACAAAGGTGACAAGACTATGTGAAATTGTGTCTTCANC
TACTGAACCCTCATCGTGTTTTGTTTTTGTTTTAAAAGGAGTATTCAGTGCGCTTTAAGC
AGCTTTCGATATTAATGGTAGGTGAAAATAAGTTTTTTGACGCTAAAATACTGTCAACTC
AGACTGCGTTGACGACATCTCGTGTCACCGACAACAGTAATTTAGTTATAAGTTTTTCCG
TATGTTTCTAAAATAAGTTTAAATGTAGTAGTAAAAGAACAACATGTCTTAATAGCACAC
CGCAAAATTAACTAACTTCAAAAATCTGCGATTATTTGTCAACGCNCTCACTTAAAACTA
TCTTTACCCAGAATAGTTATACATCGCAAATATTGATTTTGTCATTAATATCTAGTTATT
TTAAGTGANANATGATCGGTATAACGTCTTCCTTTCTTTTGACCCTAGCGTTTGTTCAAA
ATTAACNTTTTGTTTGAAAACGNTAACTTTTTATGTTCTGTANGGACACGTAATTTCTCT
TAAATGTTTTAAAAAACTAAAATGAAGTGCATTCAATGTCTGCACAACTCTTTTATTAAC
GAAATATAATCCATATTTTCGTTTGTATAACGAATATGTTAAAATATATCACGTTTTTTT
GTGAGGTGGGTGAGTCTCAATTTCGGATATTAACGTGANTGTACCACCTACCGGGTATAG
GACTGTGTAAGCAGATGTGTAGGANGGGTTGAATAAGTTTCGGGANGAAATGTAGCGATG
TGCGATTCAGGTCGTTCGGATTAATATGAGCATGGTAGTA
>VvP45bXO4-248#LINE/RTE-BovB
AAAACTACGACAGGCCTAGCAAGCCGGTAGTAGATGGAACCTTGCTTTNAAAATAAGCAC
AGCCTCTGGAAGAGGATGTGCCGGACGACCCACGAAAGTGGAAACGTTCAATGATAATGA
TGA
>VvP45bXO4-2793#LINE/CR1
TCCGGACGTCGACGCCGCACGCGGGGGCAGTCGTACAGGCCTGAATCCCAGGAGGNCAAG
CTTGTACCACTGTCCAACAGGTTTGATGTATTGTCTGGGTCTGATTCAGTTCCACAATCG
TCAAACTGCGAGTTGCCGGCCCCCCCGCCCGCNAGGTCTGAGCGACCGCAGAAGGGCATT
CCGGTGATAGGTAGCTCCAACGTTAGGCGTTTATTGAGCCCCTTAGGGACTTGGCGAATA
GGTCGGGGATGAAGTCCTGCGTCCATTCATTGTGTATTCCGGGAGGTCTGATCCGAGATG
TGGAACAGGCCATCCCGGATGCCATTGAACGGACGGGGTGTAGCCAGCTGCGGATTGTAG
CTCATGTCGGCACNAACGATGCTTGCCGCCTTGGGTCGGAGGNTATCCTCTCTTCCTTCC
GGCGGCTTGCTCAAAGGGTGAGCTCTGTGGCCGNTGACCGCAAGATTTCGGCTGAGCTAN
CCATCTGCAGCATTGTCGATAGAACCGACTGTGGACCTCTGGTTCAGAGCCGAGTCGAGG
GTCTGAACCAGAGACTGCGGCGTTTCTGCGATAATCTGGCTGCAGATTCCTNGATCTTCG
CCATGGGGTCGAGTCGTGTAGGGTTCCCCTNAATAGGTCAGGTGTGCACTACACACGTGA
ATCGGCTACACGGGTGGCAGGGGCCGTGTGGAGTGCACTGGGNGGTTTTTTAGGCTGAGG
GAGGAAGACCCGAAACACGGGATTACAGTTACGGGCAACCCAATCAAATNCGGCACCGTA
ATGTAGGAGTAGCGTAAANCAATCTCGACCGTTAAAAGTNCTCGTNATTAACTGTAGAAG
CGTTTGTAACAAGCAGCCNGAGCTTGAAAGCATTATTAGTAGCACAGAAGCGGATATCTA
TTAGGTACNGAAAGCTGGTTGAAACCGGANATAAGTTCNGCNGAAACTTTTAAAGATAGC
ATGAACGTTTTCCGTAAGGATAGGTTACATTCTNATGGAGGTGGNGTATTTATAGCTGTN
AGTAAACNCCTCCCATGTAATGAAATAGATGTCGATACGGTCTGTGAAATCNTATGGATT
AGATTNAAAGTNGCTGGGNCAAAACTCGTNATAGGGTCTTTCTACCGTCCACCNGATNCG
GATGTAGCTATCGCCGAGGNCTTAAGAAATAATGTAAGTAGTATAGCTCGCCGNTTTCCG
GATCATGCNATGATNCTAGGAGGCGACTTCAACCTNCCNTATATCGACTGGCGTAATTAC
GTCCACGTTACNGGTGGCAGGGATAAGGCANCCTCTGAAGTNATTCTCGACTTNTTCTCA
GATNNTNATCTCGAGCAGCTNGTTANTGAACCNACGCGGTGCCACAACGGTAGCGAAAAC
ATTTTAGATNTNCTCGTTACNAATAGGCCNGAATTATTCACCGACATTTCNACCACCACG
GGAATAAGCGATCACAAAGCGGTAATTGCNACNGTNAAATTAATGGCCGNGCGCAAAAGG
AAAAAAGGGNGGGTCGTNTACAGATTCGGNAAGGCCCCAAAGGAGNGTTTNAGAACGTNC
CTGAGGGATAATTACNNTANCTTCATAGTCAAGGAAGAGACTCCGTCGAAGAGATGTGGC
NTCGATTCATACGTATAGTCAGGGAAGGTATGGACATACATATACCGAAGCGGACAATCA
GGGATGGGAACGATCCACCGTGGTACACACGCGAAGTCAAAAGATTACTCAAAAAACAAA
GGAAGATACACGCACGCTCGAGAAGGACGATGTGTAGNAGCGATTTAGAAANCTTAGCTG
ANTTAAGAGGACGTGTTAAGAATGCGATGCGCGAGGCCTTTAACGATTTTCGTTNCAACT
CGCTCTCTAAGAGTCTCANNGAAAACCCAAAGAAATTTTGGTCGTATGTAAAAAAAGTCA
GTTGTANCGACAGCAATATGCCAGCACTAATNCGNGAAGGTCGGGAAGTTAATGANAGCC
GCGACAAGGCTANCGTACTAAATACCGAATTTAAAAATTCATTCACTGATGAAAATAAGG
ATAGCATTCCCGTTTTCCCACGGCCGTGTNGAATTNGAGATGGANCCATTACGAATAGAT
ANTGCAGGTATCATAAAGCAATTAAAGCTCCCGAAGTGGGGGAAAGCGCCGGGTCCCGAT
GGTATNCCAGTAAGAGTATTTTCGGAATACGCGGCGGAAATNGAACCATTTCTGTCAGAN
ATATTCGTAAATCTTTAGAAGAANGAAAAATACCTTCNGACTGGAAAATNGCGCAGGTGA
TTCCATTTTCAAGAAAGGTGATCGAAGAGATCCTAGGAACTATCGNCCCATATCTNTAAC
ATCTGTTTGCAGTAGAGTTNTGGAGCATGTCATATGCTCNAACGTTATGAANTTTCTAGA
TGAAAATGATTTGCTTACAGCAAACCAACACGGATTTCGGAAGAAAAGATCGTGTGAAAC
GCAGCTGGCCCTATTTACGCACGACGTAATGAAAGTTATCGATGCAGGNTCACAAGTAGA
TGCAATTTTTTTGGATTTTCAGAAAGCCTTTGACTCTGTGCCACACAACCGCCTTTTAGC
GAAGCTTCGAGCGTACGGTATATCGGATCAGCTTTGCGAATGGATACGGGATTTTCTAAC
TGGTCGGTCGCAGTATGTCGTCGTTGAAGGAGAAAGTTCTTCTAATCTAGATGTTACATC
GGGCGTNCCTCAAGGAAGTGTAATAGGACCACTTCTTTTCTTAATTTTTATAAACGATCT
CGGAGACAANGTTAANNGCNGGTTTTNGATTGTTTGCTGATGATGCGGTTATTTATAGGG
AAGTAAGGNACTCTGCCGATTGCTTAGAAATTCAGCGCGATCTGGATGTTATTTCGGCAT
GGTGCNATAAATGGCAGCTTACACTNAACTGCAAAAAGTGCAAGGCAATGCGCATAANTA
ACAAAAAGAATCCGNTTGTTCAGGAGTACAAAGTTAACAATTCAGTTATTGACACGGTCG
ATTCCNTGAAGTATCTGGGNGTAACAGTACAAAGCAACATGAAATGGGACTTGCACATAA
NTTCCGTCGTAGGCAAAGCTAATTCTAGACTGCGATTCATAGGTCGAATTTTGAGAAATT
GTAATGCTCATACAAAGGAGATAGCGTACAAAACNCTNGTGCGTCCGCATTTGGANTACT
GTTGTGCCGTTTGGGATCCGTATCGCAAGGGATTGATTGACACGTTAGAGAAAGTACAGA
GAAGAGCCGCTCGATTCGTGACCGCTTGCTACAGTCCTTACGAAAGCGTCACAGAACTGA
TACGTGGATTGGGCTGGGATTGTCTGGCGGACAGACGACGTCGTTTTCGTTTAAATTTAT
TGGAGAACATGCGAAANTCTTTNACTTACGAGTGCAGTGAAATACTTCTTCCGCCAACCT
ATTTGGGTCGNAATGACAGGAGGGATAAGATTAGAGAAATAAGATGCCGTACTGATNCTT
NTATGNATTCTTTCTTTCCTCGTNCCGTTCGGGATTGGAATGCACAAGAAATTAGGNTTG
GTGCTNAGCACCCTCTGCCACCCACAATATTTGTGAATTGCAGAGTATAGATGTAGATGT
AGA
>VvP45bXO4-496#DNA/TcMar-Tc1
TTGGCTAGTTGACTAAATTTGAAAAATAGGTTAATACTTTACCTTATTATCTATTTTACT
CAAAAAACGTATTATTTTTCAAAAAATCGAACATTTACATTATGTATTTTGCATTTTTAA
AAACGAATTTAAATTTACCTCGAAAACGCTCAAGACTGTCATGGCGTCTTGAATGACGTC
ACGCCACCCGAAAAAAACAAAACAGTCGTGTACGTATATGGCAGGTGTCAGTTTTCTTTA
ATTAAAAATGAATTCCTCGTTTTATAAGTACTGTGTAGTGCCCCAGTGTAAAAGCACAAC
AATAAAAACGCCAAACAAGTTATTTATATATGTTCCAAACAATGAACAAATACGGAAAAA
GTGGTTAAAACTTGCAAGGAGGGAGGATGCTCACAGTTTATCTGCAGACTCAAGAATCTA
TTTTTGTGAAGATCATTTTGATGTAAGTGTTTGTGCACAATATATTTCTAAATCTAAAGC
AAAACTGATGAATTTTGCAGAACCACTACTTTTCAAGTANTGATAACGTAATAAGGTATG
AGTTGAGGTTGTTTTGGTTTTATGATTTAAAATCTTTCTTTAGTGTTACGTTTAATATAA
TAAACACACTCTGGCAGCATTTTTTTTTTTTTTTTTTTTTTTTTTTTTTTTTTTTTTTTT
TTTTTTTTTTTTTTTTTTTTTTTTTTTTTTTTTTTTTTTTTTTTTTTTTTTTTTTTTTTT
TTTTTTTTTTTTTTTTTTTTTTTTTTTTTTTTTTTTTTTTTTTTTTTTTTTTTTTTTTTT
TTTTTTTTTGTGCCATAGCTTTAAAATTTGCCACACCTGTTTTTGAGGATATACTTTTCT
AGAAAAGGTGTATATAAAAGCAAAAAGAAACATACCTTAGACGTGATGCAACTGAAAAGT
TACGATACGGCGCACAGAANTAATAGTACCGAACAACAACCATATCCAATGACATTATTC
ACGCCAAAGATAGTATCGAAGCGAAGAACGAAATTTTTTGTTATTTCGCTTAGGTCTTCC
TTCTGGTTTAGCTATTTAGCACTTGCTTATACTTCGCAAATGTAACCTCATACCAGTATC
AATTAATTTACAAAACGTATGTCTAAGAATAGGTTATTGTTTACGAAACTGAAATAATGC
TATTTAAGCTTATAATGTATANTTGACACTTGTGTATACTTACATCGAAGTTTTAACATT
GCGGAATTCCGATGAGCAAAAGTCGATGTTTGACGCGAAAAATCTGCCAAGTGTTACGGC
GTCAATTTTGGGCAAATTGCTACCGTTTGCTTTGCTAAATCCTGGTTCCATAGCGAATTA
CACTTGTCTTTCAGCGTATAACTGAGAACAACCGTATTNACGTGACAAAAGTTGCTACAA
ACGAATAATTTACCAAGTAACCTGTTCTGTTCCACGAAAATGTCGACAACTTTGGCGTTT
CGGGTGGCGTGACGTAATGCTTTCTGATTGGCGTTCGCGGTCACGTGACTGAATGCCTGA
TTTGCCGAATTTATTTTCTAAAAATAATAATAATCTTTATCTTTTATAATAAATAATTTT
GTTTTTTGTTATCTCCTTAGCATGATTAATCATTAAAAACTGCTATGCGTCCGATTTATT
CTTAGTGGACACAAGC
>VvP45bXO4-1325#Unknown
ATCCCGGTTTCCGATAGATGGCGCGGCACGCATCATTTCTCAACGCGATAGGTATTTACC
AAGCTTTTANGAGAAATATTTCAGGTATTCCTGCCTGCTGTCTGTCTGCTATTATCGGTA
TATCAATGTGACAAGTATTTCGAAACTATGGAGTTATTCTCGGCGTTCCGTTTGCCCAGG
GACAAGCAGAGCCCATTATCTCTTGCGAAAGCTCTGTACACACTATCGACAGCAAGGTGC
AAATATTTCAGCACAGTAAAATATTTTCTTCGGTTCTGTGTCGTGATTGAAATATACTTG
CGTTTGATTAAGCGTGAACCATTACTATTTTTTACTAAAAACAAAAGAAGTCCACATTAG
CGTACATTACCTACAAAACATTTCTGTTCCCATGTCTCNTTGTTATTACAGAGCAAAGCA
CATACTATTAATCAGTCACATTGCTATACAGTACGGCAATATTTCATATATGTTATTCCC
CCCAAACTTAGTGGCCAAGAATTAAAGANTATTTCACACATCTCCAATGACAGCTGATAA
AGTGAAGTTACAGTGAGTTTATTCCTCGACAGCCTTTTCAGTCCCTGGCTTTACCCTATA
ATGTCTGATCATAGTCCTCTATCCCCCCCCCCTTTTCTATATAGTGTTCCTAATTAAAAA
TTCATTCATATACCGAAAACATACTTTTGCACATCATATCGGATTCGTTATGAACCAATT
TAATAGCTAACAGCATTAATGATAGCTCACGAATTTTGGCTAGATACATTTTCATAGAAG
ATCCCCACACATCGACAAGTATCCAAAACGTCACCATAGGTTCTATTACGCCTAAGATAG
TGCTCACACCTGAACTGTCGTAAATTGTTAGGTCAAAGTGGGTGTTTAGATATTTTATCC
ACTCAGGCCTCATCAAAAAAAAAAAAAAAAAAAAAAAAAAAAAAAAAAAAAAAAAAAAAA
AAAAAAAAAAAAAAAAAAAAAAAAAAAAAAAAAAAAAAAAAAAAAAAAAAAAAAAAAAAA
AAAAAAAAAAAAAAAAAAAAAAAAAAAAAAAAAAAAAAAAAAAAAAAAAAAAAAAAAAAA
AAAAAAAAAAAAAAAAAAAAAAAAAAAAAAAAAAAAAAAAAAAAAAAAAAAATCTGTTAA
ATGATTTTTATGTAGTGAGAATCAAAATTAAAAAAAAAAAAAAAAAAAAAAAAAAAAAAA
AAAAAAAAAAAAAAAAAAAAAAAAAAAAAAAAAAAAAAAAAAAAAAAAAAAAAAAAAAAA
AAAAAAAAAAAAAAAAAAAAAAAAAAAAAAAAAAAAAAAAAAAAAAAAAAAAAAAAAAAA
AAAAAAAAAAAAAAAAAAAAAAAAGCAATCCCTTGTGACACATCAGTGATTGACTAGAAA
CAGAGAGATATACGCTGTGCCATGTACTTACCCACCTTTAACTGTATTTTACAGCACAGC
AAGTATGTTCCAGGAACGAAACATCGTCTGTTAATCTTACTAATTTCACCCCNNNNNNNN
NNNNNNNNNNNNNNNNNNNNNNNNNNNNNNNNNNNNNNNNNNNNNNNNNNNNNNNNNNNN
NNNNNNNNNNNNNNNNNNNNNNNNNNNNNAAAATTTACCCACTTNCTTATAGAAGAAANN
NNNNNNNNNNNNNNNNNNNNNNNNNNNNNNNNNNNNNNNNNNNNNNNNNNNNNNNNNNNN
NNNNNNNNNNNNNNNNNNNNNNNNNNNNNNNNNNNNNNNNNNNNNNNNNNNNNNNNNNNN
NNNNNNCAGGGTTACCTTTTGTTCGTGCGTTAAAGTAAACCAAAAATTCGCAAAGTCTTC
TCCTAATCAGTAGCCAGGTACCAAAATGTTCACTTAAGGTGGTTCTACTGCAGTTTTCCA
GGAAAATTCTCCCCTTTTCCAGGAAATTATTTTTCAATAAATCAGGACCCAGGAGAGTTC
TCCATTCGGTTTAAAATGTTCCCATCTAACGCCAACCTTCGGATTCAGGACCAAGTGTGA
CATTTGTTTGTAATTGCATGCTTTGTTCAAGTAACCACGATAAAGTTACCATAATGCTCT
TAGCTAACTGATAGTTTCTTGGTCATCAAACAGACATCATAACCCACATTTTCATAGAAG
ATCCCCACACATCGACAAGTATCCAAAACGTCACCATAGGTGCAGACACTAGTTCTATTA
CGCCGAAGATAGCGCCCACGCTTGAACTGTCGTAAATTGTTAGGTCAAAGTGGGTGTTTG
GATATTTTATCCACTCAGGCCTCATC
>VvP45bXO4-3408#DNA
GTCCAAGATCCGGCTGCATGATTTCTACGTCCATCTGTTATTTGATTGAAATGCAATTTT
TATGTATAATTATTAGTAGCAGAATACGATTCTGCCGGGTTGCCTATCAAAATATGGCCG
CAAGTATTTTTAATTAAATTTTCAAAAAATTTCGTTCACTTGTTTTTTTTTAAATTNTTT
CAAATAAATTGTAATTNACTTCAAAAAGTTTGGGTTGCCTATGTAAAAGTGGCCGCAAGT
AGGGGTTGCCAGCTGTTAAAGTTAGCGCACCACAAGTCCGACAGACGGTGTGGTGCGCTA
ACTCTCTCTCGCTCTTACATATCTTTAACAGCTGGCAACCCCTACTTGCGGCCACTTTTA
CATAGGCAACCCAAACTTTTTATGTTCTTTACATGTCTCTCTTTGAAATGAATTATAATT
TATTTAAAAAACAAGTGAACGAATTTATTTGAAAATTTAATTAAAAATACTTGCGGCCAT
ATTTTGATAGGCAACCCGGCAGAATCGTATTCTGCTACTAATAATTATACATAAAAATTG
CATTTCAATCAAATAACAGATGGACGTAGAAATCATGCAGCCGGATCTTAGA
>VvP45bXO4-1286#LINE/Penelope
CGTCACGCGAGACTANAACAAACCACGAAATCGGCAGTGGCGGAACATCACGTAGAAGGA
GGACATAAAATTCAGTGGGAGAAAACTACGATCGTTGCAAAGCCGAAGGTTTCTTAGAAC
GAAAAATNAGGGANTCTATAGAAATNTNCAAACATCCNAANAATTTCAACAAAGACGGCG
GCTACGGTTTGAGCCAAATGTGGAAGTGTGTGCTAGCAAACGAACGCGTNGCAACAANTA
CNAGATCGCTCCATAATACACAAACCTCTCTGGAACAGTAAACACTCTTTGGCGGAGAAA
CAAAATCATCTTTGCCGGTGAAAATAAACAGTGAATCAAGTGTTCAAGTTTATCAAAAAA
GGCCAGACGGNCAGATAGACAGAAGCCCTGACGAAGGCTCCAGGTTGGNGCCGAAACGTT
GGCGNCATCAGCAAAAAAACGCAGCGCAAAACCCGAAAAGAGAACAAGTAAGTGCAATTT
TCCAATAATGACGCCTGCGAAAAGCGTGAAATTTTATA
>VvP45bXO4-164#DNA/hAT
GCAGCAGCATTGCGATACANCAAGACACAAGAACAACGTATCACGGCATTCAGCTCGACA
AAGCAGACAGCGACTTTTTTTTGATACATCTACAGCTTCGTCATCTTCCAAATTGTCAAT
TTTTTCTAAAGAACTCTGTGAAATGATGGTATCCGCCAACATCCCACTTAATAAAGTGAA
CAATGAGCATTTCAAANCCTTCTTGGAGAAATACACAACACAGACGATTCCAACCGAATC
AACATTGAGGAAGAACTATTTACCGTCTTGTTATGAAAATGTATTGCAGACAATCAGAAC
TAAGATAGGCANCAATAAGATCTGGGTATCAATGGATGAAAGTACTGATGCTTGTGGGAG
ATACGTTGTAAATGTTATCGTTGGAACCCTACTTTCTGACAGACCGGGTGATATATTTTT
ACTGGACTGTGAAGTTCTTGAATCAGTAAACCACTCAACAATTGCAGTCCGTTTCGACAA
CGCTATGAAACTGTTATGGAACGGTGAAGTTAAGCGAGAACATGTCTTACTGTTTGTGAC
TGACGCTGCGCCGTACATGGTAAAGGCTGGAAAATGTCTGAAGATGTTGTGTCCTTCGAT
GGTGCACTTAACTTNTCTCGCTCATGGATTACATAGAGTTGCCGAGGAAGTAAGACTAAA
TTTCCCTGATGTTGATAGGTTAATATCAAATGTGAAAAAGATTTTTGTCAAAGCTCCAAT
GAGAGTGGCAAAATTTAAAGAAGACGCACCTTCCGTCCCTCTTCCACCCCAACCAATACT
TACTCGTTGGGGCACATGGCTCGATGCAGTTAGCTATTACTGTGAATATTATGAAAACAT
AAAGAAAATAGTTTCTAATTTTGATAGCAGTGAAGCATCTTCCATAAAAATTGTCCAAGA
GCTCTTTTCCAGCAATTTGTTCAGAAATTTGGCGTACATAAAGTCAAGTTTTTCAGGCAT
CACAACTGCAATTTCGCGTCTTGAAGAAATTGGTCTAGAACTGCATGAAAGTTTGGGGGT
CGTTAAAAGTGTGGAAACCGAGATAGGCCAAGCAGGGGGCAGTGTGGCTAGTTTGCTAAA
GAACAAACTTGATAAAGTGTTGAGTGGGAATANNGGATATAAAACAATTTGTAAAATTAG
TGAATTTTACATGGTGGTGAATCTGTTTTGACTGAAGACGACCCACAATTAAATTGCAGT
GACCTGACTCTGTTTAAGTACGCTCCCGTGACATCTTGCGATGTCGAACGAAGCTTCTCA
CAGTACAAGACAGTTTTAAGTGACAACNGGAGAAAATTCCTCTTCGAGAACTTGAAGATG
CATGCGGTGATATACTGCAATGCTGGCATCAAACAAGAATAAANAATGGTATGTACACTA
ATCCGCAACAAATTTATAATAAATTCCCATTTTTAAAAGTAAAATTCTAGTAATCTATTC
TTTTACAG
>VvP45bXO4-223#LINE/Penelope
AANATGTCTCCAGTAACCAAATACCTNTCTNCATTCCGATGCCATGCCTTCCAACTAGCC
AAACTACAATCACACATCCTTTTCCTAAAAGCATGTCTTAACCTCAATATTCCCCCNAAT
GGCCTCACAATAAAATTGCCAGTATTTGGTTGTCCCCCCCGAGTTCGCCCCGCCCTACAC
GCCTTCCCCGGTACAAGCAGTCCTTAGCCCTNACTGCCCTTGTCCTGCAACAATACACCG
ATCTGGCNAGCCAACACTCCAGACACCTCATATCCCTNCACAAAATACTGCTGCTNTCAT
CCCCGCAAGTNATTCCTCACCTTCAGCAGATTTTGCAGCAGTCNGTNGANTCCATGAGCA
GGCATGCCCAGAACCATCTACGNAAGTTGTCCACGCTGTACGTCCCATCTCGAGCAGGAC
AGTCTCTTCCCTGCCAATTACCGGGTCACCAACCNAANTGCAGCCTCCCCTNATTTCCTC
ACAACCATCCATTGCCCAGCTCCTCAACATACCTCAACCNCCCCCCTTAAAACCCACACC
TCGCCCGTCAGCCCGAATCCNGCTNCCAAACCTAAACTGTCNGTTATNAACCTGTCCTCT
TCNCCACTNTCNGAATCCCAAA
>VvP45bXO4-603#DNA/hAT-Blackjack
GGGTTGCCAACCGTCCGGTTTTCGACCGGACTGTCCGGTTCTAACGCGATTTGTCCGTGT
CCGGTTCGCTACATGCGACCGGACGCAAAATGTCCGGTTATTAAGAAATTTTAAAAATTA
CGGGTTGATGGTTTCTCAGATGTGTAGGAAGTAAACAAGGTCGCCGCGTCTCGCTCCTTA
TTCCCCCATTCGCTGAACGTAATTCAACTNTTTCGCTCTGTGTTCAAACGTTTACGACAG
TTAGTCGCANATCCGATTATCGTGAAGCGATTGGTTTATTGTTTCAGTTACCTACACTAT
CGTCGAAGACGGAACGTCGTGCTCGTTTTGTTCGCGGAGAATTAAAGAATGAATAGTGTT
ATTAATTTGTACGTTACAAATACATAATGAGTGAGTTACCAAAGAAAATACAGAAACGTT
ACTGTCGCTTCAGAGACGAGTGGTTGTCAAATGAAGGGTTTAAAACTTGGCTGCGTAAGG
AAAACGAT
>VvP45bXO4-1341#DNA/PIF-Harbinger
AAGGCGGGTACACATCAGNACGAGGCAACGCACGNACGGGCCGAGGCGAGGCGAGGCGGA
ACGCATGTACGCTTTGGTCGCACGAACGCAGTTCGCCGAGGCATCCGTCCATTCGTTTGT
TCTGACGAGTTGGCAGTGCTGTGAAGTTAGAGCGTGGATGTGGATCGCGGTGACGATTTA
GCAGTGGCTAGGCTGCATTCATAGNGATTNCTAGTTTAGTTAAAGAGAGAAATAAAAGAC
GTGGCGGGCAGCTAGACTTTATCGGAATAGAATGCTCACTAGTGGTAAATTATTTTTAAA
CAGTATGATGGAAGAAGAAGAGAGTGGCCATTTTCGAAACTTTGCAAGAATGTCATCCAC
TGACTATATATTTTTATTAGAGTCGATTCGGGAGAAAATTTCGAAGAATGATTACAAATT
TTCGAAAAGCAGTAACCGCTGAAGAAAGGTTAGCCATAACACTGAGATACTTGCTGGCAA
CTGGTGATTCATTTATTAGCTTGCAACGTATCGAAGCAGCTGATTTCAAGGATTATACCG
GAAGTATGCAGAGCTATTATAAATATTTTACAATTGTAAAAATGGAGAATAATGCCGACT
CACATTGGAAGCGTTGTAGTTTCCAGAAGAGTGCTAGACATTCTGAGACACTGTAATTTG
TGATTCGTTGTTAAGTTCGATATTTTGAGAAGACGANTGTTGTGTTTCGTCGTAATGTAN
CAAATTAAAACGTCAGTCTCTTCTCCAATANATGCACTTATTTCGCGGCAAGCATCCTCT
TTTTTTATCGCATTATGATAAAGTTTATCGTCCTTCTTCCACAATATGGGACGTCTTTCG
TACTCTTTAATAAAAGAGAGCACNTTTTCGCTGTCCCAACTCATGATTAAAAATAGAACC
AAAACGAAACAATTACGAAAAACTCCTTAACTAAAATATAGTGGTTTTATTTAATTCCAA
CGAACAGTGTGTTTAAACGT
>VvP45bXO4-436#LINE/R1
AAAAAAAAAAAAAAAAAAAAAAAAAAAAAAAAAAAAAAAAAAAAAAAAAAAAAAAAAAAA
AAAAAAAAAAAAAAAAAAAAAAAAAAAAAAAAAAAAGAGGAACTNAAATGCGAGCCACCT
AAGAAAAGGCGTCCGTTAATAATATTATACGACNTACCGANTGGAATGAAAGAGGAGGAA
ATACGAGACTGTGTTTATTACCAAAACCTTGAGGGAACAGTNAGTAAAGCTGACTACGAG
AAAGGNTTCGTCTTAAAATTCAGAACTNGCCCTAAGGGAAAAGCCACTGTTCATCATGTG
GCGGAAGTAGATCCACAGCTNAGAGAAATTATTATTGCCAAACAGCGGCTATATTTGGGC
TTCCAGTCAATAGCCGTNAAANACTTCCTAGTANTACNTAAGTGCATTAAATGTTACGGT
TTAGGACACATTAGCAAGCACTGCAACAAAGAAAAGTCCACATGCTCTCATTGTGGCGAA
GAGGATCACAATAGATCTGAATGCGATAAAAAAGGACAACCTCCCATCTGCGTGCCTTGT
ATGAAGCGAGGGAAAAANGTAAATTGTTCATCAAAGGACGACTGTCCCACATACCAGATG
TTGCTTCAAAGAACCATAAATAAAATAGATTATGGACAATAAGACCGTAACAGATCTAGT
TATCAACAAAATTCGAGATTCAAGCGATAACTCAGAGAAGGATTTCTACATCTGGTATCA
AAGGAAAAAAGCGCAAGCCTCCAAGTAGAAGACTAAGGGACATGCTGAGGGCATGGGAAT
GCTGGAAAAAGAAAGGACTGAAAGAAGACATAAGAGTNGATGCNAGCACCCAGACCGATG
GAATTGGGGANGCAGTAACCNAGCAACAATCGACATTAACACGAACGCTAACACGAATGT
ATCACAAAAANGCAACCCTATAGAAATTTATAAAGAATGCGAAAAGGCAATGCGACTTGC
AAGACTAGAGGAAATGTCACTACTTACAATAGCACTAAGGCACTTAATTAGAACGGGACA
CAGCAAAGGCAGGTCCATAACATTTCCAGTTCCGGAAGCCATAGATAGGATACAATTAAA
AGCAGCAAATCTTCCCACAAGTCCAGTTCATCTTATGGAGATCGTTTTAGAAGTGTTCGA
CAGAAGAGGAGAAGAATTTGACCTTGAAGATTTGTACAGACAACTAGTGATAACACATGG
CCGCATTGCTATTGATTATAGGCAACAATGGCCTAAGAGTCACATACATACACACCACCC
ATGAACAAATACGGAGTCAATGTAGCACAACTTAATGGAAGGCGCACTGAGGCCGTGTTA
TTAGAAGTAAGAAGATTAGCAGAAGAAATGAATTTCGACGTACTGTGCCTTCAAGAACCG
TACACTAGTGCAGGGAGGGTACCACATATGCCTGTGACATCACAAATAGTATGTGAAGGT
GAACATCCAATGGCTGCTATAATTGTACTTAACAGGAACTATACAGTCACGAAAATTGCC
CAGTTATGTAATGAGAACGTTACCTGCGTTGAAATAACAACACATAATGAAAGAATTGTG
ATTGCTAATCTGTACTTTCAATATAGTGACGAAATAGATGGATACCTTGAAAAAATGAGG
GAAATCGAAGAAGCAATGGGAAACAGACCAGTAGTGTACACAATGGATGCCAATGCTAAA
TCTCCACTCTGGCATAGTAAGATCAGGGATGAGCGAGGAATATCGTTAGAGCAGACTATT
TTCGAACTGAATCTGGAAGTTATGAATAAACCCTTCAATCCCTACACATTCCAAAATAGA
GCTGGTGCAGCAACAAACATAGATGTAACATTAGCAAATGGGAAAGCTTTCAGATTAGTC
CAAAACTGGAAAGTTGGGCAAAATCTAACAACATCAGACCATAACGTCATCTATTTCTCC
ATATCTAATGCCCAAGAGCAAGATACGATAGACGAATGTTGGTCATATTCCTATAAAACA
GACTGGAACCTATTAAGAAGATCCTTTGAACTACCAGCACTGCCAGAAACGTCAGATAAT
GTTGACCTAAAGGCGATAGAACTGACGAATGCGATACAACATGCCACGAAGGTATCAATA
GTGCAAAAGAGAAAGCTCAATGATAAAAGATGTATTCTGTGGAACGATACGCTTCAGAGG
TTAAGGACAAAAGTNAGGAGAACTCGAAGGCACTACCACCATGCTAAAACTGCCGCTGAA
CGTAGCTGGACACTGGATCAGTACAGGTCAGCGAAAGCTGAGTACCATCAGAAACTTCAG
GATGTTAGACTAACCAGCTGGGAGACATACATAAGCCAAAACTTGTTATTAAACCCATGG
GGACTTCCGTACAAGCTAGCTGCGCAGAAGATAAAATCACCTACTATTTTTTCTACGCTC
GGGAAAGGAGATGGAAGTATGACAAGCAGTTGGCAGGAATCGGCGGAACTTCTCCTGAAA
ACGCTCTTGCCGGACGACCAGCAGGAGTCCGATTCAGAGGAACGCAAACTCATAAGGCAA
CTAATGAATAACGAATATGAAAACGACATGGTGGTTCTACCATTCGCTCAAGAGGAAGTA
AGTACCGCAATAAGCGCGCTGAAGAGAAATAAAGCACCAGGACCTGATGGGATAACAGCA
GAAGTCTTGCAAGCCTTAAGTCAGCAAATAGTTCCTTACCTTACCGAATTGCTGAACGCC
TGCCTGCTGCAGGGAAGGATACCTCATAGTTGGAAAACATCGAGCATAAAAATTATAAGG
AAAGGAGAAGATAAGGACCCTACACTACCAAAGTCTTACAGACCAATTTGCCTGCTAAAT
ACGCTTGGGAAAATTCAAGAAAAATTACTATGTAAAAGAATTAAAGAATTCAGATTATTG
AAAGGTATGAATCAGCAGCAGTTCGGCTTCCGGAAAGGTAGGTCAACAGAGGATGCGATA
AATGAAGCTCAGTGTATAATCAACTCGACAAACGAAAAATATGTCACTGGCATATGTATC
GACATTTCCGGCGCCTTTGATAATTTATGGTGGCCGAGTATGTTCGCCCGACTAAGGGAG
TTAGGATGCCCACGAGTGTCGTATGAGAGCTTGAAAGACTACTGTCGCGGAAGAACTGCA
ACACTTCAGAGCTCTGGTCAGAAACTGACAAAGCATCTCACAAAAGGATGTCCACAAGGT
TCAGTATGTGGCCCAGAATTCTGGGATATTGCTCTGGAACCTGTCCTTAACAGACTCATG
GGTCTGGCAGAGCTTGAAGGAATCGTTGCCTTCGCAGATGATATCTTGCTGCTGGTTGGA
GGAAATAATAGAAGAGAGATCGAGACAAACACCAAAGAAATAATGAAAGTAGTGGAATGC
TGGTGTAAACAAGTTAAGCTCCAGCTAGCACCAACAAAAACNCAATACATTTTGATGAAA
GGAACACTGAAACGCAACCCCACTGTGAAGCTTGGAGAAAATTCCATTAAAAGACGCAAA
ACAGTAAGATACTTAGGGGTTGTTCTGGATGAACATAGGAATTTCAAAGATCACATTGAC
TATATACGCCAAAGAACGACTGCAGCAATGAACAAAATAATTAGCATTGGGCAAAGAAGA
TTTCTAATCCCACTGCCGACTATAAGGCTGTATCATGGCGCCATTACCACAGCTATTGCA
AGTTATGGAGCGAGCACATGGGCGCATAGGTTAAGATTGGTTAAACCTGCAAGGGATATC
AGACGAATGCAACGAGGAATTCTCTTGCGTCTTACAGGCGCATTCGGAAGTACCCCAACT
GATGCACTTACAGTCATTCTCGGAATATGTCCTTTAGATCTGGAAATAAGAAAAAGAGCA
GCATGTTACTGGCTACGAAAAGGAAACTTAGACAAGATAACAGAAATCCTGGGTCAAGTG
GCTTCCAAGAAGATAGACATCAAAAATTGTATTTTGAATGAATGGCAACAGCAGTGGAAC
AATTCGGAAACAGGAAGGAGAGTATTTGAAATTCTTCCTGACATCAGAGAGAGGATACGT
ATGAAGCACTTCAATCCATCCCGAGGGTTAATACATTTCCTCACCGGTCATGGACCGTAT
GAAACATATCTCCATAGGATCAATAGGACAGAGAATGATCTATGCACGTGCGGATCTCCA
GGAACACCTGANCATAAACTGTTTGAATGTGCTTTAGTTGATGACCGAATCAAACAGTAC
AGAGTGAAGCTCACGGGAAAAACTACCNCGGAAATTCTGAAAGACAACCNCCTCTGGANG
AACTCGACAAGCTGGCAGATGCTGTGTCAGATGCAGCNAGGGAGCGGTATCGGCTTCAGC
ATAGCCAGCAACCTGCCGGAACACAGCAAGCCATTTAAGGAATGAGACAAGATACTCTAA
ACGGACGAGATTACGAACAACTAAGTGGAACGCTGATGCCGGAAGTGTGGCTTCTGGAAT
TTACCGAAGCTTATTCTTCAACGGATGCCAGCGTTAAACGAACTTTTGAAAACTCAAGAT
GTTTAGTTATTTAGTATTAGTGGGTAACAGTTTTTACTAACAGGTTTGATAAATTACAGT
GTGTAGTAATAATAGTTAATTATTTGTACCATTTTCGTAGTATATAGGATTTGTGTTTAT
TTTACAAAATTTTGTTTANTATAAATTTTATTACAGTATTAAGAAATAACGGTTCGTTGT
AGACTCTAGAGAACGAACCATCTGAATGTACAGATTAAATA
>VvP45bXO4-1472#DNA/hAT-Ac
AGGGTCCGACCGAAGGTTCGGCTTCGGCTTCGGCCACCTTCGGCCAAAAAAAGCACCTTC
GGCCGCACATTCGGCTTCGGCCAAATTCAGCCGAATGTTTGGCCGAAGCCGAAGTTTTAC
ATCCAGCCGCCGAAAATGAACCAACTTTTACGAATACCGTCAACGTAGCGCGCCAACAGA
CGATAGCAAAGATAAAGAACCATTTGGAAAACATCATAAAAATCAGTGGGAAGTNTATTG
TGAAGCCAGTGTTAAATACCAAAGCTTGATTAATTTTTTTTTAAAAAAATCAGAGATCTT
GTATGCGCCCNAAGATTTTACAAAGGAAGTTTAACAGTCTACTTTACGCGATATCGTAGA
AAAAAAGTAGCGCCACCATGGCCCGATAATCATCCGATTTCTTTGCGGATTAATGTATTA
CGTATGGACCTGGTCATCGTAAACATGTTTCCGTACAACCTCGTTGAAGGAGAAGGACTT
CGCAGACTTAATTTTACTGATCCTCAAACGTACGAAAAAGTAAACAGTAAAGTTGCATTG
ATTTTAGAAAAAGGCTGAATGGATCAGTTTTACCACGAAGATATGAAGTGATCAAGCAAA
CACGTTTTTGAGTGTCACGGCACATGGCATTTCCAAAGGTTCCAAAAAAAAAAAAATTAA
ACTGGCTGTTAGTGTGTTGGAAAAGATCATACAGGGCAATATATTGCACAAAAAAATCAC
TGAAACTGTTACCAAATACAATACAAAAGAAAATATCCATACGGGTATACGTAATAATGC
TTCAAATATGAATGCAACCATNCGCTATGGAAACTTCGTTTTTATTGGTTGTGTTGCTCA
CACTCTACAGCTCATGATTCACGANGTAATTTTTAAAGATATTGCTATAATNGAAATAGT
GAAAAAGTGTNGTAAAACGTAAGAAGAGTGAACAAGCCACTCGATATCTTAATTAATAGA
ACAGAAAAATGCAGTAAATCTGTATATGTCAGAACGTGGTGGAATAGAAATTCCAACTGC
AGAAGAATGGATACAAATGAACAATTTTATAACTGCGCTGAAGTGTATTTANCAAGCAAC
AACTAATATTTCTAGCGATTCATAATCATGATTGACATCTTAAACTCAAAACTTGCTCAG
AAGGATGAAGGCTGATCATATAATACTGCTCAAAAGCCGCTTGTGTGGGTCTGTTAACAG
GAGATCTGCTTTCGCAAGAAAAACCTTACGGTTGTTGATTGCCGCTCTAATCGATCCACG
GTTTAAAATTAAGTATTTGACTAGCGACGAAATTGTAAATACGAAGACTGANATTTTGNC
ATTTCTACGTCAAAACTGTGCACTGACAATAACAAATAAAACGGGTCATTTGGATGTGGA
TGTTGGTGAACCTGGACCCTCCTGTTCAACATCAAATTCTACTCCCGAAAATAAATCCCT
AGCAGACGATTTATGGGATACCCTTAACAAAATGACTTTGACTGAGAATGAATTAGAATA
TTCGGACAGCTGTCACCTGCCGTTTGAAGAACATTTTATTTGTTATTTAAAAGAACCTTT
GCTGCTGAGGACCGCTAATATTTTTCAATATTGGNCTTCCAGTCTGTATATTTATTTACG
ANCGATAGCAACCAAATATTTATCAGCTCCTCCCACTAGTCTTCCTAGCGAACAATTGTT
CAGTGCTGCTGGTCAAATCTNTGACGGCAGAAGAGCTAATTTAAGCGGGAAAATGTTGAA
AAACTATTAGTTTTAGCTTATAACATCAGGCTGTTTGGCTTTGANTATTAAATCTTATTT
TATTAGTGCCGATGTACTTTTTGTTTTGGTTATATTTAGTACATTTTTAATTAATCTGTA
TACGTGAAACTACTTTAAAAATATTGGTATTGATTCGGTTTTAACCGAAAATTTAATATG
TGATACTAATTTAGACAGCAGAATATCGTATTTTAAAAGCTAGAATAATTTATGCTAGGT
AAGAAGGTTGAAACTTGTTTTTATTGTTGTTAAAAAACGACGGTATTACTATACNTAAGC
TAACATGTATTTGATTTACCAAAGCTAAAACTCCAAAAATTAATTATTAATTTAATCCAC
GAGACAAATTATTCTGATTTGATTCGGGCTGTTACTGTTAAATTTTATAGTTTNTTTTTA
TTATTGCTAAATAAAAATAACTGCATTTATTTTTGCTAAATTGCATTGCTCAGAACCTGG
TTTGGTACTATTTTACTGTTTTATTTTATTCTAATAAATAAATATTAAAAACTGTGTTTA
TAATTATTGTAAAGGTGCAATTTATATNAANAATACCACATATAAAACAAAATAACAGTT
CANTNTTTGCATGTCATATATACTTCGTGTCAGTGTTCTAAGATATATAATTATTTTTGA
ACCTTCGGCTTCGGCCGAAGGTTATCCCAAGAGCCGAACATTCGGCTTCGGCTTCGGCCA
AAAAATGACCTTCGGTCGGACACT
>VvP45bXO4-88#Unknown
TTTCGTACACATTTCGGCTCCACCTCGTTCCATTGCACAATCCTCTTCATAATTAACACG
TAGATTTAAACGAAATACATACCTTTCTTTATGGTTGGTTTCAAATTTTAATTTAAAGGG
AAAAAATATTGAACCACTACAGAAACATAAATAGGTAACCTAAANTCTTNGCTTGCTATA
ATAGCGACATCTACGGACGAANACATTNAGATCGAAGGATATAAATAAACGAAAACATCT
AATANTTAATGTGGAATTTGACGAAATANATTCTTNTTTATGGTCGGTTCGCAATTTGAA
ACAT
>VvP45bXO4-958#LINE/Penelope
ACTACNAAATGGAACTCAANAAAATAAGAATAGCAACTGAAAATGGATATNAANCACAGA
AAGTCGACACAATAAACAGAAAAATCACGAACCAAATGAAAAAAGAACAAAAAATAAATA
NCACAACCAAACTCAGCCACCAGCCCACAGACAAANACATCCACAACACACACAGTCAAA
ACAACCACAAACCACAACAGACACTGAAAATAAGAGAAACGGTATTCTTATGACATATTA
CCAACAAATACACACACNGAATCGCAAACATTAAAAAANNNAAAAAACGAGGNATNAACA
TTGCNCTGNGAACNGACAACTCGNTNNAAAGACAAGTTAGACACCCACTTAGGACACAGA
CAANTACCANAACTCGGGCATNTACCAACTCACNTGTCANAANTGTGANGCAATATACAT
AGGGCAGACACGAAGACAGTTCNAAACCAGATACAAAGAACACACGAGAGCATTAAAATA
CAGTAACCATTCCACATTTGCCGAACACCTCATAGAAAACGACCATTCACCAACAAACAT
AAACACAGATATGCAAATTCTCACTATCAACAACCACAGGCACAACACACTCACTATACA
GGAAAACTTATATATTCAAAAAGCAAAAAATGAAGGCAAACAGGTACTAAACGACCAAGT
AAACCTCACAAATAAAACTTTATTCAATTTAATATACACAAACTCGACAGACAAAACAAA
ATAAACACAAACTGTATAATAAAACCCACACATATACACATCACACATAAATATAAAACA
TTCTAACAAAACCATCACACATACGCGCACTTTTCAAAACTCGCGCTATCGGCACGAGAC
ACTACATATACAAACAAGATGGCCACGGCAGACAACCGAAGGACGCGAAAGCGCACCAGA
GACACGACATAAACAAACCAGCTGGCCCCAACAGACGACNGAACNATGAAAACGCACAAT
AGTGTAAATACGATACAGGCGAACCATGCTTTGTATAAAGAAACGGAGATGCGCAGCTGC
ATACCGTATTAACAAATGTAAATGTAAGTAACTATTAGCTATAAAATATCTCATGCTCAT
AATCACGTAATAATAGGATAAAAATGTATATAAAACTGTATATAAAAACTNTAACACAGA
TTCGTCGCTGATGATGCCTCGATGAGAGGTGAAACGCGTACGACGCAATAATAAATAAAT
AAACAGTTGCATTGGCGTTATCTTTCAACTG
>VvP45bXO4-809#LINE/R1
AGAAGTACGTGGAACTAGTCAAACATCTAAATGANATTTGGCCAAAAATTATCNGAGCTA
AAGCTACGAGAAATAAAAGATAAGCTAGCCTGTTGGGCAGTAAACATCGCTTTCTTTCAG
AGGGCTAGTCTCAGCTAGAAAANTAAATGAAACACTCAAAAAAGACAGAAACTGAGACAA
AACAATTAAAACAAANGGGGGCGCAATGCCCAGCTATGCTGCAGTGGCAANATCCGGAGG
ATCGACCAATGTGAATCCCAAAANCACTCTGTGCGGTTTCATTTCTTCTAATCATTCCAA
AGGGGCGAGAACCCGAAAGCAAGTGGCGGAACAAGTTACAAAAATACATAAAACCTGCGG
AGGGGTAAAATTAGAATCGACAGAATACGNACAACAAACAATGCCGTTATAGTGGAAACA
GAATCTCNCGAGGATTCGCAAAAAATTCTGGANAACAAGGAATTAANTGANAAGNTGAGA
TGCGAACTNCCNAGAAAACGGAGGCCACTNGTGATTCTATATGACGTACCAAATCTCACA
ACGATATAGACAACCTNGCTGATACTGTNTACGAGCAAAATTTTGAAGACAAATATCNAG
AAACGATTTCTGGANGGTTTCNAACCAAAATTTAAGACAGGNCCNAGAGANAAAGCAACC
GTTCATCANGTTGTNGAAGTNAGTGGAAAAGTTATAAATATGTTATTGGAGCAAAAAAAT
ATATTCNTNGAATTTTCAGCTGCGATCGGCTAAGGATTACACCGCGGTACCGAANTGTGT
AAAGTGCCGTGATCGGGGTCATGTCAGCAAGCATTGCCAGACAGGCCGACTCAACGTGCN
ANCACTGCGGNGAGACCGGNCACAAGAAAGATCAATGCGAAAAGAAAGACGTTGCTCCCG
TATGCATCCCATGCGNGAAAAGGGGTAAAACGTGCAANAAGAAAGGNAAGGANTGTCCNA
CNTACCAACTGCTCCTTCGACGTATGATNAGCCGAATAGATTATGGATAGTCCATAAAAC
AGCAAAAGGGATNGAGAAAACCTTATGTATGACAAGCATGGCAGATGGTAATAACGAACA
AGAGGGAAAATAAAAATCCGTCACGGAAGCGCAGGGATGCAGNACGAGCGGCATACTTTA
GAAGNAAANAAACAAGGCANCCGAGACTTAGCACCGAAAATGATAGACTCAGCAGTACAG
ACGGAAGAATTCGCAGAGACACAAAACACAACGAAAGACGCTGCAGTTCAGACTGAAGAA
TATGTAGAGACGAAACACGTAGCGAAANACACTGCAGTTCANACCGAAGAATACGCAAAA
ATAAAAACCAGACTGAAGGATACAATCACACAAACTGTTACCAGNCCTCCTCACCCAGGA
AGAAGGGCAGGACTTGGTCGGTGTAAAGGGCCTAACTTGGTCGATGCAAGCCCGACGGCA
GCGCAATCTACACACCCTAAAATATCACTGCAAACAAAGTTCGAAAAAAGAGCTGCGTTA
GATCCCACAAAAATATACATAGACCTTGAGAACACGGTAAAAATTAGCAGACTAGAACAA
GAGCATGTGTTGGCAATGGCGCTTAGGCACCTCACTAGGACGCTGCACCCAGCAGGGAAA
ACAGTCACCTTTCCCCAACTTGAAGCAGTGNACAGAATACAACTCAAGGCCAGCAACTTA
CCCACGGATCCAGCCCAGTTGTTGACGCTAGTTAAAAAAATTATTCAACAACAGAAATGA
GATTTTTGACCCGGACCAAATATATAAACAATTTGTGATGACTCATGGAAGGATANTTTT
CGACGCGAAACTTCCATGGCCTCAGAGTAATGTTTACACTAAACACCCATAGATGAAAGG
TACAATCAAAGTTGCACAAATTAATGCAAGACGGACAAATATGGTCCTGCATGAGCTAAG
GAATCTTGCTGCGCAACATGACTGGGATGTTATCTGTGTGCAAGAGCCTTANTCTAAGGG
CGGACAAATACCACACATGCCAGTATCCTCACAAACCATAGTAAGTGGACCTAAACCTAC
GGCAGGAATCATTGTACTAAACAAAGAACTAACTGTAACCAAAATATCGCAATACTGTGA
TGAGCACACAGCATGTGCAGAGATCGATACCGGNTGGTGTAGCGTTACTTTGGTATCGAT
ATACTGCCAATATAAGGACCCTATAGATGCTTATNTAAATAAAATAAGAAAAATTTGCAC
TGAGTTACAAGATCAAAGGATAATTATAACAGCAGATATAAATGCACACTCTCCGCTCTG
GTACAGTGATATAACGGATGAACGAGGCTTAATGGTAGAGGAACTGTTAAACGAGTTATG
CCTGGAAGTCAGGAACTGCCCTAATAATGCTCCAACGTTTAGTAATAGAGACAGGTGCAA
AATCGAATATCGATGTAACGCTGACTTCAACCAGCTGGCAGGAANCATTCTAGCCAGAAA
CTGGAGGGTGGTTGAAAACGAAACTTAACGAGTGACCACAACTTGATTCCGTTTGATCTG
GCCAAAGGTAGGTTGCAAATCAATGAAATTGTAGAAAACGACACAAGGAAAAAATATAAC
TTACGTAGGGCAGACTGGTGCAAAACTAAGAGAGTGAATTCAGTCTACCAGCGGATCTAT
TGGAAGGTAACGATGTAGATGTCATAGCAAGAGGGATCACGCGTGAAATTCCATTCAAGC
GCGTAATGAAAATGGCCATTCCCCTCAAAAGACCAGCGAATACTACAGACATACCGTGGA
GCGACCGGCTGCAAAAACTACGATCGGAGATGAGGAAGGCGAGAAAAGAGTACCAACGNT
GCATGATTGCTGCCGATAGGCGCTCGCTTCTCGATAGATACAGGGAAAGGAAGACTGCCT
TTAAAGAGCTGCTAGTAAAAACAAAGCGGCAGAGTTGGGAGGCTTATGTAAACGCTAATT
TAAAGTCGGATCCCTGGGGCGTCCCCTACAAGATCGCAGCTGGTAAATTGAGGCCACCGA
CTACATTATCGACCGTAAGAAGGGCAGACGGGACCACGAAGGCCACTGATTGGAGCGCGA
CGGCTGAGGAACTGTTAAAAGTACTATTACCCGACGATGAGGCAGTAGGCGAAAGTTTAG
AGCAAGAGAATCTCCGTACCAAGGTCACAACGAAATTTATACCTCAGCTACGTGATAGCG
GATGAAGTGACNCCAGACGAAGTAATTAAAGCGATTAACGCCATGTCGCGGAAAAAGACA
CCCGGACCGGACGGAATCGCNGCTGAAGTGCTCCAGGCATTAGTGGTTCAGTTGGCTTCA
CCGCTCTGCATACTGTTTAATAAATGCCTTCAGCAAGGCAGGGTTCCAAATATCTGGAAG
CAGAGCGAAGTGGTNATCCTAAAGAAGGGGGGCGGCAAGGATCCGNCAAATCCTAAATCC
TATCGGCCGATCTGTCTGCTAAACGTGCTTGGAAAAGTGCAAGAAAAAATTTTAGTATGG
AAACTACAGGAACATAGGAATATAGTATGGTATGAGTGTACATCAGTTTGGNTTCAGAGC
GGGTAGGTCGACCGAGGACGCCATAAACAAGGCCGTGCAACTAGTTGAAACATGCAGTAG
TAATACAAGTATNTANTAGCNATNTCCGTCGACATTNCTGGAGCATTCGATAACTTATGG
TGGCCGGCGTTTGTTTGCTCGCCTNCGAGAAATAGGAATGTCCTAGTAACCTCTATGGAA
CGCATTTACGCGACTACTGTAAAAACCGATTTGCCAAACTGAGATGTCCACGAATGACTA
TNGAGAAAAAATTAACTAAAGGCTGTCCGCAAGGATCGGTGTGTGGACCGGTATTCTGGG
ACGTACGTTTCGAAATGGCCATAGAATGTATGATTGGGAGGACAAGAAGGACTCCTGGGG
CTGGTTGCCTTCGCNGATGACCTNCTACTGCTGATACAAGGCGGAACAAGAGACGAAGTA
GAGACNGAGAAGCAGAATGGCATCCTAGAACATTTACAAAACTGGTGCACCGAAGTGAAA
CTTAACCCTCGCACCACACAAGACTCAATACATGGTTCTCAGCGGAAATCCGCCCCAAGC
GAAATCCAACGATAAAAGTTAACGGAAACAGTCTCCATAAAAAGAGCTAGAACTTGTAAA
TATCTNGGAGTCACGCTAGACGAGCGACTAAANTTTACTGACCATATAACGGAGGTGTGC
AGTCGTGCCAAAATAGTGATGAACAAACTGATCAGCGTTGGGCAAAGACGATTTCATCTT
CCAACGTCCACGTGATAAGGATGTATCACGACAGTATATTATCCTCGATTGTGGGATATG
CTGCTAGCGGTTGGGCGCATAAGTTACGACAAGTTAAACCTCGCCAGGCACTAAGAAGCG
TACAAAGAAGCGTACTGATAAGATTAAGTGGTGCATATAGCACAACAGCGACNGACTCTC
TGCTGGTTGCGTTGGGCGTTTGGCCACTTGACCTAGAAGTTAGAAAGAGAGGAGCACACT
ATTGGCTACGAACCGGTGACGCCGAAAGAGTAGAACAAATTTTAGGAAGACCGGTTACAG
AAGCACGGGAGATAANAACGGTCTTGACGGAAGAATGGCAACAACAGTGGTCGCGTAGTA
CGACTGGCAGGAGAACCTACAATATTTGCCAACAATTCAAGAGAGATTAAACCTTCGTCA
CCTAGATCCGTCAACCGGACTTATTCATTACATCACTGGACACGGGCCATATNCCAGCCT
ACTACATAACAGAGGACTAAAAGACACAAGCCTGTGTGAGTGCGGGGAAGAGGGTACACC
CGAACACGTCGTCTGGGATTGCACACAAATGGCAGAAGCCAGAAACGAAGGATTTCATGA
ACTAAGAAACATGAAAACGGAAGACATACTAAAAAATGAGCAACTATGGCGCAAACTAGA
CGAAGTGACGCAAAATATATCCAAATTGCAAAAGGAGAGATTCATGCAAAGTTTAGCGAC
AACAAGAGGAAGGTCAAGTCAAGCCGACTATGAGGTCACAGAGTAACACCCGGAGCGCCA
CAAGCGAATGCGTGTCTAAGCGCTCGATCAGCGAGTCATATATCGTGCTGAAAACGCAAC
CAGCTGGTCTGCGGAGAGGAGTGCTTAAACCATATTAAAGGCTTTAAATGGACCGTTTCG
CAGAAACACCACTGGAGATTCTATCTACAAACAAGAACTTGCTAAAGCAACACTTATAAA
AGTATATAGTGTATGTATAAGTTCTTTACTAGTGCTCACATGAACTATAGTGCGATGCAT
AAAATGTGGTCTGACATTGCAATAACACAAATAATAGATAATAGTTGCAGTCTCGAGCCG
CTTCTGAAGTAAAACATTGTTATCTCTTAAAATATGTAATAAAATGTTAAAGTTAGTAGA
GTAAAAGTTGTAAATTATGTAGCCAATAATCTTAAAATAGGAATTTGTTCAAACTTATAT
TATTGAAAATAACAAATACCGGCAGTAGATGTTAAACTTATCTAGTTCACCTGTGAAAAC
GAACAACCTACTAGCCGGATATTAAAGACTCCTTACTTCTGCAATTATATATATATCATT
GAAAAATTAGTTCTCACAACCAGTGTTGGAGGTGGCCAGTCTCCCGATGGGCGGCCTTCT
CGGTCACTTTGGCTGCCAGAGAGACTGAGAACGTGCGCTATTCCGGGAGATCTGGAATTC
GGATTACCGCACCGATACCAATGCTGGAAAATGCTTTCTTAGATGGTAGAGTAGTAGATA
GTAGTAATAGTTTAGTAATAGTAGCAGTGGTAGACGTACAAAGTGACATAGTGAAATATT
AAAAATTCTAACCATAAAGTGGACAGGAAACTGCAGACACCATACAAAACTAGAAAACTG
TAACAAATGAATTATGACAAAATGCGGCAAGTTTAGAAGGCTATAATATATGTTAACAGC
GAAACAATCGTATGTATCGTGCCAACAAGAAAAACTGTACAGATATTGCCAAAACCATAC
ATAACAAAAATTGAAATTATTAATTGTGGAATTATCTGTTNAAGTATCAAATGTAAAACC
GTTGTGTTAAATTAAGGCCTATTTTAGTTTCTAGATACTAGGCTGTANAAATGTGNGNTA
AATAAATTTAAAAAAAAAT
>VvP45bXO4-1791#DNA/hAT-Ac
AAATTAATTTTATGATCTTGTGTGTTGGTTAAGTAGTGTTGTATGAGTGAGGTATAGCTT
TGTGAGTGAAACAGAGACTACAAATTAACAGAAATATTTTATTACGATACCAGACCATTA
CAATAAAAAACCAGACATTAAATACTAAAGTCTAAATCTGCCTAAAAATATTAATTTTAA
GTCTTTAACCACTTAACACCAATGGTGTTTAGGCAAACTTTGCAGAAACAAAAGTTTACT
CAATCGTTTTCCTTTCATTCTGTTCCTTTGCTGACTGACTATTTGAGCAGCCTTCGAAAA
TAAACGTTCGGATGCAACAGAAGTCCCGACAATAGTCAATCAGATGTTGCCCCAACCCGG
TTTATATCTAAATATTGAGTAGTATCAGGTAACACTTAGTTGTTTTAGAGTAATAATATC
TTATTTCGATTCACAGCAAACACCGGCAAACAGTAGGAGTGAACCTAAGAAATTGATTTT
ATTCATTCACTCATACGGACAGGATAGCCAACCGCAAGAAAAATTCATCTTCACCGTTGT
TATGTCCCGCTAATTGCTCACAGGTGTCACCACCTGTTAATGACAGTTACTTTAAATTGA
AATAATTTAATTTAATCTTGAATAAATTTAGTAATCTTAACATTTATTTCTATTATTTTT
GTCATTATTAGCCAGAGTTAGCTTTTTTATTGATTCGATGTTTTTATNAAAAAAATCGAT
GCATCGAATAGAAAAATTCTTTGTCAAAACATCGAATCAATCCGATGTATCGTATGGTAA
ACATCGAATGGATACGATGCATCGATGTTTAGTGAATATCCCT
>VvP45bXO4-256#LINE/Jockey
GCCTCTTGCCGCACAAACTACCAAACATCCGAGAAGGGATATACAGCCAGCGGGTGGCCC
CACTGTTGAGGGCACGCCCACCACCATCAGTGTCTGCACTAAGCAGCTGGAGAGGAACGT
TGCTAGCAAGGACAGGAAGACGCCGAAGAAGAGGAAGGAGGCGACTGACCGANTGACTGA
CACACCACCCGCGCGGAAACCGGGATATTCTGCTAGTCGATCTGGGAAACAACCTCACCG
GCGAGTCGACGGGAGGCTTCGTGTTTCCCAGANACACCGNCAAACCTCCACCAGCGCTNG
ACCCCAACATCGTTGAAACCAGTAACCAGTTCCAACCNCTGCAGGCCGAACCAGCTCCAC
CAGTGCAGAGATCAGCACACATTCCNCCTATCGTGGTGCAATTCGAGCACAGCTACAAGA
CGCTCCACGATAGGGTTGAAGCCGTCGTGAAGAGCTCTTTCGCCGCCAAAACNGCTGGTG
GNGATAAGATTAAGTTTACCTTCACCACCGTAGAAGACTACACTGCCGCCACAGGGATGT
TGCAGGACAGTAATATCCCATACTACACNTTTCCCATNGGGGCGGTCCCACTACTNAAGG
TAGTCTTCAGGGGCATCCCNAGAACCTTNCCCACTGAAGANCTGAAAGANGAACTNNCAG
AGATGGGCTTTACCGTNCAGACGGTGGCCCAACTTCGCCGNCCTGGNAGCAACGTNTCAA
TGCCNCTGTTCCTGGTGGTCCTCGCNGACTGCCAGGAAAACGGAACNATCTTCGGGGTGG
AGAGNATCTGTCACCTCAAAGTNAAAGTCGAGAAACTCAGGGCNACTNCCGGACCTCCGC
AATGCTACAACTGCCAACTGTTTCGGCCACGTGNCCAAGAACTGCAAAATGCNCCCAGTC
TGCGTGAAGTGCGCCGGCCAGCACGACTCCACCGAATGTACAACNCAGAAGGGACGAGAC
GCNGCCAAGTGTTCNAACTGCGGAGGNGGACACGTGGCCAGCTACAAGGGCTGTCCGGCT
TTCAAGAGAGCTAGAGACCGCATCAGAGGAATCTCAGCCGCACAGGAAAAGCCNCCAAAC
CGNACTCCANCAGCNGGCGGTATAGAGAGGCAAGAACAGGCTCTATCCTCAGTAAATCAG
GACAACCTACTCGTACAACNCGGCAGGANCAGGCCCCCAGTGGCGAGGTGAGGACGTCCA
CGTCCCANTCGCACCGCAGNNGGAGGAGAAAGNCTGGGTCCAACAACNCAGCAGTGCAGA
NACANCCGCCGGCCGGAGAGGACGGCCNCAGCTCCGGNAANGANCGTGTCGCCTCTACNG
GGCGCCCTGCAANTACCCGCCTGCCACANCGNCTCCNGAGCGGCGAACCCCGTCCACTCG
ACCCACCNNCCGGTCACCNCNCCACCTCCCAACAGAAAAGAACCACAGGCGAAACCGACC
GCGANGCATAAGANAAACTGGACAGACTNACAAATATGCTGGAGTCTGCCCTAAAGATGA
TANACCNCCTTNCCGAGCAGCTGGAGAAAATGACCGGCGCNATTACTANCGCTCTCGCTG
TCCCNAAGTGCGCTCANTGCAACCACAATGGATAGGCAGCCACNAATCTACTCTCTGTCA
TTCTGCGCTTGGAACGCNAACAGCATGNTCAGTCAACTACTAGAGTTCAGACAGTTTCTC
CGAGACCAAGACATTGACGTATGCNTGGTNTCGGAAACCTTTTTGAAACCCGGNNTGCGA
GCAGCGGTAGCTAATTACAGNTGTTACCGCCGNGACAGACCCACCGCNGGCGGCGNAGTC
GCGGTTTACATCAAANAGAGCATTCCACATCACGAAGTTTTACTACCACCTCTTCAGCAG
ATGGAAGCCGTCGGGGTTGAANTGGCTACTGCCAGCGGGAAGCTAACNGTCATCTCGTGC
TACCGGCCTCCTCGANGACAGCTCGAAGAGGCAGACTTCACGGCCCTGGCGGACATCAGC
GGCAAACTCCTGATCGGCGGTGACCTCAATGCAAAACACTCTGACTGGAATAGTAGGCAT
AACAACACGGCGGGNNTAACATTGAGGNGTCTGACAAACAGACTCAACATGTGCGTGTGG
GCACCAGAGGAGCCCACNCATTACCCGAGCAACGGCAACAGACCAGATGTNCTAGACGTN
TTTATTACNAAGGGCATCCAGGGNTACGTCGCCACCTCAGCCNTAAACCGACTCTCCTCN
GATCACTGCCCGGTCATGGCGGAGGTCGAGGTCGGACCCTGGCAGANTCATGACGACCCG
TCTTCCGACTACNANAANACAAACTGGAGGCGCTACCAGGAGATCCTCCAGAANAAACTA
GCCGACCCAACTGAAATCAACATCGACGACGCCCTNCAGTCCTTCGAGACTGCAGTCAAA
GAAGCNACCGCAGCTTCNACACCAGTCAGGGTACCNAGACCAGCNCCCACTCTACAGCTT
CCCCCTCACCTNCTGGCGGAAATCCGGCACAAAAACCGGGTTGCNAAAGAGTGGAAGCTN
ACNAGAAGACCAGNNACCAGAAGACTGCTAAACCGCCTACAGAGGGAGNTNAAAGCTTCC
CTGATACGGCACCGGAATCGAGAGTGGGACGCAAGAGTATCCATGCTCCGCCCGGAGGAC
GGNACGCTNTGGCNNCAAACAAGAAGGCTTACCAGGCGAAGGCAGCGAATTCCNCCACTG
CAAGGCGAACGAGGCCTAGCTGTCGCCCCNGAGGACAAGGCGAATGCCCTNGCCGACGTC
TTCGAGAAAAACTTCCGNCCGTCGCAAACNAACGCGGACCCCANCCGCCTGGCGGAAGTC
AACCGACGNCTGAGGGTCTNCCTCGAAGCTGCGGACGAACATCAAATAGGCGATATCACC
CCTGAAGAGGTTACCGGATGCCCGCCAAANCTNCACCCNCGNAAAGCNCCAGGGCGTGAT
GAGATCTGCAACCNTCTCCTCGGGCACCTGCCGCCGGAGGCCTCGGNCCACCTCGCCGCC
ATNTTCAACGCCATCCTGAGACGACAACATTACCCTCGACTGATGGAAACACGCAGNAAT
NGCGGNNATCCACAAGACCGGGAAAGACCCACCACTGCCGCAGAACTACAGGCCCATTAG
CCTGCTTCCNGCCGTAAGTAAAGTTTTCGAACGGCTGCTCCTAAAACGACTGTCCGCCAC
ATCGAGGACACCAACGTCATCCCAAACCACCAGCTGGGATTTCGNCGCGGNCACTCNACC
ACNCAGCAGCTGATGAGGGTAACGGAAGCTGTCACCCGAGCNTTCAACTTCAAGCACTAC
TGTGCCATGGTGCTGCTCGACATCTCGCGNGCCTTCGATTCCGTNTGGCACTCGGGCCTC
CTGCTCAAGCTCTATGAGCAGGGNATCCCGGGNCCATACGTGAAGCTGATGAAGTCATAC
CTGGACGGACGNACNTTCAGCGTNAGGGTCGACAAAGCACACTNCTCNAGCAGAAGAATC
GAAGCNGGNGTNCCCCAAGGCTCGGTNCTGGGNCCGGCTCTATACTCCTTGTATACTGCC
GACGTNCCCACNTCCAACGGAGTTCTNACCGCAACNTACGCNGACGACACNGCGTACCTC
GCANCCAGCCGCAGCAGAGCNNTNGCCACTCGNCGCCTNCAGGAAGTCCTNCAGGTAACG
GAGGCCTGGGCNAGGAGATGGAGAATCGACATNAACCCNGCCAAGACCCAGGCCATNATG
NTNACTAAAAGACTCGGGGCCCGTCGACCACGTCAACCGGACCCNGTNCTTCACCTNCAC
GGTAGTGACATNCCNTGGTCCGCCACNGTACGNTACCTGGGAGTGACGCTAGACAGGAGA
CTAACCTGGAAAGCCACATCGANGACGTCCGCAGGAAAGCAAGCGCGAGGCTGCANAGCC
TCTACCCGCTNCTNAACAGAGACAGCAAGCTAGCCCCANCCACNGGCGTCGAGTATATAC
CGCCCCTNGTAAGNCCNATAATTGAATATGCCTGTCCAGTGTGGGCATACGCTACCGACC
GCCACATCCGCAGGCTACAAACNATNCAAAACAGGGCACTGAAGAGAGCCCTNCATCTTC
CGCGCAGGTTCCCCACCGACGCACTCCATGAAGCNACCGGAGTTCCANANCTGAANGACA
GATTCNGACAACTGGCNGAAATATTCTACAAAAGCGCAAGNCGANGCAANAACCCGGNAG
TNAACANNATCGGTCGCTATGACACTACCGTCGACAGNCATAGGAGACCGCTNAGTCTAC
TAACNAATNGACACCACCGAGAAGACGCACCGACAGNAAAGCNTTGCAACCCNATAATTC
CGCTGGAGGCAATGTCTTCGGACAAANCCTCCACCCTCCACCTGCCTGCAAANTAAGGCA
GTGAA
>VvP45bXO4-2#LINE/Jockey
CTCACTCCACTCGCTGCAGCGGTTCGCATACGNGTGTATCGAGGTTATCAGCTCTTTGCT
CGCGTATGCGGGCACTGTTTGCTTCAGCGAAGAATATAGTGAGCNGTTCTTCTTCTTCTT
TGGGGACATCCTTTGCCCTCCCTTCCCGAGCTTNTAGGGATTTACCGCCACACGGCCCAC
TCCTGCGGGAGTGGAACCCCCTGGCGCAAGATTTAGGATTGCTCCCGGGCCTGGCTAACC
TTACGGTGACAACAAGGGTCCAGAGCAACATCCCTCCTTGTTAGTTACCTCAACAGTAGG
GCATGTCTTCAGCGGCTGACTTTCTCCGCACTACTACAGCGGCTGACGTCACTGACTCTC
CACGCTCGCCCTCACCAGTTATAGCCGAACCACAGGANTCAGCATCAGGAAGTTGCCTTC
ACAACTCTTCCGAAGAAGACCACGAAGACATCAATGCTGGGATAACATCCTCAAAACGCA
GTACAGCAACTCCTACTACAGGCAAAGCCCACACGAAGAGGACGGTTAAAGCCTGTATGA
GAAAGATGTCTACACGGCTCCCAAAAGAGACANCCAAGAAGNCTAGAGGTTGGACGACAC
TGGTCGANGCAGTCCAATCACAAATNTCCCCTNCTCAGAGNCTNCNTACAGCCGACCCCG
NTGGNGCCNCCGAGATGACCGGAGCNGATANTGATGATGAGCAGCAAAACCTCCCACTGT
CAAACCAACCAATTGATGATGGCTTCGAGCACCCGCGGCGTACAGCAAAAGCCGCTACTT
CAGCTCAGAATCCCCCAGTGGTTGAAACAGCCAACAAGTTTAAGCCGCTACAGACAGATC
CTTCACCAACAGANACCACANCAGCACCAACTGAACCGAGGTCGGCGNACATCCCACCGA
TTGTAGTCCAATTTGAGGAAAACTACAAGACCCTGCATGACAGAATNGAAGCAGTCGTGA
AGAGTTCTTTTGCCGCNAAGACCGCCGGCGGTGACAAAATAAAGTTCACNTTCACCACAG
TAGAGGATTACACTGCCGCCACAGGGATGCTACAGGAAAGTGGGACNCCGTACTATACAT
TCCCTATTGGAGCAGTGCCACTACTGAAGGTGGTCTTCAGGGGTATTCCCAGAACCCTAC
CGACAGAAGACCTNAAAGACGAACTCACCGAGATGGGTTTTACTGTCCAGACTGTAGCCC
AACTCCGACGCCCAGGCAGCAATGTGCTAATGCCACTGTTCTTAGTNGTGNTGGCAGACG
TTCCAGAGAACAGGGGCATATTTGGGGTGGACAAGATCTGCCACCTCAAAGTGCAGGTAG
AAAAACTCCGGCCAACGGCTGGCCCAACCCAATGCTTCAACTGCCAGCGCTTTGGCCACC
AGGCGAAGAACTGCAAAATGCCTCCCATCTGTGTGAAGTGCGCGGGACAACATGACTCCA
ACCTGTGCAACACACAGAAAGGAAAAGACGTTGCTAAATGTTCCAACTGTGGAGGTGGTC
ATGTTGCTAGTTATAAAGGCTGCACGGCCTACAAGAGGGCTCGAGATAGGCAGAGGGGTC
TAGTGACNGAGAAGGAAAAGTTACCCCCCAACCAATCTCATACTTCAACCCAAAAAGGAG
CGTCGCCTAANCCCTTGCAGGANACTGTTCAANATCAGCCTCTGGANCAAGTCCAAGCTA
CTGAGAGCTCCAANGGGAAGACCACTAAGACTCTNCCCAACNCCGCCAAGACGCAGANTA
TTAAGAAACCACGNAGAAAGCGTAAAACAGGTGGGACACAAACGCAAAATCGAGACGATG
GGAAGCCAGCACCCTCAAGTGAGAACCAGGATACGGCATTAGCGAGTCNTACTATGCCAA
CTGAAACNCCAGGTGATAACCATATCACGGAACCTGTGAACACCGCCGAGAAAACGGACT
TAGCACCGCTTGATGGAATGACCACCAGGCAGAGAAGAACGCAATTCCCTAACCAGAAGT
NCAATCAAAACGACGCCGAGGGCATGGTGAATGGAAGTTTCGGGAGGCTNACTAACATGC
TAGAGACAATCATGAAAATGATGTGTACTCTCACTGAGCAGCTGGGAACTCTAACCACAG
CGATGACGAAAGCCCTGGCTGCCCCAAAATGCGCACACTGCACACATAATGAATAGANGA
ATACCAATGTATCTCCTATCCTTGTGTATATGGAACGCAAATGGCATCCGCAGCCAAGTA
CATGNGTTCAGGCAATTCCTCCATGAACAGTCAATAGACGTGTGTCTTGTATCTGAGACT
CACTTGAAACNTGGANTAAATACCCCAGTCGCAAACTACAACTGTTACCGCAAGGACAGG
CCTACTGCTGCNGGCGGAGTCGCAATCTATATTAAAAGAACCATCCCTCATCAGGAAATT
GTCGTGCCAGCCATGCAACAAATAGAAGCTGTCGGTATCAAAGTGGNCACAGNCAGCGGT
CCACTAACCATAGTCTCAGCGTACCGGCCACCGCGCAGAANNCCANTNGAAGCGGACNTC
ACGGCTCTGACTTCCATTCGGGGTAAACTACTAGTCGGNGGCGATTTAAATGCAAAGCAT
ACCGACTGGAACAGTAGAGTTGCAAACCAGGCGGGAACTTACCGCGACGATTGACTAATA
GACACAATTTGNGTGTGGTTGGGCCAGAAGAGCCCACGTTTTACCCACACAATGGCGGCA
GACCAGACGTTCTTGACGTANTAATTACAAAGAACATTCACGGCTTCATGGCAGCCTCAT
CAATTAATCGGCTGTCATCAGACCACTGCCCGGTCATGGTCGAGATCGACATCGGACCAT
GGCAGTATATGGAAGAAACCAAGCCGGATTTTCAAAGAACAAATTGGAGACTGTACCAAG
AACTACTTCAAACCGAATTCAACGATATNAGGGACATAGGCAACATTGACGANGCCGTGC
AAAGATTTGAAATTGCTGTGAACAACATATCTGCAGCCGCGACGCCACTGAAGACCTCCA
AGCCGCTACTCTCCCTACAGCTACCNCCGCAACTNTTGGCCCAAATCCGCCACAAAAATA
GGGTCGCAAAAGAATGGAGGCANACAAGAATCCCAGCCACGAAACGTCTACTGAATCGCC
TACAAAGAGAAATCAAAGCGTCTCTGCTACAACATAGAAACCGNCAGTGGAGTGCACGAG
TTTCGATGCTGCGATACGGACGACGGAAGTCTATGGCCGCACACTCGGAAATTCACTAAA
AGGCGAAACGCCGACTCCCACCACTCCATGGAGAAAGGGGATAGCTTACAGCCCGGAGGA
GAAAGCTAATGCTCTAGCTGATACTTTCGAGAAGAATTTCCGACCATCCCAAAAAGATGT
GAACTACCGACACCTGGCAGAAGTGCGCCGCCGACTGCGAACTTNCCTAGATGCCGAAGA
CGATNACGANATCGACCCCGTTACTCCNCAGGAAGTCNCAAGCTGCGTATCCAGACTTCC
TCCACGGAAAGCCCCGGGTCGCGACAAAATTAGTAACATCTGCCTGATCAGGAANCTCCC
ACCTAGCGCCATCAANTACCTTACNAAGNTCTTCAACANNATATTAAGACATCAAGCATN
CCCNCGCGGTGGAAACANGCGGTGGTAGTTGCGGTNCATAAGAGCGGGAAAGACCCACNC
TTCCCCCAAAACTACCGGCCCATCAGCTTACTACCGGCCGTCAGCAAGGTNTTCGAGAAG
CTACTNCTCAGGCGNCTGTACACGCACATCGAAGGCAACAACATCATCCCCGACCATCAG
TTGGGNTTCCGNAGAGGNCACTCNACCACGCAGCAGCTGATGAGGGTNGTNGAAACGGCG
ACNAGAGCCTTCAACTNCAAAGAGTACTGCGGACTGGTACTGCTAGACATATCCCGNGCA
TTCGACTCNGTGTGGCACTCCGGACTNCTACTCAAGCTNTATGAGCAGGGGTTCCCAGGG
CCNTNTGTTAAACTNTTAAAAAGCTACCTCNCCGACCGTTCCTTCAGCGTCGGCGTAGAT
AANGCATTCTCCACCAGNAGACGGATCAGGGCTGGTGTNCCNCAAGGCTCCGTNCTTGGA
CCCGTCCTGTACTCGCTNTATACNGCCGATGTNCCTCAACGATCCTGGGATNACGTCGCC
ACGTACGCGGATGACACGGCGTACTTCACCTACAGCCGCAGCAGAGCTATCGCCACCAGA
CGCCTCCAGGAGGTATTGCAGAAGACTNTANCCTGGGCGAGGCGGTGGNGAATCGAGATT
AACGCGACAAAGACCCAGGCNATAATGCTAACGCGTAGACTTGNNACCCGGTTCCGGGCA
ATACCAGCGCCTAAACTACAGCTGGACGGAAANGACATCNCCTGGTCGACGACCGCTCGC
TACCTGGGCGTCACGCTTGACAGGAGACTCACGTGGNGCCCCCACATCGAGGACGTTCGT
CGACGGGCNAGCGCGAGACTACAAGNATTGTACCCNNTGCTAAACAAGAACAGTCTCCTT
CCGCCGCCCGCAGGAGTNCGAGTCTACACAGCCCTNGTCAGACCGATAATCGAATACGCC
TGCCCAGTGTGGGCATACGCAGCCGACCGCCACATACAAAGGCTNCAAGTCATTCAGAAC
AGAGCNCTGAAGAGAGCCCTGCACCTTCCGAGCAGGTTTCCAACCGACCCTCTACACGAG
GCGACANTACTGCCTANACTNAAAGANAGATTCCGACAAATCGCNAGGAACTTCTATAAA
AACNCCANAAAGTCAAACAACCCAGTGGTACGTAACATCGGACAATATGACCCTACTATT
GGCCGACACAAACGACCNCTGAACCTCCTCTACTAAACTCACCATCATGAAGANCCACCA
TACGTGAAGGNAAGNAAAATCATTGTTAATAGGAGAAAATGTCCTAGGACAAANCTCCAA
TAATCACTGCCAACAATGGAAAGGCAGAGACTGG
>VvP45bXO4-241#LINE/Jockey
CTCCTTAAGAATACCCTCAAGTCTGCTTTTGAAGNTAAAACAGCTGGCAGAGATCTGTAN
AAAGTAATCACTCAGTCAACAGAAGGCTACATCGAGGTGACTAATCTCATCTCCAAGAAA
GGAATACCNTACTACACATTTCCTACCGAGCCNGACAAGACANTAAAGGTNNTNCTGAGA
GGNATGCCCTTCAACATGCACACGGACAACATCAAGGAAGAACTAGAAGACCGCGGCTTC
GTGCCCCGAACAGTCGTTCGCCTCCGCTCCCCAAAAACCCGGCAGGAGGTTCCGCTGTAC
CTGGTCGTCCTCCGCGACACNCTGGAGAACAGGGCGATATANAAACTCNCGTCCTTATGC
GCTCTTAAAATAACTGTNGAGAAACTTAGAAGCACCAGGGGCCCGCCTCAATGCTTTAAA
TGTCAGGCCGTNGGNCACGTCTCGAGGCATTGCGGCATGCCTCCNAAGTGCGTAAAGTGC
GCACCCGCCTCAAAATGCGCCANCNGNAAAGGTGAGCACCCACCGAAATGCGCNAACTGC
AGCGGCCGTAAGCCANCGGAAGTGCGCAGAACGGCGAAAGCAGCANAATGCAGCACAAGC
CGCACTAAGGAAGAAGAAGAGGAAGGGAGAAGAAGCGGAAACCCCAGTTCCGGCAAAAGG
CGCGGATGCTGACCTGCAACCAACACCTCACCACCCTGCAGTATCAGGCAGGCAAAGTGC
NCCGACTATGCGGCAGCGTTATCTGGACGGCAGCAAACCGACCACGACGTAACCGCAATC
GACAACAACATCAATGCAACTGATGAAACAGATACCCCATCCTACAGTCAGACTGATGAA
CCGCAGCAGCCGCAGCAGCATCACCAACAGCAACAACAACATCAGCAGGTAGACAATGTA
ATGCTGCAAAACGCGATACAAACAATGCTGCAAACAATGAACACCATGAATGCCATGCTT
GCAGACATTCGTGCCATGAATGCCACGATTTTAGACATCCCGCGACAGATAGCTGCCGCA
GTNCAGACAGCGGTCCAAACCGCATACAATGGCACTTCATCCAACAACGACGGCAACTAA
AATCGATGATTTAGTGATCTGCGCATGGAATGCCAATGGCCTCTGGAGGCAATTAGGCGA
ATTCAGGGAATTTCTCCGAGACGAACAGATAGATATATGCCTNGTCAACGAAACACACCT
CAAACCGGGCATAAAAGCCGCTGTACCGAACTACGCCTGTTATCGTAATGACAGGCCGAC
AGCCGGTGGCGGCACGGCCATTTACGTTAGAAGCGCNATCAAACACCACCAAATCGCGCT
ACNTCCGCTCTCCAATAGAAGCCACGNGCATCTCAATGGAAACTTANGTGGGAAAAATGC
TTCTCGTCTCTGCCTACCGATCTCCTCATGGTCTGGTAAACGAGGAAGAGTGGGAAACAC
TATTAAGACTGCCCGGTAACCTCATGATAGCAGGCGACCTTAACGCCAAGCACACGGCTT
GGAACTCGAGGCTAACCAACATCGATGGTCGGCGCTTACTACGAACCATAGAAAGAAACT
ATGCAGTGGCTTGGTGCCCCACAGAACCTACATTCTTTAAAGGAAGAGCCTACGCAGATG
TATTCGTACATCGGGATTACGAAGGGTTTACAGCACAACATCGGTGTAACTACTAAGACA
GCCNTCTCACCCGATCATGTNCCAGTTATCTTCTACCTGGCGGTGGGAGCTCCACTACGG
AAGAATAAGCNCAGAGATCTNAAGCGCGCAAAAATTGGGNTGCTTACCAGACATTCCTAG
CTGAACATATTACCAACATTCCGCCACCTAATGAAGTCGGCCCACGCGCTGCGATATCTG
CTCTTACCGATCTCGTCAATGCTGCCGCAAACCACNCAACACCGCCCTCAAAAACTCAGC
CAGAGCGCTCCAAACAACTGCCGCCGAACATTCGCCACACCATAAACCTAAAAAAATCCA
GCTCACGAGGGANNGGCAAGAAACGAGAGACCCGACCACAAAAAGAACGGTCAACCGCCT
ACAACGNGAAATCAAGGCTGAAGTCAACAAACACCGGATGCGGGATTGGGAAGGCCTCGT
AGCCACCCTCTCAATTGAAGACGGGTCAATCCGGTCTACCNCCAAGCGTATGCTACAACA
AAGANAAAAAATGCCGCCACTAACTGTCAAAAATAACATTAGCGCTGAACCAGTAGCTAA
GGCGGATGCACTAGCTGAAGCATTCGAAGAAAACTTTCGCCCNATAGAAGACCCNCGGGA
CGACGCTCACATTGAGCTANTTAACTCCGCAGGAACTTGAAAACCATCTAAACACACTAG
CTCGCAACGAAGAAACCATCGAACTCACCACTGAAGAAGAAGTTATCTGNCCTGGTACGA
CGTGCCGCCACCAACNAAGNNACTGGCCACGATGAAATATGGTGGACTACTTCTCCGCCN
NCTTCCGCCACAAGTAATTACCTACATCACACTAACCTTCAACAATATCANGAGCACTGG
CGAATATCCCAAAATATGGAAACATGCTGAAATTGTCCCAATGCCAANNCCCGGTAAAGA
CAANNGGTCGNCAAAATCATATAGANCGATCAGCCTCCTACCGACTCTGTCAGAAATCNT
TGGAAAAACCTACCTNAAGCNGTTACTCNAACATATTAACNCTNCGAGACTTCTTCCCAA
TGAACAGTTCGGGTTCANAAACCACCATTCAACTCCGCAGCAACTACTCAGACTTGTAGA
ATACGCAATGAGTGCCCTTGAGAAGAAGGAATACTTCGGAGCGGTCCTACTTGACGTAAG
CCGTGCATTCGATTCGGTCTGGCATGAGGGCCTACTGTATAAGCTAATACTACAGAAGGA
TTCCCCCGCCTCACATCAGACTCATTAAAAACTACTTGGCTGGACGCACGTTCCGCGTTA
TCACGGAAGATGCAATCTCTTCCATTAAGACAATTAAAGCCGGAGTTCCGCAAGGTTCCG
TTCTCGGACCTGTCCTNTACAATCTTTATACGGCCGATATACCTAGGACAGACCGAAAGC
GCGTTTTACGCTGATGATACTGCCCTNTATACCAAGAGTATTAGGGCAACGCACATGCGA
CCAAGCTCCAACGAGGATGCGACCAAATTGAATTATGGGCGAAGAAATGGCGNCTGGCGT
TTAATGCNGTNAAGAGCCAGGCTATNATTATCACCAGAAGANCGGTCCCGCCCCTTCAGA
ACGTCAAGATACGCGGTGAAGACATCAACTGCTCGTTACCTGGGTGTCACCCTAGATAAA
AGGCTCACCTGGAGAGAACATATCAAGAGCACACGTTCNAAAGCGACGGACAGGATGCGA
CGACTTATCCAATACTCAATCCGGCCTCACCTCTCCATCCACGNACTGCTATCACCCTCT
ACACAGCCACAATAAGGCCNATCCTCGAATATGCTGCNACGGTGTGGGGCAACGCCGCCC
CCACCAACATCAAGCCTCTCCAGNGCGTCCAGAACCGGGCGATAAGGTACGCCTACAAGC
TACCTATAGACACTCCAACAGCACTGCTCCACCAGACAAGCGGCTTACCAACTCTTAAAG
AACGCTTCAAAGCTGCAGCAAAAAAGCTCTACCTTCAANGCCCCCAACACNCTAATCCGC
TGATTCAACAGCTGGGCACTCATGTGCAATACAAAGNTACCACAAGATGGCCAGTCAAAC
TGGCAAGGGACGACGCCCCGCACGATCTTGCACAGTAACAGGATAGGACAAATCCAATAA
CGACAGAGATAANCGGAAAACACATCCAAAGAACGCAAATCAACAGGATCTGGCAAATCC
CGTAANGACAGACATTGACACTATGACAACCATAACATCTGGAAGGAGATGCGCAACGCG
CAAGAACTTCCCCACACTCTGGGACCAAAGCATTCGC
>VvP45bXO4-323#LINE/RTE-BovB
GCTATTCGGGAAAGGATTCGCAAACTAGAAATAGCCTACCAAACTTCGCGAGAGGTCTAC
AATAAAAAATGTCTTTCACGAAATACTAAAATACGTCATTATGAAACAGTTCTGAAACCA
GTAGTTTTGTATGCAGCTGAAACCTTGTTCCTGAATGCCGATAAAGGACTTCTGGGAGAA
CTGGAGAAAAAAGAGAGAAAAATTATTAGAGGAATTCTGGGTTCCAACTTCAAGAATGGC
GTCCATCAAAAGAGATCCAACAAAGAAGTCTACAGCAAAATAGAGAAAATCACTGAAACA
ATCCGCAAAAGACGGGCNCGATTCTATGGCCACCTCAAACGGATGGAGGAGAACAGACTA
ACAAAAAAAATCTTTAATTTATTTGATTCCAGACCCAAAACCGTAATGCCCTGGTTCGTA
AATATTAAAGAAGACCTTCATTTGATGGGACTAGAACCAGAAGATGCTTTCGACAGAGAT
NTNTTTCGGAAGAAGTTAGTGACAAGTGGGACAAGCCGAGACGAACACTCCAAAAGAAGA
CGCGGTACNCTCTGGACGGAGGAGCGCAAACAGGCGCACTCAAAACGAATGAAGGAGTTC
TGGGCCCAAAAGAAGATGAAACTCGCTGCCAAATGCACGAAGGCTTAACGTGGTCCTAGT
TGGCCTCAACGAATAAATA
>VvP45bXO4-1025#LTR/Gypsy
AGCCAGGATAAGAGCAGTGTATCGCATTGCTTAACGAGCTGGAATTATTTCATCGAAAGC
AGACGGCGTGAGGAAGACGTCGATGACTGGTAGCAGGTATTTTCAAGCGAGAAGAAATAA
CGCGCAGCTTTGGCAAGTACAGAAAGACAATNTANTTTTCCGGAAGAATTTCAACGTTAT
CAAAGTAGCAGTAATTACAGNAAAGACTAGCAGAAATTAACTCGGTAACTTTTTGTTGGA
ACGATTTCGTTANTAAATTTGAAAAAAGTGGTTAAATATCGGANAATGAACGGTTGAATT
AAACAGAACTGTTTGAAAAAGAGTATAAAGTAATGGAGAACTGCTTGTTAGAATTGAAAA
TTTAAAAGTCTGTAAAATTATCGTAAGAATGNTTTTGGTAAGTAAAAAACTGTTTAAGCT
AGATTTAAATGCTGTGAAGGCCTTAGTTAAGNNAATAAAGAAATNATTAAATACAGTTGG
GAAGGGTTTTNAGTNAATTAAGTANCTGATATAAAGCAAAATNTGTATATGCGTGCATTC
CGTNATTTGTAACGTTTTCATGTCTGTATTTTGTGTGTTGTAAAATTTATTTTGCAGTAN
TGCAGCCATTNCTGTGGCACAGTAAGTAATGTCTGGAATGGGTTTCTGNGCCCGTTTGAA
TGTTTAGCTGCGTTGACAAATACAGCGTTGTACGATTTTGAAGTGAATTTCGTATGTGTT
GTATCGTCGTGTGATTTGGCGGGATATNTTGAGTAGCAGANTAATATCTGTTACTNTGTT
TNGTTTTAATTCGTNATCANAATGGAAGNAATTAGTGAGAAATTAGTTAGNANTGGTGCT
GAATTAANTCCTAAAGAGGGGGATAATGAGTGATAATTCTAATGTTAACAATGAAGGTTC
CGGGTTTACGAGCGNTCGACCGNAAAGGGGGGAAATGGAGTTGGCTACCTGGTGCAGCAG
AAGTTAGTAGCGCTAATATCTCTGAAGGCGTGGGGGGAAGCGGAGTTGNACATTCGACCA
GAGGTGGTGTTAGCGTAGACGTTAAAGTAGCGATATCTGTGACGTCGAGGCGGAGAATTN
CATGATAAATGTTACGTCNACACCAGTACCAGTCAATCAAGTTAATATNCGAGAAAAAGA
GATGGGTAATGAACAAATTGATCCTCAGAAACAGAAAGGCGGCGAAATGTCGATGCTAAT
TGCTTTAATGGAGCGTATGGGAAGAAAAATCGAAACAGCAGAGAAAATGGNAAAAAAAAT
TGAACAGAATCAGAAAACGGCAGAAAAAATGGAAAGAAAAATTACCGANAATTCACTGAA
CGAATTAAGGANGAAGTGCGAATGATGAGGCAGGATATGTTGTTGAAAATGGATGAACGT
ATTCGGCAATCGGAAGANAGGTGCGACAAGAAGATAGAGAACGTAAAGCAAATATTAAAA
GAGGATATCAACACAAGNNTGGAAAAGGAAGTANCAATGGTGTATGANTACGTTGAAAAG
CANGAAGAGACTACCAAACAGAATNTAGTATGTTTAGTGCAACAAAAAGTTGAGGAAGAA
GTGAAGAAAANTAGTAATATAATACAGGAAGAGCGAATGGCCATGCGAGAAGAAAATAAA
ATAATTTATGAAAATCAGAGGGATTGTGCGAAAGGGATTGAAGAGTTGAAAGAGAAGGCC
GAAACCAATTCCAAAAGGATTTCTCGATTAGGAGAGGGATTAATGGTTATGGACAAGGAN
GTAAAAGGAGTGACATGTAAGGTGCGGAAGTGGCTAACCAGATGAAATCAATGAAAGTAG
TCAAAGAAGATGTGAGGGAAGAGGTGGNACAGCTGATTCAGAGAGTTGGGGAAGNAGAAC
GGCGAGGTGTGGCTGCTATGGGAAGCGGTAACATCATCACGAATCATTTTAAATTACCNG
AAGCGAAATTTGAACCCGAAAGAGNGGTGCATCCTGTAGAATTTGTTAGAGTTTATAAGA
ATGGNTTGCCTTGTGAGTGGTCGGACGTNGATAAGATAAGATATGTNAAGAACATGCTAC
GAGGGGATGCTTTCGCATGGAGTTGCGAGAGTGNCGAGGAGTGTAANAACTATGAAGAAT
TTTTGAGATTATTTTTGAGCAAGTATTGGTCACAGAGAAAGCAAAGAAGAGTGAGGAGGG
ATTTTTGGAACTGTCGNTATTATAGTAGGCGTGATGGGAGTATGAAGAATTTTTGTGAAG
CAGTGATGAAGGAATTACGTTACCTGGACCAAGAAATAGGNGATGATGAAAAGATAGAAG
TTTTGTTACAAAAATTGCCCAGANNTGTNCAAGAGAAGCTAATAGTAAATCAATGGAATA
GTATAGAAGATTTTCTGGAAGCAGTTGAAAGGTTGGATCGNTGGAGTAGTACGAATGAAC
ATGGNCCGAGNGACGATAGGAGGAACGACTATCCGAAATTATAATAGGTCGAACCAGATG
CCNCCGCGGGANAATTTTACNAGAGACAGAGGTCGTGNGAATGGATATAACCGAGAGGAA
CAGTTCAACAGGAATTCGGGTGGTAATAGAAGAAGGGAATATGAAGATAGACGCCATGAC
NATCAGTGGTCGCATCACAATAATGGCCAGACAGNAAGAAGGGANGAAGGAAGGCAGCAT
GATCCCGGGNGAGCGATGGGAAACTCGGTGCCGCAACTGGGGCGGTCCGAACAGTAGCGG
AAGAAGTCGAAACAGGACCGAAGAATCGGAAGAACAGGACCATCTGGAGACGACGACANC
TATCAGGTAGAACTGAGANCNTACAGAGAAATACAACTGAATGTGATGTGCAGANTATGA
ACCACAACAGCGGGGGGCATAATCATGAGAGAACAATCGAAAGAAGTGGATGTCGGGGTT
TGTGANGAGGAGGAACCGCTGAGGTGGTGGGAATGTTTCAAGTTTTTAGATGAAGAGGAG
NCGCAGAACGTTNCAAGGATGTGCGAATATAATTGGCAAGAAGAAGAGGTNCGAGAATTG
GCTAGAATCGACGTGGGAAACCATGACAACCAAGAGAAGTGTCGGGAGAAGTATAAGGAA
ATACGCTGNAGNGGAAGANATGNTGACAGATGAGCTTGTATCAGAGAGAGTTGANGAAGA
NGTGTACGAGACTATCAGCGGATAGCGATGGNACTGATGACAACGAAGAGGAAGGAAGTG
AATTGGCAGCGACGAAGATAATAGTAGCGAAGANGAAGANGATNGTGAAGAAGAAGAAGA
AAATGGAATATTAGANAATGAAGAANCGGAAGAAGTGAGATTTTTCCTNGTGAGGAAATA
CGNCGATAGTAATGANGANGAAAGTGTAATGCCAGAGGGGGCAAATGTTNAAGTTTCGGA
AGAANNTGGTCGTGATATAAGCTCANTTGTGGGAAACGATGAATANCAATGATGGTGAGT
AAATTGTCTGAGTCGAATCGGAAGAAGANAGACGAATAATCAGTAGGAAACAACGGTGAA
TGCAAAACGGATGACGANAGCCAATGTAATAGCAGAAAATGTAGATTTACAGCAGTTACG
CCTAAGAGATGGGAGTANGNTAGAATTGTTGAAGTGGTCTCANGAAGAANTTGAAAAGGA
CTTATTGCAAGAAGAGATTTTGAAGGAAGAAGAAGAGGAAGTGANGCATTCGGTGTTTGC
GGTGAAATTATTCGGGTTGAACGGTGAAGCATTGGCGGATACTGGCAGTGAGTTGACGGC
CGTATCNCATACGTTATATGCTCGTATAGTNAAAGACAATAAAATNACAGAAATGCCGGT
GCGNAAAGTACAGGTTATTGGCGCTACAGGAAAGTTGAGCAAANGAGTGACGATNNAGNT
NTNGTTAGAACTCGAAATAGATGGAGTCGCNANGGAGCACACNTGCTTNGTNGTACCNGA
NCTTAGNATCAACCGTATTTTGGGNATGGATTGNCTCAGCAAATTTANGGCTTTAATTGA
TTGCTACAAAGGAGAAATGGAAGTNTGGAAAAATGATGAGAACCGTAAAATTAAGTTTGG
TAGCGGATCGGCAACCAAGAAACTGTAGAGNGATGTAAGAATACGAGCGGTGTACGAAGT
ANTGACGGAAGCGGATGTAGAGACCCAGAAATGGGAGAAAAGAGAAGAAGTATGGTGGGG
ATNAATAATATAATGGATATTGAGAGCTTGAGTGGAGTAA
>VvP45bXO4-170#Unknown
ATAAAAAACTGGTGCNTGTATCAGTGTGTGCACGCGCAAGAAGTGAAACTTCTGTGTATT
TTCCTGTGTATTTTTTTATNTTTCTTTCGCACTCGAGTGGACGAATGACGATACTATACT
GNATTTGTACAGTAAATAGGAACTTTGTCCAAGTTATTCTTGTAAACAAATGAAAATTAT
TAAAAATTTAAAGCACACTTCGCTAGATTATAGAGTATTGCATCTAGCCTTAGTCTGTAT
TTTGTGTTTAGAGCTTTTTTATATCGGAGAACATCTTGGACAAAATTATCTGATAACCGT
TCTTACAATCAATTTTCGTTAGTAACTAGCTTCCAAGCCCGTTAAAAAATGACGGNTTGA
ACGNAGATTTCCGGCTCATAAAAAAAGCAACTAAAAATACTGGTGCATGTATCAGTGTGC
AAAAATTTCGTTAATAACTAGCTTCTAAGCCCGTCAAAATGACGCAGATTTCTGTAGGCT
CGTAACTTAAATAATTTTTAAAAGCTTAAATAACNCATTCCCTCTGCTGTAAAGACGAAT
GCTAATATTTCTGCATGAAAATGAAAGCTTTTATCGCACGCGCATTAATACATTCACTGT
ATCGCGATATAAACGTGATTCCGTATTTCTTTTCTTACTATAACAGCGATCAAGAATGAT
GNAACAATNAACGAATATAAATAAACAAAAANNAGCTAATAAACAAAAAGCAACTAAAAA
TACTGGTGCATGTNTCACTGTGTAATAATGGCGACTCCCCGGATGTAAATATACTGTCTG
ACGTCGTCACGTGATTTTCAGCGAGTATTAAAGCAATTTAAGCTTTAACGTTTAGGTGCG
CATGCGCAGAGCGTAACTTAACCTACGAATTTCTCCCTACCGCGCCNAAAGAAGTTTCAC
TTCAANAATTA
>VvP45bXO4-748#RC/Helitron
AATCTGCAGACATAAATCTGTAATTGGNCTTCGTCCTTTGTTCCGGCATCACGCAGAAAC
TACTGAACAGATTTTGATGNGGTTTTCANAGTTCGAAATGGCTTAAAATCGGAGATATNT
GTTACGACACCGGAGCAGGAAATTAAAATCTGTTCNGAACATCAAATTTTTTTACCTATA
ATCTGGCATAACTCGAAAACTACTGAACCGATTTTGACGGAGTTTTCACNGTTTGAAACC
TTAGANNCTGGCTTAAAATCAGAGGTATGTANAATCACACTGCGTCACCTGACGTCGGAG
CAGGAAATCAAAATCTCTTATGAAATNATTTTACATATAATCTGGCATAACTTAAAAAAC
TACTNAACAGATTTTGACGGGGTTTTTACTGTCCCNAAGTTTACGTTTCATCACGTTACC
TTAACTGGGGACGGAGCAGAAAATTAATATCTGATNAAAACAGTAACAAAGAAATGTGAC
GCTACCCTAACGCCGTCTATCGGTTCTTTCTGTAAGTATCGGGTATTCAGCCTCTAAACC
CGATGGATANCGTATGAACTAGTTAGATTCATAGCCGATTNGCGAATTTATCGATTCTGA
GAGATTTAACATGACGCGAATTGTTGAGAACAAATTTGTAGTTACGCGATCGTTTTTTGT
AAGGACNGTAGTAGAGNGAACTACGTCGAAGTAAAAAAAACACGCTTACGCTNTTGATTC
ATCACATAATTCGTACCAAAT
>VvP45bXO4-455#DNA/hAT-Ac
AGTGATGATCCGATACAAGTAAATACGAGTAAGTACTCGATACTTTGTTTCGATACCGAG
TACTTTTCGTATTCGAATTANTTCATTCGATACTTACTCGGTATCGGAAGAAAAGTACTT
GTATCGAATCGAAAGTATCGAAACGCACCCGGTGTTAAATTCTAAACGCATCANCCCTGC
TGCGCCACTCAGTCGCGCCTGCGAAATTAATTTCCCGCTGACGTCAAGTTGGTAGCATTG
AAAATCAAACAAAATCAGTCTTAGAATAGGCAACCTAATCTCAAAGAGTTTGTTTTAGGT
CCCTATTTCATTGTAATAAAGTCGTACTTGGCGCGCATTTCGCTATACCTGGCCAATGGT
CGCTCCCGCGCAGCCCCACACAAAAACTAAAAGATATGGTTCATAAGCAACTAAGTAGCC
CATGTGAATCGGAAGAAGAAGCTGCTTCAGCTAGCGTTTCACAGGAATATCACTTCTGGA
AACATCACAAAGAAAAAGAAAACGCACCGTAGTGACAAAGTCTCTCTCTACTTGTCAAAC
ACTGTAACGTCTCTAAAAAGCAATCCATTTACAGAATGGGAAGAAATGAAACTTATATTT
CCTTGTCTGTATAAATACGCACAACAGTATCTTATTGTTGTAGCAACGTCAGTACCGAGT
GAATGTTTGTTTTCTAATGCGGGTGAAACAATGACAAACAAAAGAAACAAGCTGTCCCCA
AAATATTTGGAACAATTGCTTTTTTGGGAAACCTTCCAAAAGCGGACTTTTATTGTTTAA
AAGTGTTAAAACTATAATAAATAAATATTTAAAGATAAGACAAAACCTTCAAAGTTTGCT
TACAATGTGAGCTTTATTATAATTTTAATAAATAAATAAAAATGTTTACTGAGTGTTATT
TGATTTTATTACACTAGGCAAATAAAATAAATAATTTAGCAACATGTCACGTATATTTTT
ATATTTCGACATTAATTTAAAAAAGTATCGATATGAGTAAGTATCGATACTTTTGCAGTA
CTCATATGAGTAAGTATCGTAAGACAATTTGAGTACTACTCATTTGAGTAGGTATCGATA
CTTTGATGGTATCGGAACATCACTA
>VvP45bXO4-1938#DNA/hAT-Charlie
AGCGGTTCCCAACCTATGGGTCGCGACCCACTGGTGGGTCGCGGCGTGTGTTTTGGTGGG
TCGCGGAACAATCGAGGTTTTTGCCACAAAAATATATCTTTTATTTCATCTATTTAAAAA
ATATAACACGATATTTTACAAGTGCAATAATCATGAAAGCTATTAGCTTAAATTAAAACT
TTGTGAGAAAAAAAAGTTTTCTTAAACAGTCAGCCGGTATTATGCAATAACCTCGTTGTG
AGATATAGCAGCGGCAGCAATCGCGCAATCGTTATGGCAACCCCTGAACACCCCCTCTCC
CGCCCCGCTCTAGAGCGGAGATGCGCGCGCATACCACCTGCAATTTTACTTCTCTCATTG
TCATTTTCTTGTTTATTCTTGAATCGAAACCAAAGTCTTTGATCGAAACAGTCTTTCTCT
GCTTGTGAGAGTGAGTTATTGTTTGCGTTTTGTTTTGATTGAGAGTAGATTTAATGTGAT
TATGGAAAGTTTGTTGAGGACTGGATCGTGCCGTAAAAGAGAGTATCCAAATGGTGACGA
AACTTCAACCTCCGCGGCTGATAATAATANGTTTGAAAATGTTACTNAACCACAACCAAG
TATTTGTAATTACAATGCAGGCAGCGNGAAAAAGCAAAAGACGTATCTGCGAAAGTATAA
NCCGGATTATTTGAAATACAGATTTGTGTTTTCGGGTACTGAAGAGGAGCCAATACCTCA
GTGCGTGATTTGTTGCGAAAATTTGTCCAATGAAAACATGAAGCCATCAAAACTTGAAAG
GCATTTGTCAACCAAGCATCCTGAGTACACGGATAAGCCTCTTGAACTCTTTCAAAATAA
AAAAANGACATTATCTTTCGACCAAATCTACAATGGAAAAGTCAGTGTCAGGCCAACAAA
CAGTCTACCATAGCGTCTTACCAATTATCCTTGTTAATAGCAAAGCAGGAAAATGCGACT
GATGTGCCAAGTCATATCTACACCTACAAATCCCATTTTAGTGGTTGACTGGTAAGTTTA
CCATTGTGTTTTCCGGCTCCNAGTCTTCCATATTTTCATACATTTGGGTGAAGTAAAACA
CAATGATAAACCTACCAATTAACCACTAAAATCGGGTCTGCAGGTGGTTTCCACCAAAAA
GCGACTTGGCAGACCAGTTGCATTTTAATATGCTGNTCGAGTTACTTCTAATCGTGGAAT
TTCAGCAGTCAACTTGATGAGGTGATGGTCTGTGCAGCCGCCTCCCGGTCTATAATATGT
TTNTTGTTTTATGTATTATCAGTTCTTGTTTTTGTTGATAGTATATCCTTTGTACGAAAA
TTCGCCNTTTCGTAGGATAGGATAGTCGATAGCGTATCGAGGTCATACAACAGTTCCCAT
TCTGATATTAGATAGACTCTCATATTAGGTGGGTCGCGAAAATTTTTTTTTACTTAAAAG
TGGGTCGTGTACCAATAAAGGTTGGGAACCGC
>VvP45bXO4-1228#LINE/RTE-BovB
GGGAAGCCAGGCTCTGCCTGTCACAAGCCAGGACAAAGTGGCGGAGTGATAGAGGAGTAA
CACCTCTTAAAAAACCTTGGTCCATCTGGCCCGGATGGTAGTTCCTTGTAATGGGCCCCT
TGCCAGGGTACGGTGAAGACCTCAACGGCTGACTCTGCGGAGAAGATGGACTTCGGTACG
GAGAGTGAGGCGGAAGGGGCATCTCCTCTTCATGGCAAGCAGGCGGAAGAGGCACCATTG
TACAACATTGGTTCCCAACGGCTGTGAAACCAGAAGAGGTTCGTAGCCAGACGGACTGGC
TAAAAAGGCGCTTCACCTTCTTCTGTGCGTGTTGCGGCAGTCCGTTGCAGTTTTCGGTTC
TTGATGCCGCATGTCCCATGCTATATGCGCCGCAGCGGATGGTTCCAAAATCATAGGTCG
TGGGTCACTTCCTGGCAAGTTGAGATCCACCTTAAACAAAGTCACGCCTGTGGCATTCTC
TCTTGCAAGTCCAACGGCGATGGGATAAAGATAACGGTGGCAGGTTTTGAGTGAAACTGG
GAGCTGCTAGTCTTGACCTGCACGTTGGCGGCAGATGTGTGATGGTCGCCTTCCTGAGAC
CCTGTGATCTACTCAGGAATCCGGTCCTGCATCTGTGTCTGGGCAGGCCTATTCAGGAAC
ACCGCTGCCCACCCTGAATGGGGAAGGCTCTAGAAAATGTGAGCTAAACATCGGAAGATC
ACTTTTGAACCTGGCTGGGAAACCGCACCCAGCAGGTCACTCCTTTTTGCGGTCGAAAAA
CTTCAAAAACTACAAAAACCATTATTATTGGCACGTGGAATGTAAGGACTTTACTGGACC
TGAATGATAATCATGACAGACCCGAAAGAAGAACTGCTCTCATCACCCATGAGCTAGCCA
GACTAAATACTGATATTGCTGCTCTGAGCGAAACCAGACTCTCGGGCGAAGGAAAAATCA
GCGAAGCTACTTCAGGATACACCATCTTCTGGAAAGGAAAAGGGGAAGGAGAACGCCGCA
TTCATGGGGTTGGATTTGCAGTGAAAACAAAACTGGTAAGCGAACATCGACTTGCTCCCA
TTGCTATCAGCGAACGGCTCATGACTCTCCGTATACCACTCTCAGGGAACAATTACATTA
CTTTCATCTCCGCATATGCTCCCACTTTAATGGATGATGAAGATGCAAAGAACAAGTTTT
ATTGCCAACTGAATGAAACTCTCACCAACATACCTACCAGTGATAAGCTGCTACTACTCG
GTGACTTCAACGCTAGAGTGGGAAGAGACAACCAACTATGGGAAAAGGTTATAGGTAAAC
AAGGTGTAGGGAACTGCAATGCAAATGGACTGCTGCTTCTCTCTGTGTGTGCTGAACATG
AACTCTTCATTACAAATACTCAATTCCGCCTACCAAACCGCTTCAAGACTACGTGGATGC
ATCCACGATCCAAGCATTGGCATCTCATCGATTATGTTATCGCCCGACAACGTGATAAAA
AAGATGTTCTCATCACTAAGACAGCAAGGAACATTGATGACTGCTGGACAGACCATAGAC
TTCTCGTGAGCCGCCTGAGACTCTCAATAAGTAAAAAGTCACGCTCCTTCCACATGAACC
CCCCCAAGAGGAAATATAATACTTTAAAACTCCGCATCGATACTGTCGCCTCAAAATATC
AAGATGACATTTTAGAACAACTGTCCAACAATCCAATCAATACAAGGAACGTGGAATCAG
AANGGACCACCCTTCGAAATATCATCACGAAATCTGCAGAGAAAGTAATTGGCTACGAGA
ATAAAAAAAGGCCAGATTGGTTTGATGACAATAATGAACAAATTTTAACCCTCATCAGTG
CGAAACGTGAAGCCTATCAACTTCTCGTTCAAGATCCAACTTCTGTGACGAAGAAAACCC
GCTTTCAGGCCCTTAAGCGGAAATGTCAGACAGAAATAAGGGAAATCAAGAATAACTGGT
GGCAACAGAAAGCAAAGGAACTCCAAACTCTATCAGACGCTAGGGATCTTAAAAAATTTT
ATGCAGGAATTAAAGAGCTATATGGACCTACTCGCAGCTCATCTGGCTCACTAAAAGCAG
CTGATAACACTACCATTCTTACCGAGAGCCAGGACATCTTGAAGCGCTGGAAAGAACACT
ATAACTCTCTTTTGAACCGTAGCTCTACTGCTGCAGACGATTTCCTTAGGAATATGCCGC
AGCACCCTCCACAACCTTGGATGTCAGTCCCGCCAACTTTCCAGGAGTTTTGCAAAGCAC
TGAATAGCCTGAATCCAGGTAGAGCTCCTGGACCAGACAATATTCCTTTAGAACTGATTC
GAAGTGGGGGGTTACCCTTGAAAACCAGGATTTTCCAACTCATTCTTCTCATGTGGGAAA
CTCGGGAGGTGCCTCAGGACATGAAGGATGCTAACATAGTCACCATCTTCAAAAAAGGGG
ATCGAGGTATCTGCAACAATTATCGTGGTATCTCTCTTCTATCTATAGCAGGAAAGACTT
TTGCTAGAATCCTGCTGAACCGCCTTAAAATTATGTCAGAGAGAGTACTTCCAGAATCTC
AATGTGGATTCCGTGCCTCGAGGGGCACCACAGACATGATCTTCTGTGCTAGACAACTTC
AAGAGAAGTGCAGAGAACAACAAAAGCCTCTCTTTCTGGTATTCTATGATCTAGAGAAAG
CTTTTGATACCGTGCCTAGATCTGCAATGTGGATGGTATTAAGACGATTTGGATGCCCTG
AACATTTTCTGGGATTGATTAGAGCACTCCACGATGGTATGGTCGGTCAAGTCCTTTATC
AGAACGACGCCTCTGAAAAGTTCCCTATCACAAATGGTCTGAAACAAGGTTGTGTACTTG
CACCAACACTTTTTGCCCTATATTTGGCAGCAATGCTCTACGAAACGTCATCTACCCCCA
ACACAGGCGTGGAGATCAGATACCGGTTTGACGGAGGACTATTTAATCCAGCAAGACTCC
GCTCATCAAGATTAACTTTCCTCACCCAGGTAACAGAACTGCAGTATGCAGATGACAACA
CCTCTCCAGCACATACTCCTCAGCAGATACAACAGTCCGTAAACTACTTCAAGGACGCAT
ATGACCGTTTTGGCCTGACCATCAACACCCGAAAAACTAAAGTGCTGGCGCAACCTGCCC
CTGGAGCTACACTCCCAGACTTTGATGTTACCATCTCCGGCACAGCCCTCGAGCAAGTAG
ATAGCTTCTCCTACCTTGGAAGCATTCTCTCTACACAGTGCACAGCAGAGAAGGATGTAG
AAAACAGAATTCGCGCAGCACACATAGCCTTTGGACGACTTACTCGGCGAGTGTTCCTAA
ACAAAGATCTTAATTTAAGCACCAAGCTGATGGTCTACCAAGCTGTAGTTGTCTCCACGT
TGCTGTATGGGTGTGAGACATGGACACTCTACCGGCGAGATATTAAGAAAATGGAGCGAT
TTCACCAGCTAAAACTTCGCTCTATAATGAACATTAAATGGGACGACTATGTGTCCAACA
TTAGAGTCTTGGAAAGAGCTCAAATGTATAGCATTGAAGCCCTCATCATCAGCCACCAAC
TTAGATGGGTTGGACACGTTCAGCGTATGAGCAACAGTAGACTCCCTCGCCAACTTTTAT
ACGGTGAGCTCAGCACTGGCAGCAGACCTCGCGGTGCCCCTAAGAAACGCTACAAAGACC
AGTTCAAGAAGACCCTGAAGAAAACTAATATAGACCTTANCACCTGGGACAGCCTCACAA
AAGACCGCGTTCTATGGCGCAAAACTACCTCCGCGGCAGTGGCACGTTTCGAAGAGGAGC
GGCGAAGTCTGGCAGCTGAATCCCGTTTAAGGCGGAAAGCCCGACAAACCCTACCGCGCC
AGCCACCCACANTTGGGTGCAGTGTGTGCGGGCGACTGTTCTATGCAAGAATCGGCCTGA
TCAGCCACCAACGCACACACAAATAAACACGCAAGAGAGNAACATAAACTCGGAAACGAG
TATGGCCGACGACG
>VvP45bXO4-568#LINE/Penelope
AAAAACATTCGCCGAACACTTACTAGACCACAACCACCNACCCACCACNATACAGACAGA
CATGAAAATACTAAAAATNAACAACCACAAGAAACACTTGCTAACANTNCAAGAAAGTTA
CCANATNCACAAAGCCATNGGATCAAGGNAAACACGTACTNAACGAATTCACNAATTTAA
CAAACGAAACACTGTTCAAAACACTGAAAAATAANCACGACACAGGAATANAATACACAA
AACAGTAAATCACAACACTNACAACACTGCACAAACAGAGACATAATTTAATAACAACAC
AGACGCGATATTACAAGCAAAAAAAAANAGGTTGGCATCACCGTAAACGAATGTAAACAG
NAAGGTTTTGCTGTTCGTCAAACAACAAAGTGTAAATTTCAATAGATTTTGANACAGTGA
TANAGTTACCTCCAAAAAACAGGGTAACAACAGCNNNNNNNNNNNNNNNNNNNNNNNNNN
NNNNNNNNNNNNNNNNNNNNNNNNNNNNNNNNNNNNNNNNNNNNNNNNNNNNNNNNNNNN
NNNNNNNNNNGTANGTAAGTAGAGTGTAGTTTGTTATTAGTTAGTTATGTATATTAATAT
TGTAATTTTGTTAA
>VvP45bXO4-1845#LINE/Jockey
CCAATATAATAAGATCTGTCATAACTTGGATCTCCCCATCCACGACGACATTGGNAACCA
ATTTCAGAGACTTAAATCAAGAAGTCCAAGCATAAAAACTGCAAAACAGATTATATCTAA
TAATTTTAACGGGAGAGAAGCNTGGAGATTGGAGTGGATAGCCTCAGCCCCACCAGAATG
GCACTCCCTGTTCGACAGTCAACAGGCACTAAAGGGACTCGACCTTCCTCGCAAGACCTG
GGCAGCTCTTAACAGAGTTAGGTCTGGCCATGGCAGATCTGCTTCATCTCTGTACACGTG
GGGAAAAACCATCCGTCACGTGACCTTTGATTGCCCACTTCGAGCCTTCAGGGGATCACC
GATAGACTTTATTAACATTTCAAATGAAGCTTTACATTGGCTGCACCATGTCGATTTTGA
ATTTTAATTATAATTTAATGTTAAATTGTATTATTTTTGTGCNATGGCCATAAGNTAAAT
AAATA
>VvP45bXO4-501#DNA/hAT-Ac
TAGACTTGCGCATNATAGTTCGCGAAGGGGAGCGCTCAGTTTAGTTCGCAGCTCCCTCGC
GAACTAGTTCCGCTCTTTTAGTTCGTTAGTTCGCGTCTCGAATTCAGAGAAACAGATCGT
TCGCTCGCCTTGCTACCGCTACTGCACGCGCTATTTTGTTTGTTATGTCAGTTTTATTAG
GACATAATCGTTTTTTTGTCGTTTCTAAATGGAATTTAATATGACCTTCTTAACAAAAGT
TATTGCTTAATAATAGCCCTTTCAAATGACATTAGCATGATCAGTTGCCGCCGATAAACC
AAAAGTGCTCATTGTCCTTTGCACAAATGGGTAAATTGAATAACTGTGCTGTTTTTACTA
TTTACTTTACATGCATTCGTAGAATATTAATTTTTTAAATGGATTTATTTATTAGTTCAT
GGAAGAAACATTACTTATAANNNNNNNNNNNNNNNNNNNNNNNNNNNNNNNNNNNNNNNN
NNNNNNNNNNNNNNCATTACTTATAAAATATTATAAATGCGTTTATTTTGATGAATTAAA
ATACCCGTTTATAAGTAATCGGCTTTTTTTATTTAAATATAGTTTTGGAAATCATGAACA
AAATATAATTCTACTATTGGCTACAAGTTAAGTACTATATGACAGAAACAATATTACCTA
TATTATTAAGAAAAGTAACAGTAATACTTCCAATGTGATACCTAACAATTAGACATATAA
AAATGACAGTGACCCTTGAATGAGAAAGTGGTAACAATAACGAAAGTGCGTAAATTTCCA
GTAAATTGGAAGTCATTGAGCTATTTTTTTATTAGTGTAGGGGAGGATAATCCAACACAC
ATTCACAATATTTTGGCGACGAATGAAACTGATGAAGACACAAAAGTTAAAATCTTTTTG
AATTTCGCAAGTCATTTCTTTACATAACTTTCACAAATCTGTTAACCAACAGACTGAGAT
AAGTATTATATTATGTCAGCTTTAAAATCAGCGCTAGAAAAATGTAAAAGATACTGTTTC
TTTGGTTAAGAAAACAAGAAAAAGCCTTTAGAAGCCAAATTCTCCACAGAAAGTGATAAT
ATTAAAAATAATGCTCTAGTATTCGTTGATAAANGTCTGGAGTATCTTAGTAAATAGTTA
GATTTTAATGAAAGCAATTGGCTATANAAAATCCAAAAATTAAATTTAAAACACGAGGTT
TCATTTGATGGCTGTGAGACAATATTAGAGGTTCTAAATTTACGAGAAAAAATGAGTATC
AAAGTGAACGAACTTTACTCTGAAATAACAATATTACACGAAATCTAGGTAAAAGTAAGA
GNAGTATTTCATTAGTAAAAAATGAGCTTTTGATCGACATTAATTTAACAACTGAAAGCG
ATAAAGCATATNACAATTTTACTGTAGACAGAAAATNGTTAAAGATGCAAGAAGTGCAAA
AAAATATAGCTTAAAAAATGAAATAGTAAAAAACATACCTTTTGTCCTTTTCTACTCTTT
CGTAAAATATTATATTTTTGAAGTGTACTATATTTTTATAGGTTATTCTTTNAAAAAATA
TNCTACCATCAACCGAAAAAATGTTGGAAACCCTAGCGGCGAATGGTGCTAGTTCGCGGC
CGGGAGCGCTCGNNNNNNNNNNNNNNNNNNNNNNNNNNNNNNNNNNNNNNNNNNNNNNNN
NNNNNNNNNNNNNNNNNNNNNNNNNNNNNNNNNNNNNNNNNNNNNNNNNNNNNNNNNNNN
NNNNNNNTTTANGTCGTTCGCTCTCGAATCCAGAAAGACAGCTCGCTCGCTCGCTTTGCT
AGCGCTACTNCACGCGCTCTCTTCTTTGTTATGGTAGTTGTGGTTATCGATGGTTGTCTT
TTAATTGTTAATGGGATCAAAGTGTGTTTTGTTTTCACATTCCACGTTAAATTTCCGTTT
GTGACTTCTGCAATAATTATTAATGTTGAACAGTTTATTTTTCTTTTATTTTTATATCTG
TCTCTTCAGTGAAATGTGTCCACAGNGAACTGTGTTTCCTTTTAGATAATAAACTAAAAC
AAAAGTCGGTCTTCGGGAAAGGATCGAACGAACTAACGAACTAAGGAGCGAGAGATCTGG
GAACTAGTTCGCGTAGTTCGCCCGTGGGAGCGCTCTTCCGAACTAGTTCGTTCGCGAACT
ACACAAGACT
>VvP45bXO4-429#DNA/Zator
TAGGGGGCGTCCATNAATTACGTGAGGTGAAATAGGGGGGGGGGGGGGTCCGGCGAAATC
TCACCAAATCTCACCAGGGGGGAGGGGGGGGTCGACGGAAATCTCACGTGAGGTTTTTAA
ATTTGNTGGACTGTAGAGCTAAAAAAAAANGTCTACAAATACGCGAAGTCGATTTTAGGG
GGGTATTCCGTCGAAAATGGGGTAACAGGTTGAGGGTGAGACCTAAAAAAAAAGGTCTCA
AAAAGTTGCGAGGGCGATTNGTAGGGGGGNGGGGGTCTACGGGGGGGGGGGGTCCGACCA
GATCTCACGAAGTCTCACCAGAGGGGGGGGGGGGGTCCGGAANTCCGGAAAAACACCTCA
CGTAATTNATGGACGCCCCCTTT
>VvP45bXO4-5#LINE/RTE-BovB
TAGGTTATATTACTACCATATTCAAGAAAGGGNACCGCAAAGTGTGTTCAAATTATCGTG
GGATTTGTGTTATGAATTCATCGATGAAAATTTTTGNCAAACTAATGAAAAATAGATTAG
AAACNCATTTTAAGACTCAAGAAGAACAATGTGGATTTACNGCAGGTAGATCACGTATAG
ATCACATTTTCACGTTACGACAGATTCTGGAAAAATACAACGAAAAATTAAAAAACGTGG
GATTAATTTTCATAGATTTAGAAAAAGCGTATGATACTGTCCCAAGAAATATGTTATGGA
AAGCATTACGTATGTCACNTATAGATAACTNCTTAGTNAAAATAATACAACNAATGTACA
NAAATAACACATGCCAAATAAAAACTGGTCATGCATTATCACAAAAATTTAAAACAAGTA
AAGGTCTGCTGCAAGGATGCCCTATGTCACCAACCCTATTTAAAATTTATATAGATGTTA
GTTTGAGAACATGGTCTCGAAAGTGTAATAGAATGGGTTTAGAAATAATGGATGGAAAGT
ATCTACATCATTTACTATTCGCCGATGATCAAGTCGTCATAGCACAAGATGGTGAGGATG
CAAATTACATATGTAATCAACTGTCAAAGGAATATAAAAANTGGGGCTTGAAGATTAACT
ATACAAAAAACAGAATATCTTACTAATGATCTGGATGAATTGTACATTGATGGAATANAA
ATTAAAAAGGTAAATAATTTTTGCTATTTGGGTTCAATTTTAGAAANAGAAGGAAAATCG
AATATGGAAATTAATAAAAGAATTACTAATGGCCGGAAAGTAATCGGGATGCTCAATTCA
ATTCTATGGAGCAAGAGCGTTATGAATAGAACAAAAAGAATTATATTTAAGTCATTATTG
GAAAGTATAGTCTTATATGGATCAGAAACCTGGACAATCAACCAAAAACATATTAAGAAG
TTGAAAGCATTAGAAATGGATTTCTGGAGAAGATCAGCAAGAATTTCAAGGAAAGAAAAA
GTAAGGAATACCGAAATAATAAGGCTAATGGAAGTGAAAGAAGAAATGTATGAAGTTATA
GAACGAAAAAGATTGGAATGGTACGGCCATGTAAGAAGGATGGAAGACACTAGGATACCA
AAACTTGTACAGGAATGGGAAGTTGAAGGAAGGAGGAAAAGAGGACGGCCCGTGTTTACC
TGGCTCCAAAGTGTACAAACAGCAATGAGAAGATTTGGTGCAGAAGAGGAAGATACACAA
GACCGAAATATCTGGAGAAATATTTTGAGAAGATGAAGTCAAGNTCTGTGTTCCGAGTTT
T
>VvP45bXO4-1813#DNA/TcMar-Tc1
TCTGCTTCCATGNGACCTGTGGTAGTGATCGAAGGCACCGTGACAGCTGTGGACTACGTG
AAAATTATTGCGGACCACCTGCATCCCTTCATGCTTCACGTCTTCCGCGACGGCGGTGGC
ATCTTCCAGCAGGATAGCTGTCCGTGTCACAAGGCCAGAATCGTGCTGCAGTGGTTTGAG
GAGCATGATAGTGAACCAGTTGGGTCTTGCCAACATTTCGCGTGATCTNAAACACATATG
GGACGCTACGGGGCAGCCCCGCGCCCACAAACCACCGGCCCGCAATTTGCCNTTGCGTAT
ACATCTGGTGGATTAGATACCTCCGAAAACNTACCAAAGACTTATCAAANCCACGTCATC
GAGCGTGGAGGGTGAGCGGTTAACGCTCTGGNCTCGCGTTCGGGAGGACGCNGGTTCGAA
TCCCCGTCCGGGCATCCAGATTTCGGTTTTCCGTGGTTTCCCCAAATCACTCCAGGCGAA
TGCCGGGATGCTTCCTTCAAAAGGCCATGGCCGAATTCCTTC
>VvP45bXO4-437#DNA/TcMar-Tc1
GGGAGACAATCGCTCAGTAAACTGTGGACAGGTTAGATNTGATGATAATACGCAGAAATA
CAACAGTTCCGNACACTAAGGAAATGTAGGTCCTGAGATAGTGTTTCCGCTNGTTGGGTG
CCGAAACTTTTGACAGCAGATCAAAAGNCAGTGAGGAGGCAGGTGTCTGCGGAAAATCTA
GCCTCTTTGAAGCCAGTCCAGTAGATTTTGTTGAACGATTTGTNACTGTGGATGAGACAT
GGACCCATCACTTTACCCCAGAATCAAAGCAACAGTTTTTTTTTTTTTTTTTTTTTTTTT
TTTTTTTTTTTTTTCTGTTTTCTTATGCTAACCTTGTGAAGCAACTGCGAATAGCTATCA
AGGAAAANNGAAGAGACAAGTTGTTAAAAGGCTTCTTCATTATCAGGACAATGCTCCCAG
TCACAAGTCTCATTGCCACGCTGCAGTTCGTGAGGTAGGTTTCAGTTGGTACCGCAAACC
CCTATTCACCTATCTGGCCCTCAGACTTCCACCTGTTTCCAAACCTTAAAAAGTTTCTGT
CTGGCACCNATTTNAAGTCAGATGATACGACATATACGTCACCTCATTTTTNGATACCCT
TNAGAAATCCTTTTATGCGGATGGCATAAAAGCATTGGAACGTCGTTGGAGGAAATGTGT
GGAGNTCAGAGGGGACNATGTTGAAAAATAGACCACGACTTTCTTTTAATCATGTGCT
>VvP45bXO4-255#RC/Helitron
AACAAAAACTAACGAACGGATTTTAACGAAACTGCACATAGCGATAGCTTATGTCATGGT
TAACATACAGGATACTTTCTATCCAGATTAATAACTAGTTCCCGATGATACAGNGGCCAA
AACCGTAAATTTTGAAATTTTTNGTCTGTNCGCGCATCACGCAAAAACTAACGAACGGAT
TTTAACGAAACTGCACGTAGTGATAGCTTACGTCATCGGTTAACATATAGGATACTTTTT
ATCCAGATNAGTTACATAGTTCCCGATGATACAGAGGCCAAAACCGTAAATTTCTGTCTG
TCTGTGCGCGCATCACGCAAAAACTAACGAACGGATTTCAACGAAACTNCACACAGTGAT
AGCTTAGGATACAGGATACTTTTTATCCCGATAAGTTACATAGCTNCNNAAGAAACGGAT
NTCAACGAAATAGCACATTGANAGTTTATTTACGTACTAATAAGTCCNNTAGTAATCACC
ATAAAATCTATGCAAGCAAAGAAAAACATAGTGGTTGTTTTTACCNTTNTGTAGGTACTG
AGTTCTCTCATTCTCGTATANATGGAAATAGTTCGGTTGCTTGCCAANAGATGGCAACAT
TAGCCTTNTGTTCACAGTGCGGACGGNGTGTTTAAATTGCACAAACTNCAATAGACCGGC
CTTGCGATTCAGTTCGGGATTNTTTATAACACAGTTNANATACANANAAATAAACAATAC
TGAAGGTATTCCTGTGGATCATTNACAAACGTAAAATCTTCCGAATTAGGGGAGTGGTAG
AAAGAAATGATGCGCGCAAACATGTTTAAAACATATGCATNCAACCTAANTTCGGAAGGA
GAGGGGAGATCTAAGAAAGAGTGAAAAAAGCAAGACTGCTCNTCTGCTTTTNCCTAACCC
GCCAACATTTCTTTGATNGTTTATCTGTGAATTAACAGCGCAAATCTNAAATTCCGAGTG
GACGAAGTCGCGGGCGCANAGCTAGTGNAAANATAGAA
>VvP45bXO4-1577#DNA/TcMar-Mariner
AACAAGGGGTGATCAAATGAAAAGGTACGAAACGACGTAAAAACGTAACAGTTAAATATT
TGCATATTCCGCCATGGGAGAACGTAGCGAGACATCTCGGGATGCGATTGGAGTCTCTGA
CTGGGGATCGGAGCATGCGCGGGCGCCCGCATGCGCAGTAGAGAGCAGAGGCTCTTATCA
AAAGCGGCGTCCAAATGATGCGGCAGTCCGTATGAGGACAGGATGGCGTACAGGTGGGGG
ATGTG
>VvP45bXO4-571#DNA/TcMar-Tc1
CGATCGGGTTGTTCGCGCCATGGATCCTCAACCGCGTAATCTAGCGCAGCTGGCCACGGC
ACTGGAGTCGGCATGGCTCAACATCCCAGTGAACACCTTCAGAAACCTAATTGACTCTCT
TCCTGCACGCCTCGCAGCGGTCCGCTCTGCCAAAGGTGGTTATTCTGGTTTTTGAGAGGT
GGTCACATTAATGTGACTGGACTGT
>VvP45bXO4-348#LINE/RTE-BovB
GTAACACGTACATACACTTCCATCACTGGGGAAGGCAAGGGGAAACCGCCCCAGTTAAAT
TTCCCAAGANAGTTGCCATGGAGGAGTAACTCCCTCCAGGGCAGCCACCAAGCCTGGGTC
GCCGGGTAATGGAGATAATC
>VvP45bXO4-179#LTR/ERVK
AAAAAAAAAAAAAAAAAAAAAAAAAAATAAATATATTTAANACTAGCATTTACCCGCTGC
TTCGCACGCGCGGGTCTTGGCGTGTGTAGAAATGCTCTACCCTTTTTATTTTAGTACCAA
ATATTAACGTGGAGAAGCAAAAAATATAAATTTCATTTAAAAATTTTCCTTTCTTTTAGT
TATTACCTTAGATTCGGTTTTCATACTGTTGTTCGAAAGTTTTTGTTNTACTTATATTTT
AACGCAATATAATATATGAAATATAAGAAATTAAAGCTACGTGAAACATTATCGCTAACG
GTCCAATAAGAAATTTGAGACACATTTTCCTGAGAATAAAAAGTGCATATTAAAGCAAAA
ANAAATGTACCTTAGACATAAAGGCGACACGAAAGTTACCGTCTGCGATAGTNTTGGCAG
TACATTCGACGGCCATTTCTAAANATATCTTCGCCGCCAACGATAGCATTTACAGCAACG
AATNTAAAATCGCTGGCAAGTTTTCGTAATGCCATATATGTATAGTACATTCTCATGCCG
>VvP45bXO4-4189#Unknown
TTATCAGCAATTGAGGAAAATGATCCACAACGTCCAGAT
>VvP45bXO4-1569#DNA/CMC-Chapaev-3
TTAAGCATTGTCATAGGAACCTTNACCTTATATGTAGCGATTTTATGTTACGAACTTTAC
TTTGGCTGTCAAGTGGGTGATTTTGATAAGAGCTGGGCTCCAAATGTATGCTGTGTTTCG
CGTGTTAAACTGTTGACCGGGTGGAAAAATGGTACACGTCATATGCCATTTGCAATTCCC
ATGATTTGGAAGGAACCNAAGGATCATCTAACTGATTGTTATTTTTGTTTAACAAATATT
AAAGAATATACAGTTAAGTATCCGAATTTNCCATCTGCAATGAGGCCTGTCTTACACAAT
GATTTCNCTGTACCAGTATACGCGATAAGACCTTAACTAGCTACTCTGATTCTGACCTAC
TCAAACTGAAAATGATTCAGATGATCATGATTATAAAAATGATCCTACATATGAAGGNAG
CTGTTCATCAGAACCATACTTTCCCAATCAACAAGACCTTAATGACCTNATTCGGGATTT
AAACCTGTCTAAACAGCAAGCTGAAGTTTTAACTTCCGGACTCAAAGGCTGGATCTACTC
CAAAAAGACGTAAGAATATGTAGTTATCGCAGCCGCCATAGTGATTTTAAANACTGCTTT
TCTGAAGAAAATGGTATTGTGTTTTGCAATGATATTCGTTCTGTTATGGAAACTCTTGGG
CATCAACATCGGCCAGATGAGTGGCGATTGTTCGTAGACTCATCTAAAGTTAGTTCGAAG
GCTGTCCTGCTACATATTGGCAACGAACTTCCATCAATACCTGTAGCGCATGCCGCTGAT
ATGAAAGAGACATATGAAAATATGAAACTANTTTTAGAAAAAAATCCAATATGAAAAATA
TAAATGGTATATCTGTGGCGACTTAAAGGTCATTGCTTTATTGCTTGGTTTGCAACTTGG
GTTCACCAAATTTTGCTGTTTTTTGTGCGAATGGGACAGCAGAGATAGGAAGTCTCACTA
CGTTATAAAATCATGGCCTAAACGTGAATCTCTTATCCCTGGCCAGAAAAATGTGTCACA
TGTCCCTTTAGTGAATCCCGAAAAAAATATATTTACCTCCATTGCATATTAAATTAGGAC
TAATGAAAAATTTCGTAAAGGCTATGGATAAACTTTCTGATGGATCTTGTACTTGAAATC
GAAATTTCCCAAAGTCAGTGATGCTAAACTGAAGGAAGGAATTTTTATAGGACCACAAAT
ACGGTCATTAATGGCTGATGAACANTTTGAAGGACTGTTAAATCCACTAGAAAANGCAGC
CTGGCAGTCTTTCAAAAAGGTATGTTGCAATTTCCTTGGAAACCGTAAACGAAAACTATC
GTGACATAGTGGCTGATCTTCTGCATTNNTATGAAGCTATGGGATGCAACATGTCCTTAA
AAATTCACTTCTTGGACTCTCACTTAAACTTCTTCCCGGAAAATCTTGGGGCTGTCAGTG
ATGAGCACGGTGAGCGTTTTCATCAGCAAATTTCTACAATGGAAAAGAGGTACCAAGGCA
AGTGGAGTTCTAATATGCTGGCTGACCAAGAAGAGAGATGTTCCAGATGCAAAATATGCC
CGAAAATCACTATCTAAGTTTCTAGGCAAGTCAAAATGAGTANTATATCATTAGAGTTAG
ATAGTTAGTTACTGATTTTATTACAAATTATAAAAAAAATCAAATGAATATCANAAAAAC
TCCTGCCTGATGGGGAAAAACTAAAATGATATTTGAATTCAGCATGAAAAATACTTCTAG
AATCTCGTGTTTTTGTTCTTGTGAAAGAAAAAAGTTCGTTTTTGTAGACCAGTGTTAAT
>VvP45bXO4-727#Unknown
AANAATTTACATTATAATGTCTGTCTCAGAATGACGAGCAACAATTTCTTTTGNAAGTTT
AAATATTGCAAAGTCTTATAGGCATTCAATCAGAACATTGTAGGAGGAAAACTGAGGCAT
AAAATTGAAATTCAGTGCGGGAATGTCAGTGTGGCAAGAAACAAGGAAACCAGTATTAAA
CGCTTTGTAAACACTACGTTTCCGTCTACTACGATATTTTAGAATTACACTCTAGCTGCG
GAGAGTAGTACTGCCGATTTATAAAATTTTGTAACAATTAGCTGTGTTATTGCTCAGCGT
GATAATTTCATTCCAACTACCTCTTAATCTTTACTGAAAGACATACTTGAAAAAAAATGA
GAAAATATTATAGAGAATTACATCATAACTACATTGAAATTTCTTATTTTACCACATTTT
ATTGAGACTGCAAATTTCTGTAGTTTTAGCATCCGGTTTGAGGTCTTTGCTCAAGTAGAA
TGTGAAGTAGGATTATTTTTTTTTTTAACATTTCTACGAAAAGACTGAAATGTTACCTAT
TTGGTTACTAGCAAACCGATCAATTTTGCTCGTCATTTTTGGTTTAATACTACTTCATTA
AACAACGGGATTAATATGACAATATCTTCCATATAAGAGGGAGCTTATATTCACTTTGAA
TTTGATAGCTGCTAAAAATTT
>VvP45bXO4-662#LINE/I-Jockey
CGAAAGTTGCCCGGCTCAATCTGTGGCGANCGAGATNGACTCACGATGTATCCACTGTAG
AGGCGCTACCCCCAGGTGGCAATCTNAACTGGAAAACGTGGAGAGCGCTAAAAAGGCTGA
GAAGTGGTGTAGGCAGGACGAAAGATAATTTAGCAAGATGGCGTTATCTCGAAGATCCAA
ANACTACGTGTGAATGTGGGGCAGAACAGACCATCCAGCATCTATACGATTGCCCGCAGT
GCCCAACAACCTGCACTCTGCAAGACCTCCTTAGCGCCAGTGACAACGCCGTACAAGTTG
CTGACTTTTGGTCATCTATAATATGAACTGATTGGTGTTGATTGNTATCACTTTTATTTC
TTTCTGTTCTTTTAATTTNTTGTTAATACTGTTGTTTACGTTTCTAACNATTGTAACAGC
AGCGCTTTTGACACGA
>VvP45bXO4-2279#Unknown
GTAGTGTATCGCCACACTACATNGAAATATTCGCGANANGCTGGGCCCGTGGCTCGCGCA
GGTGGACGGTGCGAACAAAGGGTAACGGGGCTGCTCCGGNATGCGACCTTGGGGCGGGTA
CCCAGGAGGCCGTTAGGGTGAGTGTGGAGAGGACAGTAGACTGCGAGCTGTGTGGTTGNG
TGCGTGGCCAGCCGGCGGGAGAACGTGATGTGCGGCGACTAACGTTAGCGCGGTCTGTGG
TGGTNCTCTGTGTTCCATGTCGCCATCGGAGTGGATGACGCAGCCCGACGGCCAGCAGAT
GGGTCGTCGCCTNGGAAGACCGCTGGAAGCAGACTCGGCGCCTTCNGAAAAATGGTAACT
GCGCNGAGATGTTGATAACCACCGCAAAGAAGTGTCGTATTGATAAACCCTGTCGCCCTA
GAGANTCTCATTGCCCCGCTGNGCTTAGTGAANGGACATNTAACAAAACCCCTGAGAACT
GATATATTGAAACTATTGTATTACACGTTGATTGTTTAATTGTAATTGAAAAGTAATTTT
GTAATAAACGTTAATGTCAAACGTAGGTGNAACGGTGTTGTCAACGTGTAAAGCAANATC
CCGATTCCNCNTNTCAGCAATTTCANTCANTAATAATGTTTTTGNTGAAATAATTAAAAT
AAAAAGTAATTTAATTTTAACAAGAGGGAGTACAAGTTGTA
>VvP45bXO4-796#DNA/hAT-Blackjack
GGGCCGGTTTAAGGCTACCGCAAGAACCGCAGTCGCGGGGGGCCCCAAGCTTGAGGGGGC
CCCGCCACGATCCCCTTCAAAATTTGTCCTTACTTAACGAACAATTTTCCTGCTAAAATA
AATAATCTACAAATTTAGAATGTTAACAAGCTGCGTTCACAATAGACGTTTCCGAGGCGT
GGAGTTCCACGAGAAGTCCTTCATCAGATTCAGTTTTGAGAAAGTCGTATCTGATGTAAT
TACAATAGGCCTATATATTTAAAGGCGTGTATTGCTCTGAACCTGTTTCAGCAATTTATG
TAATTTCGTTCGAATAAACTCATTCATCTTTTGACGTTTCATATAAAAAGTTATTGAATT
AAAATGTGTATGCCTGCTCACGTGTCTCCAGCCCCAAAAACCTATATGTACTAGCAAAGA
AAGGCAAGAAAAGAAATGTCGTATACAAAAAGTGTATTATAAATATAATAGCTATAAAAT
TGAATACAAAAACAATTTCATTTGACACAATGGGCAGCAGGGCTTAGCCAGAAATGAAAG
TGACAGTAGTTGGGAGATCCATATGAGATGCATTGATAAAACACCAAAGACTCGGCGAAG
TTGGTCCCGTTCAGCTAATACTCAATAAACTGCTGGCCCGTTTGTACACAGATTTAGAGA
AACCTCAGTCCGTCTCTTTAATCGTTGTTTGAGCTCTACACACAGATTATATATATGTGT
GTGTGTGTGTGTGTATAAAGTCACGAAAATTATCAAAAGTGTAGGCAAAAGTACATCTAG
AAAAGAAGTAGGGGGCCCCGAAATCAAACTTCGCAGGGGGCCCCGAAATTCCTTAAGCCG
GCCCTG
>VvP45bXO4-452#LINE/I
GGCGACCAGAAGCCAAAACGTAAAGATTCCATCAGATTTGTACTTTGACCATGGACCCAC
CACATCTGCCCCGATAAGCTACAACCCCTATAGGCCCCAGAACTTCGAAAGGGAAGAACC
CCTCATAGATAAGGTGGTCCACATTGTTTCCTCGCTGCTGAAGATGGTTAATACAGGCGT
TATGCCAGATATAAGAGAGTTCATCAGAAAATNCTTAGTGCTCAATAATAATGGCGAAGT
GCAATAACTTCATGCAGTGGAACATTCGGTCAGTCCGATCTAATAAAGAAAACCTATTAT
ACCTCCTCCAAGAANATTCCATTGCAGTTGCGGGATTAATGGAAACGTGGTTGAAACCTG
ACAACCACTTCTCATGTACAGGATACAATGTGATTCGGTCGGATCGATCAGACGGNTACG
GAGGAGTNGCTCTTTTGATCAAAAGTGGAATACAGTACGATGAAATTCAGCTCAACNCGC
AGGGATCGAATTTGCAAGCNTGCGCAGCCAACGTAGAATATGACAGCGGGAACCACAGAA
AAATAGCAGTTGCTTCAATTTATAGATCTCCCCAAACTCCAGTATCCAAAAGAGAACTTC
GTCAGGTAATAGAGCAATTACCCCCCCCCCAATGCTTATTATGGCGGATCTTAACGCCCA
CCACCAACAGTGGGGAAGCGAATCCAGCTGCGCAGTAGGCAAAGTGGTAACAGATTTACT
GGAAGAAATGAACTTGGTCNTACTGAACGACGGATCAGAAACAAGATACCACAGAGCAAC
AGAACGTAGATCGGCAGTNGATATCTCACTCATCTCGCCGGGNTTGGCCATCGACATAGA
ATGGAAGACCCTCCCAGACCCATCGGGATCTGACCATTTTCCCATCATAATGTGCCCACC
TGACCAGAGATTCAAGACCACTCCTCCGTCTCCCACTTACAAGTGGAATACAAGGAGAGC
TAACTGGCCACNATATAAACAGTTCATAACAGATAAACTAGAAAACTTTAGCACGTCAGA
TGACNCCAAAAATGACTACCTNTCCTTCACCACAATTATGGANNAAGCGGCCNNAGNANC
CATCCCGGAAAATAAACCGAGAAAGACGCCACATAGANACAGCCCGAAATGGTGGGACGA
AGAGTGCACCNAAGCGATAAAAGANAGAAAGAAGGCGTTGACGCGATACAAAGGACAGGC
GACGGACGAACAATACATATTCTTAAACAAGATACAAGCANNCACGAAAAGACTNCTAAA
GAAGAAGAAGAGACAANATTGGNNAAATTTCTGTAANTCTTTGAACAAAAACGCGCCGAC
TAAACTGNTATGGAGACGGGTTAAAGGAATTCAGCGCAAAACAACGCAACCANACAAACA
CATCTCCACTGCGACGGCCATGGACCTTCTNCGCTCTCTGGCCCCAGACTGGTGCCCAGA
GNAGGAAGTCGACATTCAGAACCCGGAAGCAGACCACCCTCTGCTNCAACCTTTCACGAT
AGAGGAATTGGAAAGCGCACTCAAAAACTCTAGTAACACCGCCCCNGGACCGGATCAAAT
NCANTACTCGATGATAGATAACCTCCCCAGANAAGGCAAAGANCCGTTCTACCTTCAAGA
ATGATGAACAACGTATGGACAAGGAAGTCNACATACCCCCACTAAAAACGCAGATAAGAG
TAGTACCAATCCGCTAAAACCANACAAGGACCCCGNTGACAGCCGTCATATCGNCCAATT
TCNCTNCTATCGTGCTCCCTGAAAATCCTAGAACGAATGATNAAACANAGGNTGGAGTGG
TACGTCGAAAATAACAACCTGTTACCAGANCANCAGNTGGGTTTCAGGAAAGGCAAAGGN
ACCAACGAGNTNNTNGCACANCTNGTAACAGACATCCAAAANTGCTATGGAAACGTACCT
NACGGCCNTATNCACCGATCTATCNAAAGCNTACGACAACGTAGTTCTCCCTNTACTGGC
GGANAAACTAAGACGGATGANNCTCCCAGANACGTTCGTAGCNAACCTAATNGCGCTGCT
GGAAAATAGAGAGTTATTCATANTTAGAGGGGAAGTAGTCGGACCNAGANTGACAAGCAA
AGGTCTGCCTCAGGGNTCCATACTNTCCCCNCTACTNTTCAATATCTACGCCAGTGACCT
GCACTCGAAGATATANCGGGAAGTAAAGTTGCTACAATACGCGGACGACGTATGCTTCTA
TATAGCNATCGAACTACAAGACTGTAGGACAAGGTTAAGCTCAACGCTAATAGGCAGTGA
GGCTTGGATGACGCGCAACGGCCTCGACCTTCCCCGAAAAGTCAGTAGTCTGCATATTTA
CANGACATAGANTACCGCANATAACNGANATCNCNCTNGGACCCTACNNCTTCCCAGTCA
AGAAAACNGTNANATACCTGGGCCTAANAATGGACTCTAACCTNAANTGGTCAAATCACA
TNTNGCACATCCTCAAGAAANGCGAAGCGGCCATNAACGTAATTAGAGCCATNACCGGCA
AAACCTGGGGNGCGGACAGGANAATCAACATGANACTNTACCGANCGCTNGTNNGACCAC
ATTTCGACTACGGCTGCATGTGTTTCGGATCCGCATCGAAACAGTTATTGAAGCGACTAG
ACAGATCGCAGTACAGAGCNCTTAGACTATGCACCGGGGCCATGACTCTACGCCTACAAA
CGCCCTGCTGGTAGAANGCCTNGAACCACCACTACACATNCGGAGAACGTACTCTGCGGA
AAATTCATACTGAAACAATTCGAACTAGAAGANAATCCGCTGTTGGAAAAATTANCAATA
TTATCGGCGCAGTGCTCGGANCGCGNNTACTGGAAGAAGAAAACCGGNCCACCTCTAGCN
AGGCGTATGAAGCTTAAAGATACTCGCAAAATGATATATACAGAACTCACGTTACCGGTC
TACTCAGCAGGAATGCCTATCACCACGCCGAAATTGGACATTCGCNCNAACATNAAATAT
ATGGAAGGGAGCGACAGGAACAACGACATAATGAGGGACTTCATNTCAAGTCTACCNGGN
AGNCCANCATGCCTGTACACAGACGGCTCCAAATCTGAACACGCAGTGGGATGCGCATTC
GTGGATACGACAAATAACAAGTCGGAAGCTTACAGCCTNCCNGAAGAAGCCNCGGTCTNC
ACAGCNGAACTNCTTGCAATGGTCAAAGCCTTAGAATATGGCGTAAAATTGCGAAACTCG
AGAATAGCAATAATAACAGACTCCCTATCCGCCGTTAAGAAATTAAATAACATCTCCGAA
GACAACGGCAGATGTTGGATGGCCTACGAGATACTTCGAACGGTTNCCAAACTNAGAGAG
AAAGGCAGGGAGGCTACATTCATNTGGNCCAAAGGACACGCNGGNATNAGAGGAAACGAA
CAAGCAGACCGACTAGCCAAAGNAGCNGCACTCAACGGAAACAAANTTAACCGNATTCCG
GCATCGGATCTAATACCNATGATTCGACGCGAAGCAAGAAAGAATGGGNCAGCGAATGGG
AGACAAGNGACCTCCATAAAGGCGAACACTACGGACAAATCCATCCCNCCATCCCAAGCG
CACATTGGTACTCCAATCGGATAGTCCCAGAAGATTCTCAACATTCATAGCGAGACTNAA
GTTCAACCACGGNCGNTTCGGGAAACACCTNTTCAGAATCAACGTAGTCAGCTCTCCCTT
NTGCGAATGTGATGGNANNAGCNTGGGGGACGTNGATCACNTCTTTTTCGCCTGCAAGCG
CCGCTGGAACGAATCCACANNACTGATAGCGGANCTGCAAAGACACGGGGCTGAGCCGCC
CACCAAGATGCAACACCTTCCTCACGAAGAGAACCGGAAATTTACATAGGTCTCTATAGA
TTTNCCAATGAAAATNACATAGACATATGAACCTAGTAAGAAATATCTGTACCGTAAGGG
TTGTACTTCTAATTTGTAACATAAGATATAAANCAACTCTAT
>VvP45bXO4-670#RC/Helitron
GTGAAAACCNACCCCGGTGCTGACATTCACTCCGATCACAGTCCATTAGTCGGTGTCTTC
AAAATTAAAATGAAGAAAGTTGCAAAAAAGACGCTCATGAATGCTGATATTCGGAANTTN
AGAGAGCCCCCCCCCCCCCCCCCCCACACACACACAAGAAGGCAGGNTGAGGAACNNCTC
AGTAATGAACCGAAAAACGTGCNTTGTGNTTCACACACNGAAGGAAAAATTGGAAAACNA
AATTCGATNGTGTNATCTGTTAAAGATGAACACCTGAAATCAAATTTGGCCAAAAGGAAT
AAATGGATGACAGATGAGATTCTNGACANGATGGNCAGAAGAGGGGCTGTAAAAAGTAAT
CCCGATGAATATAAAAGCATCAATAAGATGATNAGAAATAAGATAAGAGAAGCCAAAGNA
ANGGAAATGCAGGTGAAGTGTGCTGAAATAGAGGCTCTATAGTTGAAATATGACAGTTTC
GACATTNACAGCAAAGTTAGAGAGGTAACAGGCAGATATAGACCTAATACAGTGAATAAA
CTNNTGCGACAATGAGGGGAACGTCATTGNTCATNCTCAAGATGTCAGAGATGCATGGAA
GAGACGCGTAGAACAACCGTTCTCAGATANCCGTNCGGAACCTCCACGNTTTGAACGTGA
AACAGGTCCAAGCGTTTTACTGACTGAAGTACAAGCTGCNNTAAAAGGAACGAAGGATGA
TAAAACTCCAGGCTCTNACNAGACAAATCCNGAATTNTTTAAACTCCTTCATGAAGACAG
TGCGAAGTNGTTGACCTCAGTGTTCAACGACATCTGCATCTTTGGCAGAAGTATTCCTCG
AGATTGGCTGTAATACTCAAGTCACTTAGTATTACATTACCAAAAAANAACCGGANCTAA
GTCACGTGGTGGCTACAGGACGATNAGCCTTATGCGNCACACATTGAAAAACTCTTTCTG
AAGGTTATTCACCGAAGGATATATAAGCTCTGTGAAGAATATGTATCACCCACACAGTTC
GGATTCAGAAATGCAGTTGGAACACGAGAAGCTCTGTTNAGCATNCAAGTACTATTTCAA
CGCTGNAGAGNCATAAACTGCGANNTCTATGCTTGTNTTATAGATTATCAGAAAGCCTTT
GACAGGGTAAAGCGTCAGANAGTGACAGGAATTTTTTTTTTTTTTTTTTTTTTTTTTTTT
TTTTTTTTTTTTTTTTTTTTTTTTTTTTTTTTTTTTTTTTTTTTTTTTTTTTTTTTTTTT
TTTTTTTTTTTTTTTTTTTTTTTTTTTTTTTTTTTTTTTTTTTTTTTTTTTTTTTTTTTT
TTTTTTTTTTTTTTTTTTTTTTTTTTTTTTTTTTTTTTTTTTTTTTTTTTTTTTTTTTTT
TTTTTTTTTTTTTTTTTTTTTTTTTTTTTTTTTTTTTTTTTTTTTTTTTTTTTTTTTTTT
TTTTTTTTTTTTTTTTTTTTTTTTTTTTTTTTTTTTTTTTTTTTTTTTTTTTTTTTTTTT
TTTTTTTTTTTTATGAATATGGACTTAATCTATAATATAAAAATGAATCGCAAAATGTGT
TGGTAAGCGCANAACTCGANAACGGCTGGACCAATTCGGCTAATTCTTTTTTTTATATTT
TCGTTAAGGCACAAGGAAGGTTCTTACGGAGAGAAAAAACGCAAAAATTGCAAGGAAAAT
AGTAAAAACAACACTTTTCTTTTCCCTCAATCAAAACAAAACAAAGGCGCGTTAGGATTA
TCTTTGGTATGACTTCAAGTTGATTAGGCTCTATGGATATTAATCTATGCCTGCGTGTGA
TCAGCGAAAATAATATCACTGACGTACGTGTTATCATTATTTCCTCCGTGCGTGGCATTT
TCTTGGTTGCTTTTAAATTTTCGCTTCTCTCGAAAACCAATTGTGTGTTTATTTGTTCAG
TGTGTTTACATTTAGACCCATGCCGCCTACCACGAAAGTTTCGACTATGAAAATAGAATG
CATCAGTTTAGAAGGATGCAATACTAAGAATACCTAAAAAGCAAAATCGATTACTGGTAT
TTCAGTTGAGAAGCGATATGCATTAGCGTCTGACGATCGAGCCACACTTATCCTATTATT
TTAAGAATGCAANGTTCTGGTAAGCCTTGTGGTGATGGGTTCCATTCGTTTTAAATTATG
TTCAGGTAGAATTCACGATGATTGAATTGGCTGCGAGTAATAATACTTTCTTACTTTTAA
AATCTATATAAATAAAAATGAATCGCCAAATGTGTTGCTAAGCGCAAAACTCGAGAACGG
CTCGACCAATTCGGCTAATTTTTTTCTTCATATTTTCGTTAATCCACAAGGAAGGTTCTT
ATGGAGAGAAAAAACGTAAAAATTGCGAGGAAAATAGTAAAATCAACACTTTTCTTTTCC
CATACAAACCAGTCAATCAAAACAAAACAAAGGCGCGTTAGGATTATCTCTGGTATGCCT
TCAAGTTGATTAGACTGTATGGATATTAGTCTATGCCTGCCCAAAATAAAGTTCGAAGGA
AAAAAAGGTTTGCGTGTCATCAACGAAAATAATATTACTGCCAGTCAATCAAAACAAAAC
AAAGGCGCTTTATGATTATCTTTGGAATTGCAAAATGATCGATCTGAAGAAATGTTTTCA
AAACAACTCATTGGCATTGGTAATGACAAAATCCCTGTAGACGTTTTGACTGGCTGCATT
ACATTTCCTGTCAATTTTTTGGTTGAACGAACGAGCTATATTACAGAGACAAAAACACGG
ATGTAAATGAAATAAATTTCAAAATTCAAATGAAATTGCCGGTGAATTAAGGACATACAA
ATCAGTTGATTGCGCAACTAACCAAGATGATGTCGTCAACTATCCACCAGAATTTTTGAA
CTCACTGGATTTGCCAGGATTGCTGCCTCATAATCT
>VvP45bXO4-347#Unknown
ATAATATNAAAATTATTTTAATAAGGAAAGGGTGGTTAACTTTATCATTCTAGAGATTNA
AAAACCCACGAATTTACAAACAAATATCGACATCTTTATTTTCTTTTTAACAAATCGAAG
GTAAATNAACTTTATTTATTCTAACAAAACAAATGACATACGTGATTGAAATTACTCATT
ANTTACAGCAAAAGATCTTAGCAATTCATGTTTGGTCTAGCTCAGTGGAGGGTATGAAAT
ATCTCACAGGCGTTACTGGGTTTCGAAAACTGAGTTCTGGTGAAAAACTGTTGTGGCACA
AACTATGTTCCATTACCGTTCATAGGTANGAGCGGTGAGCAGTGGCATGGTACAACGGCA
AATTGCCATTGCGTGATCTCGGCTCCGCGNCGATGCTGACTGCGACAGGCGGAGTGCTGT
CGCGGCGNACAGCGTCNCCCCTGGCGCCGTATGTGAAGGCTGTGAGAGTCGTGNTGAACA
GCGACCGGCAGTCAGGAGCTGCTCATCAGACGTTGGCGAACTCCAAACACCAGGCCAGCA
GATTCNAGTCAAAAACCAAAGATTGAATGTNTCTCCCGGCGTCAGCCCTGTCCGCAGGAA
ACCTCGTATTGCCCCCTTCTCGATCGGCGCCGTCCAGTCACTTGTCTCCTGNAACCAAAC
TCGGGGGGGCCGATAGGCAGANTTTAGCGTACTTTCCAGCCATACCGTCGTCTTATTTGC
TATTCCATTTTCACTTCTCCACGCACAGCAATTACACGCACTCATTCGTTGCCGCTGTCT
CCCNCCATATTCTGTCATACGTCACTGTAACTTTCCGAACATCTGCAAAATACCCATGCC
GTCAGGAAGTGGCGATAAATTGTATTTAGTGTCTCTTGCCTTTCATTCAAGACTTCCCTG
GGTTTCGCAGCTTAGCAGCATAGGTGTTTCCCGCTAATCCTCCTGGGACTCCTGAGATTT
TGTTGCCTCCCAGGTAGCGGCCACCTGCGCGNCCACTGTGGTCAACGTTCTGTCTTTGCG
TTTCTGCAAGTGCGAATAACGCGCAGATATTTCTTATGAATTATTCGCGAGCCACTCTAA
TTGTCTTGATCACATGTAACACC
>VvP45bXO4-329#Unknown
GGTCACCAATCCGCCACTGAAGCAGGCGTGGTGACTACGCTTCACATCCTTAGAGATTCA
TGATGATCAGTNCTCATGACTCTAAGAGGCCTCATCAGTTCGTGATTGAAAATGGCTGAN
AAATAAAA
>VvP45bXO4-828#LINE/Penelope
TAAAATATTCTCGGGCCTCCCACCGGGAGAGAGCGTCAATTTGANGCGACGTTTCGAAGN
CGCTCTCTGACTCCATCTTCNGGCGAAGTGTCGGGCTNCCGGAATCGGCTCTTAAGACGG
GATCCGACACTTCGCCGGAAGATGGAGTCGGAGAGCGACTTCGAAACGTCGCATCAAATT
GACGCGCTCCCCCGGTGGGAGGCCCGAGAACGTTTTATACAGTTGACTTATTTTAGTACA
AAACCANATTGATAAGNTAAATTTCNACAATTTTA
>VvP45bXO4-127#DNA/hAT-Ac
ATGTTAAACTCTCTGTAACAGTGTTATATGACTCTCTAAGCCAAACTAGTTTTTGTTGGA
AATATTTCGGAAGTTTAGCGATAGAAGAAGCCAATAAGAAGAAAATCGTGAATTCCGATC
AAGTCTATTGCTTAGCTAGCCTAAATGCGGTAAAAACAGTGAAGTATTTAACCCTGAGTA
CTNAACGTATAGAGGAAATGAAGACTAGAGACAAAATAGAAGGCATGATAAGAGATATAA
AGAACAGTTCGGACTGAATAAAAGAAGATTCTAGCTGTCATTGATGCTGGAGAAAACGTG
CGANGAGCAGTTTCNTTGGCTGATATGGAACATCATTCGGTCTCGTTATGGGTCCGTAAT
CTCTGACAGTGGAGGCATAAACAGAGTTCCAGAAATTGAAACGCTCGTAAAAAGAATGCA
AGAAGATTGTCGAGAGAGAGATGGGAGATATCCCTTGCCGGAGCAGAAGCACATGCCGAA
AAGATGGAAAAAGANTTTNTGGATTCCCTTGATAACGTCGTTCAATACCTACGAGATGAG
ACCGATCCTATTTTAGAAAATGATTAGACGGAACCAGTACACACAGAAAGATTGGATGAA
GTAGTTGAAGAGAGCTCGCTATTCGTATCAGGATCAGGAAATATTATATACACTCCTATC
AAAACTGCTAGACACCAACTCGTTGGCACAGATTTCCAGAGATGCTGGAAAGTTTAACCC
ACGTATGCAACCGTGACCTAATAAACAAGATGTTTAGAAAGATTGGACAAGATGAGATAA
AGATTAATCAAAGTGAGTCGAATCTTTTAGACATAAAGGATCTAGTAAAATTTTCGTAAA
GGTTTCGCGAAGCAGTTGAGGTCATGTCGTCTCAAAGATATGTACAATGAATGTGACTCT
TCTGTTCCGTTCTGAAATAATTGANATCCTGAATTCTGTCTTAGATGACGAATTATTGAT
TATGTTTCGGCTTAATCGCAACATGGTGGCAGAAATTAACAAACGATTCGCTGCCACAAG
AGCGGTCGTAGCAGTATCACTTTTGGATTATCGTTTTATGGGTCTCAAAGAAGTAGATAC
ATATTTGGAGTCAATACAAAAGACCAGTACTTCCTTTCTTGCCTCGTATATCAAGGAAGT
AATCACTGCCATTAATGTGCCAAAAACAAATGAAGGTAGGGACCCTATTGCTTCTACAAA
ATCCACCAATGATACATCGTTGCTGCAAAAACTATCGATGAAACATCGTGTGTATGNCGA
TAATGATTATCCGATCGATCAAGAANGTTGGAGATATTTAGCTTCATCCGATACATCAGA
TCCTAAAGATGGAAATCTTTTAAGTTACTTGAACAGCAAAAAAAAAAAAAAGCCTTTCCT
CGGTTTTCTGCCCTTGCCAAGACTTTTCTTTGTGTGCCTGCACAAGCACACCGAGCGAAA
GAGTATTTTCTGTGACTAGGTTAGTCATTTCTGCGAAAAGGTCTAGGCTAAGCTCAGTTC
GCCCAAATAAAATTATCTTTATACATGATAACTACAAAGAGTGCAAAAATCTGCAAAATT
TTGAATATATAAGTGAAACGTTACTTATTTTTTGTTTTTGAGACNAAGTAATGATATATA
CATATATCATAAAATCCATATATAAAATAGTCACGCCGCCGGCGTTACGCCGCCGCCGGC
TGAAAATGTTCGGCGCGCCGCCGCCGAGATTTTGGCAAGCGGCGCCCACCTCTA
>VvP45bXO4-419#Unknown
TTCGTATCGGCCCTGGCGGACCACGAGACACCGGCACCTGTGCACCAGGCGTCCGGTGTG
TAATCGTGAGGGTGGGAGGACATGTGCCCTACCCGTGATAGAACCGGATTTGTCAGATCC
GGAGCATTTACA
>VvP45bXO4-78#LINE/I-Jockey
AAAAAAAAAAAAAAAAAAAAAAAAAAAAAAAAAAAAAAAAAAAAAAAAAAAAAAAAAAAA
AAAAAAAAAAAAAAAAAAAAAAAAAAAAAAAAAAAAAAAAAAAAAAAAAAAAAAAAAAAA
AAAAAAAAAAAAAAAAAAAAAAAAAAAAAAAAAAAAAAAAAAAAAAAAAAAAAAAAAAAA
AAAAAAAAAAAAAAAAAAAAAAAAAAAAAAAAAAAAAAAAAAAAAAAAAAAAAAAAAAAA
AAAAAAAAAAAAAAAAAAAAAAAAAAAAAAAAAAAAAAAAAAAAAAAAAAAAAAAAAAAA
AAAAAAAAAAGAATAGACACAAAAATATCCGCAGCACGATCAGTAGNTGCAGGAGTCCCA
CAGGGATCTGTCCTAGGGCCAACGNTATTCAACATATACACCTCGGATATACCAACTCCT
CAAAATACCTCGACTGCACAGTACGCTGATGACACAATCGTATACTCTTCGCGCAATGAC
ATCCATATCGCACGCAATNACCTTCAGGAAGCAATAACGCAATTAACTAAATGGCTCAAT
CACTGGCGNATATCTCTAAACCCCGGAAAATGTCAANCCAAAATNTTCACACTGAGACGC
CCACNAAACCCCCAGGAGATAAACATCATGGGAAATAACATAGCATGGAATCCAAATGAC
[truncated: 1,239,175 more chars]
