# Supplementary material for: Comparative analysis of morabine grasshopper genomes reveals highly abundant transposable elements and rapidly proliferating satellite DNA repeats
Source: BMC Biol. 2020 Dec 21;18:199. doi: 10.1186/s12915-020-00925-x (PMC7754599; doi:10.1186/s12915-020-00925-x)
Supplement: Supplementary file 5 — Additional file 5. Repeat consensus sequences of the P45bX0 sex chromosome race (male) of the of the viatica species group (tar.gz file). [file 12915_2020_925_MOESM5_ESM.gz › Additional_file_5/P45bXO.RC_Helitron_from_HelitronScanner.fa]

>VvP45bXO-474#RC/Helitron_91008-91758 [forward] 751 bps; scores=19:7 Multi_5'_ends:
TCTATTATATAATATTGAAAAAATTCAGTTGATTTAGTAATTACGTAAACTTATTCAATG
AAATAAAAATTTAGTACAATATTTGCGTACTTAATTTATTTCACTATTTTCATAAACGTC
TTTTTATTTTTGAGTCACAAGCGCTGTGTGTTATTTAAATATTTTCTTTATTTGTTTCTA
AGGTAGAATAATCTATTAAAGTAACGTTTGTTGAATGATGCCCACATCTTTCTTCCGCCA
AAGCTGAAAACCTACTGCACTGGATGCGATGTAAAGGTCGCCGCCGGCTCCGGTTTTTCC
GGTGTTTGTGAAAATCCCCTCTCGCCGGCACCAAAATCTGCTCTGACACCGGCTCCGGCT
ATGCCGGTGTGTGTGAAAACTCCCTCAGTCTGATGTTTGCTTTTCCAGAAAGCAGGCAGT
TGTCGGAAGTTACCCTAAGAAGGGGGGATCCTAGCTTCTAACGACACAAGAAAGCGCGCA
GGAAAAAGAGTGGTCCTAGAACACGCGCAGTTATTCCACGTGAAGGGTACTCAAATTACC
CTATATAGAGCTGGAGATTCCCGCTGGAGAAGTTTAAGGCACAGTCCAAGGTCTAGGCAG
TGGCCCGCAGGTCACTGCTTGAGTTGGTTAGTGAGTGTGTTATCGCCACAAGGTTTCAAG
GCCAGATGCAACCCAACAACCGCTAATCAACTCGTAGAAGTAGTGCGCTCCGCTGTGGAG
TGCAGGCGGCAAGGCCGCTACACGAGGCTGA
>VvP45bXO-588#RC/Helitron_11258-21921 [forward] 10664 bps; scores=15:15 Multi_5'_ends:
TCTATATTAAAAATTAATGGAACGACCACCATATTTGGACTCCTCTGACTTTCACTACTT
TCCTAAGTCTAAAGAAATTAATAGCTGGAGTACATTTTGAGTCAAATGAAAAGGTGATCC
ATGGATGGGTATTTTTCTGACCTTTCAGAATCCCACTTCAGGCAATGGAATCCATTCATG
GGAGAAATAATGGACAAAATGTATTGATCTATAGAAAGACTACTCAAGAAGTAAAAAGCA
TATTGAACTAAAAATCATTATCATGCCCTACCAGGTCAAAATTTTTTTACCTTACCCTCA
CAAATGTAAAACATTATGTGATGAAGCAGGGATATGTAAGAAAATTCTGTGTTTCTGGTC
TTTATAAATTATCATATTATCTTGGGAAAATCAAGACTGAAATGGTTTGGGCACACGATG
AGTAAGAAATTAAATAGACTACCTAAGACATATTTTAAAAAAAATGGTAGCTGGAAATAC
ACCAAGTGGAAGCCCACTAAATAATTGGCCAAAGCAAATAAAAAAGGTTATGGTTATAGT
CCAGTATGGGAAAAGATACTGAAAGAAAAGTGGTGGCTGGACAGGAGATTGTGGAAGAGG
TTTGTTCATTTCCACACCCAGTGCACTGAAGTGGAAAATTGATGATGATTATGATTATGA
AATTATCAAGCCCAAAAATCAGGTAAGATTTTGTTATGTAAATAACACTTTCACCGACTC
CAAATGTCATGGATTTTCTGAAACGGACCCTGATAACTGAGCAGGTCCTCGAAATTGGGA
GGACTAGGACTTGATTGTCTGGTCCAATCTCCCAGATTTGTTTGACATCTGTTTTCCGTG
GTTTTCTGAAATCACTGAAGCACTCCAAGGAAATCCTGTAATTTTTGCTACATACAAGCC
ATAACCAGTTTCTTTTTTCTTTCTTTCCCCTGCCATACTTCCCTAGTCCTAATGACTGTG
ATATTTATGATTTATATCATTGGGGACCATCTCCAGTTTCCCAGGTGTAATTTATGAGCC
TTGGTTGTTGTATTTGGTCGTTTTCCACTGTCTCCTATCCAGAAAAGTTTCTTGGTCTGT
GATATATTCCCAGTTCCAGTCTCTTCTCTCTATGTCCTCCTTCAGTTGGTGATTTATAAA
CCCCAAATAAATAAAAAGGATATAATTTATGGTTGATACAAATAGGAATAGATTTCTAAA
TGAATTTAAACTGTACCTTCAATTTGATAAAAAGTTATCTGGCGTAAAAGGGACCTATAC
TGAATGACATTCAAGCTTTTTCAAATCCTAGTGGTACCATTAAACTCAATTTGTTAGCAA
CTAATAAGGCAGAATATTTTAAAGCCAAACTTGTCTAGTGACGTATGAAAATGAAGTACT
GGCTGGGTAAATCAGAATGACCTCAATGACAGCAATGAAAAAAATGTATATAATAACGGG
AAATTATTTATAGGACAATCAGAATTTGTTGCAGGTTATTGAAAATGTCAAAAGAACCTT
ATGCAATAGAATAAATTACAGAGATAACATCAGTTATAAAAAGTTTAACTTACACATTGC
AAACTTTATCTCTCAAAACCATTATTTCATGGGAAAATACTAGTTACTTGTAATACTTGG
TCCTTACGTTAATGACGGCATCCAGATTTTGGTTTTCTATTGTTTTAAAAAGTCACTCGA
TGCTCCCATTCCTTGTCCCCAGTTGTCTCCTACCTCTAATGACCTTGATGCTGATGAAAT
CTAAGGCATTAAGGGAAAAAAATTATGGAAAGTGTGCTTGAAACCTGTAACTCTGCAGTA
GCAGGGATCATATAATAGTAATAGTAGTGATAAATTAGTAAATTTTCACATCTGAAAAGT
GACATTCAAATAATATTACAAATAATATTCAGACTCATTAACTGGACAGGTTTGTTAGAG
TAGTTCACTTTCAAAACAATAGTAGTTGCAAAGAAAATCAGCTATGTAAAACACCTGTGT
GAATAAAGAAGAGATGTATAAGCATTGGGAAAGGCAAGCAACATTCTAGAAGACAAAGTT
AAATATGTTTTAAATTTTAAAGCAACAATGGAGTAACAGTTGGTGATCCTTTGATTCATT
TAATCTTTTGGTTCTTTGACCACAATCTTTAGGATAGCTTAAAAATAAGTGGACTTTATT
TTTTCCTCTTTGAAATCTAATAACAGTGTGTAATGAAGAAACTTATTTGAAATGTATTAA
TTTTGTGAAGCTCAGCATTTTTTAGATCCTTGTTAACTGAAAGTATCAAATAAAGTTCCT
GAGAGAACACCTTGGACAATACTATGACAGTGGTAGCAGTCATCATGAGTAAGATTTCAG
AGGCATTTTCAGATATGAAAGGGCTCTTGGTAAAACTGTGTGCAATCAGAAGGTGCCTGC
TTGTAAGCAACTGAACAAAACAAGGAAAGCTTCTCTTTTTTTTTCATCCTTTTTCCAGCT
TAAGGCATGTTTAATTTTGAATAGAACAGACTTTGTAGGTCAAATCATTTTGAATTTGAT
TTTTAGTATTTTTTTTTAAAGGAAATGCTATTGTTGTTTTATTATTCACAATCATTTGAT
TTAATAATAAAAAAAAAAAACTTAGTCCACAACCCGAAGGTTGGTTGGATCCTCCCGAAG
GAGGCGTACTAAGCCATTGTGTCAGAGGTAGGACAGCCAATTCCTTTCCTCTGGGACCTA
CAGTTTAACGTGGAATCCGAACCACGGAGCATCCTGGCATAGCTCATATGATCAAACACA
ACTCTCAAAATTCCTGCACCTGCCAGGATTCGAACCCGGGACCGGAGCAGCGAACATTTT
GAAAGCAAGCACCTTAACCACTGAGCTACCAGATCACTCTTGATTTAATTACAACACTTA
TAATCTGTATAATATCTGTGTTTCAACAGGTTACTGCACTGTGTGCATGTGTTCAAGACA
ACAGCGTGCTGGTTCAGCGAAGTGCCCTTGATCTTCTGCTTGTAGGCTTTCCCATGCACA
ATAGTCAGCTCTTACGCTCCGACATGATTCGCCTTGTGACAGCTTCTCTGATTACAATAC
TGCGAAGAGACATGTCACTCAATAGGTGGGTAAATTATTGCACTTGCTATTTTATTTAAA
CCAACATAGGTATAGTTAATATGTGCCACTTTTAAAATGATGTATTTGTTTTTCATGCAA
TTTATGTACTTTTTCTTCCCGAAAGCTGAGACACTTGTGATTTTGATGTATTATTACAGA
AGAATTTAGCCTAGTGGCTTTTTTCTTAGCTGTCAGCTGAAAAAAGAAATTTACGTGATT
TTAATTTGTTGGTTTTGATTATTGTATTATCTTTTTTATAGTGAAGTAACATGTTTTTCG
GCTCTTGTAACTAAACCTTATAATAATTAGTTCCACTGCAAAGATAAATGTTTATTTCAT
AATTTCTCAACCTAATAAATAATAATTCTATGTGGTTGTAATGACCTGGTGACGAGTTCT
ATTGGCTGCGCATTCCACCCTTGTCATAGCCACCTTAACCTAACCTGGCAATCATACCAG
GTACAGGGGACCTACAGTTTAATGAGGAATTCGAACCATGGAAGCGTTCTGGTGTACTTC
ACATTACACAGCAAGCTGTGCCAGAGGTGAAGGATGGGTTAAGGGATTCAAACCAGGGAC
CTTCTGATTTCCAGTCAGATGCCTTAACCACTGAGCCACCAGACTGATTCTCAACCTAAT
GAAATGTGTTGAATCAAATCGAATTGTGATAGATGCTCCAGTGGCAATTTTCTTAGCCAT
TTATTTAGCCCTTTCTAATTATCCTTGTTTTTTTAATTATTATCTTATATCCTATGAGTT
TAAATTTATGACTTTTAATTTTTTGGTCAATTAATCATCACTTTCTTCTGTATTTTATTC
CAATCCCTGACCTCCTTACCTACAAAATAAAATCATCCAACTCTCTTATGGAGGAAATTA
GTTTTCAGCTTGTGATCATAGCCATTTTTTCCCTTGCATATGCTATTCCTAATTCTTCAA
CCAATATCTTTCCTAGTCTCATCATGAACACACCCCTTGTACGCTCTCAGTATCCTCTTT
GCATTTCTCCTATCTTCCAATGATTCCCAATCCTGCTCCTTTATCTTATCAGTTACTGAT
TGGATACAGCATTAATTTCCACAAACAAATCGAACTGCTCTCCTTTGCACGACTTCCAAC
TCTTGTACTTAATACCAAAGATGTGGGTCCCAAACTACACCATATTTAAGCAGTGGTGTG
ATCAAGGTTTTGTATCCCAATTCCTTTAACTTCTGTGGTACGACCTTACATCAACCTCTC
CAATAAATGAAGGATTTTGTCCAGTGTGTCCTGCTCAGTTAACATTTGTTCATTTTACAG
TTAATAATTTTTGAAGTAGTATTGATATTTACTGAATGTCCCTTTTACTAGGATTGCAAT
AAAGTATTGTGCTTTAGAGTAATTAATAATCTAATAGAACTTAAAAGAGCTTTTTATTTA
CTTTCATTCCATTGTCATTAATTATCCAAATTTATGCAATGTTAAAGCTGTGGCCAGATG
TATTGGCGGGTGGCTTCGAATGTGCCATTACCAAATCATGCACCTACCTAGCAGTTAAAT
TTATTTGTTAGCTTGCAGTAATAGTTTGTGCATTGATGCTCATACTGGGCAACACACGAC
GCTCAGTGTTGCCATTTTCTACTGTTATAGAGAGAGCGTTACACGAGAATGTTCCCAAGT
GCAGCAACAGCATGCTAACACTCACCCACCAATTTCTCTGGCTACAGCTATAGATGCCAA
CTATTAACATCTGGACATTATTCTGAGGTTATAATGTTATGTTATTTTTTTAGGAGATTA
TTTGCGTGGCTCCTTGGATCCGAAGTAAATCTCTCTCAGCTGAATTCAGAACATCCTCTT
GTGAGAAGGACAATAAACACTGAATCCACTTCATCAAGCAGTACATCTTATTTTGACACC
TATTCAAGAGATCTCCTGATTCAGGTGATTAAACTCACTTTGTGTACTTGAAATAAGCAA
TTACCTCTCCATATTTCAGCTTCCACATTAAAATGTAGGTTAGAGGGTAAAGTAACTTAT
CATCCTAGGAATTAATACATCAAATGTGGGAGGTTTCAGTCACAATAAATGCAATGTTCT
GGACTAAGAGAAGTTTTTATTTGTAAATTGCTTTAATATATAATGCTTTAATGATACAGT
AGAACTCCAATTATCCGAACTCAGACTTTCCGAATTGCTGAATATCCGAATCATTTTTCA
AGCAGTGACTTTTATTTACAGTACAGGGTTTGTCCGGAAAGTAATAGGACTGAGTCGATT
TAAAAAAATTTATTGAGCCAATCGTTACAATTCTTTAGAAACTTTCAAAATAGGCTCCTT
CTGCGTCGATGCAGCGCTGCCAACGCGATTTCCAAGCATTGAAGGCGTCACGGAAGGCAT
TCTCCGGAATAGCCTTGAGAGCCGCGGTGCATGCTGCTTGGATCCCCTCTGTCGTCTCAA
AATGCTTGCCTTTCATCGGCCTTTTCAGGCGAGGAAACAAAAAAAAGTCCGGGGGAGCCA
CATCTGGGCTGTAGGGCGGCTGCGGAAGCGTTGGAATGCCGGCCTTAGTCAGGTAGCTGT
TCACAAGAAAGGCGGTGTGAGCCGGGGCGTTGTCGTGGTGCAACTTCCAGTCGGCTGCGA
TGTCTTGTCGGACCCGATTGACCCTTCGTTTGAGTCTCTTGAGCACTTCCACATAAAACT
TGGCGTTGACGGTTTGTCCAGGAGGAACAAATTCATGGTGGACGATGCCTTTGATGTCAA
AAAAGACAATGAGCATCGTTTTCACTTTGGATTTGCTCATTCTTCCCTTTTTTGGGCGAG
GAGACGCCGGCGTGTGCCACTCGGAAGATTGCCTCTTTGTCTCGGGATCATACTCAAAGA
TCCATGATTGGTCACCTGTGATTACGTTATTCAAAAATTGGGGGTCACTTTCACACATGT
TCAAATTTTCTTGGCACATTTCCACTCGCCGCAATTTCTGGTCGTAAGTGAGCACTTTTG
GGACCATCTTCGCGCACACCTTGCGCATGTTCAAATGCTCCGTCACAATGTCATGAACCA
CAGATTTTGGTAAATTTAACATCTGGGCAATTAAACGAATACTTAGTCGACGGTCTGTGT
TCAAAACTTTGCGCACACGAGTCACATTGTCGGTGTTTGTCGAAGTCGAAGGTCTTCCAG
CACGGTCTTCATCGGCGACCTCTTCCCGGCCCTCCAAAAAGGCCTGGTGCCACCGAAACA
CACCACTTCTTGCTAAAGCAACATCTGGGTAAGCCTGCTTGATCATATCAAACGTCTCTG
TCGCAGATTTACCGAGTTTCACACAGAATTTAATCGCGTACCTCTGCTCTAACGAACGCT
GCATTTTCGGCTTGCACAACTCACAGAAACACGTCGCGCGAAAATGCCTGTCCTGACTCT
CCAGGTGCTCGGAGACAATTGACCAGCCGCTCGATTGTTAGCTAGGAACCCCCTCTACCG
AATCCAGTCGGTACGCGCACGCTCTGAAGTACAATCGCGGCGGAAAAAAATCAGTCCTAT
TACTTTCCGGACAAACCCTGTACGGTGCGTACATACTATACTAATGAACAGCACTTGTAA
CTCCGCTTAACATGTAAAAGTAATACCTTTTCATTTAATTAATTAAAAGATTTTTTCTTT
AGAAATAGTTTTTTTCTCCAATTTTCAACATACATACAGTAATTAATTAAAATAGACTCT
TTTTTTTAGGAAAAAATGCAATTATCCGAATTATTGATTATCCAAATGGGGTCTGGTCCC
AATTGATTCCGATAATTGGAGTTCTACTGTACTTAAAAATTGATTATTTTTTAAATTCTT
ATTTGCAATTTGCAAGTAAGACATATAAAATTTTGTATTATTACTGTTACTTGTGAAAGT
ATTTTTAAAAATGGTGGGTTATATCGCAAGTCTTTAACAATGTAAGTATGAATCTGACTT
TCATACTTGCTGATTCTTGTTTATTAAGCTGTCACTGTTAAAATGATGTCATTAGTCGTA
AAATTTCACTAGATGAATATGTCTGTCGTTATTTTTTCTTGCAGCACTTAGTGTTTTGAA
TGGTCAAAAGGCCAGTATTTTGAACTGAAGCTTTTGTAGTATCAGTTCTCATAAACAAAT
TCTCACATTTCTAGTTATAACAGAACTGAAACACACATCTGTTGGCTTACGGTGGTCCTT
GTCAGTTGTTGAAGTATGAATCGCTAGAACAAGATGTTTGTCAATGATTGGATACTGATG
GCTTATTTTGTAAAGCTTAGGCTGTGGTTTCAGTAACCTTGAACCTTATGTCATGTTCTA
CTATAGTTTATTTATTTGGCAATCTGAGCCAAAGGTATGTCTCTCTTCAACTGTTCAAAC
AATTTGTCCATTGTATTTGGCATCACAGTCAGAAAATATTCTTTATGATTCTATTATTCA
TATTGGAGTTTTCCTTTGATGGATGAAGCAAGTGATATGTTTTTATTGGTGGGGTGGTAA
ATATTTTCTCACATTTCGTTTGGCCAGTACCCTGTGAAAATTTTTAGAAGTTGTGCCACT
GATTGACGAAATTTGAATAATCTCTTTCCATTATGCTGTGTCTGTGTCTGCAGAATTGTG
TGTTAAAGTGCAATTACTTTCTTTCTGATTTGAACTTTTATGAACATGGAGAAAAATGTG
TGTGAGTTTCTTTTTTTTGCCATATGTATTAAATTAACTGCCACTATTTTACTAAGGTCA
TATGATTCACTTTGCATTTTAGCATTATTACTCATATGAAATTTTTGAAGGGTTACTTTA
ATTGCAAAGGTTTCTGAAATTTCAGGCAGTGAAAATTACTTTGAGTCAAAGTGCAAATCA
ACCTCAAGACATTCGGCCTTATCGCCTGTTGGTATCTCTTTTGGACAAACCGGATATTGG
ACCAGAAATTTTGGATGATATATTGCATGAAGTTTTCAGGTAAATATTGATTTTTTTTTT
CATATTTGAGATAAATTATTTCTTTACAATGTAGATTCAATGTAATGTTGTTATAGATCT
ACGACAACAATAAATTATTTCTTGTTCAGAAGCTTAGCTTGAAATGTTGGCTACCTGTAA
ATGCCGTAGTGGAGGTTGAAGGGTTGAACAGTTGAAACTTTCATGAAAGAATGGAGGCTT
TCCCAGTGTATGAATTGTATAATAAAATCTCAGGCCTCCTACTGGGAAAGCATGTCAGTT
TGATGTGATGTTTCAAACTTGTTCTCTGACTTTATCTTCCAGTGCATCAAATTGATGTGC
TACCCCAATTGGAGGTTGTAAGGTACCCCTTAGTTCACCAAAAGCACTCACTAATTATCC
CCAGCAGTAATATATATTCTATAGTTCGATTTTGAAGTCACTTATGTTGGACTTAGAAAT
TTCATGTAAGGTAATTACATTCATTTCCAAGGTGAAAACTCACCACAAGAATCATTTTAA
AGTGTATTCATTATGTCAAAAATTTAGTTTAAGAGATAATTAACATTTTGAAACACGCAA
TTTGGAAAGATAGAATTTAAGATTTAAAATAGCTTTGGATTGAGTAAAATTACAGCTGAC
CCTTTTATCACTAGCTAAAGTCAGCACTGTCCTCTTAATTAGTGGTTTTAATTGAGAGAA
AAAATGAAGTTTTTAGCTAAAAGGAATACAATTGAGAAAAATATATTCTAAGATAGCCTA
AATTGAGACAATCATGAATAAATAGTGGTTTCGGTAAAAGGTTTGAGTATTAATGAGATA
ATTAAGATATTGAAGATAGATTGTCGTTAATTGTTGTTGGAGTGTGATAAAGTCCGCCAA
ACCGGTGACGAAAGAGATTCAAGATTAATTTTATAGAAACCCTTTTGAATGTAGAATTAA
ATTAAAATAAATAGAATATAGTCATAGGAATTCCCTGTATTAATTGCAAGTTAAACCATT
TGGTATATTGGGAGATATTAATGTTTGAAAAAGTTACTAACATCATAGGCCTAGGAAAAC
TTATAAAAAGCCATCCATCTTAGATTTGGCCAGTCTCTCTTTTGAAACTAAACGGTTAAC
TTTGTGTCAGTTCGCGGAGCGAACTGCTCCACACAGTAGCGGTGGCAGCACTTTGTAACA
TGCCATAATCAATCACTCATGTTAGGGGGACTTAGTTAATCTGTCTTCTCATATGAATGT
GCTTAGCCTGTCAGTCTTCAAAGAAACTGTCATCTGATGTCTTATCCATGATACTGGTAC
CGATTATGTTTGAGTGAACTTTCATAAGCATTGTAGTGATTCAAAAACTGTGTTAAGAAA
ACTTATTTAATTATACCCTTCATGTTTGGGGTTGTAATATGAATACGTGGTGGGTGTTTT
GTTAAATGTTAAGGTACCAGAAGGCTACAGAGGTCACGAACTTTAATGTTCACACTTTAG
GTGAAGTGTTGCAAGACTCCGGCATACATTTCCACCTAACAAGGTCCAAGAAATATTTTA
CATATGTGAAATATTGTTACTTCTCTTTAATGTAGCAACACACAATTGTATTTGAGTTGA
TTTTATTATTTGGATTACCAATGAGTTTCTTAAATGAAATAAAAAAGAAATTATTGTAAT
GTGAAATCAGGTTAGTTATTAATTATAGCTATGCAGGTTGATCAAAGAGTGTCTCTGGGA
TTTCAGATAATTACTGTACAAAAACCAAGACAGATATGACAGAAATGGTCACACTTATAC
ATACAGAGTTTCTCCAATTTTCTGATGTACCTTACTGGTATATGTACCTTTGGTCACATG
ACAGACATTAGTTCTGTGTTAAAGTTTCTGCCGGACTGTTCATTTTGCCCCACACGGCAA
CCAGTTTCCTTAAATGCACGTTTTTTGTTGTTTTGTTTATAGCTTGTTTTGTTTGATATT
TCATACACATTTCATTCACATTTAGTGAATTCTAAAATGCAGATTGTTTTCTCTTCTTTT
ATTTTTTACTTTGATCTCACATTTTGGAGGACATGGGTTCGAATCCAGAAAGGGTTTTCC
ATAGTTTTCCCAAGTCACTCAACGAGAATGGCAGATCTATGGCCAAATTTCTTCTTCTCC
GTCAAATAGTTTCTGCTGTTCTAGTGAGGTTTGCACTCCATGGAGCAATCCAGTTGTTCT
TGGAATGCATTTGTCTGTGGGTACATACTTCCACAATTTGTGACAATTCCCTGATTTTAA
ATTCTAGGTGCATTACGATTTTAGTTTTCTCACACTGAATTCTATGTGCTCCTTCTACAT
GCACCACCATTGCTGATTTGGTGGTTTGTTTGAGTCTCACTTGACATTAATGTTCTTTCA
ATCTATCGGTGGCTGCTTGGTATGTCTCACCAATATACACTTGACCATAATCACAAGGAA
TCTTGATTCTAACAAAACTCGGATATCTTTCACTGATATTAAAATGCTTCTCACTTTAGT
CTTACTGCTAAAGATAGATTAAATATTCACATTGGTCAGCCTTTACGTATTCTCTTAGTG
AGTCTCTTCATATAAGGTAGAAAGAACTTCTCTGTTCTATTTCTTTTACATAGGCATCAT
TTTTTCTACACTTTTTACTGCTCAAAGCACGGGCTATTATCTGG
>VvP45bXO-655#RC/Helitron_1087-15783 [forward] 14697 bps; scores=10:12 Multi_5'_ends:
TCTTGATTTATTTATAAAAATTAAATGTATTTTTATTCACTCACCAATAAAAAAAAATTT
CAATGAATTGATCAGTTTCTTACACACTTCTGGTCAGATGACTTGACACACTAAAAATGT
ACTATAAGGAAGCATAGGAGTCTACAGTTGACAGATATTTCAGTGTAATTCCAAGTGTGA
TTTGAGAACCAACAGCGTTCCGTAATATTGTATCTGGTTTGTTACAAATGATTGGAATCC
GCCATTTCCAAAGTTTCAAATTCAGATGTTGACATTTCAGTAAAATTTCCAAATGATCCG
TCAGAGGAATGGTCACTCATTATAATGACTCTTCTTTCTCATTGTCTCATATTATGTAAT
TCTGAATATAGCATCTTCTCTTTCTTTAAGTACAGCATTAATCAACACAACTCCTCGGGC
AACATTTCAACAACTGACTAGTGTGTCTGAAAAATGTTCCGCAACACTGTTCCTGGCAGT
TGTCCAACGACATGACGCTCCATTTGTCCCTTAGTGATGAAGGGATACACCAGCGAAGCA
AGGCAACAGGAATACAAAACTTTGGTCTGACACTTGCCACATTATGGTTTAAAATAATAT
GTGCAAGTAGATCTTAAGGAAGGTGACTAAATTTGTTTGTGGATATTACCATACAGATCT
GATAAAGAAGTTGGGTGCGGAGTCAATGGGAGACAGGGAACAGATGGAGAGTGTGCTGAA
CACATTTAAGGTGATAAGTCCTGGATGGATACTGGGTGAAAAATTAGTAGTGTGTGGAAG
CGAAGAAAGGACCATGACAATAAATTAGCATGTGATTCCAGAAAAGGAAAATAGGCAAGT
TTTTGTTGGTAGAAATGAATATCAGCATCTCAAATGAGTAACTGACCTCAAACAATGAGA
GAATTCGAATTCAGAGTACAAACACACATAAAATTGGTGTGCAGAGAATTAGTTCCTCCA
CAATTAACAGTAAAATTATGCACAAGATCTACTTACACAACAAACACACTAAATTCAAGA
TCACACTTCAACCTTTTTTTTTAATAAAAAAAGAACTGTGCATATGTGTCTAGAGAAAAA
AAAATGCAGCTAATTAAATTTTATAGCCCAAATCTGTGTATTTATACTGTAAGTACAATA
AAACAGATTTTTTTGCTTACATCAAATCATTTCTTTTGATAATGAAAAGGCTAAGTGGTT
AGTAAATTGCTAACCACATAGATGATGTCCTTATAGCAACACCTTGTATAGCTGTTACAA
AAAAAAAAAAAAAAAAAAAAAAAAAAAAACAATTTTCTTCAAAAATCCTTATATAATTTA
GACTCTTTCAGAAAAATTTTGTTGGACAACTTGCATAGAAACACTACACATATTTTCCTA
CACTGAAAAAATTTAAACTTCATATTTAAAAAATCCATACTTATTCACAGAATACCATAA
CTAGATGTAAAAAAAAAAAATAAAAAAAATATGGAAAGTATAGTTCCATACAAGATGCAT
TAAAACCACAGTCTGATCAGAGGTACATATTTTACTGATATACTTGTACATTCAATATTT
TTTTCGTCCATCAGCCAGTGTTAACTAAATGTAACTTTGGCAGATACTAAATATCTTTAA
TGCGTAGAAATAACCCTTTTATGTTTATTCTTCAGCTTATAGATGCGTAACACTTGACTT
GGACCTATGTAAATACAATAAATACCTATACTGTAATTTACAATCCACACAAAATACTTC
ACACATCATCCGTTGCTTCCAGAACAGCTCCACTGTATGCTAGATCCCAATAATGTTCAA
CAGAATGTTTTTTGAAATGTTCTCTTGCTAACTTTTCACTAGGGCAGACTTTAAATTTCA
TTTCACCAAAACTTCTCTGCTTCGTTGTGCCCTATGAAAGAAGTTGATTTTATTACAAGA
TTTGTGCAAAAAAATAAAAAAAAGGACACACATTACATGATTCTTCAGTTTTTTTTACTG
ACTGAAAAAGAATCAGCACCAAAATATCACTTACTTAATGACTTGAATTTTCTTTTTCAG
CATAAGATATTGAACTACAGTAATCTGAATCTTTCATTACTGAAAATTTTAAAGTAATAG
CCTGGAAATAGTATATACTGAATGCAGAAAGATAAATGGCTCCTAAATATAATGTGACAA
AAATAGCTAGTATCTCACAATGGCCCTTCCATTATCTATCAGCCAATGCTTAGGCACTGG
ATATGGCTTCAACATATCAGGTGCTGTGATGCTTACTGCTTAAATTGAAGAGAAAAAACT
CAAATTGTAATTAGTGATCACATTTTGATGACCAAAAATTAATATTTTTTACTACATAAA
GAAACTGGAGAAAAGTTAATATTGTAACAAATGGACAAGTCTACTAATAGTTTTTAAAGT
AATTATAAGCAACGTATAAAATTTACATCAAGAAACTAAATGCTGAGGCAGCACAGCAGA
TGCTAGATAAGAATTTAAAATCATTCACAAACAATCTGAATTCTAAAGAAAAATTTTCAT
AATTCAACTGCTAATAGCTATTTCATCACTAACAGGAAATACTAAAAAAAGTTACTCTAC
ATTTTACAGTTATGTGATATGAGGAATGATTAATGATAAACTGCCAAATTCTTCCATGGA
TGTGAAGGGCAGAACGTGAAACAAGAAAAAGCAGCAGATTTTCATATCTGCTTAAAGAGA
TGAACACAGTATACAACAGACAAAGAAATTAAACTTTCTTTACACTGTACACCTTTCGCT
TTAAAAAAAAAAAGCAATCTAATATTTATTGTTTTTAATTTGGATTATTCCCAATGTTTC
TAAAAATTTAATGTAATGGTGTATTGTAAAGTTGATTATTACTTACTTCCCAAACTAAGA
CACACTTATTAGGTTGCTCATTTCCTTCACTGTCTTTGACTATGTCTTCCTCCCATTTTA
TTCGGTTTAACATCAACCTTTTATACTTCTTTTGCTGTTTAGCACCTCCTTCCACAACAA
CAACATTACAGTCCTTGAAGAGAACGACACAACCAGTCATAAAATACTGTTTGGCATTTG
CTTCAACTTTGAATTTCTTTGCTGGATTTGATAATTCCTTGACCCTAAAAAGAAAATTTC
ATTAAAAAGTTACTGTGGAAATATTTGATAGTGAGTACAGAAAATTGTAATAGTTATATT
TCCAATATACAACAAACTGAGAATAACAATGGAGGTGTACATCATAAGGATAGCAGACAT
GCACAAGTTCATCTACTTGCTTCCATGAAAGCCAACTGCTACCTTTGTCAATCACAGAAT
TCAGCAATTTGATTTACAATGATTAGGAAAAGATATTAATTGGATAAAGGATATTTCACA
AAAATTGTTTTAGGTTAGGAAAAAAAATTTACACATGCAAGTTACTACATTATTTAATGA
AGCTTTTCTACAAAATTTAAATATATGACATGTTCATGCAATCTGACAGACAAAATTCCT
TTCAGGGCAGGTAAAGAAGGAAAGTAAGGAAAGTAAGTTCTGTCAGAAAATCTATTATTA
ATTATTTTGGTTCAGGCATATTCATAGTACACATTCTTCAATTGACCTTTACCTCTGGCA
ACGCTTGCTTTTTGTACATGAAATGGTTTAGATTTGATGTTAAACTGTAAGAACCAGAGG
AAACTATGGAAAGTAATATAATAGGAATAATACAAGGGCTATCCAGAAAGTAACTCACGT
TTGTCACTAGGATGGTGATGGGTAGGGATGGAGCCATAATATTGGTGTCAAAACGTCTCT
ACAGTCAGTACGCATCAAGCTGTCATAGCATATGGACTGTGATTTTCCTACTTTGTTGTG
GGTTATTAAAATGTGCACTTCAATAGAAAATCGTGCGAGATGTGTTCAGCAATTAGGTTT
TTACTGGCAAAAAAACCTCAGACAAATTCATCAGCAACTCTATAAGGTGTTTGGAGATGT
CCTCACATGGCTAATCACACCTGACAGCTCTTGGGGGTTTCAGATAGGTGTTTGACCACT
CACTGTACAGTCCAAATCTATCTGGTACCAAGTGATTACCAGCTCTTTGCAGCAATGAAG
ACCTGGCTCCCAACACAGCACTTTGAAAGTAACACAGAACTTTATGCTGGTGTAAACCAG
TGGTTGAAATCTAAGGCAACAGATTTCTGCAGAGACACTATTGAAAACCTTGTGCATTGG
CATGATAAGTGCCTTATTTCAATGGTGACTGTGTGAGGAAAAAAATTAAGATTGCCCCCC
TTTCAAATTTATATGATAAAAATTTATTTTATTATTTTGATGTTTTTTTTAAAAAAAATT
CAAAACATAAGTAACTTTTTGGACAAGCCTTGTAATAACAATAAATAAAAAATACCATCA
TAATAAAATTACTAATAATAAATGATGCTTTTACCAATGGTAAGATTCTGTCAGCAGCTG
AGACTAGGTGAATGTCTGATGTTGAGGATATACAGCGTTATTATAAATGACTGTTGGAGT
TAAATTTATTACATGCAAATAATTAAGAATATTACATGGGGATGCAGAAGGCAACAGAAG
CCACTGCATTAAAGACCCTAAGGTTATCCCGAGGCCATGTAATCCTCTAAAATTACATCT
AGTATGATGGCTTCTTCCTGGGTAAAATAGTCCCCCTATCGGATCTCCGGGTAGGAATTG
CTCAGGGAGGGGTCATCAGAATGGTTAGATACATTCTACAAGTCAGAGTCTGGAATGTTA
GAAGTCTGATTAGAGCATGTAGATAAGAAAACTTAAAAAGGGAGATGAGGTTAAATGGAA
GTACATGCAGGATTTCTGGTCTGGGGAACACAGGATGATTAGCACACAAGCTGTCAATGG
AGTCACTGGTGTAGGGTTTGTAATGAATAAGACAATAGGGAAGCGGGTGAGTAATTGTGA
ACAGTTTATGAAAGGATTATTTTGATGAGGTTAGAAACTAAGCTCGCCCCAACCACGTTA
GTACAAGTGTACATACCAACGTCACAGGAAGATGATGCAAAAACAAAGAAAATATATGCT
GAAACTGAATAATTAATCCAATATGTGAAAGGGGAGGAAAATCTAACAATCATGGCTGAT
AGGAATGCAGTAGTTGGAGAAGGAAAAGAAGGGAATACTGCAGGAAGTTTTGGTTTAAAA
GAAAAAAATGAGCGAAGAAACAGATCGTTAGAATTCTGTGAAAGATATAAACTAGTTGTG
GCGAACACATTATTTAAGAATCATGCATGAAGGTTATACACCTGGAAACATACAGGGGAT
ACAGGCAAATTGGTCAAACAGAGATTCAGGAATCAAGTTCTAGATTGTAAAGCATACCCA
GGAGCAGACATGGTCTCTGACCATAATCGGATAGTTATGAAGTGCAGGCTGAAATTCAAG
AGAATAAAGACGCAATACAAGTAGGACAGACGAAGTGAATAAACTGAAACAATCTCTATC
ACGAGGGAAAAGTTAGCAGAAATGGTAGACGTGGGTCTAAGAAATAACTGAAAGGAGCTT
AACTGAGGATATTTCCCCCCCCCCCCCCCCCCCCCGAGTTTACTTTTTCTTCAAACTGTC
CATGTTAGGACATTCCTCTTCATATGTTGTTTAGGCTTATTAAGGCTAGATATGCAAGTC
TCGATTGTAGAAAGTTTAGGCAAATACAGTTTGCATTCATAAATCTACTGTTCTCCCAAT
CTTGATTTAAATGCAACACAATCGCATAAATGTGGCCAAGGATTTTTAAAATTCTCTCGT
TGTTATTGTTAGCATTGCTGCTTTCACTAACTGATTGAAGTGCTTCAGTTTTCATGACGT
AATCATATAATGAATGTCAGATTATCTTATTTCACTAACGAACACCAAACAAATACCAAC
TAAAAGGCAGTAATAAATAAAAGAGTAGGAAAGTATGTGAGTAATTTTGAACAGTTTAGT
GACAGGATTATTTTGATGAGGTTGGAAACTAAGCCTGCCCTAACCACATTAGTACAAGTG
TACATGCCAATGTCACACGAAGATGGTGTAGAAATAGAGAAACTATATGCTGAAAATGAA
GAATTAATCCAATACGTGAAGGGGGAGGAAAATCTAATAATCATGGGTGATTGGAATGTG
ATAATGGGAGAAGTTCTAACTGTAAAAAAAATAAAAAAAAAATAAATAAAAAAAATACCA
AATCAATCACTGACTGAATTAGAAATGAGTAGTGAGCGCCAGTCTGCAGACATAAAATAT
AAACGCTCCAAAACTCTAGCTTTCCTGCTCACATCCACGCTATGCCTAGCATAACAGTTG
TATAGTACAACTCCAATTATCCAAACTCCGACTAACTAAATCACTTTTTTAACTTATCCC
ACTGAATAATTGTTGGAAAAGGGAACAGCCAGTTTAAAACGATTTTTTTAAGGCCAAACG
TCAACCAATGGACCAGTCTGTTATCGAAACCATGAAACACTATTACAGAAGGCAACTTTT
AGGGAAACTTATGGTGGAGGGTGAAGACGAAGAAGGTGTGCAAAAAACTAAATTTTAAAG
ATTTTTCTTACATGATAGCTGGAGCTTGGTTAACGCAGTCACATTAAGACGTGCATGGAA
CAAGTTGAAAGGCATACCAACTGAAGAAGAGAAGGAAAAGGAGAAAAAGGAAAAAGAAGC
TCAAGAAAAGGAAAGGTAAAAGACAGGAGAAGATGGGGATGACATGCCACTTGAAGAATT
CAGAAACATTATAATGAAATTTCCTGGATCTTCAGAAGTTAGTGCTGAAGATATAGGAGT
ATGGGTGGTGTGTGATTTGTCAGACACTGAGTATGAAATTCTAAATGATGATGAACTTAT
AGAAAGCGTGAGAGAAGAAAGTGTTGAGGAAGAAGATGACCTTAATATCGAAGTTGAAAC
AGACACGGGACCTAGTCAAGAATTTGTCTGCCTTGAAGTCGATCGAGCGTCAGCCCGAGT
GCGACCACATGCAACTTCTCAAATGTCAAGTGGACGAGCGACTTGGCTGCCCGAAAACCG
TTGAATACAGTCAAACAGCCTACTCTGACCAAGATGTTCAGCAAGGAATGACTTATTTAC
AGTACGGCACGTACATACTATACTAATGTACAGCACTTTTAAGTATGCTTAACGTGAAAG
TGTTGCCTTTTCTTTTACTTAATTAAAAGCTCTTTTTCTTTACAGAAAGTTTTTTCTTCC
ATTTTCAACATACATACAGTAATTAATTAAAATAGATCCCTTTTTTTAAAAAAAAAATTA
TCAGAATTTTTTATTACCCAAATGACGTCCGGTCCCAATTGATTCGGTTAATTGGAGTTC
TACTGTATATGCATTACACTCACACTTCATATTCCCTAATTAGTTCGCCATCCGACTAGC
CGAATGTACAAGTGTAGCGTGCTGCACAATTCAAACATACCAAATGAGTCAACTACTAAT
GTAACTGACTAAATGGTAGTAGAATTTAACAGAAGTTACGAATACCGTTAACAATTTTTT
AGACAAATCTGAAAGTAAAATTTTCGTAATTTTGTTAACTTCGTTAATTAACGATTAATG
GATTAACAATTTTCTGCCCAGCTGTGGGTACAGTGCTCGAAATTCATCGGGCGTTAGGCG
TAATTACGCCTGAATTTGTTTGTTTTACGCCTGCAATCTCAGTCAAAGGTGTAGAAAATA
CGCCTAGACATCAAAACTTAAATTAAAAAATAACATTTGAGAACTTAGTGTTCAGTTTTT
CGTGGTCAAGGTTTAATTCAATGAATTAATTTCAATTATAATTACTGTCGTATTTGTTGA
TCTGTGATACGTTTCTGAAGTTCAGGAGATGTGGCAACAGTGTAGGAGAAGTACCAAGAA
AGTAAAAAAACTATTCTAGTGCGTGCGTTAATCGTTTCACGAAGGAAGTTAAGATATCTC
GTAAAATTACTGACTTTATACCAGTTGTAAAGGCAAGTAGCTACCGTATATTAAATAAAC
TGAATGTTTTCGTATCAGCGATCTTGCTGATAAATTGTACTGCAAAACTCTTAGAATTTG
TACATCAAGGAAAATATTTTCCAATTTTTAGTTTAAATGTTGATTTATTTGTATTTAAAA
AGAAATAATCCTGTGACAATTAATTGGAAAAAAATCGAAAATATGTAGGAAACAAACAAG
TTACCTCTGAAGATGAAGATCAGGGTGTAAAATTCAATAATTGTATTAACATATTTCAAA
ATTTGGTATATAATATATTGGCGTACCATATTATTATTACTTTTTCTAAAGCTATTTACA
ATTTTAAATTGTGTTGGAGTAGGTTGTAAACTATAAACTCATTATATTCATAATTATAAT
ATAATTACGCCTGAAAATTTTCATTTTACGCCTGGATTTATAAACGAATTTCTAGCACTG
TGTGGGTATAAGTCATATACAGTCTATTGCAGTGATTGGACTTCAGTTTTCATGGCTTCT
GCCAAAGCAGTGAGATATGAACTAACAAAACTTAACACAACTGTGTTATATACCTATTAT
CTTGCCTAAACCGTTTAGCAGGAGGCCTATTACAAATAATTCATGTAGAAAATAACTTTT
ATAATAATTTTCTTAATGGTAAAGCACTTTTCAGCTCAGAATATAACCTCGTTATATATC
CAGTATCTTAGTTTAGTAGGAGGCCTATTACGTATAATTCATAAAGAATCATTTTATAAT
CGTCTTCTTGATAATAAAGCACTTTTCAGCTCGACTTCTAATCACTTTTGGAAAGAAACA
GAAAAAGCTAAAAGTGAAAATTTTATGTTAACCCCATATGTTGCCTCCATGTTCACTAAC
AAAGCCTAAAATTATGGCTATTTTGACGGCAACATGTATACGCCAAGAATTTTTTGTAAA
GAAATATTTCAAGGAACATTTCGCCAAGCGCACGGGATCGAACAAAAGAAAAAGGACGTA
ACCTAAAATTATTAATTAATGGGAAAAGTTATCACAAACCGCAATATCACAGTTTGTTGT
CTGCATGGCTAGGCACATCCTGAATAAAATTGGAATAGCTAAGTAATTTGAGATTAAAAG
GAAGAAAAGCGAAATTTTAGAACTTAAACTTGGTGACATCACTATGCGTGACTTTTATAA
ATTAATAACTCTTAAACGAGGATAAATACGTGAAATTTGTAATAACTTAAAAAATTTGGG
AATAAATCAGATTATAAGATATAAAAGTTTTGGGAAAATCCAAGTAAAAATAGTGTACTA
TGAGAAGAAGGGATTTTTGTGATTCAGAAGAGAATAGTACTTTGCTTGGAAACAACCGTT
TAATCTGGAACATAACAGCTCAGAATTAGCCTAGACTATAAATAGCAAATCAGCATTTCC
TTGGAGAGACAGTTTCTAGGATAGGATTTGGCTGGTGTGTTTGGGACTTGTCAAAATTTC
ATACCAGGGAACGATGTCATCTAACATCAAATATTATCACGGACTGAAGGGATTTTCTTA
GGTTTCAACCAACTTTGGGGGAGTTGTGAAAACTTTATCGAAGTTGTGGCCTTAAATGAG
ATAGCTGAATTTATCTGCCGACTTCATTAATGGAGGTGTATGTCAGATGCCTTTCCTTAG
ACTAACGACTGATACCAGTTATGCTACAAAAGTTTTCAGAATATACAATTTTCGATGAAA
TGACTTTTGTTTCATTTGACAGTGCAACCTACCACCTGCTGGATGCTACAGGTTAAATTA
ATAGATTGGCGACTGATTTTCACCTGAAACTTACAAATCCAATTCAAGTAGCATAAACTG
TACCAGTAACAGTCAGAGCTTCGTGCAATCTGCTATGCGTCCATAACCCCCAATAACCAG
ATAGTATGACAAATGCAAGTGTCATCTAAATGCCCAGCCATTTCTCTTGGTAAAATACTA
AAAAACTATACATTGTTTTACTTTATGAGCACATTTCAAGCTGATATCTAGTACTGCTGA
TAACAAATCCCACAACAACAGTTAACAAAGAAGTAAAGAGCAAATCTTAAAACACCTGTA
CTAACAACAAACTACAAACCTATACACAGAGACATAAACACCAAGAGTTGTGTCCTCTTT
CAGCTTGCGCACTTTCTTCTCCCTCTTTTGTTCAGCAGTCAATTGTCTTGCAGCATTTGC
TTCCTCATGAGCCTTCTGTCTCTTGGCCATTTGTTCACGAACATGAGCCTCAATTTTGGT
GGGATCCTGAACAGCTTCTGTTCCCAGGACTCTCATTAGATTTGAAATTCGCAACTGTAA
ATCATAACAGAATAAGATATTTCTGAGGTACTGGTTTGATATAATCAGATACTATCTTAT
AGTGTGCATAAATATATAACAACCCCACAGTCAAAAAATTTATGCTTAGTGAAGTACCGT
TAAGAACAATTTACTTGAGGAATCTTTATAAACGTAAATGACACAACAATTTAAATGTAG
TGTAAATGTGATGATTGCTAAATTACAGATGTTATGGTCAGAGAGAATCAACCAAATACC
ATGGCAGAAGGCGCAATAATGATTAAACAAGAAAAAATAAACACATTTGACCATTCATAA
ATGAGGAATATGTTTATAGTATTCACTGAGCTAACATGGACAGTCAAATAGCCTGTTTAT
TGATGAAAACTCTATCTAAAAAAAATTCTGATTGGAGTGTGATGTATTATGTCCTTTATG
TCATTATAATGCCTTCTTGTTTGGTAAGGGGCAGCGTCTTACTCTTTACATTTCATATAC
ATATAGTAACTCTTTCTCTCTCTAAAAAAAAAAAAAAATACCTTCTGTAACAAGCTTTTA
TGTTGGTCACTTTTCATTACCTTTGGTTCAGGTGGAGGTTCCAGTCCCAACCGGATTTTT
TCTTGTTCTTCCTTCCAAGCCTCTCTTCTATTCTGCCTACGAAGTTTCTTCCTTTCTTTC
TTTGTCAGAAAGACTGGCATATAGACCGGTTTCAAGGGATCCGCTAATTAAAATAAAATT
TATCAACAAATTTTGCAATATTTGAAAGAAAAAAAACCTATATTGACAGAAAACATTTAG
GTTAATTTAATATACCAACCACAGTGAGGAATTAAATATTAATTTCGTTTTATATAAATT
CCTGATGCTCTCAGCGACAACAATCTTCAAACCACACAATAAGTCACATTTTGCTCCACA
TCCCTCCAGTGCAACAATATGTTGATGTTTGGACCACTAGTGCAAGTGCTCAGTTTCAGT
CAAATTTTCTATAGGCAGCACCTACCCCAGACATTATGATGAAATGCACTTTGCATTAAG
AGCTCCTTTCATAAATAGTATTAATAGTATATCAAAATAAAAACATTTGTCGTTTTTTGT
TCACAAATTAAAAAATATATTAGGTGAGAGTATTTTCAGTATTTGCAATTTAAATACACA
ATGTGATCAATTATCTTCAGAACGTTTCCATTTTTGTTGTTGTGTTGTTGTTGTTGTTGT
TGTTTTAGGGCGCGTCGACGTCTAGGTCATTAGCGCCCTAGCTAAAACACGGAATGACAA
TGTGGGATAAAAATTGGTGCCGTCTGCATGGCCGAATGTAAAGGGGTCGGCCACACAGAC
AGCATAATAAAATACGAAAGCACTGACTAAAATACTGCCCACATGGCCGACTGTAAAGAG
GTCGGCCGTGCAGACAGCAGATTTAGGTAAAACATTAAAACAGTAACTATAAAAAGGACA
TAAATTTACAAACTTATATCACTGGCTGGTTAGCTGTAAAAGGGCCAACCAGTTTACACA
AACAATAAACGGACGATCTGGATGGCTGTAAAGGGGCCACCCAGAAGTAAAATTTCGATT
TTAATAAGAAAAAATAATTAACACTGAACAAGGCAGTACAGGGATTGGTGGTTGTAAACA
GACCACCAAACCATTCTAAAAACTAGGCCGATCTCCCCAAAATTTTTGGGTTAAGACCGG
CCAGATTACAAAATTGTAAAACTTTCACCACATTGTCATTATTTAAAATAAGAGACAGAT
CGTTGTCTAAGCCAATGTCTGCCCTTAAATCTAAAAACAACACACAATCAATTAAAATGT
GGCGTACTGTCAAAGGTACGCCACAAGCATCACATTCCGGTGGGTCCTCCCGGCGGAGAA
GAAAGCTGTGCGTCAGAGGACAGTGCCCTATACGGAGGCGAGTAAGGAGAACCTCATCCC
TCCTCGCCCGCTGGAAGGAGCTGCTCCACGGCTGAATGGTCGGTTTGACCAGCCGGAGCT
TGTTATGCTCAACTTCCAGCCACTGCCTCTGCCAATCATCAAAAACAAATCTCTTCGCCG
CCGAGGCAAGGTCTGACTTTGGGACCGGTTCAAAGTCGGTTCTGACCTTGTCGCAGGCTA
ACTTGGCAGCTACATCAGCTGCCTCGTTCCCCCTGATTCCCACATGGCCCGGTACCCAGC
AGAATAATACCTCCTTTCCACGAGATTGGAGGGAAAGGAGGGCGTCCTGGATGTCCTGGA
CTAGACGATCTGCTGGATACATATTTCCTATGGCCTGAATACAGCTGAGGGAATCACAGC
ATATGATGAAACACTTATCGCGATTTACTTTCATATGCTGGAGCGACTTTAGCACGGCGT
AGCTCTCGTCAGTAAAAACGCTGCACCTGCCGTCAAGTTTATATGTGTAAGTCGCTAGAG
GGAACACGACGGAGCAGCCAACTCCGTTAGCCTGCTTAGACCCATCCGTAAATACCGGGG
TAAAATTATGATGCTCGTTTAAGACATCTCTAAAAATTCTGATAAAAACATTATCTGCGG
TACACAGCTTGTTGTGCCGCGATAATTCTGAAATCGTTCTGGGCCTCTTTAAAAGCCAGG
GAGGAGATTTACTCCAACCCTGGTGACAAAAAGAAGGAAGCTCGAATCCGTATTGTTCTA
AAATTGCCTTTGTAGCTGAACGTTTTAGTGGCTCTATGCCGGTTGGTATAGAGCCGCTCG
TAGTTGGGGTGTAGAACTATGTCGTACATGGGACTGCCAGGTGTTATGGCTACGTGCAGG
TAGTGTCGCACCATGAGGAGTCGCCGGCGGATGGTAAGCGGCGGCTCGCCCGAGTCAGCA
CAAATGCTGACGATAGGGCTGGTGCGATATGCACCCGTGGCGAGCCGAATTCCAGCATGG
TGGACACTATCCAATATACGCAGGTAACTGTCCCGTGTCGAACCATACACGATACAACCG
TATTCCAGCCGCGACCGTACAAAGGCTCTGTAAAATTGTAGCAGGCAGGAGCGGTCAGCG
CCCCATGACCTGCCACACAGACATTTTAAAACATTGAGAGCTTTTGAGGCTCTGGCTTTC
ACATCTTTAAGATGTGGCAGCCAGGTTAGCCTACTGTCTAAAATGAGGCCCAGAAACCGA
ACAGTATCGGTAAAACGTAAAACAGTGTTCCTCAAGGTTAGGTGGGGCTCTGGTAAAAGA
GTCCTAATATGACTAAAAAGTACACACCGGGTTTTCTCGGCAGAGAAACGAAATCCGGTG
TGCACTGACCATTCATCCAGCCTGTTCAGCGTGAGTTGCAACTGCCGCTCAGCGCTTCTC
AGGCTGGATGATGCAATGAAAATTAAAAAATCGTCCACATATAAGGAGTACCCTATTGGA
CTCCTTATAACACTTAAAATGCTATTTATGGCAATAGCAAAAAGAGTCACACTTAAAACT
GACCCTTGAGGAATACCGTTTTCCTGAATAAAAAGATCAGCCATTTCACTACCGACTCGG
TACCGGAAGCAACGACCAGATAAAAATGATTTTAAAAAACGGGGCAGGTTACCCTTAAAA
CCCCATTCATGCAACTGCTTTAAAATAACATGCCGCCAGGTAGTATCGTAGGCCTTCTCC
AGATCGAAAAAGACTCCCACAAGATGTTGGCTGCGAATGAACGCATCCTGTATTGCCGCC
TCCAGGAGGATCAGGTTGTCCAAGGTGGAACGGAACTTCCTGAATCCACACTGAAAGCGG
CTCAGCAGATTACGGGATTCAAGACACCAGACGAGGTGGCGGTTAACCATCCTCTCCAGT
GTCTTACCCACGCAGCTAGTCAAGGCAATACTACGATAACTACCCGGCAACAATTTGTCT
TTGCCAGGTTTTAAAATTGGAAGTAGTGTTGCTTCTTTCCACGAGTCGGGGAAGTGTCCT
CCGGTCCATATGTCATTAAAAGTATCCAGAAGGTACTCTTTAGCATCTTTACTAAGATGC
CTCAGCATCTGGTACTGGATCAGATCAGGCCCTGGAGCAGTGTCGTTAGCGCTATTCAAC
GCTGACTTCAGTTCCCAAAATGTAAATGGGCGGTTGTATGCCTCTGTATTCGACGAATCA
AAGCACAGCGCGCGCCTCTCGGCAGCAACTCTTTGTCGCTGGAACCGAGGTTCAAAGTTG
GCTGATGAAGTAATGGCAGCGAAATTCTCCGCCATCAGCTGTGCTATAATGACACGTCCT
TGATCCAGTAATCCAGATACTGGTGGCCGGGAGTACCTTCCAGATAAACGGCTGATGGAC
TCCCATACTTTCGACAAAGGTGTGGAACGGTTTATGTTGCTCACAAAGTTCTGCCATGAC
CTTTTCTTGCTCTCCTTAATAACACGACGCGCTTTAGCTCTGGCTATACGGAACGCTGCC
AGGTTGTCGGATGTAGGGTACAACCTAAAACGCTGCAACGCCCGTCTGCGACCCTGA
>VvP45bXO-711#RC/Helitron_14500-19809 [forward] 5310 bps; scores=11:10 Multi_5'_ends:
TCTTTCGTATAATAAAAATATTCCAGATTTTGGATGTTGTGGTGAAATTCAATTTTCTTA
CTCAAAAGCTCTTAATGACAGATCCAATTTAAAACAGTTCTGATAAATATTATTAATAAA
TATACTTTACAAAAGAAGAGGTTCAAACCACTCAAAATAGATATTAAAGAATAATCCCAA
CTGAATACTTGTTAATGTCACAACTATTACATTCTATTTAAATTACTATTTCAAATTCAA
CCTAAATTATTTAGGAAACATCACTCCAATCATGTCAAAGTTGCACAGTTTAATAATGTA
GACAGGATCATTCATTTGATTCCTTAAAGTATTAAGTAATAATAATAATAAAAAAAACTC
AGCTAACAAAGAAAAGAGCACTGTATTTTGCCATACTGAAAAAATGCCCTTGTACTAAGC
AGAATCCTCATAAGTCTACTGACATGACTCCCAATTCACCAATGAAAAAGAAAAAGTTGA
TGATTAGTTACATAAACAGAATAACATGCAAGATATTATCAGCTTAAATGGGCTGATACC
ACTAAGATTTTCTTCTTAACTTTTGTGGCCACTAAGCATTTTATCCCTTATTTATTTATT
TCCTGGCCTCATCCTTTCCCTATACCAAAGCCTCTCGCCTATCTGTTCTACAAATTTATG
TAAAGGCTAAAAGGGAATAACCAGAATAAATAAATAAAACAAGGTACCATCACCTGGTCT
GAAGGCAGGATAGCACATTTTTTTATTTCTTATTTTTTTAAATATTAACTTGTATTCTGC
ATCTTTAGCTTTCCGTTCCTCTGCCCAAACAGTAATCATCAGTAGAAATTACTGGCTTTT
AACTTTCTATTTACACTTCTTGTAATTATTAGTAGATTGGAACCAGAGCCCTTTGATGCC
AAGGTTTGTTTACCTTTGTCTAGCCCAGAGCTATGACACATTCTGATTCAAATCTGTTCT
CTTCAAAATCCAGTGTTGTTCCTAATTAGGATTCTCCTGCTCTCTCCTCTCCCTTACCCC
TCTTTAATGTACTTAACCACCATTAAGAGTCAAGCTCTCCGAGTTACATACATAACACAT
CACATTCTGTTGATCAAAGGTTTAAGCTAAAATACTTGTAAATTGTTCAGTGTTCTTATT
TATTGTCTTTCTGCACCACGCTGTATCATAAATTAGACACACCAGATACCAAGCACCTAA
CCAGAGCTCTAAGAAATAAGGATAAGCTCTAGTGATCAAAGATGCTAATGATGCAACCTT
ATTCATGCCAAGAGAGACAAGCCAATTGACAAGGTAGGTATGTACACATCAGAACTTACC
ACATGACTCTAATTGAAAAGTCCAAGTAAAGTTGATAGAATGGCTATTGTTAAGAGAATA
CAGTGTCGCGGGTATTAATTTTTGGAAACATTTGATTAGTCTTAAGAAAGGTAGCTTGCT
TTAAGAGCCAAGCGCACAGCATAAAACCACACCAGTATACTTGATGCCCTCATCCAAGGT
CGCTGAGCGTGGCAGTCTTCTGTGGGAATCGCAGCTCCATCCTATGTTCACAAGAGAGGC
AGCTACCTAGCATGCGATGTACATGTCTGAATGGCATGATACACAGCCAATGAGAAACAC
ATGCTCCCCACTTGCAGATCCAGAGATGTGGCTCAGTCCATGATTTAAAGTTATATAGGG
CAGTCCATAACTGCCATTTTAGGCAAATTCCACTGTTCTCCCCTCCACTGGCTCCGGAAG
CAATCACAACCACTTTGGATCAGATAATCCACCATTTCACTATCGGAAAAACCTCCGACC
TGTGATACAATTTTTGTAATGAATGCCTTGCATCAGTTTTTGTAATAAATTCACTTAACT
ACTTATCTTGAGATCATTCCAAGGAGCTATCTACTTCATCATAACTAAGTAATGCCAAGT
CTCTGTTTTCATTCCTAACCAGATGCTTAAATTTGCCGACTGGAATCTCTTCAACTTCAG
CCGACAGTAAGTAAGCGCTAGGACGAACCCACAGTAGGAGTAAGTGTCACAGCTCGCTCG
ACTACTGTGCGACGACAGGAAGTCTGAAAAATGGTTTTCGTTGTTGTTGTTGTTGTTGTT
GTTGTTGTTTAAGTTAAAGGGCGCGTCGACGACGGGGTCATTAGCGCCCTAAAATAAACC
AGGCGTGACAACGTGGCAAAATTGCCGTCTGTGTGGCCGACTGTAAAGGGGTCGGCCACA
GAGACAGCACAATAAAATACTAACATACTAACTAAAATACCGTCTGCCTGGCCGACTGTA
AAGAGGTCGGCCACACAGACGGCAACATAAAATACGAAACTGAGACTAAAATATAAAATT
ACATACATTAACTGGTTGGCTGTAGATGGGCCAACCAGGTTAAAAAACAAGTTAGATGGC
TGGCTGTAAAAGGGCCAGCCGTATAAGCAATGTCACAAGTAAAATCAGTACTTGGATTGG
TGGTTGTAAACGGCCACCAATCCAATTTAAAACCTAGGCCGATCTGCCCAAAATTTTTGG
GACAAGATCGGCCAAGCAACAAAACTTTAAAACCTTAGCCACGTTGTCACGATCATCGTT
TAAAATAAGGGACAGATCGTTGGCTAAGCCAACGTCTGCCCTTAGATCTGAAAACAATAC
ACATTCAGTTAAAATGTGGCGTACCGTCAAAGGTACGCCACAAGCATCACATTCCGGAGG
GTCCTCTCGGCGGAGAAGAAAGCTGTGCGTCAGAGGACAGTGCCCTATTCGGAGGCGAGT
AAGGAGAACCTCATCCCTCCTCGCCCGCTGGAAGGAGCTGCTCCACGGCTGAACGGTCGG
TTTGACCAGCCGGAGCTTATTATGCTCAACTTCCAGCCACTGCCTCTGCCAAACATCAAG
AATAAATCTCTTCGCCGCCGAGGCAAGGTCTGACTTTGGGACCGGTTCAAAGTCGGTTCT
GACCTTGTCGCAGGCTAACTTGGCAGCTACATCAGCTCGTTCCCTCTGATTCCCACATGG
CCCGGTACCCAGCAGAATAACACCTCCTTTCCACGAGATTGAAGGGAAAGGAGGGCGTCC
TGGATGTCCTGGACTAGACGATCTGCTGGATACATATTTCCTATGGCCTGAATACAACTG
AGGGAATCACAGCATATGATGAACAACTTATCGCGCACTGCATTCATATGCTGGAGCGAC
TTCAACACGGCATAGCATTCGGCAGTGTAAACGCTGCACTTGCCGTCCAATTTGAATGTG
TAAGTCGCCCGAGGGAACATTACGGAGCAACCAACTCCGTTAGCCTGCTTAGACCCATCC
GTATACACCGGGGTAAACGTGGAATACTGGTTTAAAACATCTCTAAAAATTCTGATAAAA
ACATTATCGGCGGTACACAGCTTGTTGTACCGTGATAATTCTAAAATCATTCTGGGCCTC
TTTAAAAGCCAGGGAGGAGATTTACTCCAACCCTGGTGATAAAAAGAAGGAAGCTCGAAT
CCGCATTGTTCTAAAATAGCCTTTGTACGGTAGCTGAACGGTTTAGTGGCTCTATGCCGG
TTGGTATAGAGCCGCTCGTAGTTAGGATGCAAAACTATGTCGTACACGGGACTGCCAGGT
GTTATGGCAACATGGAGGTAGTGTCTCACCATGAGGAGTTGCCGACGGATGGTAAGCGGC
GGCTCGCCCGAGTCAGCACAAATGCTGACAATAGGGCTGGTGCGATATGCACCTATGGCG
AGCCGAATTCCTGCATGGTGGACACCATCCAATATACGCAGATAACTGTCCCGTGCCGAA
CCATAGACTATACAACCGTATTCCAACCGTGACCGTACAAAGGCTCTGTAAAATTGTAGC
AGGCAGGAGCGGTCAGCGCCCCATGACCTGCCACACAGACATTTTAAAAGGTTAAGAGCT
TTTAAGGCCCTGGCTCTCACATCTTTTAGATGCGCGAGCCAGTTAAGCCTTGTGTCAAAA
ATGAGGCCCAGAAATCGAACACTATCACTAAAACTTAAAACGGTGTTCCTCAGGGTAAGG
TGAGGCTCTGGTAAAAGGCTTCTGCTGCGAGTAAAAAGTACACACCGGGTTTTCTCAGCG
GAGAAACGAAAACCGGTGTGCACTGACCATTCATCCAGCCTGTTCAGCGTGAGTTGCAAC
TGCCGCTCAGCGCTTCTCAGGCTGGACGCTACGATAAAAATTAAAAAGTCATCCACATAT
AAGGAGTACCGTAGGGGACTCCTTATAATGGCTGCTATGCTATTAATAGCGATGGCAAAA
AGTGTAACGCTTAAAACTGACCCCTGAGGGACACCGTTTTCCTGAATAAAAAGATCAGAC
ACTTCACTACCGACTCGGTACCGGAAGCAACGACCAGATAAAAAAGATTTTAAAAAACGG
GGAAGGTTACCCCTAAAACCCCATTCATGTAACTGTTTTAAAATAACATGCCGCCAGGTA
GTATCGTAAGCCTTTTCAAGATCGAAAAAAACACTCACGAGGTGTTGGCTGCGGATGAAC
GCATCCTGTATTGCCGCCTCCAGGAGGATCAGGTTGTCCAAGGTGGAACGGAACTTCCTG
GATCCACACTGAAAGCGGCTCAGGAGATTACGGGATTCAAGACACCAGACGAGGCGGCGA
TTCACCATCCTCTCCAGTGTCTTCCCCACGCAGCTAGTCAAGGCAATACTACGATAACTA
CCTGGCAACAATTTGTCCTTGCCAGGTTTTAAAATGGGAATTAATGTTGCTTCTTTCCAC
GAGTCGGGGAAGTGTCCTCCGGTCCAAATGTCGTTAAAAATATCTAGAAGGTACTTTTTA
GCATCCTTACTGAGATGCCTCAGCATCTGGTACTGGATCAAATCAGGCCCTGGAGCAGTG
TCATTTGCGCTGTTCAACGCACTCTCCAGCTCCCAAGATGTGAATGGGCAGTTGTAGGCC
TCTGAATTCGACGAATCGAAGCACAGCGGGCGCCTCTCGGCAGCGACTCTACGTCGCTGA
AACCGAGGGTCAAAGTTAGCGGACGAAGTGATGGCGGCGAAGTTCTCCGCCATCAGCTGC
GCTATGCTTCGTTCGTCAGTAATTATCCGTCCGTGATCCAGTAACCCAGATACTGGTGGG
CGGGAGTACCTTCCAGATATACGGCGAATGGACTCCCATACTTTCGACGAAGGCGTGGAA
CGATTTATATTGCTCACAAAGTTCTGCCATGACCTTTTCTTGCTCTCCTTAATAACTCGA
CGCGCCTTAGCTCTGGCAATACGGAACGCTGCTAGGTTGTCAGCTGTTGGGCACAACCTA
AAACGACGCAACGCCCGTCGGCGACCCTGG
>VvP45bXO-1156#RC/Helitron_63231-73558 [forward] 10328 bps; scores=7:7 Multi_5'_ends:
TCTCTTATTATTATTAAATAATTCCTTAAGTGTGACTTACTCGGATGCGCTCAGAATTCT
GAACACCAATTCTTTATTTAATTGGTTTTACACAAACAAATTTGTATACTATAGAAAATA
TTATAACAAGTGATTTTTAAATACAATCCATAAATTACGTGAGGTGTTTTTCAGGATTTC
CGGACTCCCCCCCCCCTCTGGTGAGACTCCCCTAGAAATCGACCTCGAAACTTTTTGAGA
CTCACTTATCGACGAAATACCCCTTAAAATCGACTTTCGCGTCATTTGTAGACCTTTTTT
TTTTAGCTCTACAGTCGAACAAAAATTTACAATACCTCACGTGAGATTTGCGTTGACCCC
GTTCCCCTCCCCCTTGGTGAGGTTTGGTGAGATTTCACCGGACCCCCCCCCCCCCCCCTA
CTTCACCTCACGTAATTTATGGACGCCCATTTACACTTTTCTGTGAAATGTTAATCAAAT
GGCGTATCATTTTAAAAATTATAGTTGGTCTTAAAAAATATTGATTATTCATCATCCTAT
TCATGATACAAACAATTTCTTTTATTGATAAAAAATTGTGCTGAAAAATCAAATTTATTA
AAATTAGTAATCTAGTTATTTTATTAAAACCGTGAACTCCAATAAAATAGGATACTGGAA
ATCACCGTAAACTTTGAGAAAAAAAAATCGGTCCAATAGTATCATATATTAAGTGTGAGT
GGTATGTTTAAAATGTTTTTTCGCAGAAAGTTTGCATAAATCTTGATGTAATATGAAAAA
TTTAAACATTTTGAGAATTGGTGTGTTGGCAACTTTAATTTCACAACACCGATGAAGATT
TTTTTAAAGAAGATTCTTCCCTCAGTCCTCTACAAAAGCCCAATGATTTCGGTCGGCATG
ACTTTAGGCTGTAATCGTATAAAGGTTTTTAATACCCGTAACTAGAGTTGTCCGCAGTTG
TTGAGAAGCTATGAGGGCATGTGCAGTAGATACTGTGTGTCGTCCTTGAGGGGCGCTGTG
ATTGGCGGCCGGTGCGGCGGCACGCGCCAGATGCGGCTCTGGTTTTGCACACTTTGTGAG
GGCCTGGCCGCCTCCAGGTGGAGGCTGGGGGAGCGCGGCACGCGACACTCCAGCCTGCAC
CTGGCGCCAGCGTTGCCAGGGCTTCACTCCCAGACAGCGCCGGCAAGCGACACCAGGACT
ACCTAGCAGCGAAATACACGGAAAGCAAACCTAATGACATTTTACTGGACAATTCGTATA
ACTTACTCTTTTGCTTTCTTTTCATTTTTTATTTAATTTTTTTAAACTCTTTTTTTCTAA
AATGTTATACCTACTAAAAAGCTACAGTCTTAAAAATAAATAAGTGTAATTATGGACCAG
TTACTGCAAAATGCTTATAAATTTCTAAAATTTCGCCATAGAGTGTTTGGTAATAACCTG
AATGACCAAATGATTCACAGAAGAAAGAAAACGCTTTACAAGTTGGAGCAAGGTTTTGTC
CTACTGGAAGTGGGAGACAACTGATGCAGCGGTACGAACTGATAAAAAAAAAAAGAAGAA
ATAATACCGTGCATTGAATGTAATTATGTACAATGCTTAAAAATTGAGGTGTTACAAGTT
AAAATCTGAACATACAATAAAACTGTTTAATAAATAAATTACAGAAACATACCATTTTTT
TCCCATCTTTCGCTTTCTATTTGGCGGATTTTCATGGTGATCTGACATTGCATAGCCTCA
GACAAATTAAGGTATACTATTTCCGAAGCTGATAAATAAAGTAAAAAGTTGTTACATAAT
ACTATGAAACAAACTATACATTTAATATTGTTTACTGTCTCCTGATGTACACATCTTAGC
GTCCCCATAGAGAGATCTGTTGGGTATGTGAAGGGTCCATTTTAATGTCAAAATTGAGTT
AGCAGCTCTCATTACCAGTAAGTTCCGTCCTCATTTAACAGAAATGTGGTCGTCTATACT
TCTATCAGTACTGCGGGTGGTCAAAGTGATACCACAGATTACGCGACACATTTACTGGAT
TCTCTGAGCGCAGCAAAACTCTCGGTACACTAATTTAGATCCTGCTCAAAGCTGGTACAA
AATTTTGCAACTCTTAGTTATTTCGATGGATAGGAATCTGATTGAAGCGCTGATTTTAAC
TGGTTGTAAAGTACGCTAATCCAATACTCTTCATTCCTAACAATTTCTAGTTTAAAAGAT
CACAGTGTCCTGAGAGCGTGTGCTCCACCACAATGATAGACAAATCGTAGAGACAAGCTC
CGCACAGCATCCGCTGACCCTGGAACCAAATGTTTTACTCATACGCTGTATCCTCTCGCA
TTCACACACAGCAACTTAACTTTCTAGTTCCCGTTGGAAAAGCTGCAATCACTGCTTACA
TTGAAATTTTGTAAACGGTTTACACATTTTTTAAACTTTTTACTCAGACCAGAAAACAAT
ATAAACTGTAACAAACTTACTGTTTCTTGCACGTAGTTTCGTGTTTTGGGCAAAGCTTGA
AAAATCTGTAGATTTGAACTGATGAATGACTGGAAAAACAACTCTTTCTCCAAAAGATCT
GGGGCGTACATTATTAAGGTTACACAAATATAGGGAAATTTCCAGCCTTGAAATGCTACT
TCTGTGTGCTGAATAGGTTAGAATAAACATTGCAACTGTGTGCATCATTATAATCAGTTA
ACCACTCACTCCGCGGATTTTTAATGTGAGCTTTACTATTTTGACGTAAATTCCACTAAA
AACGTATAATCTTCCAGATTAGAGGTAAATGTATCCAGAGTTTTTATCTGCTTATTCCAA
AACCCTAAGCTTGGTTGGATCCCCCGGAAAGAGGCATTCTAAAGCCAGAAGTAGGAGTGA
GTTCCTTTGGAACTTAATGATCAACGTGGAATTCTAACCACGAAGCGATGGCATCTTAAG
CAACTTGACCTATAAAAAAGTTCCAATTAAGGCACATATCTGACTCAACCTTACATGCCG
TATGTTTAGATACGTAGTATGCATCGTACTTTTGTTTTTGATTTGCAGAACTGATGTCGA
TCCACTGTGTGTGCATTGTTTCTGTTTGAGTGCGTACAGACTGGTACGCAGCCTCGCGTG
TCTGCCAGACGTTCATCCGAATGTCGATCTCGTATCGATAACCCTCGCATTTACTGCGCC
AGTTTATCGTATCGGATCAGCTCGTATTAATTACTAACAGAAGGCTTAATTTATTAAGAG
AGATTTACTTCTTAAACGTCTGTATCCATTCGTATCTAACTGTTTCAAATCTACTTAAAT
TTGAAGTTGGGACAAATAAAACATGTAATTTTTGTTTCTAACAATTTAATGTGGCCTTTT
GATGACCTGGTTGACATAGTTTCTTACCGGCTGCGCAATTCGCCTCTGTCGTAGCCGCCT
TAACCTAATCCGATAAGCCTACCGGTTAGGGGGGACCTACAGTTTAGCGTGGAATCCGAA
CCACGGAAGCGTTCTGTGGTACTACAAATATACAAAACAAGCTTTGCCAGAGGTGAAGAT
CGAGTTAAGGACGTTTGAAAATTCCAGCCGTGACCGGCATTCGAACCAGGAACATTGCGG
TCTCCAGTCAGACGGCTTAACCCTTTCCTCCCTGACGGTACTTATAAGTACCACTGTATT
TACCACCATATAATTCGACAATACCAGTGTCCACTGCATTGGTAAGCCTGTTGATGTATT
GCTGTATGATTAAATCAGACAATGACAACATTTATTTTTAAATTTCTGCGTGAAATTGCC
GAAAAATTAATTTTCTAAGTTTTCAGCATACAGACCAAAAAAAACAAGTGGTACATTACT
ATGAATACAATGTAAGATTTGGAAACTGTCCCTAAATTGTAAACATCTGATGAAGATGTG
AAGTATGTAGAACGAAGAAAATACAGTAAAAACATCATTCCAAATGTTGCACTACAATGT
CGTTTGTGTCTGAATGAGCAAAAATAATTTTTTTTTTTTTAATATCGTGAGGCAAATATT
TCATACCAATATGAACATAATTGATTTCAATTGCTATTTCTGTACATCATGTGATACACA
AAGTCCCTGACGGTACTTATAAGTACCGGCTTAGTAATTAGCACTTAGAGCTCCAAAAAA
AATTTGAAAAAAATATGTGTGTTTAATTTCAAGTACCTTTATACAAATATATAATTGAAA
TTATAAATTTCCCTTTTTTTCCATTAGCCGGTAGGAAAGGGTTAATCACTGAGCCACCAG
CCTAGTATGTTTCATGTTGAATAATATGGAGTTTGTTTTCCCAGCGAATCGACGTAGGTA
TCCACATGCATCCGAAATGAAATGTTTACAGTATTGAGTCACACTTTAGAGATTTTACGA
GACACACGTCAGCTATTTATTATTCCAGTCCAATTCCCACTGCAGTGTTCATCGCATCAG
AAGAATTTAAAACATCAAAGAGTTCTCACCTCGTATTTCAACATTTTATAACTGGGTTAA
TTTTGTTTGTTCTTTCCTTGAAGTTTTCGAAACACTGTTTATTCTTTTATCTTTGTATTT
TTCAATCTTCGTTGATACATACCGTTTTATAAGTCATCTCCTTAGTATCACATTACTTAT
TTTCGGCTGAGGCAGATTTTTCAAAGCTGCAATGCCTGAGGTTCAGAAATAAAGTTGAGT
GAAGTCAGTTCAGTTAAGACTCGGCATATTTAGTCAATGTAAGGCACATCTATCTTTTTA
TTCTTTTTCATCTCCTACTTCACTGGGACAAATAGTGATTTCCACCACCCCTCTGTCAGA
ACAATTCGATTCGGTAACCTTTAAGTGAATCTTCAATCCAGGCTTAGAGCTCTTATCAAA
TATCTGAAGCAAGTTGAAAATATGACTTAAATTTTTTTGTATTTTTATTGTCTATCGAAA
AGAAGAAAATTTGAATAATGAAAGGCAATAAAGAAATCGGTCACTTACTGAGCCCTGTAG
TATTTAATTGTGTACCGCTCAGCGAATGGAAAAGTTATGCTGTGAGAGTAGCGCTGTGAC
TCGCAAAGCAAACCTGGTGGGCTGCGCCATTGATTTGCTGTCGATAAAGGCTGCTGAGAG
GGGCTGCTTTGAGTTGTGCGAGGCTCCATTCAGCAGCCATATTAACTTCCGGACCGCGGG
GAATAACCTGATTCTTATCGACCGACTCCGTCGGCGTCCACACACTAATCCAAAACAACA
AAAATTCCTGACGCAAATTTCCCGTGTCAGAAATATCTATTTTAAGCAATTACACATAGA
AGATAAGTCGTTATATAATTGTGATGTGGTGTAGTCGGCTAGATGTCTAAACACGCAAGC
CTCGCATTCGGGAGGACGCCGGTTTGAATCCCCGTCCGGGCATCCAGATTTGGGTTTTCC
ATGATTTCTCCAAATCACTCCAGGCGAATTCCGGGTTGCTTCCTTCAAACACACCATGGC
CGAATTCCTTCCCGTTCCTTGTCCCCAGTCCCATCCCGCATCTAATGACCTCGACGTCGA
CGAGGCGTAAAGCCATAATTAAAAACATGCGAGAAAAAACTACTCGTAATTTCGCGTGTG
GACTGGGCGTTCTGGTGGCTGACTTGGGATCTAGCAGTCTCCGGTTCCGATCGCAGTTTC
AGGGATTTGAATTGACCCTTAGTTCGGATTCCACGTAAAATTGAAGGTGCCTTTACCCGG
CAGAATAACTGTGTCAGGGTAAACTATGACAGAGGCATGTTAAAAATACCAAGACTCTTT
TTAAAATTAAATTTAATATTCAAAATTTTGCAGTAGGTCTAGTAACGGATAGCCGCAGGA
CGGCTTAAGGATTAAGAATCTACCAGTTATCTACTAATCGCGGTCGTAAGTGAAATTTGA
ACAGGTCGTAAATATTTACTTCATCTATGGCAGAAGTTGCTATGTATGTGCGATCACTGC
TGGGTTGGAGTGCCATATTTAAAAAAATGGCCCTTGCAGTGGCTTGGTGCCTGATATTGT
ATTTAACGTTTTACATAAAGGACATGTAATATGTGATTTGCTAAATACCACATTTTGGCT
TATTTTCGGCGATTAGAAATTGTTTATTATGACCTAAACAACGTCAAAAAAATTTCATAT
TCTTTATAATTTAATTTTAAATTATTGTCAACCTCTGTTAATAATTAATTATTTTAATGG
TAAACTTTTGTTTGGCGTTCGAAAACAAGCAGCGGTACCTTTCTAAGCTTCTCGAACGTT
CGTTGTCGTGGTGGGTGTGCGGTATCGCTCTGGCCTCTCATTCGGGAGAACGCGATTTCG
AAACCTCGTCCGGCCATCCAGATTTGGATTTTGCATGGTTTCCCTAAATCACTCCAGGCA
AAATCATTTAAAATACCATGGACTAATTCCTTCCCATTCCTTACCTCCCGTCCTTTCCCG
TCTCTAATGACCTAAATATTGCTAAGAGGTAGCCGCGACAGTTTGTTGTGCTTTATAAAA
TGCAGAGAAGTGTCCACTGCATTATTTTAAAATAGTATCTTCAGCAAATGTAAAGTTATC
CCAGTTTGTAGTAATAAGCTACCTTGTCATTAAAATCTGAGAAAGCGAGAAAATAACTGG
CGCCCGTCGAATTTACAATGTTTGTTAATCATGAAGGTGTATTTAATAATATGAGACATT
TTATTATTATAATTTTGCCTGATCTCTGTAGATACTGTGCTGTTAACATCTGATTTTTGG
TTTCTTAAGGTACCGTCACGGTAACGCAGGAGACAGCAGCTGGCTTGTTATAGGATCTGT
GGCATTGCCGGCTTTGTGGAAATCATATGTGAATTTTCTGCGATAATCACTTGTGCTCGC
GGTGCAGAGGGTGTGTGCCTCTCATTGCTATGTGGCAACCCCGCGAGTTGTTCGCGTGGC
GGACCCTCACCGACACTGCTGATTGTCGGAAACACTAAATTACCCAAAGTTACACACAAA
TGTACAAATTAATATCTCACGCATATTGCCTGCGACGGAGGGGCTTACAAGTGTACTATG
CTCGGGATGCAACTTGCAAATGGCAACATTAATCCTAAGGTTTGATGTTCATAAGCAAAA
AGCAAAGAAGAGAATAGATATACAGCTCTGATTTGTCGCAATTATTTTATTTTGTCTGAG
ACTGTTCTTTACGGACAGCCGTTATATTAACAATATTCAATTAAACATTACCAGGCTAAG
AAAACTTCCTAAGTGTGTCTTGGATGATGGATAAAAATACCATTTGTTGTGGCAAATTTA
TATACGTTAGTTCTTAGTCCAAGCATTTGGTAAAAAAAAATAAATATTTCTTTCAACGAA
ATGCATATGTTATTTACCTTGAAATACTTGGGAAGATTTGCGGTTTTCCCACTGACTACA
CGTACTAATTGTGGTTATTTCGTCATATATTTGGGTAAAACTGTACTCTCAAAGTTGTTT
CCCAAAAACTGCCATAGATATCTGACTCATTCTAAATATATTTTAAATTCTGGCATAACG
TAATTTATCGACTACATAATTCTGCTAGATTGGTTTCGATGACCTTTCGTAGGACTGAAA
TAATATCCGTCACCTACGTGCGCGTGGGAAAAAGGTAAAATCTTAATACTACGAACAAGA
AATTCTATAGAGCTTCAAAACATTCCCCATTTCAGGGTTGCATTACTATTTAACGAGACG
TTCGTAATACACGTTACTGCAGTAACAGTATCATTACCAAGCTTGGGGGGGGGGGGGGGG
TGACCGTTAACGCTTTGGCCTCGTATTAGGTAGGACGCGTGTTCGAATCCCCGTCCGGTC
AAGCAGATTTGGGTTTCCCATGGTTTGCCCAAATCACTCCAGGTGAATGTCTCGATGATT
CTTTCAAAATGCCATCGCCGAATTCCTTCCCGTTCCTTGTCCTGAATCCTTTACCACCAC
TAATAAACTCTGCGTCGACTAGGCGTAAAGTCAGAAACAAAAACTCATTCTTGTAGATGT
TCCCGTTGGACAAGTCTGTAAACAAATTCTGTTAGGAATTACGAGCCAGTTATAATTTTT
ATCAATTTTTAGGTAAATTGAATGATTGAGATAACAATAGGCGTTTGTCATTGTAGCACG
CTGCTTTTCCCTCCATCATGTATATCAGCGGAAAATGGTAGCCACAAGACGGCCCACAAA
GGCAAGAGACAAAAAAAAAAAAAAAAAAAATCGTAGTAGAAGAAAGTTCGGGTGGCAAAG
GCATTAGCTGTTCAAGCTCCGTCTGCAAGCATCAGTCAGAATTAACAAAGTGTTATAACT
CACAACAGATATGTCAATGTTTGTACTAGCGTAGAGGAGTATCGTCTTAGTGCATTATCT
GCATATCAAGAACGTTGATTGTGGTTTAATGTTACGAAACTAAGCAGCGATATCTGAGTC
CACTCGGCAGGCTTACTATCGTTTCCCAATAATTGGATAACACTTTTAAACTGGGAGGGA
CAGACGTATTCCTCTTAGGGGCCGTCCATAAATTACGTGAGGTGAACTGAAATAAGGGGG
GGGGTCCAGCGAAATCTCACCAAGGGGGAGGGGGGTCTACGGAAATCTCACGTGAGTTTT
TGGAAAAAATGTTGGACTGTAGAGCTAAAAAAAAGGTCTACAAATGACGCGAAAGTCGAT
TTTAGGGGTGTATTTCGTTTAAAAGTAGGGGTGTAACCGGATTTTTGAAGGGTGAGACCT
AAAAAAAAAAGGTTCAAAAAGTTGCGAGGGCGATTTCTAGGTGGCGGTCGGGCCAGATCT
CACCAAGTCACACCAGAGGGGGGTCTGGAAATCCGGAGAAACACCTCACGTAATGTATGG
ATGCCCCCTTACCTTTGTATTAGATGACGCCGTAATGCTCTTTACAATGTGAGCTATGGG
GTGAAGGCATGTGGAGCAGATGGCGCGTTGTCCAGGTAGCCTATCCATTGTGGCCGGGGA
AACCCGTCTAGACAACACCCAGCTGGTGCGGGGAGCGATAGGAATATAGGCCAAACAGCT
GTTACAGGCTCCACTACGGGAATACCGAGCGCCATGTAACGATTACGTTACATCTCACAA
TTACTGTTCTTTCACGTTTCCTCACAGCAGTTTGATGGCTGTAAATCGAGTCTATAAATT
CGCAGAAATTCAGAATGCACACATTGACAAATATGCAAGGATTTTTATCGATTGATTCAT
CACTAAAGATTTATCTTAACCCAGTAGCATGCAATGTTTCTTGAAGGAAATTGGCAGCTC
AAAAGACGAATTCATAATCGCCCATAAAATCTTAGCAACAGTTTGTAGACCTTAAAAAGA
AAAGAATTATGATGATACCCTGTATGTTCATTTAGTGATTTCAAGATCCAGTAATACCAA
TTATGCGCCTATTAGTGAAGTGGGTAGCTGTACTAAGTGATCGATCCTTGTCAGAATATG
TCTCAACTTTTGAACCGATTGATAGATAAACATTTTTAGATTATAAATAAACGGAGCCAC
TTGCATGCTAAATTTCTACCATTCCTCCGTCTAAGAGTTTCTGTAGACCCGGATTTAAAT
TCACATCAGCAATCTGCAAATGGTAGTCTGTACTCTGTATTATTTTTCTGATCATGCTTG
TTATTTGTTTGCCCACTCGGTTTTTCCAGTTCGAACTTGACAGTCTCAGTTGTGTTCAGT
TCTCAAACTGTCGTCCCTTGTTTAAACATCTATAGCATTTCTTATCTTTCTTACATAATA
CGGATCCAATGGCTCGTAATATAGTTCTATATCCTGGTGCTAAAAAATTATCTACTGCAT
TATTGGTAAATTAGTTTTATTCCTTGTGTTTTTGTCAGTAAAATTTTCTGCTTCGCGATT
TTTCTGTTTATGCTGCATATTGCTTTATGTTGATATCATCAACCTTTTATGATAAGCAAC
ATCGATCTTCCTATATTCTGTCTATTATTGGTTGTAAGCGTTATTTCGCACCGCTCTGAT
TAACTTCAAATTATTTATGCTTTCATTTTGATCCCAAATGTGTGTTTTTTCTGAAATTAT
TCGCTGTTTCCTCGAACTGAACGTTGTCGCGTCAGTCGCTTGTTCCTAATGGAACTTCTT
TTGAAGTTACCATAAATCTAGTCTATCTTTCATGTGCATTAATTAATCAGTAAATGAGCA
AATGACAGCCAGCTCGAACGGTTGGACGCTAACCCTCACACACTGTTGCCCTTAGGCCAG
CTAAATCTGGAGGACGCAGGTTCGATTTCCGACCGTGTATCCAGATTTCGGTTTTTAGTT
TGTTTTGTTTTAGCTTATGGTCAATAGAGACGGGAAAGGATGGGGGCAAGGAACGGGAAG
GAATCTGG
>VvP45bXO-1208#RC/Helitron_181101-185662 [forward] 4562 bps; scores=10:16 Multi_5'_ends:
TCTTACTACAAATAAATGGCACAGAAAAGTCGTTTCTTTCATCCTGAGATACATTCAAGT
GGATGACTCGTTGTTTATGGAATAACTGTCAGTATGAGTTATTGATCTTTGGTCTCTTGT
ATACGAGCAGTGATGGAAGAATATTTCTGAAGTGCTTAAAACCGTTATTCCTCCTAATAA
AGAAGATGTACCTCGAAGGAAATGATACGTTTCGTATTTCAAGCTTAAGAAGAGGTTTTA
TTTTATCCACTGGTGGTTAATGAACTATCTGTACTAAATCTACATAACACTGCATCCGAT
AAAAAAATAACTTGGAGGAATGATTGGGAAAGATTATTTTTTCTTTTTTTGTATAATTTC
TTGTTTCATTGCCCTCGGAAAAGTAAATCAGTAAGTCGTTATGAAGTAGGAAACATGTTG
TAACGACATAACCTGGACCCCGTGATGGCACTGGCTACTGGTGCAGGTGCACTGACGTTT
ATTGGTTCCGGCGGTGCGTGTGCGTGCACGTATGTGCGTGCCAGCTCCCACGCTGCAGGT
CGCATGCTGATGTTGCCAACTCCCACACGAACCTACCTGCCGGAGGGAGGGGACTATACT
GATCGAGTGCAGTCGTCACTCAGAAGGTACAGCCACTTCGGCATGCAGGGGTTTCCATAA
ACAGACTGTCTACTGCCAGATGCAAACACTAACATATGCATGAGCCAGTCTCGAAGAAGA
ATGTCACAGGTGACGATCACTTAAAATTTAAAACGCTCTTCTAGATTCCTTCATCTCTGC
AATAATCATTGCTTGAAACTACCCACAATCGTCACCACATACACGGTAATTAATAGTTAT
CATGTAAGAACGGAGACTTTCTCGGCTTATGCCTGCAATGAAGTCATCAGGTGATGAAGA
TGACGGAGCTAGTCGTCGAAATATCGTGTTTCCAAAACAAGATCCGGGAGTACAACCGTG
AAAATTTCATTACAATAATGATCATGTTTAGTTAAAATCTAAGAAAGTATTCCAGATTTG
TAACAGTAAGTTCCACGGAATAATGATGAAACCGTTTTACCAGGACCAAAAGGCAGAGTG
TTACGTTCTATGGGGAGTTAGAGCTACCTATTTTTTTATTTTTTTTATTTTATCCATGAT
AAATGGACTTTATGAAAGTCTGTAACTGTTTCGAAAAATAAGGTAAGTAAATAATTACTG
TATTGCAGAATATATTTGCTTACCTTATTTTACCTAATTTTTATTATTATTTTTATATGA
GAAGGAATGCATGTCGTGGCCAATTCTTAAAAACCTCATTCTGCATCACACAAATTTTTT
GTTTAAATTCTTTAATTTTTAGAGACAACTTTTGTGTATTCCATCGATAAATTATTCTAG
TCTTTGATTCTCTTATCAATAAATGAAAATTTACTCGTTCTCTTAAATTTCAAATAGCCA
AACCACACTTAATGGTCATCTCTTCCCTTCCATATAGTACTCCCGATTCTTCTCCCAATA
CCCATGCAGACTTCATTGTCAACGTATGCCTTACGCGTACAGAAACCATCACACCGGTCA
CCCTCCTCCTTTGTTTCAGTAATTCCAAATACAGCTTTTTTTATCATATCAGTTACCTTG
TATGGTAGATTCCGCAGTCAAATCTGCTTGCTGTCCTTTATACCGCCACAATATTCGAAA
TGTGCGTCCCATATTATGCCACCGCCTTCAAGAAGGGGCCTGAAGGATATTTTAAAACCT
AGTTTCCTTACCTCCCTTCTACATTATCTCCCTCTGATAGATGAATGACAGTGAAACCTT
TCCCCAACTCCTGTCCCATTTGTCGCGAGAAATTCAGCTTATTACCAAATGATATTAGAA
GACGTCTAAATTTTATTCCTTTACAAGCAATTCCACACCACTGTATAAACATACAATATG
TTTATTTATAATGCGTCTCTTTTAGGCATCTACTTTAGTCGGTTCTTGATCTACATACCT
GGCTCGAATTTTAATCAAGAAGAAAGGTCTAGCATTGCAAAATACTTAATGTAAAGAAAA
GAGATATAACAGTGTCCCCTGATACTTGGACAGTAAAAGTTGCCCACGAGGATTTACGCA
AATATGCAAGCAGGTAAGTTGTTTACTTAAAAATTTGTATTGACAGTTAGATTACTCCTC
AGCTACTGTTCACAGTATCGATAAGATGATAACGTAACTTCCGTAGAGTTATTCATTACT
GCTAATACAGAAGATATGCCTTTCTATGAAACTATATTTTTCGCCGTGCATCATTAAATT
ATTCTCAAATCTTGATTTCCAAGCTGATATGATATCCCTGGGAAATGTACTCCGTAGTAA
ATAATTCAGTCAAGGATGCAAGAGAGTAATGTGGTAGGATTCGCTTCATTAACCGCCTGG
AACGAAATTTAATACCGGAGCGAATAATGTTGTTAGAAATATGAAAACTCTCTGTCGCCT
TGCTTCACGGGAGAGTTACACAAGGAACAGACATTGGCCCAGCAGTGGAACAAATCTGAA
AGTAACTACCGATATGGAGAAACGAAAATAATCTCATTGAGTTCGCTTAAGGTATGAACC
TGCGATGTCACAAAGATGGTATTACTGCGAAACCGCGGAGTGAAAATGTCTCCGGTGTAC
AAAAACAGCAGTTCAGATACGGTCCGCGGCAGCAAGGCTTTCACAGTGGCTTAGCAGATG
CGGACTGGGGTTCGCTGGAGCGGGTCTTTATAAGGCGTTATGCACGCTGTCGTAACGCCT
GCAGTACCTGAGGCTCTATACTGAGGGACTAGTACTAACAAAGGAAAAAAAATATGCCTT
GGCTCTTCAGCAGTATCGTTTTAAATTCAAGCTATTATTGCCGCTACAATGTTGGGAAAA
AACCTCGTCTCACATACACAGCAATCAAGGTTTCCAAGGATACGACATGATCTTTCGTGG
TATTCGCTGTTGAGGACATTATTCATAATGTAAAGGGAATCAAGTTATGCTAAGATTGTT
TACATATCAGGTATTTCAAAACAGTGATTACCTGGGACCTATTTATTCAGTTGCATGTTT
TACGCAGTACTTTACTTTTTCCATCTTATAACGCCGTTTACATCTTGTTTTTTTTATTCG
CTGAATTTACAAGTATGGCGTGGTTGAGGTTATATCAAGTCAACTTATGATTTAAAGTAA
CTTGTGCTCAACCCGAAGGTTGGTTGGATCCTCCCGATGGAGGCAAGCCATTGTGTCAGA
GGTAGGACGGCCAGTTCCTTTCCTCTGGGACCTACGTGGAATTCGAACCACGCAACATTT
TGGCGTAGCTCATTTGATCAAACAGAACTGTTAAAAATTCCTGGTTCCGTCGGGGCTTGA
ACCTGGGACCGGACTTCGAACTTTCTAAAGTAAGCGCTTAACCACAGAGACACCACACGA
CTTACTTCCGGTTTATGTGCCCGTAATTCTCATGTATTCACGTGTATAAACACATATATA
TGTAGGTAGTGAAAATATTAACGAGAGATAAAAGTTTGGTGAAATTCTTGCTAACGTTTC
GATCAAATGCTGTAAGTTAAATGATATCACAAGTGATATCATTTAAGAAATATCTAAATT
TTGCACATAGAAACGGCAGATCTATAAGCACGAACCCATATTATTCATAGTCTGGATGTC
GATTTGGCATACAAATCCATATCGTTCCTATGAATTTGAGAAAATTTTACACAGTTGATA
TTCTCAACCATATGGGTGACACTATACCTGATAATTGGATACTCGACACCCTAATATCAT
CATTAAATCTCTGTAGCGATGGTTGCCATTAAGGCATTGCTAAGGCGTTCCGGTCTCATT
TATAACAACACCGAAACTTAATTTCAAATAATTAAAAAAAGAAAACACCTGCTAATATGG
CAAACCTATGCTAGATCATAGATGACCGGATTAAAAGGTGGGACGCAAAATAAACTACAA
CTGAGCGGAATTGTCACAAAGTGGTTGAAGAGTACTTACGTCGTTATATGCTGTAAACTG
TCGCCAGACGCGATAGAGAAACAGCCTGTACGAAGGACACCGAGCGTAGTGGGTGAGCGG
TAACTCTCGAACCTTGCATTCTGAAGGACGCGGGATTGTATCCCCGTCCCGCCATCAAGA
TTTCAGTTTCCCTTGGTTTCCCCAAATCACTAGAGGCGACTTCCGGGATGGTTCCTTCAA
ATGCCACTGCCAAATTCCTTTCCGATGCTTGCGTCAGTAATTTCAAGCATCTATTTACCA
AGACGTAAAGCCAGAAGCAAAAAACAATAAAAACAAAAAACCAGTCCGAGGAATATTGTA
TATTTCTGTTTCTTTTATTTCAAACAAAACCGGTGACGAACTGCGTTGGCTGACAAAATT
ATCATTAGAACAAAACTAGAATCAGTAAGACCGTGGAACCTGCTGGAAGCCACGTGTTGC
TGGTAGGACTGTTTGTTCAGTTTGGCAGCGTCAGTCGGCCTGTGGGTCAGTGCGTAACGG
CGCCTCAGACCCACTGCCAGCAACGGTAACACCAGCCCTGCCCAGCACGGGCAAAACACT
GA
>VvP45bXO-1327#RC/Helitron_107556-118758 [forward] 11203 bps; scores=8:10 Multi_5'_ends:
TCCATTTTTATTAAAAACAACTTTCTTGTTATTTTCAGTTAACTGTTTAACTGACAAAAT
TCCATGGCTAATGCCAGGCACTAAAAGAGTGTTTTTAATTTGTATATCACTATTTGCAGA
ATTATTACCTATAATCTTTGCATTTACAGTACCTTTTCCAATTGTAGGTGTTGTTGTGCC
ATTTGCTGTCACAACATTTTCAGTAGTCACATTTTTACTAATCCAAGAAAAATACTTTTT
CTCTGGAGACATGTGATGAGTAGCACCTGAGTCTATGACCCAAACATCGCTATTTAATAT
AGCTGATCCACATGAAACATTCGTTGTCAATGCACTAGATGAACGTTTGCTGCTTGATTT
ATTGGGACATACATTTGCAAAATGACCGATTTCTTTACAGATAAAACACTTTCCTTTGCC
ATTTTTGTCTTTTCGTAATTCTTTCTTAAAGTGTTTTCCATCTTCGCTGCTAGGTTTGAC
ATCTTTGCAATTAGATTTGACGTCCATCATTTTCGTGTTTACTTTCTTCAAGAGTAATGC
AGACTGTTTCGTGCTATCATTTTCTTGTCGTCTTGAATCTTCGGCAAGAAGACGTCTTTT
CACTGTAGCACATGTAAACTCGCTTTCTGGTAGGTTACACAAAGCTGTTACAACAGAATC
CCATTCCTCGGAAAGTCCGCACAAAATCGTCATAGCTAAATCTGCATCTTCTATGGCGTT
GCCAACACTAGAAAGATCTGCAACAGTTCTGTTTATCTGTCCCAAGTATAATTCCATTGA
ATTATAATCACTCAGTTTCAACGAATACAATTTTCGCCTGAGTTGCACAATACGAAATTT
GCAGTCACGCGGTGCATCCAACCGTTCCAGCTCGTTCCATGCTTCCTTAGCATTTGTTAA
GTGCTGAATATGCATCTGCTGTTCGTCGCACACAGAAAGTGCGATCTTTGCATAAGCTTT
GTTTTGTCTCGATGCATTATTACGTTTTACAGTTGTATCTGCGTCGGCAGACGGTTCTTC
TTCACCTGGATCAACAACTGTCCATAAATCACTTTCCATCATTACCATTTTCATTTGGTA
ACTCCATGATGCGTAATTTATACCATTCAATTTGGTTATAGTTGTAGACCGGTGATCAGA
CATTTTGAACTGATTCACGCAACTTTTGCCTGTCGTAACCTTCACGCTAAAAATCCTAGC
CAATTTTTCGAATCGACGCTACAACTTAACGATTGCGCAATCAATTTCACAGTTTATAAC
ACTTCTGCGCTGTAACTGGGCCCATAACCAATGTTATTATTACTTATATTTCGGCAGTTA
ATAGCGTAGAACAGAAGCGTACTAAAATAAACTGTAAAGGACGCGTTATTGCGAACAGCA
ATTCTTTATTACACGTTCGCACGCCAATGCGCAATACAATGTACAACAACAACATAGACC
AGCGAGATTACAGACAATGCAAAGAATAATTAATCATCTATGCAGTTCACTGATAATCTC
TACAACGCCGATTCTGCACGTTGTTTCTGAATCTTTTGATATGTATCTAGTCAACAGTTT
ATCATAAAAACATAAACGACTTACCATTGCAAAGCTGAAACTGTGTTCAACAACTTTTAT
AAAGTTGTATCTATCACTAATCTATGTTTTTAAGTGAAACATTTGAAATGTGGTACTATA
GAATAATCCTGAAAATTAAATGTACAGTAAGGTATGAAATGAACGTATTTTGGAAATGAT
AAGTGAGAAAAGAAGTTTGATTTTTTATTTTTGCTTATGGATTTACTCCTCGTCAAGGTC
ATTAGAGGTGGGAAAGGATGGGGGGAGGGGCAAGGAAAGGGAAGGAATTTGGCCATGGTC
GTTTGAAGGAATCATCCCGGCATTTGCATAGAGTGATTTGGGGAAACTGTGGAAAACCCA
AATCTGGATGCCCAGACGGGGAATTGAACCCACCTCCTCCCGATTGTGAGGCCAGAGCGT
TACTGCTCACTCACCATGCTCAGTTTTGTTGAAGAATCTTACGGAAAGAAGAGACTGGTT
GTTGGGTCACATTTTAAGTCAAGTGGGATTGGTTAATTTGTTACTGGAGGGAATAATCAA
AGATAAAAACTGTAGAAGTAGACAAAGATTACAACATTACAACGTATGAAGCAGATAACT
GAAAATGTAAATTGTAAATGATATGTCGAGTTGAAGAAATTAGAGCACAATAGGAAGGGT
TGGAGGATTGTGTCAAACCAGTCAAAAGACTAATGACAGCAACATTGTTTTGAATTCTGT
GAAATTTAATCTCAGGAATTAAGTATATAGAGATGAAAGTTGATTAATCATTTATTTGTA
CACTTTTTTATGTGAATCAATATTGCTTTTGAGGAAACTGTAAATGATATGCAGTATGGT
TAGTAGTAGTATAATGTGTGAAATATTAACTTAATGCTTGTAATTATAAATGCTGTGCAT
ACCATGGCATTTTGGGGATGATTTTCAGCAATCTGGAATGGTTTACATTGCTCATTTCAT
GTTTAAACTAGTGTAAATAGTTTCAATTACCATTTTAAAGTACTTCTTAATGTATAAACT
GCTCTCGGGTGACTAGCCGAGTCAAGAGTGCGTTGTCACACGATATTTCGGCGACTAGAT
TCATTGCCGCCATCTTCTGGTGAAGTGTCGGGTGCAGTGGAAAGGCTTAGTTCTTATAGC
CTGCCAGGTGGCCCAGTATGCGGGAGTGTGGAGCGCGTCCGTGATTGGTCGGCGTAGGCA
CCGCCCGGCCGCCGGAGTGGGGGTAGTGCTGGTGCTCAGTTGAGTCGGGCGCCTCGTGTC
GTGCGGGCCTCGGCAGTGCCGCTGACGCATCGCTTCGATGACCGGCGTCCAAGCATCACT
GAGTTGGTACCCGCCTGTGGCGAGACAGTATAAAAAACCATGTGTGTGTTCGTGTTGAGC
GGTGGAATCAGGACGATCCGATTGTTGAAAGTGTGACGCGAGATGCGAGTTGGATTGTTG
AGGGCAGTCTGTGACTCACTGTCTTGGAGGTAGGTCACGGTTGGTTGCGCGCGACAGTGA
TTGTTTGGCGGTGCGTTCTGGCACTATCGTGTGGACTTGATGAAACATTATAAGTACGCC
GCCGTCATGCAGATAAACTGCAGTGTTTCGTAAATAGCAGTGAACTTGTGGGCGTCGAAC
TAAAGCATCCAAACCAAGTGATAATAGTGTAGCTCAGAACTTGCAGTTTGTAGGAGAAGA
AGTCCTGAATAGCCTTTACATAGGGTCAAATTATAATCGTTGGTGGTGGTGGCTTAGTAA
TTGTACGTTCGGTGAATAAATTGAATGATTATCTATATGGCGACTTTGTGAATTATTAGT
AGAAGAACCTGCAATCCATTGATACCTAGACGAACAACAATTACCCCACACCAAGCTGCT
AGTGCATTATAACCCCAAGCAGACGCCACTTTATCGTTACACGCCGTCTCGGTTTATTAG
GTTTGAGGCAAGACGAATTTCAACAGCTTCCGTGAGAATGCTGTCCCAGAAACCTCTTGC
GTGCGCCAGTACTCTGGTGCTTTCAAAATCGAATCCGTGGCCCTGTTCGAGGCTGTGTTC
TGCCACCGCTGACTTTTCCTTTTGCCCTAGACGAACGTGCCGAGCATGTTCTAAACATCT
CTGGTTGATACACCGTATTGTCTGCCCGATGTACCTTTTCCCGCATTCACAAGGGATGCA
GTATACCCCAGGCGTCTGCAGAGCAAGGTCATCCTTGGGGGATCGCAGGATGTTTTTTAT
TTTCGGCGGTGGAAGGTATATGGTTTTGATCCCACTTTTTGCTAGAATCCGCCCTATCCT
CGACGTTGTGGCCCCAGAGTACGGCAGGAAGGCCAGACCATCCAGTGGTTCCTTATCGGC
GTTGTTAAGCCTGCGTCTGGGTTCGCGGAAAGCCTGTCCTATCTGACTTTCAGAATACCC
GTTGCGTCTGAAGGTCTGGCGCAAGTGGTTCAGTTCCCCCGGTAGGCTGTCAGCGTCACA
TATCGCCCGAGCCCTGTGAACTAGTGTGGTGAGCACCGTCTTGCGTTGCGCTGGATGGTG
ATGGCTACGCAAGTTCAAGTACCGGTCCGTGTATGTAGGTTTCCTGTACACAGAGTGTCC
TAGAGTCCCGTCGGGTTTCCTTTCTATAAGGATGTCTAAGAAAGGCAACCAGCCGTCTTC
TTCCACTTCCATCGTAAACTTGATGTGCTCGTTTACACTGTTCAAGTGCTGGAGAAAGGC
TTCCAGGGTGTCCCTGCCGTGTGGCCAGACGACAAAGGTATCGTCCACATAGCGATAAAA
GGCGCTGGGCTTCAGGGAAGCACTTGCGAGTGCCTTGTCTTCAAAGTGCTCCATGAAGTA
GTCAGCAATAGCCGGCGACAAGGGACTGCCCATAGCCACTCCATCAACCTTTTCATAATA
TTCCCCCATCATATAGGAAATACGATGATTGGAGTGTGTGCCGAAATAAATCCACCAACC
TGGGCTCAAAATGTTGTTCAAGTAGAGCCAACGTGTCGGCGATAGGGACCCTGGTGAATA
GGGCCACCACATCAAAGCTCACCAATACGTCTTGTGGACCCAGGCGGAGATCCTAGATGA
TGTCAACAAATCTCGTGGAATTCTTCACGTGGTGAGGACATTTACCCACAAGTGGAGTCA
GCAGCCCAGTTAAGTACCGGGCAAGGGAGTACGTAGCTGAACCGATGGTACTCACTATAG
GACACAGTGGGGTGCCTTCTTTATGGATCTTTGGGAGTCCATAAAGCCTTGGAGGAACAG
TTGCTCGGGGTTGTAGCTGTTTTACTGTATCTTCAAGCAGACCGGAACTCTTCAGTAGTG
CTATTGATTTCCTTGTCACTGCGTTGGTTGGATCCTGAGCAATCTTGCGGTAGGACGCGT
CCCTAAGGAGTTCATCCACCTTTCGTCGATAGTCCGCCGCAGTTAGAACCACAGAGGCGT
TGCCCTTATCTGCTGGAAAGACAATTATGTCTGTGTTATCCCGCAATGACCGAAGTGCTC
ACCGCTCTGCGGCTGTGATGTTAGGTTGCGGCGGCTTGGACTTCCATAAAATACGGCAGG
TTTCACGCCTCATTTCTTCTGACACCAGGTCGGTGCTAGCAAAGGGGCTCAATTTTGCCC
CAGTACCGAAGTCCATACCCTACAGGGAAATTCTCACCGGCGTAGAGCAGGCCGTCCGTG
GTTTACCTACGGAGGTTGCAGAAGAAATGAGGCGTGAAACCTGCCGTATTTTATGCAAGT
CCAAGCCGCTGCAACCTAACATCACAGCCGCAAAGCGGCGAGCACTTCGGTCATTGCGGG
ATAACACAGACATAATTGTCTTACCAGCAGATAAGGGCAACGCCTCTGTGGTTCTAACTA
CGGCGGACTATCGACGAAAGGTGGATGAACTCCTTAGGGACGCGTCCTACCGCAAGATTG
CTCGGGATCCAACCAATGCAGTGACAAGGAAATCAATAGCACTACTGAAGAGTTCCTTCA
ATAGAGTCCCGACCAAGATACTTAAGCTGGCGCTAGCAGTGTAGGGGCTAGAACACTGTC
ATCACATTGTAAAAATCACCGATTCCAGTCCGTTCTCCCATATGGTTGCTTTTGAAGAGT
GTAGTGTTCATCTTGTGTTGACTTCAGAATAGTATTAGCAAAGGCTGACACAATAGTCAG
AAAAATGGCTAAATGGTTAAAGGCACCGAAGGTCAAAAAATAATTAGATCAACAAATTAA
GTCAGGTCAATTTTCAAAACGTGCACTTCAAGTTAAAAAAAAAAAAAAACCGGAAAAAGC
ACCATAGTTACGGAACATTGATTAATTCATTTTATAATCAAATATTGCAAGTAGAACATT
ACAAGATGCAGTGAGAGTATTCTAAAGACAAAATCCACGAGAAATAATTTTAAGAAATTT
TTAATGACTTATACATATTAGTTCAATGTTATTTTTCAACATTTTCATCGGTCCTCTAAC
TATGATCAAGTAATCTTAATAATGTGTTATATGAAGTGGTCGCTGTTACTTTCGGCAAAT
GGCTGTCACTGTATTTGTAGGTGCTCGTAATAACTTTAAGGGGCATATTTCGAGTACGTA
TGGTCATATTCACAAACCTTATTAGAGCTAACTCTACTGAACAAGTGTTCTTCACTTCCT
CGGAGTCACTGGTAAATAAATACTTCCTTGAAGCGTTTGTCAGATCGGTTACTTCCTTCT
TGGTTCTGAACCGTAATTTCCTTGAGCCCTCACGAAGGATTTCTTCTTTCATAATGACCA
CGCTTAGTGTTAAAGAGATTTAATTCTATACACTCAACTGAAATTTACTACCCCTCCCTG
TATACTAAAGAGCTTCACTATAGTCCGCCTACTTTCCAAATTTTTTATCCTTATACATTT
TTAGACGTCGACCAGCCCTAAAACAACACCGAAGTAGAGACTTTACACATGTGGAAATAG
CACTCTAGCCCCTTTGCTACCATGATCGGCTGTTGAATAAAATAAATCCAACAAGGAAAA
GTTCCAAAACACACCACAGATATGTAATTATTTTTATTTGAGAAATTACTTTTTGCTTCT
AGCTTTACATCTCATCGAGGTCATTAGAGGCAGGAAAGGACTAGGGGGCAAGAAATGGGG
AGGAATTCGGTGATGGACTTTTGAAGGAACCATCCCGGCATTCCCCTGGAGTGATTTGGG
GAAACCATCTAAAACACATACCTGGATGGCCAGATGGGGATTCGAACCTACGACCTCCGG
AAAACCGAATTAGAGTGTTACCACATACGCACTGCATTTTTTCCCCCCTACTTCTTCATT
TCTTCGACGCCAATGTGATGACGTGAACCCTGATATAGTGATAGTATTGGAAACTGGGAT
CGGGTAAGAATTTCAGCCACGGCATTTTGAAGGAAGTTTTCCTGAGTTCAGCTGAAGAGA
TTTACGGCAACCATGGAATACTGAAATTGGATGCCCGACGGGATTTGAATTCGCGTCCTC
CCGAATGCCAAGCAACAGTTTTATCTATAACCCATCGGGCTTGGAAGGCAGGAAGTAATG
TTTTATAGAAGTATCAGTGTTAGTTAGAAACAAAGAGTGTTACTAAAGTTTTCCTGCTTC
TATCTTCCAGATTTAAAATGTGGAACCGCTAATTCACAATGCAGACGGATTTGTATATTT
ATTTACTGTTATTAATTATTATTATTACTACTAAAACTGTTGCTACTTCGGTCAAGTTAA
GCTTGCTTTCTAAATACATTATGGTGAAAACAAAATTAAGGTGTTAATATTCCGAACCAT
TTAATAGCTTATTTGTATTTCGTGACTTAGTTTACCATTAGAGTTATTTCGAAAATGATC
TTTCTACTTACCCTCAACCTTTGCGTGTATTTGTCACACACAGTTCTATAACGCTGCAGC
ACTAGAAAAAATGTAACTATTCCATTGAAGCTCTCTTATTGGTTTTCCGTGCGTAATTTA
GGGATTCTTTTCCAGATTATTCATATAATTGCGTTTGCTAGCGAATTGCTAATTGTTAAT
TCGAGGGATAAAAATACATAATGGTTATCAAAATTACGAAAAAAGTTTTATCATTCCTCT
ATAATCAATAGATTTGGTTATTTCAATAATTATTATTACTAAAATGGTGATATTCGTGGG
TTTTTTTAACTGTAGAACTCCGAACTTTGCCTCTAAGCGTCTGCGAGTTTCTTACTGCGC
GAGCTCATTTTTTTCAGTCTTGGGTAAGTGCTGGGTATGAGAGGTCTATTTTGTCATGAA
TTTAGCCTAACCAGTTATGCTGTCCCATGCGATATTCGTGTCTAGAACGAAGCATACTCG
AAAGGCGAGGGGTCTTGCGAATTGTGTCCCCGACTGTACATACCAGAATGAGCTTATTCT
CACAATTACAAATGAGCACACTAAAAAATTTGAAATTCATCCCGCCGATACCATAAAGGA
ACTAAGAATGCTAAGAAAATATAAAAGGTTGTTGTTGTTGTTGTTGTTGTTATTGAGGTT
TAAGGGCGCGTCGACGACGGGGTCATTAGCGCCCTAACAAAAACCAGGCGTGACAACGTG
GCAAAATTGCCGTCTGTGTGGCCGACTATAAAGGGGTCGGCCACAGAGACAGCACAATAA
AATACTAACATACTAACTAAAAAACCGTCTGTGTGGCCGATTGTAAAGAGATCGGCCACA
CAGACAGCAACATCAAATATAAAACTGAGACTAGAATATAAAATATAAAATTACATACAA
TAACTGGTTGGCTGTAGAAAGGCCAACCAGTTAAAAAAACTAGTTAGCTGGCTGGCTGTA
AAAGGGCCAGGCATATAAGCAGTGTCACAAGTAAAATCAGTACTTGGATTGGTGGTTGTA
AACGGCCACCAATCCAATCTAAAACATAGGCCGATCTGCCCAAAATTTTTGGGACAAGAC
CGGCCAAGCTGCAAAACTTTAAAACCTTAGCCACGTTGTCACGGTCATCGTTTAAAATAA
GGGACAGATCGTTGGCTAAGCCGACGTCTGCCCTTAAATCTAAAAACAATACACATTCGG
TTAAAATGTGGCGTACCGTCAAAGGTACGCCACAAGCATCACACTCCGGAGGGTCCTCTC
GGCGGAGGAGGAAACCATGTGTCAGAGGACAGTGCCCTATTCGGAGGCGAGATAGGAGAA
CCTCATCCCTCCTCGCCCGCTGGAAGGAGCTGCTCCACGGCTGAACAGTCGGTTTAACCA
GCCGGAGCTTGTTATGCTCAACTTCCAGCCACTGCCTCTGCCAAACATCAAAAACAAATC
TCTTCGCCGCCGAGGCAAGGTCTGACTTTGGGACCGGTTCAAAGTCGGTTCTGACCTTGT
CGCAGGCTAACTTGGCAGCTACATCAGCTGCCTCGTTCCCCCTGATTCCCACATGGCCCG
GTACCCAGCAGAATAATACCTCCTTTCCACGAGATTGGAGGGAAAGGAGGGCGTCCTGGA
TGTCCTGGACTAGACGATCTGCTGGATACATATTTCCAATGGCCTGAATACAGCTCAGGG
AATCACAGCATATGATGAAACACTTATCGCGATTTACTTTCATATGCTGGAGCGACTTTA
GCACGGCGTAGCACTCGGCAGTAAAAACGCTGCACCTGCCATCAAGTTTATATGTGTAAG
TCGCTCGAGGGAACACGACGGAGCAGCCAACTCCGTCAGCCTGCTTAGACCCATCCGTAT
ACACCGGGGTAAAAGTGTGATGCTCATTTAGAACATCTCTAAAAACATTATTAAAAACAC
TGTCAGCGGTACACACTTTGTTGTACCGAGACAGGTCTAAAATTATTCTGGGCCTCTTTA
AAAGCCAGGGAGGAGATTTACTCCAACCCTGGTGATAAAAAGAAGGAAACTCTAATCTGT
ATTGTTCTAAAATAGCCTTTGTACGGTAGCTGAACGGTTTAGTGGCTCTATGCCGGTTGG
TATAGAGCCGCTCGTAGTTGGGATGGAGCACTATGTCGTGCACGGGACTGCCAGGTGTTA
TGGCAACGTGCAGGTAGTGTCGCACCATGAGGAGTTGCCGGCGGATGGTAAGCGGCGGCT
CGCCCGAGTCAGCACAAATGCTGACAATAGGACTAGTGCGATATGCACCCGTGGCGAGCC
GAATTCCAGCATGGTGGACACTATCCAATATACGCAGATAGCTGTCCCGTGCCGAACCAT
ACACAATACAACCGTATTCCAGCCACGACCGTACAAAGGCTCTGTAAAACTGTAGCAGGC
AGGAGCGATCAGCGCCCCATGACCTGCCACACAAACATTTTAAAACATTTAAAGCTTTAG
AGGCTCTGGCTTTCACATCTTTAAGATGTGGCAGCCAGGTCAGCCTACTGTCTAAAATTA
GGCCCAGAAACCGGACAGATTCCGTAAAACATAAAACAGTGTTCCTCAGGGTAAGGTGGG
GCTCCGGTAAGAGACTCCTGTTGCGAGTAAAAAGTACACACCGGGTTTTCTCGGCAGAGA
AACGAAAACCGGTGTGCACTGACCATTCATCCAGCCTGTTCAGCGCGAGTTGCAGCTGCC
GCTCTGCGCTTCTCAGGCTGGACGATGCAATAAAAATTAAAAAATCGTCCACATATAAGG
AGCACCGTATGGGACTCCTTATAACACTTAAAATGCTATTTATCGCAAATAGCGAAAAGA
GTCACACTTAAAACTGAACCTTGAGGAACACCGTTTTCCTGAATAAAAAGATCAGACACT
TCACTACCGACTCGGTACCAGAAGCAACGACCAGATAAAAATGATTTTAAAAAACGGGGT
AGGTTTCCCCTAAAACCCCATTCGTGTAATTGTTTTAAAATCAGATGCCGCCAGGTAGTA
TCGTAGGCCTTTTCAAGGTCGAAAAAAACACCCACAAGGTGTTGGCTGCGGATGAACGCA
TCCTGTATTGCCGCCTCCAGGAGGATCAGGTTGTCCAAGGTGGAAAGGAACTTCCTGAAT
CCACACTGAAAGCGGCTCAGAAGGTTTTGGGATTCTAGACACCAGACGAGGCGGCGATTG
ACCATCCTCTCCAGTGTCTTACCCACGCAGCTTGTAAGGGCGATACTACGATAGCTACCT
GGCAACAATTTGTCCTTACCAGGCTTTAAAATAGGGATAAGTGTTGCTTCTTTCCACGAG
TGGGGGAAGTGTCCTCCGGTCCAAATATCGTTAAAAATATCTAGAAGGTACTTTTTAGCA
TCTCTACTGAGATGCCTCAGCATCTGGTACTGGATCAGATCGGGCCCTGGAGCAGTGTCA
TTAGCACTATTCAACGCTGACTCCAGCTCCCATGATGTAAATGGGCAGTTGTAGGCCTCT
GTATTAGACGAATCGAAGCACAGCGGGCGCCTCTCGGCAGCGACTGTTCGTCGCTGAAAC
CGAGGATCAAAGTTAGCGGACGAAGTGATGGCGGCGAAGTTCTCCGCCATCAGCTGCGCT
ATGCTTCGTTCGTCAGTAATTATCCATCCATGATCCAGTAACCCAGATACTGGTGGGCGG
GAGTACCTTCCAGATATACGGCGAATGGACTCCCATAGTTTCGACGAAGGTGTGGAACGA
TTTATATTGCTCACAAAGTTCTGCCATGACCTCTTCTTGCTCTCCTTAATAACTCGATGT
TGGGCACATCCTAAAACGACGCAACGCCCGTCGGCGACCCTGG
>VvP45bXO-1439#RC/Helitron_62978-68947 [forward] 5970 bps; scores=10:7 Multi_5'_ends:
TCTTTATTATATCTGCTTTTACTCCTGGGATCCACTTGTTGCCATTCTTACTTTTGTAAA
CGTGCTTCATCATTCTTTTTGTAAGTCTGCTGTTATGCATTCTCATTATGTGAGTAAAAA
ACTGATTCTACTTTTTCTGATAGTGTCTGAAATCCTATCAGTTTCTTCTTCCTTTGTATA
GATCTTTAATCCACCGAAGCCTAGACTCTCCTTTTTCAATTTTCAATGCTCCCCCGATTT
TCTTCAAGATTTTCCTTTTCTTTTTCTCTACCTCTTCTATTTCTCCGATTTTCGCAAGAA
ACATTTATTCTTACGCGTAGGGGCCCCCTGGTTTGATCACTGTGTTGTAGTGTTTGATTT
TAATTTAGTGATTCTTCTTATTGTATGTAACTTAAGTCAGTTGGTATGCTAGTTCTAGTT
TTCTTGACATGTTAGCATCCTTATCAAGCCCATTAATCTGAATTACTTCACGTAAAGATT
TGAATTTATTGATCTCGTTAACTTTTCCAAACTCTGTGTTTAGTACTGAGGGCGAATCCC
TAATACAGTACATAAATTAAGTCTTCTCAAAAGATTCCTGAAATCCAACTTTTCCTGCCA
TTATTTATTTATAAATTCCAACGGTTTTTTCAGTCACTCACTTACTGAAGATCATCAGTG
ACAGAAAGCTGAAATGTTACCCCGAAAATCATAAGAAAAGTTTAAAATTCGTTAATTTCC
GTATATTTGCTTTTGTCTGCACCAAACATGAAACACCTTTCTATCCTAATATCTTTATAA
CGCATAATTATCATTATAAATTGAACTTACTAAGCTAAAGCAATATGTTTAATTTTACTT
CGTTCCCTTTCTTTCTTTGAAAATTATTGAAATCCAAAATTTTTAACCGAACACTCCGTC
ATCATAATTCCACAGTACTTCCTGTAATCCTACACATAGGTGATTTGGTACACGTGTATA
GTTTCTATCAAAGACCATCGGTTTTCCTTGTATTGGTCCAATGGCAAGCTCGAACATAAA
ACGTTTCTGCGCAAATTTGTACGTTAATTGCTTTACCACTCAGTGGCTGCTTTCTAGGGA
ATGTTTAACTGTGGCGGTTTATCTATTGCATAATGATTTCGTACGGACGACAGCGATGTT
TATATCAGAGTCGTGAGTTGTTTAAGTTACAAGTGAAATTGTCCAACATAGGAGGGGATA
AAACCCTGCGCAAACCTACTCTTTTGAAAGACACCAAGAGGTGCGTCAACTTAATGTCCC
CATCAAAACGGATGGATCACCATCAACAATGTCGTATTCCCTCACTACCGAGAGGTTTGC
ACCGAGCATGGTGAGTGAACGGTTAACGCTCTGGTCTCGCGTTCGGAAGGACGCGGGTTC
GAATCCCCGTCCGGGCATCCAGATTTGGGTTTTCCATGGTTTCCCCAAATCACGCAAGGC
GAATGGCGGGATTCTTCCTTCAAAAAGGCGATGGCCGAATTCCATCCCGTTCCTTGCCCC
AATCCCATCCCGCCTCTAATGACCTCGCCTTCTACGAAGCGTAAAGCCCAAGCAAAAAGA
GAGAGAAGTTTGCGTAGTGCTGCCAATTCTACGGATTTATCCGCATATCTACGAATTGTT
TTAAAAGTTAGAATTTTGTTACAATATCTACTGATTTTTACACTATTTTTCATTTGTTGA
TTTTACTTATACTGGTGTTTTGTTAAACTTTGAGCGTATAGTGTTAAGGCATTACAGAAT
TGTCAATAATTGTGAATAGTTTCCTCGCAACCGCTCGTGTGAACTAAAGTTTGAAATAAA
GCTCATATTTAATTTGATTATAGATTTTATAGATCTTAAAAGACTTTAATACAAAACTAT
CGGCGCATTCTTTATGCACGGTAACACGCTCGTTGGCACGGCTTACAAAGCAGTGCCTTC
CGAGAAGGTTTAACCATTATCTGAGAGTCATATGGGTCGTAGTTTTTAACGTTTCCTGCA
CCGAGGCTTGAGCTGTGCGATTTCGCACTGCTACTTGCCATTCGGGAGGACCGGGGTTAA
ACTCGGTTCGGCCATCCTGTCTGAGGTTTTCCGTGGTTTCCCTCAGACACTTTAGGCGAA
TGCTGGGATGGTTCCCTACAAAGCCACGGCCGACCTTCCATCCCCCCTCCCACCCCGTAG
TGTAGTAGGCTGAAAAGGATCTCCGCGATCCTCCAGCAGCCCGCCTCCCAGCCTTCAGCT
GGAAGGAATGAAACCGAAAAAAAAAGAAAAAAAAGTTTTCTGTTACAGCAGATATGCTAA
ATTTAATGTCAACAAAGAAAAATGTTAAAATATATTTCTTACAATCAATAAAGAATATTA
TTTTGTAATTCGAATTTTAGAGACCTGGAAATAAAAAGTGTACTTAATTTTGACTCTCTC
TTCAATAATTGCTGTTTCAGTCTTTCAATTAGAGAGTCTCTGGATTTTTGTACCCAATCT
ACGGAAATTTTAGCGGCCATCTATGGATATTCAAAGCCGCAAGGCTGGCAGCACTGGGTT
TGCGACTTGGTTCACGATCCAGTGATTTCTTCCACCAGCAGAACTAGAACCAGTTAAGCC
AACAGTGCTAGAGCTTCACATACTATATGAGATGGAATATGTGAATACCGGAATAATAAT
GTTATATTTCAGAGATTCCAAGCGAAGTAGAGTTATTAGTAGTGTAGTAATATCTGTGTC
GGCAAGTAGGCGAGTAGCAAGAACAGAGAAAGAGGATCATTAGATACGCAGTCATTTCTT
ACTCCCGGTTTTGAATTTTCGTGGAGGAACAGGGTGTAAGCGGGAGCTAGAATAACTATC
AGTACACAGGAATTGTAATTAATTATTGGACAATGAACCACTGAAACAGGAGTGGGTATC
TTATACAAGTGTCAATTGAATTCAATATAATTTTAACAAAAGACGTTTAAAGAAGAAGTG
TTTATTTCCTTAGTGCATTGTTCGAAGTCCACACTTTATTGAATAGTGAACTTGTTTCAT
TTTTCAGATTATCTACTGCAGGTGCTGTAATTACCACAAATCGGCAGCAACAAAACAGCT
TCCGCAATCATTTGAAGGAAGCAACCATTTAACAGCAGCATGATGCAAATTCTCCATTAT
ATTGAAGTGTCCGATGAGAGATTTTTTTTTAATAGTAATTTCTGCTTTATCAGCGACGAG
TTCTTCAGAGCCGAGAAGCTATCGTCAATAAAGAACGGGGTGAGAATTTACAAAGGCGGT
AATCATCTCAACATTCTCCTGGAGTGATTTCGGGATACTATGAGAATCGAAGTCAGAAAG
GGCAAAGCTGGAATCGAACCCGTTACCTGCGAGAAGGAAGCCTGTATGTTAACGCTCACT
CTGCATGCGCAGTAAGGATATTTTAGAATCTAGTGATGGTAGTGTTTGAGACCACTGGCT
AAAACTTTGAGTTATTTACGGATTTCATCGGATCTCTTTCTGTCTCGTAATGTGTCGCCA
GCTGTTCTCCTCATGAATAGCAACTCAGCCGCCATTAGCTTCCGCTCATCACCTTTGCGG
AGTGTCCAGGCCTCGCTACGGTACAGTAGGGTAGGTTTAACCAGGATGTTATATAGCCTG
ATTCTTGTGTGACGCTGAACAGTTGTTGCTGTTGTGGCTTTAGGGGGCGTCGATAGTGAG
ATCATTAGCACCCTACGCTGAACAAGAGATTTAATTTAATTTAATTTAATTGCAATGGAG
CACAGGCTCCGGTGGCAATTTCCCTACACACCCATCTTCCCTCTATCCTGCACCTACCTA
CATTTGCCCTCTACAAATTTTATCTTTAAATTCTTTCAAAGTTTTTGGTAAATTATTCAT
CATTTCTCTTGGTAACTCATTTCAATCCCTGACACCCTTACCTAAAAAAGAGAATCTTCC
CACACCCTTGTGCCTGAAATCGAGTGCCAGCTTGTGGTCATGGTCATATTTTCCTTTCCA
TGCACTACTTTTCATACCTATTGGAATATATTTCCATGCCTCATCGCCAGTATATGCCCT
GTAGACTCCCATGACCCTCCTCATCCTCCTCCTGTCATGCAATGAATCCGATTCCAGCTC
CTTTATCATATCCGTCACTGATTACATTCTGCGATGATTTCCAGAAACAAATCTAGCAGC
CCTTTTTTGCACCCTCTCCAACTCCTGTATTTGATACGTAAAATGAGGGTCCCATACTAC
ACTACCATATTCGAGCAATGGTCTGACCAAAGTTTTGTAACCCAATTCCTTGACTTCTCT
CGTACATCCCCTCATCACTCTCTCCAACAAGTGCAGAACTTTGAATGTGCTGTTTATTAC
TCGTATTCCTGTAACTTCCGTGAAATCTGTGATTTTTTTTGTCGCATATCGTTTTCTGTG
GTGTAGCTGAAGTTGTAACCTAGGTATTTAAATTCTATTATTTTCTATGGGTGTGTTTTC
TATTAAAATTTTGGTTCTTTTGTGATTTTTTTTCCAAACGAAGGCAGGTTTTACTGAGGG
AAATCTCCGGGCCGTACTCTTTCGTTGCCTTATGGAGGTTATATACCGATCTCTGCAGTT
CATCTCCTGATTCAGCAAAAAACACTTGATCATCTGCAAACAGTAATGTATCCAGGTTGG
TCTGTCTTTCTATTTTGATTCTGCCATGTTTTTTTTTCGCCAGTCGCTCATCTTGATTTT
GTTTATATATATGCTGAATAGAAGTGGCGATAGACAGCATCCTTGTCTCAATATTAATAC
AAGTGGCAACATTTCATGCCGTCATTTCCGTCGTCTGTTCCGCTGATGCGTGAGCTGATA
GTCTGTGCTGTAACGTGGGCTGTTGGGTGTTGCGTTGTGTGCAGTAGCGGCCGGTCTGGT
GTGAGGTGGGTGAGGAGACGTGAGACTGCGCTATGAGTCAGTGCAGTTCGTTGCTCTCTG
GCGGTCTGGCTGATAATCCTCTCACGCGAGGCCGTCGCGAAACGCATCGCAACAAGTAGT
CCCGCCCCGACCGTCGCACACCGTACATATTGTGTCTAACTCCAGGCAGACGATCATGTT
CGGTCATTGCATGCAGGAATCCAGATTTGGGTTTTCCATGGTTTCCAAAAATCACTCCAG
GCTGCCTTCAAAAGGCCATTTCCGAATTCCTTCCCGTTCCTTGTCCCCAATTCTATCCCG
CCTCTAATGATCTCCACGTCGACGGGTCGTAAAGCCAAAACTAAAAAAAAAAAAAAAAAT
CGGTCAGTGCCCCGACATGCTACAGTGTCTATACACATCACAGGGTGGAGAAATTCCCCA
TTTTGCTGATGTTACAGCCAGCCATCTTTAGACCAAGTCGTAACATAAACTACACCATTG
TTTATGAAAATTGCAACACAACTGATAAGGTACATGGCAATACAAAAATAATTAGAACTA
CAGAACTTTGACGGTGATAATTCAGTACGATGTGATGCCACCGCGTGCTGCAAACAGAAC
GTATAGACGTCGTGGCACAAATTCAAAGAGAAACTGAATATGCTGCTGCAGAACACACTA
CCACGCGGTTTATAGGCGCGACTACAAAACATAGACAGTGTTTGCAGGAGGATCACCCGG
ACGAACAAGTTTCCACCCAACCATATCCCAGACATGTTCGCGCGACATGTCAGGCGAATA
TGCAGGCCAGGGAAGCAGTAGTATCCGTCGTTCTTTGAAGAAGGTTTGCGCATTCCTCGC
CACATGTGGTCGGTCAATGTCATGCTGAAATATGGCATGTGAAGCTGACTGTAGGAGAGG
CAGTACCTCTGGATGGTCTGAAAAGGTCTAAAGTCAAATTGGAGGTCAAAGATTTACAGT
TTAAACTGATATCAATATATACGAAAATTTTGTTAAAAAATATTTAAATAGACAGCCTTA
TTTCAGATTGACAAGCCGCGTAACTAACCAGACGTATAGATTATGATCGAGTCTCGTGGA
AGAGCGATAACGCACGGGCTGGTATTCTGG
>VvP45bXO-1610#RC/Helitron_69363-76042 [forward] 6680 bps; scores=11:10 Multi_5'_ends:
TCATATTATATAGCATTATGTCATTTTCAAACTTCTGACAGTAGACCTTCAACACACTCA
ATCATTCAAATAACGAATATGAATGGTTCCAATATGCTATCATGTTGCTCTCCCATTTTC
ACTTCTTTTGATACTGCATTTCCTACTCTAACTTTTTGATTTCTACCTTTTATTAATTCT
TTTGGTATAAAAGGAATGTACAAGATACTGATTTAAATAATTAATACTGGCATAGCCAGT
AGGAATTCGAGAAAACTTGTAAAACTGCTAGAAATAATTCAATCTATGAAATGTCAAAAT
TTGGTAAAGATCAGTAAAATTTATGTACCATGAGAAAAGTGTGTTCTAACAGGTTTCACC
ATCATAATTTTAGGGGTAAGAGTATAAAAAGGGAAAGTCAGGAGCTGCCTTGTGGTATTA
GCTTTACAGATTTTGAGCAGTGTATTGAATGTGTGTAAGTCAGCATAGTGGTAGTACTAT
TCGGAACTTAGAATAATTTACAAAGATGATAGAATAATTTTAGTGACAAACTGTACTTGG
AGAAGTTTCAGGGTCAAACATTTCTTTGAAGCTCACTCAAATGGGGCTGGAATGTGGTTA
ACAATGCATGAGCGAATGCTATAACATTGGTGTTTGTGTGTTTAAAGAATAATCTGCAAT
CTTCAATTTTGGTTCGAAGTTTGATAAACATTTTCTTTCAAGAGTGTATTAATTTCCTGA
TACCAACAGTAACATCAAGAGTTCAAAATAAATCAATTACTGGAGTAAAGTTTTTCTAAC
AATAGACAATATCCTCACTGTTGCTCAATGCAGTTTAGAACCTTCTAGAAATAGGCAACT
GGATTTAGCCATGAACTTCGCAAGCACAATTAATTAGCACCATCAGTATCATGGAAGAGA
ATAGCTAATAACAGTGTCTTACTCTTACCAAAAGCAGGAAAAAGCTACAACCCCAACAGG
ACAAGACAGGCCTGCTCCAATATTACTGTACCTTTAAGGCATGCCAAGCATTCCAGAATA
GCCAACAAAATTGCACATTAGAGGGTTAAGTCCAGATTATCAGATGGAAAATCTTTAGAA
CTTATAAAAATGGTTAAATTTTTGGAGCCAAGGATGGGAAGGCTTTCGTCTGATAAGATG
GCACAGAATCTTGTTGAAATGTCTACAGCTGTTTCTGAAAGATGGATCAGTGTTAAGTTG
ATCTGTGCAGAAAAGTATGCCACATTGCATCAATTTGTGTATGATGTCAATGTAACCTGT
AGTTTTAATGTAATGTATATCTAGATAAAGAAATGGAGAAACATTTTCAAATGCAAGAAA
GATACATTCAAGAATATATATACATTTGTCATCCATACGAATATTGTTTATCTTAATAAA
AATTGCTTTTTGCTCAGTTAGCGATTTTTTTTACTTAAGTGCAGGAAGTGTAATGTGATA
CGCCTCAATTCTAGAACTGTCAGAAGTGGCAAGCACTGCTGAAGCAGCAACAGCAACATT
AGTGTATGAGTCAGTGTAGAATGTTTATACGAAGGAAGGCGGCAGTCAACTGGCCATGTC
ATCGGTTCACACCAGAGCTTTTCTTGCACCATATCGCGTGACTGGTTATAATTATAAATA
ACTCAGTTCTTTTGCTTTCAAAATATATTGTTTATTATTCACAACTCATATTCTTCTAGG
AACTACATCAGACTTATAGTATTTGAAGAATGCAAGGTTCTTCAGCAGTGAAATGGTTTC
AAAGCAACCGTTCGGTCTTTATGTCGCTAAAGTCCAGCTATCTCTTGATTTCTTATCCCC
ATGGCAACTTACATTTCTTTGCTATAGGAGTAAATATATCGATTTTAGTTTAATCTCATG
GCACAAAAATATGTTTTTTTTTATTAAATGTTTCTGTTCTGTCACAACTAGTCAGTTACA
ATTAGTGTCTGACCAAAGGTCATTTTTTGGCTGAAGCTGAATGTTTGGCTCATGGGATAA
CCTTCGGCCATAGCTGAAGCCGAAGGTTAAAAATAATTATACGAGGGCTATCCAGAAAGT
AGATTACGTTTTGGAATAAAAAATAAACAAAGTATAGGAAACAAATTTTATTATATACAG
ATGAAAGCCACACTCAAATACTACTTCTCTACATAGTCACCATGCAAATTAAGGCATTTA
TCGTAGCGATGTACGAGCTTGGAAATTCCTTCGTCAAAAAATTCGGCCGCCTGCGCCTTC
AACCACTTCGTTACCTCTTCTTGCAGCTGTGCGTCATCATCAAAACGCTGCATAGCCAGC
CACTTCTTCATTGCTGGGAATAGGTGGAAGTCGCTCGGTGCCAGGTCGGGACTGTACGGC
GGATGAGGAAACAACTCCCACTTAAAAGATTCAAGAACTTCACGAGTGACATTTGCCGTG
TGGGGCCGGGCGTTGTCGTGAATCAACAAGATCTTAGAGCTCAACATTCCTCTGCGCTTG
TTTTGAATTGTTCTTCTGAGTTTTTGGAGAGTTTGGCAATACCTTTGAGAGTTTATTATC
GTGCCTCTTTCCAGGAAGTCCACCAAAATCACACCTTTTCTGTCCCAAAAAAACAGTCGC
CATCATCTTCCTTGCCAACATTGTATGCATGCATTTCTTGGGTTTTTGGGGAGTACTTGT
GTGCCCCCACTGCATTGATTGCAATTTCGTTTCACAGTTCACGTGTTTCACCCATGTTTC
GTCACCAGTAACGATGCGATCGAGTAAAGAGTCACCATCCTTATGGTATCGTAAGCGTCC
AAAAAGTTCAACGCTGCAGCCATTCGCTGATTTTTGTGGTCCTCTGTCAAGATTTTTGGA
ATCCATCTTGCACAAAACTTGTGGTAACCAAGCTTTTTGCTGATGATTTCGTGCAACAAA
CTTCGCGAAATTTGTGGAAAACTCAAAGAAAGTTCCGTTATTGTGAACTTTCGATTTTCA
CGGAATTTAAGATTCGACTTTTTCGACAAGTTCAGCAGTCACTATGCTGGGTCTCCCACT
TCGATCTTCATCGTGAACATTGGTTCGGCCATTTTTAAATCTTATGACCCACTGACGCAC
TCCACCTTCAGTGATAATGTTGTCCCCATACACTTCACAAAGCTGCCGATAGATTTCCAT
CGGTTTACAGTTTTTTGCAGTCAGAAACCTTATTACTGCACGCACCTCGCAGGATTTTCA
ATTAACGCAGACATTTCAAACCGTCACAGTATCTGAACGGAGCACAGCACGAACCTCTCA
CTAGCACGGCTAGATGCCGACCAAGCTGCGCAACGCTCTGACCCCAAGATGGCTGCGCTA
GCCTCGCCCCTAGCGGGCACAGACGAAAACGTAATCTACTTTCTGGATAGCCCTCATATA
TCTTAGAATATAGGCACGTAATACATATGACATGCAAATACTGAACTGTTATTTTATTTT
ATATGTTGTTGATATAAGTTGCACCTTTACAATAATTATGAACACAGTTATTAATATTTA
TTTATTATAATAAAATAAAACAGTAAAATAGTACCAAAGCCGGTTTTTAGCAACGAAATT
TAGCAAAATTAAATGCAGTTATTTTTATTTAGTAATAATAAAAGAAATTATAAAATTTAA
CAGTAACAGCCCGAATTAAATTAGAATAAGTTGTCTCATGGATTAAATTAATAATTAATT
ATTTGGAGTTTTACCTTTGGTAAATCAAATACATGTTAGTTTAAATATAGTAATACTGTC
GTTTTTAAAAACAAGTTTCAATTTTCTTACCTAACATAAATTATTCTGGCTTTTAAAATA
CCATATCCTGCAGTCTAAATTAGTATCACATATTAAATTTTCAGTTAATACTGGATCAAT
ACCAATATTTTTAAAATAGTTTCACGTATACAGATTAATTAAAAATGTTCCAAATATCAT
CAAAACATAAAGTAGAACGGCACTAATAAAATAAGATTTAATAATCAAAGCCAAACAGCT
TGATGTTATAAGCTAAAACTAATAGTTTGTCAACATTTTCGCTGCTTAAATTAGCTCTTC
TGTTGTTGTTGTTGTTTGGGTTTTAAGGCGCGTCGACGACGGGGTCATTAGCGCCCTAGC
ATAAACCAGGCGTGAAAACGTGACAAAATTGCCGTCTCTGTGACCGACTGTAAAGGGGTC
GGCCACTACTAACATACTAACTAAAATACCGTCTGCGTGGCTGACTGTAAAGAGATAGGC
CACACAGACGGCAACATAAGATATAAAACTGAGACAAGGCAATAAAATATAAAAATACAT
ACATTAACTGGTTGGCTGTAAAAGGGCCAACCAGTTTAAAAAACAAGTTAGCTGACTGAC
TGTAAAAGGGCCAGCAATATAAGCAGTGTCACAAGTAAAAACAGTACTTGCATTGGTGGT
TGTAAATGGCCACCAATCCGATCTATAACCTAGGCCGATCTACCCAAAATTTTTGGGACA
AGACCGGCCAAGCAACAAAACTTTAAAACCTTAGCCACGTTGTCACCGTCATCGTTTAAA
ATAAGGGACAGATCATTGGCTAAGCCAATGTCTGCCCTTAAATCTAAAGACAGTACACAT
TCGGTTAAAATGTGGCGTACCGTCAAAGGTACGCCACAAGCATCACATTCCGGTGGGTCC
TCCTGGCGGAGAAGGAAACTATGAGTTAGAGGACAGTGCCCTATACGGAGTCGAGTAAGG
AGGACCACATTCCTCCTCGCCCGCTGGAAGGAGCTGCTCCACGGCTGAACGGTCGGTTTG
ACCTGCTGGAGCTTATTATGCTCAACTTCCAGCCACTGCCTCTGCCAAACATCAAAAACA
AATCTCTTCGCCGCCGAGGCAAGGTTTGACTTTGGGACTCTGAGACTTTGGGAGCAAAGT
CAATTATGACCTTGTCGCAGGCCAACTTTGCAGCTACATCAGCTGCCTCGTTCCCCCTGA
TTCCCACATGGCCGGGTACCCAGCAGAATACGACCTCCTTCCCACGGGACTGGAGGGCGT
CCTGAATGTCTTGGATTAGATGGTCTGCTGGGTACATATTACCTATGGCCTGAATACAGC
TGAGGGAATCCCAGCATATGATGAAACACTTATCGCGAGTTATTTTCATATGGTGGAGCG
ACTTTAGCATGGCGTAGCACTCGGCAGTAAAAACGCTGCACCTGCCGTCCAGTTTGAATG
TGTAAGTCGCTCAAGGGAACACTACGGAGCATCCAACTCCGTAGCCTGCTTAGACGCATC
CGTATACACCGGGATAAACGTGTGATGCTGATTTAAAATGTCTCTAAAAATATTATTAAA
AACACTGTCAGTGGTACTCAGTTTATTATAGCGAGACAGGTCTAAAATTGTTCTGGGCCT
CTTTAAAAGCCAGGGAGGAGATTTACTCCAACCCTGGTGATAAAAAGAGGGAAGCTCGAA
TCCGTATTGTTCTAAAATAGCCTTTGTACGGTAGCTGAACGGTTGGTATAGAGTCGCTCG
TAGTTGGGATGCAAAACTATGTCGTACACGGGACTGCCAGGTGTTATGGCAACCTGCAGG
TAGTGTCGCACCATGAGGAGTTGCCGGCGGATGGTAAGCAGCGAATCGCCTGAGTCAGCA
CAAATGCTGACAATAGGGCTGGTGCGATATGCACCTATGGCGAGCCGAATTCCAGCATGG
TGGACACTATCCAATATACGCAGATAACTGTCCCATGCCGAACCATAGACGATACAACCG
TATTCCAACCGTGACCGAACAAAGGCTCTGTAAAATTGTAGCAGGCAGGAGCGGTCAGCG
CCCCATGACCTGCCACACAGACATTTTAAAAGATTAAGAGCTTTTAAGGCCCTGGCTCTC
ACATCTTTTAGATGCGCAAGCCAGTTGAGCCTTGTGTCAAAAATGAGGCCCAGGAATCGA
ACAGTATCACTAAAACTTAAAACGGTGTTGCTGAGGGTAAGGTGCGGCTCTGGTAAAAGG
CTTCTGCTGCGAGTAAAAAGTACACACCGGGTTTTCTCAGCGGAGAAACAAAAACCGGTG
TGCACTGACCATTCGTCCAGCCTGTTCAACGCGAGCTGCAACTGCCGCTCAGCGCTTCTC
AGGCTGGACGATGTAATAAAAATTAAAAAGTCGTCCACATATAAGGAGTACCGTAGGGGA
AGTGTCCTCTGGTCCAAATCTGATTAAAAATATCTAAAAGGTACTCCTTAGCATCTTTAC
TAAGATGCCTCAGCATCTGGTACTGGATCAGATCAGGCCCTGGAGCAGTGTCATTTGTGC
TGTTAAACGCTGACTCAAGCTCCCCAGATGTAAATGGGCAGTTGTAGGCCTCTGTATTTG
ACGAATCGAAGCACAACACTCGCCTCTCGGCAGCGACTCTTCGTCGCTGAAACCGAGGCT
CGAAGTTAGTGGACGAAGTGAAGGCGGCAAAGTTCTCCGCCATCAGCTGCGCTGTGCTTC
GTTCGTCAGTAACTATACGTCCGTGATCCAGTAACCCAGATATTGGTGGGCGGGAGTACC
TTCCAGATATACGGCGAATGGACTCCCATACTTTCGACGAAGGTGTGGAACGATTTATAG
TGCTCACAAAGTTCTGCCATGACCTCTTCTTGCTCTCCTTAATAACTCGACGCACCTTAG
CTCTGGCAATACGGAACGCTGCTAGGGTGTCAGATGTTGGGCACAACCTAAAACGACGCA
ACGCCCGTCGGCGACCCTGG
>VvP45bXO-1689#RC/Helitron_93769-106976 [forward] 13208 bps; scores=8:10 Multi_5'_ends:
TCTATTATATTTGAATTACAAAGATAGTATTATTTAGTTGGCTCAGCAATTGTAAACGCT
CAGTATGGAATTCTAACAACCCCTTATCATTAATCCATCCCAAGTTGTCAGTTACTTAAC
GTTAATCAGAGATGATATTAAGGACAAACGATTCCCAATTCCGGTTTCCGAGGAAAACGT
TTAACTTCTATTAAAAATGATCAGTTTGGACATTTTCTTATCTCAAAATATTTTGACGTA
TGTTCTCAACATTCCTCTTTCGAACAACAATCAATTTAATATTTACAGAATTCTTCCATT
GCCTATAGCCATTGGTAATAATTATAATGATTTGTTCATCTTGCCAGAAAAAGATACTCT
AATTATTGAGGAGTCTCGCAGATTGTATGCTAAAGTAAATCATGATGAACTCAAATGTAA
ACAGTTAATATCTGATCTTAGTATTTGTAAACAAAACTTTGTACTGTCTGCTTCCTATGA
CAATGCTCCGTGTGAGGTAAAATTGTTACAGCCAGTAAGATCAATCCCAAGTGATTGTAC
CAGAAAAGTAGTCTCTTTAAATGAAAGTCTGTTTACTAAATTAAATAACAACGAATGGTT
GCTTGTTACACCTAAAGACGAAGGTATGACTATCTTATGTGGTGAAAATCAGCCCACGGA
TACCATTTTCAAAGGAACAGGCAAGTTAAAATTCTTTCAAAGATGTCGCGGTTATGGAGC
GAATATTCTGATTGAATTACAGCAAACGATAAGAACGAATGTTACCAGTCCAGACATTAT
ACCTTATTTGAATCTAGAAGTCGATTGTTGTGTCATAAACAAAGAGAAACGTAATATTTC
AGAATTAAAATTGAATTTACCAATGGAAAACTTTGTTAAGAATCTTGATGATTTGAAAAT
TGCAGTTTTAAAAATTGAGCAACTCCAAAATGAAATTGAAGAACAAGAGAAAAACGCTTT
TACAAATTATTCATTGTCTCATTATTCGATCCTATCGTATGTCTGTGTAACTCTCTATTT
CTTGCATCATTGTATTTTGCCTATGTAAACATTCTAATTGTCTTAAGAATTGTTTTAAGT
ATTTATGGCGTAATACTGCAGGTGAATGTTGTAATCAGATTTGTGTGAAAACCACTATTG
TAAACCAATCTACTGGTACTGAGTTATCTCGTATAAGAGAGAGAAGACCTATTCACATCA
ACTGAGACATTAACAATGAACTCAATGATGAGGATATTGTAGTATTTGAGAGACCTCATT
CTTCTATTGGACACAGACAATCTTTCGATCCAGATCATGATCAATTATCTGTTATATCAC
GCCATGATCGGAGATAAAAATGTATTATTTCAATTGTGTTTTGTTGTAATGTTTCAAATG
TGCTTAAGTAGAATTAAGGTTCAATTCAATGCAGTAGTTAAGAAATGATATCCTAATCAC
TAAAGATTACAGCAAGTATAATTAGAAATGTGCAAACAATGGATTTAATCCATTAGTGCA
GTCAATTCAAGAGAAATTATGTAATCAACAATTCATGTAGCAGTTTTAGAAAATGTTATC
CTAGAAGCTGAATATGATAACAAATAGAAGTAGAAAGATGCAAGCAAGTGTCAAGTCAAA
TATCTAATCATTTCAAGACACTTTTATTTAATCAACATTTATTGTGTATTTTTGTTTAAG
CATTTGAGTCCAGATTATGCAGACTACCAGATAAGAGTCTCACCTAGGCTAAAGCCCTGG
GTTCGACTCTTCCCTAAAGGGAAAGGTGTAATATATTGAGGGATTTTAGTTATAGTATAT
TGGAATTTTTACTCGGGATAATTTTTCTCAAGCTACAGCTCTGTAATTTAATCCCACTCG
ACGCAGCATAGTCCAAGGTTAACAGGTTCTCTTCCCGTGAGAAGAGGCCTCCCCTCCAGG
GTGCATTCAAAAACCCCTTAGTAAGGAGTTTTACACAAATAGAACTAATGTCACATGACT
TCCTCTACTCCGCTTCAACATGCGAGAGGGCAGTCTAAAACAGCTCTCGAGCAGGAGTCT
GTTCGTCGAGCCTCAGGATGCAGCACAGTGCCCGTAGGCATGAAGATTTTATTAGGTAAA
GGCTAAGGCATTTATTCCCTTCTGCTGGCTTAGAAAGAATATTCCGAGTGACAGGATTTT
ATTAGTAAGAGATTTATTTCGTGAGAGCTTTTTTATGCAGTATTTTTCAGTTATTTCCAG
TGTATTTCTATGTGCCTATTTTTATTGAAGTTATTAAAGTCACTCCATTCTTTCAACTAC
ATGTTTTCATTCGTACCACTGATTCCTGTTCATTACTAGCACTAAGTGATGGCATAACGT
AATTGCTCTGATCCTATGACCACATATCTTCGGTGAAACTGATCGGGGAGTGGTTGATCA
GAGGTGAATCCAACTTGGTTGTGGTGAAAAACCGCTCTTTCGCTACATGGGTTGTAAGGG
ATATGTAGACATGAAGAGGTTAGCACAAAAGAAAAAACGAAAATTTGGGAAAAGTGGCTA
TTTATTTCTCAACATAGACTCCTTTTAGTTCGATACACTTGATCCAGCGATGCTGCAACT
TCTTTAACCCGTCTGATAAATACGTTTTCTGCAAAGTAGGTCTCCGAGGTGGGGATAACC
TCTTCATGTGACTCAAATTTCGGCCCAGTGAGTGTCTTCTTCATGTTTGGAAACAAAAAG
AAGTCACACGGGGCCAAATCTGGAGAATATGGTGGATGGGGCAGAAGTTCGTAGCCCAAT
TCGACCAATTTGGACGTGGCGACATCGGGGGTGTGAGCCGGTGCATTGTCATGTTGGAAG
AGCACTTTTTCTTCGCCAAATGGGGCCATTTTTTCTGCAAATCGGCATCGAATCGGTTCA
ATAATTCGGCATAGTAAAGCCCTGTGATCGTTTTGCCCTTCTACAGGTAGTTGGTGTAGA
TCACACTTTATGCATACCAGAAAACAGTGGCCACCACCTTTTTTAGCCGATGAGACAGTC
TTCGTCTTTTTCGGAGCACGTTCATTGGGTTATGTCCACTGTTTTGACTGTTCCTTGGTC
TCTGGTGTGTACCAGTGGATCCATGTTTCATCGACGATCACGTAACGAAGCAGAAACTCC
TTTGGATTTCGCTTAAACAGCGTCAAACACTGCTGTGAAGTGGTCTCACGGTTGCACTTG
TCCTGAGTGAGCAAATGCAGCACCCATTGCGCCGAACGCTTTCTCATGCCCAATATTTCA
TCCAAGATATGACCCACGCGGTCTTTTGAGATGCCTACTGTCCCAGCAATCTTGCGCACA
TTCAATCGGCGGTCTGCCAATACGAGATCACTGATTTTTGTCACGTTATCCTCCATGGTA
ACCGTTTTGGGGGCACCTGGGCGTGGCTCATCAAAGACCGTCGTGCGACCATGTTGAAAC
TCGTTAAACCAATTTTTCACAGTCACCATCAAAGGAGAAGAGTCACCGTTCACAGCATCA
AAGCACTCTTTGATTTCGCTGCCCGATTTTTCCTTCAAAAACCAAGAATCGAATCACCGA
CCGATATTGCTCTTTTTCCATTTTTCTAAAATCTGTGGACACACCCACTTTCATATGCAA
TCAAAACAAAACTATGAGTCTGAGTTGGCTGAAATTTTAACAATAGCCGTCTAAGATAAT
GTACTACACGATAATAAATTTTTTCTGGCAACAGTGGCGTCATAGGGAAGAAAGGCTAAG
TACTTATCGGATCTACCTCGTATATGGTCCGAACATTATTAGTGAAGGAGTTGTGCAGCA
ATGGGTCCGATTCTTTAAGTTGTAGAACAAAAATTCGTGATAAAGAGAGACCGAGTGGGG
CGGTGTAACGGTTAGCGTTCTCGCCTCGCATTCGGGAGGACGGCGGTTCAAATCCCCGTC
CGGGCATCCAGATTTGGGTTTTCCATGGTTTCACCAAATCACTCAGGCAAATGCCGGGAT
GCTTCCTTCAAAAGGCCATGGCCGAATTCCTTCCCATTCCTTGCCCCCCATCCTGTCCCG
TCTCTAAAGACCTCAATGTTAAAAAGAGACGTAAAGCAGTAAAAAAAAAAAAAAAAGATA
AAGAGAGGAGTGGTAGAACTTCTGTTGTGAGTAATGATCTTGTCAAGAAAAGTTGATGAA
AAAGTTCGTGAAAATCGAAGATTCACAATCTCTGAACTTAATGAACAATTCCCACAAATT
TCTCATAAGGTTTTGTACGAAGTTGTCATCGATAAATTAGGCTACCAGAAGTTCTGTGCT
AGGTGGGTACCAAAATTGCTTACAGAGGTGCACAAAACCAATGAATGGGTTCTGCCTTAA
ACTTCCTTTCATGGTACGACACGGATGGAGAAGATTTTTTGAAGAGGATTGTGACTGGTG
ACGAAACATGGGTGGCATACGTAATCGCCAAAATGAAACAACTGTCGATGACCTGGGACC
AAACAATTCTCCATGCAATCCGAAGAAAGCCCGCCAAATGTTTTCAACGAGGAAGGTTAT
GACTACAGTTTTTTAGGATGCCAAGGGAGTTTTGCTCGTTGAATTATGGAACATGGCACC
ACAATTACTTTAGATGTCTACTGTGACACTTTGAAGAAACTTAAGCAAGCCATTCAAAAT
AATCATTTTAATCAGTGTTGTGTTTTTGCATGACAACGCTCGTCCTCACAGCCCGCAAGA
CTTAAGAGATTCTTAAGCAATTCAAATGGGACGTTTTTGATCATCCCCCTTAAAGCCCCA
ACTTGGCGCCTAGTGATTTTCATCTCTTCACTCACATGAAGAAGTGGCTTGCGTCGCAGG
ACTTCGATAATGACGACGAACTTCAAAATGCTGTGAAACATTGGTTACATGCCCAGGCGG
CTAAATTTTATGAAGAAGGAATTTGTAAATTAGTGAAACACTATGACAAATTCTTAAATT
TAAATGGTAACTATGTTGAAAAATAGTGAAAAGCTATAGTTTTAACATGTATAAAATAAA
ATATTTTTTACTATCCAAGTTTTTTTTTAAGGTTACTTTCGGAATTACCCTCGTATAATG
AATCCAACTGTATTGAATGAATATAAATAAACAAAATGAAACTAATAAAACAAAACACCA
ACTAAAAATACTGGAGCATGTATCTGTGTGTAATAATGACAACTACTCCAGCTGTATATT
TACAGTCTGACGTTAGGTGCTTGCACCAAAGTTTCATTAAGTGCACATGTACATAGCGTT
AATTGCATATGCAACACAATATTCTATGCACGTTCATTTAAGAGAAATGCGTTAATTGTA
CATGTGCAGAACGTTAACATGCAACGCTAACACATTTTGTGCCTAATAAAGTTTCACTTC
AATCAGGTTGATAAGTTAGTGGTCCATAGAATTATTTTTGTCATTTTACTGGTCATGAAA
TTGAAAAGGTTGAGAAATACGGTTTTAAATAATTATAAACCTTTTCTAGGTTATGTGTTT
TCATGTTAATTATTAATTTCTTGCCCTATTCTATCATGACAATCAGTATTTTGCTTGTTT
CTCATTAGTTCTTTATCACTTATAGATTGGGACTGTTAAACCTGGAAAAAGAAATAAGCC
ACAGAAATTACAATCCTGACCTATCTTAATTTACTGGGGTAAGATGGGAAAAAATCTTAA
AATTGGAATTAAATAGGTACCAACCAAAATGTATGATTCAAGGATACCGGATCCTTGTAA
ACTTCATTAAGATAAATTTTTATTCATATTCATAACTACAGATGTACAATGTAATTTCAA
GAGGAAAAATGTTAAAATAACAATTAAGTGATCAGCAAACATCTGGTTGGATAAAATAAA
AAAAATTGTCACAATTATGTAGAAATGAAGTTCTTATATACAAACATAAAAATCTGGTGA
AATATAAACCATCACACTCTGTTAGTCCTTCAAATCACTAAACTAGCTTCTTTGCTTCAA
AGAAACTCTTCAGATGACGCATCTGCCAAGCACCCATTGCCAGGAGAATAACTGTCTGTG
TAACGGACCACCACAGAACCCGTTGGCTTGTACTCTCACTTGTTTGACGGAATCTCTCTT
CTCTAAACTGAAATAATAAAAATATATACAAGTGACACGTTAATATTTGAAAAAACTGTA
ATATAAAGAGGAATGCATTTTAGTGTTAAACGTGGGAACTTCAGTAAGCAATAATTTTAA
ATATATAAAGATGTTTATTTTCTGAATTCTGGATGTTATTAACAGGGTTTAAAATAAGAA
ACATCCATAGCTTACCCTCTGATAGTTCTGTTCCTTTGCAATCTGCTCAACCTGATCAAG
CAGCTGACGAACTCGTAGCTGTATTTCTGAAAGTTTTTCTTTCTGTGCGACATTTGCATA
ATCCACAGCATGCTCACCCACTTGAATATCTAAATGTACTCTCTTCATGCAAGAGTGAAA
GAGATTTTAAAATTAATTACAGTTGCAACCGATTTGTTTAAACTTATTTACAAGTCCAGT
TATAACTAAAAACAGATATTTAAATTAATTACTAAAATCATTTAGAATAATGGTTTGTAG
TTTATCCAGTAATGTTTTTTATTCATCACATTTGACAGATCATTAAGACCCTAGTTTTAG
TTAAGATTAATTTAAAACTGTATCTGAAATCAATTTTGAACAACAATAAGAGATTGCATG
AAACATCAATTTCCATAACAAAATTTAAGGTTTTGAGACATCTGAATACTCTTGAGGACT
TTGTGATCAATTTATGGATAGTTAGTGTAACTGTTCATTTGGAAGTCGTGTGTATTGAAA
TCATTATAATTTATGTGTATTCATCCCGGTGGTAAAAGAGTAAGTAATACAGAGACTATT
GAGCAATAATAAATAAGTTTCCATTTTAGAAGGCAATTGGCTGATGAAGTATTTATACTT
GTTTGCATTTTCCTTATGCTTGTGCAAATTGATAGTTCTGTTCTTATGATGCCTCATTGA
CATAATTAGAGGCAGGAAAGGACTGAGGGCAAGGATTGTGCAGAAATTCAGCCTTGGTCT
GCAGTGATTTGGGGAAACTGTGGAAAATACAAACTTGTATGCCTGGACCGGGATTTAAAC
CCACGTCCTCCAGAATATGGGGCGAATGCATTACTGCTCACCCACTATGCTAGGTGTTCT
GATGCAACACCAATCACAGTATCTCAAGGCAGCTTTCTATGAGCTTACTAAAATTTTATA
TTTGGCTTCTTTACTTTTCATTAAATCGATCCATTCACTCTACATTGTTGTTAATATTAT
TTTCTTCCATTTGAAATCCACAGTGATTGTTAGGAAAGCATTTTGGAAAGGTACAAACAA
ATTAGCTTGAAAAACATAGACATGTTTTCCTGCAGATTATTCACATAAAGTGTCAAATAG
AAATTTCATTGTTGATGCAAGAAAATTCATGGGTGTGATGTCTAAAAGTGACTTTCTGAA
GTGTGAAAATTCCCTAAATTCAAATAAAGTATATATGCTGCATAAAATATAGTCCTCTTG
CACAAGGATTGTTTGTTTTTATTTTATGATATTTGTGTGAATAAATGATACTACCACTAT
CATCTTTGCAGACAGTGTCTTCCCACTTGACAAGTGGATATGGTACAGAAGCTCAATTAG
CATCTTCTGCCCTTCCACAATTCATTTTCTTCCACCACTGCCCAACTCATTCCTGTACCT
TACACACTTTGTTGTAATACCCTCATCCATCTGAACTTTGATTATCCTCGAGGACTTTCT
CCTCCTACCAATTGGTTTGCACAGTTTTATGACATTATTTCCTCTTTTGTGCTTTTCATG
TGTCGATATCCCTGACATTTCAATTTTTTAATTTTTATTGTGTCCTGTATGGTTTCCTTA
TTTACTGCTGCTCTAATAAGTTCATTTTGCAAATCCTGCAGTCTTATTGCTATGTTCGTA
ATCCTATGCAAGTCAGGGCGAGTGGTTATGCATATGCAAAGGTTTTAATATTCTCTCAAA
CTTGTAATATTTTAAATAAAATAGTCAATTCCATTTCAACCTTTACAACTTCAGCTCTAC
ACCCTGAATTCTATTAACATCTCTTTCTTGATTGTTTCAGAACCATACATGAATACTGTA
CAAAAATAGGCCCATTAAACAACTCATTTGCACTTTTGAGAATCCTCAGTCAAATGACAT
ATGTGAAAAATTTCTATGCTCTTAGAGTTCTGCAATTTTTGTATAATTCTCTTCTATCAG
ACATCCTAAATTTTAGAATGCATCTACAACCTTCAGTTTCTCGTTTCATATACAACAGTA
ACATTTTGCCTATTCTTTTTCTCCAATAATTATTACGATCAGCATTACAGAAAATTGCAT
TCTGTGTAATTTTACAGCTTCCTGCCACATCACCAGCTGATTTTGCACTTCCATCTCATA
ACTTTTCTAATACTATCACTTCATGTGCAAATTATATTTCTAGCATGATAAGTACAAGTA
GTATAAGTCACAATTTTCACAATTTCTTTTTACTATAAATTCATGTCTATCATCTGAATA
TATGTATTAACAGTATAAGTCAGTGCTGAGTATTTTTTCCTAACAATTCAACATACAACC
TATTAGTGTACATCAATTCGTATTTTATCCAGTCTGTAAAAGGAGAACAAGTCTAGTTAT
ACCATGATAATGACTTATACTCCTTGTACCTATCACGATAGATTTAACATTATAATGTTC
TTTTTTTTTTTTTTTGGAAAACACCATAATTGCATCAGTGGCAAGAAAAACAACTATTCA
CTTAATTACTTTCCATCCACAAATTCATTTTTATGAGGATGATTAATACATTATAAGCAT
TATGACTGAAGAACTTTTTTCATCAGCTTTTTTTAAAAAAAAGACAATTCAACATTTCAC
CAAATAATACCCCTTATGTGAAATTCTTTTCAACTGAGCTGTGCGTCATGACTGTACTTG
GTACCTTTAATATTTCATCAGAGGTAAATTTTCATCCTAGTAACAATCCCCCCCACCCCC
CCCTTTTCACACACAAAAAAAAAATCACTTTCTGTCCAAATTTTGGTCTAACTTGCTCTA
TTTATGCTCTTTTGTAAGCTGTTTTGGCAGCCATCATGCACAAACTTTTCAAAAGCTGAG
GCAGGTATTGATTATTCCACAGAAGATTCACGACTGTCACTTGTTCATATGACATAATCA
TTCAATGTGTATGTAGAATGTTATCCTCAGTAATTGACATTGATGGGTCAAATGCTCATT
TTTCATGTCTTACAATTGTGCAACCTTCCTAGAGCTGTATCCTTTCAAATATGTTTTTTT
TATTCATCAAGTCTTCAACAAATATTACAATCGGAGCACAAGTTATGTTTTCCTCATGAT
TAAAAAATAATTTTTTATACATGAAGTTACAAGATTATTAATTTCTCTTGCTTTTATGAA
CACATTGTAAAGTGTGGCATGTCCAAACAGAAAATCCTCATCAAAACAAAACCAAAGAAA
CTCATTCACAAACCACTTTCACAGGCCACATTACAATCTTATCACCATGTTGACTACAGT
AAGCTCAAAAAAAAAAAAAAACCAACAGTAGTACAGTCCTGGTCACACAATACTTACAGG
CCTCAAATCCTTCAATAGAAATCTTTCGGCAGGGTTATGATTTCCTGCTACTTTGTCCGG
AAATGAGATCCATTCTTTCCAAAATCCTACCTGCTCCTCCAAGAATTTGTTTCAGCAGGC
CTCCCAACCTCAGTCAACACCAAGTCCAGAAACAGTCTTACTCGTCCCATCATACACACT
CTTTCCCATGCAATATATCCGTCTGTAAGGTGTGCAACATACACCACAACTTTCATCAAC
CCTGTCACAGGGAAGAGCTTTCCCATCACAGGACATGCCATCTGTGAAACCTCCCATATA
CCGGCTAACCTTGCCTAACTTCCTATGTAGTTTTGACCACCATTGCACAAGCCATAATGA
ATAATCACTGACGTTGTTGTTTGTTGTTGTTGTTAGGGTTTTAGGGCGCGTCGACGACGG
GGTCATTAGCGCCCTAGCAACAACCAGGCGTGACAACGTGGCAAAATTGCCGTCTGTGTG
GCCGACGGTAAAGGGGTCGGCCACAGAGACAGCACAATAAAATACTAACCTACTAACTAA
AATACCGTCTGCGTGGCCGACTGTAAAGAGTTCGGCCACACAGACGGCTACATAAGAAAT
AAAACCGAAACAAGGCAATAAAATATATACAAAAACATACATTATCTGGTTGGCTGTAAA
CGGGCCAACCAGTTTAAAAAACAAGTAAGCTGGCTGGCTGTAAAAGGGCCAGCCATATAA
GTAGTGCCACAACTAAAAACGGTACTTGGATTGGTGGTTATAAATGGCCACCAATCCAAT
TTAAAACCTAGGCCGATCTGCCCAAAATTTTTGGGACAAGACCGGCCAGGCAACAAAACT
TTAAAACCTTAGCCACGTTGTCACCGTCATCATTTAAAATAAGGGATAGATCGTTGGCTA
AGCCAACGTCTGCCCTTAGATCTAAAAACGATACACATTCGGTTAAAATGTGGCGTACCG
TCAAAGGTACGCCACAAGCATCACATTCCAGAGGGTCCTCTCGGCGGAGAAGAAAGCTGT
GCGTGAGAGGACAGTGCCCTATACGGAGGCGAGTAAGGAGAACCTCATCCCTCCTCGCCC
GCTGGAAGGAGCTGCTCCACGGCTGAATGGTCGGTTTGACCAGCCGGAGCTTATTATGCT
CGACCTCCAGCCACTGCCTCTGCCAAACGTCGAAAACAAATCTTTTCCCCGCCGAGGCAA
GGTCAGACTTTGGGATCGGATCAAAGTCAATTCTGACCTTGTTGCAGGCTAACTTTGCAG
CTTCATCAGCTGCCTCGTTCCCTCTGATTCCCACATGGCCAGGTACCCAGCAGAATAACA
CCTCCTTTCCACGAGATTGAAGGGAAAGGAGGGCGTCCTGGATGTCCTGGACTAGACGAT
CTGCTGGATACATATTCCCTATGGCCTGAATACAGCTGAGGGAATCACAGCATATGATGA
ACAACTTATCGCGCATTACTTTCATATGCTGGAGCGACTTCAACACGGCATAGCATTCGG
CGGTGTAAACACTGCACGTGCCGTCCAATTTGAATGTGTAAGTCGCTCGAGGGAACACTA
CGGAGCAACCAACTCCGTTAGCCTGCTTAGACCCATCCGTATACACCGGGGTAAACATGT
GATACTGGTTTAAAACATCACTAAAAATTCTAATAAAAACATTATCCGCGGTACACAGCT
TGTTGTGCCGCGATAATTCTAAAATTGTTCTGGGCCTCTTTAAAAGCCAGGGAGGAGATT
TACTCCAACCCTGGTGATAAAAGGAAGGAAACTCGAATCCGTATTGTTCTAAAATAGCCT
TTGTACGGTAGCTGAACGGTTTAGTGGCTCTATGCCGGTTGGTATAGAGCCGCTCGTAGT
TGGGATGGAGCACTATGTCGTGCACGGGACTGCCAGGTGTTATGGCAACCTGCAGGTAGT
GTCGCACCATGAGGAGTTGCCGGCGGATGGTAAGCGGCGGCTCGCCCGAGTCAGCACAAA
TGCTGACAATAGGGCTGGTGCGATATGCACCTGTGGCGAGCCGAATTCCAGCATGGTGGA
CACTATCCAATATACGAAGATAGCTGTCCCGTGCCGAACCATAGACTATACAGCCGTATT
CCAACCGTGACCGTACAAAGGCTCTGTAAAATTGTAGCAGGCAGGAGCGGTCAGCGCCCC
ATGACCTGCCACACAGACATTTTAAAAGATTAAGAGCTTTTAATGCCCTGGCTTTCACAT
CTTTTAGATGCGCAAGCCAGTTAAGCCTTGTGTCAAAAATGAGGCCCAGAAATCGAATAG
TATCACTAAAACTTAAAACGGTGTTCCTCAGGGTAAGGTGAAGCTCTGGTAAAAGGCTTC
TGCTGCGAGTAAAAAGTACACACCGGGTTTTCTCAGCGGAGAAACGAAAACCGGTGTGCA
CTGACCATTCGTCCAGCCTGTTCAGCGTGAGTTGCAACTGCCGCTCAGCGCTTCTCAGGC
TGGACGATACAATAAAAATTAAAAAGTCGTCCACATACAAGGAGTACCGTAGGGGACTCC
TTATAATGGCTGCTATGCTATTAATAGCAATGGCAAAAAGCGTAACGCTTAAAACTGACC
CCTGAGGGACACCGTTTTCCTGAATAAAAAGATCAGACACTTCACCACCGACTGGGTACC
GGAAGCAACGACCAGATAAAAATGATTTTAAAAAACGGGGTAGGTTTCCCCTAAAACCCC
ATTCATGTAACTGTTTTAAAATCACATGCCGCCAGGTAGTATCGTAGGCCTTTTCAAGGT
CGAAAAAAACACCCACAAGGTTTTGGCTGCGGATGAACGCATCCTGTATTGCCGTCTCCA
GAAGGATCAGATTGTCCAAGGTGGAACGGAACTTCCTGAATCCACACTGAAAGCGGCTCA
GAAGGTTTTGGGATTCCAGACACCAGACGAGGCGGCGGTTAACCATCCTCTCCAGTGTCT
TACCCACGCAGCTAGTCAAGGCAATACTACGATAACTACCTGGCAACAATTTGTCTTTGC
CAGGTTTTAAAATTGGAATTAGTGTTGCTTCTTTCCACGAGTCGGGGAAGTGTCCTCCGG
TCCATATGTCATTAAAAGTATCCAGAAGGTACTCCTTAGCATCTTTACTAAGATGCCTCA
GCATCTGGTACTGGATCAGGTCGGGTCCTGGAGCAGTGTCGTTAGCGCTATTCAACGCTG
ACTCCAGTTCCCAATATGTAAATGGGCGGTTGTATGCCTCTGTATTCGACGAATCAAAGC
ACAGCGCGCGCCTCTCGGCAGCAACTCTTTGTCGCTGGAACCGAGGTTCAAAGTTGGCCG
ATGAAGTGACGGCGGCGAAGTTCTCCGCCATCAGCTGCGCTATGCTTCGTTCGTCGGTAA
TAATACGTCCATGATCCAGTAACCCAGATACTGGTGCGCGGGAGTACCTTCCAGATATAC
GGCGAATGGACTCCCATACTTTCGATGAAGGTGTGGAACGATTTATTGTGCTCACAAAGT
TCTGCCATGACCTCTTCTTGCTCTCCTTAATAACTCGACGCGCCTTAGCTCTTGCAATAC
GGAACGCTGCTAGGTTGTCAGATGTTCGGCACAACCTAAAACGACGCAACGCCCGTCGGC
GACCCTGG
>VvP45bXO-1822#RC/Helitron_50766-64460 [forward] 13695 bps; scores=9:10 Multi_5'_ends:
TCTCTACTACAAAACAGAGAGTTAAACATGTTGAACAAATAATCTCTGGATTTCATGGAT
TTCATTCCCTTGTACATCCTGGGACAGTAGCGTAGCTAGGTTATCAAATCAAGGGCCCTC
GTGCCAAAAAAAAAAAAAAAAAAAAAAAAAAGGCCCCCCCCCCGCCCCATGGGGGCGCCT
TTTTTTTTTTTTACCAAGTCTCGTAAGCTATGAGGTTTGCTGCCAGGGGCTCCCTGAACT
TTGCCCTCTCCCCCCCCCCCTCGCTGTGCCGAGCTTGTGGGTCCCCAAAACTTGGGGGCC
TCAGTGCACGGCACAGACTAGCCCTCCGATAGCTATGCCACTGTCCTGGGAGCCTGCGCA
AAATGTTACTTCTCACGCTTGGTAGTGCTGACAAGGTCCGGTATATCTCGATTCGCAGGT
TGGTTTCGCGCATGATTCCAGTTTCTCCCAGTTCCATGTTACGCTTATAAGCTGCTACTC
CCTTCGGCGTGTTATGGATGCCTGGCCTACTCGGTCATCGCGAACACAGCATGCCGAAAC
AGCTCTTACTTTTGGTTACCAGTAACTAATATCGTGCCAATAAATACACACAAGATACTA
ATGATTCCCTCTAACAATTTCAATAAACCAAAACATACTGTTTGATTATCACTGATAATT
AATTTAATATCTTTCAAACCGAATTCCAACACATAATTACTATTGATTACAAAGTTCCCC
AAAAATAAAATCTCTGGGCGCCCATGTGCGAGCACTCCCGCGCGCAACCAAGCAACAACT
CTCCAAGCGCAGACAAAGAACTCTTTACTACAATTATTTGTATTAATTAAAAAATCATTA
AAGATACAGTTAATATTAAATCACTTTTTTACTAATTTAAACAAAATAGACAATAATTAT
TATACAAAAGGGGTTAGACATAAATGTCACACGCTAAGATGTCTCTGGCCACCCTGTGCG
AAGATGAAAAGCATAATTTTGAATTTTCCCTCGGTTTGATTTCAGATGGTTTTTCATGAT
AATCTGTTATGTCTTCTTGTACCTCGGTCAGATTCTACCTCCAGTTGAGTACGAAAACCG
GGCGTATCCGGGTAACATCGGCTACGAACCGACTACTAATGCTTCAATCAACACAGATAA
ATTATTTCTTGCCGCGTTACATTCACGCGCACTTCAATAGCGGAAAGTAATCTTTCTTCG
TAATTGGATGATCGTCTCTTCAAGAACAGCTTTGGCAATGCATATCATCGGTCAGTTTAT
CTTGTCCGAGGCAGTTCCATGTTTTCTATACGTGTACAATGTTTAGTCGGTTTAATCAGT
ACATACTTGTAATACAATATTAATAATTTAAAAAAATTATAATACCTATCTAATAGCTTT
CGCAATCGGTGAGTCATAAAGAGGAGTATAAAGAAATACGCTAGACTGATTTTTCACAAT
ACTAAATTTACACGTATTCTATAGTTTGCTTACTGAACCTACACGTCAAAGCAGTTGAAT
TTTTCTAATTTGTTTCACCGTAAGCGTTTAACTCAGCTTCCTATAGTACCTTCATCAGTT
TATACATATTTTGTTTACACCTTTGACAGTGCCAGTGTCCTCAGTGCTTTGCTATTCCGG
CTTTGACAGTATTAGATTGTTTTCTTTTTTATAGCTTTAAGCCTGTCGACATCGAGATCA
TTAGAGACGGGAAAGGACTGGCGACAAGGAATTGGTAGGATTTCTGCCATGGCCTTTTGA
ATGAACTATTCCGGCATTCGACTGGCGTGGTTACGGGAAACATGGCAAACCGACACATGG
TGGCTGGACCGGTAACCGAACCCACGGAGTCACGTTCGCTAGGCATCCGGGCGTGGTAGT
GTAATTACCATGACCACTGAACTAACATCTGCCAATCGGATCGGATAATTGAGGAATATG
ACCTTCCAGTCCAGTCGTTAGTGCCAGAAATTTGTTTTACCAGAATCACTTCCGCATCGG
ACGTAGGGGAAAATCCCTGCTATATGAACACAGTGTGTATGTTGCACCAGCAACTGCGTT
GAAAACGTTCTTTTTCATTTAGGCATCATATGGAAAGTAAGAAATCCAATACTGCTGGAA
ATACATTGAAAGATCAATTGTGCAAATATATAAAAAGCAAAACAGCTAGATATATTTATT
TAAGAACAGGGATCGTAAGACATTTATATGAAGGAAATTATAAAGATAGTTTCATTGCTA
CAGCAAGATACAAAATCAACTGGTAGAAAGCTGGAAATTTCTGTTAATTTATTCTGTATA
CATAGTAGTGAATTATTTTTTTAAATTAATGGTACATGGTTTTTAGATACATCCAGACGA
AAACATTATTTACGTTTAAAATAAAAAAATCAAGCCTTCGCTTCGTTAAGTAACTAATAT
CATCAATTTCTAGGATATGAGCAATATTGAGTGTAAGTAACAACTTTGTGACATATTTGC
TGGGGGACGATAGCAGTCTATGAAAGTGAACTGGAAACGCCGTGGTTGAGTCTAAAGCAT
ACTATAGTAGTTATTAATTATTTCGGTTCGGGCATACAATACTGCACCTTGAATCACTTT
ATACTATAACTCTGTCTCCACACGCGGTTGTTGCACAGCATGTTCCATATTTCTCTAGCT
ATGAGAAGATCTGATGGTACGACTGGAATTATTCTTCCCACTGTAGTTCCTGTTTCACTA
GTGGGGCAACAGGCCGACGGATCATCACCATTATTGTTATAACAATTATTATAATTATTA
ATTTTAATTCCGATGGAGCCAACGGTCAGGTAGCAATTCTCCTAATCATCCAATTACGCC
TTTTATAATTTTCTTCATTATTGGAGTGTTAAATTCTTCTCCTACTACTTTACCGATTTA
CAAATTTTAATTTTAAATCCATTAAAAGTTTTTGATAAATTATTCATCACTTCGCTTGGT
CATTTGTTCCAATCCCTGACACACTTACCAACAAAAGAAAATTTTCCCACTCCCTTATGC
ATGAAATCGAGCCCCAGCTTATGGTCATAATCGCCTTTGACCTTACATGCATTAATGCTA
ATTCTTTGACCAATATCCTTAGAAGCCGCATCACCAACATATGCCCTGTACATTCCCAGT
ACGCTCTACTCCTTCCTCCTTTACTTCAATGAATCCCAATCCAGATCCTTTATCTTGTCG
ATTATTGACTGGGTCCTGCGAAAATTTGCACAAACAAATCTATCAGCTCTTCTTTGCACA
CCTTCCAACTGCTGTATCTGATAGCCAAAATGTGGGTCACAAACTACACCACCAAATTCA
AACGATGGTCTGACTAAAGTTTTGTAACCCAATTCCCTAATTTCTCTGGTACATCCTCTC
CTCACCCTTTCCAGTAAATGAAGGATTTTGTAACCTTTTACTACCACCTACCAAATGTGT
TCTGCCAAGTCGAGTTAGTTATCAAATATTATGTCAAGATATTTACACTTCAAGCCTTCA
ACAAGCAATTCTGATCCCACCATATAATCACAATTAACCTTAAATTTTTTTATCTGTGTA
CCTAATAAGTTAACTCTTCGTAGCATTTATCTTAATTCCATGATGACATACCCATTTAGA
TATTCTCTCCAAGTCCCAGTTTTCACCTGTTTTGATCCTATAGTATACCATTATATCATC
TGCAAAAAACCTAATTTCTGACCGTAACCAATCAACACAGTCATTAACTGCCAGAAAGTG
GAAAGTCACACGAGGTACAATTTCATTTTTTAACCCTTCTTCAAACTTAAAACATTTCGG
CTGATATTTGTACTATTTAACAACAGGCAAGAGTTAAGAAAGTGATAGTTTCAGCGGCAG
GGAGTTTCTCGGAATATTAATTACAAAAATAGGCAATTTATGGGTGACAGCTGCATTACC
ACAGCATATTTTTTTAAACATGCCGTCGATTCTAAAATCGAATGTTTTCTGATGCTCAAA
TGCACGATGTTTCCTCTGGTGCCTTGTTTTTGATAGCATGCCAGAGGTTTCCATGGTATC
AGTTTATATTTTTTATTCGTTTCTTCAACATTACACAGTCAAAACTATTAGTTTCTGATA
CTTTTTTTGAATTTTGTAGTTACCAATTCTTCAGATGACACCTTATATCCAGAAATAATA
CTCTGGTGAATACCATGCAATTACCCCCCCCCCCCTTTTTTCCCATTCTCTGATACCAAC
CGTAGGTAGCAGCACTAAATGATGTGTGTGGCCCGTGTCGTTGGTGTAAAACCAATGGTT
TCTCAAGTCCAGTGATAGGTTTTCTCGCCTTTTAAGCTGCATAAACAAAATCCACAAAGC
TTCGTCCAGAAGTTCGATGAACGGTACATTTTAGTACCATAATCTACCAAGCAGCTGCCA
ACAACATTAGAAATTGATGGAAATGAGATGGGACTTATTTCAATAAACACCGAAGACGAT
AAAATGAGGTCAGCGGTTACGTTGTAGAATTTCTTAATTCTCCGAGTGCATCGATTCAAA
CTTTAAATAGGCGCTTCTTCGTAACTTGTAAAATTGTTCAACAGAAACCGACTTGGTGTG
AAAAACATTTAAAGCATAAATTCTGACGGGTTAGGCGAAGGTTGCATTATAGTCTTCATT
TCTAACCATTTTAAGCATTAAAAAAGTACAGTTTGCCGAGAAAGTATTCTTCACCAAGCC
GTAGAGACACACGCTCCGTAACGCAGCCGTCGATTCTAAAATAAAAAGGCGTTTCTGATG
CCCAAATGTACAATACTTCCTCTCGTGTTATTTGTTCCCCGTGTTTCGGCCAAATCTTGA
AGGATCTTTCGTTTACAAGAAGATCTGTACATTCATAGTCCATATAAACAAAATCGCGGG
CAGCTGATAGCGCACGAGTATAAGAAAGAAAAAAATAACTTGTAATACGATTTTCACGCT
AGTTAAAGTTTATATTTAACTGTGAAACGGATGGGTCAGATAAAAAGAAAGGCTGCTGAA
AAAGGATTTTACTGCGCTAAGGCTGTAAGTCAGGTTTCTTCACTAACACTTGCTGCGAGA
CAGTTCAGAATAGTTAAGGCAAAAGGAGGTGCGAAGAATGCAGTAACAGAGAAAACGTAA
TAACACGAGAATATATATATATATACAGTATGTTAACATATTTTTCACAATCGAAAGGAA
TTCTGGTCACATGTTAAGGCAGCCAGAAACAACTAGAAAGTAAAAAATTCTGTAACCACT
GAAAATTGAATGTAATAAATAGCAAGAAAGCGATCCGCGTTTACCTCCGTGCCCTGCACC
TTGAGCTTCATGTGGTCCTCGCGGGTCGTCTTGCCGTCCTTGCGTTTCTTCCAGCAGTAG
CCGTCCCGCCTGTAACGGACTTTCTTCCTGGAGTACAGCAGCATCGATCCGCTCTTCGGC
CTGGAACCAAAATACTCAACCGTCAAGAAATGACATAAATCAATATTCTTAAGACTTCCT
GCAAGTAAAATATAAATAACTATGGAGCGATTGGGCAGGACGCAATATTATATCCATTAG
GTTTGGGTAGTGATTATTTCAAATAAGTTAGATACAGTAGATTTCATTGTAACTTATACT
GGTGTAAATCACCATTTTGGGTTAAACTCAACAGTATAAGCGAAGAGTAGAATATTTTAA
GCATAAAAAAAAATTGTAACGTAGTTAAGAATGTTCGTGCTTAGCGCTTAAGATACTTGC
GTCTAGAGTAGGCCACGAAAAAATGTCCTGTAGTAATATCAAACTAAGCAGTTATGAGCA
AAAACAAACTCACGCTACTCACACAATGTAATTACGACACTAAGTAAATGTTTACCAGTC
TCAGTAACAATACAATAAACCTCAAATCAAAAGTATGCCGCTCCAAAAATCATAATATTG
AGTTTCCATGCTCACAAGTTATCCATAATTTAATTTAATTTGGTTTGAGCGGATGCTTCG
GTAGCAATTTCCGTAATCGATACAATCGATAGCATTAAATGTACGAACAAAGAGCGCTAA
TGCAAACTGGTCAACGTGGTGTGTGTTTGGCCATTTTAGACATTTGCTCCTTCCTTGAAT
GTCTGTTTTCAAAGAACGGCAAAAATTGATGATTGAAGCCAAAGTACCGCAGGACCGCTA
ACTTTGCGAAGTAGTTCTTTCTTGCAGAGCATAACGGATCTTGATCAGATTAAGTCGATA
AATAACCATATGTGCGCCAGACTAGTAAACTAACTACAAGATATATCCTCCTTACTCGAA
AATTAATGAACTGCCGGATACGATGGGCGAAAAAGCTTAAAACTAGATGAAAGGTAATTT
TTGATTCGGAGCCTCAGCCGAACATTTGGTATAGGAGAAAACGAAATAGCAGACGTAGGC
CTACTAGTGGAAATTCATACTGACGATGATATCTCTTCGGAAATTCAAAAGGATTATGTA
TGAATCATTCATTTAGGCTGTAGCAAATAACAGTATTTAATTTTTTTAAAAAAAGGATTT
AAAAAAAAAGGATTTGAAAAAAAAGCATTTGGAAAAAAAAGGACTGTTAATACGAAATCG
AGCAAGATCAACAGTTGTAATTCCATTCTACAACGCTCTACCTCCGTGAGTTTTCCCTCC
CTATATTATGCACTCGAAGACCTGTAAAATGGAAATACGAAAAATGTTAACAACTTTGGA
TAATGTTAATAATAGCTACACGAAATTATCTGAGCACAAGAGTTGACATTTAAACAAGAA
AGAATCTGTGCGCAAGGGGGGAAAACTGTAACTTTAAGGAAGCTCTGGCGCACTGGTGAT
GGAAGAATTAAATGAGACACTGCAAAAATAATTTTTTTACTAAATAACAGCGAAGTTGAT
AAAAGCAAACTTCATAAAAGACTGAAACTCTGTTTCTAACTACTGTTTCCTACCCTACTT
AAATATGTGCTGGATCCAAAGAAAAACCATTAACGATAGTTACTGGTCAGGTATTTCCTA
TTTTTATTCAAAATAGACAGAACGTATGATTATTTAAGCTGGACTCGAAAATAAGTCTCA
TAGGATAAACTGATACGCTATTGCAAGAAGGACGATGGTTATTCATAGTGGAAGTTTCTT
TGTAGAAGATACTTTTAGGGCTAACAAAAAAGAGAGAGAGAGAGAAAAGGCAATCGGTTG
CAATTCTTTAATCGTTCTCCTTAATGGCAGAAAAACACCAGTTCCCATGAAAAAAAGACA
TCAATTAAGCTCTTGAGAGGATGACATGCGTTACGATAAAACGATAAATTTGTAGATACG
TAAGTGACTGTTGCAAACTGGCAGAAATAGAAAATGAGAATAGGAAAATTGTTACAGAAA
TGATGGATAGTTGCAAAATACGTTTTCTATGATCGAACATCAGGCTAGTACAGGTTACTT
GCTACACAGGGGTACACTAGCGAAAGGACATAAGCCTCACAAGATGGGGATCAGAGCTCC
GCATCAGATGTTCTCACTATTAAAAGGTGTAAAGCCGCATTCTGAAACGTATTTTCTGAA
TAAAAACTATCCAGTTTTGGGTTACAAATGCAACAGAAAATGAAAATAGTGATTTTCATT
AAGAAATATATGGCCCGAAAACTAACAGTTTTCGATAAATCAAAGTTCCTTTTTTCTTCT
TCTTCAGTGCTACCTTTGTAACTAATGTCTAAAGTAAGCGATTACTCGTAACTTGAACAC
GCGGTGTTGGTTCAGAGGTCAAAACGATTTCTCAAACCCCAGATACGGTTTATACGCCGT
CACCCTTTGTTCTTAGTTTCGATTTTCATATTTTTGAAAATTTTACTTTGGTCAAAATTA
CTACGAGTTTTGTTATAAAGTTATTTTCAGCTGGTATATCCATTTAAAAAAAAATAATTT
CTAGTGCTGTTAAAGCAAAATAACTTTTAGAGATTTCTTTCTAACACTCGAAACAAATTC
GACCAAGACCGTCTGATGGAACCGTTCCACCATACGGCTGGAATGATTTCGATAAACAAT
GGAAAACCAATCAACACAACTGTTCACTAGTTCGCAAACCAGTGGATCACCTTAAAAACA
CTTAAACCAAAGTAACGATTACCAAGTAGTTATCGGAAAGGCCCAATATGTGCATTTTGG
ACGATTAGTGTTCAGAAGTGCAGATGTTTTTGCTCTTACAGTGACATTTTGATTCTCAGG
ATGAGATTAATGGATGACACCGTAGAGTTGACACCGCTTACTGCTTAGATACTCCTTGTT
ATTGCTAGTTGACGCTCCAGCAAAACAAACTGCAATACAACTCGTATTTATTCCTCCTCA
TCCCTCCCCCCCCCCCCCCCCGTCACAAAAAAAAATCAAGACTCTAGTATTGCAAAAACG
GTAACAGAAATTCGGACAAACCAGTGTGCCAGATTTGATAGGCGAGCGTGTTGATCTCGA
AAACTATTATGTTCAGAACATACATATACCAATGAAAATTACTGGTTATTCCATTTGTTT
GAATTCTGACTGGTCCCAATGCAGAGAATCGCAACGGGCAGCTACACATTTCATTTTTCA
ATCGACAAGAACAAGTGCGCTAAATCTTATATAAATCAGTGATATACGTTTCTTATCGTC
CCTTGTCAATTTTTGACAAATGAAATGTTCCTGGTTCTTATGTTTACACATGTCAGTAGA
AGATTTTTAGCTAGCAGAACCGAGCATTTCTAAGGCTTCTATTCGTTTAAATTTCCTCAC
GGAATGAAAATCTCTAAACAGGCAAATTTATTTCTCTGAATGTAATCTCCCCCAACCTAT
TCCCATATTCCTAATAATGGCTGTTGCTGCCTTCCCATTCCATTCCAGACATGTCTTTTC
GGTCGAAATGAATATGAGTCAAAATACTGTATTAATTGAGCACTGGAGGTTTCTCACACT
GAACCAAACCTTTGCTATGTGATACAAAGCGAGAGCGAGGTGGTCCGAGCGTTAGGGGGA
CGTGAGCTGTTTTTGAGGAATTCCGGAACCTCCCCCCCCCCCCCTCTGGTGAGATTTGGT
GAGATTTGGTGAGATCTGATCGGACCCCTCCCCCCTCTGCTAATCGAGCTAGTAGTTTTT
TTGGAGACTTTTTTAGCTATCCTCCTTTTGAGGGCGGTTATACCACCCCGTAACGTCGGT
TTCCTTGTTGATTCTAGACCTTTAACCCCCGCTAAAGTCGAAATCCGCGTCGTTTGTAAA
AAAAAATAAAGCTCTACAGTCCTTCAAGAACTTCAAACCTCACGTGAAATTTCCGTTGAC
CCCCCCCCCCCCCCGCCTATTTTACCTCACGCCCGTTTAAGCTAAGGCGACAGATTCTGG
TGTATCGGTGGCGGCTACTATAAGCTAGGCCTGAGTGAGGGGCGGTGCCGCGTACAAAGG
AAGGGAGCACTCCAAAGATAAAAGAGTTATTGCGAGAGGCGTCAGCCACGGGGAGAACGC
TTTCCTTGCGTCAACGGAGACGGGAGACGAGAGACAAACAACTGCACAGGAATCCACGAA
AACAATTAGCACGCCAGTACGACTATTAAAAATTCCTACCTGCAAATGACTATCTTGAAT
CCAATAAAATTGACGAGTTTCCTTCGAATATTGAAAATAATTGGTCCTCATTAAACTGAA
AATTTTTCGTTTGATACCAAAAACTAAATAATGTTCTATGTTTGATACAACCGTTATTTG
CAGCTATCTTCACAAGTCTAATAGATCAATTTAGCTTAGCACAAAGAATGTGTAAGCTTA
GATTGGCTACCACATTATTTCCGTATGTATAATGGTAATGGAATCTAAAATAACAAGCTT
AATTTTAAATTGTGTTGAACAGCAACAAATTCAATGTTTACAATTTGCGGCAATATTAAA
TTAATGTAAATTACTAGAGTATACCGTTAAATCTTGTAAATTTTCCGAGATAAAACACTC
GTACCCAAGCAAAGCAACCAAAAGGCAGTGGGTGCCAGTGATAATCCTGTGATTAACATG
TTTCCCACTTTCTTTTTTTTTATATGGCTTTACGCGATAGGTCTGGGGCAAGCAACCAGG
AGGAATTTTTAGGAATCTTGTCATGGCCTTTTGAAGGAAACATCCCGTCATTCGTTTGGA
ATGATTTGGGGAAGCAACGGAAAACCCAAATCTGGCTGCCCGGACGGGGATTCGAACCCG
CGTCTTCCCGAATGGCACTCGGTATGACTCCTTTCTTTCAGCGCACTGTGCATCTGATTT
CAAAATTTCGCTACTTATTTTCTAGTTGATGACTCTAAATAAATTTAGCTACTGATAGGT
ATCGTTTCCACTCATTTTTCAACTTACATAAGGCGCAGTGAAAATAACTGTACAACGCTT
TTCTTCTTCTTCTTTTGTTTACATGGACTGAAATTGAAACCCTTGTTTCCACATCAAAAG
AGTGAATCTTGTCATCTGGTTACTGGGTTACTAACTATTCTTCTAGCCTGTGGACTGTAT
TGTAATGTCGCTTTTGGTTGTTGTTGTTGTTGTTGTTGTTGAGGTTTTAGGGCGCGTCGA
CGACGAGGTCATTAGCGCCCTAACAAAAACCATGCGTGACAACGTGGCGAAATTGCCGTC
TGTGTGGCCGACTGTAAAGGGGTCAGCCACAGAGACAGCACAATAAAATACTAACATACT
AACTAAAATACCGTCTGCGTAGCCGACTGTAAAGAGGTCGGCCACACAAACGGCAGCATA
AAATATAAAACTGTGACTAAAATATAAAAATAACATACATTAACTGGTTGGCTGTAGATG
GGCCAACCAGGTTAAAAAACAAGTTAGATGGCTGGCTGTAAAAGGGCCAGCCCTATAATC
AGTGTCACAAATAAAAACAGTACTTGGATTGGTGGTTGTAAACGGCCACCAATCCAATCT
AGATCCTAGGCCGATCTGCCCAAAATTTTTGGGACAAGACCGGCCAAGCAACAAAACTTT
AAAACCTTAGCCACGTTGTCACGGTCATCGCTTAAAATAAGGGACAGATCGTTGGCTAAG
CCAACGTCTGCTCTTAGATCTAAAAACAATACACATTCGGTTAAAATGTGGCGTACCGTC
AAAGGTACGCCACAAGCATCACACTCCGGAGGGTCCTCTCGGCGGAGAAGGAAACCATGT
GTCAGAGGACAGTGCCCTATACGGAGGCGAGTAAGGAGAACCTCATCCCTCCTCGCCCGC
TGGAAGGAGCTGCTCCACGACTGAACGGTCGGTTTGACCAGCCGGAGCTTGTTATGCTCA
ACTTCCAGCCACTGCCTCTGCCAAACATCAAAAACAAATCTCTTCGCCGCCGAGGCAAGG
TCTGACTTTGGGACCGGGTCAAAGTCGATTCGGACCTTGTCACAGGCTAACTTGGCAGCT
TCATCAGCTGCCTCGTTCCCCCTGATTCCCACATGGCCTGGTACCCAGCAGACCGTCTAG
TCCAGGACATCCAGGACATCCAGGACGCCCTCCTTTCCCTCCAATCTTGTGGGAAGGAGG
TGGTATTCTGCTGGGTACATGGTTGCTAATGCCTGAATGCAACTAAGGGAATCACAGCAT
ATGAGGTACTTCTTGTCGCGGCGTGCCTTCATATGCTGGAGCGACTTTAGCAGGGCATAG
CACTCCGCAGTGTAAACACTGCACCTGCTATCCATCTTGTATTTGTAAGTCGCTCGAGGG
AACACTACTGAACAGCCTACACTGTTAGCCTGCTTAGACCCATCCGTATACACCGGGGTG
AAAGTGTGATATTGATTTAAAACATCAGTAAAAATATTAATAAAAACACTGTCAGCGGTT
AGCAGTTTGTTATGCCGTGACAGTTCTAAAATTAATCTGAGCCTCTTTAAAAGCCAGGGA
GGGGATTTACTCCAACCCTGGCGATAAAAAGAGGGAAGCTCGAATCCGAAATGTTCTAAA
ATAGCCTTCGTACGGTAGCTGAACGGTTTAGTGGCTCTATGCCGATTGGTATAGAGCCGC
TCATAGCTGGGATGTAGGACTATGTCGTACACGGGACTGCCAGGTGTTATGGCAATATGC
GTATAGTGTCGCACCATGAGGAGTTGTCGGCGGATGGTAAGTGGTGGCTCGCCCGAGTCA
GCACAAATGCTGACAATAGGGCTGGTGCGATATGCACCCGTGGCGAGCCGAATTCCTGCA
TGGTGGACACTATCCAGTATCCGAAGATAACTGTCCCGTGCCGAACCATATACGATACAA
CCATACTCGAGACGCGACCGTACGAAGGCTCGATAAAACTGTAGCAGGCAGGAGCGGTCA
GCGCCCCATGACCTGCCACACAGACATTTTAAAACATTTAGAGCTTTTGAGGCTCTGGCT
TTCACATCTTTCAGATGAGGTAGCCAGGTTAATCTGTTGTCTAAAATGAGGCCCAGAAAC
CGAACTGTTTCAGTAAAACTTAAAACGGTGTTCCTCAGGGTAAGGTGAGGCTCTAGTAAA
AGACTTCTGCTGCGAGTAAAAAGTACACACCGGGTTTTCTCAGCGGAGAAACGAAAACCG
GTGTGCACTGACCATTCATCCAGCCTGTTCAGCGTGAGTTGCAACTGCCGCTCAGCGCTT
CTCAGGCTGGATGATGCAATAAAAATTAAAAAATCATCCACATATATGGAGTACCCTATT
GGGCTCCTTATAATGGATGCTATGCTATTTATAGCAATTGCAAAAAGGGTCACACTTAAA
ACAGATCCCTGAGGAACACCGTTTTCCTGAATAAAAAGATCAGACACTTCACTACCGACT
CGGTACCGGAAGCAACGATTAGATAAAAATGATTTTAAAAAGCGGGGTAGGTTACCCCTA
AAACCCCATTCGTGTAACTGTTTTAAAATAACATGCCGCCAGGTAGTATCATAAGCCTTT
TCGAGGTCGAAAAAGACACCCACAAGGTGTTGGCTGCGGATGAACGCATCCTGTATTGCC
GCCTCCAGCAGGATCAGGTTGTCCAAGGTGGAACGGAACTTCCTGAATCGACACTGAAAG
CGGCTCAATAGATTTCGGGATTCTAGACACCAGACGAGGCGGCGATTGACCATCCTCTCC
AGTGCCTTCCCCACGCAGCTAGTCAAGGCAATACTACGATAACTACCTGGCAACAATTTG
TCTTTCCCAGGTTTTAAAATGGGAATTAATGTTGCTTCTTTCCACGAGTCGGGGAAGTGT
CCTCCGGTCCATATATTGTTAAAAATATCCAGAAGGTACTCCTTAGCATCGTTATTAAGA
TGCCTCAGCATCTGGTACTGGATCAGATCAGGCCCTGGAGCAGTGTCGTTTGCGCTGTTT
AGTGCCGACTCCAGCTCCCAAGATGTAAATGGGCAGTTGTAGGCCTCTGTATTCGACGAA
TCGAAGCACAACGGGCGCCTCTCGGCAGCGACTCTTCGTCGCTGAAACCGAGGGTCAGAG
TTAGCAGACGATGTGGTGGCGGCGAAATTCTCCGCCATCACCTGCGCTATGCTTCGTTCG
TCGGTAATTATACGTCCGTGATCCAGTAACCCAGATACTGGTGGGCGGGAGTACCTTCCA
GATATACGGCGGATGGACTCCCATACTTTCGATGAAGGTGTGGAACGATTTATAGTGCTC
ACAAAGTTCTGCCAAGACCTTTTCTTGCTTTCCTTAATAACCCGGCGCGCCTTAGCTCTG
GCTATACGGAACGCTGCTAGGTTGTCAGATGTTGGGCACAACCTAAAGCGACGCAACGCC
CGTCTGCGACCCTGG
>VvP45bXO-2520#RC/Helitron_17992-32157 [forward] 14166 bps; scores=8:8 Multi_5'_ends:
TCACATATATTAAAAAGAAATATTTAAAAAACCTCTAAGGAGAATCATACTAGTCGACGT
TGCAGACAGACTCTTTCGTCCATGAGTGTTAGCACCCTATGAGAGAAATGTGTTTGCAGG
CGGCCTATTTCAACAGCATGTGGGGAGCCAAGTTTAATGCGCCATCCACGGAACCAATCA
CCATTAAGGGGGCATCCATTAATTGCGGGGGGGGAAAGGGGGGGGGGGGGGTGTTGTCCG
GCGAAATCTCAAGAAACCTCAGCAAGAGGGGAGGAGAGGGTTGACGGAAAACTCACCTGA
GGTTTTGAAATTCTTTTTTAAAAAAAGTTCCACAAATGGCATGANNNNNNNNNNNNNNNN
NNNNNNNNNNNNNNNNNNNNNNNNNNNNNNNNNNNNNNNNNNNNNNNNNNNNNNNNNNNN
NNNNNNNNNNNNNNNNNNNNNNNNGGGGGGGGGGGTCCGGAATTCCGGAAAAACACCTCA
AGTAATTAATGAACGACACTAAGTGTCGTATGCACTCAATATATACACATTAGGGATAGG
TTTGGGATTTAAGCCTAGCTGTTTTGGTAGATAATTTGGTGATCAGCTCTCCTATCCTAC
CAAGCTGTCAAAATTTCTTCCCCACCGCGCAAGGGCGTATCCAGAATCAGAACTAGGGGG
GGGGGGGGCATCTGAATAGGGGAGGGGGGCAACTCCTATTTCTTTCGAGGAAGTGGGGTG
GGAGACTGAAAAATGTCGATTTCTTACAAAATAAAACTCAAACCTATTGAGGAAACTATT
TTTATTATTCCAAGGACCTACTATGCAGTTAATCAACATCGTAACTCAATTACAGTTTTT
TATGTAAACATGTATCGTCTCGGATTCTAAGAATAATTTTCTTTGTTAATATCTCACGGT
GTACTTTCACGAAATTTCGATGCACACTCATCAGACATAATCCAGTCAATCTTTCTCTCC
CAAAGTGCTCCTGAACTAGTTCTTCACTCGTCGAAGCGTACTGAAGGCAACTTGATTTTT
CTTCTGGGGGGGGGCTGCTGCCCTCCCCCTGTCCCTCGCTGGATACGCCCATGCCACCGC
GGCTAGAAAAAGATCCCCACAGCAAGCGCCGTGTCAGCGGGCGGGTTTTATCCGGCTCAC
ACGCAGAAAAGTATGTTATACATAAAGAATCTCACTTCAGATATGATACCGTAAACGGAA
AAAAAATTAAATCATGCTGTATGAGTAGCAAATACAATACAAAAGGAAGTTAACGCACTT
TTATTTCAGTCTTATAACCGCATTATCCAGAGCGATAGCGATACGAAGTGATTTAAACCT
TTTCGCGTGTTTACGAGAGCAGCGGGTACCGTGGCGGCACAATTGGCTCGTGAGTTCAGT
TCCACAACTGTGCCAATGTCGAATGCAAGGCCGTCATCAACAATGACGCAAACTTCACAC
TACTGCCCGCCCAGAGCATGACAAACGATTTGCAACGACGTGTCGGTGACTAGGAGAGAA
CGACGGTAAGTAGCTGGATGCGCATCCATCTTACTGTTTACTTTCTACGGCCCACATAGC
GTAGTCCACCTGTTTGCTCGCGCGTGAGTGATTGTAGTATTCGAAGACATTAGAGGCAGA
ATAGGATGAGGAGGGCGAAGGGAACAACGAACGGGATGGAATTTGGCTGTGGCCTTTTTT
AAGGATCCACACTTGTATTCTCTGGGGCCATGGATGGAAACCAGAAATCTGGATGGCTGG
ACGGGGATTTGAATCCGCGTCCTCCCGAATGCGAAGCCAGAGATTTACCGATCACCAATC
AAGCTCGGTTGTAATTACCTGTTGTGTTTCTCATGTTGTATTTTGCTTTATAATGGATGT
TACTAACACAGTAATATTAATTAGAACAGACAAACGGGATGTATGGCTTTATAGGTAAAA
TGGCGTATTAATAAAAAGTAAGTCTTTACTTCTTCCTCGATGATCACATAGACAGCTCTT
CTACGTTCTTAATTTCACATACTGCAACTGGATTTTTTTGATTTTCTGTATTTTTCTTAT
AGCTTTACGCCTCGTCGACGAACGAGTGATTTCGGAAAACTATAGAAAACCGAAATCTGG
ATTGCGGGATGGGGATTCAATCCGCGCCCTATCGAATGTGAGTTCGGAACGTTACCGCTC
ACGCATAGCAGGGGGAGGGGGGGACATAATATTTATTCACATTCAGAATTAAATTTTATA
TAAAACATATTGAAAATATATGCACCAGCGTCATCTACGTATTTCCATTGGACGAATAAC
TGGTACAACGAAATACTGAAAACTGCAGTATTAGGCCGATGAAGAATTGCATAAAGTCCG
CCCTACAAACCACCTGAGGAAAGGCTAAGTGGTCGACATATTAAACACACTAAAAAAAAA
AAAAAAAAAAAAAAAAAAAAAACCATTTAACTGACAACTTACAGTAAAAGATGAATACAG
TTACTATCTGCTTCATAATAGTCCCAAACACAGCACAGTAAAAATAAAAATGCTAAACCA
AAATTTTTATTCGAAGACCTTCTTCATATAACATGTGTTAAGACCCATTATGATTTAATG
CTATGGGCCATCACTTATAAAGCTGCAGAAATTTTATGATATTGTTTGAGAAATAATGTT
AACATAATTTTGAGAATGATCGTACCATTTCGAGGTATAACGTTTTGTGAATGAATTTTT
ACTAACAATATTCTTATTTTTTAACAAATTAGTGGTTTTATCGCTTTTCAACTTAGTTCC
AGGTTTAGTTCACGAATTACCAGGGAAAAAGGAAATGCGCGTTTCATTTGCAATTCTAGT
CTAACAAAAATAACTAAATTCAAATTTTCAAGCAATAGTATGTCATGGCCGTATTAGACA
GATTTACTTTAAAAAAAAAAAAAGTAGAAAGAGACTTATTTTTATTTATGGCTTTACGCT
TCGTCGTCTTCGAGGTCATTAGAGGCGGGATGGGACTAGGGATAAGGAACAGGAAGGAAT
TCAGCCATGGCCTTTTTCAAAGAAGCATTCCTTTGGAGTGATCTGGGGAAACCTTGGAAT
CTGGATGCCCAGACAGGGATTCGAACCGGCGTCCTCCCGAATGCGAGGCCAGAGCGTTAT
TTACTCACCCACTAAGCTCGGTGTGTGTGTGTGTGTGTGTGTGTGTGTGTGTGTGTGTGT
GTGTGTGTGTGTGTGTGTGTGAGAGAGAGAGAGAGAGAGACAGAGAGAGAGAGAGAAATA
AAGTAGATTACCAACACCATACTTGTAGTGCACAAGGAAAAAGTTTTAATTTTGGTGTTC
TCTTTTAGATTAAAATCTTATCCGCCACTGTAAAATCTGTAGAGGACGCATTAAATGCTC
TCTACATATCGTACGATCTCGATCGTATCACGGCTACCTGTTTAGTATTGTGCTTGCTTC
CCTAGTGCTACGAGTTATCCGTGGGTGTTAGTACTACAAAGTTGTTTACACCACTCCGAC
ACTGCATGCCGAATAAATCCACTCTCAAACAGACAACTCAGCTGTGCTGAACATAAACGT
TACATTGTACTCAATAGAAATGTGTAACAAAAAAAAAAAAAATGTAGCTTCAATGCATTC
TTGACTAAATGATTCAAAATGATTAAACACATGTAATTCCATGATTTAAGTCTTCCTGCT
ATAATTTTTTTCCGATAGTTGTATAAAATGACATCGGTTCAAATTGCATACACGTGAAAC
TATAGTACTAAGAAAGATTTTATTGTTAATTGTAAATATATAGTTGCCTCCACCTTTCCC
GGTCTACCGTGGCCTCTTCTTTCAGTCCTACGATCACGAGGTCCTTCTTAACTAGATCCT
TTATCCTTGGTCTACCTGTTCCCAGTCACCAGTTACGTTAATCCACCGTGAATTAATTTC
AAATTCATCAGTATGTAGTGTTATTTTGAGAGGATTGCTTGGAGTTTGATATGGATGTTT
AGTTGTGTTGGTGGTGGGACAGCAGCCACGTTGCCTGTCTCCCAGTCACCGGCAACGCCG
CCTCAGACCACACTCTCATTACCACTTACTCTTCATAAACTATCTACGACAAACGTCATT
ATACGGTAAAAGTCGACCATTCCGCATTATGGCACCGTTTTGCTAGAGGAGAGCGAAAAA
TTGCCTAAAGCCGACAACAAAACGGCAGCGAATTTCAATCCCGTGCCACTATAGTGAATA
AGGGCAGCGCAAATACGCTGGTATAACCAACAACCTGTCATTTTCCAGAAACATTTTCCT
ACGTTCCATATACACGAATAATTGTTACATAATTTGGTGACGTCGCCCACGGTGTTTCCA
AGGATTTTTCTTATTATTTCTCATATTCGTCCAGACACCTGTTCGTTAGACATTAGATTA
CAACATTGCGTGAGGTATGGTTGTTGTTTCTAAGCAGACGCGCCGAGTGAGGTGACGCGG
TGTAGCGCGGCGAGGCTTATAAAGTGGCACTCAGTTTAATTAAAGCCGGATTATCGATCC
GCTGCACAGCTGCACTGCCCTTGCTCGCGCGCCGCATCCAGCTTCAACAAAACATTTACA
CACACATATCGTACGTTATGTAAGACGCCTCTACGCCGTGTCCCTCTTTAGGATATACAG
CTCCAACAGACAGTACCATAGTATCTGCTTCTTCGTCGTTTTATAGGATTTTACGTCATG
ACAACTATGATCATTAAGTATGAAGGAGAAAACTTGTACTGATGAGATTTGTGTCTCTCT
GCCTATCAAAAGTGTATTTGTGAGACGCCAATTAGAAATTATCCCAGGGTTCCAAACACG
CTCTTTAACCTTCAACTTGTGCAAAGCACTGGTTTGTTCGCTAGGATGCTCACTATTTTT
GGTTCGATTTAAAACTCTAGATCCCTTCTACGTCCTACTCAAAAGTTAGGGTTGCATGGC
AAGTTCAACTGTCTCTTTGGCGGCCATGTATATTAATTGCTTTGGTTAAAATAACAACAA
TTTCGTGTGGTAGTCACCTAGTGACAGGGTTTTTACTGGCTGCGCATTCCGCCCCTGTCG
TAGCCGCCTTAACCTAACCCGACAGACCTACCGGCTAGAGGGGACCTACAGTTTAACGTG
GAATCTGAAAAAAGGAAGCGTTCTGGCGTACTTCACGTTACACAGCAAGTTGTGCCAGAG
GTGAAGGTCGGGTTAAATGGCTATGAAAACCTCCGCCGTGTCAGGGATTCGAACCGGGGA
CCTTTCGATCTCCAGTCAGACGCTTTAACCACTGAACCACCAGAACGCTACATTGCTTTT
GACCGAAAAGCCATACTGTCAGTATTTTTTAGTTGTCTTGAAACAAACATGATAGTTACA
AAAGAATATCTCAAACTAAACGAAAGAAATTGGGTGATTAATTGACCAAACATTTGGAAT
AAACTTATAAATTCCATTAATTCATACACGTTCAACACGACCAGCGCGAGGAACCAGAAC
GATATTCGTTACACAGTTCCGTCAGACACGGGGGCCGACCAGAGTACTCCGCACTGTTAA
GGAACCTTTTGTTTACTAAACTGAAGAAACTACAATGAATCACCACAACCTATCGAGATG
ACGAATCTGTGTATGCGACAAAGCGCCCGTTGAACAATCTTAAAGGGTTCACTGTTAGGA
AGTTGAATGACGCATTATGCTTTCTGTTGAGCGCTTGCCATCTCGACGCGAACTAAAAAC
AAACTCTTGTAGAAAGCTAAAGGAAACATCTATTGATATTTCTCACCAATCAAAAGAAAA
TTCAGTACGTCCGCCTAGCACTCATTTGTGGAATGGGTTGCCGAGAAATAATCTTTCAAA
GCTGGGACACTCCTTTGTAATCAACGAGTATATTCGGCTCTTTAAATCAGTAGTCCGCAA
CCTTCTTTCACAAGCGGCACACCAAGAATTATCCATGACTCAACACGGTACAACAACTGT
GAGTAAATAACAGTTAATTTCTTAGAATACGAAAATAAGTAAAAATTTGCAGCACGTCAA
ACATAGAAACTTCAATAAAATAACCAATAAAAAAAGTCAACAGTTAATCCCTTACAACGG
GTAAAATATCGCGGCACACATTTTACTTCGTGGCGGCAAATCGGTTGCGGGCGACTGTTT
TAAATGTCTGACATCTTTATGTCGCCATTGTATTCCTTAGCACTAGCAGGTACAGATGAT
CGTCCTATCCTCCTCGTACTCAAGGTAACTACATATGACAGTAAAGACACCGCGTTTGGC
CACGTAATACTGTTGCATAGTTTAGCGGTGATTCGTCACTGCGCACAAGAGACAACAGAA
TTAAGTTTTCACAAAGCTACATCGACCTTTGATATTCAACCACTACGCGCAAATGATTTC
CTGCTCTATTTCGTAATTTGACCCTGTTTACAAAAAGCTAATACCAAAATTGATAAAAAT
TCAAATTTCCGAGTGATGTACGACAAAAATATCTTTACCACAATACTAAGATACGTCATT
ATGAAACAGTACTGAAACCAGTAGTTTCGTATGCGGCCTAAACCTACTATCTAATTGTTA
AGGTCTCCTGGGAAAATTGGAGAAAAAGAGAGTGAAAAATTATTAGAGGAATTCTGGGTT
CAAGAGAGATCCAAAAAAGAAGTCTACAGTAAAATTGAGAAAAGCACCGAAACAATCCGC
AAAATATGGCCACGATCCCATGATCACCTCAAACAAATGGAGGAAACAGACTACAAAAGT
CTTTAATTTCCTTGTTTTAAAACCCAAAACGATGTTGTCCTGTTTTATAAATATCAAAGA
TGTTCATTTGTTGGCATTAAAACCCGAAGATGCTTTTGATAGAGATCTCTTTCGGAAGAA
ATTAATGGTAAACAGGATAAGACGCGGTATTCCTTGGACAGAAGAGCGCAAATAGGCCCA
CTCAAAATGAATGAAGGACCTCTGGGTCCAAAAGAAAATGGAACCCTCCGCCAAATGCAA
TATACCTTAACGTGGTCCTAGTTGGCCTCAATTAACATACATAAATACATACGTACATTG
AATAAAGCACAAAGCTTAAATAGAAAAATTATCCAACTGGTTTACAGGTATTTTGTGAGA
GAACTGAGATTCTTAATATGTTCAGTGATGGTTAGCTGATTAGTGTTTCGAATATTATAC
TTTTCCTCAGTAGGCTCCTATTAATCCGGGAGAGGATTCATGGAGACTGACAACTGCCTT
TTATGAGTGAATCTTCTTGGCATTCGGCCGAGTGATTTCACGAAATAGTGAAAAACCTAA
ATCTGGCTGTCCACATGGGGAATCGAACCCGGTTCCTCCGGCATGACGTACCAGATGGTT
ACAGATGACGGAGCACACTCGGATGAATCTAACCAGGAATACTGAAATTTTAGCGGGCTG
GAATGCGCGTTGTTTCTTGACAACGCGAGGCGCTGACTGCTCGAGCTTCCCAAGGATAAC
CTGGTTGTCACGAACAGCCACTGCAGTAATTTGTTACCCGCTCCGTACTTCGCACTCAGC
GTTTCCCACCCACGCGGGTTGTCGTCGAGACTTGGAAAATGCGCGGTTGGCTGACCTTTG
GCTGTAGGTGGCACTTGGACTCGGCCATGCAAGTGCCTGCGAGCAGCCTTTGTGTGTGAT
CGGAGGGGACTCCTCAGCTGTGAGTCACTGGCTCGCTGTACAATACACGGGCGAGCAACA
CGTGCCAAATTGCCGAGCTACTGGCGAACTCGGCCACACTGTATCTACCAATCAGTTTCT
TCAACACGGCCACGATCTAATTCTAACGCGAAGTCTCTAAGGGGGCGTCCATTAATTACG
TGAGTTTTTTTCCGGAATCAGGACCCCCCCCTTTCTCTGTGGTGAGATCTGGTTGGAGCC
ACATAAGATGACGCGATATTTTGACGATATTTCGCCAGACCCTCTCCTCCCCCCATTTCA
TCTCACGCAATTAATGAACGCCCCCTAATGGAATATTACCTACGAGATTTTCTAGAACGA
ATTTAAACTTTCTACCAGCATAATTCGAGCCCACGACACAGGTTTCTTACGCCAATGCAC
AAACTTTTTTTTGCTTATGACTTGACACCTCGTCGAAGGCGAGGTCATTAGAGCGGAGAA
GGACGAGGCGTAGAGGAGCGGAAAGTACGGGAAAGACTAAACCCATGACCGTTTGAAGGA
ACCATCCCGGCTTTCACCTGGAGTGATTCAGGTAAACCATGGAAAACCCAAATCTGCATG
GCCGTTCGGGGATTCGAACACGCGACCGCCCGAATGCGAGGCCAGAGTGTTCCGTCTAAC
CCACCACGTTCGGTACAGTTAATGTTGACAGTCTGTAAATACTACTTAAGAACAGGGGCG
TAGCTACTATGGGGCTAGGCGGTGCAGTGCACCGGGGCCCCTATGCTCAGGGGGCCCCCT
AGCGCAGTTCAGAGGCCCACGAGCCTTCATGGCAAACTGGCGACCTTTTTTTTTTAGCTC
TACAGTCGTCTACAGGGGGCCCCAACCACTGTTCAGGGGGCCCCAACCACTGTTCAGGGG
GCCCCTAAGCACTACTCAAAGGCCCCATCCTCAGCTCAGGGGGCCCTTACAAGCAACACA
AAGCAAAAAAAAAAAGGTCGCCCATCTGGCCTGAGGGCCCAAAACAAATTTTTTGCACCG
GTGCCCTTGTTGACCTAGCTACGCCACTGCTTAAGAACGACTAGTATTACAATATTAGAA
CACCGATAAAAGAGGAGTTAATTGACTCTCATCGACTAGCGGAATATTTTGACAAAATTA
CAAGGTACACAATGCAGGATTTTAGAGAATTCGAATCTTTGTGAGTAAAACCTCCGTACA
CAATCTCAAAGTAAGTTTGGCTGTTACATGAATCGGCAAAGCTCTAACTGTCGAGAAAAT
AATTGCTTTTAGTTTCTCTACCGTTAGTTAAAAAATTATGAGCACCAAGCATACTCTCGC
AGTTAATTTCCAGGACGTCTTAACATCACTATTAACTAACGCCAGAGCCTTTCCATTATC
TTATAATGAAGAATGCATTTTTGTTCCTGTACAGGGTGGCGCGGTAGAGAGTAAAACATT
TATGCCAACCAGAGGGAAGTTTCCCACGACATTAGCGCATGCTGGCGTCCATGCTTCACC
AGGATTACGTCTTCGTTCCGGGCCGAAGGTTTTTCCTGCCTCACATTCAGCCACCCGAGC
AGAATGCCTAATAGACTGTGAGAACAACTGCGCGATTGCAACCCTCTGTGTCGATCAACA
GGTTACGCACTAATCGCATCTGTTTACAGCATTCGGAGTTGTTACAGAGAGCACATCAAA
GCGAAACAAGTAACACTTCTTAAAAAGAATCTACAATAGCTTATAGTCTCTGCAATTACA
AATAAAACTACATCACTGATGGCAAATGTATGATACAGCGCATAATTAAGCTATTATAAT
AGAAAATGACATTTTAAAGCACTTTTGAAATGTACGCACAATATGCCAAGAATGAAAAAT
AAAATCTATTTCGTTATGAAAACCTGTAAGTTAAGTTTTATGCACTGTTCAAGAGGTAGG
TATTATTTAAAATTAAAAATTAGCGTAGGACATTTGTTAAACGACAGAGCTTTAGTCAAA
CTTCAACAAGGCACGAGACACGAGGTCAGGATTTTACGCCTCCTTTCCTTGTAAAGTTAT
CAAGCGTGCGAGGATTACACAACAGCAGATTACAAGCTATCGCACATTGCACAACGAAAC
ATACTACGAACTAAGAGCGCTGACACAAGCAACGTGATTACAAGAAGCATGATGAATCAT
TACAACACCGAGAAGGTATTATAAAATTCCATACAAAATTATTTGTTAAATTATAAAAAC
ATGACACTGTTCAGCCTAGCAAAAAATGTAGAAAATTATCTTTTTGATATCTTATATTAT
CATCGTTAGTTAAGATTTTTGAATCAAATGCCTTAGTTCATATCCGTACAAGAGCTTCAA
AAACTTTCTAGAGCTTTACTGTTGACCTATCGGAAAAAATGTATTATACACGTCCAGCCC
ATACCTTTTACCAAGGGAAACAGGAGTACTGCCTGCGTGTCTTGCCCTCCAGTTTTGGTT
CTTAGGTCCTCGTTTTCGACATACTGTAGCTTCGCTCGACTGCTGTGCTGTTTAAATCAC
GCTGTGTACTTACAAAAGAGTAAACCGTTTTGCTTACTTAATAACACTAAAGATCGCGTA
AACAATAAATCTTAATTTACAATAATAATTACGCCAATCAATACTAAGAGAAACGAAACA
CAGAATATGAAGTTTCCTGGGTGTGTGTTAAAAAAAAAAGTCATACCGAAAATGTTATAT
ATGACGCGGCAAAGTTACATGAAAGCCGGAATTAGCCTCAGAACACTGTGCGTGGAAATG
AAGTATGAATCAAGCACACCTTCAATATTATGTTTTCGAACAGATAGCGAAGTGATATAC
AAGTGACAGTTCGCGCAGCTATTAAAGTTGTATCAGAAAGGACGCCCTTCTGAAGGTGCA
TTTAAAAAATCAAAATACTAGTCATGGTTAAACGATATCTATGCGATGAAGTTACGTTAC
CAAGTGCTGATCTCATTGGACCATTGTAACGGCTAGTTGTCATTCTTAAGACTCATTTGG
CTTAAAAAGCTACAAATTTAAAGTTGAAGGCTACTCATTCGCAGTTTGCAACACGTACCC
ACTATTTCATTTGACTTTAAAATTGCTCTGCAAATCGACTTGTTAGTAAGGTAATGTGAA
CGACAATTATTCAGCCTTTTAAAGAAACCATCTGGCACTGGGCTGGAGTGGTTTCGGGAA
ACCGTGGGTAGTCGGATGGGAATTCGAACCCGTGTCTTCCAAAATGCGAGACCAGAGCAT
TACCGCTCACCCACCAGGTTAAAAGAAATCGCTGTCAACATCTACAATAAAACTTGTACA
TCCAGTTTCCATTTTTGTGCTCTCTATAATTTATTATGTCGAAACATGAAAACGCTGTAA
AAAATTCCTTCTATTATTCTTTTACCAAGCAACACATTACAAAATAATTGACTGTAAACC
ACGCGTAAAGTTAATGAATGGTATAGGCCTACCCGTATAACAAAATGCTATGCTTTCATG
AATAACACTAACTGTAAGTAATTGTCTATTTATACAGTCGAAACCAAAAGTTGACTGTAA
CTGCAGGGATTTTAGTGGATAAGCTGGTTTTCTTGATGTAAAATATGTTTTTGCCCTTAA
ATTTTTTATAAATACTATAATTCGAGTTAATGAACGGCTCTACATAAATTTTTAAGAACA
GGTTCGCATAAATGAGTTACGGATTCGATTGGATTGTGGGTGTTTAACTTCATTTCAAGA
TGCTTTAATTATCTATGTTCAATGTTCAGTCAATTACTAGCCAGAAATTTGATGGCGAAA
ACAAATATCGGTAGTAACGATTAGAGCTTGCCAGCAGCGATAAATATTCACAGAAGTGGC
ATGGCCACTTCACAATGCTCAAAGACTTAACGGCCCTGAAATATGTTTAGCAAGTCTAAA
TCGTGATTTTTGCATAAGTATATTACAAGAATCGATCTAACAGTTTTACGTAGTATGTAT
TTGAATTGTTTAGAGAGTTACACATAATTTTTCATTGAGCAAAGAAGACCAACGATTTTA
AAAGTAGAAAAAATTAATAACACCATTGCGAATAGCATAATTGTTTTGATCTTAGAACGT
ACATTTTTTTATGGACTGTTATAACTTATAAATACGTTTGAAAAGTGAATAAAATTTTGG
AAAATAGCTCCACGATACAACTTCGTTATAACTCGTCTTGACTTTTCGCTTCTCCCACTA
TTCTATTGTATCTTACTCTCGAGCATTATCCATTTAATAAATACGTATAGCAATGACTCA
TTTGATGGTCAGACACTTAATACTTGCGCGAGCTATTTATTATTAATGTGTTAAGTGCGG
CAATTGAAATTGTTTAGGTATGTTCGTAATAGGAGTGTCCAGGGAGGGAAGACATGACGG
GCAGGCAATCAAATTCTCCGGCCTAACTGGATTCGAATAGCGGTGATCAGGGGATACCTG
CCATAAAGGGTCTATTAGAGAGCTGGTATAATAAAACCTGACCAGCGTCTGGAGGGCGCC
AAGTTGGCGTCTAATTCTACCTGGTACTGAGGTACCCTGCGGCGCAAGTCTCGCGCACGC
CAAATCATAAAGCGCGCTGCGGACTACGGTGCAACCAATCACGGTAAAACCGAGTTTTGC
TGAAGAGATAGAATATGTTGATTTTATGGTGGTTCGGTGTTACAACTGTTGTGGAAATTA
AAAAAGCGTCTGAAATGGTTTTAAGTTAAGTATATAGTTATAATCGAGTTGAAAGAAGTC
TGTTTTATCAACTGTATTTTAATGCTCCTTTCAAATTAATATATCCAACATCCACAACTT
TATAGCTAGTATTGGACTTCCTGTTTATTTGAAGTTTGCAGTTTTGTTTCGCAAGACCAC
GTAATATCCGAGAACCAAAAGCTCCCTTTCTCACTCTACCTAAATTGTTAACAAAAACTT
TCTTTCATTTTTTTCTCTATTATTTTGTTTCAAACGATTCTAAAATACCTTCCCACAATC
AGCTTTGAGTAAATTAATCTTTTTATGTACTTTATCTGATTAAAAAATTATTAGCAAGCT
CAGGCTAAGAAATACGAGTATTTAACTGTCCCGTCGTGTAACTCCTTTTATTCAGTGCCT
TTTCATTCACTTGAAACTCCACGTTCGTACAGGTTACGAGAAAAGTAGCTCTCAAATTCT
GACCGTAGCTGTACGTCGACTGCTTCTGGAGTGTTTCTACATTATAGTTCCGCCTACTGA
GGAGTACCGTCTGAAACCCTCGTTAGAGGCCCATGAGACACTGGATCTAACTAAATAAAT
CCCTGCCATCCGGCTTTTGATAAAACCGCATTCGCCCGCGCAGCACTTTTCAGTATACCA
CCTAAGGACTGAGAAGCTACGCCGCTCCGAAACTCTGGCCACCAGCAGCTGTCCGTCCAA
ATGTAGTACCAGTTCAGCAATAATATTACATTTCTGCTAAAATAATCATTATTAATTGTA
ATGTACAAGGTCTAAACACGTGTGGTTCCGGCTCGAAGGACTTGATGACTTATGCTGATT
ACAACAGACTCCATCTCGAGAAGGCTGCTCTTGATCGTTCCTTGGAGGGCTTGAAAGCAC
GACAAAAAGAGAGGTGCTATCGCCACATTTGCTAGTTCGCTTCCGGAATCCAGCGGGGAT
CCTCCACTTTCGCCGTACCCGAGGGACAAGCTGCTCCCCCCCCCCCTCCCCCACACACCA
TTCTTCATACCTGAGTGGTACTGCTACACTCTTTCATCATCGCTGACAATAAATGGTAGT
ATCGACATTAGTCATACCGTGGAAACGACACGTGTGTTCTCTCATTTAACGCGTGTACTT
CACTCAACCAAACGACACTTGAGATATAGAACTTTACAATTCATGATTCACAACCGGAGT
CCATTCAGTTAGCAGTTATTATTCCGATATCTTGTTTTTGAATGCTTGCTTTAATTAGTT
CAATAAATATTCATTTTTTGCTTTGAATTACAGGTAATAAAGTCATGGATCCAGTTCATT
AAAAGTCGAGAAAAAACCAAAGCACTATTAATAGTACCCAATTTTGTTTCCGCAGATAAT
TTCAGGTGATTATTAGTAATCGAGAAAAGTGTAATTACACTATTGTTAAACTGCCATTTA
CTGGTACTCATTTGACGTTGACAGTTTCTGAGACTACAGTATGTTTACAAATGTGATATG
CTTATTCTCTCATCTACTTCTTGTAGGAAATTTCGAATTAACAGCGCTGTAATCTGGCCT
AGAAGAGAAAACACTTCACAATTTGTGATCTACTGGAGTACGACACCAAAGTACGAAAAA
GCCTGGCAGTGGAATGGTACATTCTGGTAGGTCAGTCACGCAGTGGCGCTGCCAAGTTGC
TAAAGACAGTTCTACTGCAAACGGACCTCGTGAATCACCAACATGCGCCTACTTGGCACT
CAGCCTCGCGAATTAATTTTAGGAAAACTCTCAAACGTCCTGTCCACAATGTCTCCTCTA
GTAAATCACATTATGCTCTAGAAGGAAAGCAAGAATTGAGAAAACAAAGCACGGCACGCA
CACTAA
>VvP45bXO-2620#RC/Helitron_40310-53211 [forward] 12902 bps; scores=10:7 Multi_5'_ends:
TCTTTATTATATTCCATATTGTTCTCATTTTATTGTCTGAATTTTCTATTTTCGCCGATA
TGTACCTGTTCTTGGCCTTCCTTATTACATTTCTTAGTATTTTAGAATAAAGTTTATAGT
GAACTTTCAGCGCATAGTTATCTGATTCTCTCATTTTTAAATAAAGGTCCCTCTTTGTTT
TACTAGAGATTCTAATACCCTTTGTTATCCATCCCATGCCCAGTTCATTGTTTGGAGTGT
TGAGAATTTTCCTTTTTTTGAAACTACCTTCAAAAAGTGTTAGAAATATATTCAGAAAGG
AATCAAATTTCGCATTAACACCCTGCGCATTATATACTTCTAACCAGTTTTCATTGTTTA
AGGTATCTATGAAGTGTTTTATATTATTTTCACTAATGTTTCTTCTATAAACCCAGCTTT
TCTTTATCTGTTTAACAGTGTTCCTGGACTCGATACATAATAGCTGGGCATCATGATCTG
AGATACCATTTATTACTGGATGTATGCTGTAATTACTGCACTGAGAAATATCCATAAAAA
AATTATCAATTGCAGTCCTGCTATTATTTTGTATTCTCGTAGGAAAATTTACAAGTGCTG
TTAAGTTATTAGACAACATCAAGGCTTCCATATCTAATCTATCATTGCTGTGATTCAGAA
AGTCAACATTGAAATCTCCACATAATACTATTTGTTTGCTATTTGTAAAACTTAGTAGCA
AAGACTCTAAATGAGATAAAAACAGTCTGAAATTACCTGAGGGGGCCCTGTAAATTGCTA
TCACTATCAGCTCTTCCTTATCATATTCTAGTTTAGTAACACAACATTCAAAGTGTTGTT
CTATACAATACTTACTTACAACTACACTACTGCATTCAATATTATTTTTAACAAAAATGG
CAACTCCCCCTTTCTCCATTTTACATCTGCAGAAATGAGAGCTTAATTTATAATTTGGGA
TGGACAGCTGAGATATTCCTGTATCAGACAAATGATGCTCAGATATACACAAAACGTCTA
CATTAAAATTTCTGGAATTTTGAATGTCTTCTAGGCTTAAGGTAATGTCATCAGTTTTAC
TAAATATTCCCCTTATATTTTGGCGGAAAATACTGGTCTGAACACTTTGACGCAATGACT
TTGAATTGTTTATTTTATTATTACATACTGGTATATCAGTTGGAATTTTTAATTTCAACA
AATTATGATCATCAGAGACATTAATTTCCTTAAGACATCTTAATAAATCTATTTTATTTA
CCCTAAAAAAGGCCGCGACTTAACACCATTTATCACAGGAATACCTCTTTCCCTCACCTG
GCATCCTCTGACCTCATCAGCAATAAGAAGCGAAAGCTTCCTCTTACCTCTGACATTCAG
ATGGAGTCCATGGCGAGTATAACTGTCCCTACCAATGCAGGCCACATCAATCAAACCAAT
GTGTGAATTAGCCGGCTGCCAGAGAACCCTTTCCAAGGATGCATTTGTACGCCTGATGTT
ATGCCACATCCAGGGTTTATCGTAACGCTCAAGCAAACCAACAAATCTCACACTTGTCTG
ACGTGTGTTCGTGGAAATGTGGGCAATGTCTCCCTCAATTGAATAATTGAGGTCTTTATC
AAGGCTATTTCCTGGTCCCCCAACAATTACAACACAATCCTCATCTGAAAAATCTTTAAC
TAGGTCTTTCACATTTGCTACCACACTTCCAAGACTTAAAACTAAACTGAGGGAAGTTGA
AAAGGCAAATTACATTTTGAATGATCATGACGTTATTGTGTTAACAGAGACATGGCTTGA
CCCAAGAGTTTACAATGCAGAGTTAAATCTTAATAATTATGTCATATTTAGAAATGACAG
AAATGTAAACAATAGTCCATTTTCTCGAGGTGGTGGTGTTCTAATAGCTATTAAGAATAA
ATACCAATGTCTCCAATTAGAAGTGTCGACTGATGTTGAGCACTTATTTATAAAAATCTT
AGGAAACAAAAATAGCTTAATCATAGGAGTTGCATACGTTCCTCCACTAACAACAGAAAC
TACCATGATTTCTTACTGCAAGGCTGTTGAAGAGATAAATCTTAAGTTCCCGGACTCTAA
CTGGGTACTGTTTGGAGACTTTAATATGCCAAATGTGCAGTGGAGACACAGTAATAATGG
CAGCTATCCTTTCTACACTGTTAAGACAACTCTTCGGGAAAAGACACTATCAAAGAAATT
ATCGGATACAACATCATTGTTGAACATTTTTCAAATTAATAACAATGTGAATATCTTTGG
TGTAACACTTGATCTTATATTCACAAACTTTCTCAATATAAATTGTTCTTTAGCTAATGA
GTGTGTAGTATCTCCCGATACTTATCATCCATCTTTATGTTTAGAGTACATCGTTAAGTG
TGACAACCCCTCGGTACAAAACAAAAATTGGATTAAAGATTTTAGTAAAGCAGATTACCC
TAGTACGGTATAACATTAGAATTGGGAAATTTCATATCTAATATTGACTGGAATGGAAAC
TCTTTTGAGGAGTGTGTCAGTGGATTTTACTCTTGTATAAATAAGTATATAAATTTGTAT
GTACCAAGAAAACAAATCTTTGTGTCAAAATTCCCAAGATGGTACTCTAAGGAACTTAGA
ACCACTATCATCGAGAAAAAGACAGCTCATATTCTTTACAAGCAAACTGGACAAAATTAC
TTTCAGTTTTCTAATCTCAGAAATAAATGCAAGACCTTAGCCAAAAGAGACCTTAATAAC
TTCAGTATAGAATTAGGGAACTCAATTACAGAAAATCCTCAAAATTTTTGGAAATATGTT
AACTCCAAAAGATGTAGTAGAGATTTACCCAATGTTATGTTTAAAGACTCGCAGGCCCTA
AATGGAAGTACAAGTATAGTTAATGCATTTGCGGAATACTTTAAATCATTTTATAAACCC
TCTCATAACACTACAGTACACTTAGAGGATCAAACAAATTTTACTATAAGTTCAATCAAT
ATTTCCAATTCAGAAATTCTCTCAGAAATCGAAAAACTTGATGACAATAAAAGTGCAGGT
CCTGATGGTATTCCTCCAATATTGCTTAAGAAATGCAAATATATAATAACTTCAATATTG
AAATTATTATTTGATAGATCTCTTAGTGAAGGCATAGTCCCAAATGAATGGAAATCAGCA
TTTATCACTCCTGTACACTAATCAGGCCCCAAAAGTGATATTAGAAACTACAGATCCATT
TCAAATTTAAACGTAATACCAAAACTCCTGGAATCCATTGTTACTAACAAATTAAAGATT
AAGATGTTTCCTTACCTATCACCAAACCAGTATGGATTCATGGAAGGAAGAAATGTCCAA
TCGAACTTAATGTGTTACTCACAATATATTTTATCCTCCTTAGAAAATGGAACTCAAGTT
GATTGCATATATACTGACTTCAGTAAAGCTTTTGATTCGGTCAATCATAAACTACTTGTT
CTCAAACTTAAATCTTTTGGGATTGTGGGATCCCTTCTCAAGTGGCTTGAAAGTTACTTA
ACTAACAGGGTTCAAATAGTTAAATATAAAACATTTACTTCATTTGAAATATTATTACTA
TCCGGTGTACCACAGGGTTCCCATCTCGGTCCACTTCTGTTTATCATTTTTATAAACGAC
ATATGTAAAATTTTGAAAAATGTCAAGTTTTTATTTTTTGCTGATGACCTAAAATTATTT
AAAAGTATCGAGTCAATTAAAGACACATGTGATCTTCAGAACTGTTGCACTGCTCTCAAT
AACTGGTGTAAAGATAATGACTTACATTTGAACCCATTAAAATTCAAAAGTATTTCATTT
ACACGATCAATTAAGAAAATTTTATCAAAATACTCTGTAAGAGGTATTGAGTTGGAACGG
GGGTACTCAGTTAACGATTTAGGTGTAATATTTGACAGTAAAATGAGTTTTGATGAACAT
GTTGACACCATTGTAACCAAATCCTTACAAAAACTTGGTTTTGTTATGAGGACATGTCGC
GAAATCCATTCCACTGATGCACTTAGAATAATATATCTCTCCATTGTAAGATCAACATTA
GCATATTCATCAGTAATTTGGTCACCTTACATGTTATCTCAAACCAAAAGAATAGAAACT
GTTCAGCATAATTTTTTTAGATATATGGCATTTAGAATGGGTTTTCAAGACCCATTTCAT
GATCATAAATACACCCAAATTGCATCCACCTTAAGAATACCATCTCAGCAATCATTTCGT
GAACTAAATGATCTTAAATTTTTGTTAAATTTGTGCAATGGTAATATTGATTGTTCAGAA
TTGCTAGGTAGTTTAAGATTCAACGTTCCCCAAAGAATTACTCGCCAATCAACAACATTT
TCCCTATTGAAATAAAAACATTTGTATACAGAAAATAATCCCCTAACAAGAATGTGCAAG
CTTGCTAACTGTCATAATAGGGTTAAACTTGGAACAACGTCATTCAACCAAGACAGTTTG
TTACGCTCTTTTGTCTTAAGATATGAATGAACAAGTAACAGTAAATTTAAATTTGTTTAT
GACTTGGTAGTTTTAGTATATAGTAAAAATTTTATTATTCTAGTAATAGTAGACTATAAG
CCATTTTTTTATTAAGTTGTTTTGTATGATATTTAAAGCATTGTATACCAACCATTGTGA
AATTTTAAAGTTGTACAAATGGACCCAAAGTCCGTAAACAAGTAAATAAATAAACTTGTT
ACCATGACGATCATCTTCCTTGACGCACAGGGGTTCAACAAGAAGGATGGGGTGTTTATT
TTCAAAGAAGTTGCTATACGCAAAGTGTGCTCAGACAAAATTATCGCTACACATTGTGTT
TCTGTATCCTCACCTATTTTTTTTTTTTTTTTTTTTTTTTTTTTTTAAAAAAAGCTGAAC
TGCTGCTTCATGTGGCTGGCGACACTCAGGGTGGCAAATAATGTTCAAAGGGGTGGCAGT
CTCACAGTTTTTTGACCTGGTTCATAAAACTCCTAGATCCACCACTGGCTGTAGTTAGAA
AGGGGACGGCACAATCAGTATTACACACAGGCATTCATACAGCTAGCGGCGGGTCTGATC
CTCGCCATCATGTGGGGGTAACGAACCAGTAGTTAGATCGCTGATACATAATTACAATTA
AATACCTTGGAATGCTGATGGCACATCCTTCAGCAAGATGTGCTCTATTCTAAATGTAAT
AACTAACCAATGAAAATTCTAATGAAATTATTAAGGAACTCAGAAAACTAAAAAAAAAGT
AATGGAACTGGTGTAGATAATATGACTACAAATTTATTAAAGATTGTGACATATGATATT
GTACCTTACCTTGAAATTTTATTTAAAATGAGTTAAGAGACTAGATGCTTACCAGAGGAT
TTTAAAAGAGTGATAGTATTACCCGTTCATAAAAGATACTTTACAAATAGGGTTGAAAAT
TGTAGGCCAATTACTTTGACATCAGTGATAGGCAAAATGATGGATAGATTGATATATAAT
TATATCAGAAATGTTTGTGAGGAAAGAAACTGGTTGTCAGATCGACAACATGACTTTAGG
CAAGTATATTCATGTGAACCTAAATGGTGGGCTATATGCAAGATATTTCAGATGAATTTG
ATAAGGGAGGCCAAGTTGAAGCTGTGGCACTAGATCTTCCTAAGGCGTTTGACAGATTGG
GCCATAAAATGGTTTTAAATAGACTGAAATCTATTGGATTGGATGAAAAAATTACTTGTT
GGGTAGAGGAATTTTTTCAAAGTCAGAAAGCAAAGTGTTAGAGTAGGTTCAAAGGAGGTG
GAAGTAAATATGGGAGTGCCACGGGGTAGTGTATTGGGACCGTTGCTGTTCATTATTCTA
ATTAATGACTGAGTTGATGGGTTACGGTCAGAGTCTAGGTATTTTGCATATGATATAATG
GTATACAATAGAATCAAAACAAGTGAAGACTGTGACCAGCTGCAGGGTGACCTGTATACA
ATATCTAAGTGGGTTGGTCAGCATGGAATGAAGATAAATGCCAAGAAATGTCAGCTTATT
AGGGACACAGATAAAAAACAGATGGTTAATTATGACTATAGGGTTGGGTCAGAATTGCTT
GTTGAAATCTTGAAGTGTAAATATCTTGGCATAATATTTGATAACAAATTCAGTTGGACA
GAGCATCTTAGGCAGGTGGTAGGAAAAGATTACAAAATCCTTCATTTAATGGAGAGGGTG
ATGAGAGGATGTACCAGAGAAGTTAGGGAGTTGGGTTACAAAACTTGATCAAACCATTGG
TAGAATATGGTGATGTAGTCTGGGTCCCACACTTTGGTTATCAAATACAGGAGTTAGAAG
GTGTGCAAGAAAGAGCAGCTAGATTTGTTTGTGCAAATTATAACAGGAGCCAGTCAGTAA
CTGATATGATAAGGGAGCTGGACTGGGACACATTGGAGGAAAGGAGGAGGGTGGCGAGAG
TGCTGAGAATGTACAGGGCATATGTTGGTGATGGAGCTTGTAGGTGGTCAAAGAATTAGG
AAATAGTGCATGGAAGGGCAAAGGCAACCATGACCAGGAACTTGTGGTCGATTTCATGCA
TAAGGGGGAGGGAAAATTTTATTTTGTTGGTAAGGATGTCAGGGATTGGAACAAATTACC
AATTGTAGTGATGAATAAATTTCCAAAAATGCTTAAGGAATTTAGAATTTAAGTTTGTAA
ATCATAATAATAAATGGAGTAGAAATTTATCATTCCAATTATAAAAGAAATTTAAAACAA
AAAAGTACATAAAAAAGGGTTAAATGAATGACTGGGGGAATTGCTACCACAGTGTTAGCT
CTAACATATTTAATATAGTAATAATTATAAGATGATTCAATTATTTATGTTAAAGGATGG
GAGAAGGTTCAATGGTTCCAGAAAATTATCAGGAAGAAAGTATGCTACAATACAGTAGAT
TTAGGATGACCACCACCACAAGAACTCAAGAATAATAATAAATTGACAAAACTTGTATAT
ATAATACAGTACATTCATTTTCCCTGGATCCCAATACAAGAGACTGGCTCTGTGGGATGT
GGAATGTTGTTAATTTACAGATAAATAGTTGCATAACAAAATAATACGTACACCAGTAGA
TGTACAGTCATAACATATATGGTACATTAAACAATTCCATAACAAAATAATACATACAGC
AGAAGATGTACAGGTACTGTAAACAATTGCATAACAAAATAATACATACTCCAGCATACA
TGGTAAATTAATTATATAGACTACATTTACACAAGCTACTGGCAGTTATTTTGTAGATAC
CTTAGAAATAAATTCTTCAACAGAGTAGAAGGAGTTGTCAATTAAAAATTCTTTCATTTT
TTTCCTGAATTTATTCTTATCATCTGCTAGGCATTTAATATGTGTTGGGAGTTTACTGAA
GATATGTATCCCTGAATATCGTACCCCTTTTCGAACAAATGACAATGACTTGTAATCCTT
GTGAAGATTATTTTTACTTCTAGTGCCATAATTGCGTATTTTACTATTTGTTTCAAACAA
AGTATAATTTATGACTACAAAGGACATTAATGTGTATATATACTCAAATGCTAATGTTCA
AATCCCTAACTTCTTGAACAGCTCCCTACATGAAGTTCTATTGCTAACTCCACACATAAT
TCTTATTACTCGCTTATGGGCTCTGAACACTTTGTCTCTATGGGTAGAATTGCCTCAGAA
TATTATTCCATATGATAATAAGGAGTGAAAATAAGCAAAATAAACTAGCTGCCTTATACG
GAGATCACCTACAGCTGAAATTGTACGAATTACAAATGTGGCTGCACCTAATCGCTTAAG
TAAGTCAGAAATATGTATTTTCCAATTTAAATTATGATCAATATACAAACCTAGATATTT
CACACTCGCTACCTCTTGAATGGATTGGCTTGCAAATTTTATGTCTATATCTAGTGTTGA
TCTGTGTGATGTACTGAATTGCATATACTGAGTTTTATCAAAGTTTAAAGACAAGCCATT
AGCTGTAAACCATTTATTACTACGTTCAAAGACATAATATGAAATATATTCTGTAAATAA
ATCTGGAGTATTTTTAATTCCTATGTTTGTGTCATCTGTAAATTGGACAAATTTTGAGTT
TTTAGACGAAACACAGGATAGATCATTTAATTATATTAAATACAATAGTGACTCCAATAT
AGAACCCTGAGGTACTCCACATCTGATTAATTTCCACTCAGAAAACAGTGGACCACTTAA
GGCAGCCTTAAAATTCTCCTTTCACACTTTCTGTTTTCTATTTAGAAGGTAAGAACTAAG
CCATTTATAAACAATGCCATCTATACCATAGTACTTTAATTTCTGTATGAGAATTTTATG
ATCTACACAGTCACAGTCACAAAAAATTCACACAGGAATTAATTTATCATTTATTCCTTC
TAAAATGTTGTCAGTGAATGCAAATATAGCTTCTGTTGAATGAACCTTTTGAAAACCAAA
TTGTGATTTAGTTAGAATATTATTATTTTTAAGGTGTTCATAAACTCTATAGTACATTGC
TTTCTCAAAAACTTTGGAGAAGGTTGTTAGTAACGAAATTGGTTGGTAATTCGATATGGC
TGCCTTATCTCCCTTTTTATAGAGTGGTTTAACTGATAATTTTTCTTATTTCTTCAGCAT
ATATATGTTTTGGAATGATATATGTGCTAATGAAAATGTGTTTTTAATCACCAATTGGTT
GGTGAAATAAAAGAATGTTTTAAAAGAATACCTACTATCTAATTATTTAATTAGCTTAGG
TGAAATAAAAAAAGAAAAGATCGCGTAAAAATGATTTTATTTATGTCATATTACATATTA
CTGAATACATCAGTTCCTTTTAAATCTTGTTAAATTTTGTACTGAACATCATCAAATACT
AACAGTTTTTTATATGCTTTAATTTCTAGCTTTAAATGTTCATAGACCAGTGTTGAACTT
GGGCTGTATGCTACTTTATTGCCATGTATATTATCAAATTGCAAATCTATTAGCCCTTGC
ATACAACAATGAGGATTGTCATGAATCGCTTTCACTGATAACGTATTCACAAACTTGTTG
TACTTGGCAATGTGATAACTCCAGGGCGTCATGATCTTGAAGGTGCTGGTCACTGGAGGT
GTGGCATAGACCTTGCTGTCCCATGTAGATTCGCTGAGAATCATACCATAGGCAGGCACA
GCATTGCTGTAAACCATATAGTTTTTGCTCCAGCCACTGTTCGGGACGAGATAATGTGGC
TGCCAAATAGGACCCTCGTTTGCAGATGCTCACTATTGTTGAAAAACCACCAATTGTATA
GACCAGCCTTCTCAGTACACCCCATTGTTAATGTGTGAGCGTCTTTTTACTGTACGCAAC
TTGTTCGAGTTCAAATACTGAATTAAAATCCAATTTATGTGACAAATCTACAGTGAGCCA
CTTGGTGTGTCTGCTGTTTAACTTGTAGCATGTTGAAAATAGGAGCACCTCATTAGCCAT
TTCCCACTCCCCCCACCAAACTGCAATAGTCGAGCGTTGGCCTGGAACTAGGGCTAAGCT
GGTGTGATGGCATTTATTCCCCTTCTTGAACCAACGATATTATATATTTTTACTGTGCTT
GATTTGTAATTTAAACACTTTTACCAAGCACGCGGGTACACATACCAGAGTGCTGACGTC
AGGGCAAATTTGTCAAAACAAGTTGAGTCAGCTAGCCAGATGTGTAGTAACCTGAGTAGC
CTGGAGCAATGGTCTTTCACTCATCAGAGAGAGACTGAAACTGTGACCTCAGTGGCCAAG
CCCCTCCATTTCACCATTCGACCATTTAATTCACCTGCGACAGTGGTTCTATGCAATCTT
GGCCACTATTGGTCCATTTCAATTGCCTGCCAATGGATATGACGTCAGGGATGGAGGGAA
AAACATGGAGGAAGGAATAGAGTGGAGACGACACAAGGGACCTTCAACACATACTGAAGT
GAAGCTGGGTATGGAGAAGTGGGATGGAGAGGTCGCCATATTGGCTGTAAAAACACAGGG
AATAGGCACAAACACCTAAAGGGAATCGTACAACAACCATGGCACCGCAATTTGATGATG
GATTATTATGTAACTCGACGAGATAAATAAAAAATGACGATTTTTTTTTTTTTTTTTTTT
TTTTTTTAATTCTGCTTAGTTCTTGAAATAAACTGTCTCAAAAGTGAGGCGCTTTAGGTT
GAAATTAAGAAAAAAAATTTCCCCAAAGTCAAATTTTCACAAAGTCAAATTTGTCAATAG
ACTCTTATGTAACAAGACAAGACAATTCGAAAGTAAAAAATAGCTTTATTCAGTATATCA
CTTAGTTCTCGAGATATAGTACGTAAAAATCAAAGTTAAAATTTAAAGAATTTAAAAGCC
TGCCAAAACGCTCCTTCGTCGTGACGTCACAGGTCACAGGTCTGTAAAAGCTGCCGCTGC
GAATGGAGCGTTTCCTATTACCCAAGTTTTCAACTATTTTTATTGTTTGTTGCTGGTTAT
TTCTTGTTATTAATGAAATTTCGTTTTTAATATAAAATCGAAAACAATTTGTAAAAGCCT
ACAGCGGAAAAAATATTGAAAGTAGACGCGTTATTTGTGGGGATAGCTATAGAAACAAAT
ACTGACTTTTATTCTGTGGAGCTTAAAAATGTAACAACTTCAGTTTGATATTGCGACAAA
GTCACTTACGATTTTCTGTGACGCTCATTTACACCGCGATTTCGCAGAGTTAAATGTAAT
ACGTTGTTTAAGGTGATAATTATTAGAGTTAGGGACCTAAGGTTCGATCCTCACTTCGAA
ATACGTTCAATTTGTTTTCTTTTGTCATTTTCTTTGGATACTATTTGCTGTTGGTTGCAT
CGCATAATCATTTTTTCCCGAAAATCCACCAAAACATCAAATTAATTTTTCTGAAGGTTT
CACAACTTTTTGGATAACAAGCGAATTACAACCATTTGAAACAACCAAAGAAGATTTCAA
AAAGGAAATTGGACGTTTCTTGCAAATCAAAAAACAGGTTATTTTAATAAAAAATGAAAC
TTACTTCCACATTAAAAGCAAATATCGCCTAATAGACGCAGTTATGTCAGGAAGGTAACC
TGCAGCTGTATCATCAGGTAAAAATCCCAACGAAAAGGACACAATGTGTGCCGGAACTAT
TGCAAGATTAGCATGAAATTTCTACAAGTGATGTCACTTCTTAAATAAATTCCATTATTC
ACCGCCGTGCACCTGTATTTTTTGCATGATATTCTCTCTCTACTAAGTTTAAAAAATAAA
ACTTTTCATGTACGTATCGTAGAAATTTGTTTCAAACGCTTGCATGACGCTTAGATACTA
TTATGAATTATTCGAATAAAAACATGGTAATGCAAAAAACAGCAAACAAAAACTGAAAAA
ATGCACGCAGAAAATATTATCCCAAGTAAGGTTCGAACGTAGGACGTTCTGAATTCCATT
ACCACTCTTCAATCACGCAGCTATCCGGATACTACTTCTTAGGCCTAATTGCTTCTCTTT
ATGTTAATAGTAAACACAGATTCTTCGCGTGAGATGAAGTGAAACGAGGTAGGTAAATGA
ATAAACTAACAAATTCAGTTTTATTGACAAAAAATATCATTTATCTATAATCTTTAATCT
GCAATTAAGAAAAATGGCCTTCAACATCCAATTGTTCCTAGCGTGGTGAGTGAGTGGTTA
ACGCTCTGGCCTCGCATCCGGGAGGACGCTGTACAGTGTGATATTTTCTAAATCTAGAGG
GACAACAGTCAGTTTTGATAATAGTCTTCGCAGGCAAAATAGTTATTTATACTCAAAGTA
GATAAACCATATTACTCGGAACAAAGGTTTATTTTCCATGAATTCACGCCTAACAATACA
AAAAATAGTTTGAACAATGGGCTTCCTGTGATCCACCGATCAAGCGCTCCAGTCGGCCGT
GCCATTCCGCTGAGCTTGGTCGATGATTACGCTGTGTTTCTACGTGTTAGTAGTGATTTG
TGTGTTTCTATTGCTTTTGGCGAGCCTGAAGGTAAGTTTACGCATGATTTTTCCGTGATA
CAATAGCATCATTAAAACAGAGTGAGATTATTTTTAATTTAAAACAACTAATTAGCCAAT
TTCATGTTGAGATTTAGTTAATTATACCTATCTCTTACTATATTTATTTGAAAGAGCTGC
TTATTAACTACAAGAAATACCTTCATTCGTTTGCGCATTTTTGCGACACCCATACAATTT
TCCTTTAATTTCAGCATGACTGCACAAATTTCGAGTACAGAATTTTTCGAAGTATGGTTT
GCTAACGCAAAACAATCAATCTCTAACTTTCAATTTAAAATAAATGAGTCTCTAATTGAA
GCTGTTACATTTTTAAGCTCAGCAGAATAAAAGTAAGGCGTCTATTTTCGATATTTTTCA
GCTGTAGGCTTTTACAATTTGTTCTCGATTTTGTATTCAAAATGAAATTTCATTAATAAC
AAGAAATGACCCACAACAAACAATAAAAACTGTTGAAAACTTGGATAATATGTAACGCTC
CATTCCCAGCCGCAGCCTTTACAGACGTGTGACCTCACTCAAGCGACCACCAATCCTAGA
GCGTCTTCTGTCACGTGACCAGAGGTAAGAAAAGTATAATTTTTACTTCGCTTTTTTATT
AAAAATAATCCACTTTTCTTTTGAAAATTGAAAAAATTAGCATCCTGAAGCATTAATCCA
CGAGAATGAGTTCAATTTATAATATTTGTTTAATACTGTCAAATACCCTATTATCACAAT
TAATTTCGTCGTACACTTTCAGTGTAAACTGAAACTGGACTATAGAGCGCGCCACATACT
AG
>VvP45bXO-2777#RC/Helitron_70795-84864 [forward] 14070 bps; scores=15:10 Multi_5'_ends:
TCTATAATAAAAACATGTATTACCTTCGTATTAATTCCCTGACCCATTTCAATTCCTCCG
TGAGTTACTGCAACCGTTCCATCAGCTGAATAGACTGTTACCATCGCATTAAAGTTGCCA
AAGTACATGTAAGTGTACCTCATTGGAACAATCGCAATACCCCTCTTCCGCCATCGATTT
TCCTGATAATTGCAAAAATTTTAATCAACTTCTTTCATATAACTTTGTTTCAAATGGATG
CAAAATCTTTTGGCAACTTACCTTATTGAATGTCTTTACTGCTTGTTCTCTCTCTGCATA
ATTAGATTCATTCTTCCAGAATGTCATCATATCAGCAACAGTTCTATCTTCTTCCGGAAG
ATTATTCAGTCTAACTTCTACAGGATCTTTCTTAAGAACAGCAGCAATGTGCTCCATAAT
GTTTTCAATGAATGCAATTCCTTCAGTGCTTGCTGGAGTTTTGAAATATTGGATATTACA
GAAAAAGACAAATAAATGCATTTACCAAACAGACAAAATAAAAATGATTTAATCAAGTTG
AGGAAAATTTCTTTGGATTGCATTAAAAGCAGGTAATAATTAGTTCTTCAAAATTTATCT
TTCAGTATACAATACTTCTATTTACATTTGTTCTTTTTCAAAAATAAAATTAATTCTTCT
CACTTTATTACAAGCATTTTTTATGATGTATTTCCCCAATATCCTAAAATGAAATAATTG
AGAAATGTCTAGAAATTTTTTATTTGTTTATTTTGATTGTGATGGAGCTAGCGCTCTAGT
GGCAATTCCTCTAGTCATCCAGTTACCACCTTTTTTATATTATTTTGTATAAATTTACTT
TTATAATTGGAGTATTAAATTTCCCCCCTTCTCCCCATTTACTTTTTAGATTTACAAACT
TTAATTTTAAATTCCTTAAGCATTTTTAGTAAATTATTCACCACTTCACTTGGTAATTAG
TTCCAGTCCCTGACAGTTACCAACAAAAGAGAATTTTCGCACTCCCTTATGCATGAAATC
TAGTGCCAGCTTGTGGTCGTGGTTGCCTTTCCCCATCCATTCTCTATTCCTAATTGTTTG
AGCAATATCCCTACAAGCCCCATCACCAACATATACCCTGTGCATTCCCACCAGTCACTT
CACCCCCCTCTTTTCCTTCAACGAGTACCAACGCAGCTCCATTATCATATCAGTTACCGA
CTGGATCTTATGATAATTTCCCCCAAAAAAAACCTAGCTGCCCTTCTTTGTACACCTTCC
AACTCCTGTATTTGATAACCAAAATGAGGGTCCCAAACTACACCACCATATTCAACCAAT
AGTCTGACCAAAATTTCCTAAATTTCTCATAGATACTCTCATCACCCTCTACAGATAATG
AAGGATTTTCCTAGCACCTGCCCAATTGATTTTGTTATCAAACATTATGCCAAGATATTT
ACACTCGGGGATGTGGCTACCATAGGGCTAGGCAGTGCAGTGCAGTGCACCGGGACCCTC
ATGCTCAGCCCCCCCCCCCTCGCCGAGTGCAGCTGAGGGGGCCGCCAAGTTAAGCTCAAA
GCTCAGAGGACCCATGGGCCTTCAGGGCAAATGGCAACTTTTTTTAGCTGTGAGGGCCTT
GTGAACCTAGATATGCTACTGCTCAGGGGGCTCCCAAGCTCTACTCAGGGGGCCCCTACA
AGCCACTAGGCAGAGCTTAAAAAAAAAAAAGTCTCCCATCTGGCCTGAGGGCCCAAACTA
ATAATTTTTTGCACCGAGGCCCTTGTTTACCTAGCTAAACCAATGTTTACTCTTCAAGCT
TTCAACTAGCAATTCTGACTGCACACTATAACCATAATGAACTTTTTTTTTTTTTAATTG
CTTTACGTCTCTTAACAGCGAGGTCTTTTAGATGGGAAAGGATGGGGGGCAAGGATGGGG
GCAAGGAATGGGAAGGAATGGGAAGGAATGGGAAGGAATTGGAAGGAATTCGGCCATGAC
CTTTTGAAGGAAGCATCCCGGCATTTGCCTGGAGTGATTTGGGAAACCATGGAAAACCCA
AATTTGGATGCCCAGACGGGGATTCAAACCGCCGTCCTCCCGAATGCAAGGCGAGAACGC
TAACCGTACACCGCCCCGCTTGGTCCATAATTAACCTTTAGTGCTTTATCTGTGTATCTT
ATAAGCTGAATTTTCTTGGCATTTATCTTCATTCCATGCTGACCTACCCATTTAGATATT
CTATCCAGATCACCCTGCAGCTATTCACAGTCTTCACCTTTTTTAATCCTATTGTATACT
GTCATAATTATCATTTGCAAAAAAACTAAATTCTGACTGTAACCCATTAACACAGTCATT
CATTAGAATAATGAACAGCAACGGTCCCAATACACTACCCTGTGGCACTCCCATATTTAC
TTCCACCTCTTTTGAAAATTTATTTCCTACGCTAACTTTTTGCTTTCTGGCTTTTAAGAA
TTCTGCTACCCAGGAAGTAACTTTTTCATCCAAATGATATTACCATTCTGCATCAGGTAC
AGTGGTGTTTAAGTTTATTTTTGATAAAGTGCAGTTCTTTTTGACAAGCTTTTCTACTAT
GGCTTACAATCTTGGATTCATGACATGAAATAGTGTGCTACTACACTATTGCAGCAATTC
CTTAACCTAGGTGTTTTATTTAGTTGCTGAAAGTGGTGCATTATTTATTATTTCAAATGA
AATGTTTCTTATTTGCTATTTTCTCACCAAAGTTGAAGGCAGCGACGAGAGAAGAACATA
TATTACGAACACACAAATAAACTCAATATTTCGGTTATTAAACCTTATTCATGACTGAGA
AAATGAGTCATGAGGCTCGGGAGGACTTAAGTCATGTAGCAACCCTCGGCGTGTGCACAC
CTCCCGAGCCTCACGACTCATTTTCTCTGTCATGAATAAGGTTTAATAAATGAAATATTG
AGTTTATTTGTGTGATCGTAATATATGTTCTTTGTAACACATCTTAGAATTTCGCATAAC
GAAATTAGTTGCTGTAATAGCGAGTTCAGTTGAAGTATATGGGACCACCCTTTTAAAGTA
GTTTTTATAGTAAATTTTGATAATATTTCCCAGTAATATGTCCTATAGCATTTATACAAG
TGTTAACAGTAAATTCAATAGTTAAAATCATTTAAACAGCTGTTAAGAAACTTAACCTTA
GATTTGAATAGGTAGTATTTGACTTTCATTTAATTTAACTAAATCAAGATATTTCTTTAG
TTCAAAAGATGTTTAGGTAAATAGATAGCCAGAAGATGATTAATTTTGCTGTTAAAAGAT
CTTACTTAGAGTCTGACTATGTTTAAAAGTGATTTGCCGGTTTAGAATTTTATCACGAAA
TTTTCCACTCTAAAATCGAAGTATTTAGCTATTAGAAAACAGTTAAGAAATCAAGTGATA
GATAGAAAGTATCGGAATTTCAGTTTAAATAACATATCAAAATTTTAGAGAGATTCATAT
ATCGTTTTTGAATATAATTTGATATAGCCAGGCATGTGATTCAGGTAAAAGTTCGATATT
TCAGTCTTTTTCGGGGATTCATGAAAAGAAATTATATTCAGAGTAAAGTTTATTTAAATA
TAAAGGTTTCTGAAAAAGTTCTGTTTCAAAATATTAAAGCATTCAATAGTAATAAAATAA
AATGGGTTTTGGCGCGAGTAAGCGCTTGGACAAAATGTTGCACTTGCTCGACGTTCGGGT
GGAGTGATATTTATAAAAATTCGTAATAAATCAGGAAATAGACTTAGAGATTTCAAATTT
TTACAGTAATAGTTTTTCATTAGGGAAATTTGTTTAGTTACTTTCAAGTCGATATTCGGA
ATACTTCAAGACATTAAATTTTATTTTTGAGTTTTATACCACTTTCAAAAATAGGTAAAA
TTCTTTATTTGATGTCGGATAATAGATGAGCAATAGGAGAGTAGCATTAAATTTGTTTCA
GCTCAATAGGAGCAATATTTCGGAAGTTATGGCAATCACATCTTTATGACTCTTTTCTGG
CTAAACTATTAAAGTTACAAAATTCTTTATAATAACTTAATTTGACGTTTGTAATAATAT
CTTGCCACTACCAAAATTTCAGAAAGCTAGGATTATTTTTACTGTCATGATCAAATTAGA
TTCGTAACATTTGTCAGAAACTGATCAGCTATCACATCAAATCCCTGGGAAAGTCGAGAT
AAGAAGGTTCTCACGGTCCAATCCTATATATACCCCCTCCAGAGCCTAAGCTCGCCCCAC
TCAAGAAGCAGCAGTTAGACGGTGTAGACGCATTATGTAGTAAGGTGGCCAACTCTGGGC
TCGTGGCGTGGCAAACTGCTAGTTTGTTTAACATCGGTAGAAACTTTGTCATCATGGGAG
GAGCTTTAATTGAAGAACTCGTGTAGCTAAGAAATCGTGGTAACGTGGGGTTCGGTCGTG
CTTGAATGGTCAGTCAAATCTGTGAAGTAGATTTGGAAAAGTTGTCTGATTGCCTGTGCA
GTACTTTGACTTTGTAACATTTTGAAGAATATACTCATCATTTCAGAAGTGAACTTTCAT
CATTGAACTATCACGTTTCCCTAGTTTCTTGGTTAAAACTACGGTGGTGACTGTGTAAAG
AGCTATGTCAGGACTAACACCTTAGGTTTGCACGATCACAGTTAAGATGCAAGTTTGTGC
ACCAACCCCAGTGCACATCTAAGTCTTACATCTTCTCTCGTCGCTGCCTTCAACTTTGGT
GAGTGATGAGTCATTTTATCTTCCCTTGCAATTATATTGCCTAAAGCAGTTTCCTTTTTC
CTTAGTTTAATTATTTGCTAGTTTGTGTGTTATATAGTTGTATTATTTGCTCAGGTTTGT
TTTTACCCTCAGCTTTGGCAAGGAATGCTTTGCTACTGATATTTAGTTAACAAGTTGTTA
CACAAATCAAAAATTACTTTCCTAGCATTCTATTTCTTTCATCAATGTTAGATTACTAAC
CTGGAGCTCGGCACCACGTGTTGTTAGGCAAATCTGTGAGAACTGTGCGAGATGTTACGT
GCCACGTGCTCTTGTCGTAACAGTTTTCCATATGAAAGAGAGCAAAGGCAGCTGCATTGT
CATTAGTGCCGCTGCCACTGTTGTGATACATTTTTGCTTCCATATAAGTGATTTTTCCAC
TGTCATCCACTCCTACCTAGCGAGAGTAATGAATCTTATTGTAACATACTGTCTAAGTAA
AATACAAAATAAATCATTAGCAAATTATACTGAAACCATGAAACAATGCATTCAAAAATC
ATGTGGAAATTTGTGACTGCTATTGTGAGCCACATTTATGAACACTTGGCAAGTTTATCA
ATTCAACTGTACATTATCTAGACTAAACAACAATTAGCAAGCAAATACAGCCAAAGAAAA
CTTGCCAACAATGACCATCCTATGCACACCTCTGAATTGTGAAGATTAATTTACTATCTC
CCCTAGGACCTAATCATGGCAATTTATTCCTTCCAGTACGATAAGCAGCAAAGACTTATT
TGTTCCCCCTCATCTCCCCTTCCCTCCCCCTCCCTCCCCAAAAAACTGCCACCAATAATT
CAACTATCATCCTGTGAACTGCAGTAGTCTTTGTTAACCATGCATACTACACCAAATTCT
CTCACTCATATTACATATGATGGTCATTCAGTAAGTCCTTGAAAAAAGTGAAACAAATTT
TCTTTTTATGAATGTTTATTGGGAAAAACACTGAGTAATAGTATTATTTATACACAATAT
TTTGGAGACTTAAATTTCTGTCGCCATCTTCAGGTGCCGTTTTAAGGCTTTTCTTGATGT
AAATTTCGATGTATGAAAACTTTTCTGTTTTGATTGATTATAGTCTGTAACCATCTTTAG
TGAGTCTTGCTCCTAGAATTTTTCCTAATGATTTTTCTCTCTACTTTTTTTAATTTCTTC
AAGGTCATGTTTTCTGATAAGTGTTAATGTTCCACTTGCATAGAGGACTTGATTTTACAA
CTGTGTTGTTGTAATGAATTTTGATCTGTCTTGACATGGATTTTTTGTTGTGGAGATTTT
GGATTAACCTTAATGCTTTTTTTTTTACTTTTTGGAGGCGATTTTGCTGCAAGATTTTCT
CAAGGCCTGTCGGTTCGATGAATTCTCCGAGGTATTTAATGTATGGGACCCTGTTGACTT
AACTTGATATTTCTGTCTTTGAACATATGAATTCAGTTTTCTCGAATGAGATTTGTAATC
CTACTTTTTCTGCACATTGTTTGAGTGTCTCAAGCTGTTTGATTGCAGTCTCTTCATCTT
CTGCCACTATTATTATTTTCTTTGATTTTGCATAATACACAAATAACTATGAAATCATAA
TATCTACACCCTTAATTAACAGCACAACAGGTTCCCTATAATACCATCAGGCTACTCTGT
AACACTATTAGCAGAACTACACTGAACAGCCAAAGAAACCGATACCTCCCTAATATCGTG
TAGGGCTCCCGTGAGCACGCAGAAGTGCCGCAACACGACGTAGCATGGACTCTACTAATG
TCCGATGTAGTGCTGCATGGAATTGACACCATGCAGCCTGCAGGGCTGGCCATGAAACTG
TAAGAGTACGAGGGGATTTAGATCTTTATGTACAATCAGCAGAAATAAACTTATGCATTC
CAGTTTAACAAGAGACTACAACTTTCATTAAACTAAATCCCAGCTCGCTTTTCCCGACAG
GCATATTGCAAGGCATCCCAGACATACTCAGTAATGTTCATGTCTGGGGAGTTTGGTGGC
CAGCGGAAATGTTTAAACTCAGAAGAGTGTTCCTGGAGCCAAACTAGCAATTCTGGACAT
GTGGGGTGTCGCATTGTCCTGCTGGAATTGCCGAAGTCCATCTGAATGCGTGATGGACCT
GAATGAACGCAGGTGATCAGCCAGGATGCATACATACATGTCACCTATCAGAGTCATATC
TAGACTTATCAGAGGTCCCATGTCACTCCAACTGCACATTCCCTACACCATTACAGAGCC
TCCACCAGCATTAACAATCACCTGCCGACATGCAGGGTACACGAATTCATGAGGTTGTGT
CCATACCCATACATGTTCATCTGCTCAAGACTCGTCAGACCAGGCAACATGTTTCCATTC
ATCAACAGTCCAATGTCGGTGTTGACAGGCCCAGGTGAGACATAAAGCATACGAGAGTGG
GCCTTCAGTTCCGAAAGCCCATATCGATGATGTTTCGTTGAATGGTTTGTATGCTGACAC
TTGATGGTCCAGCATTGAAATCTGCAGCACTTTGCGGAAGGGTTGCACTTCTGTCACATT
GAACGATTCTCTTCAGATATCGTTGATCCTGTTCTTGCAGGATCTCTTTCCGGTTACAGC
GATGTCAGATTTGTTGTTTCACTGGATTCCCTATATTCATGATGCATTCTTGAAATTGTC
GTATGAGAAAATCCCCACGTTATCACTACCTCAGAGATGCTGTGTCCCATCTCTCGTGCA
CCGACTATAACATCACGTTCAAACTCACTTAAATCGTGATAACCTGCCATTGTAGCAGCA
GTAACCAATCTAACGTCTGCACCATACACCTGTTGTCGTATACTGGCACTGCCGGCCATA
GCACTGTACTCAGAGTGTTTACATATATCTGCTTGTATACACATTCCTGTGCCAGTTTCT
TTGGCTCTTCAGTGTATTTTTTAAGTTTAACATGTAATAAAGCCGCAAAAATCAAATTAA
CTTTTTTGATGAACCCCATTTTAGTTAGTTAGGAAAAGATTTCCAGTTAGGTTATTTAAA
CAAGGAAAGAGAATGTAATGACCATTAAGCCTGGATTGCAGGGGTAGATAGACTTGTATT
CCCAACAGAATTTGGAGTGGGGAAATTAATTTTGAAAATTTCCATTTTTGTTGTAGTTTT
TGACCTGATTAAATTATTCTATGTCAATTTTCAGTGACATTTTCTTAAGTCTATTTTGCC
AACATGTCTGATTTACAGAATATTCTGTACTCAGTTATGTGGAGAGACTACCAGAAGAAA
GGAAATAAATATCTTGGGCAACATAGAAAAAGTAGTTTTGTTTTCCTGAGTACTTCTCCC
ATTGTAGATATCTTCAAAGGGCAAAATTGTTATATTCTATAGCCATTCTGCACCTTCTGT
GGTCTTCATTATTGTACAATATTGCCACAATAACTGTTTCTAGCGGAATCCTGATGGTTT
TAAAGAGATGTGAAGAAAAAAATATTTTCCTTCAGTCAAAGATCAATTAACTAGATTCGT
AAAAAGTTATAATCTACTTGAATTCACACAGTTTCTCAAATTTGCCATTTATTGAAGGCA
AAGTATTTTTAGAAACTTGCTCCCTGGAACTGTTTTTATTTCAATAATTAGTGCAGAAAG
TACAGAACTATAGGACAGTGTACACATAATGCACAAGAGGAGAACCACTCAGATAATAAT
AGAAATGACTGTCATTATTTACTCACTTCATAATCCATAGCACAGTCATGTCTCTTCCCT
ATGGACTCCATGTTTGTCTCCAGAGGTAAAATGAATCGAGCTGGTTTATTCTGAAGATGA
GCAACTAAAGCACATGACGTAGCTATTAATGTGTTGCGAGTTATTTTGGCACCGTATCCT
CCACCGAGGCGTCTTACTTGCAGATTTATTCTGAAATTATAGACTTCATAATAGGAGACA
TTTGAAATAATTCAACACTTTTAGACCAGACAGCCTGTAGTAATTCTATTATTTTAATCA
AGATATTTTCAGAAATTAAAAATAAAATATAGTGATTTAAAGCAAGTCCTAGTCTGATAT
TTTACTTTTATCATAGTGAATAAAATGTTTGCTGATAATGGACGTTTCTAAAGTGACAGT
CTCCACTACCTGTACATAAAGCTTCGCATATAACAGAAAAATACATAATAAACACAATAG
ATTAAAATAATTTCATTCATTAGTTCAGTTTTTGTTTTCATTAGCAGTTACAGTAATTAA
CTTTTACGAAACTTAGAATCATTCAGCCAAGCAATAAGTGTGGCACCTTATAGCTCCAAT
ATTTTTACAATCGTTGGACAAAGTATTTCATTGCACTCTTAACTGAAAGTGGGTGTATGC
CTGTTTATCGATAAGCTCAAATGACATTTGCATCATTTTTTTTAAACTGCTTAACGTCTC
TTAACAGTGAGGTATTTAGAGACGGGAAAGGGTGGGGGGGGGGGGGCAAGGAATGGTATG
GAATTCGGCCATGGCCTTTTGAAGGAAGCATCCCAGCATTTGCCTGGAGTGATTTGGGAA
ACCATGGAAAACCCAAATCTGGATGCCCAGACGGGGATTCGAACTGCCGTCCTCTTGAAT
GAGAGGCCAGAATGCTAACCATTTGAATCTTCTTTCTGCTAGAGAATCACAGCCCAATCT
ATGAAAAAATTCTGCAACACATTCAAAAGAACTGTATCAAGCAGTAATTAATGGAGCCAC
TCTTGTGTATTGTCAATACACCCACTGTGAAACAGATTACCAATGGAACTCTCAATGGCC
CAAAATTCGATGTATGTGAGTTCTGCGATTTCCTTTGTTCATTACAATTTTTCAAGACTC
GACCTAGGAATTGCAGCCTATAATTAGCTCTACCTACTACCGAATTAATTTGCAAGTTCC
ATTTCATGCTTCTTAATACTGTTACGCCCAAACACTGACCAGTTTATTTTGTATTTCTGA
ATAAATGAATTCTGTTTTGTTAGTTATGCATGCCGAATTTCTAAGCAATCAGCTGAATTC
CTCATTTCCCTACAAATCGGTGAACAATCTCAAATTGCTATTCACGTTTTCTCCGAGACA
GTTTATAAAAATTAAGAGAAGTGATCCTATTACACTTAGTTGAGGTACACTGAAGCATCT
ACATTAGAAGAGGATTCTCCAATGACGACCGACCATGTATTAAATCTGCCGAACCATTCA
GTTGTTGTTGTTTTTGTGGCTTTAGGGCGCGTCGACAATGAGGTCATTAGCGCCCTAACA
ATTACCAGCAAAGGCTGTGATTANNNNNNNNNNNNNNNNNNNNNNNNNNNNNNNNNNNNN
NNNNNNNNNNNNNNNNNNNNNNNNNNNNNNNNNNNNNNNNNNNNNNNNNNNNNNNNNNNN
NNNNNNNNNNNNNNNNNNNNNNNNNNNNNNNNNNNNNNNNNNNNNNNNNNNNNNNNNNNN
NNNNNNNNNNNNNNNNNNNNNNNNNNNNNNNNNNNNNNNNNNNNNNNNNNNNNNNNNNNN
NNNNNNNNNNNNNNNNNNNNNNNNNNNNNNNNNNNNNNNNNNNNNNNNNNNNNNNNNNNN
NNNNNNNNNNNNNNNNNNNNNNNNNNNNNNNNNNNNNNNNNNNNNNNNNNNNNNNNNNNN
NNNNNNNNNNNNNNNNNNNNNNNNNNNNNNNNNNNNNNNNNNNNNNNNNNNNNNNNNNNN
NNNAAAAAATATAACAGAGCACATGGATGGTGGGCTGTAAAGGGGCCTGCCATCCATTCT
AAAACTACGCCGACCTGCCTAAAATTTTAGATATCAGGCCGGCAGATACACAAAACTTTA
AAACCTTGGCCACATTGGTGGTCTCATTATTTAAAATCAGGGCAAAACCGTTGGCCAGGC
CAACATCTGCCCTAAAGTCTATAAAAGATACACAATCAATTAAAATGTGGCGCACCGTCA
AAGGTACGCCACAAGCATCACATTCGGGTGGGTCCTCTCGGTGGAAAAGAAAGCTGTGAG
TCAGAGGACAGTGCCCTATACGGAGGCGAACCTCATCCCTCCTCGCCCGCTGGAGGGAGC
TGCTCCACGGCTGAACGGTCGGTTTGACCAGCCGGAGCTTATTATGCTCTACCTCCAGCC
ACTGCCTCTGCCAAATGTCAAAAACAAATCTTTTCCCCGCCGAGGCAAGGTCAGACTTTG
GGACCGGATCAAAGTCAACTCTGACCTTGGTGCAGGCTAACTTGGCAGCTTCATCAGCTG
CCTCGTCCCCCGATTCCCACATGACCGGGTACCCAGCAGAAAACGACCTCCTTTCCGGAA
GATTGAAGGGATCGGAGGGTGTCCTGTATATCCTGGACAAGACGATCTGCTGGGTACATG
CTTCCTATAGCCTGGATGCAACTGAGGGAATCGCAGCATATGATGTACTTCGTGCGGCGA
CTTACTTTCATATGCTGGAGCAACTTTAACAAAGCGTAACACTCTGCAGTGTACACGCTA
CAACAGCTATTCAGTTTGTAGTTAAAAGTCGCTCGAGAGAATACCACAGAGCAGCCAACT
CCATTAGCCTGCTTAGACCCATCCGTGTATACCGGGGTAAAATCGCGGAACTGATTTAAA
ACATCGCTAAAAGTTCGGATAAAAACATTGTCGGCGGTACACAGCTTGTCGTACCGCGAC
AATTCTAAGACTGTTCTGGGCCTCTTTAAAAGCCAGGGAGGAGATTTACTCCAACCCTGG
TGATAAAAAGAGGGCATCTGAAACCCATATTCCTCCAATATAGCCTTTGTACGGTAGCTG
AACGGTTTAGTTGCTCTTTGACGGTTGGAATATAGCCGTTCAAAGTTAGGATGGATAACT
ACGTCGTACACAGGACTGCCAGGAGTTGTGGCAATATGTATATAGTGTTGCACCATGAGG
AGATGCCGGCGGATGGAAAGCGGCGGCTCGTCAGACTCAGCACAAATGCTGGGTATCGGA
CTGGTGTGGTATGCACCTGTGGCGAGACGAATTCCTGCATGGTGGACACTATCCAGTATA
CGTAGATAACTGTCCCGTGCCGAACCATAGACAATGCAACCATACTCCAACCGCGACCGT
ACAAAGGCTCTATAAAACTGTAGCAGGCAGGAGCGGTCAGTGCCCCACGACCTGCCACAC
AGACACTTTAAAACATTAAGAGCTTTCAGGGTTCTGGCTTTGACATCTTTAAGATGTGGT
AGCCATGTAAGCCTACTGTCTAAAATGAGGCCCAGAAAATGAACAGTTTCATTAAAACCT
AAAATGGTGTTCCTCAAGGTGAGATGAGGTTCTGCTAAAAGACTTCTACTGCGGCTAAAA
AGTACACACCGAGTTTTCTCAGCAGAGAATCGATAGCCGGTGTGTACTGACCATTCATCC
AGCCTGTGCAGCGTGAGCTGCAGCTGCCGCTCCGCACTTATCAGGCTAGCTGATGCAATA
AAAATTAAAAAGTCGTCAACGTATAAGGAGTACCGGATGGGCCTCCTTATAACAGTTGAG
ATGCTATTAATGGCAATAGCAAAAAGGGTTACACTTAAAACTGAACCTTGAGGAACACCG
TTTTCCTGATTAAAAAGGTCGGACACTTCTCTACCGACTCGGTACCGGAAGCAACGTCGA
GATAAAAATGATTTTAAAAAACGAGGTAGATTTCCTCTAAATCCCCATTCATATAACTGC
TTTAAAATTATATGTCGCCAGGTAGTATCGTATGCCTTTTCGATGTCAAAAAAGACACCC
ACAAGGTGTTGGTTGCGGATGAAAGCGTCTTGAATTGCCGCTTCCAGTAGGATCAGGTTA
TCCGTGGTGGAATGGAACTTCCTGAATCCACACTGAAAACGGCTCAGCAGCTTACGGGAC
TCGAGACACCACACGAGGCGGTGGTTCACCATTCGCTCTAGTGTCTTCCCAACGCAGCTC
GTTAAGGCGATGCTGCGATAGCTGCCTGGCAACAACTTGTCTTTTCCTGGCTTTAAAATC
GGGATTAACGTTGCTTCTTTCCACGAGTCGGGGAAGTGTCCTCCGGTCCAAACATCGTTA
AAAATACCCAGGAGGTACTCTTTAGCATCTTTGTTAAGAAGCCTCAGCATCTGGTACTGG
ATCTGGTCAGGCCCTGGTGCAGTGTCCTTGACGCTGTTTAGAGCTGACTCCAGCTCCCAA
GATGAAAATGGGCTGTTGTATTGCTGCACATCAGACGAGTCGAAGCAAAGGACTTGCCTT
TCAGCAGATATTCTTCGTTGCTGGGCCTGATGGTCCAATCCAGCAGACGAAGTAATAGCA
GCGAAATGCTCCGCCATCAGCTGCGCTATGCTTCGCTCGTCGGTGACTACCCACCCTTGA
TCCAGTAATCCAGATACTGGCGGTCGAGAGTACCTCCCAGATATACGGCGGATTGACTCC
CATACTTTTGTTGACGATGTGGAACGATTAATGTTGCTCACAAAGATCTGCCAAGACCTC
CTCTTGCTCTCCTTAATCATACGACGTGCCTTAGCTCTAGCAACCCGGAACGCTGCGAGG
TTGTCGGGTGTCGGTTGTAATTTAAACCGACAAGGCCCGTCTGCGACCCTGGATGGCGGA
ACGACATTCCTCGTTCCACCAGGGGACGGGCTTTCTTCGCAGCACTCCAGAGTTGCTAGG
CATGGAAATATCAGCAGCTTGGTGAATGACATCAGTAAGATGTTTCACCTTATCCTCAAT
GTTCAGGCGCTGTACGAGGATAACTAAGCGGCTATAAAGCTGCCAGTCAGCTCTGTTGAT
ATTCCATTTCCTTGTAGTCGTTCGATCACCACGTTCAAACTCAACGTGCAACCAAATTGG
ATAGTGGTCGCTTCCATGTAGGTCACGATCCACTTCCAAATGCACGGAGTCCGCAATTGA
AGGAGAGCAAAAAGAGAGATCAATGGCAGAGGACGAACCGGAAGCAGTAGTGAAGTGCGT
CATCTGACCTGTATTTAGGATGCACAAATCCTCCTGCTCCAATATTCTACAAACCTCTCG
ACCTCTGGGGCAATTGGTGGTCGAACCCCACAACGCATTGTGCGCGTTAAAGTCTCCCAA
TAGGAGAAACGGACGAGAGAGTTGCCGAGTGATATCAGCCAGCTGACCGCAATCAACTGG
TGATCCCGGCGGCAGATATATTGAGCATACAGTCAGTTGCACCGGTCCATGTAGTTTAAC
TGCTACTGCTTGTAAGGAAGAGGTGAGAGCTACAGGTTCGGAGTGGACAGTGTTCCGTAC
AAACACAGCCACTCCCCCCTTCGCTCGATCACCCTCGGTATCGTCCTTACGGTACACGTC
ATAGCCTCTTAGCACGGGTTGGTGAACTGG
>VvP45bXO-2855#RC/Helitron_181501-186748 [forward] 5248 bps; scores=16:10 Multi_5'_ends:
TCCACTATTATATATAAACAAAACAAGTGCTATTATAATTAATCTAAAAACTAAACATGG
TGGTAAAATATTCGGTTTAATTCTAGATGGGGATACCATTACAATCTCTTACCACCTCGC
ATAGTAAACACACAGATCACGTGGAATATATGACACAGTTGTGATGTATGGTCCAGGCTG
CATTACAACATAAACTCAAACGATTACTAACGAAATCATATTTTATAAATATCCATTTCA
GTCGTAATGCAGCCTGGACCAAAGTGAAATGTAACCATAACACACAATATTGCAGATACC
CACTTTTCAAATCATAACTATCGCTATTACTGTGTAGGTACGTGCAGACTGAAAACGTCA
CAATGACGTCATATTTACCACATGATCTGTGTGTTTAATACAGATCAGATTGTAGTGGTA
TCCCCATCTAGAATTAAACCAAATATTCATCAATTGCAAACTTATACCCATAACCAAAAA
TGAAACACTGATATTGACATTACCTGATACATAGGTTTGCCAATGGGCACAATAAAAGAG
TGTCATTGCGCAGAAACACTGGAAGAACATCCAGGTTGGATAGAAACCCAGCTGCACTGC
AATGCATGCTGATAAAGCTACAAAAACTGTAAACAAGAACATAAAATTAGATCCCAAATA
CTATTCGGAAAAAAAGAACATTATTATGTGGATTTGGTGGAATAAGGAGTTCTGAGGGAG
GGGTGCAGGAGGGGGGGGGGGAAAGAGATAGCACAACTTTGATTAAATTCAATCATCAAG
ATCATCCCAGGCTTCAATATTATCATAGTAACAGTGAAAGAATAAAGCTGAAGGCAGGAT
GTATGTGAGACAAAGAAAACAACAGAAAAAAATTTTCAGGTGAACATGAATTGAACCTGT
GTGACCTTAAAGTAATGAATTGTTTATTTTACATAGCCATAAAAAAAATACTTTCAATGC
ATGTATACAGTAAAGCTTCTAAGCATTCTCATATGTTGTGGTAAAATGATCTGCACTGAT
TGCTGCATTGATTTGGTAGCCAAGGTGTTGTTTGTTCATCTTTGAACAAAAGATCACCAA
ACCCAAATTTTGCAAACCAATTTAATTTTCACAATACAGTTCTTTTAAGATTTTATCAAC
AAACACACCTGTGACAAAAATGATTTTCATTTTTCAACAAATGGCAAATAAAAACTACAC
AAACAAATGACATTTGAAGTAGCAACTATATATAAAAAATTAAATTTCGAATATGTAAAT
ATACCCACAAGATTAAGGAAAGTCATCTATCTCTAAAATCCACAGTTACTCATAATGTAA
TTTAATTGCGATGGAGTGCATGCTTCGGTGCAATTTCCCTCCACACACATTTTTCCTCTT
TCCCGTACCCAATCTACTTTTGCCCTCTACAAATTTTAACTTTAAATTGTTTCACTATAT
ACATCAACTCTGCTGGCAACTTATTCCGATCACTGCCCCCTTTACCTACGAAAGAAATTC
TTCCCACATCCTTGCACCAGCTATCGAGTGCGCGCTTGAAGGTCATGGTCATCTTTTCCC
TTCCATGGATAACTTTTAATTCTTGCACCAATATCTTTCCACACCTTATGACAAATGTAT
GCCTTGCACACTCCCATGACTCTTCACACTCCTGTCTTCCAATGAATCCCATTCCAGTTC
TTTTATCATATCGGTTGCTGATTGTGGTCTATGGTAATTTCAACAGAAATCTAGCAGCCA
TTATTTGCACCCCTTTCAACTCCTGTATTTGATACCCAAAATATACCCCCATACTATACC
ACCAGCCAAGCAATTTTCTGATCAAAGTTTCGGAACCCAATTTCTTTACTTCTCTCGTAC
ATCACCGCATCACTCTCCCGACAAGTGAAGGATTTTGATACCTTTTCCTACTACTTGTCC
AATGTGTGCTGTCCAGTTGAGCTGGTTATCCCATGGTATGCCAAGATATTTATATTTCAA
GTCTTCAACAAGCAATTCTTTTCCCACCTTGTAGTCATAATCAACCTTTAGTTTTTTACC
TGTGTACTTAATAAGCGGATTCTTCTTTGCATTTATCTTCATCCCATGTTTATCAACCCA
GCTAGATATCCTGTCCGTATCGCCCTGCAGCTTTTCACAGTCCACTACCATTTTGATCTT
TTTATATAGCATTATGTCATCTGCAAACAATCTAATTTGTGATAGTAATCACAATCATTC
ACTAAAGTAATGAATAGCATTGGTCCCAATGTGCTACCCTGTGGCACTCCCATTTTTACT
TCCTCTCTTTTGATACTGCATATCCTAACCCAACTTTTTGCTTTCTACCTATCAAAAATC
CTTCTACTTAGTAGATCACTTTCTTATCCACTCCAAAAGTTTTTACCTTATTTACCACCA
TTTTATGGTTCACTCTGTGAAAGGCCTTTGAAAGGTCTAGTGCAACACTACCAATCTGGC
CTCCCTTGTCCATTTCATCCAAAATATCTTTCATATATCTTACTATCTGAGATTCGCATG
AATATCCTTGCTGAAAGCCATTTTGTCAGCTATAAAACCATTCTGCTCCTCACATATATC
TCTGATGTAGTTGCATATCAATCTTTCCATTCGTTTATCTACCACTGGCGTCAAACTGAT
TGTTCTACAATTTTCGACTCCATTTCTCAACTCTCCTTTATGTACCGGTACTACTATTGC
AATTATAATAACACTAACGACTTCAGAACTTGTAATCAAAAAATACTGTGAAAGGGAAAA
ATAATATAAATAAAACCAAAACATATTTAAGTGATGAGTCTATGAGACATGTGGCAGGAG
TGTAGCATTATCATCCAGCATTTGGTATCAAGAATATTATTAGAGTTAGTGGTTTCAGGG
AGGTCTCAAACGGCTTTTATTGTGAAGCAGTTAGTGAGATGATGAGAACTAAGAGAAAAA
GCAAGGGCAACAACTGAGGAGTAGAAAATGACAATCTTCCGCATTGACAACTGATTTGTG
ATGAGGCCGATACACATTTTTGGACAATGGAGGCAAGTTAATTGATATATGAGATGGGAT
GTTGAGAAGGGAGATTGTTTTCCCAGTCATTAGGTTGGAATAGGTTGTCTCGACTAAATT
CATGTTTGCAACAAGATCTATTGCAGAGGAAGGAACCTTGTGTTGGTTTAGTAGTTAGGG
GGTGCATATTTGTGGGCATGTTTTAAGATTGTGTGGCACGCCGAAGTTCATTAGAGGTGT
TTTGGAAAGGATATTGGAAAGAATGTATCAAATTTCTAGGAAAGATTCAAGGGGATTCAA
AACCAGAAGAGATGTGGAGAAAACAGGATTCCTGGTGGTTTTGATAGGTACATGTCAGGT
GCTTTGTCAGATGAATGGATTATCGCAGGGAATATATAATTCAGAGGAATAATTGTGGGA
TATAAGGGCTCATATAATATTGTTAAGTATTACATAAAGGATATATGATCTGTACAAACG
AATCTGCCTGGATGACCAAGTTATGCAGTAGGGAACGAATTTATGATGAATCTGCGACAG
CTATCAAATCAGAATGATTGTTGGAAGGTAATTGTTCTTATAAGGATAAAGGTTTGTAAC
TGCCCATTCTGTGAGGAGATGTCCACATTAGGGAAGTAAATGTATATGGGACCATGTCAT
TTATGGAATTATGGATGGTTTTTTTTTTGGGCTTTAGGGCGCATTGACAACTGTGTCATT
AGTGCCCTAACAGTAACATGGAATAATAAATGTGGTTAAAACATAATCAACTGTCATCTG
CATGGCCGACTGTAGAGGGGTCGACCCAGGGCCGGACAAAGACAGCGCGGGGCCTGTAGC
AAATGTGAAGAAGGGGCCCTTGATTTTTGCCATCTGGGGGAAAATTGTAGAGCTAAAAAA
AAGAAAAGGTCGCCCATCTAGCCTAGGTGCTTAAAAGATTAAGAGCTTTTAACGCCCTGG
CTCTCACATCTTTTAGATGCGCAAGCCAGCTGAACCTTGTGTCTAAAATGAGGCCCAGAA
ATCGAACAGTATCAGTAAAACTTAAGACGTTGTTCCTGAAGGTAAGGTGAGGCTCTGGTA
AAAGGCTTCTGCTGTGAGTAAAAAGTACACACCGGGTTTTCTCAGCGGAGAAACGAAAAC
CAGTGTGCACTGACCAATCGTCCAGCCTGTTCAATGCGAGCTGCAACTGCCACTCTGTGC
TTCTCAGGCTGGACGATGCAATAAAAATTAAAAAGTCGTCCACATTTAAGGAGTACTGTA
TGGGACTCCTTATAATGGCTGCAATGCTATTAATAGCAATGGTAAAAAGCGTAACGCTTT
AAACTGACCCCTGTGGGACACTGTTTTCCTGAATAAAAAGATCTGACACTTCACTACCAA
CTCAGTATCAGAAGCAACGACCAGATAAAAATGACTTTAAAACCCCATTTGTGCAACTGT
TTTAAAATAACATGCCAGCCAGGTAGTATCATAGGCCTTTTTGAGATAAAAAAACACCCA
CAAGGTGTTGGTCGCGGATAGACGCATCCTGTATTGCCGCCTCCAGCAGGATCAGGTTGT
CCAAGGAGGAACGGAACTTCTTCCCACACAGCTTGTTAGGGCAATACTATGATAACTACC
TGGCAACAATTTGTCTTTCCCTGGTTTTAAAATGGGAATTAATGTTGCTTCTTTCCGCGA
GTCGGGGAAGTGTCCTCCGGTCCATATATTGTTAAAAATATCCAGAAGGTACTCTTTAGC
ATCTTTACTAAGATGCCTCAGCATATGGTACTGGATCAAATCAGGCCCTGAAGCAGTGTC
ATTAGCACTATTTAACGCTGACTCCAGCTCCCAAAATGTAAATGAGCAGTTGCAGGCCTC
TGTATTCGACGAATTGAAGCACAGCACGCGCCTCTCGGCAGCAATCTTGCGTTGCTGGAA
CTGAGGGTCAAAATTGGTGGATGAAGTGATAGCGGCGATGTTCTCCGCCATCAGCTGCGC
TATGCTTTGTTCGTTGGAGACTACACGTCTGCGATCCAGTAAACCAGATACTGGTGGGTG
GGAGTACCTTCCAGATATACGGCGAATAGACTCCTATACTTTCGATGATGTTGTGGAACG
ATTAATAGTGCTCACAAAGTTCTGACATGACCTTTTCTTGCTCTCCTTAATAACATGACA
TGCCTTAGTTCTGGCAATACGGAATGCTGCCAGGTTGTTGGATGTTGGGTACAACCTGAA
ACGACGCAACGCCCGTCTACGACCCTGA
>VvP45bXO-3000#RC/Helitron_18456-28205 [forward] 9750 bps; scores=8:10 Multi_5'_ends:23031:8
TCTGGGGTAATTAAAAAAAATCAGGGTGGGCTGCTTACCACAGTGGAAGAATGACAGATG
AACATGAGACTCTTGGGGAGAAATTAAATTCATCCTCAGATTTCAGAGGTGAGAATAGAA
TGGTAATTATTGGTGTGGATTTAAATTTACCAGTTGTAAACTGGGTAGGAAATAAGATTA
ATAACAAAGGGAACAAAGTTGTGCAAATACCCTAATAAGGGAAGGAGGATTTACACAAGT
GGTAGAGCAGAACACTAGGGGACAAAATATTTTGGGTATATTCCTAATAAAGCCCAATGA
TAGCCTTGTGGGATGTCAAGTAACCGAAGGAATAAGTGATCATCAAGCAGGTCTGATGGA
TATTAGAGCATTCGGTAAACCAGTGGCCAAAATTGAAGGAAGAAATAGGAACAATTATAA
AAAGGCACAAATTTCAAATTTCGAATTTTAAGAGATATTTCAGACAACATTTCAGCAAAT
GGAAGGTTCAAGGAGATAATAAGAAAGAGGGGAGAAAAATGTATTCCAAAACAGAAAATA
AATAGAAGTAGAAAGAGGTTGGTAAGAAGAGTACATAATAGATTTAATAGACAGCAGGGT
AGTAGGGAATATTTAAAACAACTAAACAAGGAATTAATAATAGCTAAGAAGGTGGATAAA
GATGGGTTTATGAAGAGTATTGTCAGTGCAGGTGTACCATTGACTGATGCATCTAGAAAT
TTCTATGGCTATGTTAGAAATGGAGAATGTTAGAATGGGAATGGAGGGTGTTGAGACGCT
TATAGATAATGATGGAGAAGAAGTTACTGAGGATTTGAAAAAGGCAATGAATCAGAAACA
GGAGTGTCTAACTCAGAGAGCGAGCTTAACAACACAATTACAAAATGAAAAGACTAAAAA
ATTAGAATTTCATCCTGAGGATATCATGAAGGAAATAAGAATGCAAAGTGCGATATAGTA
GTGCCGGTACATAAAGGAGGGGTGATAAATAGAGTTGAAAATTACAGGTCGATCCGTTTA
ACATCAGTGATAGGTAAATTATTGGAGAGATTGATGTGCAACCACATCAGAAATATATAT
GAGGAGCATAAGTAGTTTTCAAGTAGGCAACATGGCTTTAGGCAAGGATATTCATACGAA
TCTCAGTTGGTGGGTAATATGCATGATATTTCAGATGAAATGGACAGATAGTTCAAAGGC
TATTGACAGTGTCAGCCATAAAATGGTAGTAAATAAGGTAAAAACTGTTGGAGTGGAAGA
GAAAGTGATTTACTGGATAGAAGAATTTTTAAACGATACAAAACAGAAAATTAGGGTAGG
AAATGCAGTATCAAAAGAAGTGTAAGTAAAAATTGGAGTGCCACAGGGTAGCGTATTGGC
AGCATTGCTATTCATTATTCTAATGAATAATTGTGTTGATTGTTTACTATCAGATATTAG
ATTGTTTGTGAATGATATAATGCTACATAAAAGGATCAAAACGGTAGAGGACTGTAAACA
GCTGCAGGGTGATCTAGACAGGCTATCTAGCTGGATTGGTAAACATGGTATGAAGAAAAA
TGCAAAGAAGAGTCAGCTTACTATGTACACAAATAAAATACTAAAGGTTGATTACAATTA
TATGATGGGGAAGAATTGCTTGATGAAGACTTGAAATGTAAATATCTTGGCATTACATTT
GATAACAAGCTTAACTGGATAGGACACATTGGACAGGTAGTAGGGAAAGGTTCCAAAATT
CTGCACTTGGAAAGAATGACGAGGGGACTTACGAGAGTAGTAAAGGAATTGGGTTACAAA
ACTTGAGTCAGACTATTTCCTGAATATGGTAGTGCAGTATGGGACCCACATTTTGAGTAT
CAAATACAGGAGTTGGAGAGGGTGCAAAAAAGGGTTGCTAGATTTTTTTCTTAAAATTAT
CACAGAATGCAATCAGTAATGGATATGAAAAAAGAGGGCTGGAATGGGATTTATTGGAAG
ACAGGAGGAGGGTGAAGAGTGTCATGGAAGTATAAGAAATTCTCATCAATTAAAAATTAA
TTTTTTCACCAATTTAATTTTATCCCCTGCTAGTTATTAAGAAGGATGTAGGGGTTGGGG
AGATACTAAATTAGCCTTTTCCAACCAAATGTCAACCTCTACTTCATGTGGTCCACTCCA
TTTGCACGGACAAGGGTCTGGCGACTGAAAGATTCCCAGTATAAGGAGTCACCCACAGCT
TGCCAACAGGCTCCAAAAGGAGGGCGAAAGAGTGGGGAGTGGTCCAGGTTATCCTATTGC
CCTTGAGGTTGGAAACGGCCCCTACAGGCGGATGAATCAGAAGTGATCAACGGAATGTGG
ATGCAGAAGGCAACGGGAAACCACTGCATTAAAGACCCAAAGGGTATTCCTGAGGACATG
TAATCCTCTCGATTACATATATCATGATGGCTTTTTCTGGGTAAAATATTTCGGAGGTAA
AATAATCTCCCAATCAGATCTCCAGGTGGGGACTACTCAGGGAGGAGTCGTCAGAATGGA
TAGAAACATTCTACAAGTCAGAGTATGGAACGTTTGAAGTATGAATAGGGTAGGTAGGTT
AGAAAACTTAAAAAGTTACATGGAACGACTTAAGTTAGATGTTGTTGGGATAAGTGAGAG
TAAATGGAAGTTTTGAAATTTTGAACAAGGCTGCGTTTCAGCAACAGTGAGAGTTGTTCA
ATTGAAAATGACAGCCAACCAGTTGCATCAATTAGGTTTATTTAACATTACCGCGGTTTC
GACGATCATATGATCGTCTTCTTCAGAAGGCCCTGTACGACATTTTAAAAACACTTTTTT
ACAAACAGAGTTTAATAATAAATAGTATGATAAGTATCATTAGATAAACACCTAAACCTT
AACATCAGTTATACAATATTATATGATACTCACTAGTGGAATCACATATACTCAGAAAGG
AGCCAATTAACTCGTCATATCGCAGTGCGATGGGCACTTGTGTCAACGGCTATAATGTAA
ATTTTAAAACTTCTATTGCATTGTCAAACATGTTAAATACATATGTCCACCAGTCCAAAA
TGTACATGTTGGGCAGGTGATTTCCGCCAACCACGCTAATAACAGGTAAATAAAGTAGAT
GGCGCCACCGCGTACAAGCATGCGCATAGCCGCAATGAACGGCCCATACATACAATAATT
ATTAACTAAAAATTGAGTGGTATAAAAATAACAACTAACATGATAATTTATTATATATGC
AGTGAATTCTGTATATACTTAAGACGATGACAACATTGAAGAGGTCAAGAAAACAATAAG
GGAGGAGCGGTCAGCCATTTCTAAAGATGACCAACAGAAAATGTTTCAAACAGTGGAAGC
ACTGCTGGAACAAATATATTAGTTTTAATGGAGAGTATTTTGAAGAGGATAAAGTTGTTT
TGTAAAAAATTTGAAACTATATAGCTTTTAAAAAAAATCTTTTTTTTTTTTTGGTAGCCC
CTCAGGTGGTCTTGTATCAATCTGTCTGACAGTGATTTGCATGTATTAAGTTTGATCAAA
AAGACAAGCTATTAGCTGTGAACCAATTACCAATACAATCAAAGACAATTTTTAATATGT
TCAGTAGAAAATGTGAAGTACTTTTAATTCCTATGCTTGTGTCATCTGCAAAAATGACAA
TTTTTGAGTCTTCTACTGTAAGACAATGTACACCCTTTATCATTAAATGTGGCTATCCTC
GTCTGAGTCTATCTCCCTATTTTTTCACAGTTTGGCATCACAGCACAAGCACAATGTCAC
AGGAAACTGAAGCAATTCTCTCGATTCCTTTCATGACGGCATCCTATTGGTGGATGTTGA
ATCAAGGGCCTTCTATGTTTCAGACGTTTTGTTTCATAATGTCAAGTTGCCAAACAAACA
TAGCAGATCCGTGACGCAGCTCAGCCCACTGAAGTGTCCGATTGGCTGGAAATTTCAACC
AATGCCAGTTACAGCTGATTTCTTTTCTAACGTCATATTATTAAACCTAATATTAATATT
CGGAGAGTAACTTTTAGGATTGGTTTAAAGCGTAGCAAAGAGAAGACAAGGTGTTACATT
TTATTCAGATGTTTTGCCCATACGCTAAAGAAATGTTTATTCGCATTTTATTTGATTTTT
ATAATTTCTTTACTTATTTCTGCTTTTTGTATCATTCATAAATCTGTAAATGAACCAACC
AAAGAATAGGCAAGTCATGAATCATTGAAATCTTAATCTTTAGTTGATATGGGAACGGTC
ATAAGGATATTTACATGAAACATGTATCTTGAAATCACTGATGAGTGCGGACAGGAAGTT
CCATATGGGTTGGTTTGTTCATGGACAAGATGACCGAACTCGTATAGCAAGTGGAATGGT
CTAGTGGCCCCGTTGTAGGCTAGTAATGGTGCGGTCGCTGGTTCTAAACTCTATTGGGGT
AATTATTATTTTTTTCCCCAAACTATTCCAACATACCCATAGTTTATGTATAAAATATGC
AATTTCTGTAGTAAAAAACATAACAATTAACACATCAGACTAAAAATCCATTTCTATTAA
ATTTGCTGAATAAAATCTTTATTATAAAGACCATAGCGTTTAGTCAAAAGCACTCAGCTA
TAAACAGAATTCTCTCCTCATAACTAACCGTTTCGAGCACTTTTTTCATCTCTGCAATTA
TTAACTATTAGTGACTATTTTCAAAGAACGTCCAAGCAGATCTTTCCATTTGCAACAGGC
AGCCGATTCTTTGATTTTTTTCTTGTTTTTTAAAATACTTTCACGTACCTGTAGAAATAA
CCAGAATAACCATAAAAAGCCAATTTACAGTGTTATGTTTAAGAACAAATTCTAATCTCT
AATGCGAATAATCTTCCCCCTTGGCTATAAAAACATAATTTTAGATGAAGAGCGCATATT
AAGAAATCTTAATTGAATGATACATTTTTAATTTCACCCAGTTTTAATTTTAAAATAATT
TTGTCCTATCTGGCAGTATTGCGGAAGGCATTAATAGCTGCAAAAGCACTTATTTATAAT
CAATTAGAATTTCTGGTTATTGGTCAAACAAGGGAATAACCATGAAGGATAAGGCAGAAT
TTTTTGTATTACAAAATTACAGAAACAATCATAAAGACATTAATTTGGAAAAGTGTATCT
GCAAGACAGATAGAATGAAACTGTCTTCCTTAGCTGCTTTGTATACACTCTGACGAGTTA
GGAAGCAGCCTGAAAGCCATGGTCCTGCGATTAGCACTCTAGTTTGCTGAACAGGCGGTT
CTTAGTCCGACTCCAAGTATTTCTTTTCTTTTTTTAAAATTTATTTTTATTTCCTTTATA
AACTTTCCCAACCTACACATTGCTTATGCGTAGAATATATCCTTAAATCTTTCCTAAATG
TGTCAGGGTATAACATACTCATAACTGAAAGTATCCAGTGTTTCTTAACCAACTTCCGAT
GTAATCATGAACACTTCCGTGGCAGCAAAAGTGAAAGAAAACTATTCAGGTTTCTAACCG
CGCCGAAATCACATTGTCTGTGCCTTTTAAAATGGTACACGTTTCCAGTGGCGGATCCAG
GATATTGATTTGGGAAGGGCTTGAGCAAATTGTGATTTGGGGGAGGGGGGGCTTGAGTTG
GATAAGGGTAGGTTTTATTGTCATGCCGCCCTAAGAAGATCAGTGGAATTAATAAAAAGT
CTCCAAATATTACTTATGATGGCGGAGGTGGGTCTAATACGATTCATGACTTGCCTTTCC
TTTGGTTGGTCCATTTTCGGATTTATGAATGATACAAAAAGCAGAAATAAGTAAAGAAAT
TATCCAAAAAAATGAGAATAAACATTTCTTTAGCGTATGAGAAAAAAAATCTGAATAAAA
TGTAACACCTTTTCTACTCTTTGCTATGCTTTAAACCAATCTTAAAACATACTGTCCAAA
TATTAATATTACTTGTAGCTGTAACTGGCATTGGTTGAAATATCCGGCCAATCAGACACT
TCAGTGGGCAGAGGTACGGCATGGATCTGCCATGTATGTTTGGCAACTATACATTATGAA
ACAAAACGTCTGAAATATAGAAGGTCCTTGATTCAACATCCACCAATAGGCTGCCGTCAT
GGGAGGAGTCGAGAGAAGTGCTTCAGTTTCCTGTAACATTGTGTTTGTGCTGTGATGCCA
AACTGTGCAAAAATAGGAAGACAGACTCAGACTAGGGCGGCCACATTTAATGATAAAGAT
TGTACATCATTTATACAATGTATATAAAAAAACAACAGTGGTCCAAATGCACATCTAATG
GACCTCCACTCCACTCGACATACCATTAAAATGTTGCGTTCAGAAGGTAAGAAGAACTAA
GCCATTCATTAAAATTGGCATCTGTTCCTCAAGAATTTAATTTGTTCGTGAATTTCATGA
TCAACATAGTTAAATGTCTTACAAAATATTACTACAGGCAGCAATTCATCACTATCCCTT
CTCAGTGAAAACAAATATGATTTGTTCCTTTGAATGGGCCTTCTGCTGTTGTTGTTGTTG
TTGTTTAAGTTTTAGGGCGCGTCGACGACGGGGTCATTAGCGCCCTAACATAAACCAGGC
GTGACAACGTGGCAAAATTGCCGTCTGTGTGGCCGACTGTAAAGGGGTCGGCCACAGAGA
CAGCACAATAAAATACTAACATACTAACTAAAATACCGTCTGCCTGGCCGACTGTAAAGA
GGTCGGCCACACAGACGGCAACATAAAATACGAAACTGTGACTAAAATATAAAATTACAT
ACATTAACTGGTTGGCTGTAGATGGGCCAACCAGGTTAAAAAACAAGTTAGATGGCTGGC
TGTAAAAGGGCCAGCCGTATAAGCAATGTCACAAGTAAAATCAGTACTTGGATTGGTGGT
TGTAAACGGCCACCAATCCAATTTAAAACCTAGGCCGATCTGCCCAAAATTTTTGGGACA
AGACCGGCCAAGCAACAAAACTTTAAAACCTTAGCCACGTTGTCACCGTCATCGTTTAAA
ACAAGGGACAGATCGTTGGCTAAGCCAACGTCTGCCCTTAAGTCAAGAAATAAAACACAA
TCAGTTAAAATGTGGCGTACCGTCAAAGGTACGCCACAAGCATCACATTCCGGAGGGTCC
TCTCGGCGGAGAAGGAAACTATGAGTTAGAGGACAGTGCCCTATACGGAGGCGAGTAAGG
AGAACCTCATACCTCCTCGCCCGCTGGAAGGAGCTGCTCCACGGCTGAACGGTCGGTTTG
ACCAGCCGGAGCTTGTTATGCTCAACTTCCAGCCACTGCCTCTCCCAAACATCAAAAACA
AATCTCTTCGCCGCCGAGGCAAGGTCTGACTTTGGGACCGGTACAAAGTCGGTTCTGACC
TTGTCGCAGGCTGACTTGGCAGCTACATCGGCTGCCTCGTTCCCCCTGATTCCCACATGG
CCCGGTACCCAGCAGAATAATACCTCCTTTCCACGAGATTGGAGGGAAAGGAGGGCGTCC
TGGATGTCCTGGACTAGGCGATCTGCTGGATACATATTTCCTATGGCCTGAACACAGCTC
AGGGAATCACAGCATATGATGAAACACTTTTCGCGATTTACTTTCATATGCTGGAGCGAC
TTTAGCACGGCGTAGCACTCGGCAGTAAAAACGCTGCACCTGCCATCAAGTTTGTATGTG
TAAGTCGCTCGAGGGAACGCTACGGAGCAACCAACTCCGTTAGCCTGCTTAGACCCATCC
GTATACACCGGGGTAAACGTGGAATACTGGTTTAAAACATCTCTAAAAATTCTGATAAAA
ACATTATCGGCGGTACACAGCTTGTTGTACCGCGATAATTCTAAAATCATTCTGGGCCTC
TTTAAAAGCCAGGGAGGAGATTTACTCCAACCCTGGTGATAAAAAGAAGGAAGCTCGAAT
CCGCATTGTTCTAGAATAGCCTTTGTACGGTAGCTGAACGGTTTAGTGGCTCTATGCCGG
TTAGTATAGAGCCGCTCGTAGTTAGGATGCAAAACTATGTCGTACACGGGACTGCCAGGT
GTTATGGCAACATGGAGGTAGTGTCTCACCATGAGGAGTTGCCGACGGATGGTAAGCGGC
GGCTCGCCCGAGTCAGCACAAATGCTGACAATAGGGCTGGTGCGATATGCACCTATGGCG
AGCCGAATTCCTGCATGGTGGACACCATCCAATATACGCAGATAACTGTCCCGTGCCGAA
CCATAGACTATACAACCGTATTCCAACCGTGACCGTACAAAGGCTCTGTAAAATTGTAGC
AGGCAGGAGCGGTCAGCGCCCCATGACCTGCCACACAGACATTTTAAAAGGTTAAGAGCT
TTTAAGGCCCTGGCTCTCACATCTTTTAGATGCGCGAGCCAGTTAAGCCTTGTGTCAAAA
ATGAGGCCCAGAAATCGAACACTATCACTAAAACTTAAAACGGTGTTCCTCAGGGTAAGG
TGAGGCTCTGGTAAAAGGCTTCTGCTGCGAGTAAAAAGTACACACCGGGTTTTCTCAGCG
GAGAAACGAAAACCGGTGTGCACTGACCATTCATCCAGCCTGTTCAGCGTGAGTTGCAAC
TGCCGCTCAGCGCTTCTCAGGCTGGACGCTACGATAAAAATTAAAAAGTCGTCCACATAT
AAGGAGTACCGTAGGGGAGTCCTTATAATGGCTGCTATGCTATTAATAGCGATGGCAAAA
AGTGTAACGCTTAAAACTGACCCCTGAGGGACACCGTTTTCCTGAATAAAAAGATCAGAC
ACTTCACTACCGACTCGGTACCGGAAGCAACGACCAGATAAAAAAGATTTTAAAAAACGG
GGAAGGTTACCCCTAAAACCCCATTCATGTAACTGTTTTAAAATAACATGCCGCGAGGTA
GTATCGTAAGCCTTTTCAAGATCGAAAAAAACACCCACGAGGTGTTGGCTGCGGATGAAC
GCATCCTGTATTGCCGCCTCCAGGAGGATCAGGTTGTCCAAGGTGGAACGGAACTTCCTG
AATCCACACTGAAAGCGGCTCAGGAGATTACGGGATTCAAGACACCAGACGAGGCGGCGA
TTCACCATCCTCTCCAGTGTCTTCCCCACGCAGCTAGTCAAGGCAATACTACGATAACTA
CCTGGCAACAATTTGTCCTTGCCAGGTTTTAAAATGGGAATTAATGTTACTTCTTTCCAC
GAGTCGGGGAAGTGTCCTTCGGTCCAAATGTCGTTAAAAATATCTAGAAGGTACTTTTTA
GCATCCTTACTGAGATGCCTCAGCATCTGGTACTGGATCAAATCAGGCCCTGGAGCAGTG
TCATTTGCGCTGTTCAACGCACTCTCCAGCTCCCAAGATGTGAATGGGCAGTTGTAGGCC
TCTGAATTCGACGAATCGAAGCACAGCGGGCGCCTCTCGGCAGCGACTCTAAGTCGCTGA
AACCGAGGGTCAAAGTTAGCGGACGAAGTGATGGCGGCGAAGTTCTCCGCCATCAGCTGC
GCTATGCTTCGTTCGTCAGTAATTATCCGTCCGTGATCCAGTAACCCAGATACTGGTGGG
CGGGAGTACCTTCCAGATATACGGCGAATGGACTCCCATACTTTCGACGAAGGCGTGGAA
CGATTTATATTGCTCACAAAGTTCTGCCATGACCTCTTCTTGCTCTCCTTAATAACTCGA
CGCGCCTTAGCTCTGGCAATACGGAACGCTGCTAGGTTGTCAGATGTGGGGCACAACCTA
AAGCGACGCAACGCCCGTCTGCGACCCTGG
>VvP45bXO-3014#RC/Helitron_23304-27352 [forward] 4049 bps; scores=8:9 Multi_5'_ends:
TCTAGTATTATATCCGGCATTTAGGGCTCCAGCAAAGAAGTTTTTAATTGCGTCCCCTTG
ATCAAACATAACCAAAAAAGGATTTAACGTAGTCAGAAATTTATTTGACAAAAAATAAAC
GGATTATCAATAGTGGGGCGTATAAACTGCGGAATGGCAAATTAATAGTGAAATCTATAC
ATCCGCAGTTTAGACAGGTCGAGAATGCACATCCCAATGTAGAGCGCCTTGATGAAAAGT
ACCTAACTTTCGTCATTTCCAGGGCCACAAAGTCTTCTGTATAAATAGTTGCTCGTTTAA
AGTATGGTGCTGCTACGTATTTACGGGCACCACGGTGGCCCGCTCAGCTAGTACACAATT
TCACGTCGCGGTGTTTTCTAATGTTCTCCATTGTTTTTCCGAACATTTAATTGTTCATAA
GTTTGAAAAAGTCTCTTTCAAAGTCTGTTTGGGTTAAACGGCGAGAACACGTATGTGTTC
TTTCAACCACGGTGACTGGTTAAAATAAATGACGCGGTGTATTTTGGTCGCCTGCAGCCC
CAAGCCTACACATTGTTGGAGCACTCGGCAATGGAGAACATCCCGTACTTTGTTCTGGAA
CGTTGTCATCAACCTTGGGAGGGTCTAACTTAAGGGGGTATTGTGGTGTGGATATGGCGG
CAGGTCCGCTAGAAGGTCGCGCTTATCCTGGGGGATCGTTAGATCTACTTCCAAAACGAA
ACCGCTAGACGAATCAACTGCAACGTTCATGGAATCTATGCTAGCAATTTGCTCGACTGA
TAACCCTCCAGAGGGCAGATACTCTGACATGGCCCAGCTGTACAAATGTACAAAGTATAT
GATAAAATTCTCAGGCACATCTTGGTTGTATTCCGTGAAGTACCGGTTATTTGCCTGCTT
ACCTGTGGTCGCACTGGCTAATAGCACCAAGAATCCCAAGTTCGAAAAAGAGCAGCATGT
CGATATCTATCAGAAGGTCCAGTTCGACATGCGTGCTCCTTAATATAACCTGCCACGGAA
GGCCTGGGGCTGTAAAGTAGTGTGCGGGGTCCAGGGTGTATTTCCCCAAATATACATCCC
TAAATTTTTCAAATAGATCCGCAAGTAATCGCACATCTGTTCCCATGTACAGACTTGCAG
ATTCACCCATGTTTTAGACCTATAAAACCCGCCAGAGTTCCAGACTCTGACAACGAACTA
TAAAATTTTGACTTTGGAGGGAACGTGGCCTCTTTAGGTTCCTCATCGAATCCATGTATT
CGTAAGGGAAGACTCCTGTTTGCTTCACTAATTGCAATTTCTGGGGATCCATGAAATGCA
CTCGGGTAATGTGCATGTCACGCTCCTTAAGGGTTGCAACCAGCTTCTCTAATGAGGACT
GTATGAAACGGTACGAGTCCAGGATCCGCAATGTGACTGACGTACCCTTAATCTTTTTAG
AAAACGAAATATTACGTTCAGTGTTGATGGGCATCTTCATCGAGGTGTGGTAGCGATGAA
GTGTGCATCATACCCAGACAAATTATGGTAAAATATGGGTATGCACCTTTGATTCTTGAG
CTGTAAAGTATAGTTATTGTGTGCAGCCCCTCTAAATTTACCAGTGATGTGGCAATGGTC
GCAAACCTTAACGGCTCCCGGTTCAATACCTTCACCATAGATGTGGCATACCATAGCAGG
GCTAAATTGTGCTTCCTCATCAACGTCATGGCTCAGTTTAAAGAGTTGTTCAACTAGCCA
CTTCTCAGGGGTTTTCCCCAAGAATGAGTCGAATCGGTTCAGCTAGTGGCCGTATCAGCA
AAAACCTCGTATGCTGCTGCAAAAGGGGTGTGTTACTGGACTGCTGTAGAGAGAGAGGCG
TTGGGTTGATGTCAGCACGTGTCAAAGGCTTTCAACAAACATTCCAAGCCCGCATAAACG
GCGAATGGTACACGCGGTTGGTGCACAAAATCCTTAAACTTTAAGGTTTTGTGTTCGTCG
CCGTGTAGATCGACTCTGACAGCATCTACCCGTGAACAATCAATCTCATGGCACTGTACG
AGATCATTACTCCACGCATGCTGCAGACACCAATCACAAATTTGAACAGTACCTCTACGA
TTTGATATGAATGATCTAACTAACGGCGATAGGTTCTTGATCCAGCAGTATTGGAATTTT
CCAGTACCATCAGAAATCAACAACATGTTTATGTGTTTATTCCATTTGTCTGCAGTTAGA
TGGAAGGGTCCGGCAACTTTGTGTTTATCACTACTAATTTCGTCCAGACCGAATACATTA
ATCGGCTGGTCTGGACTATGAATCTCAAATTTGGAAATGTCTGAGAATTTCACTGGAAAC
TCAATGTTATTGAAATCGAAAGTGTAGGGGCAGCGTACTTTTTATAGGTATTAAGTCTTT
CCGGATTTTTGTTTTATACCCTTACTTCCCTTGTTCTCAACATTGACTACTGCCTTCTTT
CTATTGATATCGAATGGCAGAGCAACGTAGGAAGATCCTTGATAGAATGGTACAAATTTT
AAAATATTAATGTCAAAGGATACGATTCTATCATGAGTTTTTCCATTGTCCCGGTCTTGA
AACTTACTAAATTCTTTCATGATCTCTGGCTTCACACAGACCCCATACCAATCAGACAGG
GAAGTACTTATCGCAAGTAAATAGCATATTCGGGTGGTTTCTAAATGTAGATCTTTCCGT
AGTTTAAAAGACCAATCCAACCAGAACTTTTACGGCCGGGATGGATCTGTTCCTGCAACA
ACAACAACAAGAAAGCAGTTATATAGTGATACCTAATGAATACATTACAAACTAAAAAAA
AAATAACGTAGTTATGTTAAAAAAAATTTAACAATAGTTCTGTTACGCCATATCGGTAGC
GGTGGTATTACGACTGTAAACCTGACGATGTTGTCAGCTGCCCAGTCAATGCCGTTTGGA
GACCTGATCCTGTAACATAAAAATAAGATGCAGTAACGACAAACATACAAGTTACATAGC
AAGTAAATAAAGTAAAACTCACTAATAGTTCTGAGACTCCAGTTATGTAGGTCCACTGAT
GGCATATCCTGATTATTCGATGGGTCTGACTCTGTAGACGCCAAAATCCACATCGTCAGC
ACCGTCCATTGTGGAGTTGGCGATGGCATGGCTGTAGCTTCTTTAATAAACATGCATTAA
TAAAAAATTTACGAGCTAATTATGTAATAACGTTAAGGATGTGTACTTACCGTTATCCAT
TCTGCTTCGTTTTGAGGAAGGCATTGTATTCTCTGGATGTTCCTTTTTACACCTACTTGA
CAGTCCGTAGTTATCAACTTTTCCCAAACACCTTGAAAATCAGGAAACTAAAAAAAATAT
AACATCTAACAACTTGTATTATAACGGCAATATTAAATATTACACTTACCAGCATCCTTG
AAGGATTAAAGTTCAGCCAGATCTAACTCTTGGGTAGACATAGCAGTAACATGTGCTTGA
CTGTCCGTAATCATTACACATTGACGATCTGGGAACAAAAAGAAATCAATTAATTATAAT
TTAACTACTTGGAATACAACTACAAGTATAAAATATTACACTAACCAGTATCCTTTAGTT
CAGCCTGATCAGACATGGCAGAGAGCTACGATGTTATCTGTACGAGACGAAGCAAGACTA
TGAGACATACAGTTTTTTAAAAAGTAATCTTTAATTCCCCTGACTAGAGGCCGGGGGCAG
GCTACTGTAGAGCGATGACTCTTTTCAGCCAGTTGGGTAATGCAATTTTGTTGATTTATT
CTTTATTGACTCATCATATATCTTTTTTGATTCTTGGGTTACATTTATCTCTTTTTTGGG
TCCTGTGGACTTTAAGTCCTTAGTGTTTGTTATTTGTTCCTTTTTAGGGAATTAAGGTAG
TTAATAGTTTCGTGAGACGTTCCACTAGCTTGGTTAGGGCTAGCTGGTTCTTGTTACTAA
CCCCATCTTGTACTTGTTGACAGTGGCATCTGGAACACATCGATTCGCTGTCCTGGTCGA
CTCTCCGATATCTAGGTGGCTCCAGCTGG
>VvP45bXO-3120#RC/Helitron_13621-24822 [forward] 11202 bps; scores=14:7 Multi_5'_ends:
TCTTATACTACTATAAAAACCTATGTTGGGTGAAGCCATATCAATTCAGGCAGGGGGGTT
ATTTTCATAGTCTCAGAAGTTTTTGAATCTACATCTATACTCTGCAATTCACAATTACTG
TGGGTGGCAGAGGGTGCTAAGCACCAATCCTATTTTAGAGTATTCCAATCCCGAACAGAA
TGAGGAAAGAAAGAATACATAAATGTATCAGTGCGGCATCTTATCTCTCGAATCTTATCC
CTTCTGTCATTGCGACCTAAATAGGTTGGCGGAAGAAGTATTTCGTTGCACTCGTAAATG
AGAGATTTTCGCATATTCTCCAACAAATTTAAACGAAAACGACGTCGTCTGTCCGCCAAA
CAATCCCAGCCTAACCCACGTATCAGCTCTGTGACACTTACATAAGGACTGTAACTAGCG
GTCACGAATCGAGCGGCTCTCCTCTGTACTTTCTCTAACGTGTCAATCAATCCCTTGCGA
TACAGATCCCAAATTGCACAACAGTATTCCAAATGCGGACGCACTAGTGTTTTGTACGCT
ATTTCCTTTGTATGAGCATTGCAGCTTCTCAAAATACGACCTATAAAACGTAGTTTAGAA
TTAGCTTTTCCTATGACAGAAGTTATGTGCAAGTCCCATTTCATGTTGCTTTGTAGGATA
TCTGTACTCTTGTTTTGCCCAAAAAAATTCGTGGTCCAAGTTACAGGCCACCAGATGTAG
TATCCCGGTACCTATTTCATATTGTTGCCTTTTTTTTGCAATATACTTTATTGCTTTTTT
ATTTTAGCAATAATACTTTACTGTTTAAAATGATACACTCCATTTTAAAACGTGTTCTAC
ATTTTTTGCTGCAGCCCTCTGAATATTTTTTTTAAAAAAGAGAGAGAGATAAAAAAATTA
AAAATTGCCAAAACTGTTCTACAACCTTCTAGAACAATGTGGAACAATCTAGATAATTCC
AGAGTGTAATAGAAACTTCTAGATCAATACGGAACCAACTTGATAATTCCAGAATGTAAC
AGAACATTCTAGAAAAGTGTGGAACCAGTCAGATGATTCTGTGTGTTTGGCACATGAAAT
CACAGTTCAGTTGTCCACACACAAGCAAAGTGAGCAAGTTCACCAAATTTAGTTGTAAAA
AAATATGTTTATAAGACTTTGCGAAGATTTTTGTGTGGTGTTTTGTATAAAAAATTGAGT
TTAAAATTTCTTCTGTTTGGAGCCATAGGAAAGTGTACTGACAATTTGCATAATTATCAA
TAAAAATGTGATATATAAAATCAGCAAAACAAAAAAAAATGTGTTCAGATTGCTCTGTTT
AAAAGTGAAGATGTTTCCAGTCGTGACTCTGTGTTCTAAATGCTTTGACAGGATATCAAA
CATGGACACTAACTGAACTTCAAGAAGAAGGCTCCCACGGTGTGGATGATGAGGATTTTG
TATCTGAGCGGAAAAATTAAACTCCCTGAATCAATCACATGTAGAGATTGATGTAATTCC
CATTAATAAACCATGGTTGTAAGCTTTATTCGTCAAGAAAACACATAGAAATTACTGAAG
CTGTAGCTGAGTACACCAAATGAAAACTGACCAAACTCTTCAATGTTGAAATTCCATCTT
CAGAAGAAAGTTAACCTAAAAAAAACCTTGTGAAATTTGCCAGGAATTTATATCAAACAT
CAATTCAGCTGATGAATCATGTGAATCCTACAATGAAAAAGTGCAAATTCTATCAATTTT
CCCACTGCCTTTTCAAAGGTACAAATTTTGTATCACATTTCATCTGCAACAAAACGCATG
GTGTAGAAAACAAGAACATTGAAGGCTGAAAAAGGTGTGTTTGGAAATGTGGATCCCTAT
TATGATCACCCTATGAATGAAGCTGACGTTCACATTACACAGTCATTTTATGTGGAAGAT
ATATAGGACTGTTCTCACCAAAGTTCCAGCAAAAAAAAGACACTATCACAACAAGAATTG
CAGGAAAAAAGTGATGAAAGTGAAAAGATACATGACACACAGTATTAAGAAAGCTTTTGC
CATTTACAAGAAAGAACATCCTGTATTCCACATTGGCAGACCAAAAATTTATGTACTATG
ACTTAAGTGGGTAGTTCCACACCCACAAAGAGATGTCTGTTTATGTGTGTATTGTGCCTC
TACATGGTAACTTTGAAGAAATTACTTGCAGGTATGACATGTGAAACCTTGGTTTGCCAC
TTTTTTTTACTTACGGCTGTACGCCTCATCGACGGCGAGGTCATTAGAGGCGGTATGGGA
CTGGAGGGAAGGAACGGGAAGGAATTCAGCCATGGCCTTTTGAAGGAAGCATCCCAGCAT
TTGCCTGGGATGATTTGGGGAAACCATGGAAAACCCAAATCTGGATGTCCGGACGAGGAT
TTGAACCGGCGTCCTCCCAAATGTGAGGTCAGAATGTTAACCATTCACCCACTACACTTG
GTCACTTAAAGCCTGTGAAATAGTGTGAGAGACCTGTTTGTTTTAGGAATGAGGTGACTG
CTCCAGAAAGAGAGCACTATCATTACAGACACTTGGTCTATAAAACACAGAAGATGAAGA
AAATGAGCTCATCAAAAAAAACTGGTGCTATTGATACCTCCATTGATGAACTTTGGAAAT
GGACAGTGAAAGTAACAACACACAGACTTCTGAAGAAATTGCAACAACACATTGCAGAAG
TGAAAAGATGTGTGGAGGCTGAACAACTATGTTTTGTGCTTCACTGTGATTGTGCTAGAA
CTGGTCAATGATTCTACCACAAAAAGTACAAGGATATCACTGGAGTAATGACTAATTTCA
ATTTTCACAGGAGTCACATATTTTTAAAACAAGATCACAAGTGTTGCAGTTATAACTGAT
GACAGAAATGTCTCAGCACATGCACTGCTGGAAATATGTAAAATTCAATAGCAGCTGCAA
TAACTACCAGAGAAGATCATCATTATTTCTGATAGTGCCCCTAGTCACTTCAAAAATCGT
TACCAACTGTTTGAAGTAAATAAGTCACTTGTGCCAATGGAGTGATATACAGCACTACTG
GACATGGGAAGGGGTCTTTTGATAGTGTAGGAGACCTGGTGAAACACCATGCTACAAAAC
AATCTTTCCAGATCAAGCAAGGAGGCAATTCAAAATGCCAAGGATTTTACAAGAGTGGTG
AAGTCATACACGTCAACAGCCCTCATCCTATTACCAAAAGAGGAAGGTGAAGAATTCCGC
CAGCTGAAAATGGAAGATTGTTCAACAAAACTGTCCCTGTGAAAGGAATTCAGAAGACAT
ATGTGGATACACAATAATGGGTGAACCTATATTGCATGAACTTTAAACAACAAGAAAGAA
GAAATTTCATTTGACACTGAATTCCAACCAAGATCTCTGAAACGACAGGAGAATATTCAC
AATTTACAAAGAGGGATGTTTGTGGCCTGTGTATATATGACTAACTGGTGGACTACTGTG
TTCATAGTTATCAGTTGTGAGTTAAATGATGTCATCATGAATTTTATGCTCCCACATGGA
CCAGCTACTGGATATTGATTTCCAGCTGCAAGACAGCAACACCACAATCAGTGCTCACTT
CCAATTCACAATGTTTTAAAGATTATGGATATTCCAATTTCTATTGGTTTGACAGGAAGC
CATCACTCAATATCAAAGGAAGATAATGATGCAGTTCAACAAATTTTTAGTTCAGTGAAT
TTCTAATTTCAGTTCTACACAGAGTATGTACACAGGAAGTGGTATGTTTTCGAACTTGCA
CATATATTTTATAAGTTTTAATATGTTTGTGCTTGTAATATAATTTATAAGCTGTCTGTT
TCTTATATTTATTAAGAATTAAAATGTCATTTTAAAGACTAGATTATTATTTCAGGAGAC
CAATATGTGACTATGATGTAATGGAAACTCAATGGCAGTTTTCAGCAGAGAAGGAGACCT
TCAGATTGGCGAAAATGGTGGAAGGGGGATAAATTGGGGGGAAACACCACTGCATTGCGG
TGAAGAGGGATCTTCAAAGGACAAGGGAGTAAACCCTGAAAGAAAATCCTCGACTGTGTT
AGGCTTAGCAAGCCAACAGTACGAGTAGGAATCAATTGCTTTCAAATTAAAAGGAACAAG
CCTCGGAAAAAGTTACAAAAGTAGACGACCTGGCAATGGAAAAGGACAACGAATAGGAAC
TTTAAACATAAGAACATTGACGGGGAAGACTGAGGAAATCGTAGATTTGATGGAAAGATG
GAAATTGAATATGCTGGGACTAGCACAGACAAGATGGAGGGTGGAGGGCATGAAGGAATT
ACGGAAGGGATATAAGCTGTACTGGATTGGGAATAGTGACGGTAAAAGAAATGGAGTAGC
ATTCGTGATAAAGGAAGGCTTAAAGGAAGAAGTAGTAGGAATAAACGACAGAATGATAGT
GGTTGAAGTGAAAGTTAGGGACAAGAACATGGAGTTAATACAAGTTTGTGCCCCTCAGGT
AGGCTGCACCGAGCAGGAACAGGAAAGTTTTGAAGAGGATCTGCAGCAGCAGCTTGGTAG
GGGCAACCAACCTTAATGCTCATGTTGGCATTGCAAGGAAAGGATATGAAGAGGTCCTTG
GAACACAAGGACGGGTCAGCAGAAATGTAGAAGGAAGAAAGCTGTTGGAGTTCTGCAAAT
GCAATGGTTTGACTGTGGGTAATTCATGGTTCAAGAAGAGGGAAAGCCATAAGATAACAT
GGTATAGTACAGACTAGTCTCGGAAGTTGATTGTTGACTACTTCCTAATCAAAGCAGAGA
TGAGACTATTGTGGATAAAAAGGTCATCCCATCAGAAACCTTAGATCGACTTCTAATACC
AGTCTGAAAGAGAAAAAGCGAGTAAGAATGTCAAACAACCAGGAGAGAAGAATAAGTGTG
TGGAAACTGAAGGATGAGGAGTGCAGGAGGCAGAAAATACCTAGGGACGACTTGCAGTCA
ACAGAGGAGGAATGGGAATGTTTTAAAAACACCTTGGTAAAAACAGCCGAAGCAGTATGT
GGTAGGACAGCTGGTAGGAGAAAAGAAAAAGAAATTCCATGGTGGAATGACAGGGCAGAG
GATGCTGTGCTACAGAAGGATAAAGCTTTCAGGGAATGGTTCCAAAGGAAAACAGTGGAA
AGCAAAAGAGTGTACAGCTACAAAAAGAAAGAAGCAAAAACAGTGATACAAGAAGAATAG
AATAAATGGATGGAAAAATGGACGGAAATGCTAAAAGAGGATAGTGAGGGCAGTATGAAG
GTGTATGTCATGATAAAAAGTCGGAGGAAGAGCAGAATGGGAGCAGGTAGTATAAAGGAT
AAGAATGGCAACTTAGTGGACGGGAAGGATGACATAAGTCTGGAGGGAGTATTTTGAGGA
TCTGTTGAATGCTTCAGGACCCAGTGATGAAAATGAGAGTACAGAGGAAGAACAGGACCA
GTATCAAGAGGAAGATATAACATGGAAGGAATTGGAGGCGCGGTAAAGAGAATGAAGGAA
GGTAACGCACCCGGAGTGGACGAAGTGAGCGTGGAGATGATACGAGCTGCTGGAGTAATG
GGCACACAGTGGTTCTATAGGGTGATGCGAGCTGTGTGGAAGGCGGGAAGAATTTCAGAG
GACTGGAGGAAAGGGGGTAATAATACCCATATTTAAGAAAGAGGACAGAACTGTCTCTGC
AAGAACTACCGTGGTATTACCCTGATATGCCACTGTGCCAAGATATATGAGAAAGTTTTG
TTAAGCCAAATAAGAAGAGCAGTTGAAAGACAGCTAAAGGAAGAAAAATATGGATTTAGA
CCAGGAAGTTCAACTATCAATCTTATATTTGCAATAAGGCAGCTACAAGAGTGGCACTAC
AAGTATGGGAAAGATCTGGTTATGGTCTTTCTGGACATTGAAAAGGCATATGACAGCCTC
AGCCGAAACAGTGTGGGGAGGACTGAGGAAAAAAAAAGTCAGTAAAAATGGAGATAGTGC
AAAGAGTGAAGGTTATGCATGAGGGTAGTAAGGGCTGTGTCAAAGTGGGAATGGATAAGA
CTGGATGGTTCTATTTGAAAAATGGACTAAAACAAGGAAGTGCCCTCTCACCCCTGTTAT
TTATTGTAGCTATGGATGAAATATTAAAGAAGGTGGTGCAGAGCATTGGGGAAGGAAAAA
TGAAAGAAATGGTATTTGCGGATGACCTACTAGATTGGGAAGAGGATGAAAGAAAGGTGC
AGGATCAGCTGCATGTGTGGGAGAGAGTAGTTGCAGCCTATGGTATGAAGTTCTCTGCGA
GAAAAAGTGGTGATAACGACAAGAAAGAAGAACAAGATGGAAGTAGGCATATCACTTGGA
GGGGAGCAACTAAATAGAGTGGAATGTTTAAAATATTTGGGAAGCTGTATTGAAGAAAAT
GGAGGAAACAGGATGGAAATAAACGAAAGAGGAAGATGTGCAGATGGATTTTTTAAAAGT
ATTAGAAGTCTGGTATGGAGTAGGGATGTCCCAAAAAAGAGTAAAGAGGCTATCTATAAA
ACATATTTTGTGCCAATTTTAACATATGGGGCAGAAACATGGGTGATGAAGGAGAGAAAC
AAAGGGAGAGTACAATCTGTGGAAATGAAATTTCAGAGGAGTAGAGTAGGAGTAAAAAGA
GACAGAATAAGGAATGAGAGAATCAGGGAGATGATAAAGAAAGAACCACTACAACAGAGA
ATGCGAGGGGAGAAGCTACCAAGGAAGATGCTGGACATGGAGCTGAAAGGGAGGAGGCCT
AGAGGAAGACCGAGGGACAGATGGATTAAAGGTGTTAAGAAATGTGTGGAAGAAGAGAGA
TGGTTGTTAGACAGCAAGCACTGGCAAGGATTTTGTTCCCAGCAGACCTGGCCAGTGGCT
GGAAGCTATCCTAGATGATGATGTAATGGAAACTGGTAAAATGTATGGCAAATTTTTAAA
TTGTTTCTAAAACCTATCAATCTCAAAAGTGGAAGTTGTCTTTTTCAGGGAATGTAATAC
TGAATGGTATAATGAGGATAATTATTAGCAATTTTTTTTTTTTAATCAGAAGGCTGCAGC
ATATAAATGTGAACACGCATTTTAAAATTGAGTATATCATATTAAACACGAAAGTATTAT
GTTTAAAATAAAACCAACACTAAATCTTACACTGTTCCAAATACAGGGGAGGACTTTAAC
TTTTTTTTATCAAGAATCAGGGATTTTTTTTATTTTATTTTTTTATTTTTTTTTAAACAA
AAGTATACTGGTAACTTTCTATCATCTAAATTTCAACATACGTTAAATTCAAAAACTTCC
GAGACTGTGAAGGTAAGATTAGCCAGCCTGAATTGATATGGACTATACCTGTTGTTTAGA
ATAAATGTTACAAAATCTTTTCATTTTGTCCTTAACAATAACGATGGAGTGAAGGAAAGT
TTTATTTCTTAAAACAGAAGCAGATGTTCAATAACTGTACCATTTCTGGCTGTGAATAGC
AGCTTGCAATGGGCAGCATAGATGACATCTAAGCAATCACTATATATATATCCCAACAAG
AGTAAATGATGAACAAAAATGCAGTACTCGACACTAACTATGAAACCTTAATTTACACTG
ATAGAGTAAGTTGTAAGGATACCGAAAACCAACTTCATTTTAATAAAATAAAAATGCCAA
AAAGACAGCTATTAGTCACGTGATATGAAACACCAATCGGAGCGCAAGACGTCAGTTATC
AGTTATCTCCAGTTTTGCTCCTGTGTATTTACGTTTGTTGACGATTTTTCCGTCGCTTAT
TTGAGATTTTTAAGGTATCAGTTCTGGTTGTAAAACAATTGCTTTACTCATACTCAAAGT
GAAAGTTGGTTTTATCAAGGCAAATAGCTCTAATTTGCCCAGAATTGACGTGATGATGCT
GTGAATGTTTTTGCATCTGCTCAGCAGAATTCCGGAATGTCAAAACGTCCAAGTAAGTAT
AACTATCACATTAAACACAATACCAAATTACAATAAAAAGTTAGAATATACGGTAGTTTA
GAAACATGTGTTAGTGGAGTGTTTTACTTAATACAAGTCTGTAATTTGTGATTTTAATCA
GCGGGTCTACATTTTGAGTAATTTTGAATATTTTAGTGTACTATGTTTTAAAATGTGTTT
AAAATGACTGCTGCTTCACAGAAACGTGTGTAGTTGGTAATCATTAATGTAATTACTATT
TAAAAATCCTAAAGTGAATTCTTCAATATTTTTATGCAGCTCTGGATTAGTTAAAGTTAA
GAGTTTGTTTACATTCATTCGATGCTATTTTTCCGGCAATAATGTTGTGAATATGAAACT
TTTTCTTTCTGTATTAGTGGTTATACAAGTTCTTGTATAGCTAGAAATTTATTTTGATCA
TATTTTCTAAGAAAGTAGCAAACTATCATCCTATTCAGGTCGAAATATTTTTCGGTATTC
GTTGAAGAAGGTATTCTATAACTGTAGTGCTGCAATTTGGTGAGATTCTTAATTAACTCA
ACTAGATAAATCAAAAGTAAGGAATAAAATGTTTTTGATATCTTGCTTAGTTCTTGAGAT
ATACTGTCTCAAAAGTGAGATGGTTAGTCTAAATGCGGCCTCAACCAGAAGAAAAATTTC
GGTAAAGCCAAATTCAATGCTGGATTCTTCAGCAAGTCTACAGGATGAATCGAAAGTAAA
GTGTCATATTTTTTGATATCTTGCTTATTTCACAAGATATCGCATCTCTAAATTAAGGTA
GCTAAGTTGAATGCAACCTAGACAAGAAAAAAATTTGCCAAATGTAAGGTATCCCTCGTT
CTATTTTTCATATTTAGTTAGAATCCGGTCAAGTATGGGGTTCGTTTTAGTATACGGTAC
CACACTTTAAACCGAGTTAACAACACTTCTGATATAGCAAAGTGAATAAATAACACATAA
CCAACATAAATAAACTGTAAATTGTCATAAAGCCATGATATTTCAGCAGGAAATAAGTTA
TTTCACATAAGAGCAAACTTTAAATTACAGATGCTAACATTGGTTGGCGAGATATTCTGA
ACCAATTTAAACGAAGTAAATGGTAAATAATTGCAAATAGAATGCATAAATAAACCTCTT
ATCATGGTTAATAAACTTTATTTCAGAGATAAACAGATAGTTTCAGTACAAGCATTTTCT
AACCATTAAGTTTTGGCATATAACAGTTTTGGTATTTCGGAAGGGATTTTTATCCAGTAA
AGAGTGTAAAGAACTAATAATAGCCAGGCCTAGAACTATTATAAACATAACTTCACATTT
AAATATAGTTTAGTAGGATTTTTAAGGAAATAGACTGGATGTTTAAATAATAGCCTGAAG
AAGAATGAAAATAACTCATTGTAATGATATCTGACCGTTTTAAAGCTCCAAAAGTAGTCA
TAATAATCCCTGAGATAGTCTAGTAGGTTATTTAACAGGTTTCTGATAGTTTTCAAGAGT
TTAATAATCACAAGAAGTAATTATGGAGGATTTTGAATACTAATTTTCTTAAACAGTTCA
CATAAATAATTTGAGGTCTTTTAAGTAATTTCAGGATTTAAAAAGTAGACAAATATAAAG
TAAATAAACTAATCTTTCAGTTTTAATAGGTGTTAAGCTGTTTCAATCCATAAAATACGA
GATATCAGTGAATTAACAGGCGCCGGTAAACCAACTAATTTGTTCAACTTTTCGGAATTA
ATACTAACACTATTAAACCATTTCAAAAGCGACAAGAACATGTAAATACCAGTTAACACA
CATAATTAATTTTCTAGACACATTTAAAGATATTTTACTAACCTGTTGTATGTTAATCCG
ATCACAAAGTAACTTGCTATAGACAATGCACACGGGAAATGATTCTACACTGATTTTTAA
ACACAGTCACACGGGGTAAAATAGCTAATAAAATAAGACAGCAATAAAGAGAAGTAAATT
CATCTAAATCTTGTAGTTTCCAACCGTTTAAGTATTTTTTAAATATAATCTGAACACGTA
AAATAGAATACCCGACTTGAACATTTTGTTCATTTAAAAACCTATTCAGATTCCGGGTTA
AGAAGCAGTTTGCCTTAACAATCCATTCTTCTAGTTTCGTACATATTAATTTCACGTCAC
TTAAAGCCATAGAACCGATGTTATGAATTTCTAAAATTTACTCGACATCAAACCCACGTG
TAAATAACTAAACAATTTATTGCGTCTCGGATATAACAGCTACAAAGATAAAATAAACTC
TAAAATACGCAGTTTAATTTAGGCTACACATTGATAATTTTTCCGGCTGGGTAATCCATA
TAACTTCAAAGTTATACCAGAAAACAACAATAATTATTACAATTGATTATTAGAGAATTA
CTGGTCTTACCATAACTCAACAGATTTAAACAAAGTTTATATTTGGGAGAATTTAAAATC
GGGAGTAATATTTTAAACCTAATTTTAAGATAATAATTAAAGCCAATTTTAAAGAGGTAA
ACAAAACATTGACTAACGCGGTAAGTCATTTAACACATCCATATTTGGTCATTTTTTGGA
GAGAAACTGCACCACGTGACCCGAGCTTATATAAGTCAGCTAGGAGATGTGGAAGGGGCA
CTCGTCTAGAACACCTCGTAGTAACAGTATGTAACTCCGCGCGTAGTGAATTCAATGGTA
GCGGTATGGAGACCGTGGTGGATGTCGGGAAGTCTCTGACGTCACTGGTAGGTCAGGCTC
GGGACGAGTTTACAACGACGCGTTAGCGGCGGCCATTTCTTGAAAGTGGAACCATGCTCA
TTTCGGACTATCAATTGCAGGATATGTGAATTCCAGACTTTTGTTTTGTTTCCCTGGGGG
TTTTTCGTGCGGTTTTGCTCTGATTTCTCAACCTGTAATGTTTGGTGAAGATTAATTTCC
GATTGCCTTGCTAACAGTGTAACTATATGATGAACATGAAAATTTTGGAAAATATAATTC
TGTGATTTCGACTTGTGACTTTTATTACTACAATAATACCTTTCTTGCAGTAGGTTAGAA
ACTGTAAGTGGCGACTGTGGTCTATTTGAACTGTTAGCATAAATATTTTCAACACGGTTA
CAGAACTTTCTTGTGGACTTAGAATATTTTGGAAGAAGATTGGTTCAGGTGCATTATCCG
ATACCAACCCCCACTATCGGCAACGCCCTGACACAAAGCTAA
>VvP45bXO-3134#RC/Helitron_146393-155470 [forward] 9078 bps; scores=15:7 Multi_5'_ends:
TCCCGGTACTATTAAAAATTACCACGTTTTTGCTCAAAATATGACCATAATACCATAAAT
ATTATTATAATATGAACAAAACTAGGAAAATGGCCTGAAAATGCATTTATATTTAATTTA
ATTTTATTTAATTGCAAAGGAGCACACGCTCCGGAGGCAATTTCCCTAAACACCCATCTT
TCCCCTTACCTGCACGCACCTACATTTGCCCCCTACAAATTTTAACTTTAAATTCTTTCA
ACGTTTTCGGTAAATTATTCGTCACTTCTCTTGGAAATTCAATCCAATCCCTGACACCCT
TACCTAAAAACGAGAATCTTCCCACAACCTTGTGCCTGAAATCGAGTGCCAGCTAGTGGT
CATGGTCATATTTTCCCTTCCATGCACTCCTTTTCATACCTACTCCAATATTTTTCCATG
CCTCATCGCCAGAATACGCCCTGTACACTCCGATGACCCTTCTCATCCTCCTCCTGTCTT
GCTATATACGTTATATAAAATACAGTCAGAATGTTAATCAGTGTTTAATTCGGCTCAAAA
AGAAGGCAGGAACAAAATATGACTTGCCATAAAGATCCGAGCCCTACTTATGATATAGCC
GTAACGTCGCCAGATGACATTCAATCTCATGGTGGGCAGGGGCCTTAGCATTTTATCGCA
TAAGTGTACGTACTTGTTTCAAAGGCGGTAGTACGAAATATTTGCATTGTTCGTATCATC
ATCAACTGCAAATTTGTTTTTATTTTCTGATAAAAAACTAGAAAATCCTCGTATTTATAC
GGAATCTTCTTTACGCCTGTCGTGGATACTTCTGTGCGCCGTGCTAGGCATACAAGGTAC
ATCACAGACTGGTGTGGTGTTAGCTTTGTAAGAAGCCCCTCCGCGAGTAACTTCGTTCAC
TTTGAGCCGGGTAACCGCATTTCGTCATCACGGTCCAAAATTACAGCGAGCGGCTATCTA
GCCCGCAGTGACGGCCCAACAAGCAAAATTAATGAACGGCCGCCGCAACGTTAACGGCTC
CATTAACGTCAGAGTTATATCGCGTGTAACTTATCGATAGCGCGCCTGCGGAGCGAGCGG
GCCTAGCGTAGCCTCGTGCGACGGCTTTGGCCGTTTGCCACACTCCACGGAGCTGTATGA
AAAACACGGCCGCATGACTATGCTTCCTTCTGAACAAACGGACATGTCAGCTGACTATTT
CATATACATGCCACATAAAGAGAATATACAATTACTAACGTAACTGCATCACAGAATTGC
TATCAAAACTCTTCTGCCCTGACACCTCCAAAGGGATATACAGGGTGTATCATAAAGAAT
CATCCGATTAAAAAAAATCATAACTATTAATGTTTATGAATAAAAATACGTCTTCTAACA
ACTGTTTTTATTATTGATTTTCATCTACCAGGTGCGTTTCGCCCTTCTGGAGTGGGGCAT
CGTCAGTGGTAAAAATTGTGGCGGCTAGCACATGACGATGCCCCACTCCAGAAGGGCGAA
ACGCGTCTGGTAGATGAAAATTAATAATAAAAACAGTTGTTAGAAGACGTATTTTTATTC
ATAAACATTTATGCAACAACTGCGGAACATGGCCAAAAACAAAGTTACATAACTATTAAT
GTTATTTGAGATATGGGCGTGAAGAACTTATGTTTTTTTAAATTTTACTTATAGCTTCAG
CCTAAGGCTAATACAGCCAATAACCTCATACAATATATTCGACTGATTTTAAATTACACC
TTTAGTACATTTAATATCTTGACCACTTTCGTGCTCGGAACTGGGAGAGATTGCATCATA
GAAGTTGTATCAGTTATATTCAGACCATCTTCTAGCAGTTGTTTTCTCGCTGATTGATGT
TGCTTGCAGCTCAGCATGAAGTGATAAATATCCTCGACAGAATCACACGATGGGCACATC
GGGGAATCCACCAACCGCATGACGTATTTTTTGTCACGTAATAAAGTATGTCCTGTCCTA
AGTCTGTTCATTAAAGTAATTTCTTTCCTGTTCAGCTCTAGCTGAGGGTACCATGGCTTG
CTTACTATGTTGATGCTGATGGCTCGATACCAAAGACCCTTTCCCTGGCAGTCGGAAGCC
ATCCCTTCTCCCACTCAGTCTTAACAGTGTTGGTAACAATGGCCTTGAAGTCTGTGCAGG
GTACGAAAACTTTTTCTGTTTCTGCAGCAGTAAGGTGACGACGTGCTGAAGAACGTACTG
TTGGAAAGAGCAAACTCTCGAGATTTACAGGGTTCCCGCTAGGTAGCAGCAGTGTGTGTC
CACTTCAGTTCTAGTAAAAATGGCGTCGGGGCAACAGAAAGTGTTTTGTGTTCTACGTTT
TGCGCAGTGCGGGTCAGTAACAACTGTTCAGCGTGACTTTCGTACTAAGTATGGTGTGGA
TCCTCCTACAGCACAGAGCATTAGACGATGGCATGAACAATTCCGAGAAAGAGGTTGTTT
GTGTAAAGGCAACTCGCCGGGCCGCCCCCGAGTGTCTGACGCAGACGTTGAACGCATCCG
CCATACATTCACAATGGCTCGCTTCAGTGTGGGAAGAATATGAATACAGCATTGACACAT
GCCGTGCATCTCAAGGCGGGCATATTGAACACCTATGAAAAGGTTAATCAAAAAACAAAA
TTCATTGTATATGTTTATTAGTTTCAGAAATAGTGCCAAATCGGATGATTCTTTTTGATA
CACCCTGTATAAATTTTTTTCATCGGAATACCTCCTTGTTAGTCGTTTGTCATTTGGAGC
GAGGATATTGTGTATACGTATTGTAATTTGAGATTCTGAAGAAATTATTGCTGTGTAGGA
ACTCATTCTTAACGTTGTGTTATTTCAGATACGGCATAAGTTGATTTTTCCAGTAAAAAG
AAAAGAAGGGCGTATGGCAGTGTAGGCCGGGAGACCGCAAAGGGTAGTTCGGTCTAACCC
GATAATCCTACCGGGTGTAGGGAACTTATAGTTTAACCTGGAATCCGAACCACGGAGGCG
TTCTTGCGTATTTCGCATTACATAGTAAGGTCATAGTAAAGGTCGCTTACGGATCTTTTA
AAATCGACTTCCAGACATGGATTCGAACCGGGGACCTTTCGATCTCCCGTCAGCCGGCTT
AACCATTGAGCCTCCAGACCGCTCGCTTTTTCCAGTAATGATTCTTCTTATGATGCCATA
ACCGATTTTGAGCGCAGGTCCTTACAATGGAGGATGCATACCTCTATAAGAAATTTCTTG
GGAAGATGAATTAGGGTGATTTTCAGTGTGTGTTTGTATGTGTTATTTTAAGTGCAGAAG
ACTGTGATAGTGTGTCTGCTCAGTATGGTATGTTGTGTTATGTGAAATGAGAGGTGAAGA
AGGGGGACATCTGTCGGCTCTTCCGAAAGACATAAAGGGGGTAGCCAGGCTTAACGTCCC
CATCTGACGTTACCATCAACAGTACGAGTCATTACGCACTGCGGAGAGATTTTGGATTTA
ACCCAGGACTTTAGCGCACAACCTCTGCTATCCTGCTGGTCAAGTACTGGTGATAATTTT
TTTCCCCATTAGGATTCGAGCCGGCTACACGTGCATCATAACCCTGTAACCAGCTGAGCC
AACAAGGTGGGCCTAGTAATGCTTGTGACATTGATTAGAACTGTTTGCTTTGCACGCCGT
GTGGAAGCGTTCTTCCTCCGCCAAGACAACACACTTGAATTACCAACACAACTCGTTAAT
AGCGGGTTTCAAATCACTGGATTGATGGATCCGTATACGATTTTTATACTTCAGCTTGAC
TTTAGACCTTTGTTCCGGTAGTCTAGCCCAAGGAGGAACTAGGTGTTTTGGGGGTAATGT
TATGTACGACAAGTAGCAGCTTTTTTCCGAGATATGTTTATATACCGAGCGTGCTGTGTG
AACGGTTAACGTTCTGCCCTCGCATTTGGGAGGACGCCGGTTCGAATCCCCGTCCGGGCA
TCCAGATTTGGGTTTACCATCTTTTCCCCAAATCACTCCAGGCGAATTCCGGGATGCTTC
TTTAAAAAAGGACATGGCCGAAATCCTTCCCGTTCCTTGCCACAATCCCATCCAGCCTCT
AATGTCCTCGCTGTCAATAAGGCGTAAAGCCCAAGCAAAAAAAAAGAGATATGTATAGTT
TTTGAATTGGTCAAAGAGGACAACCCTAGAATATGCATGGATGATTAATGAAAATTGTCT
AAATATCGTAGTAGGGGCAACTGGTACGCCAGATCCGACGTTTGAATCTGGGTCTGTTGT
ACCTCTTCTTTCCAAACTGGCAGCAAATTTGGTCGATATACCACGAACCATTTTCTATAT
TTTACAATTAGAGAAAACATATCAGTTCGAATAAGCGGCACGCCTCTTCGTTGTGAAGTT
TAGGAAAACGTACGGCAGCATTTACAGGATCAGTTTGAATAACACCATTGTGGCTGACCC
TATATGTATTTATATAGGATCGTGCTATGCCTATTGAAAGGGTGTGCCAGGATGACTGAC
ACGTGGGTTCTAAATGGTTAACCTACGACGCCTTATGACTTGCGCCGACTTTCTTCGTAT
CTTCTGCTCTTGACTTCTTCTCTCTTGAGCCTATCCTCTTCTTCTCTTGCGCTAGTAAAT
AAACATAAGCATCGGAGGTAACTTGTAATTAGGAGAGGGAGCGGGCAGCTACGAGCTACT
TGAAATAAAACAATGTCTCTGGAAACCCCATTTAATTGCACTGGACCATAAATCAACTAC
AGTCGATGTTGTACAAATTCAGAGGTATCCCGTAACCCGTAATACTGACCCTAGGGATGA
AACTTAGCCCTACAGTTCACAACTAACAGAGAATGGTGAGGTTGGTGCAGCGAATATCTA
TCTCCGAGTCCTAGATGTTATCTTGTAGATCGTCAGTCAAGAAGTGAGAGTGATCAATGT
ATTCTAGCTTGCTGGAAAAGTATTGGCTTGCATGCTCAGCACTGCACGTGTAGCTTGTAA
TCCGAACTGTCGATCGGCAGAAAGTCGAACAACAGGACGTGCTTACTCGATGTCTGGCTG
CAGTGAAACTTCGAAAACTTACATGATTTAGGCATTAAAACATTATAATAAATGACGTCC
CGTCACACCAAGATAGGATCCGGTACTAGGGTTACAATAAAGTGACTAGCAAGATCAAGG
GAAGCTGCTTGTCACCTGTTATATTTAATTTAGACTTCGTAAATATCAAGATAGATATTG
AAAACCAAACATCCAGATTTACCATATTATTAACAGAAATCTTGTCTACTTCACTGATCT
GATGATACTTTGTGGCGATCACATACGTTACTACATGATTTGCTGGCAGGCAAAGTTTTG
AGTGAGTAAATACGAATGTTTACTGTTGTATTCGCGAGTGGAAGGACGACGCAGCGCCAG
GAATCCTGCGTGCTAGGAGGTAGACAATAGAATGGCCTCAGAAAAGGTGATTGACTTGTG
GTCCGGGAGAGGCCCACAATTGTGAGGAGGAAGCACACGACATTTGTGAGAGCGAATGAA
GGTGCTTTTTACACAGCTCCAGATACAAATTTTGAACGAAAAACCAACCAGGACGCAAAG
AAATATTGCACGCGCAGACTTATTCGATTATCTTCTTTACGGCTGTCGACAAGAGAGTCG
GTTGTTCACCTACAGGAGGACGTGACACAAGAACGACAAGAGGAGTGGACATATCGGTCC
AAGGAGCGAAGACGTGACAAGAAAACGGCGACGGCTGCCGCTGTTACAGATTTTTCTCTA
GGGTACAACGAGTATAAAATGCTTATTTCGTATCCGTGATGATATCGCACACTGCCTACA
ACCGCGCAACAGCAACAATTTGTAAAGGGGCTTCGCGTTGGTGCGTGTGTGTTTCCCAAT
TAACGTAACGTGGATTACTGAATGCAGACCAAACATAACCTTATAATCACATTCTGAATA
TCAACGTCTACACTAATCACTGTAAAGCCAACTAAACCCCTATTTTCAGGATGGAAAACC
GAATGGGCGGGTCAAACACACACTTTTACCATGGGCGTTATCACTGATATTATGAAATAG
TGCTTACCTTTGACGAGTAGAAATGTAGAGCTTTTCTTGTGGCGGATGCCGGAAGATCTT
AACATGTAATCTGACACCAGGTCAGTCGATATTTAACGTAGAGACTCCGAGCTACGCTTT
AGATAATATTCCGAAAGACATTTGTGGGCAAAGTAACCACAGAAAACTACTACCTTCAAC
TAAACACATTCTGACACTGAAAACCAATTTATATAGCTTATTAGTAAGGCAACGTGAGTT
CTTTAACCAAGAGTGTCATGAGGTTAGTGAAACAAGACGCACAAATACAATTTAACAAAA
TTTATTGATAAAAACCTAACTATTACACATCGTCCGATAACCATCTACCTTATGACGGAT
TGAGGAAATAACACGTTACGAAGCTCACCAAAATCATAATGCACACTTAGAAAACGTAAT
GAAACTGTTAACACTCATCAAATAACTTCCATTAGATAACACTTTAGACACAACTGTTCC
CATAATTAATACTTTATAACTTTACGAAACCTAACCAATCAACAGACATTGCTACTACGA
GGCAAGCCAGGACAGTAAACCATTATTCGTCTTACCTGCTACTCAGATGTTCTAGTAGCG
ACTACATCTTCTCCTCGTGAATGCTTCCAACAGAATGAAGAAGGAACAATATGGCGATAT
CACCTTTATTCGCCAAGGAGCGTACCGCGCCATGTGTCTTGACAGCCGCCATTGCTCAAC
CAGCCAATCATAGACAAGAACACTTGTGACGTTGACTTCTCAACTTGGTGGTGGGAGCTT
TGTTCCACACCAGAACACGCTAGAATATTCTATGCCAACTGCACGGACAGCGCATGCCGT
TCACGTGTTCATCGCATGTGTCGCTACGCAGGGCGTAATTCAACCCGCAACGCTAGCATT
TCCGCTGCGACCCACAGCTGCTCGAAGACAAGAGCCTCAACTCGTATTAGTAATGAATAC
ATTAAATATATTTTTATTCCCAAATTACTACGGTCGATTACAAATTGTTGGTAATGTATT
ATCCCCAAAATGATGCTATAAGCGAAATTCGTTGCCAAAGTGATTCTTCCCAGTGTTACC
CTGTGAACGATGAAAACTGCATACTTCGAGTCTCCACAATTAAGATTCAATTTTTCGGTG
AGCTATTTGTGGAACAAAGAGAAAGAATCCGTTTCACTGAAACAACTTTTTTTGTTTTGT
TTTAATCGATTATCAGATCACCGTATATCTGGAACAGAACTCCGTGATCAAATGTATTCA
GTCATACCTGTAAATTCTGTATTAACGATTTTTAATTCATACTATATGCGTCAATTTTGT
TCAATATATAATATTCAGTTAAATGTGTTTTAATATTGCTATAATGAAGTTGAATTGTTT
TAAATAAGTTCATTCATTCTTCTGGTCAATTGTAAGATAGAACTCTATCCCTCTATATTT
TCTATTTTTAGAATGGCACCCTTAAGTCGATTTTTAAATAAAAGAGAGAAATTATTCTCA
TGTCGAGCGAGGAGCTCACTTGAAATCGAGCTTACGGTGTTTCAGTTTGTTATGAATTAC
CACGTAACAAGTGCAAGTGATAAAATTACGAGGACTGCAAATTTCGGCATGTATAAAAGT
TGCAAACTCGTGACGTGAGCACTGGAGGCAAAGCTTACTGGACTCTATGGTAAAGATACC
AAAGTTTTTTTTCCCCCACTCCCCCTTCCGTTAAGAGAATAGTGCCCACGCCTCCCTCCC
AGGCCGAAAATTTACTATTAGAAAGCTATTTTTCAGTACTAAGGAAGACATCACAGAGAA
AACTCACAATATAAATGATGTTGGAATAAAGGTTTTCAACTCTAAGAGGTGGCCAATGAG
AGATAGTACTTTCGGCGGGGTAGAGCTAGGGTATCTTCGAGGTGGCGAAGCTACGTCGCT
ACCTGTTCTCGTCCTGAGATGTCTTCGCTCCTTCTGGGGGGTGGGGGTTGCCTCCATTTT
GGAACCTCTATTGTATGGTAAACGACAGTTCCTGTTTCAGCTAGCAGATAGGATGGCATA
TTTATAGTCTCCCTCTCCAATAAATGGCTTTAAAAGTGTTCCGAATAACTTAACAGAGAT
TGGAAGTTCTGCGTACCAAATTACGGAGAATTTTAAGCTACGAAATCTGATCAGTTTTCG
CTGATATTTCTTGGAAGCGACTGCTACTCGGGAAGTGAGAGGAGAAGCACTGGCTTGCAG
CAGCTTCCGAGGAAAAAATTATCGTTTTTTTTCCGAATGTTCCGCAAATCACGGTTCAGG
AAAATTCCGAAGACGAACAGCATTGGCAGAACAACACCACCGCACAAAATGAACCCAGAT
TGGAAGGATTTTTCTCCTCGTCGACAGCGAGGTCATTAGAGGCGGGATGGGACTGGGGCA
AGAAACAGGCAGAAATTCGGCCATTGGCCATTTTGAAGGAAGCATCCCGGGACCCCCTGG
AGTGATTTGGGGAAACCATGGAAAACCCAAATCTGGATGCCCGAAAGGGAATCGAACCCA
CATCCTCCGAAATGCGAGGCCAGATTGGAAGGAAACCAGATGACTTGGTGGAGCAATCTG
GTTTTGGTCTGTTGGCTGATAGTTCAACTAATACACTTTCGTATCAAGATGGGATTGCAC
TTTGTGTATTTTTTTTTTGCTTCGGGTTTTACACCTCGTCGACGTCGATGTACGCGGGTA
AGGACTGTAGTCGAGAAACGAGAAGGAAATCGTCTACGTCATTTTGAAGGAAGCATCCCG
GCATTTGCCTGGAATGATTTGGGAAACCATGGAAAACGCAAATCTCCCCGGATGGGGGTT
CGAGCCTTCGTCCTCCCGAAAGCGAGGCCAGAGGGTTACCGCTCACCCATCACGTTTTGT
AGCTTTCTTGGACACTTTAGACCACGCTTGGTGTGGTATTTGCTAATGGACCAGGAGTCG
GCGGCGCCCTCAATACAGCATTCAGCGCGATGGTGGCTTCCCACGGCCCGTGGTTTTGTA
GGGCGCGCCTGCAGCTAA
>VvP45bXO-3186#RC/Helitron_48643-50226 [forward] 1584 bps; scores=13:11 Multi_5'_ends:
TCTATAGTAAAAAAAAAAAAGAAAAAAGAAAGTAACATGAGAAGTTCCTTCAAAAGGGAA
AAGGAAAAAATCAAAACAAGAGCGTAGGCTGCTTCTGTTTACAAGCCGAAGCTGTGGTAC
TTAAATACTTCAATTTGTTTTTACGAATGGGAATAAGCCAATTATATTAAATAATATCAG
TGTGTCAAAGAGAAATAATTTCTTAGCTTCATATAATCTTTGCGAAGATCTTTATAAATG
GCCTCGCATGTTTGTGGCATGATGTAGCCAAGGGCTTGAGGAGAAATTATTGTTGAAAAC
TGGAGGTCTTCATAGCTTCTTCCTGTTGCCTAAAACCGTAGCGTAGCGGCAACTCTTTCG
TGGGATGAAATTGCTTCCCGCATAACGGTATCTTTCTTTGTAATAAACGGAGTGACTTAC
GATAGCAGATGTAAATAGATTTCTTCGTCCATCCTCAAATAATTATGAAAATATTTGGGA
AAACACTTCAATTCCGAAAGAGAGAGAATATTTTCCTCTTTTGAGCAGCCACTCTTTTCA
CCATACACTTCTTCTGATGCGCTGTTTTGCGCGAGTTATAGTACTACTTGCCGCGATTAA
CAAACTAACAGCAGCCAATGCGTGAATATCACCGAATGTTGGCATCGTGAAGCCAACTCT
GGGACTGAGGAAACCTTGAGGATTTCATGTCTCGTGTTGACTTCGATGAAATCCCTGAGG
TCTGGCCCGCAGGCTCTTTCCTTGAGGTCCGGCCTCCACGTGTATGGCTGGCTACCTTTA
CACAGCCAACCACCCATCTCTAGGTGGTCAACCGCTGACCTCTCGCCCCCAAAACCAGAA
ACAAAGGAAAAATCTCATTGGCTACATGTATTAGGTATTGTGTTCTTATCCGCACATTCA
AACTGTGGCCCAGTTCATTTCCATCAATCTTTTCTACACGCGCCAAAACTTGGCTTTCCC
GCCTATCCACCAAACAGAATCTTGAAATATATTCCGCCGCACACACCACCATCTACAGTC
GCCACGTCCCCGCTATCGTGAAGAGTTCAGGCACCTACATTTTCCCTTGACCTGGCCACC
TGTTCAAATTATTTATGATGGGACGATACACAGCAGCCAAATATTTTTGTATTTACGCCG
CACTTAATTCTTTTATAAACAATGTAATGAGTCGATATTTTTTACTCATTACACGCCTAA
CGCAGCATAAGGGAAACACTGTATAAAAAGTTTTTAATACTAATATGTCTTATGATTTTT
TATTCACATTACTTCTGATAATTTTTTCAGATAACCAAGTAAGAAGAGGATAAGGTAAAT
TACAGTTGTCAACACGCCAAAAGAGATGCTTACTGGCAACAGAATTGTTTGAATAAAGTA
GTCATCTTAAATCTTAAATAAAGTCAAGGAGGCGACGGTCAATACACAAAGAAGGCAAGA
TGTTGAATCGCACCCATTACGAATAGTAAACAGTTGAAAATACTACAGATAACTGAATGT
GGGTACACATCAATAAACTAAACGTGAAAAATTGTCAGTTGGTAATTTATACTACTCCTA
CGCAACGCTCGGATCGTCCGCTGA
>VvP45bXO-236102#RC/Helitron_5093-6294 [forward] 1202 bps; scores=8:11 Multi_5'_ends:
TCTATTTATTATTATTATTATCATCATATTTACTTCGTTGTTAAATTCCTTTCCCGTCTA
CCTTTGCGACTTACGAGTTTTAATTCTAAACTCCATTAGCATCTTTGGTAAATCATTCAT
TACTTCTCTAGCTTCTTATTCCAATCCCTGACTCCCTTACCCACAAAATAAAATTGTCCC
GTTCCCTTATGTATGAAATCGAGTGCCATCTTGTGTCCATGATCATCTTTTCCCTTCAGT
GCACTACTACCAATCTTCGACCAATATCCTTCCCAGCCCACAAATTCAACACTCTCTTTA
TCCTCTACCTGGATTGTATCACTGTTATGTTTCGTGATGAATAAATGAGCCTTTTTTGGT
AATATATTTAATATAATATAAAAATATAAATAATAATGATTATTAATATGAAAACATATT
TGAGACAACGTGCTACTCAAAGGAATACAGAGAGAAACATAAATCGACCGACTCAAAGGA
ATAAATAGAGGAGGAAGGCAAGACAAGATGGATCGTAGAGAAATTTTATTGTTGTGAAAG
AGAATTAAATAAGAAGAACACTAAAAGATACTACAGATGATGAGTTATCCAATTATGCTT
TCTACCTGGGGACTGGACTCACTACAGTGACCGAGCGTGGTGGTGTAATGGCTAGCGTTC
TGGCCTCGCATTCGGGAGGACGATGGTTCGAATCCCCGTCCGGGAATCCAGATTTGGATT
TTACATGGTTTCCCAAATCACTCCAGCAAATGCCGGGATGCTTCCTTAAAAAGGCCATGG
CCAAATTCCTTCCCATTTCTTGCCCCCATCCTTTCCCGTCTCTAAAGACCTCGCTGTTGA
GAGATGTAAAGGAGTTTTTTTTAAAAAAAACATTACAGTGGCTCAACAACTTTCGGTGAG
CCTCGATAATGCCAGAAGTTAGTTTTATTTATTTAAAAAAAATGATATTCGGCTTTTTAG
CCATTCATCCAACATTATCTGGGTTTCATTTTCCTCAATTGTGTCAAATTCTTCTAGTAC
TGTTGATAATCTCAAGAGGAAGGATAACATAGGACAAACACAAAACTTAATTAAAACCTA
GTATTGTTGATAATATCAATTGAAAGGAGACCACAGAACGAACATAACCTTTAATTAAAA
ACACCCATTCCCTTGGCCGGACTCGAACCGGCGCCCTCTGCAACGCTCGCTATTGAGGCT
GG
>VvP45bXO-248141#RC/Helitron_3157-3984 [forward] 828 bps; scores=17:10 Multi_5'_ends:
TCCATAATATTATATAATTTTATAATACCAAGATTATTCATATCTTCGTTTGCAAGACCA
GGATTGGTGGTATTTGATATTATAGTTGTAACATTTTCTGTAAGTTTTAGCATTATCATT
AATAACTGTAATAAACCAATGTTTAAACAAGGCTTGAACTGCTAACCATGTTCCCACTGT
ATCCTTGTGGATAAGTACTGTCTGTTAGTAGTAGTACCACCGCGTCAGTAACACATATAT
GCATAATACTTGACATTTTTTTTAAATTTTTTTTTAAAGCTCTATGCTCTGAAGCAAGCA
ACTGCCAGAGCAATATGTTCAAAAATTACCAATTCCTATATACCACAATTTGGCCACCTA
ATGCAATTTTAACCGATAATGGCCCTCAATTTACAGGAAAAGTGTGAGAGGCCCGTCCCA
CAAGGCTACACATCAAGATACTATAGACATCATTTTACTCACCTCGGCGGAACCCAGCCA
AATGCATAATGCATGAACTAGGCAGAAGGTTTACAAAAAATTGGTTTAGGAGATACAAAA
TGTTGAAAAGTTCATAAATACCATGCCCCGTAACTCCTGCAGTGGCCCACGGGATTTTTG
GTAAAGTATTGAAGTAGCTACAGTTTCATACAGCTCTAGTTAAAGGAGATCAATTGTAAC
AGCAAGAGAAACAAATTCAGACATTGGAATGTGGTGATGGAGGACCAAACAACCCACAAG
AGTAGGTCAGGAATCAGCATGAATACACTGAGCAACAATGTCATTTGCCAAAGGATGGGC
TATTGGTCAAAAATCATCCCTACCACCAGAGCACGGGTGGGGGACTAA
>VvP45bXO-254090#RC/Helitron_785-3616 [forward] 2832 bps; scores=7:8 Multi_5'_ends:
TCATTGTACTATTATATACCCTCAAACCTTTTCTTTTTTCGCTGTCATCAGTCACTAGCC
TGGTTTGATGCAATCCTCAGTCCATTCCTATCTTGCGCGAACCTCTTCATCTCAACATAC
CCCTTACAACCCACATCCTCAATAATCTGGTTCATATATTCTAATCTATGACCTCTGTAG
TTCTTACCTTCTACTGTTCCCTCCACTAACAAATTAACCAATCGCACATGTCTCAAAATA
TGACCCACCATACTGTCTCTTCTTTCTGTTAGACTCTTCCTCAAACTACTTTTCTCATTC
ACCGTTTCCAAAACACACTCATTTCATATTACATCTGTCTACTTAATTTTCAGCATGCTT
CTACAACACCACATCTAAAATGCTTCAATTTTTCTTCTTTCTGGTATTCCTAATCTTTTG
CTACCACAAAGCGCTGCGCTCTACTTATTGAGTTTTAAAAAGTTCTTTCTGATAAATATT
TCAAGCTAAAACCTTTCGCTTTTTCATGAAGCCTTTTTTTGCTAGTGCTATTCTGCTTTT
AACATCATTCCTACCATCAGTTGTAATTTTACTTTTTAAGTAGCAGAAGTCCCATATCAC
ATCCGATCCGATTTTTATATTTAATCTACTATTATTGCAATGATTTCTGATACATTTGTC
TCGCCTTGGTTTATATTTAGTCCAAAATCTTCGTTCAATATGTTGTTAATGCCATTTCGT
AAAATCTCAATAGAAACAATATTGAACAGTGGCTTCATAAAATTTCCTGGAGTAAAAACT
AAACTAGGATTTAGGCGGATTTTGTAAAAATAAATTGGTAACGCGAAAAGGTACTAAAAA
AACTTCCCTCTAGGTGGCGATCAAACTTAACACGTGATGTATCAATCTGTGCAGGTATCC
GGATGCGATGAATTAATAGCTTTTTTACTTCCACAGAAAATGCAATTTTTAATTTACTTC
CTGTAAGCTTTTGTCTCCCATAAACGAAGGTTTTACCACAACGAATGGTATTAGCAAGAG
ACACCTAATATGCTCTGAAGTTGTCACTGACTTGTCCTAGGCTGTAAATTTTCTTGAACC
TGTTACTTTCTACAATCACGCTTTTATTTAACTCTTTCAAATTAATCACAAAAACATTTC
TCTGCTCAAGAAAACGCTGTCCTGTTTCTTACATTTATAAAGTTTTCTGAAATTCTGCTC
CGTAATAAACAAAGATTTGCGCTTTTCCTCTGTTTCTCACTCCTTGCTCGAAAGTTGGAA
GCTTGTTAAAAAGTTGTCTTCGCTGCTCAGTACCAGTTTTCGCGTTGAGGTCTGAATGAG
TACAGTGTTTCTCAATAGTTAAATCAACGACTGATCAATACTGGTTTTACAAATTTCAAA
GATTCTCGCATTGCCATGGTTACATTGTTAGCAACGGAAAGAAATGTGAAAATGTACACA
GACCTTACCATTCACCTTGGCTGTGGATGATTCTATTTTGTGACAAGTTTTAAAATCTAT
AATTTTTATCGTATGATAACGTTATAGAATAATGGGTTTCTAGTGGTTGTTTCTAACGTC
TACTGCAGCTGAAATAAAAAAAAAAAACGGGATTACAGCTTATGCGTTTTGATTTTATTA
CAGCGTTATTGCTGCGGTAAAAGAGATAATGTTTTGATAGAACTACAGAATATTTCTTCA
AATAGTAATAATAATCTGTTTTCTAATGTTAGCTATAAATATATCATTTCACTTACAGTT
TTATTTTTTTATATATTTTCTAAGTTCATTTCAGTCGTGTAACTTTCAATTTCAGCCATT
TGTTCCCCTAGTTTTTGTGTTGATATGCGAAATATTTTTAATTTTTTGTAAGCTCACTAT
TGTTTTGCACTGGTTATGTTTGCGTTACAGCTAAACTCGCAATATAATGTGGACGGCCAC
GCGGAGAATCAAACTCGCGTCCTCCTGAAAGCGTGGCCAGAGAGTAGCGCAGTTACAAGA
CATCAGACATATAAAATTCCATAACTCCAAAACAATAGAAGGAAATTATTGTAAATTTTC
AGATATTAGCATGTCTTTTAGGAAAACGTTCGGAAAAATGTTGGCTACTTCCATGTTATG
ATATTAAGTTTTCAATTGTATCATTTCTAGTGGTAAGATGCTTGTAACTGCAATTGGCTT
AGTGTTGATATTTTCTTGATTTCCATCGATGTTTCTTTTAATTCATTATTTATTCTGCAG
ACTTGATGTTGTGTAACTTCTTTGAAGACGGATATGGACAATAATTTTACTGATCAAGAG
CACATCAGATCTTTAGTGAATAAGAAGGTGGCTTGATTTGATACAATCATGTTCAGATTA
ATTCTTCGTAATTTTTACGAACAAAGCGTAATGCTTTGGCGTCGCATTCGGGAGGACGCT
GGTTCGAATCCCTGTTCAGGCAACCACATTTTGGTTTTCCATTATTTCCTCAGATCACAC
TAGGCGAATGGCGGGATGCTTCCTTTAAATGACATGGCCGAAATCCTTCCCGTTCCTTGC
CCACCATCCTTTGCTGCCTCTAATAACCTCGACGTTGACGAGACGTGGCGCCAAAAGCAA
AAAATTATAATAATAGTAATAAACAAAAAAATGAGTTAGAGCAAAAACGAGTTACCCATC
GGCCAAGCACAAGTTGACATAAACGTTTTTATCGTCTCGTACCACCCGTCCACAGAGGGA
CTGAATTGAAATTTTTGTTGTAGGAGTGGAAATATTAACAGAAAGTCAGCGATAAAACGA
AACACGTGTCCGTGAAGCAGGAATTGAAGTAACGGACTACTTTGTGGCTCGGCAGCGCGC
GTGGCGACCTGG
>VvP45bXO-273514#RC/Helitron_18203-25244 [forward] 7042 bps; scores=15:10 Multi_5'_ends:
TCTATTATATAGCCCCTATTTTTCTGATTATTTTGTCCAAAATTGCTCCGTGGAAAAGTT
ATAAAATTATAAAGCATCAAATTCCAATCTTCAGTTACTCTTATAGTTTTTAATCCCATG
TGGTGATTCTATCATCAAATTACTTTTCAAAATTTTCCTAATCTTTTGAAATAATAACTC
TACTGAATACTTTGTACTTTGACAGAAATTTGTATTAAACTGAAACTATGCATTATCTTT
TGTCTGTTCATGCCATCATGTTGTTATAGCCTAAATCGCTTAGAATTTATTCCTCCCAGG
ACACTGTTCTGTTTGAGATGGGGTAAACATTGCATTCCTTAAAATAAAAAAAGAAATCCC
CATCCCCTAGTATTTTTTTCTTATCCCTAATATGGTTCTTTACATTTTTTACTGACACGT
GTGTTGAGTGTATCATAGGATCTACGTCACTGCAACATGGAAGTATGACAATGAAACCTA
AAATTTCACTTTTAGTCATTAAATTTTGATCTAACAAAAAAATCTTCAGAATCAGTGAAT
TTTTTCCTTTAATTTGAATATATTTTCAACCATATCGCTCAACTTCTTCCAAATTTTTGT
ATCTATTTTTACCTAAAAAACTATTTCTATTTTACCTACAGGGTCTACTTTTACATACCG
GTATGAGGTGTGTTTCCTCATTCTGAATCTGTTGATGTATCAAACTTCACAATATCTCGA
GAACTGAGTGATTTTTCTGTATGAGAAATTCCTTTTATCCTACTAGCCACTCCACATGGC
ATAAGAGTCACTAATTTCGAAATATCTCTCTACCTAAATTTTTCCGGCTATACATATTAC
ACATTAAATTGATAGTAATTTTCTGCTTTATCAGTGGAAATGAATGCAGAATAGGGGCTT
CGAATTAATGGTTTTGACTTTATGAAACCGTTTTCTTATGATGTTGAATAATTTTACATC
TCAAAAGTGCTTTAAAATCAAGAAAATCATTATAGAAATGCTTTACTGTATGGTTGATAG
GTTGTAAGCTTGTTTGTAAACAGTAGTGTAAATAGGATCGAAGATGATATGGCTATATGA
CAAGAACAAAGTGCTACTTGGAAAAGGCATCAGTTCTGCCTTGCGGTTGTGCCTGTGGCC
ATCATTGGTAGGTGAGGTTTCACTTAGCATGGACTATACCTAAATACAGTGGCGGATCCA
GGTGGGAGCTCAAGCCCCCGCCCCAAAAAAAGTATCTAGACCCACCCCTGACATTGTAAT
TTTGGAGACCTTACTTTTTTTTTAGCTTTACTGATCTTTTAAGGGCGGCATGACTATAAA
GCCTACCCTTACCCAACTCAAGCCCCCCCCCCCCAACGAAATCCGCTCAAGCCCCTCCAA
ACCAAAATCCACCCAAGGACCTCCCAAACCAAAATCCTGGATCCGCCACTGCCTAAATAG
AATGGGGAAGCGGATACTTTCTGAGTTGTTGGCGACAGCTGTAATGGAGCAAACTTCCAG
TTATGTTGGGGTCAATGTGCCTTGTTTAGGTTAGGGGCTGCTAGTGAGGGGATAACAATA
AATGACCAAAGGAATGATGCAAGAAATAGCTAATGCTAAAGAAATAGATGAAGCTGTTGA
AATAATAACAGACGAAGTTACAATGGGGAAGAACAAAGTTAATGCTGAAAATATCACAAA
CTCAATAATAAGACTGTTACTGGTGAAATGTAGAAGTGTAACGAACAAAGTAATAGAATT
TGGAAACTTCATAAAGATACAAGAACAGCAATTATGGAGACAGAATCTTAGTTAAAAGAA
GGCTATTAGGAGTGTCAGTAAATCAGTAGCCAAAACTGAAGGCAGAAATAGTTAAAACTA
TAAAAAGGCACAAATTTCCAAACTGAAGAGATATTTTAGGGGAAGGCACAGCAAATGGAA
AGACCGTACAAGTATAGCGGAGATGAAGTGGGTAGAGTTCAAGGATACAATAAAAAAAAG
GTGAGTAAATAATTGTTCCAAAACAGAAGGGGCTGGTGTATATTACTACAGATGTATTAA
AGATAGTGGGATATGATATTGTACCTTATCTTGAAAAGTTATTTAGAATGAGTCTGGAAT
CTTGCTGGTAACCAGAAGACTGGAAAAGAGTGATAGCAGTACCAGTTAAAGGAGAGGTAA
CAAATAGGGTTAAAAATTAAAGGCGAATCAGTTTTACATCAATGATAGGAAAAATGATTG
AGACAATTATATACAACAGTGTAAATGAAAACATCATCTGCTAGCAACTGGTTTTTAATT
TATATAGACTCAGACAAGTTTCACCCTTTTGGAATGGGGCATCGTCAGTGACTATGAATG
TATATACATTGTGTTGCTAAGAAATTTGCAATATTAGTGTGTATAACTAACTAATAACAA
AGTACACTATACTTACAAATTTTGGCTAAGACAGTTACTTGCTGGTAGGGAGCAGCTCCA
TTTGCACTTTTGTACAACCCCATCTGTTGCTGTGGTTCTACATTACTCCTATTATCTTTG
TGAAGGTCACCATATCACAGTTTTCAAAATTGTCAAAGTTTTAACCTTGTTTTTGTGACA
CACAGCAAGTAACTTGTTGTTTATATGCATGTACAGTGGTGCCAACATAATGTTATAATA
CCTGTATCTGTGTTTTATTAAAATATATCTCTGTTTGTGCAATGATATCAGTGTTGTGAT
TTACTGTTGTGTGTATTATCTTCATGTGTCATGGTTATACTTTAATGTTTTGAACAGCGT
TTCAGTTGCTAAATGAGTGAATACATTACGTACACAGTTTGCTTTGATGTGATGGCTTTG
TGAATGTAGTAACTTTTCTGTACTGTAAGTATGTATTTATTTATTATGGGTGTTTATTTT
CATGTCTGCTTGTATCGTGGTGGGTTGATTGTTGTGGTCTCGTAAGTGTTCGGCACAGGT
TAAGTGATTTGTACCATTCCATAAAAGCGAAACGGGTCTGAACCTATTTAAATTAAATAC
CAGCTGCTAACAAACGGTTACAACTGTTTAACAAGCAACTGTGGAAGGATGGCCAATATA
CCATATAATAAGCAACTACAACAGAAATATAGGGGGAAAAGGCACAGTTCTGCCTTGCGG
TTGTGCCTGTGGACATCATTGGTAGGTGAGGTTTCACTATGCATGGTCTATACCGAAATA
CAGTGGCGGATCCAGGAGGATCTAGGGGGCTCAAGCCCCTCCCCCCCCTAAAAGTATCTA
TGTCCATCCCAAACATCGTAATTTTTTAGATCTGGAGCCCCCCACTTTTTGTTTTTGTTT
TTTTTGGCACTACTGATCTTTTAAGAAGCCATGTTGCCAGAAGCCATGTTGTCGATTTGC
AAACCAGTTTCTTTCCTCCCCTACAGTCTTGGCATTTGAGGCAGTCGCATATGCTCCAAC
CAACAGTCCCTCATGGATTATGCAAACAATATTTCAAAAGCATCGATATCTCACAACTAC
CCTCCGGCTTTGGTGAACAAACAGCTTTCACGGGCACCCACTCAGTCTGTCAAAAAAAAA
AAAACACACACACAATCCAGTCTTGGTCACACAATACTACCCAGGCCTCGAATCCATTAA
CAGAATCCTCCAGCAGGGCTATGATTTCCTGCAAATCTACCATGAAATGAGATCCATTCT
TCCAAAAATCCTCCCTGCTTCTCCTAGAACTTGTTTCAGCAGACCTCCTACCCTCAGAAA
ACTTCTAGTCCACAAACATATTCTTCCTCATCCCAACAGTCAGCCCCAAGTTTCTTTCCC
ATGCAATAGACCCTGCTGCAAGGTGTGCGACATACACCATGCCTCCACCATTTTCACCAA
CCCTGTCACAACAGGGGAAAGCTTCCCTATCATAGGATACCACCTGTGAAACCTCCCATG
CAATTTACCAGTTAACATGCAACCACTGTCTGGCTTCATATATAGGTTTGACCACAAATC
CACTTTCCATAAGAATAAATGGCCACTGACAGACAGTGTTCACATGGAATCCAAAGCACC
CAGTTGTTGTTGTTATTTAGGTTTTAGGGCGTGTCGACGACGGGGTAATTAGTGCCCTAA
CAAAAACCAGGCGTGACAAAGTGGCAAAATTGTCATCTGTGGGGCCGACTGTAAAGGGGT
TGGCCACAGAGACAGCACAATAAAATACTAACTAAAATACTGTCTGCGTGGCCAACTGTA
AAGAGATCGGCCACACAGACGGCAACATAAGATATAAAACTGAGACTAGAATATAAAATT
ACATACATTAACTGGTTGGCTGCAGAAAGGCCAACCAGTTAAAAAACGAGTTAGCTGGCT
GGCTGTAAAAGGGCCAGCCATATAAGCAGTGTCACAAGTAAAAACAGTACTTGGATTGGT
GGTTGTAAATGGCCACCAATCCAATCTAAAACCTAGGCCGATCTGCCCAAAATTTTTGGG
ACAAGACCGGCCAAGCTGCAAAACTTTAAAACCTTAGCCATGTTGTCACGGTCATCGTTT
AAAATAAGGGACAGATCGTTGGCCAAGCCAACGTCTGCCCTTAAATCTAAAAACAATACA
CATTCAGTTAAAATGTGGTGTACCGTCAGAGGTACGCCACAAGCATCACACTCCGGAGGG
TCCTCTCGGCGGAGAAGGAAACCATGTGTCAGAGGACAGTGCCCTATTCGGAGGCGAGTA
AGGAGAATCTCATCCCTCCTCGCCCGCTGGAAGGGCTGCTCCACGGATGAACGGTCGGTT
TGACCAGCCGGAGCTTATTATGTTCAACTTCCAGCCACTGCCTCTGCCAAACATCAAAAA
CAAATCTCTTCGCCGCCGAGGCAAGGTCTGACTTTGGAACCGGAGCAAAGTCAATTATGA
CCTTGTCCCAGGCCAACTTTGCAGCTACATCAGCTGCCTCGTTCCCCCCGATTCCCACAT
GGCCGGGTACCCAGCAGAATACGACCTCCTTCCCACGGGACTGGAGGGAAAGGAGGGCAT
CCTGAATGTCTTGGATTAGACGGTCTGCTGGGTACATATTACCTATGGCCTGAATACAGC
TGAGGTAATCACAGCATATGATGAAACATTTTTCGCGAGTTACTTTCATATGCTGGAGCG
ACTTTAGCATGGCGTAGCACTCGGCAGTAAAAACGCTGCACTTGCCGTCCAGTTTGAATG
TGTAAGTCGCTCGAGGGAACACAACGGAGCATCCAACTCCGTTAGCCTGCTTAGACCCAT
CAGTATACACAGGGGTAAACGTGTGATGCTCATTTAGAATGTCTCTAAAGACATGATTAA
AAACACTGTCAGCGGTACAAACTTTGTTGTACCGAGACAGGTCTAAAATTATTCTGGGCC
TCTTTAAAAGCCAGGGAGGAGATTTGCTCCAACCCTGGTGATAAAAGGAGGGAAGCTCTA
ATCCATATTGTTCTAAAATTTCCTTTCTAAGGTAGCTGAACGGTTTAGTGGCTCTATGCC
GATTGGTATAGAGCCGCTCGTGGTTGGGATGCAGAACTATGTCGTACACGGGACTGCCAG
GTGTTATGACAACCTGCAGGTAGTGTCGCACCATGAGGAGCTGCCGGCAGATGGTAAGCG
GCGGCTCGCCCGAGTCAGCACAAATGCTGACAATAGGACTGGTGCGATATGCACCCGTGG
CGAGACGAATTCCAGCATGGTGGACACTATCCAGTATACGGAGATAGCTGTCCCGTGCCG
AACCATACACAATACAACCGTATTCCAACCATGACTGTACAAAGGCTCTGTAAAATTGTA
GCAGGCAGGAGCGGTCAGCGCCCCATGACCTGCCACACAGACATTTTAAAAGATTAAGAG
CTTTTAAGGCCCTGGCTCTCACATTTTTTAGATGCACAAGCCAGTTGAGCCTGGTGTCAA
AAATGAGGCCCAGAAATCGAACAGTATCACTAAAACTTAAAACGGTGTTCCTCAGGGTAA
GGTGAGGCTCTGGTAAAAGGTACACACCGGGTTTTCTCAGCGGAGAAACGAAAACCGGTG
TGCACTGACCATTCGTCCAGCCTTTTCAGCGCGAGCTGCAACTGCCGCTCAGCACTTCTC
AGACTGGACGATGCAATAAAAATTAAAAAATCGTCCACATATAAGGAGTACCGTATGGTT
ACCCCTAAAACCCCATTCATGTAATTGTTTTTAAATAACATGTCGCCAGGTAGTATTGTA
GGCCTTTTCAATGTCGAAAAAAACACCCACAAGGTGTTGGCTGCGGATGAACGCATCCTG
TATTGCCGCCTCCAGGAGGATCAGGTTGTCCAAGGTGGAACGGAACTTCCTGAATCCACA
CTGAAAGCGGCTCAGAAGATTATGGGATTCAAGACACCAGACGAGGCGGTGATTCACCAT
CCTCTCCAGTGTCTTGCCCACGCAGCTAGTCAAGGCAATACTACGATAACTACCTGGCAA
CAATTTGTCCTTGCCAGGTTTTAAAATGGGAATTAATGTCGCTTCTTTCCACGAGTCGGG
GAAGTGTCCTCGGGTACAAATATCGTTAAAAATATCTAGAAGGTACTTTTTAGCATCATT
ACTGAGATGCCTCAGCATCTGGTACTGGATCAGATCAGGCCCTGGAGCAGTGTCGTTTGC
GCTGTTTAACGCTGACTCCAGCTCCCAAGATGTAAAAGGGCAGTTGTAGGATTCTGTATT
CGACGAATCGAAGCACAGCGGGCGCCTCTCGGCAGCGACTCTTCGTTGCTGAAACCGAGG
GTAAAAGTTAGCGGACGAAGTGATGGCGGCGAAGTTCTCCGCCATCAGCTGCGCTATGCT
TCGTTTGTCAGTAATTATACGTCCGTGATCCAGTAACCCAGATACTGGTGGGCGGGAGTA
CCTTCCAGATATACGGTGAATGGACTCCCATACTTTCGGCGAAGGTGTGGAACGATTTAT
AGAGCTCACAGAGTTCTGCCATGACCTCTTCTTGCTCTCCTTAATAACTCGACGCGCCTT
AGCTCTGGCAATACGGAACACTGCTAGGTTGTCAGATGTTGGGCAAAACCTAAAATGACG
CAACGCCCGTCGGCGACCCTGG
>VvP45bXO-275172#RC/Helitron_283-1595 [forward] 1313 bps; scores=7:11 Multi_5'_ends:
TCGCTGCTAAAATTGAACTGGTATGGTCAGAAACATCCTAACATATTAAAATAGGTAAGC
TAAAACATTTGTTTTCACAATGAATGTGATTATTGGTGCTAACGTTTCCAGAACTGCTTC
CTGTCACGGTCGCCATGTAAGCTAACTTTCGGTTTGTGTAATGTGTATTCGATATCAAAG
AAGCAGTTCCTTCTATACTTCATTCTCATGAAAGTTCCTTAAATGCCACCAAGCACTTAG
TAAATTAATCACTTTCGCCCGTATGAGGACGAAGGAAGTTTTTCCGTAGCTTTAGAATTT
TTCTTCAATTTGGATTGCTCTAAATATTTTCTTATTGCTTTCTTTATGGCCGAATCCTTT
ACTGCCTCTGCGAATGCGAGGGTGGCCAGGAAATGGAAGTTCATACTTTCGTGTTATTTC
CTAACTCAGGCCTCTAGGGGCGTTGGCTAAACCAATAAATATTATTAACAAAATATTCTT
ACTAAGAGTATGAGAATTTAACATTCAAATGTTACAGCTGGTTTGATTTTCCAAGCCTGT
TTTGTTTACTGGTGTATAGCTGATCCGTTAGTAAATTTGTAGCCAAAATATTCTTTCGGT
TGTGAAATGTTGATGCATATGGTAATTTTGAATTTAGTTATAAAGGTAGAAATTTTGCGT
CATACTGCTGGTAATACAGAGTGTTCACGAAAGGAGTCCCTGATTTCAAGATTTTAAATC
TTGTAAACAATGATCGGCAGAAGTATGAGACAAACGATATTTTTATTGTGAAATGTGTTT
GATTTTATACAGAAGTTTCGGAAAAAAAGTTGCTAAATCTGTTAACAGATGGCGCGGGCA
TAGATTGGCCTTCATATTCGTTCAATTTGATGCCCTATTACTACTTTTTGTGGTGCTCAT
TGGAAGAGACTGTATACCGAAACCATCCAACTACGCTGGAAGAACTTGCATCATTGATCT
GTGTGGCTACTGAATCCATTTCCGTTGAGACATTGCAGGGTGTAATAACGAATTTCATTC
TGCGTTTGTGGCACTTCTGTATTTCAGTCAGAGGACATTTTGAAAACATTAAGGAGGAAT
AGTGATCGCAGCTTTATCGTGTGCTATTCTGCTACATAGGGAAATCATACTGGTGACGAC
AAAGCAAGGATATATTGGACATCGTTTGGACTACTCTTTAGGACCAGTGCATTGTGACTT
ATCGACGATCCGGCATTACTGTGGAACCCGGGAATACCTAACGGTGACAACAAGGGTTTT
ACTGGTAAGCCTCGCGGACTGACTTTAACGGCAACGAACGGGCTAAGGACTAA
>VvP45bXO-275202#RC/Helitron_2481-4994 [forward] 2514 bps; scores=13:10 Multi_5'_ends:
TCTTATATACTATTAAATCCTAGCTCAATCTAAAAACTGTTCCTCTTGTGTTACATAGCA
TGGGTCATGGTGAAATTTCCGTCCTCTATTTCTGCACATACAGTCGCACAGAGCCAGAAT
AATTTTATTAGCAGTACTAACAAAGTTGTTGCATGCTATCCTACCTACATCATGCATCAT
ACGGGTGCAAACAGTTAATTCGCGTTTCAATTAACAGGGCATTATTGGACTGGTCATTCA
ACAGACTCGCTGTGTGTGTACCTAAGCGCGTGCTTGGCGGTGCTGTGTCACGCACTAAAT
GACGTATCGCTTTCGTCTCCAGTGTTGTCTGAATGCCAGAGGGTTGATTACCAAATGTGT
TCATTTTTGCGGCTTAGTGAAAGCGAACTGCATTAATGTGTCATTGCACTGAAATGGTAT
ATTTGAATAGTTTGATGGAAAAAATTTACACTTTTAAACACAACAATAGGTAGATAACAT
TATATCCGAATCATTTGTTTATATTCAATGTAGCTACTTTTTTTTATTCTACTGCCATAC
CAAATAAATAAATAAATTTGTTTATCGTACGCGACCTACTTCAGTAACGGGGAGCATTTT
ACAAGGCATTTTGAAATACATCTACAATATTTCAGTAATTATTCTGCTTGTAAGACCGAA
GTATTTAACGGCGTTGTATACAAATAAACTTTTCTAGAGGTTCTAGCCGCGTAAAAAATC
ACACTAGTGGGACGTTTCGAAGATGTCTACCTCAGCTCTAGATATCACTGGATAACTGTT
TGTTTACACGTTGCTTCCGAAATGGTGGAAGACACATCGCGATGACGTCATCGACTCTTC
TGCTCATTACCAAGGCGAAGCTATTTCAGCATTTTGATAGCCGAGTTCCAGGCCGCACTG
AGTTGGTAACCAGTGTCTCTGTTAACTAAACTGATTCTTCCCGAATGCTAGGCCAGAGCT
TTACCACTCACCTACCACGTACGGTAATGTTTGTACTAACCGATTAAGTAACAAATCTGG
CATTGGCATTCCGGAGAGGTCAGGGTTCGCACCCCGGCTCTGCAAACCAAAATTACGGAT
GTACATGTTTTCTTGAAATATCTCCACGTAACAAGTAGCAAGATTCCTTCATAAAAGTAC
GGCCTGTTTTCTTCCCGTCTATTCTAGCTTTCTGTCAACGAATCGTAACAATGTAAAAAA
AAAGAGAAGAAAAAAAACTATTTTCTGCTTTTCATTCGGAAAGCAGAAACAGTGACTGAA
CGCCATCGTGAGAAGCCAAGTCTCTGAGTCCGCTGGCACGGTTGCCATGTCGGTGAGGAA
CAGCTGCCATTCTGGGCGCGTGCGACAGATATCGGGCTGTGGCCACAGCGCGGGACAAAT
ATTTACGGAACCCCTCCAGATTCCACTCAGAGTGAATTCAAGCGTGATGGCTGATAGGTA
AAACGCTATAGACTATTCGCGTTGGACAGACTGTCCTCTGATATTCACGAATTACAAAGC
AAACACTGCTTGTTTTACTTATGTCGCCGGGATGGATTTCAAATAGGAACCTCGGCAATC
CTACATGCAGGTAATTGGTGTTACAGTTCTACACTGTCGTCAATGAGTTTACACTCGTAT
TAACATCCAAATAGATTCCCACCTTAACTATTAAAGCAGCAGGAATGATAGAAACGTATT
CCACAATATTTACGTAAAGTTTTAAAAGATACAGCAACTATGTTCACTTAGCCAATAGTT
GAATATCTAATTCTATCATTACAGCGACTGGGATATTTTTTTTTAATGACGAGTAACCTC
CAGTAAAATCATATTTTCCGTAGTGACCGCTACTCATCTGTATCAAATACTTCCTCCGCT
AGTATTGCCAAATCACCCGCAAAAGCGAACTATGTTATATAGAGGTTGTTTTGGCGAAAG
CCAAGTGGGATTGGCTTCCAACACTTACATTCTTCTTATTATTATTACTAACATACTTCC
GTTGTATTTGATTAATCTGTATCATGTACTTTAGGAATCAAAAATTTACGGTAATTGAAA
TATAAAATATATGTTTCACATTAAATATGATCCAACATCTAACATGTGCTTGAGTGACAG
CGATCACTATCGTAGCTGCTGGCATCATGGTGTCGTTAAGTGCACATGCGTAAAACATTA
AGACGCATGTGCACATAACGCGTAACGAATAGCGCTAGCAACCTTTTTCCTACCGTGAAC
AAAGAAGTTCACTTTCCAGTGCGGTGAAGTGTGTGAGTAATATAAGAGGATTGTCAGTTC
ATTAAACAGATTTTTACGACAAACACTGCTTGACGCTCCTCTAAGTATTATGTCAGAATT
TTGAACACAAGATAAAGCGACAAGAAAAATGCAAATTGCTGTGCACTTTGAAGGCTGACA
GCGCCACGTTACGAGGTGGCGACTAGCTGAACCCACTCCGCGTTGCAGGTTAAGTAGATC
TCATCGTGTCGCCCAATTTAATCCGGGACGAACAGGGCGCGCCCCATTGGCTGA
>VvP45bXO-317512#RC/Helitron_353-6558 [forward] 6206 bps; scores=9:10 Multi_5'_ends:
TCAATTACTATAAAATTTATTATAAATACCTTAGAATGCACTCACACCTTAAAATTTTTA
TCAATAAAATGTTTTAGTACTAGCCTTTTGCCGTAACTTTTTCTATACAACCCTCAGAAG
CTTTCGGTCGTTTTTCATATCTTTGTAAATTATCATAATTAATTTATTAACATTTCGTAT
AAATTATGTGAGGAAGAACAAAAGTGTCCAATTTACAACTAGTTTCCTCACTATACAGTT
CTCACTACTGATCTTGTAGAAAGTAGTGACTAACACGCTGCTAGACGCGTGGGCGGACCT
GGAGGTGGGGTGGCCGAGCGACGGGCGCACGGCGCTGCACGAGGTGGCGGCCGCGGCAGG
CCAGGGCAGCGTTGTCAGCTTGGTTGCTGCTGCGGTCCGGCGCGCAGGTCGACCACAGGT
ACGCGGCGGGTCGCACGCCGCTCCAGCTGGCGGCGCGGCGGGCCATGGCGCAACTGCTCC
TCGACGCGAGGGGGATCCCCACCGCCTGAGAAGAGGACAGGCTCGCCAGGCCCTCTGCTG
CTTGCGGCGAAGGCAGGCAGCGTAGCCGCCGCCAGGGTGCTGCCGGCGGTGGGCGGCGCG
GACCGACGCTGTTGTGGGCGCCGCCGCGCGGGTGGTGCGGGGCCGTGGCCGCGCTCGCCG
CCGCGGGGGCGCCCGTCGACGAGAGCGACGCGGTGCAGTTCTATGCTGCAATGCGCTGCG
ACGAGGCGTTGTCTGCGGCGCTCCTGGCGACTGGCGCCGACGCCACCGCCAGAGTCCCAA
AGGGAATCACTCCGCTGCTGGGGATGGCCGACCCCGGACACGTGGTCGTGGTGCAGCTGC
TGCTGCCGGCGGCGGAAGTGAACGCGGCCAACGACGACGGCTCACGCCGCTGCTGGAGGC
GGCCTGCGGGGGTCTCTCCGCTGTGGTCGAGGCGCTCCTGGAGGCCGGCAGCGGCGTCAC
CACCAGCGACTCGTCAGGCACGACGGCGCTGTAAGCGGCGGTGGAGTGCGGCTCCGTCGA
CGCGGTGGAGCTGCTGCTGCCGGCGGCAGACGTGAACGCGGTGGACGGCCAGGGGCGCAC
GTCGCTGCACCGTCCAGTCGAGGCCGACGCGGCGATGACGAAGGTCCACTGCGACGTCGT
CAATGCACTGCTGAATGCCGGCGCCGTCGCGAGGCTACGAATACCCGAGGCCGAACGCCT
CGAGACCTCTGCAGGGAACTCCTCGACTACATGAAGAAAAATAGAGCACACGGTCAACGT
TGGGTTAAATAAAACCTATTGAAAAGAATTTTCTTACTTATTACTATAGAATCGCCGATT
TCATTTACTTACTTCAATTTCTCATTAACTACTTCGCCATATGCACATAGTGTCACACCA
TGAGGAGATGCCGGCGGATAGAAAGCGACGGCTGGCCAGACTTAGCATATATGCAGTAGG
CACCAGTGACGAGCTGGAATTTGATTTCCTACACTACGACTATCTAAATATAATTACATT
AAAGTACCTATAAATAGGCTATTTGAATGTAGCCTATCCAAAATATATTACAAACTGTAG
TCATTCGCGTAGATTAATGCTTAAGGGAGCAATTTTTGGTAAATTTTTAAAAGAAAGATG
GATTGTTTTTAATTAAAAAAGCGAAATAAAAATCAAATTTTACTTGCCTGTTGTCACGTG
ACGGAAAACGCTCTGGGATTGGAGATCGCATTAGAGACGTCACCTGCCTGTAGGCGCTGC
GGCTGTGTATGGAGTGTTTCCCGCTATCCAATTTTCAACTATTTGTTGCTGGTTAGCTCT
TGTTACTAATGAGATTTTTTTGCTGAATATAAAATGAAGAACAATTTGTAGAAGCCTAAA
GTGGAAAAATAGCGTATATTATTTATCGGACTGGCTATAGAAATAACCACCGACTTTTAT
TCTAAGAAGCTTGAGAATGTGTATATATATAAATTTCAACAGTTAGTAGAGTATAGCGCC
TATCATATTTAATTTAAAAAAAAACGTTAAAAATATAGTATAAACTTTATTAGACTACTT
TATCAAACAAATTTAAGGTTTGTTTAGAAGGCGTTTGAGTATTTGGGAAAATCATGAATG
GAAACTGTGGCGCCTGCCGTAGGTACGTTGCGAAGGGGATGGGTTGTAGTTGGTGTAAGG
AGTGGTTTCACTGGGCATGTGGGGAAGAGTAAACGGGGGAAATAAATGAGGATCTCCCAT
GGTTTTGTTCACTTTGTCTTAGGGAAAACAGGATGTGGGAGATGGGCGAAAAGATCAGGG
AGTTGCGTGAAAGGATCACGGTTCTTGAGGCTCGTCCTGTGGAGGCTCTACCTCTGGAGG
CGTGGCCTATGGTGGCTCCACCTGTTGAGGTTCAGCCTGTGGTGGCTCAGACTGCGCAGG
CAAAGCCTGTGGGGGATGAGCTTGTCGAGGCTCAAGCTGTAGAGGCAGAAGGTAGAGATA
GTGGGTTGGAGGAAAATGAGATGGATGGGTGGGAGCTGATAACAGGTAGTACGAGAAATA
TAGTTAACAGGATGAAGAAGCAAGACAATTCAGTAATTGTGGGGGAAAATAGGTATGACC
TGTTGTCGGAGTCAGGAGGAGGAGAGCCTCATGTAGATGTAGGAGTAGGTAAGACGCAGC
AGGTATTTAGGAATAAGGGCGTGCAAGGCAAGAACAGGAAGAAAAGGGTTCTGCTGCTAG
GTAGTAGCCATGGGAGAGGTGTATGCCCTCTTCTGCAGGATCAGTTAGGTACAGGTTAAC
AGGTCACAGGTAGTTTCAAACATAGTGCAACATTAGGTCAGGTAATAGAAGATATAGGTT
CACTTTGTAGGAGTTTCACTAAGGACGATAGAGTAGTGATAGTGAGAGGGGCGGGCAATA
GTATTTATAGAAACGCGAGTTATAGTATAGAGAGTGACCTGAGGAAGGTGGTGAATGTTG
TTGTTGTTGTTTTTAGGGTTTTAGGGCGCGTCGACATCTAGGTCATTAGCGCCCTAACTA
ACACCTGATATGACAATGTGGCTTAAAACGGATATACTGTCTGCATGGCCGACTGTAAAG
GGGTAGGCCACACAGACTGCGCATTAAATTAAAATACTCACATTTTGTTAAGATCCCATC
TGTAACCGACTGTACAAGGGTCGGCCACAGAAATAACAAAAACGTAAACCGATAAAACAA
TGGCTGTAGAAGGGCCAAACACAAAACAGAGACAAACATTGGCTGGCTGGCAGTAAAGGG
GCCAACCAGCATATACGAGAATTAGAACAAACTAACTGGCTGGCTGTAAATGGGCCGGCC
AGTTATAAAATACAACACTTAACGCTATAACAAACACATTACTTAGATTGGTGGTTGTAA
AAATACCACCAAATCATTGTAAAACCTAGGCCGATCTGCCCAAAATTTTTGGGACCAGAC
CGGCCAGACAGCAAAATTTTAAAATTTTAGCCACATTGTCACGTTCATCATTTAAAGTAA
GGGACAGATCGTTGGCTTGGCCAACGTCTGCCCTTACATTTAAAAACAACACACAGTCAG
TGAAAATGTGGCGTACCGTCAAAGGTACGCCACAAGCATCACATTCCGGTGGGTCCTCCA
GGCGGAGAAGAAAGCTGTGCGTCAGAGGACAGTGTCCTATACGGAGGCGAGTAAGGAGGA
CCTCATCCCTCCTCGCCCGCTGGAAGGAGCTGCTCCACGGCTGAACGGTCGGTTTGACCT
GCCGGAGCTTATTATGCTCGACTTCCAGCCACTGCCTCTGCCAAATATCAAAGATAAATC
TCTTCACCGCCGAGGCAAGGTCTGACTTTGGGACCGGTGCAAAGTCGATTCGGACCTTGT
TGCAGGCCAGCTTGGCAGCTTCATCAGCTGTCTCGTCCCCCCTGATTCCCATATGGCCGG
GTACCTAGCAGAATAAAACCTCCTTTCCCACTGATTGAAGGGAATGGAGGGCGTCCTGGA
TGTCCTGGACTAAGCGGTCTGCTGGGTACATGTTTCCTAAAGCCTGAATACAGCTGAGGG
AATCACAGCATATGATGTATTTATCGGAACGACTTACCTTCATATGCTGGAGCTACTTTA
GTATGGCGTAGCATTCAGCAGTGTAAACCGTGCACCTGCTATCCAGCTTGTATTTGTAAG
TCGCTCGAGGGAACACTACTGAACAGCCTACACTATTAGCCTGCTTAGACCCATCCGTAT
ATACCGGGGTAAAATCGTGATGCGAGTTTAAAACATCAGTAAAGACTCTAATAAAAACGT
TGTCAGCGGTAAACTGTTTGTTGTACCGTGACAGGTCTAAAATCGTTCTGGGTCTCTTTA
AAAGCCAGGGAGGAGATTTACTCCAACCCTGGTGATAAAAAGAAGGTGTGTCAAACCCAT
AGTCATCTAAAATAGCCTTTGTACGGTAGCTGAACGGTCTGGTCGCTCTATGCCGATTGG
CATAAAGCCGTTCATAATTTGGGTTCATTACTACGTCGTACACGGGACTGCCAGGTGTTG
AGGCAATATGCGTATAGTGTCGCACCATGAGGAGATGCCGTCGGATGGAAAGCGGCGGCT
CGCCAGACTCAGCACAGATGCTGGGTATCGGGCTGGTGCGGTAAGCACCCGTGGCGAGCC
GAATTCCCTGCATGGTGGACACTATCCAGTATCCGTAGATAAATGTCCCGTGCCGAACCG
TATACAATGGAACCATACTCCAAACGCGACCGTACAAAGGCTCTATAAAAATGAAGCAGG
CAGGAGCGATCAGCGCCCCATGACCTGCCACATAAACATTTTAACACATTTAAAGCTTTT
AAGGCTCTGGCTTTCACATCTTTAAGATGTGGAAGCCAAGTTAGCCTACTGTCTAAGATG
AGACCCAGAAACCGAACAGAATCAGTAAAATTTAAAATGGTGTTCCTCAAGGTAAGGTGA
GGCTCAGCTAAAAGACTTCTGCTACGCGTAAAAAGTACACACCGAGTTTTCTCCGCAGAG
AATCGAAAACCGGTGTGCACTGACCAATCATCCAGTCTGTTCAGCGCGAGTTGCAGCTGC
CGCTCAGCGCTTCTCAGACTGGACGATGTACAAAAGATTAAAAAATCATCCACGTATAAG
GAGAACCGTAAGGGACTCCCTATGACGAGTGATATACTGTTAATCGCTATGGCGAAAAGT
GTCACGCTTAAAACTAACCCTTGAGGAACACCATTTTCCTGAATAAAAAGATCAGACACT
TCACTACCGACTCGGTACCGGAAGCAACGACCAGATAAAAATGTTTTTAAAAACGGGGCA
GGTTTCCCTCAAAACCCCATTCATGTAATTGTTTTAAAATAACATGCCGCCAGGTAGTAT
CGTAGGCCTTCTCAATATCGAAGAATATTCCCACCACATGTTGGCTGCGGATAAACGCAT
CCTGTATTGCCGCCTCCAGTAGGATCAGGTTATCCAAGGTGGAACGGAACTTCCTGAATC
CACACTGAAAGCGGCTCAGAAGGTTTTGGGATTCCAGACACCAGACGAGGCGGCGGTTTA
CCATCCTCTCCAGTGTCTTCCCCACGCAGCTTGTCAGGGCGATACTACGATAACTACCTG
GCAACAGCTTATCCTTTCCAGGCTTTAAAATAGGAATCAATGTTGCTTCTTTCCACGAGT
CGGGGAAGTGTCCACCGGTCCAAATTTCGTTAAAAATATCCAGAAGGTACTCTTTAGCAT
CTTTATCTAGATGCCTCAGCATCTGGTACTGGATCAAATCAGGCCCTGCAGCGGAGTCCT
TAGCGCTGTTCAGCGCAGACTCGAGCTCCCAAAATGTAAATGGCCTGTTATAGATCTCTG
TATTCGACGAATCGAATCACAGCGCGCGCCTCTCGGCAGCAACTCTTCGTCGCTGAAACC
GAGGGTCAAAGTTAGTGGACGAAGTGACGGCGGCAAAGTTCTCCGCCATCATCTGCGCTA
TGCTTCGTTCGTCGGTAATTACACGTCCGTGATCCAGTAATCCAGAAACTGGTGGGCGGG
AGTACCTTCCAGATATACGGCGGATGGACTCCCATACTTTGGATGATGATGTGGAACGAT
TTATTGAGCTCACAAATGCCTGCCATGACCTTTTCTTGCTCTCCTTAATAACACGACGCG
CCTTTGCTCTTGCAATACGGAACGCTGCCAGGTTGTCGGATGTTGGCTGCAACCTGAAAC
GACGCAACGCCCGCCTACGACCCTGA
>VvP45bXO-322468#RC/Helitron_1626-7958 [forward] 6333 bps; scores=12:10 Multi_5'_ends:
TCTATATTAAAAATATTTATTTGTCTTGTATTTATATTCTGTATATGACATAATATTAAT
AATAATAATAATAAGAAGAAGAAGAAGAAGAAGAAGAAGAAGAAGAAGAAGAAGAAGAAG
AAGAAGAAGAAGAAGAATAAAAACATATTAATTTTATTAACAATAGGTTTTATTTATTTG
TTGGTTTTCTTTAATTACAAATTCTTTCAATAATCATCAATTTTGATGTTTCACATCTGC
TGAGTGTCCCGTGATGGCCACTTTTTTGTTCAAAAGAAATTCCTATATTTTTATTCATAG
CGTATAGAAAAAATTACACAATTTTTGTTTAAATAACATAGGATACGGAAAATGTCTTAT
CACAGACCAAAGTTGAAAGCTGCGACGAGTAAAACACGTATGAAACAAACAAAAACATAT
ACAATATTTCAGTCTTACTCCCTATTCATGTGCCAGGGACCGAGTCAAATGGTTCGGAAG
GTGTGGACGTGCCAAAGTTTACCACATGACTGTCTGTCTGAGCAGTGGAAGACAGGGTGT
GGGAGGAAGTAGTGGGGGTGAAATGTCAGGAAGTGAATTATCAATATTTCAGGAAAGATT
AAGATGATATTTGTAAATACATGTATTGCTAGTGGTGATATGGTGGTGTTGTTTTTAGAA
CTTTATGGGACATCAACATCTAAGTTATTAGCGCCCTAACAAATGCCTGGTGTGTGGCTT
AATACTCTAATATCATTTGCGAGGCCAACCGCAAGGGGATCGGCCACACAGACGGCAAAG
GAAACTAAAATATTAAAACAGCTACAGAAATGCCGCCTGCATGGCTGACTGTAAAAGGGT
CAGCCACACAGACGGCAAAAGACAAGCCTAAAATACTGACAGTAATGCCAACTGCATGAC
TGGCTACAAAAAGACCAGTCATACAGACAGCTAAAAGTAGGTACTGAAATGGTGGCTGTA
AAATGGCCATAAAAATAAAAGACACAAACACTGACTGGTTGGCTGTAAAGAGGCAAACCA
GGTTAAACAATAAAACAAACTGGCTGGCTAGCTATAAGGGAGCGAACCACACAGATGTAA
AATTGAAACTTAAAGGAACACACTAAAAACTGCAAGAAGTAAAAACACAATACCTGGGTT
GGTGGTTATAGACGGACCACTAAACCATAAGAAAACCTAGGCTGATCTCCCCAAAATGTT
TGGTACGAGACTGACCAGGCAACAAAACTTTAAAACTTTAGCCACACTGTTACTGTCGTC
ATTTAGAATGAGGTACAGATCGTTGGCTAAACCAAAGTCTGCCCTTAAGTCTAAAAATAA
AACACAGTCTGTTCAAATGTGGCACACCATCAAAGATACGCCACAAGCATCACATTCTGG
TAGGTCCTCCCAGTGGAGAAGAAAGCTGTGTGCAGAGGACAGTGCCCTATTTGGAGGCGA
GTAAGGAGAACTTCATCTTGCGTCGCCTGCTGGAAGGAGCTGCTCCACGACTGAATGGTC
AATTCGACTTGCCGGAGCTTATTATGGTCGACTTCCAGCGACTGCCTCTGGCAAATATCA
AAATTAAATCTCTTCGCAGCCGAGGCAAGGTCTGACTTTGGGACCGGAGCAAAGTCGATT
CGGACCTTGTCACAGGCTAACTTGGCAGCTACACCAGCTGCCTCATTCGCCCTGATTCCT
ACATGGCCCAGTACCCAGCAGAATAAAACCTCCTTTCCAGACAATTGGAGGGAAAGGAGG
GCGTCCTGGATGTCCTGAACTAGACCGTCTGCTGGGCCAGGTGTTGTGGCAATGTGCATA
TAGTGTCGCACCATGAGGAGGTGCCAGTGGATTGGAAGCGGCGGCTCATCTGACTGAGCA
CAAATGCTGTGTATCGGGCTGGTGCGGTAGGCACCCGTGGCAAGCCAAATTCCCACATGT
GGACACTATCTAAAATGCGTAGATAACTGTCCTGTTCCGAACCGTATACTATGCAACCAT
ACTGTAAGCACCTTACTATCGAAGAGGTTAGGAAAAGGGAAGCTCAGTTCACCATACCGA
TACCGATTCTAAAAATAACTAAACAAGCCATTTTTAAAGCAACAAGAAATAAATAACAGA
TAGCAAAGCACATAAATAAACCTTACATTGTAATAAATCGACGATATTCCAGCAGAAAAT
AGTTTATTCCAAATAAAAGTAAACTTTCACTATCAGATCCCAATATTGGTTAGGAAGATA
TTCTGAACAGATTATAAGGAAGCAAATGTTAAATAACAGTAAATATAGTACCTAAGCAAA
CTTTTTATCATAACTACTAAACATTATTCCAGAGGGAAATAGTTAATTTCACTATAAAGC
AAATCTAACCCTTAAATTTTGCCATATATCAGATTTAGGTATTTCTGAATAGATTTTAAT
ACAGTAAAGACTGTGAGACGCTAATAAAAGCAAGGCCTAAACCTACAATAACAGTAACTT
CACAGTAAAATACAGTTCCGAAGAGATTTCAAGGAAATAAATACGATTGCTGGATAGCAG
ACTGAATCAGGATGACAATAACAGATTGTGATGTAATTTGACCATTTAAAAGCTCCAAAA
GTAAATGTAATAATGCCTGAGACAGTTTAGAAGGATAGCTGATAAGTTTCTGATAGTTTC
TAACCACTTAATAATAATATGAAGTAGTTTTGGGGGAAATTAATAACTCATTTGAATAAG
CAGTTTCCATAACCGATTTTTGGCCTTTTAAGTAATTTCAGGAGTTAAAAAGTAGACAAA
AATGCATTAAATAATCATCCCTTTCAGTTTTAATAGGTTCCAAGTAGTTTAAACCCGGAG
AAATATGAAAAATCAGTAAAACTAGGAAGCCGGTATACAGACGAAAATAATCAAACCTTT
CAGCATTAATCCCAACACTTAAACCATTTAGAAAGCGATAATAACAGGTAAAAGCTAGTG
GATACATGTAATTAATTTTCTATAACAATTAAAAGACATTTTACTAACCTGCTGTTTGTT
AATCCAATTTCGAAATAACTCGCCAGAGGCACCGTACACAAAATATGTTTTTACACTAAT
TTTAAACACTGTCACACGATATAAAGTAGTTGTTGTTGTTGTTGTTTTTGGAGCTTTAGG
GCGCGTCGATGCCTTGGTCATTAGCGCCCTAACTCAAACACAGAATGACAATGTGGGATA
AAATTAGCTACCGTCTGCATGGCCGACTGTAAAGGGGTCGGCCACACAGACAGCATAATA
AAATACGAAAACACTGACTAAAATACCGCCTACGTGGCCAACTGTAAAGAGGTCGGCCAT
GCAGACAGTAGGTTTAAGTAAAACATTGAAACAATTACTGTGAAATAAGTAAACTATCTA
ATAACACTGGCTGGTTGGCTGTAAAAGGGCCAACCAGCTTACACAAACACTAAGAATACA
GTCTGAATGGCTGTAAGGGGGCCATCCAGTAGTAAAATGATCTTAAAAAACAAAAAACAA
AAATTAAAAACCGAATAAGTCAGTACACGGATTGGTGGTTGTAGACGGACCACCAAACCA
TTCTAAAAACTAGGCCGATCTACCCAAAATTTTTGGGATAAGACCGGCCATATTACAAAA
TTTTAAAACCTTCACCACATTGTCATTATTTAAAATTACGGGCAGATCGTTAGCTAGGCC
AACGTCTGCCCTTATGTTTAAAAACTTTACACAGTCAGTTAAAATGTGGCGCACCGTCAG
AGGTACGCCACAAGCATCACATTCTGGAGGGTCCTCTCGGCGGAGAAGGAAACCATGAGT
CAGAGGACCTCATCCCTCCTCGCCCGCTGGAAGGAGCTGCTCCACGGCTGAACGGTCGGT
TTGACCAGCCGGAGCTTATTATGCTCAACTTCCAGCCACTGCCTCTGCCAAACATCAGAA
ACAAATCTCTTCGCCGCCGAGGCATAGTCTGACTTTGGGACCGGTTCAAAGTCGGTTCTG
ACCTTGTCGCAGGCTAACTTGGCAGCTTGATCAGCTGCCTCGTTCCCTCTAATTCCCACA
TGGCCCGGTACCCAGCAGAATAACACCTCCTTTCCACGAGATTGAAGGGAAAGGAGGGCA
TCCTGGATGTCCTGGACTAGACGATCTGCTGGATACATATTTCCTATGGCCTGAATACAG
CTGAGGGAATCACAGCATATGATGAACAACTTATCGCGCATTACTTTCATATGCTGGAGC
GACTTCAACACGGCATAGCATTCGGCGGTGTAAACGCTGCACCTGCCGTCCAATTTGAAT
GTGTAAGTCGCTCGAGGGAACACTACGGAGCAACCAACTCCGTTAGCCTGCTTAGACCCA
TCCGTATACACCGGGGTAAACGTGTGATACTGGTTTAAAACATCTCTAAAAATTCTGATA
AAAACATTATCCACGGTACACAGCTTGTTGTGCCGCGATAATTCTAAAATTGTTCTGTGC
CTCTTTAAAAGCCAGGGAGGAGATTTACTCCAACCCTGGTGATAAAAAGAAGGAAGCTCG
AATCCGTATTGTTCTAAGATAGCCTTTGTACGGTAGCTGAACGGTTTAGTGGCTCTATGC
CGGTTGGTATAGAGCCACTCGTAGATGGGATGGAGCACTATGTCGTGCACGGGACTGCCA
GGTGTTATGGCAACGTGCAGGTAGTGTCGCACCATGAGGAGTTGCCGGCGGATGGTAAGC
GGCGGCTCGCCCGAATCAGCACAAATGCTGACAATAGGGCTGGTGCGATATGCACCTGTG
GCGAGCCGAATTCCAGCATGGTGGACACTATCCAATAAACGCAGATAGCTGTCCCGTGCC
GAACCATAGACGGTACAGCCGTATTCCAACAACAACCCTACAAAGGCTCTGTAAAATTGT
AGCAGGCAGGAGCGGTCAGCGCCCCATGACCTGCCACACAGACATTTTAAAAGATTAAGA
GCTTTTAAGGCCCTGGCTCTCACATCTTTTAGATGCGCAAGCCAGTTCAGCCTCGTGTCA
AAAATGAGGCCCAGAAATCGAATAGTATCACTAAAACTTAAAACGGTTTTCCTCAGGGTA
AGGTGAGGATCTGGTAAAAGACTTCTGCTGCGAGTAAAAAGTACACACCGGGTTTTCTCA
GCGGAGAAACCAAAACCGGTGTGCACTGACCATTCGTCCAGCCTGTTCAACGCGAGCTGC
AACTGCCGCTCAGCGCTTCTCAGGCTGGACGATACAATAAAAATTAAAAAGTCATCCACA
TATAAGGAGTACCGTAGGGGACTCCTTACAATGGCTGCTATGCTATTAATAGCAACGGCA
AAAAGCGTAATGTTTAAAACTGACCCCTGAGGGATACCGTTTTCCTGAATAAAAAGATCA
GACACTTCACTACCGACTCGGTACCGGAAGCAACGACCAGATAAAAATGATTTTAAAAAA
CGGGGTAGGTTTCCCCTAAAAATCCATTCATGTAACTGTTTTAAAATCAAATGCCGCCAG
GTAGTATCGTAGGCCTTTTCAAGGTCGAAAAAAACACCCACAAGGTGTTGGCTGCGAATG
AACGCATCCTGTATTGCCGCCTCCAGGTGGATCAGGTTGTCCAAGGTGGAACGGAACTTC
CTGAATCCACAATGAAAGCGGCTCAGCAGATTACGGGATTCAAGACACCAGAGGAGGCGG
CAGTTAACCATCCTCTCCAGTGTCTTCCCCACGCAGCTAGTCAAGGCAATACTACGGTAA
CTACCTGGCAACAATTTGTCTTTGCCAGGTTTTAAAATTGGAATTAGTGTTGCTTCTTTC
CACGAGTCGGAGAAGTGTCCTCCGGTCCATATGTCATTAAAAGTATCCAGAAGGTACTCT
TTAGCATCTTTACTAAGATGCCTCAGCATCTGGTACTGGATCAGATCAGGCCCTGGAGCA
GTGTCGTTAGTGCTATTCAACGCTGACTTCAGTTCCCAAAATGTAAATGGGCGGTTGTAT
GCCTCTGTATTTGACGAATAGAAGCACAGCGGGCGCCTCTCGGCAGTGATTCTTCGTCGC
TGAAACCGAGGGTCAAAGTTAGCGGACGAAGTGATGGCGGCGAAGTTCTCCGCCATCAGC
TGCGCTATGCTTCGTTCGTCAGTAATTATACGTCCATGATCCAGTAACCCAGATACTGGT
GCGCGGGAGTACCTTCCAGTTATACGGCGAATGGACTCCCATACTTCCGATGAAGGTGTG
GAACGATTTATTGTGCTCACAAAGTTCTGCCATGACCTCTTCTTGCTCTCCTTAATAACT
CGACGCGCCTTAGCTCTGGCAATACGGAACGCTGCTAGGTTGTCAGATGTTGGGCACAAC
CTAAAACGACGCAACGCCCGTCGGCAACCCTGG
>VvP45bXO-323138#RC/Helitron_3059-7298 [forward] 4240 bps; scores=12:7 Multi_5'_ends:
TCCTCATTTATTATAAATAGCAGTATTATTTGTGTTGTCAATGCGTATTGTATGTTTAAA
CGTTGGCAAGCCTGCTATTGCAGGGTGTTATACTACATTACTGTGCCCGACATCAGCAAC
AAGTGAATAGTGTAACAGTAGAAACCAGCTGTGCGAGGGTATACCATTGTGTAATTTTTC
GGTAAAAGAAACAGTAAGTCTTGTGATGATACGTTGAAATGAAAACCGATGTCTTAACCG
AGAAAAATATTTAGTTAAAATGCAAGCCTGGCCAGTTATTAAATATTTTCTGGTATCGGC
ATAAGTAAAGAATCGCAAGATCACCATCCGTAGGCTTTGTTTGATTTCTACAGCTGATGT
ACTGTGTTAGCTATCGTCCGCTGTATGCTGCAGGCAAAGACCCAAAGTCGGCTGATGTGC
CGATTGAAGGGTAATTAGCTGTAGTTAGGCCTACTTGCCATTCAATAGAAAAAATAGGCA
TGGTACTGTTATCTTTTATACTCTGATTGTGAAAGAGTTTTATCAAACGGACCGGCAGTT
TTATTAATATGGTGTATCACACGGATACAGCCAACTGTTCAGTTATTTTCGTAACTGGTA
TCAATGAAAGAAGATCGGAGAAGTGGAATTTATTTGCTTGAGTCAACCATATTCTGAGAT
AACGAAGCGAAGCTATCAGTAATCTATAAAAAAAACGAAATCCCGCGTTAGCTATGTACC
CTTCACTATCTACGAAGAAATTATTTATTACACACCGTATAATCTTTGGTTGAAGTTTAT
AACTGTTTAAGTCTCGATCGTACACATAACTGTATAGCTCAGTGGAACATAACGTTCAGG
TGGAACTCTGAGGCTGCGGTCCATGCCCGGATAGAGCCGGTACCGATATATCCTGCTGGG
GCGGTGACCTTGACTCGGGACCAGTTCCGGCATGTCTGTCTTCCGGTATAGACCCACATC
TTCTTCTTCGTTTATTATCTCGGTGATATGGTATTCCCCATGACAATAAAAAGTCTCTTG
TCAAATCGAATGCCTCCTTCCGAAGCTGCCTTCCTTTCATACCTCAAAAATCTCACCGTG
TGAAGTTTAGCCGATGTTCCTTCAATTTTGAAGTCACGACGCAGCGAAATTGTGCCACAT
ATTATCGCTTTATTTGAACATAAATAAAACCACACAAAGTTCTTATGTCTATCAATAGGT
TCAATCCAATTTTTCATCTTAGATTCTAAGCAAATCTTTTTATTTCAATATACTTATTAC
AACCTCAATTATCTATTTCACATATTCTAACCTTGGTTTTCCACTGCCGTTCTTACCATA
GAGTGTTTCCCCTACAAACAAACTAATCAGGAATATCTTAAGATTTGATCCTTCATCTTA
TCTATTCTTCCTGTGCGAGTCTTCCACAAAGTTCTTTCGACGCCCATTATTTTTTCTCAG
TAACTCACGAAGAAGCACACGACTAAATGACCGAGCGTGGTGGTGTAACGGGTAGCGTTC
TGGCCTCGTATTCGGGAGGACGGCGGTTCGAATCCCCGTCCGGGCATTCAGATTTGGGTT
TTCCATGGTTTCCCCAAATCACTCCAGGTGAATGCCGGGATGCTTCCTTCAAAAGGCCAT
GGCAGAATTCCTTCCCATTCCTTGCCCCCCATCCTTTCCCGTCTCTAAAGACCTAGTTGT
TATAGGAGACGTTAAGCAGTTAAAAAAAAAAAAAGACTAAATGAATACACACGATTACAA
ATACTGAAGTAAAGAAACGTAGTTCGTCTCCATCTAGTGAAGGTACACAGTTATATGACT
AGCTAATGCTTGGATGCGATCTTCCATTCGCGAGCTGTGTATCAAGGTGGAGGTGTTGTG
TTTAGCACCACGCATCCATTGCCATATGTCTCTGAAAGAAGTGCCTCTTCAGTTCCACAT
CTACATCTACATCCATACTCTGCAAATCACAAACATTGTGGGTGGCAAAGGGTGCTAAGC
ACCAATCCTAAACCCGCCCATTCCAATCCCGAATAGTGCGAAGAAAGAAGGAATACATAT
AAGTATCAGTACGGCATCTTATTTCTCTAATCTTATCCCTCCGGTCATTGCGGAGTATCA
ACTGTACGGATGAAATATGAAATGCTCTCTTCCTTTATAACAGAGTGCGGTTCTTTCACA
AATGAAGAAACATGAAGTATATGTACAATTTTTTGATAATCATGGGAATATGTTAGGAAA
ATAAAGGTACTTGTCTAAAATATAAATCTCTATGAGGCACTCCTTGAATACTATGGTATA
GTATGGGGCACGGATTATGAGTATCAAATTCAGGTGTGGGGCGAGGTGCAAAGTAGAACA
GCTATATTTATTTCCGAAAATAACGCAAAAAATCAATCAGTAACTGATATGATAAATGAC
ATAAGTTGAGAGTCAGTTATAAACAGGAGGCAAGAAAAGAAAATGCTTGAAGTGTATGGG
ATGTACTTTGGAGATAAAACCTATATGGATATTTGTAGAATAACTAGCAATATAATGTGC
TAGGAAGAAAGCTGACCATGACCGAAACTAGCACTTGATTCTAACCACGATAAAGTGGGA
AAGTCTTCTTTTTTCTTGCTTAGGACTTTAAGCCTCATCGACGTCGAGGTAATTAGGGAA
AATGAGTGGGGGCAAGGAAACATCCCGGCATGAGCCTGAAGTGATTTCGGGATACCACGG
AAAACAGAACTCTGGATGACAGGATTTTTTTTTTCTGACTGCTTAACGTCTCCTATAACA
ACTAGGTCTTTAGAGACGGGAAAGGAGGGGGGACAAGGAATGGGAAGGAATTCGGCCATG
GCCTTTTGAAGGAAGCATCCCGGCATTCACCTGGAGTGATTTGGGGAAACCATGGAAAAC
CCAAATCTGGATGCCAGGACGGGGATTCGAATGCATGCCTCCTGAATGCTGGCATTACTG
GTTACCTACCGGGATTTTATTTCTTGATAATAGAATTAAGTATTGACATAAAGAGAATTA
CAGAATACTTTTCCCCAAGTAGTGAAAGAATCTAGGGAAATAATTCTGATAATGCAAAAG
TAGCTTTATAGGGTAATTGAAATTGAGACATAAGCTTAATCGCAATTAATAAGAATGGTA
ATCACTCTTCAAAAACAAAACGTTTTCTTAGGACAATCCGTAAATTAATTTTCTAATACA
ACATACATTATGTACATTACGCTACTACTAAAAACCACAATATGGACCGCGAAAACTATT
TTCAGAAACCTTTTGTGTCTAGCACTAAAACTGGAATATTCTGTGGTACCAGATTAGATC
ACAAAGATTTTAATATCCCTCATATGATAAGCAACTCCTAATTGGTGAGACGTCTGTATA
AAATAAAAGTAATGTTCCTAAAAATAGTTCTGATTGGACATTTCTATAATAGCATCCAAA
ACTGTAGCGAGACTGGTATATTTTTAAGGAAACATACACTTCAATAGGTCCATTGCACAC
GACGAATTTCACATTACATCCGTATGCTTTCAAAATTCTTTTAGTTCATCCTCTTCCAGC
CACATCTAAGCAGTAAGGAGTTGGGATATGATCTGTTAATTTATCTTGAATGAATAAAGA
AATAATAACTAAGCCCGTAATGTACTAGTAGCTACCAGAATTCCCACTTATTGTTCCTGA
TGTCACCCAAAACAGAAAGCGTGAAACAGACCTCCAATCATTTTCCCCGCTTTACATGGT
TCTAGCTACAAAACAAGCAATTCGGTTTTTCGGTATCAAATTGACCAACCTTTACCACAA
CAATCGAATCCACTTTAGTAAAGAGCTCACAGCATTAAATGAAGGCGTAATGATCAAGCA
TTTTCCAAAATTTCCCGAATGGTAATGATTTCATACCAAGCCCGTTGAGTGAGCGGTCGT
ATTCGGGACTGGCATTTGGGAGGACGCGGGTTCAAACCCCGTCAAGCAATCCAGTTTTCG
GTTTTCCACGGTTTCCCGAAATTACTCCAGACGAATACCGAAAGGGTTCCTTCAAAAAGC
CATTCCTTCCCATTCCTTGCCTCCACCCTCTCTCGTCTCTAATCAGCTCGACGTCACGTC
GAAAAGGCATGAAATCAAAATTAAAAAAAAAAAAATCGTATAAATGAATATACGAACACA
TATAACCCATCACAGAAACAGCAATAACTTAGATGTACCAATCTCTCCTTAAGATGACGT
AGTCCATTCAGCAACTTCACATGTAGGTGGCGTAGGCTGG
>VvP45bXO-323178#RC/Helitron_3625-10367 [forward] 6743 bps; scores=15:12 Multi_5'_ends:
TCTCTACTATTTATCTATTGAAATCTCAAAAAAAAATTCTGCTATAAACTGCTATTCCAC
AATTCGTGCAGCTTAATTTATCTGCAGTTTACCGGTATTTGTTTTTGGTCTTTTTCAATT
TCATGTGTAAATTGTAAGTTATTGTCATAGTTATTACAAATATTTAAAGAATAATCAATT
TTGTTTTTTGGTATTATTATAAAACTATCATCTACATATCTGAAATAACACATCATTTCA
AAATCTAGCAGTTTAATACATTGTTCTTCGAAATCTTGCATATTTAAGTCCACTAGAGTT
GGATACACCTATAGGTGTACGAAATTTTTGGTTATAACTTAGTCTGTTATTGGCGAAATT
AACTTAATTAATACGATATACTGAAGAATACAGGACGAAATTAACTTCCTCTTTTTAAAT
AATCTTTAATAATACCTGTATGTATGGGGTAATATTAAATAGATTTTATGGGATATAAAA
GGCTAATACAAGTTATATTTTGTTGCTCCAGAATCTGCTGGTCCAACCAACGAGAGCGAC
GATAAGGTTGGCTTCATACGAAAGGAAATAGGAATGTATAGTACACCACATTTTTATCCA
CAAAAATTTATAATTCAAACATTTTTCAATTTTTTAAAACCTATTTAAATTCTAACCCTT
TTTATTTTTAATCTGCCATATTGAATCCGCCATTTGTTCTTTTTTGCATTGTTGACATTG
GAATCGATATCAGCGAGCTTATTAAACCCTGTATACAAATTTTTATGACAATTGAAACAT
TTTTAGACCATTTTTAATTTTTAATCCGCGATATTGGATCCTCTGGTTGTTTTTTTTTTT
TTTTTTTTTTGCAATTTTGACATTGGAATCGTAATCAGCGTGCTCAAAACAGATTTTGTA
CAAAGTTTCCATATTTTGACCAGCTTTTTGAAATTTCGCCCCACTGTGCGCCGGTAAGGC
GTGTAAACCAATAAGTTTTATTTCTTACGAAGCACTTCAATATCCCGTTGTTACGATAAA
CAAACAGTTGAAGAATAAAGGTCTGGTTAAACAGCGCGCAGGCAGCGGGTGCGTGCATGG
AAGTCTGTACGCAGCGGGCGGGCACTTACAATGTATTGCATCGTCCCTGTTAGACAGAAG
GTGGGCAGAATTGGCGATTCAGTCGCGTGAAGCGCGTTCAGCGATCAGGTGGTGGGTGCA
TACAGATATACCGTGATCAAGTCAAGATGGCGAATGTCGAAATAGAGAAATTAATTAATT
TGGTGCGAGAAAAAGATTATTTATTTGATTCACGTCACCCCGAGTACAAAAACAACAAGA
AAAGTGAAACTTGGTATTGGGATTGCGTGGAAACTGAATATAACCTGCGAGTTCCGTTGG
TACTTCTATTTATTTATTTCAAAGCATTTTATTTCGTTTATCATTTGAGTTACATTATTT
ATATAACCTTTATTTATTTGTCAAATTTATTTACTTACAAATTATTATTGTTTACTTGCA
CAATTCGATTTATTTAAGTAAACAGGAAACTAGTAAACACGTTTGATTGAGATATGTTTA
AATATCAATTAAAATAATTAAAGTAAGCGACGAATTGAGCTCTCTGATTTATCGGCGTTG
TATTTGAGAACGCCGTTCTGGACAAGTCTGGGCTGTCTGTCTTCGAAAGAATTGAGTTTA
ATACATAGACGGTTATATTCGCCGAATTCTTCCCTGATTTTATTAATTCCATGAACCCAC
TGTCTCTTTCTCCCTGAACCTATTAAAGCTAAGAGAAGAAGTAGTTCTTCCTTCTCCGTA
CTAGAACCATATTTGAGGTATATTCAAGAAAAGAAAAAAATTTCTAATGAACGCGCACAA
AAAATACTGTGATCGGTTGGCGTGACGCTTGTTCTCAACACTGGATCGCCTTGGACCGCC
CGCGCTGTTTTGCACATCGTCAGAACGCGGTGGGCATCCCATGTCTCGCATGCGCACTTG
CCCGCGCTCTGTTTGACCGGGCCTTAATTCAGATAAACCGACGCTATCAACAAATGGTAT
TCCGTACATGTATAAATCATTTAGACATAATTTTTACACTTTTTAACCCCCCATTTCTCT
TAAACGGAGGCCTACCAGGACGTCTGCTTTAGGACGATAAACCAGAGGTGATGTATTATT
TACGAGACTCGTTCGTTCTACGATCGCGATTCCACACCGAAGACCTCTCGTAATTAGAGC
GAGTTCCCAAAATACCTTGGCGTAACGCTTGATAAGGCACTTACTTTGAAGGAAAGTCTG
AATAAACTCTCAAACAATATAAAAACTCGCAATAATATCATTCACAAACTCACTGGCACA
ACCTGAGGGTCTACTGCGGAAACACTACGCATATCCGCACTCAGCCTCGTTTATTCAGCT
GCAGAGTATGCCTCTGCGGTGTGGATCTACAGCGCACACACTGGACTGGTGCACACACAG
CTAAACAGCACCCAGTGCATTGTCTCTGGCACACTGAGATCGACACCAACATACTGGCTG
CCTGTCCTGAGAGACATTCCTCTTCACGACCTCCAGCGACGTGGCCTCCTAGTTAACGAA
TATGAAAAACTGATTAGAAAACCCGCACTACCAACTAGTAGGAACCTCGTCTATCTCATA
TCAAGTAATAGGCTTAAATCAAGAAGACCTCCACTGGCAACTGCAAAAGAGCTGTGCGAC
AATTGATTCAGCACCATAAGGTCATGGAAACACAGATGGGAAGGGTCCTCAGACCAGACA
ACGTGGTTTCTGCCTGGCTTTTAATCAACCAAGAAGCTAATGAACTGCCTTAAAAACAAG
GGACATGCCAGACGCACTGATTTCTTTTTCAAATGCGGACTCATCCGAGTGTGCACCATG
TCGTGTTGGAGAGCGACCTAAAGGCTCAATGGTAATCGATGTATTTTGTAATAGATGTGA
TGTACTTTCCTGTGACCATACGAAAAATAAAAATAAATAAAGAGAGCTTACAGATGTCGC
TAAACATAATTTGGGAATGACGGATGACTCTACACCAGCGATGTACGTTGTAAGCAACCA
AACACATTTCGCCAGGTTGTAGTATCAGCATTTCAGAGCGGTATATTTGAATATAACTAC
ACGTAATCAGTTTGCGGGAGATTTTTAACGAATATAATTATAAACATACGGTTAAATTTA
AAAAGAAAAGTTTATAAACCGGTGCGTGAAGTAATTATTATTATTATTATTTGAAACGTT
AGTCACTGGAATAGTTCATAAAGAAACCCTATGCAGTGGACTCTATTTATTGACCTTCCT
AATACATCATTTGTTTCCTGATCATGGCTGCAACAACAACTTCGGAATGCTCTGCTTCCT
TGTGGATGAAGATGAAATATTGAATAAGGAACAGATAGATACTTGAGGAGAAGTGGAATA
TTTTTAGAATTGTCCTGTCTATTGGATAGGAGAATCTAGAAATATTAAAATGGCTGGCTA
GGCGGAAGTTGATACGCAACTCGTTGTTGTTGTTGTTGTTGTTGTTGTTAGGGTTTTAGG
GCGCGTCGACGACGGGGTCATTAGCGCCCTAGCAACAACCGGGCGTGACAACGTGGCAAA
ATTGCCGTCTGTGTGGCCGACTGTAAAGGGGTCGGCCACAGAGACAGCACAATAAAATAC
TAACCTACTAACTAAAATACCGTCTGCGTGGCCGACTGTAAAGAGTTCGGCCACACAGAC
GGCTACATAAGAAATAAAACCGAAACAAGGCAATAAAATATATAAAAAAACATACATTAT
CTGGTTGGCTGTAAAAGGGCCAACCAGATTAAAAAACAAGTAAGCTGGCTGGCTGTAAAA
GGGCCAGCCATATAGATAGTGCCACAACTAAAAACGGTACTTGGATTGGTGGTTATAAAT
GACCACCAATCCAATTTAAAACCTAGGCCGATCTGCCCAAAATTTTTGGGACAAGACCGG
CCAGGCAACAAAACTTTAAAACCTTAGCCACGTTGTCACCGTCATCATTTAAAATAAGGG
ACAGATCGTTGGCTAAGCCAACGTCTGCTCTTAGATCTAAAAACGATACACATTCGGTTA
AAATGTGGCGTACCGTCAAAGGTACGCCACAAGCATCACATTCCGGAGGGTCCTCTCGGC
GGAGAAGAAAGCTGTGCGTGAGAGGACAGTGCCCTATACGGAGGCGAGTAAGGAGAACCT
CATCCCTCCTCGCCCGCTGGAAGGAGCTGCTCCACGGCTGAACGGTCGGTTTGACCAGCC
GGAGCTTATTATGCTCAACTTCCAGCCACTGCCTCTGCCAAACGTCGAAAACCAATCTTT
TCCCCGCCGAGGCAAGGTCAGACTTTGGGACCGGATCAAAGTCAATTCTGACCTTGTTGC
AGGCTAACTTGGCAGCTTCATCAGCAGCCTCGTTCCCCCTGATTCCCACATGACCAGGTA
CCCAGCAGAATAGGACCTCCTTTCCACAGGACTGGAGGGAAAGGAGGGCGTCCTGGATGT
CCTGGACTAGACGGTCTGCTGGGTACTTAGTTGCTAACGCCAGGATACAACTGAGGGAAT
CACAGCATATAAGGTACTTCATATGACGGCGTCCCTTCATATGCTGGAGCGACTTTAGTA
TGGCATAGCACTCCGCAGTGTACACGCTGCACCTGCTATCCAGCTTGTATTTGTAAGTCG
CTCGAGGGAACACTACGGAGCAGCCTACTCCGTTAGCCTGCTTAGACCCATCCGTATATA
CCGGGGTAAAATCCTGATACTGGTTTAAAATGTCGTTAAAAACTCTGTTAAAAACACAGT
CAGAGGTAGACAGCTTGTGGAACCTTGACATTTCTAAAATCGTTCTGGGCCTCTTTAAAA
GCCAGGGAGGAGATTTACTCCAACCCTGGTGATAAAATGTGGGAAACTCGAATACGTATT
GTTCAAAAATAGCCTTTGTACGGTAGCTGAACGGTTTAGTGGCTCTATGCCGGTTGGTAT
AGAGCCACTCGTAGTTGGGATGTAGCACTATGTCGTACACGGGACTGCCAGGAGTTGTGG
CAACATGTACGTAGTGTCGCACCATGAGGAGATGCCGCCGGATTGAAAGCGGCGGCTCGC
CAGACTCAGCACAAATGCTGGGTATTGGGCTTGTGCGATAGGCACCCGTGGCGAGTCGAA
TTCCAGCATGGTGGACACTATCCAACATCCGAAGATAGCTGTCCCGTGCCGAACTGTAAA
CAATACACCCGTATTCCAACCGCGACCGTACAAAGGCTCGATAAAACTGTAGCAGGCAGG
AGCGGTCGGCACCCCACGACCTGCCACACAGACATTTTAAAACGTTTAAAGCTTTCAAGG
CTCTGGCTTTTACATCTTTAAGATGTGGCAGCCAGCTTAGCCTTGCGTCAAGAATGAGGC
CCAGAAACCGAACAGTATCAGTAAAATGTAAAACGGTGTTCCTCAGGGTAAGGTGGGGTT
CAGCTAAAAGACTTCTGCTACGAGTAAAAAGTACACACCGGGTTTTCTCGGCAGAGAAAC
GAAAACCGGTGTGCACTGACCATTCATCCAGTCTGTTCATCGCGAGCTGCAACTGCCGTT
CCGCGCTTCTCAGACTGGACGATGCAATAAAAATTAAAAAGTCGTCCACATATAAGGATA
GACCAATGGGACTCCTTATAATGGCTGCAATGCTATTAATAGCGATGGCAAAAAGTGTTA
CGCTTAAAACTGATCCCTGAGGGACACCATTTTCCTGTATAAAAAGATCCGACACTTCAC
TACCGACTCGGTACCGGAAGCAACGACCAGATAAAAATGATTTTAAAAAACGGGGTAGGT
TACCCCTAAAGCCCCATTCATGTAACTGTTTTAAAATCACATGCCGCCAGGTAGTATCGT
AGGCCTTTTCAAGGTCGAAAAAAACACCCACAAGGTGTTGGCTGCGGATGAATGCATCTT
GTATGGCCGCTTCCAGCAGGATCAGGTTATCCAAGGTGGAACGGAACTTCCTGAATCCAC
ACTGAAAGCGGCTCAGAAGATTACGGGATTCAAGACACCAGACGAGGCGGCGATTCACCA
TCCTCTCCAGTGTCTTCCCTACGCAGCTAGTCAAGGCAATACTACGATAACTACCTGGCA
ACAATTTGTCTTTTCCAGGTTTTAAAATAGGTATAAGCGTTGCTTCTTTCCACGAGTCGG
GGAAGTGTCCACCGGTCCAAATATCGTTAAAAATATCCAGAAGGTACTCTTTAGCATCAT
TATTAAGATGCCTCAGCATCTGGTACTGGATCAGATCAGGCCCTGGAGCAGTGTCTTTTG
CGCTGTTCAATGCAGACTCGAGCTCCCAAAATGTAAATGGCCTGTTGTAGGCTTCTGTAT
CCGACGAATCGAAACACAGCACACGTCTCTCGGCAGCAACCCTTCGTTGCTGGAACCGAG
GATCGAAACTGGCAGATGAAGTGATGGCAGCGAAATTCTCCGCCATCAGCTGCGCTATGC
TTCGTTCGTCGGTAATTATACGTCCTTGATCCAGTAATCCAGATACTGGTGGGCGGGAGT
ACCTTCCAGATATACGGCGGATGGACTCCCATACTTTGGCTGATGGTGTGGAACGATTTA
TTGTGCTCACAAAGGTCTGCCATGACCTTTTCTTGCTCTCCTTAATAACACGACGCGCCT
TAGCTCTGACTATACGGAACGCTGCCAGGTTGTCGGATGTAGGGTGCAACCTGAAACGCC
GCAACGCCCGTCTGCGACCCTGA
>VvP45bXO-328082#RC/Helitron_6703-10765 [forward] 4063 bps; scores=11:11 Multi_5'_ends:
TCTTATTATATACAGAACTCATCCTGTCAAACTGCAATCCCTATTGTAGAAGGAAATTTC
TCACACGGATGTGACGATAGGTCACTTGTATTATGGTCAATTTTAATTCTAAAAATTAGG
AATTAATATAAAAAAAAAGTTCCAGCTACTTTAATAAGACTGGTGGTGCAATCATTTAAA
ATCATGTTTGCTCTACCACACCGTAGAAGAAATTAAGGATGAAAATAGCACAATTTCTTA
AAATAAGTATTGATCAAATTTCCTTTCAGTCCAATAAACTTGTATTTAATGACAACAAGC
TGCGATTTTAATCATTTTTTATTTAAGCATCGTATTTAGTTACATTTTTTTACACAGATT
ACTTGGCTTTGTCAACTTTTAATGGACCAAGAAGGCTTTAGTTAATTTTTCTTCTAAGTT
GATCCACTATTTTTGTTACAAACGAGAGGAAAACTGCTAATTACTAGTGCAAAACTGACA
GTTTGGTCTACTTTATAATTCAGAATTCACAGTATTCTACCAAACGATATCACATATGAC
GTGACCGAGTAACGTCTTCCTTTCTGCTACTTTCTCTTGAAACCGTGATTCTCTGCAGAT
CACAGTTTGCACCTAAAATGTTATCACGTGAACGTTACTCAGTCACGTCCAGATTCTGTC
ACAGTTACTTTTTGTCACTGTGACTTTCCGGTCACGTTGTGAATGTAGCTGCGACGTTAT
TTTTCGGCCATCCCTAGTGTGTGCAAATTAAGTGGTGATTTATTTTCCTGTCCTGAACAA
CATTAAAGGGATTATAGTACTGAACCAAAATTTATTTCTCTGGAAGAGTGGGGAGCGCAT
TGATACATCCTTCATGTAAATTGACCGTTTTTCAAAGAAGTCTCTGTCCATTTCTAGTCT
TTATGCTGTTGCAGATCAAGTAAAACCTGTTGGCACCATGCCTTCTTTTGGTTACAAAAA
CTACTTTTTCATAGTGCGAAGAACATCTCCTGGAATTCAAAGTGGATCCCATGGAGAACA
TTTTTCAAAGGGCCAAATATGTGGAAGTTTGATGGTGCCAAGTTGGGCTGTTATCGTTCT
GAAGCAACATGTTGCACAGATTCGTTTCAGGCCGAACACACTGGAAGTACTCCTTTAGTT
GCAGCATAGCAACCTAGGTGTCTGAGTTATTGGTAGATCCATTATCCATCACATCCAGTA
AAATGTAATCTTGCATATTTCAAAACACAGTGACCGTGGTCTTGCCTACTAATGTAACCA
ATTTGACCTTTTTCTTCCGTGGCAAGTTATTATGGTTTCTTTCCATTGGCTATTGCTTCA
TAACAGGCTTGAATTGATGAACCCACATTTCATCGGTGGTGACAATATGGGATAAGAAGT
AATCCACCTCATATTCATAGCTTTGCAACAGTTCAGATGAAACGTGTTTCATTGTTGCTT
TTTGATCCCACACGAGTTCTTTGGGGATCCATTTTGCACAAACCTTGGAGACCTCCGGTT
CGTGGAAGATATGGTATCCCCTCCAGACTCTGACTTACCATTTTCATTGAACTGTCGAGC
AGTAATGCATCGATTGTCCTGAATCATTTTGGCATTGTGCTGTGCCAGCACTGGAGTTAC
AGCTGTGGTGGGGTGACTGCTTCACAGCAAGTTGGTGAGATTGGTCTCTGCACCCGCAGA
CTTTACTCGTTGCAAGCATTGACTTACGATACTTTGGTCAACAGTATTACACAACAGCTG
GTGGATTTTCCTGATACTTTCTCCCTTGACAATTAGAAACTCAGTCACAGTTGGCTGCTT
GTAATGTGTACAACCGTCATCTTTAGCTGGTCCTACCAGTCTGCCACCTAGTGGTGGATG
TACGGTTTCCCACAAGAGAGGTGGAAGTTTCAAATTAATATTTCTAAAACTTCCAGCCGC
GTAGCATTGTTGGTGCCATAGAAATAAATTGTGGTGCAATACTTTTTGAACATCCCTTGT
GTATATAGTACATATGGCGTGGTACCTAAATTTCGACAGAGACGACATAGTCATCTTACC
AGCGGATATGGGTAACTCAACTGTTCTCCTTTCCAAGGTGCAGTGTAATGAAAAAGTGAT
GAGCCTCCTTGATGACGCTTCTTTCATACTGTCCTACCGCAAAATTTGTGAAGAAGACCA
AGGCTTTTGTCAAAAAGGCCGAACTACCAGAAGAGGTAACCGAGAGAATTAGGCCATGCG
CTGCGAGACCACCGAGATTATATTGTTTGCCCAAGATCAATAAACAGAGTGTACCGTTGC
GACCTAATGTCAGTGTCATTGGGGCACCAACTTATCAGCTTGCTAAGTATCTGACACGTC
TTCTTAGCCCCTGTGTGGGTCATTGCTGCTATCACGTCAAGAACTGGAGACCATCCAGTT
TTTAACAATTTCAGATTCTGATGTCGTGGTGAGTTTTGACATTGTATCTCTCTTCACCTT
TGTGCTGGTAAAGGACACACTCGATTTGATATGCCTTCATTTTGAACTGAGTACCGCAGA
CTTCTTTGACCATAAACTTTTAATGAATGGAGGGAAGTACTATGAACAATCCTATGGAGT
GGCAATAGGGTCTCCACTCTCTTCAGTAGTAGCAAACCTCTACATGGAGGATTTTTAAGA
GAGGATCTAGAGAGTGCTACCTTCAAGCCTACCTGCTTCTGCCATTACATTGATGACACT
TTTGCCATGTGGCCACACAGTATCCAAATGTTGGATGAATTTCTTGACCACCTTAACTGA
ATCCATCCCAACATACGCTCTACGAAAGAAGTAGAGAAGGATGGGTGCCTCCCTATTCTG
GACAGATAGGTCAGGTGCAAACCTTTGGAACTCTATCGCATCATGTATACTGAAAGCCCA
CCCACACTTTGTGTGGGAGCAGACAGTTAACATCACCCAGTTCAATGCAACACCGTATTG
GCCGCACTGTTACACAGAGCGGGAGCCATCTCTAATCGTGAGAGCCCGCCCAAAGAAATG
AAACATCTTAGGACCATCTTTGAACAGAATGGCTACTCTCGGTGGCCGATAGAGTGTGCC
TTTGTTCAGAAGCCACCTACACCATTCACTGAGCAAGATGAACCTCTGAAAACTATTGCT
TTCCTTCCATATACCGGGAACACATCCAGAAAAATTGGAAGACTCCTGGCGTGGTATGGG
GTAAAAAGTATCTTCCAGCCACCCGCCAAGGTACGTGACATGCTGTGATCAGTAAAAGAT
GACTTATGTTTAAGAATTCCTGGGATTTATTCCAAACCGTGTGAATGCAGCAAAGTCTAT
ATGGGTCAGAAAATGAGAACAATTGAAGAGTGTCTTAATGAGCATAAACAACACTTAAGG
CTGATGCAACTGGAAAAGTCGGCAATAGCTGAGCACGCTTTCGACGAAGAGCACAGAATA
AAGTTAACAAAAATATTGGTTCTGGCCTGAGCCTCTTCCTTCTGGGACTCAGTCATAAGC
AAGTCATTGGAAATAAGACTAAGAAATAACAACATCAATGGGGACAGTGGACTCTACCTG
AGTGAAGCATGGACGCCAATCATTAGAGATCTCCTAAAAGAGCAAGACAAATCTTCACAA
CCTGGATTAATATATGCAAATTATTCCATGGATTAAGCCAGCCAATGCTTACAACCATTC
AGAATATGCCGACCAGCATCATGGACTGCCAGCATATCCGGCCATATCGTCCTAGCTTCT
GCTGTGCACCGACTTTGCAAGTGTCTGTAAACAGTTTCTGGTTCTGCAGTCTGTAACATC
GACACACCCAGTTGTAGATCGCGCCTTCCAATTCTGCCACTCGCTAATTGGACGGCCTAG
CAACCACCAGCAGATGGGGTAACCTTTTGCCAGGTTTCTGCTGTTCATGGATTGGTCAGT
TCTACAAGCATCAGTAGGTGACTACCTGGTACGGCTTTATATGCAGTTGCCTTCCAGTTC
TGCCATGCTCTGATTGAGCGGTCCAACAACCACCAGCAGGCCGGGTCCAATTTTCGCCAA
GTTGCTAGACTTCTACTAAGCCAATCTAGGTGGCGATTTCTAG
>VvP45bXO-346142#RC/Helitron_1678-8988 [forward] 7311 bps; scores=8:10 Multi_5'_ends:
TCTGTATATACTATAGACCCCTACACATGTTATTTTCATACTGCTGTACGTCACTGAAAA
TTTCAAAGTTTTTTTTTCCGGATAATGTTGATACAGTTTCATGGAAGCCGATAAACGTTT
CGTGCGTATTACTCTTTGAGTCCACGAAACGAAAGAAGAATGTCACTTGTTTACTGGTTT
TATCAACCATAATTGGGAAATAGACTACTTTGATTATTTTATGCAGTACTTCGTCACTCA
AAACTACACGCTTCGTTAGTGATATCGTGCGACAACCACCCATATTTGTTGCGGTGGAGC
CACGTATTTAACTCGGGGATATTCTGTGATCACAGCTTCAACATCGAATGCAATTTGAAT
ATTCGTCCTCGTGATCCAGACACTAAAAAAACGATTAGTTTTCATATCATGTAGTTTACT
TTTTGATAGCATGTAGTTTACATTGACGACACGTTCTAAATTGGTTTTATGCAACAAAAA
AATAATTTAAAAAAATAGTGAACGTCACGCTTTTCATGCTTTTTAAAACTTCATGATAAA
AAACCGCCTTAAGTGAATGCTTTAAGTACGTATCTCCTGTTGATGTTTCCGGCGCAGAAA
CGCCACTAGACATTGTTTCTTTACAGATTTGTCAAAATACATTATCTATATCTTCATCAT
TTTAACAGCCAAGAAATAATTGACTGTATTTACTTTGAAAATGGTGCCTTTTCTTCTGTT
CAACTGAATTTGCAGAAATAACATCTGGTTGGATTTGTTGAGCTATACGAATCTAAGAAG
AGCTACTAGTGGAGGGCTATTCAGGTTTCGAACAAAGGACGAATTTATCTAAGGAAACTT
AATAATTTTCCGAAATAAACACGATAACATCAAATATAACGTACTCTCAAAGCATGAGTT
TCATCTACCAGCTCGACAAGGAAAGAGAGACACCAGAGAAAGAGATCTTCGCTTGAAAAT
GTAAGACTGTATAATGACACAAACATTACTATAAACCTACTGCTTTAACAGACGTTTTTA
TTCAGTAAAAATTATAATCCCATTTTTTTTTTAAATTTTTTTTTACTACTTCAAGGCTGA
CAATACCAGCAAGAATATAAATAAAAGTTCGTGTGAGCGCTCGTGCACGAACATCTCGTC
GAATCTCTCGACGACGCGCTAGGGTAAATGAGGCATTAAAGAATTTAGTTTCAAGAAATT
AACAGCTCGCTTGATAGTTGCTCTTAATAGTTTAAACATCAACTTACACTCATAAAAATT
TAGACTTGCCATTCGTTTGCAAAAAGTTAAGACAGCATAGTACCTTTGGAACAAGCGACG
TGTTTGTTCACACTTTAAAACTTTCTCGACGTCCAGAACAACTCCCTCTGAAATTAGCAA
ATGAGACAAACGTATCCTCTTTTTTTTTTCTTATGGCTTTACGCCTCGTCGACGTCATTA
GAGGCAGGATGGGACTGGGGAAAACGAAAGGGTAGGTATTCGGCCATGGCCTTTTTGAAG
GAAGCATCCAGCATTCACCTGGAGCGATTTGGGGAAACCATCGAAAACCCAAATCTGCAT
GCCCGGATGGGGATTCGAACCGCCGCACAGTATGTAATTTTCCAAATCTAGAGGGACAAA
AGTCAATTTTGACACTAGTCTACAAAGGCAAAATAGTTATTTATATTTAAAGTACACAAA
CTATATTATTAGGAACAAAGGTTTATTTTACGCGTATCTGCGCCTAACAATAGAAAAAAT
AATTTGAACAATGGGCTTCCTGAGGCCCCCGATCAAGTGCTCCATTCGGCCGCGCCATTC
GACTGAGTTTGGTCGATGATTACGTTGTGTTTCTGTGTGGTATTAGGAATTTGTGTGTTA
CTATTGCTTTTGGTGAGTTTCAAGATAAGTTTAAGCATGATTTTTCCGTAATACGTTTTA
AAACTGAATCATGAGCATCATTAAAACAGCGCGAGATTATTTCTGATAAAGAAAAACTAC
TGAGCCAGTTTCATTTTGAGTTTTAGTTTATTATACCACATTATACCAATCTATTTCTAT
ATTTATTTGAAAGAGCTTCTTATTAACTACAAGAATTACCTTCATTTGTTTGCGCCTGTT
TGCGACACCCATACAACTTTTCTTCATTTTCAGAATGACTGCACAAATTTAGCGTGCAGA
ATTTTTCAACGTATGGTTTGCTAACGCAAAACAATCAAGGATAGATGCTTTGCTATAGTT
TGTATTGCAGTAACTAAGTGACACATCGTTTTCAAATGACATTATAATGAGTTTAAAAGC
TACCATCAGAGCTGATTCTCTAAAAATTGAGAGAAGATGGTCTAAAACGGGAAGACATAG
AGACCGCTTCCTAAACACATATATTCTAAGTGGTTAGAATGAAACGTTTCATTACCTGAT
AGTCTATTGTCACCAAAACTGCACTTCCTGGGACGAGTTCGGGCATATATGGCAGACCAC
AAAAATACTTTGAGAGTTCAAGTATTAAAGCAAAAAGACGACGAATCAAGCATCTCCCTG
AAACGGCCTGCCAAGAAGAAATTTCGATGGTAACCGAAGTGCAGCTTCGCAAGTCAGGAA
AACGAAATTCTGCAGCAATCGTGAAAGAGCTTTGTCTTCATTCACCTAGAAGAGGTACTA
ATATTTCTAACCACTTAGAATATGTGTTTAGGAAGCGGTCTGTGTGTCTTCCCGTTTTAG
ACCATCTTTTCTCAATTTTTAGGGAATCAATTCTGATAGTAGCTTTTAAACTCATTATAA
TGTCATTTGAAAACAATGTGTCTCCTAGTTACTGCAATACAAACTGTAACAAAGCATCTA
TCCTTGATTGTTTTGCGTTAGCAAACCATACGTTGAAAAATTCTGCACGCTAAATTTGTG
CAGTCATTCTGAATATGAAGAAAAGTTGTATGGGTGTCGCAAACATGCGCAAACAAATGA
AGGTAATTCTTGTAGTTAATAAGTAGCTCTTTCAAATAAATATAGAAATAGATTGGTATA
ATGTGGTATAATAAACTAAAACTCAAAATGAAACTGGCTCAGTAGTTTTTCTTTATCAGA
AATAATCTCGCGCTGTTTTAATGATGCTCATGATTCAGTTTTAAAACGTATTACGGAAAA
ATAATGCTTCAACTTATCTTGAAACTCACCAAAAGCAATAGCAACACACAAATTCCTAAT
ACCACACAGAAACACAACGTAATCATCGACCAAACTCAGTCGAATGGCGCGGAGGAATGG
AGCAATTCATCGGGGGCCTCAGGAAGCCCATTGTTCAAATTATTTTTCTATTGTTAGGCG
AAGATACACGTAAAATAAACCCTTGTTCCTAATAATATAGTTTGTGTACTTTAAATATAA
ATAACTATTTTGCCTGTGTAGACTAATGTCAAAATTGACTTTTGTCCCTCTAGATTTGGA
AAATAACACACTGTGCGCAGTCCTCACGAATATGAGGCCAGAACGCTAACCGCTCACCCA
CCACGCTCGGTGAACATATCCTTGATATCAAACATGTTATTAACCTCCAATAAGATCATT
CTTTATGGACACGTGTATTTTCTATTCATATTTCTTTACATTCATTTCCCGTAATATTTC
TCCAGTATTTTCTCGATCCCGTCTACTACTACCCCAGCCACTCTTGCCATCATTCACTCA
GCGTGCGTCGGTTTGATCACTTACGACTAGGGTGGTAACAAAGGTCATCTTTGCGAATGC
GGATGTGGAAAAATAAATTTATAATTATTTAGATTTTAATATTTTACAAAAAATAAACTT
AAAATCAAAGTAGTATAGTTTTTTATGCCAAATTCTGCGTTTTTTCATAAGTATTTCCAT
ATAATACTGCCTAAATGACTTCTTGTTGAAAGATGAGGTAAATATAAAAGAGCGATTTCA
CAAGTGAATTAAATTATTCACATAACTTCAAACGCGCTTAGAAAATCTTTGTAATATCAA
CTTTGCGGTGTTCGCGGTTCAAATAATTCAAGCGTCAAGTACAAGGCCACGCCACCGCAA
TTCTCCATGCCCGCCGCTATAGAAGCCAATTCTGTCCAACTCGTAGGACCTACGATGATC
CGATAAAGGACTCTTGATGGGCCGTGAACTACTCGTAGTACGCGTTGGATCATGATTGGA
GGAAACATCCTGCGTTGTTTTTTAGGTTTTAGGGCGCGTCGACGACGGGGTCATTAGCGC
CCTAACAAAAACCAAGCGTGACAACGTGGCTAAATTGCCGTCTGTGTGGCCGACTGTAAA
GGGGTCGGCCACAGAGACAGCACAATAAAATACTAACATACTAATTAAAATACCGTCTGC
GTGGCCGACTGTAAAGAGATCGGCCACACAGACGGCAACATAAAATATAAAACTGAGACT
AGAATATAAAATTACATACATTAAATGGTTGGCTGTAGAAAGGCAAACCAGTTAAAAAGC
GAGTTAGCTGGCTGGCTGTAAAAGGGCCAGCCATATAAGCAGTGTCACAAGTAAAAACAG
TACTTGGATTGGTGGTTGTAAATGGCCACCAATCCAATCTAAAACCTAGGCCGATCTGCC
CAAAATTTTTGGGACAAGACCGGCCAAGCTGCAAAACTTTAAAACCTTAGCCACGTTGTC
ACGGTCATCGTTTAAAATAAGGGACAGATCGTTGGCTAAGCCGACGTCTGCCCTTAAATC
TAAAAACAATACACATTCGGTTAAAATGTGGCGTACCATGAAAGGTACGCCACAAGCATC
ACACTCCGGAGGGTCTTCTCGGCGGAGAAGGAAACCATATGTCAGAGGACAGTGCCCTAT
TCGGAGGCGAGTAAGGAGAACCTCATCCCTCCTCGCCCGCTGGAAGGAGCTGCTCCACGG
CTGAACGGTCGGTTTGACCAGCCGGAGCTTATTATGCTCAACTTCCAGTTCACTGCCTCT
GCCAAACATCAAAAACAAATCTCTTCGCCGCCGAGGCAAGGTCTGACTTTGGAACTTGGC
AGCTACATCAGCTGCCTCGTTCCCCCTGATTCCCACATGGCCGGGTACCCAGCAGAATAC
GACGACCTTCCCACGGGACTGGAGGGCGTCCTGAATGTCCTGGACTAGACGGTCTGATGG
GTACATATTACCTATGGCCTGAATACAGCTGAGGGAATCACAGCATATGATGAAACACTT
TTCGCGAGTTACTTTCATACGCTGGAGCGACTTTAGCACGACGTAGCACTCGGCAGTAAA
AACGCTGCATTTGCCGTCCAGTTTGAATGTGTAAGTCGCCCGAGGGAACACTACGGAGCA
TCCAACTCCGTTAGCCTGCTTAGACCCATCCGTATACACCGGGGTAAACGTGTGATGCTC
ATTTAGAAGGTCTCTAAAAACATTATTAAAAACACTGTCAGCGGTACAAACTTTGTTGTA
CCGAGACAGGTCTAAAATTATTCTGGGCCTCTTTAAAAGCCAGGGAGGAGATTTGCTCCA
ACCCTGGTGATAAAAAGAGGGAAGCTCTAATCCATATTGTTCTAAAGTAGCCTTTGTACG
GTAGCTGAACGGTTTAGTGGCTCTATGCCGGTTGGTATAGAGCCGCTCGTGGTTAGGATG
CAGAACTATGTCGTACACGGGACTGCCAGGTGTTATGGCAACATGAAGGTAGTGTCGCAC
TATGAGGAGTCGCCGGCGGATGGTGAGCGGCGGCTCGCCCAAGTCAGCACAAATGCTGAC
AATAGGGCTGGTGCGATATGCACCCGTGGCGAGCCGAATTCCAGTATGGTGGACACTATC
CAATATGCGGAGATAGCTGTCCCGTGCCGAACCATACACAGTACAGCCGTATTCCAACCG
TGACCGTTCAAAGGCTCTGTAAAATTGTAGCAGGCAGGAGCGATCAGCGCCCCAAGACCT
GCCACACAGACATTTTAAAACATTTAGAGCTTTTGAGGCTCTGGCTTTAACATCTTTGAG
ATGCGGTAGCCAGTTGAGCCTAGTGTCTAAAATGAGGCCCAGGAATCTAACAGTGTCAGT
AAAACCTAAAACGGTATTCCTCAAGGTAAGGCGAGGCTCTGGTAAAAGGCTTCTTCTGCG
AGTAAAAAGTACACACCGGGTTTTCTCAGCAGAGAACCGAAAACCGGTGTGCACTGACCA
TTCGTCCAGCCTGTTCAACGTGAGCTGCAACTGCGCTTCTCAGGCTGGACGAAGCAATAA
AAATTAAAAAATCGTCCACATATAAGAAGTACCGTACAGGACTCCTCATTATGGCTCCAA
TGCTATTTATAGCAATGGCGAAGAGCGTCACGCTTAAAACTGATCCCTGAGGAACACAGT
TTTCCTGAATAAAAAGATCAGACACTTCGCTACCGACTCGGTACCGGAAGCAACGACCAG
ATAAAGATTTTAAAAAACGGGGTAGGTTACCCCTAAAACCCCATTCATGTAACTGTTTTA
AAATAACATGTCGCCAGGTAGTATCGTAGACCTTTTCAATATCGAAAAAAAACACCCACA
AGGTGTTGGCTGCGGATGAACGCATCCTGTATTGCCGCCTCCAGGAGGATCAGGTTGTCC
AAGGTGGAACGGAACTTCCTGAATCCACACTGAAAGCGGCTCAGAAGATTACGAGATTCA
AGACACCAGACGAGGCGGCGATTCACCATCCTCTCCAGTGTCTTCCCCACGCAGATAGTC
AAGGCAATACTACGATAACCACCTGGCAACAATTTGTCCTTGCCAGGTTTTAAAATGGGA
ATTAATGTTGCTTCTTTCCACGAGTCGGGGAAGTGTCCTCCGGTCCAAATATCGTTAAAA
ATATCTAGAAGGTACTTTTTAGCATCCTTACTGAGATGCCTCAGCATCTGGTACTGGATC
AGATCAGGCCCTGAAGCAGTGTCGTTTGCGCTGTTTAACGCTGACTCCAGCTTCCAAGAT
GTAAAAGGGCAGTTGTAGGCTTCTGTATTCGACGAATCGAAGCACAGCGTGCGCCTCTCG
GCAGCGACTCTTCGTCGCTGAAACCGAGGGTCAAAGTTAGCGGACGAAGTGATGGCGGCG
AAGTTCTCCGCCATCAGCTGCGCTATGCTTCGTTCGTCAGTAATTATACGTCCGTGAACC
AGTAACCCAGATACTGGTGCGCGGGAGTACCTTCCAGATAAACGGCGAATGGACTCGCAT
ACTTTCGATGAAGGTGTGGAACGATTTATAGTGCTCACAAAGTTCTGCCATGACCTCTTC
TTGCTCTCCTTAATAACTCGACGCGCCTTAGCTCTGGCAATAAGGAACGCTGCTAGGTTG
TCAGATGTTGGGCACAACCTAAAAAGACGCAACGCCCGTCGGCGCCCCTGG
>VvP45bXO-348063#RC/Helitron_4996-6342 [forward] 1347 bps; scores=7:8 Multi_5'_ends:
TCTATAGTATATAATATACGGTTGTTAAAAATCAATGCGATCGCGGGCCGTATTGATAGG
GCACGGGGGCCGGATGCGGCCCGCGGGCCGTATCTTTGACATCACTGATATAGGGAAATG
TCAGAAATATTTTGTTCTAGGCATATTTACGCTAACGCACTTTCGAATGCTACTAGACAC
CTTGTTTAGATCGTAAACTGGGGCGCCTTTTGTCAAATAAGGAACTGTTGAGTGTGATTC
ACCCGCCGAACAGAGTCATTAAACTTGGTGCACTTTGGAAAAGAAGTTCTAATGAGCAGG
TACTGGATAGCACTACCGAGGGTGGTGGGTGAACGGTTAACATTCTGGTCTCGCATTCGG
GAGGACGTGGGTTCAAATCCCCGTCCGGGCATCCAGATTTGGGTTTTACGTGGTTTCCCC
AAATCACTCCAGACGAATGAATGCTGGGATCCTTCCTTCAAAAACGCCATGGCCGAACTC
CTTCCCATTCCTTGTCCGCAGTCCCATCCCGCCTCTAATGACCTAAAATGGTTTGCACTA
AATTGAGTTTCTGATCTTCGGTACACAATACACCGCACTTAACAATACTAATCAGTCATG
CTAAGGAGTTTTGGAATAAATTTTGAGTTAGTAACCATATTTTGAAAATTTACTCAACAC
CACTATACAAAATAGTCGAAATCACTAAATTTTATTAACAGTGTATCTCACATTTTTCAA
ATAGTATTATGTTCTAGAGACAGTGCAGATAGAAAGCTTATCAGAATTGCAAATATTCTG
GATTGGATCCGAAATTGAGACCCGGCCGCAATGATCAGTGATACATGCCGCCAGATTAGA
TGTCTCTGCCAGTGATACGATGCAGTCGAAAGAGAACTCAGATCTGGAAGATTTTGTTTT
CTGGCTTGGAGGAGGAAGGGTCCAAAAAAACAAATGACAAGTTATGAAGGCCAGGGAATG
TTTAACCTGTATGCAAATTGTCTAAGCTTTGTGTTAACGTGTTATTCTGCATGTGTAACG
TGTTGGTTAGTTGGCACCATCCCAGCTGTTGTCTAACTGATGGCAGGAATCAGCGTGGAT
ACAGTAATCTTTTTGTAATTATCGTTTTATGCCTTCTCGACGTCAAAGTCATTGGAGGTG
GAAGAGAACTGGGAACAAGGTTCGAAAAGATAATCCCACTGATTTTATGAAGAAACAATC
CAGGCACTCGTATGGAGTGATCTGGTGTAACTGGGATTCGAACCCCCGTCCCACCAAATG
CTAGGTCTCATCATTACCGCTGATCCAACAGGCTCGGTATGCTGCGGTCAGGACGGCCGG
TACGCGAAGCGCGAGATATGAACCTGG
>VvP45bXO-356480#RC/Helitron_8982-13903 [forward] 4922 bps; scores=11:8 Multi_5'_ends:
TCCTGTATTATATACATACCAAATTTTTTAAATACCGTTTGTTGTGAAAAATCCAAGGCT
TTAGAAATTCATTATGTTGTTCGCAAACAAAATTTTATTTCAAAAATAGAAATATTTGCT
TCGGAAGGTATGAAATACAAATATAGGTACACAACCGTTAGTTGAAGGACATTTTTTTTT
TTTAACTGCTTTACGTCTCTCAACAGCGGGGTCTTTAGAGACGGGAAAGGATGGGGGGCA
AGGATGGGAGCAAGGAATGGGAAGGAATTCGGCCATGGCCTTTTGAAGGAAACATCCCGG
CATTTGCCTGGAGTGATTTGGGAAACCATGGAAAACCCAAATTTGGATGCCCGGACGGGG
ATTCGAACCGCCGTCCTCCCGAATGCGAGGCGAGAACGCTAACCGTTACACCGCCACGCT
CGGTAGTTGAAGGATAGATGTTCATTCGAGCACCGGTGGACGGGACGGTCCATACGAGAT
GCCGTCGGTTTTCCTATAACAAAATGTATTTAAAAAACTTATTACACATATAATTGTAGA
AACTGATTGCCGGGAATTATCTGAATAAAAGTTGCCCGCGGCAGGATTCGATCCAGCGAC
AATCTGCTTAAGAAGCAGAAAACTTGCTGCCTGCGCCAGGCACCCGTAATCTCCGTGCTT
GAACACAATGGAATATTTCATTGCCGATTTTCTTGACAACGGCGAAAAATAGCATAATAC
TGCTTTGCCACATTGCGCCTCTGGCCATAAGTTTTTATTACATACAGTATGAACTGAACC
TTTCGTCGATTTCTCTGAATTTATCGATTCTCTCGTAGAACTTTTCAGTTTGTTGGCATA
TTTCTGTGCGGATGGTTTCAATGTTGGTTTCGTTATGCATGTAGGCTGCTGATGTGTATC
TGGATGCACGTAGGGCCCCTGTTCTGTACTCTCTGTAATATTCGCACCCTTATTTGTAGC
TGCCACATTCAATTTTCCCCAGACCTTTAATTTTATTTCTGCCAGAACCAAAGAGTTTCG
TTTCTATTCGTTGGTTACGTGGTGAGCGTAGCCTGCTGTCATCACCGTCCATATAAGTTT
CCGCTTTTGCAGGTCTTCCATCCTCTTCCATGTCTGTAGGTCGCTCCAAGATTTTTCCTC
CACCATTTGACTCCAGACAACTTCCTTCGCATCAACGTCTTTCTTCACTTGGCATCTTGT
CAGTGGCCTTCCAAACGGTCTCCTTCCTTCCCCGATGTGCAAGAGTGCTAACTTCGGCTT
TCCATTCTCCATCGTCGTGACGTGCCCCAGCCGCTGCAGTCTAGCCTTTGTTAACATAAA
CTTCTAAATTAATTAGGCTCACTGCCACAGAATTAAGCAACTGCAAACCAACATCCTACT
TGCCGATCAACAATTCAATCTATATATTTTTTCAGGTCCTTGTTAAACAATCTTATTAAC
CCCCATACGAGTTTCTTGCTTTCGCGTTAATGCTTTGCGCTTTCCAAGGTACACTACTCG
CATATGTCCTGGGTCACCACAATTAAAACACCCTACATTATTCCTTCCTACAGGGGCTGT
CAGAGTATTTGCACGATTTCCAAATTGGCCTTCTGCGGACAATTGCCTGGTATAACTTGG
CTTTGCCAACTTAACTTGACTTTGGTAACTTCAAAGGTTTCTAACATCTGATTGGATGTG
CACTCTGTAACTTGGACGTGACACAGCTGTCTTGATAATTTCTAAGAGCTAATAAGCACT
CTACTTTAATGTCTCCCTGCGTACCTATTTATTCGGAGTTTTATAACCAACATATCTCTT
AGAAGAGGATAAGTGTAGATATAACTAGAGCCTTCCTTCAAGGGTGATAAAGATCTCGCT
GTCGACACAACAACAACAACAACAACAACAACAACCTTCATTCGTACATGTCGACGACCA
AATACACTGTCATGTCCGCAAGCCATTCCTGGTGTGACTGTCCTGATTTCATTCGACTTT
TACAAAATGTATAGCTGGTATCCATGACACGGGGTGCCTTTTTGTAGACGCTCTCTCAAC
TGAGAATATTAGATACCGGAGCTAAGCTTTTGAAGCAAATTGCAATTGTCCACTACTATG
TTACTCGAGAAACAGTCCTTCTTGATTGATGCTTCCGCTGTCCCTATCACAGGAAATGTT
TTTCTAGTCGAGCTAGATAATGATGCAAATTGGTCTCAATTAGACACTCAGGCTTTTGTA
CTGTGCCCATGTCAGACCTATACTTGAGTATTGCAGCGTTGTATGGTCGCCTCATCAGAT
CACACTAATTCATCAGATACAGAAACTTCAAAATAAGTTCTTAAGGCTTATAGGTTGTCG
CATGGGCTTTCACTATAAAGATGTTCCGCTGGTTGCTGTTGGAACCTACCTTGGCCTCCA
TCCTTTGGAGTTGAGACGGAATGTCCACGGTGTCCTATTTCTTCATAAAGTCATCTCTGG
TGTTATAGACTACTCTGAAATTCTCAGCCGTATGTATTTGTCCTTCTGGTACACGGTTGA
GAGAACTATTTGGTTGTCGATATCTGCACACGAACTATGAGGCTAATACCGCATTAGAAC
GCATACAGAGATTATGTAATAGTATACCTCCTGAACTTGATTTTTTCATTGACAGTGTCA
CTGTTTTTAAGCGAATACTCATACGTGAGTGGATTCAGCAATGATGGACTTAGTATAAGT
ACTGTCATAACTATTTTGTTATCCCCCTATTATTTGTTTCTGTCTCTTTATTTCCTGTAA
TAATTTTTATCTTTCGCAGCTGTATGTTGAGTCATATTATTGGTTTGAATATTTAATAAT
TTTCTCTCGTGTAAATAGTTTCTTGTTTCAGTAATATTATTCTATACTTGCTATTTTCTG
TCACTTTTTTTTTTTTACTGTAACTAACTGTTCATAAATAGCGATAATTGTGTTTACTAA
ATAGTTATCATAAGATATATCAAAATGAAATCGTTTTCCATTGGAATAAATAAATAAATA
GATCCAATAAATATCAATAAATAGATCGCTCAGAAGCTTGCAGATTGCTGTAGGTGGTGC
TGCTCTTCAAAGTTACTAGACCAGTATTAAGGTTCTTTTGGTGGTTTAATAACTGCATTA
ATTAATTAAAAAGTCCGCCAAAAAACAATGTATGTTGAGATGCTCGTTTTATTTTCAATC
AAAACAAGTCAGCGATATTCACAACCTTAGTTGCAATCCAAAGATGCACTTCTGAGTCGT
TGCAAATCTTAGTAACTGAACTGAATTGAATGAGAAACTGAATGAAAACTTAATGAATGT
CTCTGTCCAGGCGATCTGTTTATATAGAGTCTATCGAAATTACGAGAATTCTTNNNNNNN
NNNGTCTATATACACTTATTTACAAGAAATTACAAAACAAACATACCAAATCACTTTCAA
GCAAACTTTAGCTCATTACAAATACTTCATCCAGTACAATGCTATTCAAAATTCAGGTAT
AAGGGCTGTTACACCAGCTTAATAACGTCCATGACCATCTGAAATTGTTGGCGCATTCTT
TGCAGGTTTTGTTGCTATTGTTGGTCCCTGTAGGCGCGAGGAGCCGCGGTATAGGAATGA
TTACGGAAGACATGTGAAGTGACATATTCTTGCTGAAGTAAAGAATAGAAGAGGTCGGGG
TGTGGGGTGGCATTTGTAACATGAGTGACGACTAGAGCATACGAGTAAGCAGTAAAACCA
CAGCAAGTGAACTAAGTTAAATCGGCACCGAGAACAACAAGAATTCTTGGAACTTTATTA
ATAACTCAGTTTAGGAATAGGAGGATTTTGGCATGTTGAAGCAAGTCATGAAAGCTTTGC
AAAAACAAGTTCTTTAGTTGCAACAGCAAGAACATCAGCACCTATACATATTACCTTTAA
ACGCATTTCATTCGGCTTTGCAATCATCCGTAGGAGGTAGCTAGAGGACTAGCCCTTCTA
CTGCTCTCCATGAGTACTTCAGCACACAACAGTACTATCTGCCACCAAGAGGAACCACCG
GCCCAGACTGGTGGGCTCCTGCTCTGCTTAGTACTCCCGTTAGCAAGGCTTCCCTCGCAA
CATTTGAACAGTGGGGGGTCACTTGCGCCAACACCTACCACACATCTAATGTTATTGGTA
ATGCCCGTTGCCCACATAATTGGATTGGGTATTCCTCCAGCATCTTCAAGGGTAAAGGCC
GTGAGGTATTCCGAGAGCTTGTTTCGAATACGAAGACCCGGCACCCCCGTAGTCCCGACA
CCTCAAATCATCATCATCACCAGTTTTCTGCCGTCGGGCAGATTTTCACTTGGCTGCTCT
CCATGCTCTTCTATCTTCTGCCTTTCTCTTTAGAACCATATAGTTGCCGTCTTCCTTGAT
GTTATCTATAATTTTGTACCTTCTTCTTCCTCTTATTCTCCTCCCACAGACTAGACCTTT
TATCAGGCACTCCCCTCTCAACAAGTGCCCCATCCAGTTTTTCTTTCTCTCCTTTATTAC
TTGGAGAATTTTTCTGCTTTCACTGACCCTGTCCAGCACTTCAACATAACTTATTTCATC
CACCCGGCTAATCTTCTCCATCCTCCTCCACATCCACATCTCAAATGCTTCTAACCGCTT
TTCATCCTCTCGTCTCAAGTGACTTCACATATTCCTTAACAATGTTTGTTCTCTTGTTTG
CAAGGCTCTCGTTGTAGCGTTTGAAGAGTCACCGCTGGTGTCACTTACATGATCTTCCTA
CCGCACATCTACTGACGGTCTAACTACACACTGTTCTACGACCTAGTAGTCAGTTGCTAT
GGAAACGCTGTGTCTGCATGCGTGTTTTTTAGCTGCTTTAAAGCTTACTGGGACTAACAC
TCTAGCTGTCAGCTGTTATGCTGTCGTCACTTCCCTGAATCGTAGCACGGGATACGTCCT
GA
>VvP45bXO-360130#RC/Helitron_1627-3994 [forward] 2368 bps; scores=8:10 Multi_5'_ends:
TCACTCATACTTAATATATAAAAAGTAAAAACATTTGCTGATACCCAATATACTAAACTT
GCCTAACCAGTTGAAAAAAAGAAGAAGCAAATGACGCTTTTATTCTGAAACACTTAATGG
GTGGGTAAATAGTTGTGGCAATGAGAAACTGACATATAAGTAGATTTACACGGGCGAGAA
CTTAATGTTTTCTTTTCGCCTAGCACACCCCCTCGGATCGAATTTCCGAGTGCTGAAGTT
ACTCACATCATTATTAAGTATTTGCATGTGAATGAATTTATTCTAGCTAATTAGACACAC
CAACAGGACGGACATGACATTCACAGACACACAATCTTTAATTATAATAATATCATAATG
GTTCACGCTTAAGTATATTTGACGAAATCTTGACACAGAACCGAAGAAAATATTTTACTG
TATTGAAATATTTGCACCTTGTTGTGTACGGAGCTTGTCGCTGGGCAAACGGAAATAATG
TTACTGCACGTCGAGAATAACTCCATGGTTTCGAAATACTTGTCACATTGATATACCGAT
AATAACAGGCAGGAATACCTGAAATATTTCTCTTAAAATACCTATCGCGTAGAGAAATGA
TGCATGCCGCACCAACTATCGGAAACCGGGGTACTTTGCACCTCGGCAGTCGATTTTTTT
TAACGTCTCTCTAACAACGTGGTCTTTAGAGACGGGGAAAGGATGGGTGTCTGATTAATA
GTATGTGCTTTGCTCTGTAATTACAAGGTGACATNNNNNNNNNNNNNNNNNNNNNNNNNN
NNNNNNNNNNNNNNNNNNNNNNNNNNNNNNNNNNNNNNNNNNNNNNNNNNNNNNNNNNNN
NNNNNNNNNNNNNNGTGTGAAATATTCTATAATTCTTGGCCACTAAGTTTGAGGGAAATA
ACGTATTTGAAATATTGCTGTACTGTATAGAAATGTGACTGATTAATAGTATGTGCTTTA
CTCTGTAATAACAAGGTGACATGGGAACAGAAATGTTCTGTAGGTAATATCCGCGAATGT
GGACTTCTATTGTTTTTAGTATAAAATAGTAATGGTTCACGCTTAATCAAATGCAAGTAT
ATTTCACGACACAGAACCCAAGAAAATATTTTACTGTGTTGAAATATTTGCACCTTGCTG
TCGACAGAGCTTGTCGCTGGGCAAACGGAAATAATGTTACTGCACGCCGAGAATAACTCC
ATAGTTTCGAAATATTTGTCACATTGATATACCGATAATAACAGGCAGGAATACCTGAAA
TATTTCTCTTAAAAGCTTGGTGAAATGATGCATGCCGCGCCATCTATTGGAAACCGGGAT
ATTTTGCACCTTGGCAGTCGATTTTTTTAACGTCTCTCTAACGTGGTCTTTAGAGACGGG
AAAGGAATGGGAATGAATTCGGCCATGGCCTTTTGAAGGTAGCATCCCGGCATTTACCTG
GAGTGATTTGGGGAAACCATGGATGCCTGTATGGGGATTCCCTTTATACCTCGTCCGCCA
TCTTCTTTTAGCTATGAAACACATCAAACACGTGCACTTCTAATAGAAACAGGGTCCAGC
ATCCTGTATCGCCGCTTCCAGCAGGATCAGGTTGTCCAAGGTGGAACGGAACTTCCTGAA
TCCACACTGAAAGCGGCTCAGAAGGTTTTGGGACTCCAGACACCAGACGAGGCGGCGGTT
TACCATCCTCTCCAGTGTCTTCCCCACGCAGCTTGTGAGGGCAATACTACGATAGCTACC
TGGCAACAACTTATCCTTTCCAGGCTTTAAAACAGGAATCAATGTTGCTTCTTTCAACGA
GTCGGGGAAGTGTCCTCCGGTCCAGATATCGTTAAAAATATCTAGAAGGTACTCTTTATC
ATCTTTATCAAGATGCCTCAGCATCTGGTACTGGATCAGATCAGGCCCTGGAGCAGTGTC
TTTTGCGCTCTTCAGCCCAGACTCGAGCTCCCAAAATGAAAATGGTCTGTTGTAGGCCTC
TGTATCCGACGAATCGAAACACAGCACACGTCTCTCGGCAGCAACCCTTCGTTGCTGGAA
CCGAGGATCAAAACAGGCTGATGAAGTGATGGCAGCGAAATTCTCTGCCATCAGCTGCGC
TATGCTTCGTTCGTCGGTAATTACACGTCCTTGATCCAGTAATCCAGATACTGGTGGGCG
GGAGTACCATCCAGATATACGGCGGATGGACTCCCATACTTTGGCTGATGGTGTGGAACG
ATTTATTGTGCTCACAAAGGTCTGCCATGACCTTTTCTTGCTCTCCTTAATAACACGACG
CGCCTTTGCTCTTGCAATACGGAACGCTGCTAGGTTGTCTGAAGTTGGGTGCAACCTAAA
ATGACGCAACGCCCGTCTACGACCCTGA
>VvP45bXO-361660#RC/Helitron_1957-4007 [forward] 2051 bps; scores=7:8 Multi_5'_ends:
TCATGGTATTATATATGGAAGTTTAGTGAGACGATGGTCCAAAATAACTTCAACATAAAC
GAAATTTGGCTGGCTGAGAGTACAAATTCGATTCCTGACAAACAAGCACTAATCGAAGAC
CCTACAAGACAGCCTCATGGATTCAACCTACCTAGGAAAACCTCGATAACACTGGATCGT
GACATGGTGGATGTAACAAGTTCAGAATAGTAGATCATCCATTTTGTGACTGTGGAAGCC
CCAGCAAACTATGCACCGCATCACCATTGAATGCCCTCTTAGGCGATTAATGGAACGATC
CAGCTGGAATTGAGCAACACAGAACCGATTGAATGTCTGCAATCTCTCGACAGCAATCTG
TAGAACCATTTATGTTTGACTTCATCTATTGTAATTCAATACGATTACTATGCTTGTATC
ACTGTGCCATACGAAATAAATAAATAAATAAACAGTAGCTGACCGCTATTTTTTTTTATT
GCCTCTAATGCTTGTGTGGAATTCCACTGCTCTTTGAAGAATAATTGACGATATTTTTGA
ATAAAAATCCGTCTTCTAACAACTGTTTTTTTTATTGACTTTCATCTACCAGGCGCGTTT
CGCCCTTCTGGGGTGGGGTATCGTCAGTGGCTATAAATAACATAATATTATCATCATATT
TGTGTATGTGAATTATGTACATTAATTATATACATATGTTCATGCTTTAAAATTTTAACG
TCTGTATGTTCAATCTGCTATAATTATTCTATATATTGTTTTATAGTATCTGTGTTCAAA
CATAAATTCACTTCTTAATACTAAATTATCTGAAATGGTTACAATCTTTATGTACATAAA
CTCTACTTACTAAAAATTGTTGCAGCTAGCACATGTCAGTCTGGAACAGCACCTTACGCA
ATTTTCTGCACCGTTGTTTCTTGCTACACTTTAGCATTATTGCTCACTGTATGATTTGCT
GTTAAACTGCACTTTTTAACTACATCAACTAGTTATTGTCTCTACAGCGATGTGTTTATT
ATGTATGTACAGTGGTACCAACCTATTTCTGTTGATTATTGCTTTGTTCAGTCTATGTTA
AATTATATCTTTTTTTGTGATTATCTTATCTATTATTTGTGATTTTTTAGTAACTATGTT
GGTTTTCATGTGTTGTGGTGTTTTCTATTGCTTTGTATAGTGTTTTGTTTGTTAAATTTG
TGAATTCATTTAGGACAGTTTTTCCCTGTGTGATGGCTTTATGAATTTGATAACTTTCTT
GCACTGTTAATAATTGTTTCTTGTAGTTGTTGATTTTTAGAATTTTCATATCTGTTTGTA
TAGTTGTGGGTGGGTGATTGTTATCTAATAAATGCTCGGCATATGTGGAATGGTTTGTGC
ATTTTATGGCTCTGATGTGTTCTTTGTACCTAGTATTGAAGTTCCTAGCTGTTTGACCTA
TATATATTGCTTGGCACTGTTGGCAAGTCAGTTGGTATATTCAGGAATATACCAACTGAT
AGCCCCTTAACCACTGAGCTACCAGAACGCTCTTACCTTTCTTTACCTTACAATGGCGTT
TATTTTTTGTTGAGGGGATGCCTACACCACCATCCTTCAACCAAACGTTTAACAGAGATT
TCACCTATAACCTTACTGACAACGCATGACGAAATGCCATAATATCAAAAACGTTCTTTC
TATTTCCTCTACGCTTTTATTGCTGTTACAGCCCTTTCCCGTTGAAGGATGCCCGCCTCA
CCTTTACAAGCGGGCGACTGCCTGGACACCACAAAGGGTGTATGGCGGGACAGCTGGCCT
ATCAGGGGCGGAGATTGCCTCGCGCAGAGCTGTCCCCGCTGAGAGGCAGGCCTCCAACTC
GGGCGCCAAGTAATCTCATGCATGCGAGGAACAAGAGGTGGGCCGGGGCGGGTCATATAG
CCCGGCTCGGTGTCCGCAGAATCTGGCTGGCGAATCTGCATCATCATCGGGGGCCGCGGT
GCGTCGGATATCTTATGAGCTGCGCCTGGACGTGAGCCAACTCGCAACGAAGCGCGCGCG
CTGCTAGCTAG
>VvP45bXO-376165#RC/Helitron_1960-5182 [forward] 3223 bps; scores=8:8 Multi_5'_ends:
TCAATTTTTTTTATTAAAAAAAAAAGCTGGAAAGAAAATATAATGTTTGTTTTGATCGTT
ACAAAACTAGTCTTTATTGTGCATAATTTCTTATTGTATTACGTTATAACATTATTTAAA
TTTTTTTCGCCTCCAAAACCAACATTACGCTTTAATTAAATAGGTTTTCCACTTCGATAG
TACTTCCAGTGTGATCTGAAAAATAGTAAACTGAGAGCTCTAAGTAACTTGCTGTCACAA
ATTCACCACCAGTTTTCTTAGTGATTACATAAAGGGAACGTTATTATATGATTCATAGAG
CTTCAGTTAAAAGTTACAGTCCTTTTTGGCAATTAAGCCAATTATGTTTTAAATTAGGAC
CAAATTAAAAATATTTTTCTTTTTATCGTTTTTAAGGGAGATATATCATGGCTAATTATA
ACTCAATAATTATACATTTTAAAACGATATAAATATAATTACTAATGATGCTGTATTGAA
GAATCTGTATTAGGCAAAGAATAAAACGGGCTGTAAGCAACTCGATGGCAAGTAGTAAAG
TCAAGGCATTCGAGATATACGGAAGAACAGTCAATGTCGGAGTGTTGACGAATTAAGTTG
ATGAAGAGATGGTTTGAAGAGATAATTTTGAACAAAAAGGACAAATTTTAGAAAGAATTG
TAAACGACTATGGCCAAGAGTATTTGAAATGTAGTATGTAATGGTGTATTAAGAACAACA
GTTCAACAAATATATAGTTGTAAATAACTATTAATTAAAACAGAAGAGTTATTTACGTAA
CCTGCAGGGAAGGATAAATACGTTTCTTTTCATGTAAAAGGAAGATATTAAACGATAAAA
GGAAGAGTCAACATTCGGCTTCCTTTCAATACTTTTTTTTTTTTTTTTTTTACTTTTGGC
TCTACTTCTCGTCGACATCGAGGTCATTAGAGGCGGGAGGGAACAGGGACCAAGGAACTG
GAACGAATTTGGCCATGGGATTTTGAAGGAAGCATCCCGGCATTCACCTGGAGTGATTTG
GGGAAACCATGGAAAACCTAAATCTGGATGCCCGGACGGGGTTTCGAACCGACGTCCTTC
CGAATGCGAGGACAGAGCGTTAACCGCCCACTCACCACTCTCGATGCAACACATAAAAAA
ACGGAACGCACAACATTCCCTTTTACTAAAAGGTGGGAAAGAATCGTGGAAAGCTAAAAA
AGAATAAATTATTATTATCATATTAAAGCATAACTTGAAGTGTTGGTAAGAGTTAGTTCA
AATACAGAAAGATATTAATCCTTTCATCTCGTAGGGGTTACTCTTTTATGGTATTTTATT
TTTATTCTATTTAGGATAGTGAATTTCGCAATGGTTAAATTTTTTCCGTTGTAGATATAT
CTGAAGAGAATTCAGTTGCCGGTAAAAACGTTCGAAATTGAGAAGCTGAATGTGCCAAAT
AGTTTCTACTACAATTTATACAAGTACATATTTCAAGGAAAAAATAGGGCCTTAAAAATG
GTGCGAAAATATCTTACCTCTTTCCCGACAAACAGGTTCCTCAATAGTCATTCAGCTAAC
TGCTCCGCGTGTAGTGCTCTTCCGTTATTGAAGTTTCATTATGCATTTCGTAATTTACTC
AGTCCTGACACGACGACGTAACGCATCGATTAATCTAACCACCCACGACAGTTCTTAAAA
AACAAGTAGGTCAGCATATGATCACGAGTGGTTCTAAAATGCAGCGGCATTACCATTCAT
TCTAATTGCCTGAGGAAATACTAGACAAGGGAAAAGGTTGTTGACACTAAATCTAAAAGC
ATACCGCCAGTCACATAAAACAGTGTCATATACATTTTAATAAAATAAGACATTTTGTGA
TTATCTTTCCAGTGTTGTTGTAGTGTAGGGTAGGAGAGATGGAAAATGAATACACTGATG
ATTCAGTCACCTGAGGAAACAAAAGTGGGAATCTCCGTTACTGGAGTGAATGTCTCAGTT
CTTCTTTCAGGTACGCTTCTTTCAGGAACGCTTCTTTCAAGGACACAATATCTCCCGTAA
TTCATGAGAATAATTACTCAGCAGTCACCTGACGTTGCTCGAAGATGACTAAGTCTTTTA
GGTAAAATCTGAATTTTCCCATATACCAGAAACTGCTGATTTTATACTAAAAAATTAAAC
ACAAAGGTACATAACACAAAGGTATGTTGGATACTGAGCGATTGTTTTGAAGGTATGGGC
GTCCAGCCAACTTCCTTCCTGAAACTTCTGTTGAAATCAGAATGCGATCCACATAAACTT
TAAAGTATGTCCCTTGACATTAAATAACATGAAAACGAATCGAATTAATCCAGATATAAA
CAAGTAATATTGAAAAAAACATAACGAAAGCAAACAGGGAATATTTTCAATATGACGAAG
AGACTTATCAGGCAGCGAGCAAACGCAGTGTCATACATTAATAGTTCTCAAATACCAATA
CTACAGTACCATCTACGCACTGTTTTCTCGAAAATATGAAAATTGTAGCCACAGTTGTCT
TCCTCTGAAGTGCCGGAGGAAACTCATTGCTTTCATTAGAAACTAATTAACACTGTGTCC
AAATTTCCATCTGAGAGACTGACTGTACATACAGATAGTATCAACCAATTTAACTGGAGC
CTCCAGAGATTTTTGCTACATGACAGCGAAATTTTGTCAACTAGGATTGCTAACATGGTT
AGGTTGCCAATACGCTCGCCCCGTTTCGCTATTAGGTATCCCCTCACCCTTGGCTGGGGA
AGATTATCTGAATCTTTAACACGTGGGTATGACGATAGATGACTAACTTTAAGTCTCTGA
ATAGGTTGATATCAGGAGTAGACAGATCCAAAGTCAACAGAGCAAGATGGGGCTATGCTG
AGGGCGACGACATCAAGTGCGACTGCGGAAAGGATCAAACTTCAACACATGCTCCAGTGT
CGATTGTGTTCAACCTCCTGTATGGAAATTGACTGATATGAAAATGCACTTGATGTGATC
AAGTTTTGGTCTAGTAGAATTTGGTGCTTCGAGTTGTATAAATATGTACACTGATCAGCC
AGAACGTTATGATTACCTACCTACTGTCGATATAAACATGTCCAGGCGATAGCAGCGTTA
CCTGACGTGGAATGACTGCTAGTCTGACAAACGCACAGTGCAAGCAGTATTAGGGAGCGT
GCTATCCGTGTTTAGAATGGGAAAGGCGCGCGATCCTATCTGA
>VvP45bXO-398182#RC/Helitron_229-7011 [forward] 6783 bps; scores=15:7 Multi_5'_ends:
TCAAAATTTACTATAAAAATGACTTTAAAATGATGGTCCCATATACTCCAATTGAACCCG
CTATCTCAGCAACTAATTTCGTTATGCGAAATTCTAAGATGTGTTACATGCCCCCCGAAG
ATTGAAGTTATTTTCCAAGGAAAACTGACTGAAATCTTAAAAAAATTCTAGGTGGCGCCA
AACTAAAATCCCCTTATCCTACCTACTTCGTGGGTTGGTCTGCCCAGTCATACTTCCTTC
TACTCACTCTCACTCATACTCATATCAAAATTATCAAATTCTGCACATATTAATTTACCA
AAATGGTATCAAAAATTCAAAATTATAAAAATCACAAATATCAAATCACCAAAATATTCA
AAAACTTAAATTCTACAACATTTGTGTACATAAAAAAGAAATATTTTGTTTTCAATTGTT
TTCATTTGTCATAAATGTTCAGTTTTTCTGAAATAAATGTTCAGAAAATTCAAATGTTCT
TTGCTTTCTTAAATACTAGTTTGCAAAATACTTTAAAAAAAATCACTTCTCTCACTGCAC
AATAAATGTGTCCATTTCAATTGTATTGTTCTGTTTTCTCAAAATCTCCCTAAATGGGCT
AAAAGCCATGTCCTGTCACGGAAGTAGACCATGTGTGGGGCAAAAAATGAATACAAATCA
ACGCCCCCAAGCTGTGTCTGCCGAGTGCACAAATGTCCCTGGCGTCTGACGCAGCAGATA
CACCAAAGGACCCCGGTCAGTCAGCTGGTCTGAAACAGAGAAACCAAAAAAAAACAAGTG
TATGAGTCACCTATCATTAAATATTTACATAGTAACATACATGAAATATGGAAAGAACAT
ACAAATAATAAAATACAAAGAGTATTCATTAGAGTAATACAAAATGGTTATAAAAAGAGT
GATTATAACTTAGTTTTAAAACTTGAAAAAATTAATCATTGAAAATTGACAAGAATCAAA
ATTTGTGAATATAACATGAAGTGCTTGAAAACTTATTAAATGTTTTATTAGTCATTGATG
CATTTACTTATTTATTTAGTGAAAACATAGTAGAACATAACATGAGAAAAAACTTAACGG
AAATCCTCTTAACCTAAACATACAAAGGGGAACTTACGAACTAAACAAAAATAGTAGGAA
ATGAACACATAGATCTAGAATCTAGAAAATTATGGTTATTGCCAACATCCGAAGATGGGC
AGGTTATAAGAAAACCAATGACTATACATAATAGGAAATACACGCCCACAAAAAATAGAA
TATTGGGAAATTATATCAGTCCCAGGCCTGGCTTTACAAAACGGGACTACACTTAATACT
AAAGAAAGCATTGAAATATGAATCAGGACAACTGAAACTTAGGCAAACCAAATACTACAA
ATAGACTCTTAGAAACGAATGGAAACGCAGTTTCCTTCCAGCAGTACACTGCTGCGACAA
AATAGGGATAAGTGGCAACAAAGTTGCGAGGAACCAGTACACTGGTTCATAGTGACAATA
GTATAGGGACATATGTTCTATACATAGTTAAATATTGAATCGCATCATGCGATATGAATG
GGTACCACTGTAAACCCATGTAGGTGTATATCAAGGGACGTAATCTCGTAATGTAATGTA
GTATATATTGTTACTTTCTATAAACTTCAGGGAAAGGGTCACAAAATTCAAAACCATATA
AAGGTGTGAGGGGTATATATAAATATAATAAATATTGGGTATCACTGTTGTAAAAAGTGT
GGGGTATATGTATGCTTCCTATCATCATAAACTTCCAATAATTCTCTCGGCGCAAGGAAC
AATCATCTTGCCTTATCCAAGTATTCTCAATGTTACATCTTATTATAAACACAAGGGTAA
ATATATCTACACATACTAGTTCTCAGATCCATCTTCTACAATGACAAACAAAACCAAAAT
CTACCTCGAAATCTCATCTCAGAAAGTACATTACTTGTAAACAACTCAGTTGTGTCAGCG
CTAATCTCCTTAGAGTATGTTGAAGTACTGTGTGTTCTATGCTTTCCTAATCCTAAATGT
TTGTGTGAACAACGACAGTGGCGCCTATTGGGGAATATGGGTGGTCTCGTGCTGTTCCTG
TACAGTCACTCTCAAAGTGTGGGGAATGGGGAAATGTGTCACGCCCATCTATGGGATGTA
CCAGGTATGTCCTCTGACTCTCCTACTGCACCCCCTCCATGGTCATGCACACAAAATGAG
GTCACCCTGCGTGTTCCTATTTCAATGTAATAAATATAAATGAGGTCATCTCCTCTCTGG
GCCGATGCCTAAAATGCCATAGCATATAGTATAGTGGTAAAATAATAATATTGTGGGATA
ATAATAATAATGTGGGATTCGCAGGCAAGTCTACGCTTCCTGGCCCAAGGGTAATAATAA
TGGGAAGGGATAGGAATGCCAATAATAATAATGATGTGGATCGCAGGCAAGTCCTAGCTT
CATATCCTGGTCCTGGGGTAATAATAATGTAGCATTCCCCCCTTTTTGGCACTTCTTCTC
TTCCAGCCAACCCCCTTTTCTTTTTTGTAAACATAGAAACACAAGTATAATCTCCATCCC
TTATTCAACAAGCACATCCACTTCTTTATCATCACAAACAACTTCCCCTCCTTGACAATC
TCTCTCAGCATCTCTCAGCTTCATCTCCACTGTATCAAATATCACATCAAACCTAGCTCG
GCAAACAACTTCCCTGGGTAGGTGGTCACAAAATAACATATTGATGTACACCAAAGAAAA
AACAAGGTTGAGCAAAAGTTCAAGCTCCCATATAACCTTAAAAATTGCTTTCAGCTCCAT
GAAGAAGTCAACAATACATATATGAACAAAGGGAAAAGGGAAAAAATAAACCAACTCTGT
GGCAAAATTAACTGTCTTATTAGTATGAATATATTTGCCTACTTGGGTAAAATCTGAAAA
AATGTCACTTGACATATACATCATAGCATGGATGAATAATTGTGGGGGTCCCTGTATATC
AAGGGTAAATATTTTAAGCTTTAAAACATTCCTCCAATCATCAAATAATGATGGCTCATT
TGGTGGGAAAGGGTTGAGGCTACATTTAAATTTGGGTGCCCTCCCAAAACAAACAGTTTC
CGAAATACTGCTCTTCTCGTTTGGGGGTAAGGGGTTTAATCTACTCTTCATTTTAGTACC
CCTCCCAAAACATTGATAACTAGCCATAAAAATTTCTTTCTTTCTACCCACTTTCCTGTG
CTGGCATACTGTGGGGAAGAGGGTAAGAAATGCCCAAAGTTTCTGAAAATTACCAGGGCA
TGTTGGGTTAAAGGGTTCACTTGGGAAAAAATCTTCTACAAAGGTGGGTGAGCCCAATTG
AAGGTGAAAAGTACCTGAAATCCAAAGATTCACTTCAGGTGAAAGGGGCTGGAATAGTAA
TGCACTCAAAATATTTTTCTTAATGGTGCAAAGTTCCCATCTGGGAAAATTATGGCAAGA
TAAGTCATTGTTGATATTCTGAGGGAACATTTTGGCCTGTAACTGCCCATACAATTTATC
TACATATGTGGGCTTTCTAAGTGTAGGTCTGCGCAAACCCCTTAAAGTATGAGTAGGCCT
AGGGACAGGTTGTAACTTAATATCAGTGGACAGTTGGGAAATAGGTACCGCACTTATTTC
CATGGTACCAACACTATCTGCCACCAGTTGCTCAGTTGTAGGCCCAGTAAATTCACAGGA
AATATTTACAGGCACAGGGTGTGCCTCAAAATCAACAAGGATATTTGTAGTGGGTGTGGG
TATAATTGGTGAAACCTCACTAAGTTCAACATCTGGAGGTGGGGGAGGTATAAGTGTCAT
AGGAGTACTATCCCCAGAAGTATTCAAAATCAGCTGTTGTGCTGTGTTCTCTATCAAATC
TATACAATGTTCATCTGCATGTTCAAATTCTGTAAGTGGAGGTACCAGAAGTAGTTCCTC
ATATGGCTGAGGTATATTAGTAGTGAGTGATGCATCTACTTTGGTTTTCAAAATCTCTAC
TGTGGCTGCTTCTGGCTTAAATGTATTGACAGGGGTGGGGGGTGTAGGTTTATTAGTTTG
TATAACTTCAGCATTTGAATTAGGATTAATTAGGTTCATTAAATGCCAATGGTTGGTGTC
ACATTTTCTCTGCATGTCTTGCAATTTAAGGTCAGTGTATTGTGTACATGCTTGTGTGGA
GTTGGCAACTGTGGTTTGTAACTCCCCTCTAAGGTGTTCTAATTTCTTATCAAATTCCTG
GGAGTGTTCATTTAATCCCTTTTCAAGTGTTTCTGTAAGTTTCTTTCCAAAATTATCTAG
CTTAGTATCAATTGCTTTGTTTTGCTTATCTATTGTAGTAGTTAGGAGCCCTAACTTAAT
ATCAAGGGTTTGACTGATTTCCTGCTTGAAGTTGTGATTCTCTTGTCTCTGGACGGCAAA
ATTCTGATTTATTTCCTGTATTTGTTTTTGATTCTCTTGACTGTGAATGACAAAATTTTG
ATTTATTCCCTGGACTAGTTTTTGATTCTCTTGTGTAAACTGGTGGAAAAATGCCTGAAA
ATCCACCATAGGTATTGTGGGAGGGAGTTGTTCCACCTGAGCTTGAACTAGTGTGGGTGC
CTCTGGTTGTGTATTGTCCTGTGCTAAAGGTGCCTGGGACCTGGGTACTGTAATGGGGTT
CCCATGTTCATCAAAAGCCACTAGTAGACTGCTATTAGAACTACTAACTGAATTGTCCTC
CGAGTTCCTACGGTCTTCATTCGCTAATGGTAAATCTAATCTTTGCACTCCATGTATGTC
TCCTTCAAGTTCATCATCAGTGTCAGTATCGCTAACTAGTGGAATGTTGTCTGCCATATG
GGCAAGCTGAAATTGGCTAGGTTGCTGTTGTTCAGTTGGCAAGTCTTCCTGAACTGGTAT
GGTGTCATTACTGTCATCTGATGTAGTATCAGGTGGGTTGGTAGAACCAAGCTGCTGTGA
AGTAACAGCTGACAAACTGTGGTCAAGGGTTTCCTCAGACTGTGAAGCAGGTTGTGGTAT
AGTTTCCACGTCTGGGGGAGTTGCATTAGTTTCCTCATTAGCACTCGCAATGGCTCCAGA
AACCTGGTTGGAAGCCATCATGAACTTAATAGAATGAAAACAGTAAAACAGAAATTTTTC
TAAAAATGAAGGATAAAGTCCAAAACTGAGGTTGAATGTTGATATTGTGCTACTATATTC
CACAATTTGCAAAAATAAATGCTGGTATACCACGGAAAACACAAAAAAAACTACATTCCC
GAAACAAAAATGCATGGGTAAGCAACTCACAGCTAGAACAGCTGTTCACAAAATATTTCG
AAAATATCGGCACAAGGTACACAAAAAATCCCAAATTTCCCCCAAAATGCACACACAAAA
TAATAACAAGAATGTAGAAATAAGCACACGCAAACCTGAAAAAGAAATTACAAAAAAAAA
TCTTCACAATCGCCGATGTAAACAGATCAGTGATGCTAACACACTAAACATCAGCTGGCA
TTCTGTAGAGAATCGTTGACTTGGCAAAGCTTGAAAAATAGTATTCAAAATCTCGATGAA
GTAAAATTAGTAAAGTTACAAATACGGAACAGCTGTTCGGCGCAATACCTAAGTGAAGAT
GCGCTCGACAAAGAACAGTAAGCTGACAGAATGTAAGATACATGAAACCACCTGGTAGAA
ATTACTTGAAAATTAGGAAACAGGTCAGCTGTTTCAAATAAAATTACACACGCGCAAGCA
ATGTAGTTGTCGGTAACCATAAATAGTTTGACTAACTCGTGCCATAATAAAAAATTCACT
CGATGTTCTCGGAGAAAGACTGGCAGGCAAGTAGCGAATATAAAGAAATGTACTTATCTT
TTGTACTGAGTCGGCTAGAAGACTACCGTTGTAGGCTGGAAACAGGTGTTGCATCAGTCG
TAGGTCGGCCTCCGCGATGTGGACGGGTCAGCTGTTGAACTGCGTGTAGCCATCTCAGCT
AGGCGGTCAGCTGGCAGCGTCGTCTGGTACCATCTGCTGCCGTCGCAGGTCCCATTTTCC
CGCTAGGCAGGCTGCAACTGGCGTAAGGTTACGTCATCTCGGCGTCGGTAGCAGTGTTGT
AGCGACTCGTGGTGGCATCTGCTGCGTGATGAGTTTTGGCCGTCGTTGTTGTCTTGAAGA
AACGGACGCGGTAGCAATCTCGGTGAAAGTAGATATTAATTCTTGAAGAAAATAACCGGC
AGACACGAATGGTCAGAAAATTCAGAATGAATTTTGACCCACATGGTCGTCATGTAAGGA
AACAAGCTTATGGTGGGGTTGGAGCATAAACTTGCATCTTAACTTTGATCGTGTAAACCT
AATGAAGTTGCAGTATTGACTAAGCTCATAACACAGTCGCCACCATAGTTTTAACCAGAA
ACTAGGGAAAGGTGATAGTTCAATGATAACAGTTCACTTCTGATACGATGAGTATATTCT
TCAAAACATTACAAAGTCAAATACTGCACAGGCAATCAGACAACCTTTTCCAAATTTATT
TTACAGATTCGACTGACCATTCGAGCAAGACCGGACCCCACGCTACCACGATTTTTCCTA
CTACATGAGTCCTTCAGAATAAAACTTCTCCCATGATGACAAAGTTTCTACCGATTTTAA
ATAAACTAGCAGTTTGCCGCGCCACGAGCCCCGAGCTGGCCACCTTACAACTTAATACGT
CTACATCATCTAACTGCCGCTTCCAGAGTCACTGCCGCTCCCAGAGTGCGCGCCAGAGGC
TAG
>VvP45bXO-404916#RC/Helitron_629-2087 [forward] 1459 bps; scores=7:8 Multi_5'_ends:
TCTTTTTTTTTTATAAAAAATGATTGTTAACTATTTTTTAATAGTAATGTTAGTAGAAAG
TGACTCTTTTTTCATATTTTATTATTATTTATTTAATAATAAAGGAACTATTGATATATA
ATCAGAAATATTACTCCATAGGAAAGGTCACTGGTCTATTCAGCTGTTAAAGTCTTTTAA
TTAATTAATTTTATGCTTCTCTAAGAAATAAAATATAAAACTTTTGCTTATATAAGTTTT
GTTATTGTTTGTTAGATACACAGTTTACCTTATCAATGTCTTAGTTTAGTAAATTTATAA
TTCACTAGATGATGATATTAGTGCTTACTTTAGAACAGACAAGTATTTTTAAGCAGTATT
TCCTATAATGGATTTGGTTTTTACTAAAAATTTAGTCATCACATTTCTTCAGTTTACACT
TTTAAAGACATTTTGTATTAGTAGCAGCACAGTTCATTACACATTGTAGTCATGATGTTA
CACATTGTATTATTATATATAACAATAATAAAATGTTGATGTCATCAAGATTCACCCTAC
AAGTGATAAATCTTATATATCTATAAGTTGTCAATTAAAATAGTTTGTCAGTGTAATAAG
TCCACCACATTCCAAGAAAAAAATTTCATGTTTGTAGGGACTGCATGAAATGTAGTTACA
ATGACGAGCAGCAACATTATGCCAGTGAATTTCAAACAAGAAGTCTAAAGGAGCAGCTAA
CTACCTTCAGATGTACTAACAGCATTCATTTTGGCCAACGCCCTAATTCAGGCGAAGATT
GCGGAAAATCTATAACTAAGTATTGTGATATTTGTGGTAAATCGTTTAAAGAGTCTGGAA
AACTTAAAAAACATCAGCGGATTCATTCTGGAAAACTTCCGTTTTCTTGTGATATTTGTG
GTAAGTCATTTACAAGACCTGGAACACTTAAAAGGCATCACGGGATTCATTCTGGCGAAC
GTCCGTTTTGGTGTGATATTTGTGGTAAATCGTTTAAGTGGTCTTGGGACCTTAAAATTC
ATCAGCGGAATCATTCTGCAGAACGTCCGTTTTCTTGTGGTATTTGTGGTAAATCGTTCA
CACAGTCAGGAATCCTTAAAAAACATCAGGGGATTCATTCAGGGGACCGTCTCTTTCCTT
GTAACATTTGTGGTAAATCGTTTACACGGTCAGCAGACCTTAAAAAACATCAGCGGATTC
ATTCTGGAGAACGTCCGTTTTCTTGTCATATTTGTGGTAAATCGTTTATGGAGTCTGGGA
ATCTTAAAAAACATCAGCGATTTCATTCTGGCGAACGTCCGTTTTCTTGTGATATTTGTA
GTAAATCGTTTGTTGGGTCTGGGGACCTTAAAAAACATCGGTTGATTCATTCTGAAGAAT
GTCCGTTTTCTTGTGAAATTTGTGGTAAGTCATTTCCAAGTCCTGGAACACTTAAAAGGC
ATCGCGGGATACATTCTGG
>VvP45bXO-408025#RC/Helitron_14730-16823 [forward] 2094 bps; scores=11:7 Multi_5'_ends:
TCTATAATATTAAATTTGAACTGGCTTACTATTATAACAGTTACAGCTGCTATTGCAAAC
TGTTTAATATTATAAATAATAACAAATGTCGCTTATTGTATTTATACTCTGTACTTCCTC
CTTACAATTTACGTTTCCAGGAGCTGAGCTTGAACCCTCCCCTCTGGCTACTACTTAGAA
TCGTATTTTTAACCAATTTTACATGTTTTGCTAATGTTTCTATTACTAATGCACATTGGA
GTTTATATTCACGCTTCCGTTGCAGTAGCATGAGGGATATGCGAGAGTCCAACATTGCAG
TGGTGTTTTACAGTTTTGTAATTTTACTGCAATATTTCAGTTTTCACTGAAGTACTACAG
TGTTACAATATGCAGGTTCTAATAAAAATTGATTATAAGTAACATTCACTTGATTTTATG
TTCTACAGTCCTGAACCATTTCACATTTGTAGCATCCTGGCTTACCATTAATATGGAGAT
TAACTGCCCAAATATTGTCAAGGTTCATTGTGTATTTGTGAAAAACTCAATGATATATTC
CCTACACATTACAAACAGGTTTTGGTCAAGGTAGAAACGCTTTGTTTGCTGTAAGTGGTA
TGCTGACTTTTGCTCATTCTGCCTGTAGTAGGCCTCGGTTCCGTTTTAACAATGGTGGTG
TTACTTAATTTAACAGTTATGCATTTGATTTGTTTTTGCAATAACCACCTCTGGTATTGC
AATCCACTTATCCCCTTTAAGGCATTATCGGTTTTTATGTTACAACTCTGAACCTATACT
TCTCTATGAACACTAATCTACCCACCACCATTATCCCGGAATAGTCTGCCAGCCACTGTC
CTTCTGGATTTCCAGTAGGACAGGATCGACCGACACATCGGGACAAAACTACCGGCTCCC
GGAAATTTCTGTAGAATACTGTTTACTCTTATGCGTGTATAATTTTCTATGCCCGTATGT
TACGGGCTAAAACTATCGCTTTAAATGAAATTAGCTAATACTACTTAGTGTTTGTTGATC
CATGACTATGCAGTTTATAACTTTTTGCCAGGTACTCCCTGCAACGGAACGGATGAGTTC
CGTTGCCCCAATGGCAGGTGTATCAGGCGTGCCAACATGTGCGACTCTTTCTGTGACTGC
TTGCCGCTGGGACGGGGAGAAATGTGCGCTGACGAACAAGGCTGCCAACATACCTACACG
GAGCTACATGGTGAGTTTTCTTCCGGCATGCAGGATACAAGGAACGTTTGTGGAAGAGTT
TAACAGGAAAAATAGACAGAATGGCAGGTCATATTTTGTGATCTTCAGGATTGGTTTAGT
CGTTAGTGGAGGGAAAAGTCGAAGGTAAGAACTGCAAAGGTAGACAGAGATTAGAATATA
TGAATCATATAATTGAGAACGTGAGTCAATGATTGATATTTGATTGAAAATGAGGGCTGA
GTTAGGCGCCTTCAAAACGTCCGACAAGTGTGGAAGTACTGGAAGCCCGAGAAGAGTTTA
TTTACAGTCAAGAGACTGATAATGGCAAAAGAAAAGACGTAAGAGACCACGGTACGTGTC
GATAATAATTGATGGGGTTGGTTAATAATATACGCGTAGCTGAAATATTAGAACTGTATA
TGTCAGTTGTCCTTAGAACTATTTGTAAGGGTTTACTATTCCACCTTTTGAAAAGGGTTG
AGAATCGCTGTTCAATACGGTATCCGTTTTTAAAAGTTTTGATCCAGTTTTTACTTTATA
TTTTATCAGCCGCTTCCAAAAATTAACTGTTGAGGTCTCTTAAAGTCACAAGTACTGTTC
ATCCATGAACTTCTAAGGATGTGAAGCGTAGTCACCACGCCGGCTTTAGTGACACCTTGA
TGACTCTCCTGCTTGCCGGAAACAATCTACTCTAAAGGAAGTAACTTAAGTGTTGCCATC
TGCCTGCCAAACGTGTAACATTTGTTCTGTATGATGAGTGCAATTTTGTTGACGACGTGT
GTAGTTTATGAGGAGGAAATGCAGAAACGTCCCAGCATTCGCCTAGGTGATTGCAGAAAA
CCTAAACACAGCAGTTAGGATGGCCTGCACGCGGAGCACGGGATTTGATCCTAA
>VvP45bXO-409856#RC/Helitron_11507-16907 [forward] 5401 bps; scores=11:8 Multi_5'_ends:
TCGATACTATTTATTAACATCGTTACGATATTTATCGATATATTTTTATTCATTTGCACT
TCCCTACCAGCTATGATTCAACGATCAAGACCTTTGATCCTTTTTATATGCCTGTTAATA
CTGTTGGTATGTGGTGTTTCACTAGGCATGGCCTCCACCTAAAAAAACGGAAGTATCTTC
CGAGTTGTTAGCTAAAGCTGTATGGGAGCCCACAGTCGTAATGGGGCTTTTTTAGATTAG
GGGCTGCTTGGAAGTGGATAAAAATAAGTGATCAAAGGGATACTGATAGTAGATGCAGTA
TGGGAAAACATTAAAATGCTAAAGAAACAGATGATGCTATTGAAAAAATAGCAGAATTGG
GAACAAATGGAAATACAAAGGTTAATGCTGAAAATAGCATAAAGCCGAAAATAAGGATAT
TATTGGTGAACTGTGGAAGTATAATGAACAAAGTGACAGAATTTGCAAACTTAATAGAAT
ACATGAACCACAAGTGATTATAGGGGTAGAGCCTTGGTTAAAAGGAGTACCTGACAATGA
GGTTTTCCCTGATGGTTACAGAGTGTACTGCAGAGATAGAGGAGCAATTGACTGACAGAT
ATTCGCACTGATTGGCACAGATTACAACAATTCTCTAATGTTCACAGGTCATGACCATGA
GTTACTAGGGGTAGATTTTTGGCGTGATAAAAAATAAAAAATTAGGGTGTTGGCTGCTTA
CCGTGGTGGAGGAATGAGTGATGGAGGTGAGGTTCATTGAGAGAAACCAAATTCATTTTC
ACAGTTTAGAGGTGAACGTAGAATGGTCATTATTGGTGGGGATTTAAATTTACTATGTGT
CAGTTGGATAGGAAATAGGATTAATAACACAAGTGAACAGGGATTTGCAAATACTCTAAT
AAGCAAAGGAGTTTTTACACAAGTGGTAGAGCAGAACACGAGGGGACCAAACCCTTTGGA
TATCTTTCTAATAAAGTCTGATGAAAACCTTGTGAGGTGGTAGGTAACGGAAAGAATAAA
TGATCACAACGCAGAACTGATGGATGTTAGGGAATTCAGTAAACGAGAGTCCAAAATAGA
AGGGGGAACAAGGAACAGCTACAAAAAGGCACAATAGAATTGAAGCGATATTTCAGGAAA
AGGTTCAGCAAATGGAAGTACAGTAGAGGAGTAATGGGAAAAGTTTAAGGAGATAATAAA
ATAGGCAAGGAAAAGTTTATTCCAATGCAGAAAATAAAGAGAAGTACAGAACCTACATAC
TACAATATGTAGGTGAGAAGGTTAAAGAGGTTAGTGAGACAGGAACAAAACAGAGTAAAG
AGACAGGAAGGCAGTAGGGAATACTTAAAATAACTAAACAAGCAATTAATAAGAGCAAAG
AGAGAAGCAAACGAATATTATTGATGCAGGTTGACCAATAACGGTGCATCTAGAAATTTC
TAAGGCTATATTAGAAAACTTAAGAAAATTGAAGGTATTCAGACTATTGTAGATAAGAAT
GAATTTGCTGAAGAATTTAAAATGGCAGAGCTATTGTGTGACTGATTTAGTGAGACAAAC
AGGTATTATCGTGGTGTGATTGGAGGGAACAAATCACAGGAGAGTCTCCCTAAATGAGAA
AACTAAAAAATTTGAAATAGATTCTCAGGAAATTATGAAGGAATTCAGAAAGCTAAAAAA
ACACAAAGGGGGCAGGTGTAGATAATATTACTACAGATTTATTAAAGATTGTTTGCTACT
GTATTGTACCCTATCTTGAAATTATATTTAAAATGAGTTTGGACTCTTGCTGCCTATCAC
AGGATGAGAAAAGAGCGACAGTAGTATCGGTTCATATGGGAGGAGTTACAAATGGATGTA
GAGGTTGATATACAACCATACAAGAAATGTCTGTGAGGAAAGAAACTGGTTTGCAGATCG
ACAACACGGCTCTAGGCAAGAAAATTCTACATCTACATATTCACATGAATATAAAATGGT
GTACTATATGCAATATATTTCGAATGAATTGGACAAAGAGAAGCCAAGTTGACAGCGTAG
CACTAGATCATTCTAAGGCATTAGAAAGAGTGAGCCATAAATTGTTTTTAAGAGAGTTAA
AGACTACTGGATGAAAAAGGATTTCTTAAAAGCCCGAAAGCGAAGTGTGAGAGTAGGATA
TATTACCAATTTTCCAGAAATTACGTGAGGTGTTTTTCCGGATTTCTGGACCCCCCTCCC
CCTGGTGATATTTCGTGAGATCTGGCCGGACACCCACCCCCCCCCTTTTCTGGTGAGATC
TGATCCGTGGGGACACCCCTCCCCCCCCCCTAGAAATCGCCCTGGAAACTTTTGTAGACC
TTTTTTTTTCGACTTTGGCGCAAATTGAGACATTTTTACTGGCTCTACTGTCCCTAAATT
TTTCGCAAAATCTCACGTGAGATTTCCGTAGGCCCCTCCTCCCCCCTGGTGAGATTTCGC
CAGACCCCCCCCCCATTTCACTTCACGTAATTAATGGATGTCCCCAAATGAGGTGGAAGT
AAATTTGGGAGTGCCACAGGGTAGTGTATTGGGACCGTTGCTGTTCCTTATTCTAATGAA
TGATTGTGTTGATGGGTTACAGTCAGAATTCAGGTTTTTGCAGACGATATAATGGTATAC
AATAGGATCAAAACAGGTGAAGACTGTGAACAGTTGAAGGGTGAACTGGATAGAATATCT
AAATGGTTACGTCAGCAAGGAATGAAGATAAATGCCAAGAAGCGTCAGCTTATTAAGTAC
ACAGATAAAAAAAAAGGTTTATTATGACTATAGGGTGGGGTCAGAATTTCTTGTTAAAGG
TTTGAAGTGTAAATATCTTGGCATAACGTTTGATAGCAAACTCAACTTGGCAGAGGACAT
TGGGCAGATGATAGAAAAGGTTACAAAATTCTTTATTTACTGGAGAAGGTGATGAGAGGT
TGTACAAGAGAAGTTAGGGAATTGGGTTTCAAAACTTCGGTCAGACCATTGGTTGAATAT
GGTGGTGTAGTTTGGGACCCACATTTTGTTTTTCAAATACAGGAGTTGGAGGGTGTACAA
AGAAGAACAGCTAGATTTATCTACGGAAATTACCGCAGCACCCTGTCAATAACTGATATG
ATAAAGAAACATAATTGGAAGTCATTGGAAGACAGGAGGAGGGTGAAGAGGGTGCTGGGA
ATGTACAGGGCGTATGTTGGTGATGGGGCTTGGAGGGATATTGGTCAAAGAATTAGTAAT
AATGCGTGGAAGGGAAAAAAAGACCATGATCACAAGCTGGCGATCGATTTCATGCGTAAG
GAAGTGGGAAAATTTTCATTTGTGGTTCTCGTCGACGTCGAGGTGATTAGATGCGGGATG
GGATTGGGGACAAGGAACGGGAAGGAATTCGGTCATGGTCTTTTGAAGGAAGCATCACGG
CATTCGTCTGGTGTGATTTGGGCTAAACATGGAAAACCCAAATCTGGATGCCCGGACGGG
GATTCGAACCCGCGTCCTCCCGAACGCGAGGCCAGAACGCTAACCACTCACCCACCACGC
TCGGTACTTGTGTCAGTGATTGGAAAAACTTGCAAAGTGAGTGAATAATTTACCAGAAAC
GCCGAAGGAATTTAAAATTAAAATTCGTAAATCACCGAAGTTGAAGGGGTGAGGAATTTA
AAGCTCAAATTATATAACATAATCAAAAAATGGGTAATTAGATAAATGACGGAATTGCCA
CGGGATCGTTTGATCCATCACAATTAAATTAATAATAATAACATTAATGATCTAAACCTT
AACGATGTTACCTCATAATAGAGCGTTATAGGTAAAGAGCGTTATTTAATAGTTAATCAA
CTGCTAAAAATTGAATTCCATGAACACATAAATTACACTTCTTTTCTTACTATTTAATTT
TTAATTAAATACATCAGTTTAGTTAAAAATTACGATAAAACTTTACGACTGAAAAAACAC
TTAATAGTTTAATATTTGCTGATTCAGTGAGGTCCTCTCCGTTGTTACCATATTTAAATC
ACTACTCTCACCTTGATCTGGTAATTCACATCGGACATCTGACTTGAGGCTAAGACTGTT
AAAAGTATAAAATAATTGATTTTTCATTGCGCTGACTTTAATGCGAAAATTTAAGCTCGT
ATTATATCCAGATCAAGTCAACCATTGCGACCTTTCACCATAAAAATGGGAACTAACCTT
AACGAAATAACGAGCATGGTAGGTTCGGGCAGGGCTTCTATTCTTCGGACCTACACCACA
CCTCTCTATTTCCGCCATTCTTCATTATAATGTCGCTTTTATGAAGTTTAATACGATTCA
CAATCTGGAATCTTCATCCTCCACTGTTTCTTTTTCCATTTACTTTACGTTTCCAGATAT
ATGCAGTAGTGTCTTGTTGTTTCAACAGACGCCCTAACAAATGTATCTTCAGGTTTTTTG
ATAGAATTGTGGTAGTTCTCCTCTAGCTAAATATCAACTTTAAGATAAGGAGAAAACAAT
TATAGTGGGCCTCAGAAAATGTTTTAAGAAATTCAAAAAAAGTCATCATGATGTGTTTAT
TTCCCGATACATGCGATATCTTGCTTTTTTTGTTTGCTTGTGGCTTTACGCAACGTCGAC
GTCGAGGTCATTAGAGGCAGGAAAGGAATTCGGCGGCCAAGGCCTTTTGAAGGAAGCATC
CCGGTATTCGCATGGAGTGATTTGGGGAAATCGTAGAAAACCCAAATCTGAATGCCCGGA
ATGGGATTCGAACCCGCGTCCTCCCGAATGTGAGACCAGAGCGCTAACCGTTACACCACC
ACGCTCGGTCGATACTGCGCTCAAAATATTTTCGGAAAATATTGTATAAATAAAGTATTA
AATTTATTAAAATTATAGATAGTTAGTATAAAAAAATCTATTAACTAAAAAAAATCGCTT
TAATTTTTCTACAAACCTCAGGAAACTGTATCAGGGTACATACATTTTGAATGAAGTTTC
GGAAACATGGTTTCGTCAATTAGGGGAGGCATTTTTTTTTTTACTAAAATCTCTAATAAG
TTAATAAGAAAGAGAAATCCAAACATTTATAGTTTCTGTAGGTTCTTAGCTTTCATTTCA
TAACCAAGAAGATTGCCTGTAGAAAACTTTTCTTTCATACCTGCAATAAATCACCTACAA
TTATTTTAACAAACACGATTTTTACAAATTTTATGTCACAGTCGTGTTGAGGTTAATAAG
ACCTTATTTAATGCGTAAATACACATTTCTAAGTTATACAGTTTGGAAGTTGTGGGGTTG
TGACTGACGGACGGGCAAATGAGTGTGTGTGTGTGTGTGTGTGTGTGTGTGTGTGTGTGT
GTGTGTGTTTGTTTTTCAGTAACAAATTTCGGTACACGGAAACGCACGTTTTATGGACTA
A
>VvP45bXO-409903#RC/Helitron_20505-25556 [forward] 5052 bps; scores=11:12 Multi_5'_ends:24289:11
TCACACATAATTAAAAAAAAAGCCCTCCTAAATTCACAACACACAGCTTACCAATCCCCT
TTTTACCAACCACATGAACCTATAAATATAAAACCAATTTACTCCAATATCCCTTATTTA
GGGAAAATTTCTTACAAGATTGCAAACCTATTTCGAAAAAAAAATGTTAAAATTAGCTTT
AACACAGATAACAAGCTCCAAAATAAACTTATTCACAACACTCAAATATCTAATTCACAC
TATAATAAATCTGGCATTTATAAAATAACATGCACAACATGCTCACAGACCTATGTGGGT
CAAACAGGTAGAAACTTTTCTATACGTTTTAAAGAACACCTTGTTGCCATTAGACTATGC
AACACAGATAAGTCCACTTTTGCTGCCCACATATTAAATGAAAAACATTCCCCACCCACT
ATAGAAGAAAACCTACAGATCATTCATATTGCAGACAAAGGGAAGAAAATGGATATCCTT
GAGGAACTTGAAATATACATTCACGATAAGCTATTGCCATACCACCTTTTAAATGAACAA
AAAGATCTTTCTAATAAAGCATTCCTGTTCAATTTTATAGACCTATTCGCTAATAAGTAA
CAGATTAAATAATACATGTCTCCCATATGCCCATATAGATATTACTATTTGCATATTAAA
TTCAACAACTATTTATAATTTTTATTGTTATCCATTATTCCGTTTTTACCAATATAGTTA
TAGAATTAAGTTCAATTTTGTTATCATATCTAATTTTTTATCAATTACACATTACTGTCT
GTATAAACCTCTTTGTATAAACCTCTTTGTAAATACTTCTTTGTAGATTAACGTCTCTGT
CATGTTTGTTTGTAAATACAGTAGCAAGTGTGCAGTGTGTCTATTCCACATATATTTGTG
CAATATAATGGTGATAGTGCATAGTGTTACACAAAAATGTGCCTCCTCAACTGTGTTCCA
TACAAGTCTATGTTCTCGGATATAAGCAGACACCTGATGACACAAAAACACACCTGCAAT
TCGCATCTGTATTGTTAAAACCATCTGATGATGAGCAATGTATGCTTGAAACCGGTAATG
GTAAAATAAAATAAAGCAACACCATAAACTGTGACTGGTCGCTGTATTCAATTATCAACC
AAATCTAGATGCTCTGCTTAGTACAACTCCTGCATTTGATACCCATAATGTGGGTACCCT
ACTACTACAACATACTTGGCAATGGTCTGGCTAAAGTTTTCTTACCCAATTCTCTCACTA
CCTTGGTTCATATCCTTATCATGCACTCCAGCAAATGTAGAACTTTGAAACCCCTCCCTA
TCACTTTTCTAATGTGCCCCTCCAAACTGAATTTATTGCTAAAATACATACCAAAATATT
TATACTTTGTGCATCATTCCAGCAATTCCTCTTTTTTTTAACATGTATACCTTATAAGCT
TACTCTTTTGGCATTTATCCTCATGTAGGCCTATGCAACTCCTGCAGCTCTTCAAAATCT
TTCATGTATCAATTCTTTTATGTAGCATTATATTCTTGAAACAACTTTTCTTCTGACAAA
AGAATCATTCATTAGAAAAATAATCATCAATGGTTCCAATATACTTCCTTGTGACACTCT
TGTTTTTACTTCCATCTTTATCAATATTGAATTACTTACTCTCATACTTTTCTTCCTCTC
TCTCAATAACTCTCCACTCATCAAGCCAATTTTTCATCCATCCCAATGGTTTTAAATTAA
TTTGCAAATATTCCATGGATGAGTGCTAAATGCCTAAGAGGTATCCATTTTTTTCACAAA
CAACTTGGCATCTGTTGTCTGTTGTTGTTGTTGTTGTTATTTGGGTTTTAGGGCGCGTCG
ACGACGGGGTCATTAGCACCCTAGCAACAACCAGGCGTGACAACGTGGCAAAATTGCCCT
CTGTGTGGCCGACTGTAAAGGGGTCGGCCACAGAGACAGCACAATAAAATACTAAACTAC
TAACTAAAATACCATCTGCATGGCCGACTGTAAAGACATAGGCCACACAGACGGCTACAT
AACATATAAAACTGAAACAAGGCAATAAAATATAAAAATACAGACATTAAATGGTTGGCT
GTAAAAGGGCCAACCAGTTTAAAATACAAGTTAGCTGGCTGGCTGTAAAAGGGCCAGCCA
TATAAACAGTGTCACAAGTAAAAACTGTACTTGGATTGGTGGTTGTAAATGGCCACCAAT
CCAATTAAAAAACCTAGGCCGATCTGCCCAAAATTTTTGGGACAAGACCGGCCAAGCAAC
AAAACTTTAAAACCTTAGCCACGTTGTCACCGTCATCGTTTAAAATAAGGGACAGATCGT
TGGCTAAGCCAACGTCTGCCCTTAGATCTAAAAACAATACACATTCAGATAAAATATGGC
ATACTGTCAAAGGTACGCCACAAGCATCACATTCCGGAGGGTCCTCCCGGCGGAGAAGAA
AGCTGTGTGTCAGAGGACAGTGCCCTATATGGAGGCGAGTAAGGAGAACCTCATCCCTCC
TCGCCCGCTGGAAGGAGCTGCTCCACGGCTGAACGGTCAGTTTGACCAGCCGGAGCTTAT
AATGCTCGACCTCCAGCCACTGCCTCTGCCAAACGTTGAAAACCAATCGTTTCCCCGCCG
AGGCAAGGTCAGACTTTGGGACCGGATCAAAGTCAATTCTGACCTTGTTGCAGGCTAACT
TGGCAGCTTCATCAGCTGCCTCGTTCCCCCTGATTCCCACATGACCAGGTACCCAGCAGA
ATACGACCTCCTTTCCACAGGACTGGAGGGAAAGGAGGGCGTCCTGGATGTCCTGGACTA
GATGGTCTGCTGGGTACATAGTTGCTAACGCCTGAATACAACTGAGGGAATCACAGCATA
TGAGGTACTTCATATCACGGCGTCCCTTCATATGCTGGAGCGACTTTAGTATGGCATAGC
ACTCTGCAGTGTACACGCTGCACCTGCTATCCAGCTTGTATTTGTAAGTCGCTCGAGGGA
ACACTAAGGAGCAGCCTACTCCGTTAGCCTGCTTAGACCCATCCGTATATACCGGGGTAA
AATCCTGATACTGGTTTAAAATGTCGTTAAAAACCTTGTTAAAAACACAGTCAGAGGTAG
ACAGCTTGTGGAACCTTGACATTTCTAAAATCGTTCTGGGACTCTTTGAAAGCCAGGGAG
GAGATTTACTCCAACCCTGGTGATAAAAAGTGGGAAACTCGAATCCGTATTGTTCAAAAA
TAGCCTTTGTACGGTAGCTGAACAGTTTAGTGGCTCTATGCCGGTTGGTATAGAGCCGCT
CATAGTTGGGATGTAGCACTATGTCGTACACGGGACTGCCAGGAGTTGTGGCAACATGTA
CATAGTGTCGCACCATGAGGAGATGCCGCCGGATAGAAAGCGGCGGCTCGCCAGACTCAG
CACAAATGCTGGGTATTGGGCTAGTGCGATAGGCACCCGTGGCGAGTCGAATTCCAGCAT
GGTGGACACTATCCAACATTCGAAGATAGCTGTCCCGTGCCGAACTGTAAACAATATACC
CGTATTCCAACCGCGACCGTACAAAGGCTCGATAAAACTGTAACAGGCAGGAGCGGTCGG
AGCCACACGACCTGCCACACAGACATTTTAAAAGGTTTAAAGCTCTCAAGGCTCTGGCTT
TTACATCTTTAAGATGTGGCAGCCAGCTTAGCCTTGCGTCTAGAATGAGGCCCAGAAACC
GAACAGTATCAGTAAAATGTAAAACGGTGTTCCTCAGGGTAAGGTGGGGTTCAGCTGAAA
GACTTCTGCTACGAGTAAAAAGTACACACCGGGTTTTCTCGGCAGAGAAACGAAAACCAG
TGTGCACTGACCATTCATCCAGTCTGTTCAACGCGAGCTGCAATTGCCGCTCTGCGCTTC
TCAGACTGGACGATGCAATAAAAATTAAAAAGTCGTCCACATATAAGGAGAGACCAATGG
GACTCCTAATAATGGCTGTAATGCTTTAATAGCGATGGCAAAAAGTGTTACGCTTAAAAC
TGATCCCTGAGGGACACCATTTTCCTGGATTAAAAGATCCGACACTTCACTACCGACTCG
GTACCGGAAGCAACGACCAGATAAAAATGACTTTAAAAAACGGGGTAGGTTACCCCTAAA
ACCCCATTCGTGCAACTGTTTTAAAATGACATGCCGCCAGCTAGTATCGTATGCCTCTTC
GAGATCGAAAAAAACACCCACAAGGTCAACCTGCGAATAAACGCATCCTGTATTGCCGCC
TCCAGGAGGATCAGGTTGTCCAAGGTGGAACGGAACTTCCTGAATCCACACTGAAAGCGG
CTCAGTAGATTACGGGATTCAAGACACCAGACGAGGCGGCGATTCACCATCCTCTCCAGT
GTCTTCCCCACGCAGCTAGTCAAGGCAATACTACGATAACTACCTGGCAACAATTTGTCT
TTGCCAGGTTTTAAAATCGGAATTAATGTTGCTTCTTTCCACGAGTCGGGGAAGTGTCCT
CCGGTCCATATTTCGTTAAAAATATCCAGAAGGTACTCCTTAGCATCTTTACTTAGATGC
CTCAGCATCTGGTACTGGATCAAATCATGCCCTGGAGCAGTGTCATTAGCGCTGTTTAAC
GCTGACTCCAGCTCCCAAAATGTAAATGGGCAGTTGTAGGCCTCTCTATTCGACGAATCG
AAGCACAGCGCGCGCCTCTCGGCAGCAATCTTGCGTTGCTGGACCCGAGGGTCAAAGTTA
GTGGATGAAGTGATAGCGGCGAAGTTCTCCGCCATCAGCTGCGCTATGTTTCGTTCATCG
GTGACTATATGTCCGCGATCCAGTAAACCAGTTACTGGAGGGCGGGAGTACCTTCCAGAT
ATACGGCGGATAGACTCCCATACTTTCGACGAAGGTGTGGAACGATTGATAGTGCTCACA
AAGTTCTGCCATGACCTTTTCTTGCTCTCCTTAATAACACGACGCGCCTTAGCTCTGGCT
ATACGGAACGCTGCCAGGTTGTCGGATGTAGGGTACAACCTGAAACGCCGCAACGCTCGT
CTGCGACCCTGA
>VvP45bXO-409960#RC/Helitron_7865-13095 [forward] 5231 bps; scores=10:12 Multi_5'_ends:
TCTGTTACGAGTAAAAAGTACACACCGGGTTTTCTCAGTAGAGAAATGAAAACTGGTGTG
CACTGACCATTCATTCAGCCTGGCACTTCTCAGGCTGTACGAAGCAATAAAAATTAAGAA
GTCGTCCACATATAAGGAGTACCTTATGGGACTCCTTATAATGGCTGCAATGCTATTAAT
AGCAATGGCAAAAAGCGTAACGCTTAAAACTGACCCCTGAGGGACACCATTTTCCTGAAT
AAAAAGATCAGACACTTCACTACCGACTCGGTACCGGAAGCAACGACCTGATAAAAATGA
TTTTAAAAAACGGTGTAGGTTTCCCCTAAAACCCCATTCATGCAACTGTTTTAAAATCAC
ATGCCGCCAGGTAGTATGGTAGGCCTTTTCGATATCAAAAAATACACCCACAATGTGTTG
GTTGCGTACAAAAGCATCCTGTATTGCCGCCTCCAGCAGGATCAGGTTGTCCAAGGTGGA
ACGGAACTTCCTAAATCCACACTGAAAGCGGCTCAGCAGATTACGGGATTCAAGACACCA
GACGAGGCGGCGATTGACCATCCTCTCCAGTGTCTTCCCCACGCAGCTTGTTAGGGCAGT
ACTACGATAGCTACCTGGCAACAATTTGTCTTTCCCTGGTTTTAAAATGGGAATTAATGT
TGCTTCTTTCCACGAGTCGGGGAAGTGTCCTCCGGTCCATATATAGTTAAAAATATCCAG
AAGGTACTCCTTAGCATCTTTACTTAGATGCCTCAGCATCTGGTACTAGATCAAATCAGA
CCCTGGACCAGTGTCGTTAGTGCTATTCAACGCTGGATATGTTCTGATTGCCAGAGAGAG
CTGCCAATGTTTTAATGAGATCATTTGATAATTGCCTTGAGAGCAATATGTTATTGAATT
GGGAGAATAAGGAGTATATGTTGTTGAATATTGGGAGAATATATAGTTAGGAAACTTATT
GCGGTATGGATAATGGTTCTTAGGCTTCAAGAACTTCTCTGTTTAAATCAGAGTTTGGAG
AAATGTGTCAGGGGCAAGCCGAGTACTCGGGGTTGGTATCGGCTAATACACCTGAACCAA
ATGTCGTCCAAAATATTCTAAGTCCAAAAGAAAGTTCTGTAACCGTGTAAAAATAATTAT
GCTAACAGTTCAAAATGACCACAGTCGCCACTTGCAGGCTTAACCTTCTGCAAGAAAGGT
GTTATAGTACAAATGAAAGTCACAAGTCGAAATCAAAGAATTATATTTTCCAAAATTTTC
ATGTTCATCATGTCGTTACACTGTTAGCAAGGCAATCGGATTTTATCTTCACCAAACATT
ACAAGTTGAGAAACAAGAGCCAAAACCGCGCTACCCCGATGAAAACAAAACGAAAGTTCG
AAATTCACATAGCCAGAAATTAAATGTTCCAAAGAATGATGTTCTCCACTTTTCAAAAAT
GGCCGCCACTAACGCAAGGTTCACATGGTTATCGAATCGTTCCGCGCTACTTTTCCGTGA
CGTCAGCGTTACCCACCATCCCACGCGCTCCTAGCATCGCTAAGCACGCGTGCTTCCACC
ACGAAGTTTCAAACAAGACTGGAGACCGGGCGCGCCTTCAACACCTCCTAGCTGACTTAT
ATAAGCTTGGGTCACGTGGTACATTCTCTCTTCAACTAATGACCAAATATGGATGTGTGA
AGTAACCTACCGTATTCGTCAAAGTTCTGTTATCTTATTATTTAAAATTGGCTTTAGTAA
TTATCTCGAAATTTGGTTTAAAATATTATTCCCGATTTTAGATTCTACCAAAATATGAAC
TTTGTTTAAATCTGTTGAGTTATGGTAAAACCGGTAATTCTAACAGTCAGTTGTAGTCTT
TATTTATGTTTTTATTTATAACTCTGAAGGTTTATGGATTATCAAGCCGGAAAAATTATG
AGTGTGAAGTCTAAATTGAACTGCATATTTTGGAGTTTATTTCATCTTTGTAGCTGTTAT
ATCTGACACACTTGTTGTTGTTGTTATTTAGGTTTTAGGGCGCGTCGACGACGGGGTCAT
TAGCGCCCTAACAAAAACCAGGCGTGACAACGTGGCAAAATTGCCGTCTGTGTGGCCGAC
TGTAAAGGGGTCGGCAACAGAGACAGCACAATAAAATACTAACGTACTAACTAAAATACC
GTCTGAGTGGCCGACTGTAAAGAGATCGGCCACACAGACGACAACGTAAAATATAAAATT
CAGACTGTTGCTCTGCAAGTGCAATAAAATATGAAATACATACGTTAACTGGTTGGCTGT
AAAACGGCCAACCAGTTTAAAAAACGAATAATATGGCTGGCTGTAAAAAGGCCAGCGATT
AAAGCATTGTCAAAAGTAAAACAGTACTTGGATTGGTGGTTGTAAATGGCCACCAATCCA
ATCTAAAACCTAGGCCGATCTGCCCAAAATTTTTGGAACAAGACCGGCCATGCTGCAAAA
CTTTAAAACCTTAGCCACGTTGTCACGGTCATCGCATAAAATAAGGGAGAGATCGTTGGC
TAAGCCAACGTCTGCCCTTAAATCTAAAAGCAATACACATTCGGTTAAAATGTGGCGTAC
CGTCAAAGGTACGCCACAAGCATCACACTCCGGAGGGTCCTCTCGGCGGAGAAGGAAACC
ATGTGTCAGAGGACAGTGCCCTATACGGAGACGAGTGAGGAGAACCTCATCCCTCCTCGC
CCGCTGGAAGGAGCTGCTCCACGGCTGAACGGTCGATTTGACCAGCCGGAGCTTGTTATG
CTCAACTTCCAGCCACTGCCTCTGCCATTCATCAAAAACAAATCTCTTCACCGCCGAGGC
AAGGTCTGACTTTGGGACCGGTTCGAAGTCAGTTCTGACCTTGCCGCAGGCTAACTTGGC
AGCTTCATCAGCTGCTTCGTTCCCCCTGATTCCCACATGGCCGGGTACCCAGCAAAATAC
AACCTCCTTCCCATAGGACTGGAGGGAAAGGAGGGCGTCCTGGATGTCCTGGACGATCCG
GTCTGCTGGGTACATAGTTGCTAACGCCTGAATACAACTGAGGGAATCACAGCATATGAG
ATACTTCATTTCGCGGCGCGCCTTCATATGCTGGAGCGACTTTAGCAAGGCATAGCACTC
CGCAGTGTAAACACTGCACCTGCTATCCAGCTTGTATTTGTAAGTCGCTCGAGGGAACAC
AACTGAACACCCTACACTGTTAGCCTGCTTAGACCCGTCTGTATACACCGGGGTAAATGT
GTGATGCTGATTTAAAATGTCTCTAAAAATATTATTAAAAACACTGTCAGCGGTACAAAG
TTTATTGTACCGAGACAGATCTAAAATTATTCTAGGCCTCTTTAAAAGCCAGGGAGGAGA
TTTACTCCAACCCTGGTGATAAAAAGAAGGAAGCTCGAATCCGTATTGTTCTAAAATAGC
CTTTGTACGGTAGCTGAACGGTTTAGTGGCTCTATGTCGATTGGCATAGAGCCGCTCGTA
GTTGGGATGTACAACTATGTCGTACACGGGACTGCCAGGTGTTATGGCAACATGCACGTA
GTGTCTCACCATGAGGAGTCGCCGGCGGATGGTAAGCGGCGGCTCGCCGGAGTCAGCACA
AATGCTGTCAATAGGGCTGGTGCGATATGCACCCGTGGCGAGCCGAATTCCAGCATGGTG
GACACTATCCAATATACGCAGGTAACTGTCCCGTGCCGAACCATACACGATACAACCGTA
TTCCAGCCGCGACCGTACAAAGGCTCTGTAAAATTGTAGCAGGCAGGAGCGGTCAGCACC
CCATGACCTGCCACACAGACATTTTAAAACATTGAGAGCTTTTGAGGCTCTGGCTTTCAC
ATCTTTAAGATGTGGCAGCCAGGTTAGCCTACTGTCTAAAATGAGGCCCAGAAACCGAAC
AGTATCGGTAAAACGTAAAACAGTGTTCCTCAAGGTGAGGTGGGGCTCTGGTAAAAAGAG
TCCTACCACGACTAAAAAGTACACACCGGGTTTTCTCGGCAGAGAAACGAAATCCGGTGT
GCACTGACCATTCATCCAGCCTGTTCAGCGTGAGTTGCAACTGCCGCTCAGCGCTTCTCA
GGCTGGATGATGCAATGAAAATTAAAAAATCGTCCACATATAAGGAGTAACCTATTGGAC
TCCTTATAACACTTAAAATGCTATTTATGGCAATAGCGAAAAGAGTCACGCTTAAAACTG
ACCCTTGAGGAACACCGTTTTCTTGAATAAAAAGATCAGACATTTCACTACCGACTCGGT
ACCGGAAGCAACGACCAGATAAAAATGATTTTAAAAAAAGGGGCAGGTTACCCTTAAAAC
CCCATTCGTGCAACTGCTTTAAAATAACATGCCGCCAGGTAGTATCGTAGGCCTTCTCGA
GATCAAAAAATACACCCACAAGATGTTGGCTGCGAATGAACGCATCCTGTATTGCCGCCT
CCAGGAGGATCAGGTTGTCCAAGGTGGAACGGAACTTCCTGAATCCACACTGGAAGCGGC
TCAGAAGATTACGGGATTCAAGACACCAGACGAGGCGGCGGTTAACCATCCTCTCCAGTG
TCTTCCCCACGCAGCTAGTCAAGGCAATACTACGATAACTACCTGGCAACAATTTGTCTT
TGCCAGGTTTTAAAATTGGAATTAGTGTTGCTTCTTTCCACGAGTCGGGGAAGTGTCCAC
CGGTCCATATGTCATTAAAAGTATCCAGAAGGTACTCTTTAGCATCTTTACTAAGATGCC
TCAGCATCTGGTACTGGATCAAATCAGGCCCTGGAGCAGTGTCTTTAGCGCTATTCAACG
CTGACTCCAGTTCCCAAAATGTAAATGGGCGGTTGTATGCCTCTGAATTCGACGAATCAA
AGCACAGCGCGCGCCTCTCGGCAGCGACTCTTTGTCGCTGGAACCGAGGTTCAAAGTTGG
CTGATGAAGTGACGGCGGCGAAATTCTCCGCCATCAGCTGCGCTATGCTTCGTTCGTCGG
TAATTACACGTCCTTGATCCAGTAACCCAGATACTGGTGGACGGGAGTACCTTCCAGATA
TACGGCGGATGGACTCCCATACTTTCGACGAAGGTGTGGAACGGTTTATTGTGCTCACAA
AGTCCTGCCATGACCTTTTCTTGCTCTCCTTAATAACACGACGCGCCTTAGCTCTGGCTA
TACGGAACGCTGCCAGGTTGTCGGATGTAGGGTACAACCTAAAACGCCGCAACGCCCGTC
TGCGACCCTGA
>VvP45bXO-412154#RC/Helitron_821-2521 [forward] 1701 bps; scores=8:7 Multi_5'_ends:
TCAATAATAAAAATAGTTTCCTCAATAGGTTTTAATTTAATTTTGTAAGAAATCGTCTTG
TTTCAGTCCTCCACACCACTTACTCGAAACCAATATGAGTTGCCCCCACGCCCTAGCTCA
AATCTTGCCCCCCTCTAGTTCTGAGCCTGGATGCACCCTTGTTACGATCAATGAGAGAAC
ATGTATTCAAACAATATCTGTACGAAAGATTAGTGACAAAAGACTCAGTACATAAATAAT
GCCTCCGCGCTCGCCCCTAGAGCTGACATTGAATTATGACAGGCAGGGTTTTAGAACCAT
CGAAACTGTCTGGCCGTTTAGGAAACACTTTTAAATAGTTGCCCAAGTAACATATATAAA
ATTCAGATTTTACATTATGACGTAAGTATAATTACATTTTATTAAGCTTTGAAGGTGTCT
GGCGAGGGGTTTCCACCACGCAAAGTGTCTGGAAATAGATGACATGATTTCTAACAGTAT
CCCGTAGAAAATATAAAAAAAATCACGCTTTATACTATGACGTAAGTAGGCATCAATGTT
ATACACCTTTGCTTCCTGTTATCTAGCAAAGCCACCACCACTCACGGTTCATACTAGCCA
AACGTTCATACCTGCTGTAGTGTACATGTGCAAAAAACATTTCAGCCTTTATAATATGAC
GTAGGTCTGGCGTTCACGGGCTCTTGCTCTATTGTAACTAACGTTGAAATTTTTTTTTTT
TTTTTTTTTTTTTTTTTTTTAAATCTACAGTGACCACAAGAAATGAAGGCACGTTTTAAT
ACTAAATTTCTTTTGTTTATCTACTTATCAGGAAACATTTGTCATAAATCTTCATTTTTG
TTTCTTTGATTTAATTTTCCAAATATTTTCGTGTACAGTCATTACAAAGCTTCCTGGAGA
AAATTCATTTCTTTCATTCACGTCAACAAGTTTGTGAAACTAATTATTTAGATGTGTAAT
ATTTAATTAATTTTGCCTCAGTTATACATAGTCTGATGTTTTGCACTAGCAGCATTTTAA
ATGTTAATTTACTCCATTTAATGATTAAATAAGTGGCGCCATCTTGAAGTGTACCGGTTA
GGTGTACCTTCCTTTTATTCCTTAATTTTGTTTATCATTACAACTTCGAATAATTTATTA
TTAAAGTTGTATAATTATTTAAATAAATGATTAAGTGAGGGAGTGGGATTTTCTTTGTCT
GATTATAAAACTGCTGCAGCTACATTTACACAAATATCAGATATATTTACAAAGAAAAAT
CAGCAGCATTCGATCATGTTTAACACAATTTTAAATTAACTTCTCTCTTTCGGGAGCATA
AGTACTCTGGTCGACAATACTACACTTTTGGTGACAAGTTTGTATCATTATCGTACATTA
TTGTTGTGGTGGGTATATTGGCAGCAATTTAACCCCAGTGGAAAGTTGTTGGCGATAGAA
TCTTCTCTCAAGGGTATCACACTTGCACTTGATGTCAGCTTATAATCATCACACTGCGAT
CAACACTTTAGTCGATTACACAGAATGCCAGCAGCGGCTTCACTCAGCATCCCTCTCCAT
GCATATATGGAAGCAAAAGCATAACTATATTTACACACACCAACATGCCGCGCATTTATT
GGTCTACCCACTCTCGACACTCCCAAATGATGTGACGTGGAGAGTGGAGATATCTCTCAG
TATGCACGGGAAATTATCTAA
>VvP45bXO-417246#RC/Helitron_2728-8953 [forward] 6226 bps; scores=14:10 Multi_5'_ends:
TCTCTATATATATATATATATATATTTTTCGCGACACCTCAATAACATTCCGCGGGAATA
ATGCCTGTATTGGTCAAGTGGTTTGTAGATGATGAAATGGTTTGTGTACCCCATACAAAT
TTATATATAAAAATTAGTTTAACTGTTGGTAGTATCATGCACGTCAAGTTTATCAACATA
TTCTTCCTAGCTTGATAAGTTTATAAGAACAGAGAATATTTGTTCATCATTTAAAATTTG
CTGTATTTGACTAATTTTTTTGTTTAATTTCAGAAATACTGCTTGGTCTAGGATCACATA
TTCTCACTTCCAACAAGCACCAAAAGCACAAAACGGTGATCAAAGACAGCAAGAACAAGG
CTTTACTCATACGTTGACCAGAATTTGTACATACAGTATGAGTGCTAAACTATACTGATA
TTATATTTACCAAGCTGCACCTTATGTGGATCCATGTCAGCCATGTCCCACTAATGGCAG
ACTGGACAAGGATCTACATCCTATGCATCAGAGTACTTCCTAAAATCACATCCCCATAAC
CAGGAAATAATAGGTGCTAAGTAGCAAAAAGGAATTACAAGATTGGATAGTGAAATGAAC
CACCACTTACCCTAGATGATGGTTGCATGGTGTGAACACATAAAAAAGTCAAGAACACAA
ATATCATTCTATATTTGTCAACAGGAGAACAATATGGAGGGGAGAGTGCTGTAGGAGACT
GTCTCACACCATGACTGTCAGTCAGGAAAGTGGTGGGGATAAATTGAAACAGGGGACAGG
GTGTTAGGGTCCAAGGCCAGATACGGGGTTCAGTATCGGCTTGTCCACCTAAACTTAAAG
TCATCCAAAAAGTTGTCAAAGTTCGGAAAAAGTTCTATAACCGTGTAAAACCTTGTAGAA
TGCTAACTGTAATAATTACTGCGGTCGCCACTTACAGATTAACCTCCTGTAAGAAAGGTA
CTAAAGTAGAAATGAAAGTCTGCATCCAGATAATTGAAGTATATATTCTTAAAATTTTTC
ACAGAAGTTACAAAAGTCACAGTTAGCAATGGCAATCGGAGAAAATCATTTGCCGAAGAT
CACAAGTCATGAAACAGAACAGACTGCACCCCCGGAATAAAATTGAAGGTTAAGATGAAC
ACATGTTGTAAAGTTTTAGAGTTCTGGTTTGGCCATGCCCTTTTAGAAATGGCGCCGGTC
CGCCATACTGTCCGCCCTACCCATAAGCCACCGCGACCCTGGGTCTTCTCAAACATAAGA
AACCATAAGATACGTGTGGTCGCTTCAAACCGATCTGATGAACTGCCCGTCCTATGCTGT
CATGGCTGACTTTTATCAAAATGACCTACTGACCTAGACAATGGTCTATCTGGAAAAAGA
ATCTGTTACCTGAGTGCTGCCGGAAAATTACAAGATAAAGAGCGTAATGAGAAAAGTGTA
GTGGTGTGTTTGTTTTTGTTTTTAGAGCTTCCAGACCGGTAAAAATGAATTTTGAAAGTT
GGTTAATTTAAAAGCACATTTGTTTCAAGTATTGCGATACGTCATCATACGTCACATGAA
AAATGTGACCCCGCAAAGCTTTAAAATCTCAAGTTAATATTATTTTCAAAGTGTTCCCCA
GCCTTTGCTGAGTCTTGTGGTGAAAAAATCTTTTAAATTGGTTAAGGCTATCAGAAGTTA
TAGAATTTCTAAATTTTTCTGTTTTCCCAGATTGTGCAACCGAAACTTCACTTTTTATTT
AAAGTCTATTGTGGCCTGAAACTAAATTTAAATTGAACCTTTATTTAATTTAAGCACTTT
AGAAAAGTTTTTATATCGTGAAAGATGTTAGTTGGGGAGAAATTAAATTTTAAAAGTTCG
TTGCTACGACGCCATCAACAAATTGACTTTTATTTATTTATAACTTCTTTTTATTAGTTG
GTGGTTATCGGAAACTTAAAGAATCTTGACTGGCTGGTTATTTTACTTGGTTAAGTCTAC
TTTTACAGCTCTGAAACTATTTAGATGTGGTGGAATTAAATATTAAACTAAATCCCATGT
GGAGATGCTTTAAAATTCATATTTACTGTTTTAAATTGGTCTGGAACTGCGAGTTATTAA
TGAATTTAATATCAGATGGTGAAATTCTAATTATTAAAGTGTTTTACAGTGTTTAATTTA
GTGGAATATTAGCGTTGTGGTTGTGTAAACAAACCTGTGTATTTTGCTTCAGGATTATTA
TGGATTACGCTCATTTAGGTAAGTTTATGGTTTATATTTTACTAGAAACTTCTTATTTAT
GGTTGTTATGTGTTGTTTATTTACTTTTCTGAACTTAAAGTGTTGTTATTTCGGTTTCAA
CTATGGTATCATGTACTGATGTTAACCTCAAACTTTGCCAGATTTTAACTGAATCTCGAA
AATAGAGAGTAAGGTAGCTTACAAGGGCAAGGGGGATAGTGAATTAGAGCTAGTACCTGA
GCAATGCAAAATGTTGGAAAAAGGGCAGAATAATACAGTAAAATCTTCACAACACAAATA
TAAGAAAGCAAAAATAAATAAGTAAATAACATAAAATAGAAAAAACAAATCAAAGAATCT
ATGCAGTTAAACTTCATCTCTTGTATGTGGTGATCCAATTTAGTCAGTGGGAATGGAGGC
AAAGAGAGGATGGATGGAAGGAAAATTACCGACTGGGTATTGTCTCAAATTGAGACCAGA
GGGTTGCATTGTGCCCAGTTTATATTGGTAGGCCAGCTCCACCTTCTGAGTTCAGAGGAG
CTGCTGCTGTTTGGGAGGACTCTGATAGGACAGACCATGAAACAAGAATTAAAATTATTG
ATGACACGGGTGATGGGATATATATAATTATTTAAATATTTGAATAGGAGAAAAACCACC
ACTTTCCATAGAGGAAGAGTCCTGCTGCAGTGAGACACAGAAAATAAACATGTGCACAGA
AAGAGCGTGAAATTTATGGGCTTGCAACCCTTCTTCAGCAATAGAATGAGGTGGCTGCTG
TTGTTGTTGTTGTTGTTTTTCAGGTTTTAGGGCGCGTCGACGACGAGGTCATTAGCGCCC
TAACAAAAACCAGGCGTGACAACGTGGCGAAATTGCCGTCTGTGTGGCCGACTGTAAAGG
GGTCGGCCACAGAGACAGCACAATAAAATACTAACATACTAACTAAAATACCGTCTGCGT
GGCCGACTGTAAAGAGGTCGGCCACACAGACGGCAACATAAAATATAAAACTGTGACTAA
AATATATAAATAACATACATTAACAGGTTGGCTGTAGATGGGCCAACCAGGTTAAAAAAC
AAGTTAGATGGCTGGCTGTAAAAGGGCCAGCCATATAATCAATGTCACAAATAAAAACAG
TGCTTGGATTGGTGGTTGTAAACGGCCACCAATCCAATCTAGAACCTAGGCCGATCTGCC
CAAAATTTTTGGGACAAGACCGGCCAAGCAACAAAACTTTAAAACCTTAGCCACGTTGTC
ACGGTCATCGCTTAAAATAAGGGACAGATCGTTGGCTAAGCCAACATCTGCCCTTAGATC
TAAAAACAATACACATACGGTTAAAATGTGGCGTACCGTCAAAGGTACGCCACAAGCATC
ACACTCCGGAGGGTCCTCTCGGCGGAGAAGGAAACCATGTGTCAGAGGACAGTGCCCTAT
ACGGAGGCGAGTAAGGAGAACCTCATCCCTCCTCGCCCGCTGGAAGGAGCTGCTCCACGG
CTGAACGGTCGGTTTGACCAGCCGGAGCTTGTTATGCTCAACTTCCAGCCACTGCCTCTG
CCAAACATCAAAAACAAATCTCTTCGCCGCCGAGGCAAGGTCTGACTTTGGGACCGGGTC
AAAGTCGATTCGGACCTTGTCACAGGCTAACTTGGCAGCTTCATCAGCTGCCTCGTTCCC
CCTGATTCCCACATGGCCTGGTACCCAGCAGATTACCACCTCCTTCCCACAAGATTGGAG
GGAAAGGAGGGCGTCCTGGATGTCCTGCACTAGACGGTCTGCTGGGTACATAGTAGCTAA
TACCTGAATGCAACTAAGGGAATCACAGCATATGAGGTACTTCTTGTCGCGACGTGCCTT
CATATGCTGGAGCGACTTTAGCAGGGCATAGCACTCCGCAGTGTAAACACTGCACCTGCT
ATCCATCTTGTATTTGTAAGTCGCTCGAGGGAACACTACGGAGCAGCCTACTCCGTTAGC
CTGCTTAGACCCATCCGTATATACCGGGGTAAAATCCTGATACTGGTTTAAAATGTCGTT
AAAAACTCTGTTAAAAGCACAGTCAGAGGTAGACAGCTTGTGAAACCTTGACATTTCTAA
AATCGTTCTGGGCCTCTTTAAAAGCCAGGGAGGAGATTTACTCCAACCCTGGTGATAAAA
AATGGGAAACTCGAATCCGTATTGTTCAAAAATAGCCTTTGTACGGTAGCTGAACGGTTT
AGTGGCTCTATGCCGGTTGGTATAGAGCCGCTCGTAGTTGGGATGTAGCACTATGTCGTA
CACGGGACTGCCAGGAGTGTTGGCAACATGTACATAGTGTCGCACCATGAGGAGATGCCG
CCGGATGGAAAGCGGCGGCTCGCCAGACTTAGCACAAATGCTGGGTATTGGGCTAGTGCG
ATAGGCACCCGTGGCGAGTCGAATTCCAGCATGGTGGACACTATCTAACATCCGAAGATA
GCTGTCCCGTGCCGAACTGTAAACAATACACCCGTATTCCAACCGCGACCGTACAAAGGC
TCGATAAAACTGTAGCAGGCAGGAGCGGTCGGCGCCCCACGACCTGCCACACAGACATTT
TAAAACGTTTAAAGCTTTCAAGGCTCTGGCTTTTACATCTTTAAGATGTGGCAGCCAGCT
TAGCCTTGCGTCTAGAATGAGGCCCAGAAACCGAACAGTATCAGTAAAATGTAAAACGGT
GTTCCTCAGGGTAAGGTGTGGTTCAGCTAAAAGACTTCTGCTACGAGTAAAAAGTACACA
CCGGGTTTTCTCGGCAGAGAAACGAAAACCGGTGTGCACTGACCATTCATCCAGCCTGTT
CAACGCGAGCTGCAACTGCCGCTCTGCGCTTCTCAGACTGGACGATGCAATAAAAATTAA
AAAGTCGTCCACATATAAGGAGAGACCAATGGGATTCCTTATTATGGCTGCAATGCTATT
AATAGCGATGGCAAAAAGCGTAACGCTTAAAACTGATCCCTGAGGGACACCATTTTCCTG
GATAAAAAGATCGGACACTTCACTACCGACTCGGTACCGGAAGCAACGACCAGATAAAAA
TGACTTTAAGAAACGGGGTAGGTTACCCCTAAAACCCCAATCGTGCAACTGTTTTAAAAT
GACATGCCGCCAGGTAGTATCATAAGCCTTTTCGAGGTCGAAAAAGACACCCACAAGGTG
TTGGCTGCGGATGAACGCATCCTGTATTGCCGCCTCCAGGAGGATCAGGTTGTCCAAGGT
GGAACGGAACTTCCTGAATCCACACTGAAAGCAGCTCAGTAGATTACGGGATTCAAGACA
CCAGACGAGGCGGCGATTGACCATCCTCTCCAGTGTCTTACCCACGCAGCTAGTCAAGGC
AATACTACGATAACTACCTGGCAACAGTTTGTCTTTGCCAGGTTTTAAAATCGGAATTAA
TGTTGCTTCTTTCCACGAGTCGGGAAAGTGTCCTCCGGTCCATATATCGTTAAAAATATC
TAGAAGGTACTCCTTAGCATCTTTACTTAGATGCCTCAGCATCTGGTACTGGATCAAATC
AGGCCCTGGAGCAGTGTCGTTAGCGCTGTTTAACGCTGACTCCATCTCCCAAAAAGTAAA
TGGGCGGTTGTAGGCCTCTGTATTCGACGAATCGAAGCACAGCGCGCGCCTCTCGGCAGC
AATCTTGTGTTGCTGGAACCGAGGGTCAAAGTTGGTGGATGAAGTGATAGCGGCAAAGTT
CTCCGCCATCAGCTGCGCTATGCTTCGTTCATCGGCGACTATACATCCGCGATCCAGTAA
ACCAGATACTGGAGGGCGGGAGTACCTTCCAGATATACGGCGGATAGACTCCCATACTTT
TGACGAAGGTGTGGAACGATTTATTGTGCTCACAAAGTTCTGCCACGACCTTTTCTTGCT
CTCCTTAATAACACGACGCGCCTTAGCTCTGGCAATACGGAACGCTGCCAGGTTGTCGGT
TGTTGGCTGCAACCTAAATCGACGCAACGCCCGTCTACGACCCTGA
>VvP45bXO-427934#RC/Helitron_234-6692 [forward] 6459 bps; scores=7:9 Multi_5'_ends:
TCTGTTGTAATATAAATAATAACCAAATTTGAAACACAGTTAGCTGGAACTATCTTTTGA
CTTTAGTAAAACATTTGTTACTATATGTTACGAAAATTCAACAAAAAAAACTATGGATTT
AGGAATCAAATCTTTCAAATAGAAGGTAAATGATAATAGTGGAAAATCAACGCTGCCACC
TGTAAAAATTGGAGTTTTCCTAGGTTCGGTAACTGACCGATTTCTTTTTCTACATAGGCC
TATAGCAATGAAATTTCTGGAAATTGTAGCTATCGATGATTTATGGGGATGATATTTCTA
TGATAACATCAGACAAAGGTGTGGATAAGATACAAATATTTGAAGAATGACAATTAATTA
ATATTTAGCTCGTAATTTGAAGGATGTTTTGACCATGAATAATGTTCTGAATTTTAAGTT
ACAATATCATCTTCTTCCTTCTCTCAGTTGTAATTGGACATATGATAAAAAGTCTTTTTA
ATCATCTCGCTTCTCAAAAATCGTTAAAATACACTTTTGTTGGTACTCATTTCATATTTT
GCCCCCCTATCATTCTTCCGCCTATACAATGAACAAGCTGGAATGTTGTAACAAATTAAA
AAATAACAGAATTTTTCTTTTCGGCAAGTGTTTTTACTATCACCTCTTTTCACACAACTT
GTTTGAGGATCAGTTATTCGTTATTTTTTCTGTTCAGGATATTCTCAAAGTACGCCTTAG
CACCATCAATTTCTTGTAAACTAAAAAAAAAACAAAAAAAAACAGTGGATATATTGCATA
ACGTCATCAGAATTATGGTTATTTCTAATATTTAGAATTTACTAAACAAGAAATATTTGG
CCAACTTTTTCATTTTTCCATCAGTAACAAAGAAATGGTTTCATCATATACCTTAGTCAC
TTTGTTTGCTTTGTGGGTTTCTATACGAAGTGTGAGATGTATCGTGCCAACTGAGAAGAT
ACCAGAAGTTCGGCTGGCTGCCCGCTCCACTGAAATCGCAATCGTCTGATGGGCGCTGCG
GGCCGAATAGCAAGCAGCAGACAACGTTGTAAAACATTTTTATGTGGGAGAAAGGAACAG
CCATGGCTTCCAAGCTGGACGATTGGCAGAGCCTCAACTGCGGCCGCCAGGCAGTAGCAA
ATGTTGCCCACTACATCAAGATTGTCTCCAGGCGCTGTATGCACGCACATTTTCATTATA
ATTGTTATTCTCTTATCGGTATTGATTGAGAATGACCTGTGCTCGAGCGGAAATTTCCAT
AGCTACATACTGTCTCACCATACGAATTTTTCGTTTAAGTTCTTTAACTGTTTATGTAGA
ATTTTTCAGCACTACCTTCGATAATTTATCTCAATTCTTGACATCCTTAAAAATTTTCAG
TCTCTCTTTAAACAGAAACCAAGCTAATTAATCTTCAGGATCATCTCTTCCTATCCATTT
CCCATTGGGTAAACCATACAAAACCCAAATCTAGATGGCTCGAAAGGGATTCGAGCCCAC
GTCCTCCCGAATGCGTGGTCAAATCGTTACCTCTTACCCACTGAGCTCGGTTACACACAT
CTCCTATTTCTCTAACCAACCAGGCTTCATTACTAGTGTGTGATTTATACACTGCAAGCA
CTCTCGTCACACGCACCCTATATTCCACTGATTCCAAAACCAGTTCGTGCATCATATATC
ATATTAGCTACTGATTGTGTTTCACAAACAGATCTAGCTGTCCTCCTCTGCACCCTCTCA
GTCTATTTTAGTTAGTACTTATAATTACATTTTATCGCATCATACACAAACAGGGCCTGA
TAAGTTATATATATATATATATATATTTCACTTCTTCCACTTCACTGGTACATTCCCTCC
TGACCATCCTCAATAAATGGCGGTTTTTGGAAACGCTCCCTACCACGAACACAATGTGTC
ATGCCTCAAATATTTTATTTTAGAAAAGTCGACATCTACCATTTACAAAAAATAAAAGTA
CTAATAATTAATTATTTCTGGATCCATCACTGCAGTCAGCAAAGTGAATAAAGTTCACAC
TACTCATGCTTCTGTTACTACCGCCGTATGTACCGGAGTGGGTGAGACTTTATACTCCAA
GGTAGTGATCAAACAATAATTTTTTACTCGGAAATTAAACTTTATAGACCATGCAATAAA
AACAATGTTGCTGAGTCTGAGCTGCACGACATAGCTTAAATTACTTTTTTTGACACGTCG
GTTATCTTATGTAACATCTAGAAGGATACGACATCAATTACTATTACGTAACAAGAGAAA
TGAAAGTTACTTTAAAAAGGACCTTATTTTCTAATGTTATCAGTAAAATTTAAACCTGAA
CTCAGCTATTCATGGAAATTATACCATAATGAGATTGGTGAAATTTTCTTTCACAGAAAA
TGTTTTTTCATTTGCTACTTGTATTGATGATTATCTTATTTTTTTCTTTTTTTGATTGCT
TTACGGCTCTTTGGCGTCGAAACAATTAGAGGTGAGAAGTGACTGGGGTTAAGGAACGGG
AAGGAATTTTCCATGACTTATTGAAGGAACCGTCCCCGCAGTCTACTAGTCCAGTTTTTA
AAGACTTCCGTACAAGTAAATTATATAGAAATAACAGATAATTTCTCATCACTGTGAATA
CTCAACTGTTCTGTCATTGCAGAATTGCTGTTTAATAGAAAAATGCAAAAATTTGATTTT
CACTATACTTGTTCATCTAGTTGAAGATGCTACGGAATTAGGAATCGATCTCCGAGACGG
AGATTGTAAATTACTGAAGATAAAACTTAACAGCTGTTTTTTGTACTGTCAACAACGACA
AACGAACGTGAGTGAATTCGGTGTTCACTAATGAAATTCTATTCAACGTTGTATAGCTAG
GTTTGGAATTAAAAACCGATTTACTTCTTGCGACTGCGCAAATCAATACAATGACTTCTG
GTTTATCGGAAAACTTTTTCCTGTAATTTAAAATCTGTTTTACTGAGTGATACCAAGAAC
GGAAACTACTGTAATTTAAAATCATTTTCCTTTAGGAAAATAAATTCTTCGTCTCTTGCA
ACTTTTTTATTTTATTTTTTTTATTTGGAGATTATTGACATCCAGGTCATTAGAAGCGAG
ACGAAATCGTGGAAAGAACTGAAAGTAAATCGGTGACTGACATTTTGTGGAGGAACCATC
CAATATTCGTTTGGAGTGACTTAGGGGAACCAAAGATTACCGAAATTTAGGTGGCAGAAG
AAGATATCGAAGGAAAGTCCTTCTAATTGCTTGCCTCGAACGTTACCACTCACATGTTAA
GTTCGTTTGTGTTAAGGAATTAATTTCACCATCACCCAGCTATATTTTTAATCACTTCCA
GTATTTTCAGCATACTTTTTTCCGGCTTGTTATGGATCTGTCGACCAGCATTCCTATTAC
CGTCGCATAAACCTTCAGAGTTACTGGTGTGCTGCGAAGTGAGCTCCTGTACTGCCGGCT
GCGGACGCACAGGGGCCGCTGTTGATGGTATCCGTAAGACCGTGTCAGCATCTTTACAGC
TCCGACCTGTGTGTGGCAAAGACCAGCAGTCGCTCGGGCAGCGTGGGACAAGAAGGATAC
AGCCAGTGCGGTCTGCATCCTGCAGGCATTAATCGATTTTTATGATTGCCTCCGTTTAGT
TGGGATCAGCTCAATTGTGACGTCCCACTTCACCAGCCATTGGGAAATAATAATACAATT
ATTTAAATATGTATGTATTTTTTTTCTTAGAAGGCCTCACAGTGTAGTATTACGTATAGA
AACTGGGGCAAGTTTAAGGTTTTTTGATGTATTTCATTTGTTGAAGTTGGGAAGACTGCA
AAAGTGTAGTGGCCGCGTAGCCTAGTAGGCAAGAGACAATAATGAAAATGGAGGAGAGAG
TGATGTTTGTATAGATCGACAGTATTATTATTATTATTATTATTTTGCTGTCGTCAGTCG
TTCGAGTGGTTTGATGCAATCCTCCATCCGTTCCTATCTTGTGCCAACATCTTCATCTCT
ACATACCCCTTACAACCCACGTCCTCAATTATCTGCTTCGTATATTCTAATCTCTGTCTT
CCTCCACAATTCTTACCTTCAACTGATCCCAACAGCAAATTATGACTTACTAGACTGGCT
CCTCTTTCTGTAAGCTTCTGCCACAAACTTCTTTCCTCACCCATCATTTCCAAAACTCGT
TCATTTCTTTCTTGGTCAGTCCACTTAATTTTTGCATTCTTCTGTAGTGCTACATTTCAA
ATTCTTCAATTTTATTTCTTTCCGGTATTCCTAAAGTCCATGTTTCGCTACCATAAAGTG
CTGTGCTCCACACATACAGTTTTAAAAAGTTCATTCTAATTCATAGATCATTATTTGAAA
CTGAAAGATTTCTCTTTTTCATGAATGCTCTTTTTGCTAGTGCATTCCTGCTTCGGCCAT
CGGTTGTAATTTTGCTTCCCAAGTAACAGAATTCACTTATTTCTATTGCATCTGATCCTA
ATTTTATATTTAGTCTACTAGTATTGGTATCTTTTCTGCTACATTTCATCACTTTTGTCT
TGTTTTGATTTATATGCAGCCCAAATTCTTCCTTCAGTATTTTATTCATGCCATGGTTTT
ATGAATGTGAAGAAACAGTGTTTTGATTGAGTTGTCTAAAAGGAAATCGTAATTGTTCTA
AAAAAAAAAAATAATCCAGATTCTTTGAATCATAAAAGGATATATTATTACAATAGTGAG
GCGAGGCGGTAGGACAAAACCATGCGAAACCATATTTTGGGGCCTACATATAGTCCTCAG
CGGGCTATCATTGCTCAATTAATCAGGATAACTTCGCTACCTGTGTCCCTGAAAATCAAT
TTATGATCCAAAAAATAATTTCAAAAATAACTTTGTGTCTATTCATTTCTACTTTATATT
ATACTAAGTCCGTGAGCTTGGAACTTTTGTAGAAATATCCAAAATACTGTCACACGCTTA
CATATAGTATCCAATGATGAACGTAAATATTTAAGTTAATATCTATTCGCTGTTTTATAA
ACATCACAGAAAAATTGCTTCGATATTGCAGTACGCATATATTAATGAGCTATTTGAAAG
AATGAAATCTCTCCCAAGCTATCTGTTAGACATATTATTCACTGTGAAATAAAAAGCAGA
AGTGGCAAACGGAAGAAAGGAAAATAATGCATTATAATGTAGAAATAGAGAAGAACAACA
AATTTATTCTTTCAACTTCCTGAAGTAGTACAGAGGATCAGGCGTACATTGTACTAAGAG
ACTGGCTACAGAAGTCTGTAGTTTTATAGTTAAAGGCTACTCAATGAATTTGATAATAAA
TAATATTCAATTTAAAAATGCGAATCAAAAGACGGTGCAATTGCGATGACGGTGCAATTA
AAATGAAGACCTCTTTCTCTTCGAAGTAGATGTGTAATGCCAATTCACTCCCATGAAAGA
TGATTTTAAAAATATTTTAGTGAACTATAAACATACAAATTGTTCCCCCTTATCAATGGA
ATAAAAATGTAAGGTAATTGTCCTTAAAGTATGTAGTGGGGGGTCTACATTATACTTTAG
CTCTAGTAGTGTTTTTCATGTAAGGGAGATTGATCCAATTCGCCTTGTAAGATATCCATA
TTTATTGCTGAATATCAATTTCTAACACTCTAGTTACCATCGAAAATTGCACTTACTTGT
TTCTTTTCGGGTTTTGCGCTGCGTTTCTTTGCTGATAACGCCAACATTTAGGCCCCAACC
TGGAGCCTTCGTCAGGGCTTCTGCTTATCTGCTTATCTCGCCGTCTCGATACTTAATTCG
ATGTTTATTATCACCGGCAAAGATGATTTTGTTTATCCTCCAAAGAATATTTACTGTTCC
AAAGAGGTTTATGTATTATGGAGCGATCTTGTAGTTGTTACGTGTTCATTTGCTAGCACA
CACTTCCACATTTGGCTTAAACCATAGCCGCCGTCTCTGTTGAAATTGTTAGGATTTTTA
TAAATTTCGATGGATTCCCTTATTTTCCGTTCTAAAAAATCTTTTGGCTTTGCTACGATC
ATAGTTTTATCCCACTGAATTTTGTGTCCTGCTTCTACTTGGTGTTCCGCCACTGCCGAT
TTCGTGGTTTGTTCTAGTCTGGCGTGACGAAGATGTTCTTTCACCCTAACGGATACTGCT
CGGCATGTCTCACCTATGTATACCTGACCACAATCGCAGGGAATCTTATACACACCACTC
GATTGTAATGGCGCTCTACGATCTTTCGCTGACCTTAAAATGCTTCTAACCTTATTTTTA
CTGGTGAAGATAGGTAGGACATTGATTTTGGCCAGCACTTTACTTATCCTCTCAGTGACT
CCCTTTACATATGGGAGAAGAGCCTTCTTCTTTTGTTCCATTTCTTTTTTGTGGTCGTCC
TTATGCTGTCTGCATTTCAAAGCACGGCTTATCATCTGA
>VvP45bXO-432042#RC/Helitron_3390-17039 [forward] 13650 bps; scores=11:8 Multi_5'_ends:
TCTTTACTATATTTTAACCTGACTAGTAATCCCATAATATCCTCGGCATAGTAGGCTGTT
TATTTCTATCTACTAGTAGAAGCTTATGATCTGATGTTTACTCTCTTATCTTTGCATTAT
AACTCCCAAAGTTCTCATCAAACTAGTTACTTAGTAAGTCTGCGTATCCTCGTTAACATT
TCTCCACCTTTACCCATAATCGTCTTAATACAATTTCAATGAACTTCAAATACACTATTT
TTCATATACACATCTTTTGCTTCCTTCTTTGCTGCTATTAATCACAGTAAGAGAAGGGTT
AACAAGGATACATTTTTACGAGCAAACATGCTTTCATCATTGTATTTTACTTTGAGGGCT
GAAAATTACATAGATCCATTTTATTAACCAATACACAATAAAAAAGTATCGAGTGAACAA
TATATAAGAAAATATTTTTGAAGGTATTGCTCATGTAGGGGGAAGATCTGGGGTGGCCTG
ACATAAATATCTCCACTTGAATACTTCATAATTTTAAGTCAGGTCATCTATCTTGATATT
TTTATATAGATTTATAGTTTTTTACGTGAAAATTAAGTAGGTTTAAATTTTTTAATTTCC
AGTTCTTGAAGTTTAGCTTGATGTAAATACATCGAAGGAATCTGGAATATGTCAAATTTC
TGGAATTAATTGGTATCAGAAATATTTCTTTCGTTTCCCTTTGCAGATACAAAGGCCCCA
ACAAAATGGCCGTTACTTGTAATTTCTCTACCTTAACTCCAATTTTACAAAACTTTTATT
TGTCTGTGATTACTAGAATACTTATGAAATGATAATTATGAAAAAGGCTACGAAAATAAT
GGAGTTTTTATGTGGATAATATTTTCTGCTGATGATTTTATGTGATGCATACTTTGTTTA
TAAAGAATCTTGCAGTATTAGTTTATTTTATTTTGTGTCCATTCTAAATTAGAAGAGTTA
ACAATAAGGTGGTGCAGAGCAATAATTTTTACAGTTTGTGGTACTTTCACTCAGTCAACT
TAAGTACTGACCGGTCTCGAAGGTGTATCTGGCCTTGAAGCCGCGGCCCTGCTGCTCGCC
GCTGCTGAACACCATCACGAGTCGCGGACCGTCTGAGACCACCACCTTGGGCCTCACGTT
CTCTCCGCACAGCTCGTGGTCGAACTTGTCGTACGAGTCCGTCGCCTCCTGGCCGCGCAG
GTACACCTTCAGGTAGCCGTCGGTACAGCTGCAACAAGGCCGCAAGGGGGCACAGTATCA
CTAAAACTGCATTGCATACCAAGGAGGCGCCCATGGGCTATTTTGAGGAACCATCCCAGC
ATTTGCCTGGGGTGAACTAGAAAAACCATGGAAACCCCAGATCAGGACGGCCGGTGACCT
ACTCCTATCTCGATCAATAAATCCTTCCTACCCCATTCCCTAATCGCTCATGGAAAATAA
TAAATATGGAAATAAATCGGTTCTGGCCCCGATTTCCCTTATATTATTTTCTCGGTCATT
CCTACATATGAATGTTGCTGTTAATAATACGTGTTTCCTGTCATCCTGAAATAGGTCAGT
CGTGAATTTTTCAATTAGCTTCTGCCGAAAGCAGTATTGCAGGTCTTTCCACCATAACTC
TTTAAACATCGCACTTACGCTTTCCCTCCAGCTATACGTTATACTGTCACGAATCGAATG
GCTCTTCTCTGGACATTTTCCGATGCCTCCTACAACCCATTTTGAGGAGAGCCCCATACA
GAACGACCATATGCTAAGTGAGGACGCACCAGTGCTTTGTATGCAATCGATTTAACTTCC
GGTTTACACTGTTTTAAGTTACGGCCTATAAATCGGAACATTTGACTTGCTTTCGAAATT
ACCTTTTCAATATGTTCATTTCACAAAAAAATTATTACGAATTGTTACACCTTGGTATTT
AACTTAATCTACCATTCTAAGGACAGTGCCATTAATTGTATATCCAGAGCTAAATGGTGT
CACCTTTTTACTTATATCCATGACTTGTCATTTTTTAGTGTTTAACCCCAGATGCCAGTC
TTTGCCCAATCAGATTATTTTCATAACATAGGCTAGTAACAAATCGCAGTCGTCCAGGGA
GTTTATTTCACGATAAATAATAGCATCTTCAGCATTTTTTCTCTCTCCTTATTTCATCGC
ACAAATCATTAATGTATATGAGAAACAACAGAGGTCCTATCACTCTTTTCTGGGGAACCC
CCGGATCAGTGATGAACGTTTACCGTCGAAAACCCTGTCTGCAACTCATTTACTAAGATA
TGCCATAACTACGAAGTTTCATAAGTAATCAAGTGTGAAGTACAGGGTCGAAAGATTTTT
TAAAATCTAATACAACTAAGTCAACTTGGGATTGTTTATGTATAATAAGGTACAAGTAGT
GATTTAAAAGTGCAAGTTGTGTCTCGCAGCATCGACCTTTTCTGAATCCATGTTGATTTT
GGTTTAAAAGCTCCCCTTCAACCTAAAACTGCATGAAATTTGAATAGATGATATGTTCTG
AAATCTTGCAAAATATTGAAATTAACTAGATCGGTCTATAATTTTGACATTACAACTTTT
AAATACTGTACTTACTATGGCGGTCTTCCACTCAACTGGTATATTTCCTTGAACCAAGGA
GGCGGTATAAAATTTCGTCAAATACGGCGCATTTACCTTTGCTTACATAGAATAGAATCT
AGTAGGAATACCGTCTGGTCCAAGTTTACATTTCTAATCAGTTTTGTTATTCCCTTGACG
TCAAGAACGGTATGTTTCATAATTTTGTCGGTACTATTGATAAATATCGGAATCTCCTCT
ACATTTTCTGTTGTGAATTCTTTGTTAAAGATAATAATCAAAATTTCTGCTTTCTCTGTA
TTAGATTTAAAAGGAAGAAAGAAAGAAACGAAAAACATTAAATGAGAAAATTAAAGAAAT
CGCCACCAGAGTATAAGCTCCATCTTAATTATAATAATTGAAAGAACATAAATGAGATCA
CTTCATTAGCGTTCACGCCTGTAAACTAGAGCGTTAACTCAAAATCAGTCCATTATTAAC
AGGTAGCAACGGAAAGCTTAAAAGTAGACTTGCAACGAATAGTATATTCGGCCATACGCC
GAATACCGAATATTCGGCAGACTTCCTGGCCGAATAGCCGAATATTCGGCAAAAGTATTC
GGCCGGAGTGAGCCAAAATCTGTATTGCTGTGCTTGTCTCTCGCCCGCCTGTTAAAGCAG
AGTTACCTCCCACCACTCTGTGCCTGTTTTAACAAGCTTCAAGTATGGCCTCAAGTATCT
ACGTTGTCTTATTTACGACATTACTTTTTTTTTCTTAAGAATAACATCCAATGAGGTGTG
AAGATGGAAAAGCTTTCTTACGATAGTTCATAATACGGGATAAGCAATTGGTATAACCTT
CTTAAGACCGAATTGCTGATGCCACTTTCTGAACTGCCCCCTACATAGTACGATAGTGAT
TACTTCGATCAATAATCTTCTTGTAGAATGATATGCCATTCTTCACTATATGGATCGATA
ACAGAGTGCAGTATTTCCGTAGTCAAAACATCCTCATACCTCGTTTTTAAGTCTGTGAGA
AGGGCATTTAGACTAAATGTTGAATATAGGCCGAAACGTCATCATCCTCAACGTTTATCA
GTTACAAGTTGGAGAACTGGGAAGATTCGTGGATTCCGTTTTGTTTGAATATATTAATTC
TGACAAGAAAACCTAAAATTATGGCAATGTAGGGTTGACCTCAGTTCGTTGTTTCATCCA
TACTCTCCAATTAATTGTTGCCGATTGTCTGAAAGTTCAGTCAGAAGTGATGGAAATGAT
AGCTACAGGAAGGAGGATCGTGACTCATTTAAATCATTCCGCTATTGCGCAAGAAAAACT
GCAAAAGCAATTGGGTCTCCCCGAGCATGAATTGATGCAAGATGTCAGTACGCGGTGGAA
TTCCACATATTATATGCTTGAAAGGCTAATGGAGCAAAAACGTGTAATTTCGGTGTATCT
CACGGACTGCAATATTGTCAACTTGACTGCTGCTCAATGGGAGCTTTTAGAGAAACTTTT
GAGATTACTACAACCATCTGAAGAACTAACAAAAATCACCAGTTCCGGATATACATGCAT
TTCTGAAATTATTCCGTACGTTGTTGCTCTAACGCGATATTGCAATAAAACTATCACATC
AGAGCTAACAGCCAACTTGAGCCAAGTGAGACTTGTCATGCAACAAGGATTGAACGAAAG
ATTTGAAGACATTGCCACAAATAAAAATTATTTGTCGGCAACCGCTTTGGACCCTCGCTT
CAACTGCAAAGAGAAAAATCAAGGCAGTATATTTTGATCGATGGTCTAAAGACGTACTGT
GAAACAAGCAGCGACGGCAGCGCGAATTCGTCCGCTATTCAGTCCAAGAGGATGACGGAA
GAGTCGGGTCACAGTCAGAGTACACACTCATCTTTTATGGATTGTTTTGAAGAGATTGTT
ACACAGAAAAGTACGATCAATGCAGGGACATCACAAGAAACAAATGCAGTTGAAGCTGAA
ATTGATGTTTATTTAAATATTAATAGTATATTATGGCATGATAATCCGTACATTTGGTGG
CAAGCAGGAAGAGAAAAATTTCCGTGTTTGATAAAGCTTGCAGCAAAATACTTGTCCGCG
CCAGTAAGCAGTGTATATTCCGAGCGGCTTTTCTCTGAAGTTGGAAATGTCTACGAGAAG
AAAAGAAGTAAACTAATACCTGACAATGCAGAAAAATTAGTATTTCTGCATCACAATCTT
CCACTCCTATATTTCAATTATGATGATTCCAGTGAATAGGTATTTTATTTTTGTTTTGCT
TTGACATCGTGTAAGTTTGACCATGCACGATTATTTTTTGTAATTGAAAGACAAATACAT
TACCATGCAATGAATCAATCGTTTTATTTTAGGCAATTATCTAACTAAAAAAAAAATCCA
AAGTATTCGGTATTCGGCCGAATAGTACATAGATATTCGGTATTCGGCCGAATAGTAAAA
AAATGGCCGAATAGGCCGAATAACAAATAGTTGCCGAATATTCGTTGCAAGCCTACTTAA
AAGCCTTACTTGTTGTTATGACATCCGATTTAAAAGGCAGGATTCGGTAGGATTCGTTGC
TGTTAAAGTGAGAAGATCGTCCCAGCGTAATCTACTACCAATATTATGCAAATCATTAGG
ATTATTTCATTAGTGTATCGAGAAAAATTTTTTGTTTTGTTTTGCTTCTTTAATTTCGAT
GAGTATTAATGGCGAGGGTCCGTTTATGGAATGAATTTCCGTAATACTAAGCGTTTGGAG
AAAACTTGAAGCCATAACTAAACCGTATTTCAGTTCAATAAATATATTAGTAGTACCCCA
TAACAACAATGACTAATGCTACTATTTAATTTTAATTAATATAACAATCAAATAAAGCTA
GCTGCATAAAGCTAGTACCGTACTAATAATCTTAATTATTTGAAGAGGATTATACTGTTA
TTAATTTTATCATTTTAATCCTCCGGAATTGAATGCGCAAGGGCCGATCAAACAGTAACG
AGACTTCTGAAATAGGCACGGGATAATGTAACGCCTGACTGCACTACAAGCAAAACTAGA
TGCCAGAGTGCACTGGAAACCCTGGCATCATTCATACTGTAGTACAACTTTCTCAACAGG
TAAGTATCCACATTAGACCCTCTCAAAAAGAGTTTAAATGGGAAGAAACTTTTCAACTAC
GAAACGATACAAAGTTTTGTGTGGAACTGGCCATTGTCGTACTCACTTCGAGAGTTCCAT
TTCACCTGATGAAGACAGCGGAGCTAGATACTGAAACGTTGTGTTCAGAGAAAATTATCC
AGCGGAACACTCTTCGGGAGTTGAAATTTTGTATTTCTTTTGCTATATATTAAGCTAATG
ATGACGCTTTCTAATACGTCTCGTTCATATTTTATCGAACAACATAATTAAGACAAAGAA
GCTATTTTTTAAAAGAAAATTCAGGTTTATCGGCTTGTCGATGAAGATGTAATTAAAGCC
AGAAGGGGATAATGCGCATGGATCAGAAAGGAAAAGGGGATTTTCCTTCTATATACAAAC
CGTCCCTGGAGAGACTTGGGGGCGGTTGGGAATGACTCCCGGTACCCTCTATGCCACCTC
ACTCCCACCAGACTTACTACGGCGGTGAAAATTTTAACAAGGTTGTATATGATAGTGAAT
TGTATCATAAAAATTTACTGAGCGGATTGGTAGAGGAGTATAAATATTTACATAGTGAAA
GATAATCGCGTGTAACAATAAAATGTTCAAAGCAACATTAGGACTGCAGTGGAGTACTCA
CTCTCCCTTCTCTCGTTTGGGGATGTCGAACATCTCGAACTCGAGGCGGACTCGCTCCAG
GTGCTGCGAGTCCTGCATGCCGTACACGAAGTACCGGCACACGATCTTGGGCACGTACGG
GAACGGGTAGTTGGGGCTGAACACGAAGCCCGTCGACTCCTTCTTGCTGAGGATTTGCTG
GTCGCACTCCGACCCACGTATGTGCTCGCCGTCGTTCTTCACGATGAAATCTGCAACGCA
ACAAACGTCAGTGAATAAAATGCTCAATGCGCGCGAACTAAACAAACATTACGAGGCACA
CTGGGAAAAGTGGTGGCGTGGTCGGTCAGAGCACTGTTCTCCATTGGAACCGACCCGATC
GTCGATTGCCGAGATTGTAATTGGATTGTGAAATAAATCCCGGTTTACAACGTTTGAAAT
GTGTTCTGCAGCTCAAATTAATGAAGAATATTAAACGGATCTTAATTCGGAGGGCAAAAC
ACAGATACTGAGGCATTGAATGCTAAATCCTGAAAGCATCTGTTGAAGGGAGACAAACCG
CTTTTTGTGACAAATTATGTCGTCTCACAGGAACCAGATAATTACGTGTATTTGACGTCT
ATCGTATTGAATCTCGCTACCAGCATTCGAATTTCTGAATTGTTCGAAATCGATACGGAC
TCTCATTGTTTGGGCATACCCTGTAGGTTAATCACTGATCAAGCAGAAATCCTAGAACTG
TCTTGTGGCCCCTGATCGGTATTTAACAATTAATTTAATTGCAATGGAGCACAGGCTCCG
GTGGCAATTTCCCTACACACCCATCTTCCCCCTATCCTGCACCTACCTACATTTGCCCTC
TACAAATTTTATCTTTAAATTCTTTCAAAGTTTTCGGAAACAAATCTAGCAGCCCTTTTT
TGCACCCTCTCCAACTCCTGTATTTGATACTTAAAATGAGGGTCCCATACTACACTACCA
TATTCGAGCAATGGTCTGACCAAAGTTTTGTAACCCAAATCCTTGACTTCTCTCGTACAT
CCCCTCATCACTCTCTCCAACAAGTGCAGAACTTTGAAACCTTTTCCTAACACCTGTCCT
ATGTGTCCTGCCCAGTTAAGTTTGTTATCAAAAGTAATTCCAAGATATTTACATTTCAAG
TCTTCAGCAAGCAATTCTTTCCCCACCTTATATTCATAATTAACCTTTTGTTTTTTATTT
GTGTATCTAATAAGCTGACTCTTCTTTGCATTTATCTTCATTCCATGTTTACCAACCCAA
TTAGATATCCTGTCCAGATCACCCTGCAACTGTTTACAATCCTCTATCGTTTTGATTCTT
TTATACAGCATTATGTCATCTGCAAACAATCTAATTTCAGATAGTAAACAATCAACACAA
TTATTCATTAGAATAATGAATAGCAATGGTCCCAATACGCTACCCTGTGGTACACCCATT
TTTACTTCCACTTCTTTTGATACTACATTTCCTACCCTAACTTTCTGTTTTCTACCTTTT
AAAAATTCTTCTACCCAGCAAATTACTTTCTTATCCACTCCAATGGTTTTTACCTTATTT
ACTACCATTTTATGTCTTCCTCTGTCAAACGCCTTAGACAGATCTAGTGCTACACTATCA
ATTTGGCCTCCCTTGTCCATTTCATCTGAAATATGTTGCATATATCCCACCAACTGAGAT
TCGCATGAATATCCTTGCCTGAAACCATGTTGACTGCTTGAAAACCACTTACGTTCCTCA
CATATATTTCTGATGTGGTTGTATATCAATCTTTCCATTAATTTACCTACCACTGATGTC
AAACTGATTGGCCTGTAATTCTCAACTCTATTTCTCACCCCTCCCTTATGTACCGGTACC
TTCTACATTTTTAGTAAACTGTCGCACATTTGTAATCCTATATAGCGTCCGCCTTCATCG
TTCCAACGGTCCTAAAATGCAACAACTGTACTACATTAAGATATTAGGTCTCTGGAATTT
TTTTGAAATCTGAAATTTTCGTTTTAACAGATTCGTTTAAAATTCCTTCTTTCAATAGAT
CAATAACCGATGAAACATAGTAAACGCCAGAGTACTTTTTTTAAAGAGATAATAAAAGAT
ATATATATATATATAATTTTAGCAAACAAAATTTCAATATCTCATGCCAACTTTTTCACA
GTTCTGTTACTAGTCGAACATTAGTTGATTTATAAGTTTAGTTTCCACGTACGATTTTTA
TTCTTACAAGCTACTGCACAGATATAAATGATTGTCACTGTTATGAGCTGTATGAAATAA
TTATCAAGCACACAAAAATATGTAACCAACGCTCATTCAATGAAAGTTTGATGCAGTTTC
CGGTGCAACAACACAGTTTAATTTTTAAATTTCATATGCAGCTACAATTACGCTTGGAAG
TACATAGAAGTTGTTTCGTGTTTAATCAATCTAACAGCATATTTGGCATTTCCAGATGTC
GTTTACACACACACACACACAAAGTGTTGTAGTACCATTCATATGTGTTGGTGTCTGCTT
AAATTTCGACGAAGTTATTATCTGTCGAAATTAAATGTATCAAACAATTGCCTCACCAAC
TTACATTATATTTCGAGTGGACGCACACAAAAAATTGAGGAGGCAACACAATTATTTATT
TCCATATCACTCATGGCTGGAGAAAGAAACATGAAATTCCAATCTTCACGGGTGTACACC
CAAACTGAGTTGTAAACACACAATATTTCGACGGTTTGTTTCATCGAAGAACACAAAATG
GCGGTAACCCTTTAAGATTTCATTGTAACCATACTCCTTTATTATAACTCTAAATTATTA
TGAAAAACAGAAATATGTGGACGACACATGGTTTTCAGATCATTCTATATTGATTTTCAA
TTGCATTAAAAAAAAAGCGTTAGAACAACGGTTTCCTAAATATTGTTGATCAGACGATTC
AGTACCAATTTCGGGGAAAAAAATTTTGCAGTAACTTACACAGATTAATAATAATACGTG
GGTGTATTTTATCATTAAAACCAACAAATTTATTAAACGAACTTCAACAGGAAACACTCA
CCGTAAATTTATGTATTACAAATTCTTGTAGTCCACAGTTTGAGGCACTGAAATTGTTTC
AAGATATTGTTGAGAAGAGTAAAAAATCTGTTTTTAAAACATAACACTACATGATATTTA
AATACCTGCAATGCATCCTAATAAAGCTGCATAGCTTCTGGGAGTACCTAAGACGCTTCA
TTTCACAATAACCAGTATTTTTTAATGAAGCCAGTGGATGAATGTCGCTCTTTTCGGGAA
ACGTAAATAAATGATGTGTTCAGTACTGATAAGAAACGAAAATATCGGATTGCTTTCAGA
GAATCTGTATTGGATCATTAAAGAAGAATAAAGCGCGACCTTTACTCCCTGTTCTCATTA
CCTCTAGGGGTGTTCTGCTCGCCAGCTTTGATGTGAGCGCAGCCAATAGGAAGACTCCTC
TCTGCTGGGCACCTGTTGCCTTCTCCTGAAATAACGCTCCTCTTACCTGTGTTTGTTTTA
CCTTACAGCTCTGCCTCACTTAGCATACGACTGAGATGTTAATTTCTTAAGAAAAAAGTG
TAAATTGAAATGCGCTCTAAACATAAACATCTGAAAACTTAAGTTCGAAAAAGAGGTTAA
ATTTCTGTTAATCATGCTGCAGACTCCTAGTCAAAGAGACAAGAGCACATAACTGTCTCC
CAGTAACAACACTTTTTCTATTTAATACACAAAGATAAAAAGTTTAATGCTTTGTGGGCA
AAAGACAAATTCTTCAGAGGGCCGATAACAAAGACAGTAACATGTGTAGTGAAGGCGAAA
CTATAAAGTTTTCATGGTCAATAGAGCTTTCCATAAGAGGGCTGCACTACGATACATCGT
AATGTGTTTGAAAACCTTCCTCACTGACGAGTGAACGCACCAATTAGTAGAGCTCAGCAA
ACTGAAACATATCTAATTAAAGTAGCCAAATTACTGTCACACGGTACGAATAACATAAGA
AGAGATGGTAACCAAAAATTTTGTATCCGTCAGTTGTAGAAATGTGTGTGTGTGTGTGTT
TTTTTTGTCGTAATGTTAGGAAATTACTGTGGTGGGGAAAATAAAAGATTCCTAAAAGAA
CATATATTTTCAGGTTAGCACCGTGTTTTAAAATCAAACAAGAGTCAACAAACGTTTACT
TTATTGTAAATACTATATATGTAAAATATTTAAGCAAATACCTGTTTGTCGGCCTGAGGT
ATCAGTGGTGAGAGTTCAATTTTTGTATTGCTGAACATAAAATAAAAATAAAAAAAACAA
TGTTTCTTGGTCGTCGATTAATCACAGTTTTCAAAAAAAAAAAAAATAAATAAATAAAAA
AAAAAACACACACACACACAAAAACAGTTTTCTGTAATTCGATTGGTTAACTCGATCACA
GAATAATAATACAGACAGCACTTACAGGGGCAGCTGTAGGGAGCAGTCGACACGCAAATA
ATTAAAACCGGAAACAACACAACTTATTTCGTGCGCTTAAGGCAATCTAGTATTAATTTT
ATAAGAATTATGCTCAATTATTCAGCTATTTACATTTTTACTGCCCAAAATTTTTTGTGA
TTTGTTTAAACTGCTCTGTTTTTTTTTTTCGTCCAACCAGCCTGATGACAGACCCAGTAA
CATGAAGAGTCGTCACAGATATCTAAGTTGAGGCACCTATATTACATTTTCATCTGTACC
GATATCGTAAAGACATGCTTCCGATCTCCATTTTTTTGTCAGTCTTTTATGCCGCGATAT
TTCAAGGATACGAAGAAATTTACCGTTCGGCACTACGAAATAAATATGATTGCTGACTGA
ATTTTTCGATATTATATGGAAGCTCTATTTATTAGAGTGTTGGGCAAAGGGAATTAAGAA
GTTTAGAGTTGCATAAAACTATGAATAACTTTTAAAAATATGGCTTAAAATATTTTTATA
TGGGTTACTTTACTGTACTTGCGCATTGGCTTATTACACACATAATTTTTTTAACCAGTT
TTGGTGCTTCCATTCATCCACGATTTTTTTCCTGAGCGTTTACTTGTGCTGTAATAAATA
GAATAAGTCTGATTATGGCTGATATTTAGATAACTGAACACATTCTCTCATTTGTTAATT
CAACGTAGTTACTTGTTATTGCGTAAGTTTTTGTTGATTAATTTTCAGCAGAGTAATTCT
TTTTTCGACGCAAAAAAACGAATGGGATGTCAACAGCAAAAAATCACCTATTAATAGTAC
TCTCTCAAATTTCAAAAGACATGTGCAATGCAAATTTTCGTGAATGGCTGCAGTTGGTAA
ACGAATCGTGCAGATTTCAATTTTCCTCCCACTGCTTCCGCAATCGGTTGCGGGTTATTT
TTACTTAAAAATAAACGTTTTTTTAATAGCTGGCATATTTATCAGCATTCTATTTGCATT
CTGAAAGTAGGAAAAAGTTTAAATTCGATCGTTATAAAATCTCTGACTTCAATTTAACAC
ATTATAATTTGTCTTCGAATGCTATTTGTTATTTCTTAGATTCATTAAACAAAGAAATCT
TATAAGGCATTCGGCAGGGGCGGATCCAGGGGGTGGGGGCTAGGGGGCTCATGCCCCCCC
CCCCCCAAAATTTCTGCCCCCCCCCCCCACATTATTTTTTTGAAGACTTTTTTTTTTTAG
CTCTACGGATTTGAAGCCCGAGGAGGCTATAAAGACTACCCCATGGCCGACTCAAGCCCT
CCCCAAAACCAAATTTCAAGCCCTCTGAACCAAAATTCACTCAAATCAAGCCCCCCCCCA
AGCCAAAGTCTACTCAAGGCCCCCCCCCCCCAAACCAAAATCCTGGATCAGCCCCTGGCA
CTCGGTATAACACAAATTATCAAAATATATTCCAGGGAGCTTGGAGATCAACCGATATCA
GATAAAAATTATTCCATTCTACAGACCACCGGTACTCTTACAATTTCGTTGCATCTCGAG
TTTAAAATATATTCTCGTTTTAAGTTATCTGAAGCTGTTTTCGCTGCGTTTCCCTGATGT
TTGCATGCTTGTACGCCTGTGTCATACATTTGTGACATCTTTGCTCTAGTAACAACAAAG
TGACTTACACATTTTGTGAAAAGGTTTGTGTGAAGAGTTCGATATCGCATTAAGTCTTCC
ATTCATACATCTACATATATACTCCGCAGTTCACAAAATTGTGGGTGGCAGAGGGTTCTC
AGCACCAAAACCAATCTCTTTGCTGTGCATTACAGTCCCAAATGGTACGAGGGAAGAAAA
AATTCGTGTAAGCTTCATTGTGGCACCTTATTTCTTTAATCTTATCTTTCCAGTCATTAC
GACTCAAATAGGTTGGTGGACGAAATATTTCACCGCACTCGTTCACCAATAAGTTCAAAC
TAAACTTGCGTCGTCTATCTATCAGAGACTCCTAGCCCAATCCATTAAAAAATTCTGTGA
CACTTTCGTAAGGACTGTGACAAGCTGTCAAGAATCGAGCGGCTCTTCCCTGTACTTTGG
GTATAATATCAATTAACCCCTTACGAATGCACAAAAGATTTATACGCTATCTTCAATGTC
TGTGCATTACAATTTTTCACGATTCGACCTATGAATCGCAGTCTAGAATTAGCTCTACCT
ATTACCTAATTAATGTGCAAATCCCATTTCATGTTCCTTTGTGCTGTTACGTTTAAATGT
TTCACAGAATCTACTACATCAATAACTGATCTGTTTACTTTGTATTTCTGAACAAACGGA
TTCTTTTTTTTTTAGTTAAGCACATTGCCTTGTAGTTTTTATAATTTTGTGCACGTTGGC
ATTAGTCGCACCATAACCACCAGATTGCGCTGAAATTCTAAGCAATCTGCCCTTCCTATA
GATAATCGCACCATCAGCGAACAATCACAAAGTGCTGCTCACTTTGTCTCCGAGATCGTT
TATGATTTTCAATTACATGTCTAATGGACGCTAAAAATGGTGATACTTTCATCAAGAATT
ACTGTTCGCAGGATTTCAGAACCTTTTTCAACCCGAGGACCACTAAATTGACAAAAATAA
TTCTATGGACCAGTCACCTATAGGGGCCTATTTTTTATTTTTACCTGTGTGTGAATCATT
AACATCTGGGACATATTTTGTAGTACAGTGCGTTTCATTTATGACGCGTCCGCGCGCACG
GGAAAAATCGCCCGGGGCAGCGCTGCCTCATTTGCCGGGAAGTCACACGGCGCATCGCCC
GTGCTCGGCAACGCCTCCTGCGTGCGCTGA
>VvP45bXO-432376#RC/Helitron_4902-6887 [forward] 1986 bps; scores=10:7 Multi_5'_ends:
TCCATATAATATATATATATATATATATATATATATATATATATATATGTATGGTGGGTT
GTAGGGTGATCTTTTTGAAGAAAACATTCCTCTAATCTGCCCAGATAAAAGTTGGCATAG
GAAGATGCTATGGGTGTTCCCATATTATTGCCTCATCTCTGGTGGCAAACCTGGGATGGA
AGGAAAATAATTTTTAGATAAGAACTAACTGAGCCACTGAAATGAGGAAATGAGTAGTGG
GAAAGGTATGTGGAGGGTGACTGTCAAGGTAATCTTCTGTGGCACTGGGGCCCTGGCTAT
GGGGGATATTGGTGTAGAGTAGAGTTGTAGCAAACCGTATGTATTTGTTACTGAGTAATG
GGTTTGTCGCCTGACTCGAAGTACCGAATCGTTACTTCTCAAATTCATTTTGTTACTCAC
ATTTGTCGTATAGATGTCAGTTTGATTCGATAAACAAACGAACACGGCATGTCATGCGGG
AGCTGGAACGGTTTGCCCAGCGATTGAATCAGCAGTTGTTTGTTTTGAACTTTGTTGATT
TAAGTATGCTGCGATTGTGATATTAGGTATTATTCTGAAATATGAAATATTCAGTGCAGT
AAATCAAATGTACGTATAATTTTCGTAAATTTACTTTACTCATGAACACTTTACTTGAAC
TTTACGAAGTACTAATGAAGTCTTTCATGCGATCCTTCATGCTAGTGCTCAATAGTAACA
GAAGTAATGTGACGTAGCAATATATGAATTTTAATTACCACAGGGTCCATGTGATCAATG
CAGTACTGGCTTTGATGTCGAACATTTGTTGTAACTGCGACACAACAAAAATAATGAATC
TAATCACAAAAAGATGAAGAATTTACAAAAATAAATGAAAACATTAAAGGAAGACAGTGG
TGAAACCTCCTATTTAAAATCGAAATACTACGATGAGATTGTAATATTTGTTAAATACAT
GTCCCATTATCATATCAGGTTTGTATGCAGGGGTTTGAGTAGGCTACTTTAAAAAATAAC
CATAATTAGTTATTGTCACTAGATGTTCCACAGTCAGGTGAAAGGTCAGGTCTTCATTTT
TTGTACGCAAACAGGAATTTGTTTTGAAATTAGATTATTCTTTCGTATATAATATTTATT
ACAGTAAATCAAGTGTACATTCAGAGGTTTTCTGTAAGATCCATGTGCTAATTAGTTTAC
TTTAAGTTTTATCCAAACGAACAACTTACCTAAACTTTCTCAGACTTCCACGGCCATCTT
TGTTCATGATTAATTGACTTTTGGGTTTTGCCGCGTTGTTTATTATTGTGAGCGCGGTCA
ACTCACCTACTCATCCACTTGCGCGGTATGTTGCCAATAAACTGAAACATCTCACGGAAG
ATATCAGATTAGCTGTAAAGAACTCAGCTCACTTTATACAAATTATTGATGATCTGATGC
TAGAGAAGACTGATGTCATGGTGAGTTTCGATATTGTCTCATTATTCACTAATGTGCCGG
TAGACGAAGCCGTTGCTGTAATACGTGCTAAACTTCTTGCACAAGGAAAGTCTACTGAGT
GGGCTGACCTGACAGAGTTCTGCCTTAAGTCAACTGTGTTCCAGTACGGTGGTCAACTTT
ATGCTCAAGTTGAAGGTGCGGCAATGGGCTCGCCACTTTCACCTGTAGCCGCCAACATTT
TCATGGAATCATTCGAGATGAAGGTGCTTAACAACGCGCGCCTAAAACCTACAAAGTGGA
TCCGTTACGTTGATGACACTTTTGTTATCTGGCCTCACGGTAAGGAGAGTTTGCAAGAGT
TCTTAAACCACCTGAATAGTGCCCACCCAAGAATTCAGTTCACTATAGTTGTGGAAGAAA
ATGGACAACTGCCATTTCTCGATGTCCTTGTTCACAAGCGAGGCGATGGAAGTTTGGGTC
ACACTGTGTATCGCAAGGCGACCCACACTAATAGGTATCTGCACGCCATGTCGCACCATC
ATCTGG
>VvP45bXO-434059#RC/Helitron_879-6108 [forward] 5230 bps; scores=7:8 Multi_5'_ends:
TCTCAGTCTATATATACTTCTCTCACTTATGCTACTGAGTTTGTTAATGTGGTACCTTGA
TGATTTATGCATATGTCAGAATCAACCAGAGCGCCACAGCCGGAGCGCGCGGGCGAGCTA
CTAGAGGGCACGGCAGACGCAACGAGCAGCACGCCAAGACCATTATGACAGCGGAGAGAC
CTACGGGGGCCTACTTAAGGCAGTGCGCAGCTGACGGAAGTCCTTCTTCTTTCGGCTTGA
CTATTGGGGCATGACCTGTGCTCTGTTACTTGTGTACCTGTATTGTGAGATCGTGGCATA
CAATAAATCACACCAGAGTACTAGTGCTGTTCTTTCTTTGACGTCTACCGTCTGAGGGAT
ACCCGCGCAGTCTTCCTACGCCCTTGAGCTGGCCACGCAGATCGGCCATTACACTCCAGC
GCGAGCGGGCTCCCGATGTGCCTGCCTTCAATTCGACATCAAAAATGGGATCACCCCGGA
CTAGAGAGACAGACTAAACCACACCGCTAAGCTGAGCAACCCTCAGAGCACTGCTAGACG
TCCAGCTACAAAATCTGATGGACGTAGTCGCAGCTCTGACTTCGCCGGCAGCTTTCATCC
TCCTTGAATTCAGCCCTGACCTGACAGGCAGTGAACCGAGAGCCTTATGCAAAGCGGTGG
ACTTGTGCATTAACAAAAGACCTCTCCAAGGAAGCACACTGCTATTGGCCATCAGTAAGG
TGCTTAAGGGATCATCAGCAGGTTGGTGGCCACAAGTAGCCTTCGATGGCATCACGTGGC
AGCAGTTCAAGGAGCTATTCAGCGCTAGATATGAGGAGGAGGAAACCGCTGCCACAACGC
TAATCACGATGAAGCAAGAGCAACCCAATCCTGACAAAAGTTACGCAACCTACGCAGGTC
ATCTAATGTCAACACTGACAGCACGCTGGAGGGATCTTTCCTCAGAGCGAATAGCCATGG
CTAATATTGTGGCCCATTTGGCACAGCTCGACCTGTGGTTAAAACACGTGGCATTCACGA
CATAAATCGCTACACGAGAGGCACTGATGAGAGAACTTCAAGCAATTACATCCCGGAAAA
GGAAACTGAACATGGAAGGACACTACAGCAGCCGCATGGCACCACTCAGGTGGACTCCAT
CTGACCGGGCGCCGCAGTGCAGGCGGTGTGGAAAGCTGCGACACCGATCAACGATATGCC
AAGCATTCACCACACCAAGCAGAGCAGTAAATCCAGGGCCAGCAGATCCAGGCCCAGCAG
ACAGTCAAGCAGGCTGTTTCCGCTGCGGATGCAGAGGGCACCGGGCAGCGCAGTGCCCAT
GAGAGCAGGCTTTTGACGGAGAGACGGCCCGTGGCAGCGGAACCACTGCCTGCAAACGGG
TCAACTAGTGCATCAGGAGCTGCCCAGGCTGAGCAACAATGGTGAGTCAATTCCATTTTG
TTTTGACCCCGGGGCTGAATGTTCACTGGTCAAAGAGAGCATTGCTGCGAAATTGTCGGG
AAAACGGATTCACTCAGCTGTAATGTTGTTAGGCCTGGGCGGAGCCCACATTAACTGCTC
GCTACAAATCTTGGGCCAGGCCAAGATCGATGACATAAGCTTAGAACTGCTTTTCCACAT
GCTCCTGGATAATACACTAGAAGATAAAATATTACTAGGACGAGAAATCTTGGACCAGGG
AATCGAAGCTAAACTTAAGTCAACTAGTGTCACCTTTGCCTGAAACCATGTAGTAAATGC
GTGCAGCAAAGGCTGGGGAAACCCAGATAACATAACACCCATCAATATAATTACCGATGC
CCCTCCCCATTATCTGCCGTCCCTCACCAAAATGCTAGAGGACTTCGCACCATTCATAGC
TAAGGGACTACCCACAACATGGCTCAACACGGGTGCATTACACATCCGACTGGTTGACCC
CCACCCCATAGTGCAGTGCCAACCCTTCAGGATGGCACCAAGCAAAAAAGAAATCATAAG
ACATAAAGTAAACGCACTATTAAATGCAGGCATTATTTGGGCAAGCTCCTCGCCATTCGC
TAGCCCCGTATTACCAGTAAAAAAAAGGATGGTTCCAACCGTATGTGCATCGATTACCGG
CAACTGAACGACGATGCGGTAGCAGATAAATTTCCACTACCTTTTAATTGAAGATCAGAT
AGCAAGAATCAGAGGAGCCAGATGGTTTACCTGTTTGGACATGTTAAGCGGCTACCATCA
AATACCAGTAGCCAAAGACTCCATTGAAAAAACAGCATTCGTCACACCCAACGGTCAGTG
GGAATATCTCACCATGCCTTTCGGTTTAAAAAATGCAGGGGCAGTTTTTTAGAGGGCACT
TATCAAAGCCCTGGGCCCACTAGCGCATACCTTTGCAATAACATACATTGATGACCTCCT
CGTCATCACACCTACCGCCGACGAGGGACTCGAATGGCTACGACTAGTACTGGAAAGGAT
AACCACCAGCGGATTCTCTTTGAATGCAGCCAAAAGCGCGTTTCTCGAAAACCAGATCGA
ATATTTAGGATTTGTCATAACAGAAGGAAAGGTTCGCGCTAACCCAGCAAAGATATCAGC
ACTCACAAACCTACCGTCCCCACAGACCATCACGCAGTTGCGACAATTTATAGGGCTAGC
CTCTTATTTCCGACAATTCATACCTCAGTTCTCCCAGATCATGACTCCTCTCTTTAAGCT
CACTGGGGGCCATGCCAAAACTCTGGAATGGAAAACTCACCATGAGCAAATCCGCCAATG
CATAATCAACTCTCACACAAGCGAGCCAGTGCTCACTATATTTAACCCCACACATCCAGT
TGAAATCCACACAAACGCCTGTGCCGAAGGCTACGGAGCCATACCGCTACAAAAAGTAAA
TGGCAAACACCGAGTTGTCGCGTACTTTAGCAGGCGCACAACCAACCCAGAGTCCCACTA
TCATTCGTTTGACCTTGAGACGTTAGCGATAGTACGAGCTATCAAGCACTTTCCCCATTA
CTTGCTTGGGCGGAAATTCAGCATAGTTACCAACTGCACAGCGGTCAAAGAGGCCAAAAA
CAAAGCGGAACTGTCGCCACACAGATGCTGGGCATACCTACAGGCCTTTGACTTTGACAT
ACAGTACCGGGAAGGAAAACAAATGGCACACGTCGACTTCCTGCCCTGAAACACAGTCAC
GCCAGCCCCCACTAACATCAACAAACACAGCATGCGCAAGAAATTTAACTTAACTGGCTA
CTCACAGCTCAGGAAAAAGACCCGGAAATCGAAAAACAGAGGGCCGATATGCAAAATGAA
ATCATGCCAGAACACATAAGAAAGACGTACAAAATACGAGGAGATATTATACACAGGAAA
ATTCAACAAAACTGCCCATCTTGCCCCGCGACCTCAGGTGGTCAGTAATGTACACAAGTC
AGTAAGCTGGAAAAAGTGTACGAACACTACTGGTTCGAAGGCATAGCAAAATGGGTTCGC
CGTTTCGTCGAAAACTGCATAACTTGCAAGCTATCAAAAGTAAAAACAGGATGCATTCAA
GCAGAAATTCACCCAATTGCCAAGGTTCCAATCCCCTGGCATACGATACACATTGACGCG
TCTAGAAAACTCAGCGGCAAGCGAGTCTCTAAAGAATACGTCATTGTAATCGTAGATTCA
TTCACAAAATTCGTACTGCTCAGCCACTCGAAAAACATAGACAGCGATAACAGCATAAAA
GTACTAAAGGCTTGCGTAGCTGTTTTCGGGGATCCGTTCAGGGTCATCGCGGATCAAGGA
CGTTGTTTCTCAAGCAAAGAATTCCGCAACTTTTGTAAGCAAGCAAATATTAACCTCCAC
CTAATAGCAACAGGAGCCAGCCGTTCCAACGGACAAGTCGAGAGAACCATGGCAACTTTA
AAAAACATGCTGATGGCTATCAAAACAGACGGAAAGGAGAACTGGACAGAATGCCTGGGA
GAAGTACAATTAGAAATCAATTCCTCTCTTTGCCGCACTACAGGTGCATCACCACTAGAA
CTAATGATTGGAAAAGTGGCAAGACCCCTAGGACTAATGTTGAACACAGACACCGAACAA
CCAATAGACATTAAGCAAGTTAGGGAAAGAGCACTTCAAACCACAAAAAAGCAGGCAAAG
TACGACAAAGCCCATTTCAACAGCACCAAAGCGCAGATTACAATGCACAAAAAAGGAGAC
TTCGTCCTGCTACAAAACAAAGAAAGAAACCAAACCAAACTGGACCCAAAATACCGAGGA
CCATTTAAAATCACCGAAGTATTAGATAATGAAAGATACAAGCTCAGGGCACCAAACTCA
AATCAAACCTACAATTACCCTCACGACCGCATGTGAAGCATGCCCCAACAACAATTACCT
TAAGAGACCGACAGCCAAATCAACAATCAAAACAATTGTGACAGATCACTGTCGTTCCTA
TCAAACGAACACAACTGCCCTTTTCCTTCTTCCTGCTGACTTCGAACTGCACAATTGCTG
GCACAGGGATAAAACTTAGCAATACATCACCCACGCTACTTCCTGGTGAGTCGGCAACAT
CTCTACCTCTTTCACAGCAAAAGGGTTTCACCTTGAAATACATTTCCCACCAACATCGCC
TAAGGCGACACTTTGCCAAGACACTAACATGGACAGGAAGTTGCTACCAACACTGGAAGC
TTATAATTTGCCCAGACCTCGCCACGAAGAAAAAATTGTGAAAGTTGTATAGGACCTCGC
CACGAAGAGAAAATCAGACCTCGCCGCGAAGAAGAAAATTTTACAATTTGTCTGGACCTT
ATTGCAAAGACCAAAATTTCATAATTTATTAGGACCTTGCCATGAAGAACATGAAACTTT
GTAGTCTAACAAATCTAAACCAGTATCAGAAAATTTTCAACACGGCAGGACCAAACAACG
AAGCATCAAATCCCACCTGAAACAAAGTGTTTTTGTTTTCCCAGACTTCGCTATCGGCTA
CAAAAATCTCGCAGCTTATTCCCCTCCCATGTCTCATAAAGGGGGACACAACATCCAAGC
AACAAACCAAGCACTGAAATTTCAGCCCGCTGCGGCAATGAAATCTCCATTCAGGACAGC
CGAACATACTGCCGTAAACCACCTTATGTTCACAGAGACGTCACACAGCCGAGGACGACT
GCTCAGCAGGATGGCCGTGTCGGAATCAACCAGAGAGCGCCACAGCCGGAGCGCGCGGGC
GAGCTACTAG
>VvP45bXO-435641#RC/Helitron_4870-11617 [forward] 6748 bps; scores=8:8 Multi_5'_ends:
TCCTGCAAAATTAAAAAAAAAACTAGGAGAAAAAGAAATTAAAAGCTTATTTAAACTAGT
TCCGAAAAGTTACTAATCAGCACAGATCCCCACACATTTAAACAAAATTTCCTCTTCACA
CTCTTGAAAAAAAATCAAAAGCTGAAAAATATGAGTTTATCAAATCGTAAGTTTAACATT
ACATGCTTAAGAAGAATGGCTGCGTGAATTTGAGTCAATTAAAAAGAAAAAGTCAAGAAT
TTTGAGAGAGAAGATACAGTAATATCACTACAACTCCGCGACGGGAAAAACTTTATAATT
AGCTGTAATTCATCACAGGAGAATGTAAACCAGACTGACTTCGTCTGTTAAGGATAATTA
ACGGCTACTGGGTCATCGCGACATCGGCTCCGGCCTTCATGCCTCCTGCCTTCATCGACG
GGCCACATATGTTTTCGATTCGTGGCTATAGAAGTCACTATTGTAGCAAGATAAGAATTC
AGGATAATTTTTGTTTCTGTAATGATTTAAAATTATATTGTAAACCAAGATTAATAATAA
TAATTTTTAAAAAAAAGTTACTTGCGCTACTGAGGATCTACAGTCGCCACACCCAGGCTG
GTTGTGTTGTACTTCCAGTCATTTTTTTTAACTGTACATAACATGTAAAGGGTTCCATAT
TATCTATTACGAAAATATGGTGTTCCTGATTTTTAAATATATATATATATATATATATAT
CTGTATATCGGTAGGAATGACTACGATATAAGATATAAATGTAAAGATGATGATCGCCAT
ACTCGGTGACGCAGCTATAATTACCACTACATGCCAACTGCCCTAGAAATTTTAGTTGCA
TCCTCCAGTGTCGGAAATCTACTTGAGAGTTACACATTTTCTTAATAACATTTGAAATAA
TAAGAAAATTTACCTGCTGGACGTAAATAGACGTGGTCTCACGCCTGTGATGATTTTCCA
CTTACTTCTAAACCAAATAATAGAATTCTTATTCTTAATAAACTGCAGAGATCATTTACA
ACGAATTGAAAAACTATCTTCATTAAAATAATTACAAATTGAATTTATTTTACTGAACTT
CATGAATGGGGAGAAGTAAAATCATACATCGTCGTTACCGATAAACATCATTAAATGAAG
GATAATATACAAATTACGACTGTTGGATATTAACTAACACAAATATTGAAATGCATGTAA
TGCAACACGAGTGCACAATAAAGGAAATTTACAGTACGATATATTGGCCGTTAGCGAATA
TTAATTCGTAACCTTTAGCAAACTTATTAAACGGTTAGCACTTCCGAGAAATGAAATACC
TCAGGACCGTTATCAGTTCTTGATGAAAACTGTTAAAATTGTTTGTATAAAACAATGACC
ATATTTGCCAGTTCTGTTTCAGCCCGAAATGTCTGTTACTCTATTTGAAACCACGTGGTT
TTATACAAAAATTGGTTTTGCACTGTAAAAAGTTTGCACTTTTCAGTAACCTAGCTAATA
TCTAACTCGAGCGATGCCCTGACCAGTGAATTCGTAGTTACGAATTTAATTATATGACCG
TCAACTCGAAGATAATAGAGCCTCAAGCAGCCATGCATGACCCCAAAGCTGAATTCGATT
ATCTCAGTTTGAAGATCTAAGATCGAATAGCTGCTGAAAAAGTAAGATGGCCTCTTTTGT
TGTTCAGTTCGCTTGTCGGCGTCTCTACCCATCTGTCAGTCAATTCAAGAAATGGCTGGA
CTTCTGTTCCCGTTGATTTGATACAAACACAAATGTTAAACATAACCATTAATCATTTTT
GTTTTTAAATAATTTCATATTGGCTCTCATCACCACACCAACGCTGCTCTTTGCATTTAC
CACTGAAGGACGTGTGACACTTCGTCATGTGTATCAGGTGTGAAATATTGCAATGACGCC
GTACATTGTACGTCATCAGCTGGTATCTGGGCGCGTGACCAGAATCTGTACTGCAGGATA
CTACAGTAGTATCCCTCTTGTTGTGCTCAACTGATTATCAAAGATGCCAAAAATCAGAGG
CGTCTTTTGTACGCTAAAAGCAGATCACTTATTCAAGTTTCTTTCAGTCCCTTCGCTAAT
GCCGTATGGAATGTAGTCCACTGCGATTCCCGTACGCACATATCTCTATTGTCTTCATAT
TTACGTGGACCACATGAATATTCAACTATTAACGTTTGGCGATTATATTAACGTGAAGTA
TAATGCATCATCATGGTGTGATTATTACACGTTGAAGTATCTTTGTGTTCGGTTGGAACT
TCTGATTGAAGGCATACAGTGTAGATATTCAGTGCACATATCTTGACAAGAAACTAAATT
ATGTGGGGTACGTTGGTCAAGTGGTAGCGACAAGTTACAAATTCCTGCAGTTACCTGAGC
GGTCGGTACAATGTCAAGATGAAAGTATCATCATGCAACAATATTTTAAGAGAGTTGACC
GGATCTACTGGGGAGCTGACCCAAGCGTCATCCGCACCTCTGACTTAGCATTATGCTACT
CTGCAGCAGAGTTTGCATGTCCTGTATGGTAAAAATCAAGTCGTGCTAAGACAGTAGACG
TTGCGCTCCACAGAACACGCCGGCTCGTCACAGGTTGCCTCAGACCATTGCCTGTGGGGA
AAGTGGAGATATTAGCTGGCCTCGCTCCTGGAAACATACGTCGTGAAGTTGCCACTGGTG
TGGCAAGGGCTGGAGTGAACGAAGGCGCCTGACATCCTCTACATGGCTATACGCCAGCGC
CATCGAGACTAAAGTCTTCCTGCGGACTTCAAAGCCACAAAACAGAACACCAAGTAATGA
AAGAATATTGGCTTGGGAGAAGAGAGTGCTACATGATTTTCAGTGGATCATGCCAAAAGA
GGATCTACCACCTGGGTCTGAGCAACCATGGCACATATGGGAGTCGTTAAATAGGCTTAG
AGTTGGAACTGACCGTTGCAAAGATACTCTTGCCTCATGGGGATATCTGGGAGAACAGCT
AGATACCAAATGTTCGAGCGGGGAGAGATAAACGATGGTACATTTGCTGCCTTAACCACA
AATCGGAATGAATGTATCCCAATTTGACCTCCAATCAGCTACTAACAAAGCCATCGAATT
GGCGGAAAAACTACGACATATTTGATGCTGTCATCGACACGAGAAGAATAAGAATCGGAC
GATGGAGGTGTTGACAAGACCAAACGTTCCTTGAGTGTAATAGGATAGCATTGGACCCCC
ATTACGGGTATCAAATACAGGAATTCCAGATGTGCAAAGGAATGCAGCTAGATTCTTTTC
TTTTTTGAAAATGCCGTAAAACACAGTCAGTAACTAAAAGATAAAGAAGTTGGCTTGGCA
GTTATTGAAAGACAAGACGCACCATAAGAGAGTTCTGGGGGTTGTAGGGCATATACTGAT
AGTGGGCCTGGATAAATATTGTTCGAGGAATTAGCAACTGTACGCGGAATGCTTAAAAAA
ATAAAAACAATAAGACGATGATCATTACTTCGCTCTTGTTTTCAGGCATAAATAACCTGA
AAAAATTTTCTTTATTGGTAAGGGAATGAATTTCCAGGGAATATGGTGAACACAATATCT
CAAACACTGAAAGATTTAAAAATTAAAATTTGTAAATAGAAAAAAAAAGTAGGTATCAGG
GAAATTTACACCGAAATAGATGCTCCATCGGTAATTGTATTATGTTGTTTGCGTTTTGTA
TGAAATAGTGAACACATATCCTGTTAAAAAAAGAAAAACCATTGATATTGTTCCTACCAG
AATGATTGAACTTTATTGCTTCTGTTGGATTGGATTGAAAAAGGTATCTTCTCAAAAAAC
ACCTTTCAAATAGTAATATTTGGAAGATATGTCACATGTGATCAGACAATGTAAGCTATC
TATTAAATTTTGTAACTGTGTAACAAAATTTTGTTCTTAGAACCACGAGTTAGATTGGAT
AGAATATTATTGCATTTCATTTTAAAAGTTAGTTTTTATGTTTATTCAAGTTAGAAAGCA
GTTTTACAGTTTTCAAGATAGTATTTTCAATATTTTTAATTTCAACATTCTTCGGCATTC
ACCTGGAGTGCAAAAGTCCGTATCTAGATTATTTATTTTCGGCTAAACGATTAAAGTTAG
GATGTTTTTAATAATAACTCAAGTTAACATTTATTTAAAGATCTAGCGATTTCTAAAGTT
TCAAGGAGATAGAATTATTTTTATAGTCGAGGTCAAATTAGATGATGAAACCTTCAGATG
TGAGATGAGAAACTGATCAGTTATTGGAGAGATTCTCATGGGAAGTGCAGCCGCTAGGTT
TTTCCACGCTCCGTGAGTACCAGAACTTTCCTGGTTAGTAGCCACAGCGAGCGAGTCAGT
CTTCAAGTAGCAATCGGCGCGACACCACGTTAACTTCAGTAGTAGGTGAAAGTTTAATTT
TGGCATAATGCCGCTTCTTTTATTCAAGTTAATCATAATGTCGAGTTAAAATAGTATTTC
GCCAAGTGGAGCCTCGGAATTGTTTGATCTTACTAAACTGTTGAACAATGGGAGCGTGTG
ATTCTCTTTCGTTTAATTATTACAACTAGAAGTTTGAACTTTGAACTATTGGGGTGTGGT
CTGGATCGAACGGTTAATCGAACTTGTAAAACATTACTTTGGAAAAGTCGTCTGATTGCT
TGTACAGTTTTTGGCTTTGTGAAATTTGGAAGAATATAATTGTTTAAATGGCAATGAACT
ATTTATTGAACTTTACCTTTTCATAGATTTTAGGTTAAAATCTGTGGGGCGACCTTATTA
TTCTATTTAAGCCAAAACTGTTACATCCATGGCTACACACGGTCAGAGTTAAGATGCACC
ACCCCAAGCATAACCTTTTCGTCTTACAACAACTATTTCTAAAATGTTGATAACTACAGG
ACCCGAGGATACAACAAGGAGGGATCTATTCTGTCGTCCATCATGTTACAACTCAAATAC
TGAGACGAGATGCAACAGAGAGAGAAAAAATAATACTAGAATTAAAAATTACTTCTGTTT
AAAATTGGTTCAAACAAATATACGGCTTTTGAATAACTATACCAAATCGTGAAATTTCAT
TGCAATTACTTAGTAAACAATTTCAAGAACTTAAAAACCCAAACTTAATTTAGACTTACG
CACAAACTAATCCATGTGGTAACCCTGGGTGTTCCGGAAAGTAGGGCCCCTTTAATAATT
AAGATACAACCGGAAAATATTTTAAAAGAAACATTTTATTTTTCATAAATATAATTTACG
TCTCTTTTCTGTATAGTCTACATGTAAATTCAAATACTAGTCATAGCGTTTAGTTGATTT
TTGCATCCTTGCCTCGTGTTCCTCCGCCACCAGTTCATTGAGAAAAGTAGTGACCTTTTC
TTTCAGGTCTTTATCACTTTGAAAACATGTTCCTCCATAAAAATCATTCAATTCTACAAA
AAGAAGAAAACCAGGAGGAGCTATATATCTTGATTGCAGGATGGGTAATTAAAAAAACTT
TCAATTTAAATTGTTCATAAAATGTTTTTCCTACAGTGTGAGATGTGGAATTGTCGTGAA
GATGCACGACGCGTACAGACAATAAACCTCGCTGTCGCAATTTCTTTAAAGTTTCAAAAT
ATACATAGGCATTAATGGTGGCACCTCGAGAAACAAAATCTATGAGCAAATCGTCAAATT
GGTAGCAGAATATGCTGGCTATTAGTAGTCGATTTACTGGTTCCTTCTTGAACGTTTTGA
GTTGGGTGGTGAACGAACGAGATGCAATTCCATTGAGTGACGTTTGTTCTCAGAAACTCA
CTTTTCGCTCCATTAACAATATGTGCAAGGAATGGGTCTAATTCATTGCACTATAACTCC
AAAAGATACGACGCGACGCTGCACCTGTATGCTTAATTTTGAGTTAATCATTCAGTATCC
ATTCAGGGATCCATCTTGCACAAATTATTATTATTACTAATTTATTTGCGATGGAGTACA
TTCTCGGGTGGCAATTTCACTAGTCATCAAATTACCACCTTTTTATTATTTTCAATTACC
TTGAGCGTTAAATTCCACCCCGCCCCCATCTACATTTGTGAATTACGAATTTTATTTCGA
ATTTCTTCGTGTTTTGGGTAAATTATTCATCACTTCACTTGGTAATTTATTCCGATCCCT
TACACCCGTACCCACAAAAATAACGTTATATGTGTATATGAGATCAGATGCCTTTAATAG
ATATGGAAATACTTCTGTATCCATCCAAGACTTTTGAAATGGAAACTACGAATTGAAAAA
TTGCTGAACAGTGAGTGACACCAATTGGTTGACAGGGAGAATTTCTCTTCTCTTAGTTAT
AAATCTGAAGATCGGTTTGTAGCAATTCTCCATGTATGCCACTTTTTTGCCTTCCTTTTT
AATTCTATATACCTGCTGCATTTCATGCAATTCATAATTTGATTCATAAGGCTCAATCTT
CCACTGTGGTTTTTTCCTTTTATCTTTCCTTCAATAACGACCTTAAGCAAACCATTCTGA
TCAAAACATTGCCTATCATCTTGTCTCTTATTTTCTGTAGGTCCTCCCAGAATATCCATT
CCTCAGAAACTCTTCTAAATACTTCATCATTAGTTATATAATCCAATCAGGGGTATAAGG
GTTTGAGAGAGAATATATTAGCCTCTTCAATCCAAATGTCAACCTCTCCTTCACATGGCG
CACCCCGTTAGCACGGGCGAGGCTCTGG
>VvP45bXO-447370#RC/Helitron_4469-9814 [forward] 5346 bps; scores=8:8 Multi_5'_ends:
TCATTCATAATATTAAAATATCAACTACATTCTAAACTGATAATTGATATCATTCATTAG
TAACGGTCCATATCGTCGGTTCCTGTAACGTTAACGGTATTAGTCACGATTCCATTGATT
TCTATTTGATTCCGTTCTTCTATATTTCCTCGTGAGGCTGAAATTGCTATTAAAATCATT
CATACGAAATAAAATATTTATAAAAAAAGTATTTCGTCAATAACAGTTTGTGTTTAAGTT
GTAATACAGCCTGGACCATACTAACAGAGATAGATACGATTTTGAAATTGGGTATCAGCA
ATATCGTGAGCGACGGTTACATTTCACTATGGTGCAGGTTGCATTGAGACGTAAACGACA
GTAACAGCGACAGATACGACATAGAAATTAGAAATCCGCAATAAGGTGTTCGATAGTTAC
GTTTCAGTGTGGTCCAGGCTGCATCAACACCTCATCGCTAATGGATTTATTCCTGTACTA
CTGGTCCAAAATTACTGATTTCACGATATGAGACGTGTTAGTGACTGTCTACTTTGCGTG
GAAGACCCCGTTAGTGACTTTTGATGCTGCGCGCGGAACGTATACGTCACATTCAGCAAC
CTAGTGACGTCATACTCTCTACGTGCGGAAGTGTTTACAATGCGAGGCGGTAAGTGGTTG
CTGCGGTATTCCAGGTTTTTTTTTTTTTTTTTTAATTGGCTTTCGGCGGCTAAGGCCATT
CAGCCAGATCAATGTGATCATAATTTAGCTTCCAGTGAACAATTAGTCATCCAGTGTACA
TCGTATCTTTCTATGTATGGACACCAGAGGACGGACAGGACATTCACACAGACACACAAC
ACTTAACATCCATGCCCGCGGCCGGATTCGAACCGGCGACCTTCGGCACTCTAGCCCCTA
CGCTACCGAGGCCGGCGTATTCCAGTATAGATTAGGGGTGTCCACTTAGAAAGTACATTG
ATGTTTTTCGATGCATCGTTTAAAAACATCGATGCTTTTTCAACATCGATACATTTATGT
TTTTCTTATCTCAACAAATTCAAACCAACAATATTCGTAGGCAAATGTCGTTTCATTTAT
CTCTTACTTGTTCCTTTAAAATCGGCAAGAGAAAATGTGACGATAGTTTGATATTCCCCA
TTTCCAGCTGAACGCAGACGGTTCATTGTCTTTAGTTTGGTTCGAGTGAACACAGGGTAA
CACTACCCCAGCAGTGCAGTGCTGCAGCTGTTGTGCTGTGTTTAATTTTATACATTTTTT
TGTTTATAACTTTGCGCCTCGTTGACGTCGAGGTCATTAGAGGCGGGAAAGGACTGGGGG
TAAGGAACGGGAAGGAATTCGTCTAATGCCTTTTGATGAATTCACCTGGAGTGGTTTGGG
GAAGCCATGGAAAATCCAAATCTGGATGCCAGGATGGGGATTCGAACCTGCGTCTTCCCG
AATGCGAGGCTAGAGCGTTACCCTACACCCAACATTAAAAAAGTAATTTTATTATCTTGT
CTGTTGGTTACGTAGTGTTGTATGAGTGAGGTATAGCTTGGTGAGTGAAACAGAGGTACA
AATTAATAGAAATATTTTATTGCGATACCAGACCTTTACAATAAAAAAACATACATTAAA
TACTAAAGTCTTAATCTGCCTAAAAATATTAATTATAAGTCTTTAACCACTGAACGCCAA
TGGTGTTCAGGCAAACTTTGCACAAACAAAAGTTTACCCAATCGTTTTCCTCTCATTCTG
TGCCTTTGCTGGCTGACTATTTGAGCAGCCTTCGAAAATAAACATTCGACTGCAACAGAA
GTCCCGACAATACTCAATCAGATGTTGCCCCAACCCTATCTAAATAATGAGTAGTATCAG
CTAACACTTAGTTGTTTGAGAGTAATAATAGCTTATTTCGATTCACAGCAAACACTAGGA
GTGAACCTAAGAAACTGATTTTATTCATTCACTGATACGGACAGGATAGTCAACCTCAAG
GGAAATTCTTTTTCACCGTTGTCATGTCCCGCTAATTGCTTGAAGGTGTTACCACCTACT
AATGACAGTGACTTTAAATTGAAATAATTTAATTTTATAGTCAACAAATTTAGTAATCAT
AACATTTATTTCTTTTATTTTTGTTGTTATTAGCCACAGTTAGCTTTCTTATGATTCGAT
GTTTTAATAAATAAAATCGATGCATCGAATAGAAAAATTCTTGGTCAAAACATCGAATCA
ATCCGATGTATCGTATGGTAAACATCGAATGGATGCGATGCATCGGTGTTTAGTGAATAT
ACCTAATCAAGATATTACCCGATCTTTTCTTCTTGAACACTATACTAAAATTTTTCTTTA
GCTTTCTTTATTTACAAGTTGAATGACTTCTTTGTCGATAGTAATGCAATGCAGTGTTGC
AATGGCCATATCTTAGCACCGATTTTACATTACATGTCATTATTCTTCTTAAACCTTTAT
CATTTCGATTGAGCATATTCGACATTCCAAACAGCGGGCAAGGCCTGGAACATTTCGGAC
GTTTAGCGTGCAGGGAGCAAGTAGCGCGTGTTGTGCAGAGCACCATCAAGACGGAGCCGT
AGGGCTTCTGAATCGAGTTTAACTGCTGTCGCATTTTGATTCGGTCACCGCGTCGCAAGT
TTCGGAACCAACTTTGCGCGCCTTGCAAGTTAGTCCACATGCAGTGCGTGACTATAAGCC
CCGCCGCAATGTTGCTTGATGAGAAGGAACAAATCGCGCGGCTCTTTCAGAGGAAATTAA
AAGCGTGGCCCTCATTTTAACAAGGCTGAGCCCCCAGAAAGTACTTTAAAGCAGCTAGAC
ACGGTCTGTCCGGTCTCCGGAACGGGACCGGCTGTAATGGAGTATTCAGGTGCGCCCTGA
ATATGTGATTAGCCGATACACTAAACTGCACCATCAGTACAGCACGGAAGTCGTTGAGTG
AAGGTTGAAGTTGTAAAGCTCCTGTTAATTATAGTTTTACTAACAGGATGTTTGACCGAC
CTAATGGATGCAACAGAGACTTCGTATATTTTTATTAGTGCGGCCACCACGACTGGCTGG
CAAACGTGTTTACGCGCAATACCAACTCTTTGAATATGTGGGGATTAAGTTTTCCCTGGC
GTCTGGCTGACAAGAAATCTTCTCGGGTATTCTGCCGGATAAGTTCTTTGTTCACAATGT
TTCGGCAGCAACCTCCACTGCCTTCATCAGGTGACATGTCATACTCTAGGCATTCACAGT
CGTCGCAGTGTAGCTTCGCTGTGACATCTCACCTGATGAAAACAGCGGAGGTTGCTTCCG
AAACGTCGTGGAAAGAAGAAATTATCCGGCAGAATAACCGAGAAGAATTCTTGTCAACTC
TCTGAATACGGCAGTTTAAACATCCATTGTGTTACAGGGTACACATTGACGTGGTCTGTG
GATGCTGATACACACACTTTTATTCTAACAGTTTAACTGCTACAAACACGCCGGCCATCA
AGCGACAAGTAATGATATTAATCCAAAACTTGCAAGTCCTTCCGAGTGAAAAGTCCAAGA
ACGAGAAAGGCTATAGAGTAATTAGTATAATCAACCTCCATACAACAATAACCCAGCCAC
TACACATATGTTAATAACACTCGGAGCACGTATTTTAACAGTTCCATGTCTTCTGGTTTA
TAGGACGTTGCGAATGCGAAGGCCAGCATTTATTTTCCGAGGCGGCAACTCGAAGTGCGT
TTCCAAATGGATCCGGCAATCTCCATAAAACCCTTGTACACTGATTCACTATAACACTGT
TACCGCGCTACTTCAACTGTCGTACTGCGAGACTAGCACAACTATGTGCCTATCGATTAG
TCGACCTTCTCTTTCTGATACCATCGATACGTATACTTAGATACATTTTGATAAAAGGTC
GCTAGCCTACTGTATTGCGACAAAGTCTGTCAGCACGCCACCGTGTCCAGAACCCTCCTT
GTTTGGCCTCCAGAGGTAAGCATAGTTTTTAACCTTAATTTTACAATTTAGAAAAGACTT
TGCGTACTAGTAAATCATTCGACACGAGAATATCCAAACTGAGTAGCTTTCTATGTTTAG
ACCTGTCGTTTGTGAGACTCAGAGGTTGGGTTTCAGCTTCTGCCAGGCGATCCCCAAGGG
AACTACGTCGGGAATTCACCGCCTTGTGGAAGGACGTGGTTGGAAGAGTGTTTTAATACA
CTAAGCTCGAATAAACTTCAAATACCGGGGGCGGATAAAGGGATCCGCCATTAGCGGCTC
GAGCATGAAGCTTCACGCTGTTCAGTGAGTGATGGGCATCTCCTATGAACGTAGGAGTCG
TCCTTTGTGACCTACTAGCAGCACGATTAAGGCGCCTCATCAAGTGGCACTGTACTCTAC
TGCTTGAGAAAATTCCCTCACCCAGAAGGAAAGGTCCGAATCACTCTCAGTAGATGTAGA
CCAGTGCAACCACAACAAGTGGTGAGGACTGCAAAGAGATGGCGTGCTCGTAGGCCTAGC
AGCGCTCAGTCGGCACAGATCCGACGAACCAAATGGAAACACACAACAAAGTTCCGCACG
CCCCGTCGTCGGGTCCCATCCCGGAGTGCCTCAAAGCTGTGGGGACACGGGTTCGTCTCG
CGTTTCGTATTTTTGTTAGAACTTCGATTTCTCGATTTCAAAACTGTTTCCGTGTAACTA
AAAATTGTTGTGGATTCGAATCCTGTAATCAGGGAACCTGCATTAAACACTTGGTCTAGT
CAGTAAATTCAGTTTGATCTCCCGTTGTGGAGTGCTCTTCGTGGAAACTACGACATTCAC
CGGGCAAAGCAACAACTACTCCGAAAATAAAATATCTGATCAACGGATATAATGAAAAAA
AAAAATCAGAGTCCTGAAAAATTTTACATCATTACCCACAACAAAATAGACTTGATTCGT
GTATTCAGTAAGCGCAACTATCGTGATTTCGTGACCACTCAACCACCACGGGAGGTCCAG
GAAATACAGACAGTTTAAGCATTTTAGTTTGAATAACAATGTTTTTAGTGGTACGTCGAG
GTCTAAAAGTCAAGCGACAGTATGGACGACATTCGTTTCGTTTAAAATCAGACTGAGCTC
TTTATACGCACACCTACTAAAGTGCTCATAACTAAGGTGTTACCAGACCCACCATAAACT
TGTATAAAACCTACGGTTTAACGTGGAAGTTAAAACTTTCTGGAATTCGAACCCTCAGTT
TCATTTAAACGAACGTTGTACGAAGGTCACATAAAAAGAAAAATTGATTCTAAAAGCGGA
CATGTGTCGCAAGGCATACGGAGTAACTTGAACCCTCATACAAGTACCGCACGGGGACTC
GACTGA
>VvP45bXO-449956#RC/Helitron_10348-12090 [forward] 1743 bps; scores=16:8 Multi_5'_ends:
TCTTTTATTATTATATATTTATTACTACATAAGCATTAACAATACAAGCTACTTCGCGTG
GTGTAATTCCAATATACCACGTAGTTAATTGTAATTGAAACTTCATTTAATAGTTATATT
GTATTACTGAGTCTAACGGATATAGCAAAACGTAAAAATTCTGACAGTTCCCATTATTCG
TATGATTTTTACTTCCGTAAAAATTTAACTGTTTTATCTGCATAGAGACTTAATTTTTGG
TTAGGTCAAACTTTGTGATTTACAGACATGTTCATCAAAAAATATTCTTTCATTGATTCA
TCCATCTTTTTTTTATCTCTATAGTTATTAAATTCAGTATTAGTAATTTTCATAATTATT
TGATTGCATAATAAAAATTAATAAAACACAACATTAATATTATACATTCATATACATACA
AGTGTGAATTTTTAACAATAAATGCACATATATTTACGATAATACAATTAGAAAGTAGTC
CTAATGAGTTCTTGCAATGTGATTGCCTCGCCTGGGTGTTAACCCTATACCTGCACGGGT
GTTTAAATATCCTTTGAACGAGTGTCTCACAGAAAACCCATCAGCATGTTTGTAACCGTC
ACCCTCTGCTAATAGTTCCCAGATTTTCTGTAGGTATTCGTTCATATCTGTTTATTTTAT
AATGAGGTACGTATTTTTTTTATTTATATTTTTTCTAGGAATGCGTCTCTAAGTAGGTTA
TGCAAACAGCAAGCATCAATAACCAAATTATCGGTTGTTTCTGGCCTTATGTCAATCTTA
ACATTAGATGAAATACCAAATCGAACTCGGTAATAACCTTCCAGCACCATGTCAACTGGG
CGACTGACGCGCTACAGGAAGCGTCTACTGCGTGGCTGACGCTGGCGTTTGACGCTGCGT
AGGAACCCCATCGGGGCCATTGCAGGTATAACAGCCACCACCCACTGCACTTGAGATGTT
AGCAAATGCTCCTTGGGGAACACGAACAACAGACTTACACCGAGATTTCCGACTCGAGCC
AATACAGCAAGTAATTAAGAAGCTTGCCATAAACATGTACGGGAAATCCCAAATGTCGCG
AAATCCTTTGATACGCACTATAGACAGTTACGATCACAACCACAGATTTAAACACCCACG
GCCGAAAACATTGCTCAACAAATAGGAAAAAACTAATTCATAAACAAGTAACAAATCTGT
CGACTGCATCAAGGGCCACTGGGGTAAGGGTGCAAAGTAAATAACTGGGCTAAGGAAAGT
GGTTACAGTGCAATCGCAGGTGCAGAAGGCAGGCACACACAACAAGAAAACGATCCACAA
ACAACACTAGTACAGTATCTGGCCTGGTAAGCACCGCGGAGGTGCCGGCAAGCGTATCAG
GCTAGCGCGATGCATCCTGCTCCAATATTGCCTGGAATGAGCATGGTGGAGTTGTCTTAC
CCGTCGGCGATGACACGTGCTGGCGGGGGTGGTCATGGCGGTGTTGTCCGTCACCGTCCT
AAAGCCCGGGCAAGTCGAGGGTGGTCATCTAGAAGCACTGTGGCTGTCGCCGTCGGCGAA
ACCCTTACCGTGTACTCCCGGGATGAGGGGAGGCTCTGCGCGTTGCGGCGGATGCGCTCT
GGCGCCCTGGTGGTGCGAATCACGCCTCACCATCACGTACGACACCTGTTGCACACAGCT
TTTGCTAATTATAACGAATCGGCATGTTCCAGGACCATCTCAATGGCGCGCGGCATCAGC
TGA
>VvP45bXO-450146#RC/Helitron_1330-4713 [forward] 3384 bps; scores=7:8 Multi_5'_ends:
TCTATATATATATATATATATATATATATATGTGTGTGTGAGTGTATGTATGTATATATG
TGTGTGTGTGTGTGTGTGTGTGTGTGTGTGTGTGTGTATGTATATGTGTACTGTATATAT
ATATATGTGTGTATGTATATGTATATATGTGTATGTATATGTATATATATATGTGTGTGT
ATATATGTGTATGTATATGTATATATATGTGTGTGTGTATGTATATGTATATATATATAT
ATGTGTGTGTATGTATATGTATATGTATATATATGTATATATATATATATATATATATGT
ATATATATATATATATATATATATGTATATGTGTATATATATATATGTGTGTATGTATAT
GTATATATACAGGGCGTTCGCCGGAAAACGCAACCCTCCCAGTCTGTTGCCGTCGGCAAC
TTGCTCGGACAGTGGTGCCAGCAGTTTCCGCCAAACGGCACCGTGAATCACTGCACTGTT
TAACACCTCCGCTGCCCCAACAGTGCAGTGCAGTGACCCTTACATTGTTAAGAACGGTTT
CTTTGCATTGTAGCTAGTTTGTGACTTCAGTCTCTTATTAATCAGTGTTGTGAATAAACG
TTTCTGTGCGGTTTGGCTGGTTTGGGGCTTCATACTCTTACTAATCTGTACCGTGTTTGA
GTGTGAGTAAAATTATGGTACGTTACAGTTTGCAACAAAGAATATTTCTCTACGATACAT
ATGTGAAGAAGAAGTCGTTTAAAAAGTGTCGCAGTAAATTTCGTCGCGAATATCCTGGCG
CTTTGCTGCCAGCTAAATCAACAATTCTGTGTCTGGTTAAAAAAGTAAGAGAAACGGGTT
CATTTTTTAACAAAAAGAGACTGTCGGTCAACCGTATTCTCACAGAGGAGAAAATTGACG
ATATCGCTTTTCGACTAGAACAGTCACCCAAAAAATCATTAAGTCAGTTACTGCAGCGTG
TGTCTCGAAATATGTTCAGAAGATGTGAAATGTGCATTACACAAGAGTGTCAACACTTCC
AGCATCTTTTATAAGGTAAGCTAATGGATCACGTCACATTTAAATGCTTAGCACATACAA
GTTTATGAAATAGTCCGCGGCCGACGGTCGAACAATGCCGGGAGCTGACCGCTCGCTCGC
CGCGAGCAGTTTCTTCCTTGTAGCGCTAACAGTGGGTTGCGTTTCCCGGCGAACGCCCTG
TATATATATATGTATATGTATATATATATATATATATATATATGTATATGTGTATATATG
TGTATATATGTATGTATATATGTATATGTGTATATATGTATGTATATATGTATATGTATA
TATATATATGTATATGTGTATATATGTATGTATATATATATGTGTATATATATATGTATA
AAAATTTTGAAACCGAGATGGCTGGGAACGCAATGGCCTAATTCCTTCCCGTTCCTTGTC
CTCAGTCGGATCCCGTCTCTAATGACCTCAAAGTTGACGAGGCGTAAAGCCATAAGTAAA
AAAAAAAGAGAGAGAGATAGAGAGAGAGAGATGGCTGGAGGTGTGTTGACATATATTTGC
AGCGCAAGTCACCTCCTTGAGACTAATAACCTAATCCAATAGTCCTACCCGTTGAAGTTA
GTAGCATCTACGGAGCGCTCTGCAGTACTTTACATAAATAATTCAGAACTTCGCACGAGA
CGAATGTCAGTTCAAGGGTTCGGAATACCGCTCCTCTATTCCAGCGCGCAGCTGTGCTGT
GGACGTTCCGTTTTATCGTCGCCGCCGAGTACGCTGTTAGCATGCCGCGCGCGCTATATA
TTTCGCCCAAGGTGAGCTCACCTGTGTTGCAAGTGTCCTGGCAAAGGCCTAGGACGGCCC
ACCTGTGCCTCGCACGTCCATGTTGCCCAACTACGCGGGGGAGAACTCCCACCTCGCAAT
GACTCGGCCATCTCTACAGGATACGATCTATTACCGCACAGAGGGAAGATACTATGTTCC
ATATGCTAGAAGGATCGGCGAATAACCCCCCCTCCCAACCTCTTCCCTAACTATTCTGCT
GCTCCATTACTCTCTCCCTATAGGTACCTTCTACTGCCAATTGGACGATAAGGTACTGTA
ACGATTGATACATGGCAAGCAAAACGGGGTATAGACGATTTTTAATATTCAATTTTTGCA
TTTAATATTCTTGTCAGATGGTCATGATTCATGAGCTATGTTTTGCATGTATTTTTGCAA
ACCACTTGATGAAATGCTGCACTGATTCATGAAGCAGGATACTACTGAATTCCTCCTTCA
TCGTCTGCTCTCTTAATGTTGCTAGATCAATTGTAATTCACTTTCTGACGTCCTTTTTTA
GTTATTTTTGATAACCTAGCTTTACTTTATTGTATCTTGTTCTTTTGCTTTCTTTCGTTT
CTTCTCAGTTCTTATATTTCAACATCGATTACCTTGCATCTAAGTTTCGTCGTATTTTGG
CTCTGCACCTAAAATATCAACTACAAGAAAAGTATGGTTTTAATTAATAATATTTTTACA
AACTGTAATAATACTTTCTTATACAGGTTGTAATTAATTATATCTTTAGTAAAATATATT
AAAAGCTGTCTTCCTATTTCTGTATTTTTTAAATTATATCTCTCCTTTCTATTTTTTTTC
TTTTTTTTTCTGGTTAACGTCTCTCTAACAGCGAGGTCTTTAGAGACGGGAAAGGGTGGG
GAGCAAGGAATGGGAACGAATGCGGCCATGGCCTTTTGATGGAAGCATCCCGGCATTAGC
CTGGAGTGATTTGGGAAACCATGGAAAACCCAAATCTGGATTCCCGGACGGGGATTCGAA
CCGCCGTCCTCCCGAATGCGAGGCCAGAACGCTCCTTTCTAAAGTGAGCTCCTAATTTAC
GTAAACTTTATCTGGACTGTTTACAATTCTCAAACAATACAGTCACTATACTTTGGTGTT
TACACAATTCGACGAATCTTCCTTAAATTAACTTTCCGTCAATATATGTCGAGATCTTGC
CACAAACTTTCTCGCCAACGATATTCGTCTTTGCTGCTTCATCAGAGATACCAAGCGTTC
ATATTTCGATTAAAATTCAACGATGTTATTTAAATTCGGCTTCATTATGAAAAATCATTC
CTGTAAATGGTGTTTTAATGTATCAATTTTCATGGTACTTCTCTGTTAGGCCACTACCCT
AAAGCTTCCATTCAAGACACTTTCCGAAAATAGATTGTCATCGTAATAAAAGATGGTCAC
CATGTCACCTCACTGCTTATGCCTTAGCTTCGTCGATGTCGAAGTCATTAAGGGTGGGAA
AGGACAGGCTGCAAGAAACAGAAAGGAATTCTGTCATGGCATTTTGAAGGAACCATCGCG
GCAATGACTTGGAGTGATTTCTGG
>VvP45bXO-451016#RC/Helitron_13989-23456 [forward] 9468 bps; scores=22:15 Multi_5'_ends:
TCTCTACTACTGGTTCCGTTGTGGTGCGGGTCCCTAGGCTAAAGCCTAGGTATCCTAAGC
TTAAATGTGGCCCTGCATCACAGGATGGTTTTAGTTGGATTACACATGTTTAGGACAGAG
CAATCTCAAATGATTTCCAAAATGTATTTCAGCTATTACGAACTATAATATGTCCTTTTT
TACCACCTTCAACGTATTTATGTTTTCGTCTAATTCAAGTGAATGTTTCTGAATATGGCT
TTGTTGTAATTGTTATTCTTGCTGTTGTTGCTTTAGCACGTGTCGACATATAGATCACCA
TCGTCCTAACTCAAACTGAATAGCAGTGTGGTTAATTCAAAACTTTTAATCGTAATTGTA
TTACTGGCTGTAAAGAGGTCACCCATACAGTTCATAAACTAAAATAACTCAACAAAACAG
TGGCTGTAAGGAAGCCATAAAACCTAAAATTCTAGAAAAAAAATGTATTCGACTGGCTGT
AAACCATATGTAAAACATGTTTATTATATTAACATGTTTGATATCAGTAAAATGACCAGA
CAGACCTAAAAATTAATTATAAAATAGGATGCCTGGTACTAAAAGCATCATGAACAACAT
TATTGGATAGGATGGGAGGACATCTATCTTAAAAACTAAAACACTCTGTGAAAAAAATTT
CTGAGAGGACAGGCCAGTACACAAAATTTCAAAACCTTCGCCAACAAGGCCAACAAGACC
AATAGATTAAGCAGGACAAGGAAAATTAAAACTGATCGAGTCGACTAAGCACAATACAGG
ATACAGGTAAAAAGGGGTGGGTTGTTGTTGTTGTTGTTGATTTAGAGCACGTCGACAGTG
GGGTCATTAGCGCCCTAACATGTGCCTAAACTGTGGCTTAAGAAAGTACTATAATACTGT
CTGTCTGGTCGACTGTAAAGGGGTCGGCCATACAGACAGAAAATAAAATAATTCACAAAT
ATAAAACGTGGCTTAGAAAAGGGGCCACCAGAACACAAGGCCCGTACACCACCTGAATGG
CTGTAAAGGGGCTATACAGGGTCACAAAATATTAAAAAACACTACACCTCTCGCCGGCTG
TATAGTGGCCAGCGAAAACGATTTTAAAAATATAAAAATTAAAAACAATGCACACGGATG
GGTGGTTGTATAGAAAACTATAGCCACTAGACCGGCCAATATGAAACATTTTAAAACACT
CACCACACTGCTGGTCTCATTGTTTAAAATAAGGGCCAGATCGTTGGAAAGGCCAACGTC
TGCCCTCAGGTCTAAAAACGAAACACAATCAACTAAAATGTGGCGCATCGTCATAGGTAC
GCCACAGGTATCACATTCCGGTGGGTCCTCCCGGTGGAGAAGAAAGCTGTGCGTCAGAGG
ACAGTGCCCTATATGGAGGCAAGTAAGGAGAACTTCATCCCTCCTCGCCCACTGGAAGGA
GCTGCTCCACAGCTGAACGGTCCGTTTGACCAGCCAGAGCTTATTATGCTCTACCTCCAG
CCACTGCCTCTGCCAAATGTCAAAAACAACTCTTTTCTCCGCCGATGCAAGGTCAGAATT
GGGAACGGATCAAAGTCAACTCTGACCTTGTTGCAGGCTAACTTGGCAGCTTCATCAGCT
GCCTCGTTCCCCCTGATTCCCACATGACCGGGTAACCAGCAGAATACGACCTCCTTTCCA
AAAGATTGAAGGGATTGGAGGGTGTCCTGTATATCCTGGACATGACGATCTGCTGGGTGC
ATGCTTCCTATAGCCTGGATGCAACTAAGGGAATCACAGCATATGATGTACTTCGTGGCG
CGACTTACTTTCATATGCTGGAGCGACTTTAGCAAAGCGTAGCACTCTGCAGTATAGACG
CCGCAACAGCTATTCAGTTTGTAGTTATAAGTCGCTCGAGGAATTACCACAGAGCAGCCA
ACTCCGTTAGCCTGCTTAGACCCATCCGTGTATACCGGGGTAAAATCGCGAAACTGATTT
AAAACATCGCTAAAAGTTCGGATAAAAACACTGTCGCCAGTACCCAGCTTGTTGTACCGC
GACAGTTCCAAAACTTTTCTGGGCCTCTTTAAAAGCCAGGGAGGAGATTTACTCCAACCC
TGGTGATAAAAAGAGGGCATCTGAAACCCATATGCCTCTAATATAACCTTTGTACGGTAG
CTGAACGGTTTAGTTGCTCTATGGCGGTTGGTATAAAGCTGTTCAAAGTTAGGGTGAATA
ACTACGTCGTATATGGGACTGCCAGGAGTTGCGGCAATATGTACGAGTATATAGTGTCGC
ACCATGAGGAGACGCCGTCGGATGGAAAGTGGTGGCTCACCAGACTCGGCACAAATGCTG
GGTATCGGACTGGTGCGGTATGCACCTGTGGCGAGACGAATTCCTGCATGGTGGACACTA
TCAAGTATACGGAGATAACTGTCCCGTGCCGAACCGTAGACAATGCAACCATACTCCAAA
CGTGACCGTACAAAGGCTCTTTAAAACTGCAGCAGGCAAGAGCGGTCAGAGCCACACGAC
CTGCCAAACAGACACTTTAAAACATTAAGCGCTTTCAAGGCTCTGGCTATAACATGTTTA
AGATGTGGCAGCCATGTAAGCCTACTGTCTAAAATGAGGCCCAGAAACGGATCAGTTTCA
CTAAAACCTAAAATGGTGTTCCTCAAGTTGAGATGAGGTTCTGCTAAAAGACTTCTAATG
CGGCTAAAAAGCACACACCGAGTTTTCTCAGTAGAGAAACGAAAGCTGTTGTGCACTGAC
CATTCATCCAGCCTGTTCAACGTGAGGTTCAGCTGCCGTTCAGCGCTTCTCAGGCTAGCC
GATGCAATAAAAATTAAAAAGTCGTCAACGTATAAGGAGTACCGGATGGGCCTCCTTATA
ACAGTTAAGATGCTATTTATGGCAATAGCAAAAATTGTTACACTTAAAACTGAACCTTGA
GGAACACCGTTTTCCTGAATAAAATGGTCGGACACTTCTCTACCGGCTCGGTACCGGAAG
CAACGTCGAGATAAAAGTTATTCTAAAAAACGGGGTAGATTTCCCCTAAATCCCCATTCA
TATAATTGTTTTGAAATAATGTGCCGCCAGGTAGTGTCGTAAGTCTTTTCAATGTCGAAA
AATATACGCACAAGGTGTTGGCTGCGGATGAAGGCGTCTTGAATTGCCGCTTCCAGTAGG
ATCAGGTTATCCATGGTGGAATGGAACTTCCTGAATCCAAACTGAAAACGGCTAAACAAT
TTACGGGAATCAAGACACCATAAAAGGCGGCGGTTCACCATCCTCTCTAGTGTCTTCCCA
GAGCAAGTTCGTTAGGGCAATGCTACGGTAGCTACCTGGCAACAACTTGTCTTTACCTGG
TTTAAAAATTGGGATCATCGTTGCTTCTTTCCACGATTCGGGGAAGTGTCCTCCGGTCCA
AATTTCATTAAAAATACCCAGGAGGTACTCTTTAGCATCTTTGTTAAGGTGCCTTAACAT
CTGGTACTGGATCAGGTCAGGCCCTGGCGCAGTGTCTTTGGCGTTGTTAAGAGCCGACTC
CAGCTCCCAAAATGAAAATGGGGTATTGTAGTCCTGCAATTCCGACGAGTCGAAGTTAAA
GATTTGCCTTTCGGCAGATGTTCTTCGTTGCAGGACCTGTTGGTCCAATCCAGCAGACGA
AGTGATGGCAGCGAAATAATCTGCTATCAGCTGCGCAATGCTTCGCTCGTCGGTGACTAC
ACGCCCCTGATCCAGTAATCCAGTAATCCAGATCGAGAGTACCTCCGGATATACGGCGGA
TTGACTCCTATACTTTTGTTGATGGTGTGGAACGGTTAATGGTGCTCACGAAGTTCTGCC
ATGATCTCTTTTTGCTGTCCTTAATCACACGGTGCGCCTTAGCTCTAGCAATCCGGAACG
CTGCGAGGTTGTCAGGTGTTGGGTGCAACCTAAACCGGCGCATTGCCCGTCTCCGACCCT
GAATAGCGGAACGACATTCATCGTTCCACCAAGGGACAGGCGTTCTGCGCTGCGCTCCGG
AACTGCTACGCATGGATATATCGGCCGCCGTTGAACAACTTCTGTAAAGTGTTTCACCTT
GTCATCGGTGGTCTGGCGATGTTGGAGTATGACTGACCGGCTATAAAGTTGCCAGTCAGC
TCTGCCGATATTCTATTTCCGTGTTGTAACTGTTTCGCCCCGTTCATACTCTATGTGTAG
CCAAATTGGGAAGTGGTCGCTTCCATGGAGGTCACGATCCACCTCCCAATGCACGGAGTC
GGCAATAGATGGAGAGCAAAGAGAGAGTTCAATGGCAGAAGACGAACCGGAAGCAGTAGT
GAAGTGTGTCATTTGACCGGTAATTAGGATTTCCTGCTCCAATAATCTACATACCTGTCG
ACCTATGGGGCAATTGTTGTTAGAACCCCACAACGCATTGTGCGCGTTAAAGTCTCCCAA
TAGGAGAAAAGGCCAAGAGAGTAGCCGAGTGATGTCAGCCAGCTTACCGCAATCAACTGG
TGATCCTGGCGGTAGATATATTGAGCACACAGTCAGTTGCATGTAATTTAATTGCTACTG
CTTGTAAGGGAGAGGTGAGAGCTATAGATTCGGTGTGGACAGTGTTCCATACAAACACCG
CCATTCCCCCCTTCGCTCGATCACCCTCGGTATCGTCCTTTCGGTAAACGTCAAGACCTC
TTAGCACAGGTTGACGTGTTGGTATGAAGTGTGACTCTTGAAGGCAGAGACACAATGGAT
CAGACCGTGCTAAGAGTTGTAACTCCTCTTTGTGAGCCATAAAATCATTAATGTTCCATT
GGAGTATGGGAGCCATCCTACCGATTTAATTTCACCCGCCCCGGTTCGGGTGAGTTTTCA
GTCTCCATCTGCTGAGATATGGGACGAGTCTCGTCCACCAGCATTGCAGATTCCTCTGGC
TCCGAAGAGTCAGACGTCTCCGACTCAGTGTCCTCATCCACTACCTCCTTCACCTTCTTT
TTCTTCAACCTCTTTCACTTCTTCTACCTACCAGCAGGTAGTCTGGGAGGGGACGAAGAG
GGAGATTTGACAAACTGAGTCGGGTCCGTCCGCCTGAGCTTCGGACCCCGGATCTTTTGA
TTGCGTCTATTAATGGATGTAGCAGATGGTAATTCTACAACTGTCAAAGTGCGGGGTGGA
ATTGGAGGTGGCGCTACTTTGACAGCTGCCGCTGGTGGTGGACTTTTAGTGACTGCTGCT
GGTGTAGTCGAGGTCGCAGACGTACTACTACCGACGTCCGTGGTCTTCGATGTTACGACC
TTTGCGGGTTTAGCGCCGCATTTGCATCTAACATGAGCACGTTGTGCTGGTGCTCATGTC
GGCAACGGACGTCTGGGTAGCAGTACTTTGTTTCCTGGCGGGAGTTGAAGCCATCTTAGC
GAAGCTCGTTCCGAAAATTGGAACTTGGCCTTCTTCCTTGCTTCTGCATAATGGATCCGC
TATTTTGTCTTCAACTCCTGTATCTTGCGCTCTTCAAGATACACTTGACACTCTCTACAC
CAGGCCGGGTGCGATCCGGAGCAGTTGACGCACATCTGTGGTAGCGTGCAACTTACTCCC
GGCTCATGTGCCCCCTTGCCACACTTACCGCAGGTGGGGTTGCCCTTACATGACGCCGTC
GTATGTCCTAACCGCTGACATTGAAAAGAGCACATCGGGTCGGGAACATACGGACGGACG
TTCAGGTTGATGTAGCCTGCTTTGATGTTCTTCGGCAGGACTGGAGTGTGAAACGTCAGG
ACGAAGGTGACAGTCTTTTCAATACTGCCACTAACCCTTCATTTGATCTGGCGTACCTCG
ACCACTTTCTGTTCCTTCCACTCCCTAACGTGTTCCTCGGTCCCTATGTCTATCAAGTCA
CGGCAGGTGACAACGCCTTTGGAACTATTCAGGGATTTGTGGATTTCGCAATTGACTGCG
AACTCCCCGAGCTTCTCAGAGGTAAGGAGTTGGGAAGCTTGCCTACTGGTTGTAGTTTCC
AGCAGCAGCGTCCCGTTCTTCAGCTTTTTCACCGAATTTAGGGTCCCTACTAGACCCTCT
AGCCCTTTTGATATGTAAAAAGGTGAAACTTTTTCAAATGTTCCTTCCACCCTCACCACA
AAGAGGGGCCCGCACCACAAAGGGGTGGCCCGCAACACAATCCCCCCAAAAAAAGGTCGC
CCATAAATTTTTTGGGCCGAATTTAGAATTGAAGCATCGATTGCCGAGGTAGCCCCCGGT
CGGAGGGGCCACTGCCGACAGGGGGGCCCGCACCGCATGTATAGCCTAGGGGCCCACAGA
GCCTAAATGCGTCACAGCTCCGCCTGTGGATTGTGGATGCTTAATTCTTTTTTATCTCTA
CCACTGGTCCGGTTGTGGTGTGGGCCCTAGGATACAGCCTAGGTAGCCTATGCTTAACTG
CGGCCCTGCATCATATGATGGTTCAAGTTGGTTGTTGTTATTGTTATTATTATTATTATT
GGGGTTTAAGGGCGCGTCGACAGCTGGGTCATTAGTGCCCTAACAACAACCGGTTAAGCA
ATGTGGCTAAAAATTCAAATATTACCGTCTGCATGGCAGACTGTAGAGGGGTCGGCCATA
GAGACAGCTAACCAAAATAAAACTCAGAAAAAAGGACCTGTTTGTAGAAGTGCCACCGCA
GGTTTAGAAAACGAATTAAGCACACTTCCCACATCACTGAGAGTATAATGATCAGAGAGA
TGGGTATTATTACAAAATAGAAAATAAGAACAATACATATGGACGGGAGGCTGTATAGAG
ACCTGCCATCCACCTTAAAACCTATGCATGTCTGCCCAAAATTTTTGGGACAAGACCGGC
TAATATACAGAATTTTAAGACCTTCGCCACACTGCTGCTGTCGTCGCGTAAAATAAGGGA
CAGATCGTTGGCAAGGCCTACGTCTGCCCTTAAATCTGGAAACATCACACAGTCAGTTAA
AATGTGGCACACCGTCAAAGGTATGCCACAAGTATCACATTCCGGTGGGTCCTCTCGGCG
GAGAAGGAAACTATGAGTTAGAGGACAGTGCCCTATATGGAGGCGAGTAAGGAGAACCTA
GTCCCTTCTCGCCCGCTGGAAGGAGCTGCTCCACGGCTGAACGGTCGGTTTGATCAGCCG
GATCTTATTATCCTCTACCTCCAGCCACTGCCTCTGCCAAACGTCAGAAACAAATATTTT
CTCCGCCGAGGTAAGGACAGACTTAGAGACCGGATCAAGGTAAATTCTGACCTTGTCGCA
GGCTGACTTGGCAGCTTCATCATGCGCCTCGTTCCCCCTGATTCCCACATGGCCCGGTAC
CCAGCAGAATACAACCTCTTTTCCAAATGTTTGGAGGGATAGCAAGGTGTCCTGAATATT
CTGGACAAGACGATCTGCTGGGTACATGCTTCCTAAGCCCTGAATGCATCTGAGGGAATT
ACAGATTATGATGAACTTCTTATCACGAATTACTTTCATATGCTGGAGCGACTTAAACAC
CGCGTAACACTCGGCGGTGTAAACGCTGCATCTGCAATCCAGTTTGTATGTGTAAATCGC
TCGAGGGAACACTACGGAGCAAGCAACTCCGTTAGCCTGCTTAGACCCATCCCTATACAC
CGGGATAAAAGTGTGATACTGGTTTAAAATGTCTCTAAATACATGAATAAAAACACTGTC
TGCGGTTGACAGTTTGCTATGCTGAGAAAGATCTAAAATGATTCTGGGCCTCTTTAAAAA
CCAGGGCGGAGATTTACTCCAACCCTGGTGATACAAGGTACGCAGCTCAAACCCATATTC
TTCTAAAGTAGCCTTTGTACGGTGGCTGAACGGTTTAGTCGCCCTGTTGCGATTGGTATA
TAGCCGTTCCAAATCTGGATGCATAACTACATCATACACGGCCAGGTGTTGTGGCAACGT
GCAAATAGTGTCGCATCATGTGGAGACGCCGCCAGATGGTAAGCGGCGGCTCGCCCGACT
CAGCACAATTGCTGGGTATAGGACTGGTGCGGTATGCACCTGTGGCGAGACGAATTCCTA
CATGGTGGACACTATCCAGCATCCGGAGTAACAGTCCCGTGAAGAACTATACACGATACA
GCCGTATTCGAGACGCGGCCGTACAAAGGCTCTGTAAAATTGTAGCAGACAGGAGCGGTC
AGCGCCCCAGGACCTGCCACATAGAAATTTTAAAACATTCAAGGCTTTTAGGGCTCTCGT
TTTCACATCCTTAAGGAGTGGCAGCCAAGTCTACATTCTAAAATGAGGCCCAGAAACGGA
AAATAATCAGTAAAACTTAAAACGGCGTTCCTCAAGGTTAGATAGGTTTCAGCTAAAAGA
CTTCTGCTTCGAGTAAAAAGCACACACTGGGTTTTCTCAACTGATAAATGAAAACCGGTG
TGCACTGACCATTCATCCATCCTGCCCAGTGCGAGTTGCGAAGTACAAAAAATTAAGAAG
TCATCAACGTATAAGGAGTATCGGATGGGTCTCCTTATAATGCTGGCGATACTATTAATT
GAAATAGCTAAAAGGGTCACGCTTAAAACAGACCCTTGAGGGACACCGTTTTCCTGAATA
AAATGATCTGACACTTCACCACCGACTCTGTACCGGAAGCAACGTCCTGATAAAACGATT
TTAAAAAACGAGACAGATTACCCCTAAATCCTCAATCATATAATTGCTTTAAAATAACAT
GGCGCCAGATAGTATCGTATGCCTTTTGAATATATATATAAATATATAAAAATAGCGACA
AGGTGTTGATTGCGGATAAACGCATCCTGTATTGCCGCCTCCAGCAGGATTAGGTTATCT
AAGGTGGAAAGGAACTTCCTGAATCCACACTGAAAGCAGCTCAGAGGATGGTTTTAAAAA
CGGAATTAACGTTGCCTCCTTCCGCGGGTCGGGGAAGTGTCCCTCGGTCCATATATGGTT
AAAAATATCCAATAGGTACTCCTTAGCATCATTTGTAAGATGCCTCAGCATCTGGTACTG
GATCAGAACGGGTCCAGGGGCGGTGTCTTTTGCGCTATATAACGCAGACTCCAATTCCCA
AAATTAAAATTGGCTGTTGTACGCCTGCGATTCCGACGATCTGAAGCATAAAATGTGCCT
TTCGGCAGCTCCCCTTCGGTGCTGAAGTATTGGTTCCAAGCTGGTGGACGAAGGTCTCCG
CCATCAGCTGCGCGGTAGTTCGTTCGTCGGTGATTACACGTCCCTGATCCAGTAATCCAG
AAACTGGTGCGCGGGAGTACCTTCCAGATATACGGCGAATGGACTCCCATACTTTCGACG
ATGTGGTGGAATGGTTAATTGTGCTCACAAAGTCCTGCCATGACCTTTTATTGCTCTCCT
TAAGTAGGCGACGTGCCTTAGCTCTTGCTAAGGCACGTACGGAACGCTACAAGGTTGTCG
GCCGTTGGATACAACCTAAAACGTCGCAACGCCCGTCTCAGCCCCTGA
>VvP45bXO-451111#RC/Helitron_370-18729 [forward] 18360 bps; scores=11:10 Multi_5'_ends:17460:11
TCCCTTTATTATATTTTATATGAATTTTAATTTTCAGAATTATATTTTTAATAATTCCCC
CCTCCTTTTTTTATGCAAATCACGCAACAGCCTTATTGTCTGATTACAAGCTGCAGTTAG
ATATTTCTAATGAGCCGAACAATCCTCCAACATTTCAGAATAGGGCTGGTGCGGAGTCAA
ATATTGATATCACAATGACAAATAGAATGGCAGCACTAATGATAAAGAACTGGAAGGTAC
TGCAAGGGGCAACGTGCAGTGATCATAACCTAATAAGTTATGAACTAAGCGCCAGTCCAA
ACGTCGAACAACAGGCACACCATAAAAAGATTAGATATAGGCTAAGTATGGCAAACATAG
AGAAACTGAGAGCAGAATTAACACTTCCTCCACCAATCAGAAGAGGTACAAATGTCAACC
AAGCTGCTAAACAAATAACAAGGGCAATTAGACAGGCGATGGATAAGTCAATACCAAAAA
TGGAAGGAATAGGTATAATGCAAACAGGCAAAATATGGAACAACAGGCTACAGGAAAAAT
GTAAAGAAGTACGAAATGCAAGGAGACTGTACCAAAGGAACATGATCGAAGATGATAGAC
AGTTTCTTTTAGATCAGTATAGAGCAAAGAAAGAGCAGTATAAAGAACTACTGTTAGAAA
CAAAAAGGAAAAGCTGGGAAGGGTTCGTCAAGAAACATTTAACTCCAGATCCGTGGGGAA
TACCCTTCAAAATAGCTGCAGGGAAGATTCGTCCCCCAACAACATTATCAACAATTAGGA
AAGCTGACGGAACCCTGACTAAGGGATGGATGGAACCGGTGGAAGTACTTTTAAAGGAAA
TGCTACCAGACGATCTGGAAATAACGGACACAGCTGAACACATCAGAATAAGAGATAGAA
TCAGAAGACACCAAGCAGATGGCGATGAAGTAGTAATTGATGTAAGAGAAACCCTGGAGG
TTATAAAAGGCCTAAAGAAAAACAAAGCTCCTGGTCCGGATCTGATAGTAGCGGAAATTC
TGCAGGCACTGGCAAACGAAACTGGCCCATGGTTAACAGATCTATACAATGAATGCTTAA
GACAAGCCCGATTTCCAAATTGTTGGAAACAGGGAGAAATAATAATTCTAAGCAAAGGTG
AGGAACGTGATCCAACTCAAGCCAAATCATATAGACCGATATGCCTTCTGAATACCATGG
GCAAAGTTTATGAGAAACTGCTGTGCAAGAGATTGGAAGCCCACCGATCCGACAGAGGAC
TTTTCCCGCATCAATTCGGTTTTAGAAAGGGAAAGTCAACAGTAGATGCAATAAACCAAG
CAGTGACATTAATTGAGTCAAATCCAAGTGAGTACTGTATGGGAATCTTCGCGGACATTA
GTGGGGCATTTGACAACTTATGGTGGCCGGCACTCTTTGACAGATTAACCGAAATAAACT
GCCCGACCAGGCTGCAAAAATTCTTCCAAGACTATTGCCGTGACAGGTATGCTACTATAA
ATGGCCCAAGGGCAAAAGTATCCAAGAAATTAACCAAAGGATGCCCGCAGGGTTCAGTAT
GCGGACCTTACTTTTGGGACGTAGGAATGGAGAAAGGACTCATGCGACTATTGGAACTAC
TAGAACTAACGGGACTTGTGGCTTTTGCGGACGACTTGCTGCTCATAATACACGGAAACT
CGCGGAAAGAGCTGGAAGAAAAATGTGCAGTAATAATGGAAGAACTAAATAAATGTTGTA
AGGAAGCAAAGTTAAAACTAGCGCCAGATAAAACTAAATATATCCTGTTTAAAGAAAAAC
TCACTCGCTACCCCACAGTTAGACTAGGAGAAGCAAGCATCAAAAGAACGAGCAGCATAA
GGTATTTAGGACTCCAGATGGATGAAAAGCTAAATTTCAGTGATCATATACAAACCGTAT
GTGGAAGGGCAAAACGTCTAATGAATAAAATAATAACCATAGGGCAAAAGCAATTCCATC
TGCCCATGAAAACAATTAGAATATATCACCGAGCATTATTAGTATCAATTGTGGGGTATG
CATCGGGTGTTTGGGCACATAGATTAAGACTAGTGAAACAATCAATGCAGCTTAGATCAC
TACAGCGAGCAATATTACTGAGGCTACCTGGCGCTTATCAAACAACCTCAACAGATGCTC
TTACAGTGGTCCTGGGCATATGGCCCCTTGACCTGGAAATCAGGAAACAAGGTGCATTGT
ACTGGTACAAAAGGGGCAACCTGAAAAAAGCAGAGCAGATAGTTGGAGCGCAGGTTGGAA
ATCAAGACGATATTGAAAATCAACTGCTTAACGAATGGCAAAATAGGTGGGACAACAGCG
CCACAGGACGTAGGACATACCAAATGTTTCCGAATATATCTGAAAGATTGGAATTAAAAC
ATATTAACACCAAACAAGGGTTTATACACTTTGTAACGGGCCATGGGCCATACAAAACAA
CATTACACGCCAGGGGTCTGGTCGACAGCCCAGTGTGTGAGTGCGGGGAAATGAGTACTC
CCGAACACGTGGTATTACAGTGCAGAAGAACTGCTCACCTACGTGAGCAAGATCATATGA
TGGGAGACAATGTGTATGAAGCGATTAGGGACTCACAAGCATGTGACTGGCTGGTAGACC
TGACCCAAAAGGTGTCAGACTTTGAGAAAGAAATATTCCTACAAGGGAGACGAGAGAGGA
ACATTGCTGTTCGAGCACCTGAACCAAGGCGACGGGATGTAGAAGAGGATCAGCATACTC
CACGTCCAACAAGAGCAAACGCACCAATAGTGATACAGCAAGTTGAGAATGAACCAGTTC
GACCGACATTGAATAAAAGACGTTTCCTATGGGTCAGCGATAGGAATAGACATCAAGAAG
AAGAAGAAGATAGTGGAAGTGAAAATGAAGAGGAAGAAGAACAATAAATTGGGAAAGTTT
CAACTAATTCTTTTAATTCTTTAAAAATTCTTCCAAAAGGCAAGTGGTTACGCTAAATAG
TAGAAGGCCCGCGTCCTCGACGCAGGGATGGAAACCCGCTTGGGGCTAAGTGGCCACTAG
TATACTAAACACACCGGCTTTGACAAACAAATACCTGATGGGACAATACCAGATTGGACG
TTAGATTGTAGTGGGTAATGGTGGTGGTATATGGTGGTGGTATTGGTGGTGGTTCAAAAG
GGGATTAAAATACTACTAATAAGTATAATTTTTGTAACCGCTGGTAGGGTGGCGAGGTGC
GGTCGCGGGGGACAAAAGGAGCCCGGGGCCTGTCCCTCTCCGCCTTGCTAGCGGGAGTAG
TTAGAAATAGATTGTAAAAGAAGTAGTAAAAATAGTTTTCTTTTGTTACTGTAAACAAAC
TATGTAGATTATAGTATCAATGATTCTCCAATAGGCTCAGATGTAAAGTAGAAAACTAAC
ATATTGTATCAGTAGTGTTTGTAAGGCCTTGAGCCAGTAGTCTTTCTCAAATTGTAAAAG
TAGTTTTGTTTAGTAAAACATAGGAATGTAGAAATGTTAATATGAATAACTAAATGGAGT
GTGTAAATACGGCACGGTATAAATTATTAAGGCACCGTGCCAAGCAGAAAATAAAATGAA
AAAAAAAAAATGTCCCCCCCCCTACTACTTCAAAGACAGGGAAGTTATGATAAAAAATAA
TACAGAAAGCATCTCTAAGACAACTAGCAAAGGATGCCCGCAAGGCTCAATTGGAGGCCC
CTTCTTCTGGAATATTGTTTTGGATGACATGTTAAAAGACCATGTGGATAAGGAATGGGA
TATCATTGCATATGCAGATGATATTGTAGTAGTAATTCAGGGTAGAAGCCGAAGACGTCT
GGAGCAATTAGGTGAACAGGCCCTGCAACAGATAAACCAATGGCTCACTAAACACAGGCT
ACAAATTTCGGCAGCAAAAACAAAAGCAACGTTTTTGCAAGGTAGCCTAGATAGACATCG
GCAGCCAATCATCAGAGTTGCGGGACAAAAAGTGAAGTTTGTCAGTGAAGTCAAATACCT
TGGGGTCCATCTGGATGATAAAATGTCGTTCCTCTCCCATCTCAAAACAACACGAGATGA
ACTGTCAACAGCTGCTTCACAATTGGCAAGAGTATCCCGACGAGACTGGGGATTAAATAA
AAAAGTGATTAAACTGATGTATAAATCTATATGTGTACCCATTACAACATATGGTGCTGC
AGCATGGGCACACAAGGCATTCAGCGTACATCATCGGCGACATCTTGTCGCCATTCAGAG
GAAGTACATGATCCTAATGGGAAGAGCATGCCGAACTGTATCAACTAGTGCCCTTCAGAC
TTTAACATGTTCCCTCCCGATGGATCTGGAAACGGTGCAGCGGGCTCTGCGTCATAACAT
ACGCCGAGGCGAAGCAGCCGAGTTATTCGGTTTCAGAGCCTTAGGAACAGACCTAGTCAG
AGGAACAGCTCCCTTCAAAACTTGGATGAAAAGGGAGAAACGAAGATTGAAACAACGTCT
GCATGAAGCCTGGCAGGCCAGTTGGGAACAAGATCCAACCGGCAGACACACATTCGAGTG
GATAGACTCTGTAGAAGAGTGGGGCACTGGCTGGAGGACCCGAACAGAAATGTCGTATCC
AGTCACATGCCTAATAACAGGCCACGGCTTACTCAAATTCCTCCATCAAAGAGGTCTTGA
AGAGACAAGTAGATGTCATTGCGGCGAAGTCGAGGATGCAGCTCATATAATAAAAGAGTG
CCCTAGATATGAACAAGAAAGAAGATTACTTCAAGACACCGTTGATATTGCTGCAGACAA
TTGGAGGAAAAGGCTACTACAGGACGAGAGATCGTTCCGTGCCTTCTCGGAGTTCGCCAA
GACGGTGTTCAGAATACGAGATGTCGAACGTGGAAGAGCTGTACTACTATAGATAAACGA
AGGAAGTACACGAGACCAGGCAAATTGAGTGAAGCATGTCTCTATGTTGCCATAGTAGGT
TCACTATATAAGTGTGAACCAGTAGCGTATTGGCTCCCCAGGGGTGGGGCAACATACACC
CTGTGAACGCTGTAGGGACCCTTGGGCCTCTGCAGCGGGATCGTGCGCTACGACGGTATT
CTGTGAAGCTGATTGGAGCGTGGGAGCCTGTGCAGTACAGGTGCCTCCTTTTGGCAGCTA
CTCGTGCGGGATGCCGCGTATTCAGGGACGACACGTTCGGTCTGCTGGCGTGGTGAACGC
GCGAGAGGTTTTCTTTCGCGGCTCCCGGCCGCTACGGATTCCGCTCGCCCTGCGGGGTTA
GGGTGGGGCTGGGGGCGCAGTGGAAGATTTCACAGCGAGGCTTCAGCTATATGGCCAGGT
TTTGGAAGGGTCTTCGGCCTGGTGCGTGGTGGGCGCCGCCTCCACGTTGGTTCCCCGCGT
GCACCCATAAGGGGTGGCTGAAGGCGCCTTGCCTCACCCTCCCTGCTGTAATGGCGGGTA
ATTCGGAACGGCCCAATTCCGCGGCGGGGGTGGCTGCTTAGGTGGCGGATGGATCGGTAG
AAGTTGGTGAGGCAGGATGAGCCCAGCTCGAGTATGTCCGATGACCCAATTTCGAGCCTG
ATGAAGGCGCCGCACGGCTCACCCCTGGGCTGTGGCTACAAACATTGTCCCCCCCCCCCC
CCTTAGAAGAAAAATCAAGTTGCCTTCAGTACGCTTCGACGAGTGAAGAACTGGCTTAGG
AGCACTATGGGAGAGAAAAGGGTGACTGGATTATGCCTGATGAGTGTGTATCGAAATTTC
GTGAAAGAACACGCCAGATATTGACAAACAATAACACTGATATATGGAAAGACATGCAAA
TACTGAAAATTAATAACCACAACAAAAACATGCTGACAGTACAAGAAAATTTCTACATAC
AGAAAGCAATATATGAAGGGCAAAATATAATCAATGACTAGATTCACCTCACGAATCAGA
CTTTATTCAAAACGCTTAAAACAATTCCATAATATATACAAAACACACACACACACACAC
ACACACACAACGCCAAAGCATAGATATAATTTAAAACACAAACAAACAAATCGATAATAT
ACTTGCCGGAAATAATAAGCATCTCTGAACGCAGTAATGAAAACAACAACAAATGCTCGT
ACAGTGGTTACACAGACAGAAAAGTGCGTAAACAATAGTGCGTTTTTAAAAATGAAGACA
GTTTGTGCGAATAGAAACACACCACAGTGTATGTGCGGAACACACAAAAGCAACAGAAAA
AGCACTGAAATGGAACTTCCCCTGAATTCAATGTAAAAACAAGAAACAAAAAACTGTAAG
TAGAATGTAACATTCATTGCACTTATTAACAGATTAGAATTATAAACATATTTTAAACAA
GATCAAAGAATGTAAATAAAACTGTTCTAGGGCACCGAAGATGATTGAATAAATCGAAAC
GCGTCTGCCAAAAACGAGGTTTTTTATTTAGCTGCACTAGACGGATAAGTCACAGAAACC
TTATTATTGTCAAACAAAGTTAATGAAAAAGTTTCTGAGAATCCGAGACGATTAATGATT
ACATAAAAAACTATAACTGAGTTACGATCTTAATTAAATACATAGTGGGTCCTTAGATTA
AGTGGTTGGATTACTATATTAATAAATAATAAAAATAGTTTGAGTTTTATTTTGTAAGAA
ATCATCATTTTTCAGTGCCCCACCCCACTTACTCGAAACCAATGAGTTGCCACCTCCCCC
CCCCCCCCTCTAGATCCGATCCTGGATACGCCCTTGAAGCCATCCCAGGGACCCGCCACT
CCGCGAACGTTCCCGGACATGACGCGCGTTCCCGAAATGATTTCATTTTATCTAGCCATA
CTAGAAAAAAGACAAGTGTTGAGGTTTTAGCACTGTATGTATCCAAAACCGTGGAAAGTA
CAATGGAAAGAGGGAGAAACAAGTGCTAAAAATTACAAAATCAGCTGTTGATCTCTATTA
AAATTGGAGAGTTAAAAATTCAATTAGCAAAACAAATTTCAGTAATAAAGAAAGATTTGT
TTGATATCTACTACGACAGTAAAGAAAAGAAAAGTCTTAAAGAAAGTTTAAACCAAAATG
AATTTTTGAAACATATTGATTTTTCCGAAAATTATGAATAGTTAAATTTTTGGGATATGT
GGACGAAACGGTGCCAAATTTTTTAAACTTGAGCCCAAAGACATTTGATGTACGTTATAC
TTGAAAACCTAATTCTAATTATTCCCAAATCATTACTAAAACAAAAAAATATTATGGCAT
TACTTTGAGAATAATACTGATATTTTCGAAAAAGCCTAATTTGTGTTATACGCCAAGCTT
TTAAATGTCATATTTTATTTCATTTGATACGTAGGTAACTAAGTGTAATAAGTATTTTAA
AACGTAATGGCGCACGAATTATTTGATTAAAAACCTGTTCTGCGTTTATTTAGTCATTTC
GGGAACGCAGACTCATTTACCGAAACATTTCCGAAAAGCTCAGAAGTCAATATAAATGAA
AGATTTTCCTGTAGATCAATTTAAAAAATTAAAATCATAATTTAATTCTATGTGAAGGTA
ATTCAACACGATTCATAATGCATATTTTACCTGAAAGAAACTTACATGTCATACCTATGT
AACTTTTCCATAGATATGATTAATTTTATAGACAAATTTTAAATGCATGAAATATTTTAA
ATACTTTCGATAGTTTCAGTTTAGCTTATACATAAAATACACATTTATCGAAATTAACAG
CAATTTTATTCATTAACCCTTTCACGGCTACGGGCATACATGTATGCCCTGCCGCTAGAA
AGACCAGATGGCTAAGGGCGTACATGTATGCCCAGCTGACGGGAAGACCAGACGGTCAAG
GAAATCATGGATATCCTCAAGAATAGTAGCGACGAAGATTGTAGTGATACTTCAGAGCTT
TCTTCCGACGAAGAGTTGGATACGTCTGGATGTAATGCTGAATCCTCGACATCACGAACA
GAAGATTCTTCCTCTGAAGACGGAAAAGGAAATGAAGTAAGTGAAACTTCGTGGGAAAAA
ATAAAGTATGACTGGTCGGAGAATCATCCTGTGACGAAACGACACCGTTTTGTGAACACA
TTTAGCGGGTTGAAAGTAGACTTCGAAGAGTCAGCAAATCATTTAGATTTCTTTTTGTAC
TTCATGCCCATGGAATTTGTTTCTGCCATCTGTACACAGATCAATAATTATTATATGATA
AGATGCAAAAGTATGATGCAGCTCTCTGCATGGTGCCATGTTTCGGAAAATATAACACAT
TAAAAGCCTGCGTCAAAAATTGGGATGGGAAACCATTAAGTCAAATGGTACTGAACGTAA
CGAGCTCAGAGGGAAAATAGCGAGAATGAAGCAGGAAGATGCTTACTGTCGAGCTTTTTA
TTATACAGAATCTAGTTTAGGCCTTAACTGCAAACTGACCTATAGGCTTATCACAAAATG
AGTTATACTCATATATCGCGTGTTTAATTCTGCGTCAGGCTATATGAGATAATTTGGTTT
TAAAGATCAATAATTGTATCTTATAGACGACTATACCAACAAGTGTCCGAGTTTTAGGGT
GCCTTTGCTAGAAACTGCTCACTTTAAAACTATGTATCTTGAAATGTGTGTGTCTGATGT
TAATGAACGTTTAATAGATTATATTATATATTAGTAGTGCAAAATGTCAAGGTAAAGAAT
TTTCCAAATACAAATAAAAAAGGTTCTCATCATATTCCTAAATTACCTTTTTCTCTGTCT
CTGTCCAGAATAAACTTACAGCAGGAAACAGGGGTTAACTTTAAAACACTCTTTCTTGGT
CATTAGAAACTTCAATCGCTGAGATAGTACACTGTGACAATGATTTTATAAGGAGTACTA
CTGAAGATTACGCGCGATTAGCCCAGAGCGGCCGTAGCCTGCAGCGGTTGTCGGACCACT
CAGCTGCCCGCCGCCCAGGCACACGGTAGATCCGCTCGCCCCAGCCACTGGGGAGGCAGG
ACGCTCGGAACTCGTAGCCGCGAAAGGGTTAATAAACTTTTTATTCAATTTTTGAAAACG
TTCCCGAAATAATGATATCTACGACAATTTCTATATAAAATTACTTTTATTCAAACAATT
CAAAATGTTGTGAATAATATTTAATCATTAATCTAGTAATTATCTGAACCACCTTTTGAG
ACTAAAGCATAAGGGTATTTTTTATTAAAAAATCGACCTTGGAATTTCCTACCTTAGTGA
CTTTGTGTGTGACATGTGTTAGATTTTGTTTGACTGATTGCCTACAACGTGACATGATTG
TCCTCATATAAGGGCAAATATGGTCAAACCTATTTTTTTTATTATTTTAATTACCAAAAT
ACCTTGTCAAAGAGTTTAAAATTATTAGTTTAATAAGTAAATTTTGTAATATGAAGTTTA
GAGTAAATATTAGATTTTAATATTAGTTTAAGTGACTCCCATTAACCCCTTTTCTCTTTA
ACAGAAAACCATGACATTAAAGTAGATACTCCAATGATGTTCTAATCTGCTGGCCTTAGT
AGCGAAGAACCGGTTTTTAAACGAAAAATTAGTTCAGTTGCTCATTATTTTGTGAAAACA
ACAATATAACTGTGCTAAGCTGAAAGCGTTTGGGGAGAAATGTGAGAATGATAAACAAGA
AATGCAAACTAGTTTGAAACACCTTACTTCCAATTTAAAATTAGAAGCACGTGCTTGTTC
CTCTATTTTAGTAGAAATTACTAAGCATCTCAGGACAGTAAAGCAACACTGCAGCTTTAA
ACTTCACACCGCTTCCTTGGATACATCCATTAAGGATTTGAAACAACAGCAAAATATTTA
TTTTGAAAGAGTAGATTCCAACACTTCAACTCACCAGACAGTAAATTACATACTACTGAT
ATACTAACAACGAAGACTAAATGTTCGTAAACGGAACATCAAGTTGATACCTTAAACACA
CATCAAAATAGTACCTTCTCCCTGTACTTGCAAGTAGATTTTTTGCATGGACGTCGAACC
ATCAATGCAGCATACTACTGCAACCTTTTGGATGAGGTTAAGCTTGTTTACGTTACCAGC
AGATAAGAGATGTGATTCTTCTCGATGACAACGCTCGGTTCCACGTTGCAGTTCTCACCC
AAGCAAAATTGTACATCACTACTTGATCATCCTTCCTCAGCCCTAACTTATCGCCCTGTA
ATTTTCATCTCTTTGGACCACTGAAAAAAGCATTGTCAGGCCGACATTTTGAAGAAGACA
ACGCGGTGGAAAGCTTCTTGGGCAAACCTCCATCTTAAGATGACGGCATCAAAAAGCTTG
TGATATACTGGGAAAAGTGTATTTCTAAAGCAGGAGATTAGTTTGAGAAATGGCATGTAC
TCAATTCATTTCTTACAGTATACAAGATTTTGGGATGAACTATAGATTAAAAATTCTTAT
GAACAATTTGAGGAAGTTTTTCTTGACAAATACTGGTCTTCCAAAATTCAATACAATAGA
TACTAAAAGGCTCCTGTGTAGAGGCAAACCATATGATCCACAGGGGACTTAAAGCCTAAC
TGGTTTCTTTTCTTGAGAGGTTGCTAAGACAAGTCATCCGGCCATATCCGTTACTATTGT
TGGGTTTAAAGGCCGCGTTGACGGCGAGGTCATTAGCGCCCACGCAAAAAACTTGCGTGG
CAACACGAATCAAATCTTGTTCTAAATTGCTGCATGTATGGTCGAGAGGTCAGCTAAACT
GACAGCAGAGTACAGTAAGGCTGTAAATAGTGTTCTGTTGACACAAATTCCTGGACTTCC
ATTTCAGCATTTGACAAAATTTAAAATCAAATGTGAGGCTGGTGACATATACTTATTTTC
AACAAATATATTTAAATGTATTAGATGTATTTTGACCAAATATGAGGAAAGAGCGTAAAA
ATGATGTAACATTTCGAAGTCCGTCTAGTGGTGAAGATGAAATTGGAGACAAAGTAGTAT
TATTGACACGCATTCGTTCTTTCAAACCTATTAAAACTAAAAGTTCTAATCGATCCTGAT
TATTTATTGGATCCTTCTATATTATTATGGAACTTTTTTTTCAAATTATGGCTGCAATGG
CGATATATATAATCATCTCTGGCATATACCAACTGACATGTCAGAATTGTGATGCAGTTT
ACATTGGTCAAACAAGGAGACAATTCCAGACACGGTATAAGGAACACCAGCGAGCATTAA
AATAGAGTAATCATTCAACTTTTGCTGAACATCTCTTAGACAAAAACAATTTCCCCACAA
ACATAAACACAGACTTGAAAATCCTAACAACAAACAACACAAAACACAATATCCTAACTC
TGCAAGAGAACTATCAAATTCAAAAAGCAATAGTCTCAGGAAAACATGTACTTAATGACC
ATGTAAACTTAACAAACCAAACCTTATTCAAGTTAATAAACATCGAAACTGTCACAAAAC
AGCATTAAATACACAAATTCCACCATAACAGTAATTTAACACCATTTTGCGTCTCCCACA
TCTACCACACATGCACATTTTAGCTAAAACAAAACACACACACGAATGCAATTACACAAT
TCAAACTCTCCGCTCACAACACTTCCGACAGAGCATCACCGGAATAACAGCTGAACAGCA
ACAGCGCGCACGCGAAAACTGAAGGTTGATAATGACGTGCATTAAAATGTACTTCAAAGT
TGACTACCAGTGGAGGCATAGGAACCACAGTATATCAAACTATATAGCTAAACACAATAG
TGGAAACAGCATGCTGGTTGAGGTCACAGAAGACCAACTACCACACCTCAAAATGTAAAT
GTAAGTTGCGATATGAATCCCATCCTATTACACCAATGTAAACTATAAGATAATTCATAA
CTAGTATGTTAAATATAAGTCAAATTATGCATCATATAGATAGGATAATTTCGTTATATG
TAAACAAAAAAAAAAATTTTTTCAAATTATAACTAATCGCATATTACAGAAACATTGTAC
GCTGAGGATACCTCGACGAGAGGCGAAACGCGTCCGAAAAATAAAGAATATCAGACAACA
GTTGTATTGGCGTTTTTACTAAATAATAATTAGTTTAACAAGCAGCTGTGGAAGAAAATG
GCCTGCAATAATCAAATATTTAATCATACATACTATGCAGTTTAACGATCTACTATGTGA
GTGTAACTTATTTTCTCTTCGACTAAGATGTATGTTGTCCCTAATTTTTAAGCTAAATGC
TATCGCTTGCATAATTTTATGAATCATACGATTTCTTGCCAACCTGCTCACTACTTATTG
ACGTTGATCCGTCGTGTTTGACGTCAATATGGAAAAAAACTAATCTCCTTACAATGAACA
ACTTATATTCATGATACCAGTATTCCATTCCTTATGATGTACTCAGACATATTTACATAA
TTATTTATATGAGCTTTTTTACTATTAGATTTACTATTTCTGTGTCGTTGTATTGCTGCG
ACTTTGCGGAATGTCTGAAACTCGGATATTAACGCCTAAACAGAAATGCCTTTACAAAAC
ACTGAAATTAGCGACAACCTAACCAAAATTGAAGCCTGATTATTAAACGTCCAGTCGGAC
ATCAAACTTAAAATGAAACATAGTTAATTAAAATATCTAGACGATACAACAAGTGAGGAA
CTTTTCTGATATAAAAAATGCTGTCATTTCACTCCGTTTCTCAAACACAGAAACCCCAAC
GAACAATTGGTCCACTACCATCTGCTTACCAACAAAGGCAAAACAGTACCCTCTCGTACA
AAATGTAAATTATTAGTTATCCCACTCGTTTCACTCTTTTATAACTTTATAATTTAAGAG
CATTTAAAACAGGAAATCTTAAACGATTTACCACAGACTAAAAAAACACATTTTTTTTAA
CAGTCGTGATACGTCACACACATAAACAAATGCCATTTGACAAAAGGTAAATTCAGAAAC
ACAAATTAAAGTATAACAATCCTATCAATCTAGTTTTTCCCCACATCTTATATACTTTGT
CAACGAAAAAAGTTTCGGTAATAAGAGCAACACTAAATACAATAATTTCCACACAAAATT
TTCCCAATTATCGACTGATTCCGTTTAGTTAAGGAGTGACACAAAACATAAAACCCTATT
CCAAGATACCGACTACATTCAATGAGATGTAGATGTATGAGATCTCCAAGTCACATCAGA
ATGTACCTAACAGTCATAAGCAATGAAATACGAAAAGTTAATAGCACTCAATAATATAGA
ATTCACACACATAAAAAGAAATAAACAAGAAATAAACAAGAAACAACCTTCTTTTTAGAC
AAAATTTGGTCCACTTCAAAAATACGTCCAGTTCGAATCGAAGGAAAAGACAAACTTCAT
GTACGTAGTTTAAAAACTAAGAAATCAAACTGCACGCCGAGACTCGCGTCACAAACTGTC
AGCTGCCAGTTATCTTAGTGTGACGATGATTGACAGCAACAGATAAGTTCTTGCACACGA
CGAATTTAATCATTAGATAATTTGATAACGATAACAGCACTACAGCCAGCCGTTTATAGA
CCTACAGTACAGTAGGCTCTGAGATTTAAAATTTTTAAACTATAATTTTTTTTTTTATTT
AGAGCCTAGATCGAAATTTAAATAATATTTTTTTTATCACTAGGCCACGTGCACACGTCG
TGTTTGGCTTTGCAGTGCAGCTGGGACTCCGTAGTTTTGATTGGCTTCTTCCTGGGTAAA
ATATTCCGGAGGTAAAATAGTCCCCCAATCGGATCTCTGGGTGGGGACTACTCAAGGAGG
AGTCATCAGAACGGATAGAAACATTCTACAAGTCAGAGCGTGGAATGTTAGAAGTCTGAA
TAGGGCAGGTAGGTTAGAAAACTTAAAAAGTGAGATGGAACGACTTAAGTTAGATGTTGT
TGCGATTAGTGAGATTAAATGGAAGGAAGCACAGGATTTCTGTTCTGGGGAATACAGGAT
AATTAGCACACAAGCTGTCGTTGTTGTTTGTTCTTTGTGCTTTAAGGCGCGTCAACATCG
GGGTTATTAGCGCCCTAACAAATACAAGACGTGACAACGTGGCAGAATTGTAAAAAGGTC
GGCCACAGAGACAGCACAATAAAATACTAAAATACTGACTGGCATTCCGTCTGTATGACT
GACTGTAGAGGGGTCAGCCCCACAGACGGAAAAAATAAAACATAATACTAGTAATATGGT
AGTACACAGGACACATAGAGTAAAAATACATACATTGACTGGTTGGCTGTAAAGGGCCCA
ACCAGTTTGAAACAACAAACTAACTGGCTGGCTGTAAAGGGGCCAGCATTGTAAACAAGG
TCACAACTAAAAACAGCACTTGGATTGGTGGTTGTAAAAGGCCACCAATCCAATCTAAAA
CCTATGCAGGTCTGCCCAAAATTTCCATGAGGAGTAGCCGGCGGATGGTAAGCGGCGGCT
CGCCCGAGTCAGCACAAATGCTGGCAATAGGGCTGGTGCGATATGCACCCGTGGCGAGCC
TAATCCCAGCATGGTAGACACTATCCAATATACGGAGATAGCTGTCCCGTGCCGAACCAT
ACACGATACAACCGTATTCCAGACGCGACCGTACAAAGGCTCTATAGAATTGTAACCGGC
AGGAGCGTTCAGCGCCCCATGACCTGCCACACAAACATTTTAAAACATTTAAAGCTTTAT
AGGCTCTGGCTTTCACATCTTTAAGATGTGTTGTTGTTGTTGTTGTTGTTGTTGTTGTTG
TTGTTGTTGTTGTTGGGGCTTTAGGGCGCGTCAATGTCGGGGTTATTAGTGCCCTAACAA
ATGCCTGGTGTGACAATGTGCCATAAAATTTGATTACCGCCCGTGTGGCGGACTGTAAAA
GGGTCAGCCACACAGGCAGTACAGTAAAATAAAGTAGACTAAAATATCTTCTGCATGGCC
GACTGTAAAGAGGTCGGCCACACAGACTGCAAGGCGAAATTTAAATCTGAAACAGTGGCT
GTAAGATTGCCATAAACGATTAAAAAGCACAAACATTATCTGGTTGGCTGTAAAAGGGCC
AACCCGATTAAAAGGATAAACTAACTGGCTGGCTGTAGACGAGCCAGCCGGGTATAAAAT
GTCGTTGTTGTTGTTGTTTTTAGGGCTTTAGGGCGCGTCGACATCTAGGTCATTAGCGCC
CTAGCAAGAGTACGGAATGACAATGTGGGTAGAAACACACTGCCGTCTGCGTGGCCGACT
GTAAATGGGTCGGCCACGCAGACGGCACAATAAAATACAAAAAAAGTGGTAAAAACACAG
CCCGCATGGTCGACTGTAAAGGGGTCGACCATGCAGACAACAGGATTGAGTAAAATACTA
AAACAGTGGCTGTAAAATGGCCTTAAATGCACAAACAAATAGTACTGGCTGGTTGGCTGT
AGAGGAGCCAACCAGCTATAACGAACACTGAAGCAACGAACTGGCTGGCTGTAAAGGGGC
CAGCCAGGGATAAGAAATATACATGGATTGGTGGCTGTAGAAAAACCACCAAACCATTCT
AAAAACTAGGCCGATCTCCCCAAAATTTTTGGACTAAGACCGGCCAAATTGCAAAATTTT
AAAACCTTCCTCACATTGTCATTGTTTAAAATAACAGGCAGATCATTAGCTAAGCCAACA
TCCGCCCTTACGTTTAAAAAAAGGACACAGTCAGTTAAAATGTGGCGCACCGTCAAAGGT
ACGCCACACGCATCGCATTCCGGAGGGTCCTCTCGGAGCAGAAGGAAACCATGAGTCAGA
GGACAGTGCCCTATACGGAGGCGAGTAAGGAGAACCTCCTCCCTCCTCGCCCGCTGGAAG
GAGCTGCTCCACGGCTGAACGGTCGGTTTGACCAGCCGGAGCTTATTATGCTCTACTTCC
AGCCACTGCCTCTGCCATGCTTCAAAAACAATTCTCTTCGCTACCGAGGCAAGGTCTGAC
TTCGGGACCGGATCAAAGTCGGTTTCGACCTTGTTGCAGGCTAATTTGGCAGCTGCATCG
GCTGCCTCGTTCCCCCTGATTCCCACATGTCCGGGCACCCAGCAGAATAAAACCTCCTTT
CCACGTGATTGAAGGGAAAGGAGGGCGTCCTGGATGTCCTGGACTAGACGGTCTGCTGGG
TACAAGGTTGCTAACGCCTGAATACAGCTGAGGGAGTCACAGCATATGATATACTTCATG
TCGCGGCATACCTTCATACGCTGGAGCGACTTCAGCAGGGCATAGCACTCCGCAGTGTAA
ACGCTGCACCTGCTATCCAGCTTGTATGTATGAGTCGCTCGAGGGAACACAACGGAGCAA
CCCACTCCGTTAGCCTGCTTAGACCCATCCGTATACACCGGGGTAAAATCGCGATGGTGG
TTCAAAACATCCTTAAAAACATTTAGTAATACCCTGTCAGCGGTAAACAGTTTGTTGTAC
CGCGACAGGTCTAAAATCGTTCTGGGCCTCTTTAAAAGCCAGGGAGGAGATTTACTCCAT
CCCTGGTGATAAAAAACGGGCAGTTGACATCCATATTCTTCTAAAATAGCCTTTGTACAG
TGGCTGAATGGTTTGGTCGCTCTGCAGCGATTAGCATATAGCTGTTCAAAGATTGGTCGC
ATCACTATGTCGTACACGGGACTACCAGGTGTTGTGGCAATATTCACATAGTGTCGCACC
ATGAGGAGATGCCGCCTAGTGGCAAGCGGCGGCTCGCCAGACTCGGCACAAATGCTCGGT
ATCGGGCTGGTGCGGTAAGCACCTGTGGCGAGCCGAATTCCTGCATGGTGGACACTATCA
AGTATCCGAAGATAACTGTCCCGTGCCGAACCGTATACGATGCAACCATACTCGAGACGC
GACCGTACAAAGGCTCGATAAAACTGTAGCAGGCAGGAGCGGTCAGCGCCCCAGGACCTG
CCACACAGACATTTTAAAAGATTAAGTGTTTTCAAGGCCCTGGCTCTCACATCTTTAAGA
TGCGCAAGCCAGTTGAGCCTTGTGTCTAAAATAAGGCCCAGAAATCTAACGGTATCAGTA
AAACGTAGAACGGTGTTCCTCAGAGTAAGGTGGGGCTCTGATAAAAGGCTTCTGCTACGA
GTAAAAAGTACACATCGGGTTTTCTCAGCGGAGAAACGAAAACCCGTGTGCACTGACCAT
TCATCCAGCCTGTTCAACGCGAGCTGCAACTGCCGCTCTGCGCTTCTCAGGCTGGATGAT
GCAATAAAAATTAGGAAGTCGTCCACATATAAGGAGAACCGTAAGGGACTCCTTATGACT
ACTGATATGCTGTTAATCGCTATGGGGAAAAGGGTCACGCTTAAAACTGACCCCTGAGGG
ACACCGTTTTCCTGAGTAAAAAGATCAGACACTTCACTACCGACTCGGTACCAGAAGCAA
CGACCAGATAAAAATGATTTTAAAAAACGGGGTCGGTTACCCCTAAAACCCCATTCGTGT
AACTGTTTTAAAATAACATGCCGCCAGGTAGTATCGTAGGCCTTTTCAAGGTCGAAAATA
ACACCCACAACGTGTTGGCTGCGGATGAATGCATCTTGTATGGCCGCCTCCAGGAGGATC
AGGTTGTCCAAGGTGGAACGGAACTTACTGAATCCACACTGAAAGCGGCTCAGAAGATTA
CGGGATTCAAGACACCAGACGAGGCGGCGATTCACCATCCTCTCCAGTGTCTTCCCGACG
CAGCTAGTCAAAGCAATACTACGATAACTACCTGGCAACAATTTGTCCTTTCCAGGTTTT
AAAATAGGGATGAGCTTTGCTTCTTTCCACGAGTCGGGGAAGTGTCCACCGGTCCAAATA
TCATTAAAAATATCCAGAAGGTACTCTTTAGCATCATTATTAAGATGCCTCAGCATCTGG
TACTGGATCAGATCAGGCCCTGGAGCAGTGTCTTTTGCGCTGTTCAGTGCAGACTCGAGC
TCCCAAAATGTAAATGGCCTGTTGTAGGCCTCTGTATCCGACGAATCGAAACACAGCACA
CGTCTCTCGGCAGCAACCTTTCGTTGCTGGAACCGAGGATCGAAACTGGCAGATGAAGTG
ATGGCAGCGAAATTCTCCGCCATCAGCTGCGCTATGCTTCGTTCGTCGGTAATTACAAGT
CCTTGATCCAGTAATCCAGATACTGGTGGGCGGGAGTACCTTCCAGATATACGGCGGATG
GACTCCCATACTTTGGCTGATGGTGTGAAACGATTTATTGTGCTCACAAAGGTCTGCCAT
GACCTTTTCTTGCTTTCCTTAATAACACGACGCGCCTTTGCTCTTGCAATACGGAACGCT
GCCAGGTTGTCTGAAATTGGTTGCAACCTAAAACGACGCAACGCCCGTCTACGACCCTGA
>VvP45bXO-451587#RC/Helitron_47021-49879 [forward] 2859 bps; scores=7:8 Multi_5'_ends:
TCTATATTATTAATTTATTTGTTCGCAGGTGATTTGGATATTTCCTGCAGCGACCTTTTT
TATTTCAGTACGTATTTATCTATAGATTATTTTTTTCAATGTCTTTAAAATTTGGCTGAT
ACATTTTTTTCTTTTTTTTCAGATGCACCATCACGCCCAGAGAAGCGTAAGAGTAGTTCT
CAAGAATTAAGTAGCCCAAAAAGAGCCAATATCAGCCCTGGCGATTGCTCACAATGGAGC
ATGCTCCCAAATATTGACGTGGATGAGTCGCAGTGCAGTATGCCACCTACTCCACCACCA
CAATGGGTTCTTCCGCAACCACCACCACACTGGAATATCGGTAAGTCCAGTACATCAGTA
ATTTACCTATATTATTTTATACTTACAAAATTATGTTTTTTATGATACTAAAACATTTTT
CTTCTTTTTTTATGTTTCAGAGGGGGCGGTCGGACGCCCGGCCAACGAGGCAGTTCCGCC
ACCAATATGGCGACCGTGGGAGACGTCAGCCACAGTCGGACCTAGCCGACCGCCCGCCAC
AGCACCTCACCTGCCTCCAGCAACAGCCGGGCCCAGCTGGCAGTACGCCACCACAGCCTG
GTAAAGCCGCCAGTCCACCACCCCATCGGCCGGACAAAGGCGCCAGTTCACCGGTCCATC
AACCGGGCTCAGCAGGCAGTCCACCAGCCCATCGGCCGAACCCAGCCAGCAGTTCACCGG
TCCTTCGCCCGGGCCAAGTCGACCGATCGTCGGTGCAGGGACGCCATCATGAAGTCATGA
TCATGGAGCAACGATGGGTGAGGCAGCAGTATCGCGCTTAATCCTTGAAGACAGGCTTAG
TGCATTTAAAAATAGAATTTATTCCGGGACATTTTAAAATTCTCTAAATTTCATGGATCC
AATGAATTTCATTGATGCCTGCTTTAAACTTGTTGCCGGTAAACTTCGCGAAATTGTGCA
TAATCGGTCCTCCCCATTTGTAAAGATGCAGGTTGGACTGATTAACACATATAAAATACA
GAAAATGATTTTAGAAACCGCCTGTATGTGCTTTTTACCTAAATGCGTGAGGTCACAACC
AGCACTTGCCTGTCGGATTGGTATGAAAAATATGTGAAGTCGGAGCTCAGAGTAAAATTG
TGTGTGTTTCAAGAAAGGATAAGTGGCAAAACTCTCGATAGAATAGAATCCCTCGACATT
AGCATTTCTAATTTTCAACCTTTCTATCGGGGGTCTTCCTATGTTGCTCTGTCATCAATG
TTGAAAACAAGAATGACGAGTTGTGCTTTCTATGGACAATTCTTGCATATCACGTAAAGG
CGCTTTAAAAACATGGTGACAGGGTTAGCACCTACAAGAAAGTACGTTCACTCTACCCCT
TCGATGTTTCAGGTATTGAGGTTCCGGTAAAACTCTCTGACATTTCTAAAATCGAGAGGC
AAAATCCAGACTATTCTGTAAATGTGTTCGGTCTGCATGTAGCTAAAGGTAAACATGTAG
TTTCCGGGGCCCTCCATCACACTGCAGACAAACGCGTTCACCACATAAACATGTTGTTGA
TTACCGCCGGCAGTGGGAAAAAATTCCATTACTGTTGGATTCACAACCTGTCGGCGTTAG
GCAGTTCTTCTTTAAGTTTGCATAAGACTGCTATATTTATTTGTGACAGATGTCTGCAAC
ATTTCGGACGCAAAGATCTCCTGGACCATCACGAGATTGACTGTGCAAGGGTTGATCCTG
TAAGAGTGGATTTACCCGGCGACGACGATAAAACCTTAAAGTTTAAGGATTTTGTGCACC
AACAGCGTGTACCCGTCGTCGTTTACGCGGACTTTGAAAGTTTATTGCAACCTTATGATT
CTTGCAGTCCTCCACCCAACGCCTCTCACACTACTTTTGTCCAGAAACATGTCCCTTTCG
CGGCCGCATACCAGGTCGTTTGCCCACACGTACCTAGTCTGTCGCGTTTCAACTCCTTCA
CGGGAAAAAATACCGAAAAATGGCTTGTTGACGAACTCGTCAAACTAGCCAAGAAAGTTG
ATAAAATTTACAAGAAGTGCATTCCTCTTGTAATTATAGAAGAGCAAGAAGCAAAGTTTG
CTGATTCTACGGTATGCCACATTAGTGAGAATGACATTGAACCGGGGACTGTCAAGGTCC
GCGATCATTGTCATATCACAGGTGAATTTAGGGGGGCTGCACATAATGATTGCAATTTGC
AGAATAAGACTAAAAGCTACATACCCGTTTTATTTCACAATCTTTCTGGGTATGACGCTC
ATTTCATTATTATGGCTTTATCAAAACTTGATTCCGAAGGGATGGACGTGCTTCCCATCA
ATACAGAACGTTATATTTCTTTTTCGAAAAAGATTGAATATACTTGAATCACGTTAAGGT
TTCTTGATTCATACCGGTTCATGCAGCTCCCATTAGACAAACTGGTTGGAACCCTTGAGG
ACGACGACATGCGCATTACTAGTGCTTATTTCACCGACCCCGAGAAGTTCCAATTAGTTA
AACAGAAAGGTGTCTTCCCTTACGAATACATGGATTCGTGGGATAAGCTCACCGAGGCCA
TGCTTCATCCAAAATCAAAACTCTAAAGTTCGTTGTCGGAGTCACACATTTCTGATGAAG
ATTACGAACACGCGACAAAGGTGTGGCGGACTTTCCAGATCAAGAATTTAGGCGAATATG
CAAGTCTGTACATGGACACAGATATGCGGTTACTTGCAGATCTGTTTGAGAAATTTAGGA
GTGTATGTTTGGGGAAGTAAAACCTGGACCCCGCCCACTATTTCACATCCCCAAGCCTTT
GGTGGCAAGCTATGTTAAGGAGCGCGCGTGTCGAACTGG
>VvP45bXO-455499#RC/Helitron_17499-36489 [forward] 18991 bps; scores=10:7 Multi_5'_ends:
TCCTTTCTTACTAAAAAAATAATAATTTCACTCTAAAAACGTCATTATGCCACATAAGTA
AATCTGAAATACTTGGCAGTTTACGTGTTGGTGAGTAGTTTCTTTTAATAACATTGAATC
AACTGTAATATCAATCAAGGAATCAGGAGATATAATAATGAATCACCCAAAAAAAGGCCA
AGTCTCGTGCTTGTGCAGTGACAAAAAATTATGAGATCTTGTTCTGAGCCAAGTCTACAC
TTTACAGAGTATATTAACTTCACTTTGTGAAATGGAATGCTTTTCTCGGTGTTATGGAAC
ATTTATTTAGAATCAAAAAAAAAAAAAACTCTGGTAACTTGGCCATTAAGCAAACCATAT
TTTTAAATTTATGTGATGTATTGTAAGGCACATAATATGACCTAAGACTCAATATTTTCC
ATTTTTATTATTTATTTAAAAATTGGTTTAGATTGAAAAACAAAAACGTAAAACCTCGAA
ATACTCTTAAGACACGCTAAAAAGTTTTAATGTCATTTTGCCAATCAAAATATTGTAAAC
TGTTAATTTTTATCATTTAACATTAAAAATTATTTATTAATTAATTATTATTTAATTTAT
TAACGTTTTAAGTAAGTATGTTTTAAATATATGCGTTAAGAAACTATTTGTACCAATCCC
GCATGGATCCCGCGGGATCCCGCGGGATTGGCGCAAATCCCGCGCGGATCCCGCGGGATT
GAAAACACTGCGGGATTGCAATCCTTAGTTGCGTCAAGCTGGAACGACACACAATGACGC
ATGCACTCGTTGGTAACCTAAATACATTTTTCGGTTTTTGACACAAACTAGTTGATAATT
GTACAAAAGAACGGATAGTCGATAGGAGGGCGTCGGATGTTGTTGAAACGGTATGGAATT
ATTCCTCAACGTTTCATAAAATACATAAAATACTGTAGTACAAAAAACGTTAAATTTGAA
ATATGCTTTACATGTGATAATTGTGTGCAATTTACTAGTGTAGCGTTTCATAGATGTAGG
TATTAGTTTGTGTGAATTACAATTCTTCCATTATATTTTTGTGAAAGTAACATCAGAGTT
GGTATCACACTAGTTAAGTAACGAGAGGATGCATATGAGAGCTCTTTCAAAAAATTTCGT
ATAAATACATTCGGAGCATCTCTAGAAAACGAAAGAGACTCGACGTTCTCACTTCTGTCG
AGCATCGTATGAGACACATCCACTTTTAGTCTTGCATTGCATGTAGGTTTCAATGAAAGA
TATATTAATTTGTATGGTTAAAATGTTAGTAATGCTCGGGTTTGTCGGGCCATCCAGATT
ACGGTATTTCCACGGTTTCCCGAAATCACCAGGATCCCTTCGCGTTCCATGCCGCCGATC
CTATTCCAACTCTAATGTCCTCGACGTCGAAAAAACTTGTAAATGTTGGGATGGTTCCTT
GATAAACACTTGGCCGAATCCCTTCCTGTTCATTTCCACCAGTCCTTTCCTACCTCTAAT
TACTTTAATTAGTGGCCCTGTAAATACATTCGCGCAGTGGACCCAAGATGCATATAATAA
TAATAGTTAGTCTGTGTAGCTTCACGGATCTGTTGACTCTATTAGTCACTGCGTTGGCTG
CCCAACTTAACCAGGGATTCCTGTAATCTCATGTGGAGGAACTGAAGCATTTACAGAAAC
CAAGCTCAGGGCGAGACGAAGTACTTGTTAAGACCATTTCAAAAACAAGGATTTAAGCAG
GGGACGTGTGGAGCGTCAGTTATACATCATGATACTCAGTCTACAGACCAAACCATTTGT
TGCGTCAGTAAGTTGTGAGCGAAAATGCTGGCCGGGCATTAAGGAGGTCGTGGGCTCGTG
GGGTCGTCCATTAAGATTTCACTAAACCATTCCAGGAAAACTCCTAGATCGTTCCTCTAA
AAGGCCATGGACTAATTCCCCCCCGTTCCTTGTCACTCATCCACTCCCAGCTCTAAAGAC
ATCGACGTCAAGATGCCATAAAGCACCATACGCAAAAAATTGCACTTAACTGTTACAGTA
CTGCAATGATATTAACGTGGTTATACTGTACCCAGAATTAAGCTGCACCACTTGATAGGC
AAAGGAAAAAAAAATATATGTACGATTGACAGGGATAATGTCATTTTGCAGACGGTGTAG
GAGCCACCGTCGCAATTTCACGGTGGTGTTGTAGTATTTCTTCAGACTCGATAAAGCTAG
GGCACTTGTCGTACTTTCATTCGATAAACATCGTCAGCACCTATTAATTGCGAGTACGAA
ACATCAGTTTTAATTCGTTGAGAAGAAGTTTTTATGGGGTTTAATATAAAAACTGAGGAA
GTCAACACAGTGATGGCTTTTACTTGTCAAAAAGCGAAGCCGAAATACATAAAGCATAAA
CGGATCGAGACCACACCCATGATAGTGTTCAGTGCCTAACATATGATTAGCTGGTTCAAA
TCCTGATGGTATAAAAAAAAATTACCATCAGCACTTTTTTTTTTTTTTTTTAAATATTAT
TTATTGGCAAAAGGACAGAGTCCATACAGCCAAAAATACCTTTACATATTGATGGTACAA
GGTTAGAGGTGCAATTCTTACAGTACGATACCATACAATACAGAACAAAACAATACCGAA
ACATACAATACATTACAGAGCAATACAATACGATACAGGACAATACAATGCAATAAAGTG
CCATATACTGTAATACAACCAATTACAATACAGTAAAATATCATGCAATACATTACAATA
TTTTGGTTTACATATTATGTAGTGATTCCAGGAGTACAACTCCTACCGTGCTTTTTATTA
TTAATTTTGGAATATGATTCTTGACATATAGTTGATTTGCCTGGTAATTTACAAAGTTCG
AAATAAAACTCTCAAACTAGCATTTATTTACATCTTATATTTCAAGGATAACAGTACTAC
TCTTGTGGTGCAATAGATTTACATATTATGTTATACCTTTAAAAATACAACTCATACTAT
ACGACTGATTTATATGTTAACCTAAGTAAATGAAAATGGAGCTCTTACAGTGCACTTGGT
TTACATATTGCGTTGCCAGATTAGGCATAAAACTCTTAGCGTACAACTGATTTACATGTT
GTATTATTTGGTTATACATTTACACTTATCGAACAATTGATTTACTTGTTATGTTGACTA
GTTAAGAGTACCAATCTCATCCTATAATCTGTTTACTTGTTATCCTGCTGAGTTAGAACT
AAAACTCTTATGGTAAAGTTGGTTTACATCTTGTGTTATAAATTCATGAGCAACACTTTT
CCTGTACAGATATTTATTACAAGGATCATATATCTATGTGATTTTCCTTGGCAAATCTAT
AGAGGCTTATATAGATTTCCGGTTCTTGTTTCTGAAGAAGATGTTGGATTTTGGTGGGAA
GTTCAGCCCCGTGTCTTTGTAAGTCCAATATTAATTGTGTAGATTTGTTCCAGTGGCGCT
TGCATGCGAAGAAAAGGTGATCGACGTCCTCCAAAATATTTGCTTCACATTCGCAGAAGG
GCGAGTTAACTACGTTGATTTTGAACAGATGCGACTTGAACCGCCCGTGGTTAAACTTCA
GCCTTGCTATGAATGTTGAGAGTCCTCTGGACAGTATCCGGTTGGAGTACCAATGAGCTC
TTGGAATGGAGGGATGGATCTGTCGGTAATGTTGACCTTTATGGAGGTCCCTTGTCTCCC
ATTCGTTGGCCCATTCATTCTTGACATCGCGTCGAATCGCTGGTAATAGATCCGATGCCG
GAACGAGGTTGAGTTTGTTTCCGCTTAGTGCAGCTTCTTTGGCTAGTCTGTCTGCTTGCT
CATTACCTGTAATACCTGCGTGTCCTTTGGACCAAATGAAAGTGATCTCCGTGCCTTTCT
CTCTAAGTTTGGACACTAATCGAAGTATTTCAAAGGCCAACCAACATCTGCCATTGTCTT
TGGAGATGTTGTTTAGTTTGTTAACAGCGGACAGGGAGTCTGTTATTATTGCTATTCTCG
GGCTTTGCAGTTTTGTGCAATATTCTAGAGCTTTGACCATTGCAAGTAGTTCCGCTGTGA
AGACCGTTGCTTCTTCCGGTAGGCTGTAGGCTTCCGACTTGTTGTTTGTCGTATCCACAA
ATGCGCATCCCACTGAGTGATCTGATTTGGAACCGTCTGTGTACAGGCATGCTGGGTTAC
CTGGTAGGTTTGAGATGTAGTCCCTCATTATGACATTGTTCCTTTCGCTCCCTTCCAGAT
ATTTAATGTTGGATCGGATGTCCAATTTCAGAGAGGTAATAGGCATTCTTCCTGAATAGA
CAGGTAATAGCTGAGCTCGGTATATTTTTGTGGAGTATATCTTTAGGTCCTCATATGCTC
TTGCTAGGGGTGGACTAGTTTTCTTCTTCCAGTACGCACGTTCTGAGTACTGTGCCGATA
ATACTGATAACTTTTCCAACAGCGGATTCTCTTCGAGTTCTAATTGCTTTAGTATGAATT
TTCTGGAGAGGTATGTTCGCCTAATGTGTAGTGGTGGTTCGAGGCATTCGACCAACAAGG
CGTTTGTAGGCGTAGATGCCATGGCCCCAATACATAGTCTCAGTGCTTTGTATTGTGATT
TATCTAGTCTCTTCAACAACTCTTTCGATGCGGATCCAAAGCATATACAGCCATAATCGT
AATGTGGTCTTACGAGCGATCGATAAAGTCTCATGTTGAGTTCTCTTTCCGCTCCCCAGG
TTTTTCCGGTAATGGCTCTAATTAGATTCATGGCTGCTTCACTTTTTCCGATGATGTAAG
ATATATGATTGGACCATTTAAGGTTCGAGTCCATTTTCAAGCCTAGGTATGAGACTGTTT
TCTTGACTGGGAAAGAGTGGGCTCCCAGTGAGATTTCAGTTATGTGCGGTACCCTATGTC
TTGTAAATATGCAGACTACGGACTTTTCTGTAGAAAGGACGAAGCCATGGCGTATCATCC
AAGCCTTCATTTTGTCCATTGCGATGTCTAACCTTGTCTTACAGGCTTGTTATGTCCGCT
GGCTGATGTAAAGGCAAACATCGTCCGCGTATTGTAACAATTTTACTTCCCGAGGTATCT
TTGAGTGGAGGTCACTGACGTAGATATTGAAGAGAAGGGGGGACAATATAGATCCCTGAG
GCAGACCTTTACTTGTAGACCTGGGTCCGACTACTTCACCTCCAATTATGAACAGCTCTC
TATTTTCCAGCAGCGCTATTAGATTCGCCACGAAAGTTTCCGGGAGAGGCAACTGTCTAA
GTTTCTCCGCCAGTAGAGAGAGAACAACGTTGTCGTATGCTTTGGATATATCGGTGAATA
GGGCCATCAGGTAAAAGTTTTCTCCATTACTGATTTGGATATCTGTCACTAGTTGTGCTA
TGATTTCATTTGTGCCTTTCCCCTTTCTGAAGCCAAGCAGGGTTTCTGGTAGAAGGTGAT
GATGTTCTACATACCACTCCAGTCTGAGTTTAATCATCCGTTCTAACATTTTCAAGGAGC
ATGACAGGAGTGAAATTGGCCGGTATGATCCGCTGTCACTGGGGTTTTTGTGAGGTTTGT
GGATTGGGACCACTCTTATTGCTTTTAGTGGGGGAATATGGACTCTCTCCATCCAGACCC
TGTACATAATTTTGAGGAACAAGTCTTTGCCTTCTCTGGGGAGGTTATCTATCATCGAAT
ACTGTATTTGGTCCATTCCTGGAGCGGTGTTACTAGATTTTTTGAGTGCACTTTCCAATT
CCTCTATTGTGAAAGGTTGAAGCAAAGGGTGGTCTGCTTCCGGGTTCTGAATGTCGACTT
CCTTTTCTGGGCACCAGTCTGGAGCCAAAGAGCAAAGGAGGTCCATGGCAGTCGCGGTGG
AGATGTGTTTGTTTGATTGCGTTGTCTTGCGCTGAATTCCTTTAACCTGTCTCCATAGTA
GTTTAGTTGGCACGTCTTTGTTCAGAGACTTACAAAAATTTTGCCAGTATTCTCTTTTCT
TCTTCTTCAGAAGGCGTTTCGTGGAAGCTTGTATCTTGTTTAAGAGTATGTATTGTTCGT
CCGTTGCCTGTCCTTTATATTGCGCTAACGCCTTCTTTCTGTCTTTTATCGCTTTAGTGC
ACTCTTCATCCCACCATTTCGGGCTGTGTCTATGTGGCGTCTTTCTCTGTTTATTTTCTG
GGATGGATACTTGGGCCGCTTGATCCATAATTGTTGTGAAGGAGAGGTAGTCATTTTTGG
GGTCATCTGACGTGCTAAAGTTTTCTAGTTTATCTGTTATGAACTGTTTATATAGTGGCC
AGTTAGCTCTCCTTGTGTTCCACTTGTAAGTGGGAGACGGAGGAGTGGTCTTGAATCTCT
GGTCAGGTGGGGACATTATGATGGGAAAATGGTCAGATCCCGATGGGTCTGGGAGGGTCT
TCCATTCTATGTCGATGGCCAATCCGGGCGAGATGAGTGAGATATCGACTGCCGATCTAC
GTTCTGTTGCTCTGTGGTATCTTGTTTCTGATCCATCGTTCAGTAAGACTAAGTTCATTT
CTTCCAGTAAATCTATTACCACTTTGCCTACTGCGCAGCTGGATTCACTTCCCCACTGTT
GGTGGTGGGCGTTAAGGTCCGTCATAATAAGCATTGGGGGGGATAATTGCTCTATTACCT
GACGAAGTTCTCTTTTGGACACTGGAGTTTGAGGAGATCTATAAATTGAAGCAACTGCTA
TTTTTCTGTGGTTCCTGCTGTCATATTCTACGTTGGCTGCACATACTTGCAAATTCGATC
CCTGCGAGTTGAACTGAATTTCATCATACTGTATTCCACTTTTGATCAAAAGAGCGACTC
CTCCGTAGCCGTCTGATCGATCAGACCGAATCACATTGTATTCTGTACAAGAGAAGTGGT
TGTCAGGTTTCAACCACGTTTCCATTAATCCCGCCACTGCAATGGAATTTTCTTGGAGGA
GGTATAATAGGTTTTCCTTATTAGATCTGACTGACCGAATATTCCACTGCATGAAGTTAT
TGCACTTCGCCATTATTATTGAGCACTAAGGATTTTCTGATGAACTCTCTTATATCTGGC
ATAACGCCTGTATTAACCATCTTCAGCAGCGAGGAAACAATGTAGACCACCTTATCTATG
AGGGGTTCTTCCCTTTCGAAGTTCTGGGGCCTATAGGGGTTGTAGTTTATCGGAGCAGAT
GTGGTGGGTCCATGGTCAAAGTACAAATCTGATGGAATCTTTATGTTTTGGCTTCTGATC
GCCTGCTGCTTGGAAGGAGGCTCGGTTCTGGCTTGCTTATTGAATCGTTCTTGCAAGTTA
GGGGTTGGCCTCGCTATTGCCCGTGCTTGAATGGGGGTGGATATTGAACTTCCGGGTTTA
GGTATGTGCATTGGGGGGAAGCTGGAGGTGTCTTGGGTAAAGGGAAGCCTGGCAGCTTGT
TTAGCGTAGGAAGTTGGGTTTTCTAGAGCTGTGGCTTGTTCTAACGTAAGGTTGTTATAG
GCCATGTGGGTTTTGATGCGCTTTTGTTTCACAAACTCTGGGCAGGAGCTTGATGTTGCT
ATATGGTCTCCCTTACATATTGCACAGTGGAAGTTGTTAGTTTTGTTGCACCCGGATGTT
TCATGGGCCTCTCCACATTTAGCGCATCTAGCATTGCTGCGACAGTGCTTGTTGACATGA
CCATATCTCAAACACTTATAACACTGAGTTACTCTTTGAACATATGGTTCGACTTGGCAT
CTGGTGTAGTGAATGAAGACATGTGGTGGGAGGGTCTGTCCTTTGAATGTAATGCATACC
ATTTGCCTCGGTATCCACTGATGTATTCCGTCGATTGTGATCTTACGCTTTAGTCTTCTG
GCTGCTATCACTTCAATATCGGAATCTATGACATTTAGTATTTCTTCTTCAGTTAATCTA
GTATCTACCCCTCTTATTACCCCCTCTTTAACAGTACAATAGCGTGGTATAAAAAATTTT
ATATTCTGAGGGTGATTGGTGACTGATGCCAGGCTGTTTGCTGCCTTATAGTTATTAAAT
TCAATCTGAACACGGTTTCTCCCCTTGGTTGATATGTTAAGGATCGAATGGTTCATTGCT
GGGATGGAATTCCCGATAAATTTACCAACGGACATGGGATGAAGACGTCCGAGGGCGCCC
CTATTTGGGTGCTCTTCTGTATTTATCTGTTCTGCATAGACTATGAATGGACCGGTGTCA
TGTTCTGAATACCTAAATTTCTCTTCTCCCAATGTAGAAGCTGCTTGCACATTTGCGGAA
TTGACTGTTGGTAAATCCCTAGTTCCCATAGCTATTGCGTTTTGGCTGCTATTGCTAGTA
TAAGTTGTTATTGGTATTTCTGATTGGGCTATCTCTTCACTTCCTGAAACGCTTGCGGCA
ATTGCGGGGTTAGTAGGTATAAATGGCACATTATTAATATTCATATTTAGGTCAATTTCC
CCAGTTGGGGCTCTTTCACATCTGGTACTTATGCATGCAGGCTGTTCTATGTCGGCATAC
GCACGTAGCTTGCGTTTCTTTATAACTGTTGTCTTTTCAGAATCTGGGAGTGCAATGGGC
GGCGTACTTACGATGTCAACTTCGATCGGCGTATAGCACACTTGAAGGGCCGAGGCGATA
GCATCCGCTGTTTCCTCTGCTGTGCTCCCTTCCGAGTCCTCCTGCATCCTGTAAGCCCTT
AGGCTTACACCTCTTGCACTATTCACCCACTATCTTCCACCTGTTGTGTAGTTGAACAGA
AGCGGTAACTTAAGCTCGAAGAAACACTAACCACTGTGTAGACACGAAGTCCGATAGCTT
GCTCGCACCACTTAGAACGGCTCGCGCGTAAACAAGGAAACGATCCGCACTGTTCGACGG
CTCAGAGCAGACTGTGAATCAGCACTTGACCGGCAGAGTAGGACAGGCAGTGGTGCACGA
TTCCTTATTGCCAGATTGTGCACCAAAGTCATGGGTTAAATCCCAAGCCTCTCCACAGAG
CGTATGGAGTGAGGGCACACGGGGCTGTTGATGGTGATTCTTCCATCGGAGGGGGACGCT
AAGCTGGCGGTCTGGTTGGTATCCTTCGGAACAGTAGATCTGAATTGGTCTGGACTGGTT
TCACCCTCTCCATTCTTCCATCTTTGATTCATTCAGAATAATTCAGTATCAGAAACATCA
TCGGAAAGATGGGAGAAATTGGAAAAAAAATCAACCGTTCCTGCCAATAGTACATGACAC
TGCGTTCACTAACAGTCCTAAGTAGCTATCGCCGGAAAAAAACCAAGGCGCCATGATGTA
TTTTCATATAACACTTACAGCCATGTCTACGATCATATCCCGGCAGAATTTTGTTCTATG
CACGGTAACATTTTTCGCACCATTTGTTACACCTACAAGTTGTGAGGGAAGGTCTAACAT
TAACTATTACAAATCTGTTTTTATGGCTTTACGCCTCATCATTATAGGCCGGAGAGGAGT
AGGGATAACGAACGGAAAGGAATTCAGCCATGACGTTTTAAAGGAATCAACCCGGCATGT
TCCTGGTGTGACTTCGGAAAATCAAGTAGGCTGGACGGGGATTCGAACCCGCGTTTTCCC
GGATGTCATTCGCGAGCGTTACCGTTAACCAATCAGGCTCGGTTCATTTACACGTGACCT
CAGGCACTTACAAGGAGGTTATGTTCAATATTCCCTTTGTTCCACACTCGACTGTATGTG
TATTTTATGGCGGTGAGTAGTCAGGGATTAATCACCGCCAGGACATTACTGACCCCTAAG
ATGCAATTTCACTGGCGTAATTAATCCTCATGCGATTACTGCTCTAAATTACGGTTACCT
ACGCAAATTTTTGTGTTTCAGAAGCCGCTAGGTGTCAATAACTCACAGCGTTCAATCTAT
GTGGTACTGAAACACAACTTTACGAGCCTACTTGCTGCTAAATCTAAGAAGTGTCAATGA
CACCAAGGATTATCTTGCATTTGTTATTTCAAGGCTCTGCAGACATATTGACAAAACGAT
TATGGATTCTTTCCTTATCAATTTTTTTTGCGAACCGTTAGTTCCAAGAGCGATTAATTT
TTCTGTTGATTATGTGTAAAAAAAAAAAAAAAAAAAAAAAAAAAAAAAAATGCTGTCAAG
TGTCAGCTGCCGAAAAATTGCCTCTTTAGACAAGAAATCTACTTTTCCAATTTTTATTAC
ACTAGCACACTAGCATGTCCACTCATCCAATCATGATCACCTCTCTTGTGTCTGCAGATG
TTAAATTTCTACATCACGATAGCGGGAAAGTAGTTGACCTTCTGTGCGGAGTGGTTTTGC
AGTATCTTATGTTCAGGTAATGCGCATTAACTGTTCTGTGATATTTGTGGTACCAGAGTT
CAATATACTATGTTTTCCCTAAATCATTCAGGGAATTGTCGGAATGTTTTCTTCATAGAG
CCGTGGTTGATTTCCTTTCTTCAATATCTCGCAAGCAATGCTCTCTCTGCTCTTCATTTT
TATTTATTTATTAATCAATCTTGTTTCATGGATCCCTGTTGAGGAAGGACCTCTGGAATG
TGAAACATGCATCGTTAATACACACGCATACAATATGAGTCATAATCATAATTAACACAA
TCGTATGTTACAAAGACAAATAAAGAGAATAAAAATGAACATTAATTTTTACAACCGAGT
TTTGCAAAAGGTCATATTGAATACAATTAATTATTTTGTTCATATTCTTGAATGGAGTAG
AAGGAGTTGCCAATAAGATAATTTCTCAGTTTGTCTTTAAATATACCTTTATTATCTGCA
AAACTGTTTCATACTCTTGGGAAGTTTATTAAACAGCTGTATCCCAGAATAATTAATTAT
TCTTTGTACTAATGATAGAGATGTTTGTGTTTTGTGCAAATTATTTCTGTTTCTTGTATT
GAAATTGTGTACCTGTGAATTAGGTGTAAACAGGTTAAAATGTTCTATGTCAAAGCACAT
GAGAGAATATATATACTGAGAAGTCATTGTAAGAATATTGAGTTTTTTTTAAAAGTCGTC
TGCAAGATGTTCTTGGTTTTACCCTACACAGAATCCTAATAGCTCTTTTCTGTGCTATGA
AATCTTTTTTAGTTTGTGAAGAATTTCCCAAAAAATATATGCCATATGACATCACTGAAT
GGAAATATGAGGAGTATACCTGTTTCGTTAATTCTAGATCTGATGTTAAAGAAAGTGTTC
GAATTGCAAAGGTGGCACTACTTAACTTCTTCAGTGGTGAAGTGATATGTTCCTGTCAAC
TGAGTTTCTCATCTATTTCAATACCAACGAATTTAATACCCTTTGTTTCTAAGATTGTGT
TATTTTTATAGCTTACTTGTAAATCTGGCTGTGCATAATTTTTTGTTTTAAACCTAGTAT
AATGTGTTTTTTCAAAATTTAATTTTAATGAATTTACCTTAAACCAATTTGCTACTTCAC
TAAGTTTGGTGATTTTCTCACAGTCAGGTTTCTGTCATCTGCAAATAAAATATTCTTAAC
ATTGCCAGATAAGTTTCCAGTATGGCCATTGATGTATAACAAAAAGAGGAGGGGTCCTAG
GACTGAGCCTTGTGGAATTCTATGTTTTATTTTCTCCCAGATACCGACTAACCGTAAAGC
CCTAAAAAGCATTTTCTCGATTCCGCTGTGAGCTCATATGGTTCAGCTATCTTACCCGCC
TCTCGATTCAAACTACGCTCAGCCTTTGCCAACATTTTTTCTTTTAAGCAGGTCTAAAAA
GATTCCAAACTATCAAAAAATCGAATAAAACGCAGCGAATTTTCGTTCAGTGAGCGAATT
ACGGGTCGGTTTAACAGCAAAGATTAAGTAATGTCGATGTTTTAGTCTAACATGTTGTAC
ACAGCTGTCTCCTAAATATGAGTCTGGAACTCTTCCTCTTCGACAGTTCCAAAACTATCT
CGCATTCGGGAGGACGCCGGTTCGAATCCCGGCATCCAGATTTGGGTTTTCCATGGTTTC
CTCAAATCACTCCTGGAGGATGCTGGGATGCTTCCTTCAAAATGACATGGCCGAATTCCT
TCCCGTACCTTGCCCCCAATCCCATCCCGCCTAAAAGAACTATAACAGAAATGTATGATT
ATTTTTTTGAAAGAGAATTAAGCATAGTTGAAGAAGATTTTCCGCGAAATATCCCTGCCC
TAGTTCCAATACGGGCTTATTTTCTCCAAAAACTGAAATATTTACGGTTATGTGGAACAG
TGCATGATATCATTCTTAAAAATCAATAATATTACAAAATAATGATTATAGTTTGTTACT
ACGAATCACAAAAATACGGAGTTTACAATTTCATTCATTATTTTACTTTATTAAAGGCGT
TAAGCAGGTGAATGCACATATTTAATGAAAAAGAATAGTACGAAAATTAATGAAGCTATG
CTGTTCCTTTTACATCAACAGGTGCCTTATTCGATTTTTATAACAAGAGTCATTTGCATC
TCTTCGTCCTTTACAACCTAATACATTCCTCCACCTAGTACGGAGTAGCTTTGCGTGATT
TATACAGATCTTCTGATAATTAAAAAAAGGAAAAAGGAAACAGCTTTAGGCAATATAAAT
TACAAGGAAAGGGAAAATGACTCATCACTCACTTGAAGGCAGCGACGGGAGAAGAACATA
TGTCACGAACACAAAAATAAACCTTCTTCATGCAAAAAAGAATGAGTCATGTGGTTCGGG
AGGTGTGCACACGCCGAAGTTTCCTACATGACTGAGTGGATTATCGATATGGCGGTGGGA
CTGAGATGTTATATATAAATATAAGAAAGAGAACGGGCAAATGGCATTAAACAATAAAGA
AAACTGTACAGTGCTCGCAGAGTATTTTGAAAAACTCCTAAATTGTCCAGAACCAATACA
ACGTTTCGCACCACAAGAACCTAAAGAACAAATTCCAAATTCATTACCACCTGATGAAAA
TGAAATTGTTAGGCAAATCAAAAAACTCAAAGACAACAAAGCAGCTGGTGAAGATGGAAT
CACTGCAGAGCTTCTAAAAGCAGCAGGATCAAAAACTATAAAAGAGATCACAAAAATTAT
CCAAGACATTTGGAAAACAGAAAAAATTTCAGAAGATTGGAAAAATGCGTTAATCCACCC
TTTACACAAAAAGGGAGACAGAGCAAGTGTTAATAATTATAGGGGAATCTCACTGCAGTC
AGTGCCATACAAAATTTTCTCCCAGTGTCTCCTCGATAGGGCTCAACAACAACTAGAACC
AAGGATCGGAGAATATCAAGCAGGATTTAGACCAGGTAGATCTTGCGCAGAACAAATACT
CAACCTAAAACTTATCCTCAAACATCAAAGAATTTGTAGCAACCGTTTAGTCTGCACATT
TGTATATTTTAAAAAAGCATATGACTCAGTTGATCGAGAGTCATTATTCAAAATATTGAA
AGAACAAGGCTTAGACCCCAAAACTCTTGCTTTAATACAACAAACACTAACAGAGACAAA
GTCCAAAATAAAATTTTTAGGGGAGATATCAGAACCCTTCATTATTAAAACAGGAGTAAG
ACAAGGAGACGGACTTTCTCCGTTACTGTTCAACTGCGTCCTTGAAAAAGTGTTACAGGA
ATGGCGGAAACAAAAATCAATCCTTGGAATTGACCAGCCAATTATATTAGGCAGAGGAAA
ATTGAAGATAGATTGCCTAGCATTTGCAGACGACTTAGCGATCTTAACCCGTGACATTGC
AATAGCCAAAAAACAGATCGAACTGTTGAAAGAAGTAGCGGAGAAAGTGGGTCTACAGAT
TTCATTCGAGAAAACAGAATTTATGACCTGCAATAAAGAAACGCCAAAATACATGGAGAC
AAAATATGGAAAAATTAAACGACTCTCATACTTCAAGTATCTCGGTGAAACAATCCAAGA
GAACGGAACTGAAGCAAAAGCTAATGAAATTAGATGCCAAAAGATGGAAACAGCTTATCG
CCTAACACAAAATGTCTACAACAAAAAATGCATCTCCAAGCACACAAAACTGAGACATTA
CAATACAGTTATTAAACCTGAATGTCTTTATGGATCAGAAACACTTATTTTTAACAGGAA
AAAAGATATAGAAAACATTGAGAAAAAAGAACGCAAAATTATAAGGAAAATTTTGGGCCC
AAGACTCATAGGAGACCAGTCCAGACTCAAAAGTAATCAGGAAATTCTACAATATGCAGA
CATTCACAGTGATATTAGAAAACGCCGACTAAAATTTTATGGACACATCAAAAGAATGAA
CCCTAACAGACTGACAAGACAAATAGTTGAATTCTATGAAAACCGAAGTAAATCAATATC
GGATACAATGAAATGGATTGGAGAAATCAAGAAAGACCTCAAATTAGCAGGAATTGTTCC
AGAAGATTTCGAAAACAGAGACACATTTAAATCAAAAATTCACAAGTGGCAAGTTGACCG
GGAGGAAAGATTAAAGAAAAGATCAGGAACAACATGGTCAGATGAGAGGAAAGAAGCCCA
CAGCAAGCGTATGAAGGAAATATGGCCACAAAGGAAAGCGAGCAAACGCTTCTGAGTACT
TTGCGTAGTCCTAATAGGCTTATCCGCAAATAATAATAATAATAATAAATATGTACATCG
CAGAATGTAGAGACGAAAACAAGAATTAGGGAAATAAATATTGATAGATAAATTAAAAAA
AATGTAATTAGTTAAATAACAATAATGCTAATACTGATAATAATGAGTGATGCGTCAAAG
AAAGGAATTTTATCTGTGGTTGAGGCCGGGTGGGTGTCTGGTATCTAGGATATTTTTGTA
TGCAACTTCCCATCTCCGAAGTTCTGAGGCGGCGGTGGTTTCGGGGAAAACTAATTGCTC
TCACGGTGAAACAGTCATTGAGGTTGTTGGAGTTGTGGTAGTTAGCATGTTCTGGTATTG
GAAGGTATAAATTGCGGTTGTGGACTGTTTGCCTGTGGCCATTGATTCTGGTCGACAGTT
GTTGTGTAGTCAGGCCTATATAGGAGCTAGCACAATGGCGGCAAGTTAGCTGGTATATGA
TGTGGGTTGTGGAGCATGTGGCATGTCCAGTGATGGGGAAGGTTTCCCCTGTGACAGGGT
TGCAATATGTAGAAGTGGGAGGATGCATGTTGCAGGTTTTGCAGTGAAGTCTATTGCACG
GAAAAGATCCATAAGGTGTTTTAGGAGAGCCAGATGGAGGGTATTTGAGAACCAAGATGT
TTTTGAGGTTAGGTGGTCTACTGAAACAAGTACGAGGGACAATTGGCAGAATTTTTGGCA
AGAGTTTGCACATTTCTGGAAAGGAACGAAGGAAGTCATGCCCCTGTTGTAGGATTACTT
AATACTGGCAGCATCAGTATAACCCCATTTCACTAGGTTTTCATTGGACCTGCCCACTCC
TGTTCGCAATCGATTTAAGGACCGCCAGACGTTCCAGTCCTCTGACCAGATGGCAAGCGC
TATGCATCTTTCAGTCGTCCCGAGATGTTATGGACCTTTTTTCCCCACAACTGTACTTTT
GCCTTTACAGGTGATACAATTAGTTCCCGCGATGTTCTCAGGAAGCTTTCTCTGCACTAG
AGGCTCTGGGCTGGTGGTGAGTAGTCGTGCAGTGGATGAGCGCTCTCCCGTTCTGCTATT
GTCCTCTCCTTGTTCGCAGCCACTTCTCTCCGGATACTGGGTGGTGCAATCCCCAAAAGT
TGGCAACGTATGATTTTGCGTGACAAGTACGCTACAAACGCTCCATGTTTTATATTTCCA
TGGGCGTCATCGCAACTTAAAATTCACTCTGCATTATGCTGCAGGACATCAAAATCAGAG
TGAATGTGGTATGTCCATCACCACGGTCTGTCTGCTTCTAACCTCGAAATGAATCTTCCT
TCCCTGTGGCAGTCATTTGTCAATATGCTGACTGGGTTTCGGATGCCGTCCTGAATGTTT
AATTCCTAGCGAAAACCCTCACTCTAAGCAGAATTCAAACTTCGGTCGTAAAGTTCGCTG
TAAGTCATTGAGATCACGTGTGATCCATAACCAGCAGACTAAATGGATCCTCCTGCAGCG
TGTTTTCTTCTTGCAAGTGTATAGGTAACTGTGATGATAGTTTTAAGTGAATTGTTTTGT
CTGTATGAAGATTAAAATAGCGAGAATGTTCCTCATGCTGTCATATGCACAATACCGCTC
TGCCCTCTGGCGGCGCTGCCAACTGCTGCGCGCTGATTGTCGTGTCGAGTGGGTGCGCAA
TGTGTGCGGTTGCTGTTGGAGTCATGGAAGAAGGAATATATGGAGACGACGCAAGGGACC
TTCGCCACATACTGGAGTGAAACCGGGTGGAGAGAAGTGTGGAGGGGAGGCCGCCATATT
GCTTGACAGGAAAAACACGGGAAATAGGCACAAAAACTTCAAGGGAATCATAAGACAACC
GTGGCACCGAAATTTGATGATGGATTATTATGTAACTCGACGAGACACATCAAAAATTAA
GAATAAATTTTTTTGATATCGTGCTTAGTTCTCGAGATATACTGTCTCAAAAAAGTGGAG
TTTTTGGTTGAAATTCAGAAGAAACGTGTCCCCAAAGTCAAATTTTGTGATAGATTCTTA
TGAGAAACGACGATTAAAATCGAAAATAAAGAATAAAATTTTTCGATATCTCGTTTAGTT
CGCGAGATATACTGTCTCAAAAGTGAGGTTGTTAGGTTATGAGGGGATTCAACGATAACC
ATGGCGCCGCAATTTGATGAGGAATTCTTATGTAACTCGATGAGAGAAACTGAAAGTAAA
GAATAAAATTTTTTGATATCTCACTTAGTTCTCGAGATATTGTACCTTAAAATTGACGTG
GTTAGGTAGAAATGCGGCCTGGAACAGAAGAAAACTTTCGCCATAGCCATATTTGATGAT
GAATTCGGACGTAACTTAATAAGCAGGTAATTCTTTTTAACTTTAATAACAAACTGTTTA
TTTCTACAGTCCTTAAATGTTAGCTGATGTTCATATAGGTTATATTTTCACATTCTATTT
CAGTAATTGACAAGAAAGATTTCAAAATCTAGAAATATACTTGTAGACATATTTACAAAC
AGAAACAAGTCATATATGAAATTTTAAAAATAGCATAAGTCAATATTTAGAACTTTAAAA
AAATTAATTATTCATAAAACCTCATAGTTTCTGAGTTTACTTAGAAGATATTGTACTGTT
AGTAGCCTATATAATTTTGCTAGAAAAATCAGTGCAATCATAAATCAGAAGCTAACGGCT
AGTAATAAATAAATTGTTTGTTCTCTTCTGGTATACACCGCATTTCAACCTGCCAACATT
TCCATTAATATTGTCGCTACAAAACCAAACTATGTAGACACATCAAAACACAAGAAATGC
ATCGCGAACAAAGTTTATTTCATCACGATTAGTAGTTGGCACAGCACAAATTATCACAAT
TAATTTCATCGTGCACTTTCAGTGTATACTTAAACGTGAGTAATGCATGCAGAATACCAT
ATTCACTGTGTCGCGATGTAAACATGACCCGCTTAAATTAAATTTCCAACACTTGTCTAC
AATAAGGCTAGCTTTTCAGGTGCAAAATAGTAACATATGCTAATTTTCTACACTACACCA
ACAAAAATTTGAGAATGATATGATCTTATTGAGAGCAATGAATAAATTTATAGCGAATGG
CGCTAATGTTGCAGTTGCCTGTCAGATACTTCAAGAACGATAATTACAATGTGACTTACT
TATGAAAAGCTATTCCAGGTTTTTTCCTATCTCGTCTGTTTGTGCAACCATATGCAGCAC
AACTTGGCATTATAGAACTCTTTAGAATATTAAATATTCTCAGCAGCTGACACAGTACAA
ACAGCCCAATGTTTTGGTACTCCTACGATGTCCGCCGTGCAAGTGCAGTTTTTTCACGAG
GTTTCACGCATTTAGCGTTATCTCGTCTCCATATATTCCTTCCTCCATGGTTGGAGTCTC
CAGCGTGTGCGAGATCTCTGCTGATTTGGTGGCGTACTGTGGAGTATCGCCACACAGCGC
CGAGCCATTCAGTCCTATTATTGTGAATGGAACCAATAGCTCTACGATGGCCGAATCTTC
GTCAGCAACGTAACCATATCAAGTGAGGAGAAATTTGGGATTTAACCCAGGAGTTTGGAA
TAGTACCACTTCTGCTGCCACTGACGCGTTACAGAATGATGAATTCCTACGTAGATTATC
AATCATTTTCTATACTACAGGTTCATACTAGTGGATAAATTCTTCTTGACCCCTTCTAAC
AAGCAATCAGTAATTTTATCTGATCTTTATGACCTACTGACAAAGTTTCCTGTCGTCTGC
GCAATCCGCCTCTGACGTAGCAGCATATGCTAATCTGGTAATCTTACCAGATCCACGGCT
TAACTTATAATTGGAATCACAGAAGCGTTCTGGTGCACGTCACACATGAGAGCAAGCAAG
CTGTCCTAGGGGTGAGGGACGGATTAGGGGCTTGTGAAAAATCCCAGCCGAGACTGGCAT
TTGAACCGGGGTCCTTTCAATCCAGCCTAATGGTGGGGTAATAAGGAATGGAATGACCGC
TGGCAGATCACGAGTTAGGGCGAGTTTCGTATAAAACCCCTGCTTCCACCACGAGTCCAG
AACGTTGATGGAGAACTGTGGACTTCACCTCCCATTTTCTTCACCAAACTGTACTCTCAG
CCCAGTTATTTTAGTCCTGTTGGGTTGCAGCAATATCCTGTATATTATAGTCCACGTTCC
TTTCCATGCTATAGATATATTCCTTTTGGAAGAAGCACCGTTTCCCTAAAACAAACACTG
AAGTATCTAACTGCGATACGAACATCTGGTTAACTCCCAACCTGTTTGACACACGTACTG
TATGCAAATGCCCCGTCATAACCTCGCGGGCAGATTCATGAGGTAGGAACCATTCTTCCA
CCTGTCCCTGTAGCACGGGGACTAGAGCTAG
>VvP45bXO-457825#RC/Helitron_2657-12395 [forward] 9739 bps; scores=9:10 Multi_5'_ends:
TCTGAAATACTATAAACAGTTTCCAACCTGGGAAAATTTTCTAGGCTACAAAAAAGCAGA
CGCGGAAACGAAGAGGACACTGAAACACCAGAAGAAAGAAAGCTGGAAAGCCTTTTGCAG
CAAACTTTCCAAAGACACGCCGCTCTCAAAGATATGGTCAACCATAAATAAATTAAAAAA
GAAGTGTGTACCCACCCGCTCTCTCCATTGTTGGACTGAAGAATTCGCCGACATTGTGAC
CCCGCCTTCGGTAGCTTCTCCACCTGAGCCGTTACAATCGACTTCTACAGGTGAGAATCA
GACGTATCTCATGCGGCCCTTCAGACAAAACGAGCTAGAAAGAGCCCTCAAAAAAGCATC
AAACACAGCTCCACGGATTTACGGAATTCACTACAGCATGCTCGCCAATTTGCCAAGTAA
CGCAAAACAACTCCTCCTTCAACTTTTCAACGTAATTTGGATTACAGGAAATTTTCCTGA
AGATTGGACTACACACATCATCGTACCCATCCCAAAGCAGGGGAAAAACCCTAACGATGC
CAAGTCCTACCGACCGATAACTTTGTCTTCTTGCATCGCCAAAACATTTGAACGACTAGT
GAAACAACGATTAGAGTGGTGGCTGGAACACAATAATCTATTACCCAGGACTCAGTTTGG
ATTCAGGAAGGCACATAGTACGATAGACAACCTCAGTCTTCTAACTGCAGATATAGAGAA
GGTATTCACGGAAAAGGGATACTTAACAGCCATATTCGTAGATATTTCAGGAGCCTATGA
CAATGTGGTGCCAACAGTAGTGCTCAAAAAGCTAAAAGAAATTGGCATCCCAGCGCAGTA
CTGCCAAAATATCTACAATCTGGTTCGTCAATGTACCATATATATACGAAAACAAGATAA
TACCTTTTTCGGACCTAGAACACTATCGAAGGGCCTACCCCAACGATCAATCCTCAGTCC
GCTATTATATGCCATATATACCGCCAATCTGGAAAAAATCTTTAGCACGCATATAAAAGT
ATTACAGTACGCTGATGACATCTGCATATATACCATGTCTCTCTCCTTGTATTTAACCTA
TCAATGGCTATCGGATGCTGCAATAACTTTATCTGTATGGACATCTGAATGTGGACTTAC
ATTCTCAGCACCTAAATCAACTGTCGTGGTGTTCACAAGGAAGCGCTGCACATTCGGAGA
ACGCACCATACGGCTGGGACCATATACCTTCCCAATAGAAGCGTCGGCTAAACTTCTGGG
CTTATATCTGGACAGCAAACTAACATGGAGCCGCCATATAAACTATATATTACAGAAGGT
TGGAAAAGCGCTGAACATACTCCGATCCATCACAGGAACATGGTGGGGAGCAGATCCTTC
TACTCTACTAATCTTGTACCGATCCTTAATCCGTCCAGTAATAGATTATGGAAGCACCCT
GTTCGGAAACGCTCCAAAATACGTCTTGGAAAAACTGGACAGGGCTCAACATAGGGCCAT
AAGATTATGCCTAGGAGCAATGAGGTGTAGTCCTACCAATGCTCTTCTGATAGAAACAAC
GGAAATGCCCCTTTCTATACGCCGGGAACTTCTTACAAACAAATACCTCATCCGCATCTT
TGCTATAAAGGAACAACCCTTACTAAAGAAGCTGTCAGTAATGAACAGAAGACTCACAAG
GAACGGACCACCACCAGCGAAAAGAGTGCCTCTACTATCAAAAGGATACAAGGAATATGA
AAAGATTAAACCACTCGTATTAAAAAGCCGCATTATTCCAGGCTTCCTGTATCCATACGA
ATTTCAGTTTCTGAAACTACAAATATATTATCTACCAGAAAATATCATCCGGAGTAACTA
CATCAATACTGCAATTTCACACTTCTTGAACAAAACTTGGCCCAACTACATCCATATTTA
CAGCGACGGCTCTAAAACTACGGAAGGTACAGGATACGCTTATTATTGCCCACATACCAA
CGAGTACGGACAAACATTACTACCTGCAGAGACGTCAATTTACACAGCGGAAACCATAGC
CATGTGTGCAGCTATCAAGTACGGGCTAGACAAGCACTTTCCAAGGATCTTAATACTTAC
TGACGCTAAGAGCGCTCTCCAGAAATTACAGAACCCAGTATGGAGTAACAAAATGCACCA
ATACCTGTATGAAATAATAAGATTAGCTTCAGAAGCTTCTGCAGTTGGCATACAAGTACA
TTTTCTCTGGATTAAAGGTCATATAGGAATAATGCACAATGAAATCGTTGACCAGCTAGC
GAAACAGAGTATCAACGAAGGGCACTTTGCAGGCATTCAGCTACCTTGGAGGGATTTCAT
CCCACTAGTCTCTAGGAAGGCCTACCTCAGTTGGAATGAAGACTGGTCCCGGACGCAGCT
ACTAAGAGGAAAACACTACTCAGCAGTACAACCTACAATACCGAAGACACCGTGGTTCGC
AGAGCACAATATTGCAAGAAGACACGCAACAACCATTATTAGAATGAGACTAGGGCACGG
TTGTTATCCTCGCCACTTATTCCGCCTTCATATAACAGAAACACCTATATGCACCTTAGA
CCAAGAGATTTCCGACCTCAATCACATCATACTCTCCTGTTCGCGGTTCCAATCACAACG
CAAACGTTTCTACAGGCGCCTCGAACAGCTTTCAGTCAAATTCCCAGCGAGCGTTACCAC
CATTCTTCAATCAAGAAATGTGCAGATCTACAAGGCAATAGTTCGCTTCCTTCAAGACAC
AGAACTGAAGATTTGAAGCCTCCAATACTCTGTAAGAAGAAAATAACAAATAAACATTAA
TGTACAAATGGTCTCAGACCAAAGGCCAAATAAATAAATTAAGAAAAAAAAAGAAGTAAC
GTCTAGCTTAGAAGATCTTTCCCCGTCAACAACGACATACTGTGATAGACCAGTTAGGAA
ATCACGTATCCATTCAAAAATCTGAACCAATATACCGTAAGCTCGAATCTTCGCCAAAAG
TCGGTTGTGTGGTACAGAGTCAAAAGCTTTCGGAAAATCCAAGAAAATAGCATCGACTTG
TGAACCTCGCGAACTCGAGGAGATACGGGACGTGACGTCACACAGAAAACTGGAATTTAC
ACAGCAGTAAGGGAGCGTCCATAAACCACGTGAGGGCTACGCAGGGGAGGGGGTGGTTCG
GAGCCAGGCCACGTAGCTTTTCATTCCTGTTATTTGTCACATTTAAAATAAGGTACAGAA
CACACAACAGCGTGTGCATATTAATCTCCGTTATTTAATTATCTCCGTGTGTAATTTACG
ATAGTCTGACAAGGGAAAATCGTAAAAAATGTCTTCTGCAATGAACAGGGAAAAAAGCTA
CGTGTTCCACGGGGGAGGGTTTGGGGTGGCTACGTGGGAGGAGGAGGGGAGGTTCGCAGG
AGGACACAATGGAGCCACGTGGTTTATGAACGCTGTCTGAGCAGGGGAAACGGTAACCAC
GGACACGTGCCCTAAGCGCCGGAATGAAGGGGGATTGTTTGAGAGTGGCGTGTGTAGCTG
TGCAGCCACGAGCAGCCTGGCAGCCATGCTCAGCGCCCGCCACGCCCCCGTCACGGCTAG
CGTATCGATTGCTCGCAGAGCACGTAATTAAGCTGGCGGGACATGCAGTGTCGCTCACCT
GAGGCAGCTACCCCGAGGAACCCAAGTAATCACTATCACAACAAATAACACATATGCAAA
GATTACTAACGACAAACATATTTTGGAATATGTACTGTTTTTTTGTGACGTTTGTTACTG
GATGAAAATTTAATAAACCGCCAGAAACAAGTTTCACATTTTATTTATTAATTCAGCTAT
AAAGGGTAGGTGAAATAGAGCACTTTCGTGAAGTGGTACTCGGGGAAAGGGAACACTGAG
CTAAGCAATCGCTCTTCCCCATTTTCTTAATATTCTCGGTGCATGCCGTTTCTGTTAGCG
TGTTTTTGCGCGCTGCCCCCTGAGGGGCCGTGTCGCCGTGGGGACGCCAGTTCGAACCCC
CGTCCGCGCATCCTGATTGCCTTATCGGTATCATTCCAGGCGATACCGCAATGGTTCCTT
CACAAACACCAGGACTTTCACGTTCCTTGCTACCATCTAGGTTTGTAACGGAGGTTATAT
TTGAGGATGCGGATGTTCAGTGGTTGACATCCGCGCATGCGGATGTTTAGCGGATGCAGG
GGTGAAGAAACAAAGTTTGTTATTATTTAGATTTTAATATTTCACCAAAAACAAACTTAA
AATAAAAATAAGTATATTTTTATGCCAAATTCTACATTTTTATCATAAGTAAAGTCTATT
TCCATATAATATTGTCATAATTATTTACTCTGTGACTCACCTTTCAACAAAAACAAACTT
GGAATGTTTTCACAAGTGAATTAAATTATTTAGATAAATAACTACGCACGCGTCTAAAAA
AAGCAACCTTTCTCAGATAAAGTTTGAGCGGTTCACGGCTCGACTAAGTCAAGCGTCAAG
CACAAGGCCACATCTCCGTGCCCGCCACCCGCCTTTCCACCGCTCTAGCGGCACACTCAC
AGTACAACTTGTAGGACGTACAATGAATGATCCGATTTTCGACAAAGGACCCTTGATGGA
CCGTGAATGGGGTTGTAGGACTACATGTAGGGCGTGTGGATGTTCTTGGACTCCAACACG
GTTCCATGCGGTCCAGCAAGCTATGGCGTTGGATCTTGATTGGAGGAAACATCCTGCGAG
TGTGCGATATGGACAGTGGTGTGCGGCGAGATATGAATGTTGCTGGTAGTAATATTTGTT
TGCTGTCATTCCAAAATACGTCAGTCGTGAATTTTTCAATTAGCTTCTGTCGAGAGCAAC
GCCTTCGGTATTCCAGATCTTCCTAACTCAACTCCTTGAACATCGCACTTACGCTTTCCC
TCCAACTATATATACCTGTCACGAATCGAGCGGCTCTTCTTTGGACCTTCTCTAATGCCT
CCATTAATCACTTTTGATGCGGAACCCATAGAGAACAACAATATTCTAAGTGAGGACGCA
CTAGTGTCTTGTATGCAATCGATTTAACTTCCGGATTGCATTGTTTTAAATTACAACATA
GAAATCTGAGCATACGATTTGTTTTCCCAATTACATTCTCAATATGCTCATTCCACGACA
AAGTATTACGAATTGTTACCCCTAGGTATTTAGCGGAATCTACAGTTCTAAGGACAGTAC
CATTAATTGTATATTCAGAGCTAAATGGTGTCACCTTTTTACTTACACGCATGACTTGGC
ACGTTTTAGCGTTTAACTCCACCTGCCAGTGTTTAGACCACGCAATTATTTTCATAATAT
CGTCTTGTAATAAAGCGCAATCGTCCTGGGTTTTGATTTCACGATAAATAATAGCATCAT
CGGCAAATAGTCTTTTCATACGCGTTATTATGTCGCACAAATCATACTGGCTCTCTCTGT
TTTGAAACGAATCGGCGAGGACGTAGAGGCTGGTCGGAGTCGCTTGGCGTAGACATTCCC
TCTTTTTTTTTTTTTTTATTTTATTGGCCTTTGGTCTTGCCGACCATACAGCCATCTTCT
AGTTTTACAATTCCTATATACATTTCAGGCTTGTTATCTTTACTTCCTTTTACAGCTTGA
TACTAAAGTTACATAATTCGTTGTAAGTTGATATATGTCTGTAATTGTGATTTACATTTA
TATAATGTTTAACTATATTTATTAACTAAATGGCTCTTAATTATATTTCCCTAAATATCT
ATATTGATGCCGTTTGAGCTTTTATATATAATAGGAAGTATACTTCCTCTCTTATTGTTA
TATTTATACAATTTAAAAGATTTAAACAAAGTTGGATAGTACATAGTTATTTACATAACA
GAGGAGCTTAATTCGGTTAATACAGAATATACACAAGAGTGATGGTTAGAATAAACATTG
TTTGAATTGGCTTTACCGTGTTTTTCCCCTAATCTTTACTATTATAGTTTGTCTTGTCTC
TTTTGTAATGAATATATTGATGTGAGGCTCTTGCATTGTAAATATCCTTATATTACACAC
TCATATGAGCTAACCATCTTTATGGTTGCTTGCTACGTTTTATACATTACAATTTGATGT
TTGCTTCACTAAGGAAAATAGCAATCGCCTTGTATACATCTTGTCGTTTTGAATTGAGCA
GGACAGGTACGGAGACGGGAAGGGGAATTTTAATCTTTACCAGACTTGTGTATAGGTTTT
TTGTGGGTAACAGATTGCGGCTGCAGGCCAGGACTATGTGATTTATATCTGATATCTCTT
CTTGGTCCTCCGGACAAAACGGGGAGTGTTCCACTCCGATTTTGAATAGGTGTTGAGGGT
AACATCCGTGTCCCAGTCTCATTCGAATAATAGATGTTTTATGCCTTTTACTTAGTGTGG
AATTTCCGAACCATACTTTAGCTGGAATATTAGGTTGGATTTGTGAGTAATATTTTCCTC
TTTCGCATTGTGTAGTAGTCCATGAATTGGACCAGATTCGAAAAGCCTCTTTTTTAATAA
TAGATATGAAATCTGTATGTGGAAGTTGAACGTATTGTATATCTTCCTCTATTGTGCTTG
CCTTGGCTATGCGGTCGACTGTTTCATTATGCTGAATACAGGCATGCCCCTTTATCCATA
ACACGTGTATCTCCTTATTCTCTGTCGAAGCTGTGTACATTAAGTTTAGTATCTCTAATA
GAGGTTTGTTCAGTCCGTTCCGCTGTTTTGAGTTCTCAAGTTTTTGCGCCACGCTTTTGG
AATCTGTTAGAACCAGTATTTTGTTGTAGCGTTCTTTTCCGTAATTAATAGCTTCTCTAA
CAGCTAATGTTTCGGCCGTATATATCGATGTTTCAGCTGGTAAACGCACTCTCTTCGATT
CGTGAAAGGAAGGACAGAAATAGGCATATCCGACTGCGTCCGTGGTTTTGGAACCGTCCG
TATAGATCTGTACAAAATCTGGCCAGGTTTGTTTCAAAAAACTGTTTGTCATGGTATTTG
CTGAGCTACTTTTAGCGATCCAGTCTGGTAGGTAGAATATATTTGGTTTATATCTCAGGG
TATTATAGTGAAATGAGAACAGGGGAATTGTGTCCCCTTGGGAAACTAATGGTATCATGT
GTTTTATTTTGGTGAAGCACTGTGCTAACATGGGCATTCGGAGTCTGGTGGCTATATCTC
TTCTTTCCTGTAATGATATATATTTTATTACTCTTTGTATCACGGGGTGGTTTGTTAGAG
ATGCTCGTCTCGTTAGATATACGCTGGATGAGAGATGGCGTCGTATTTCCAGTGGCATTT
CCCTAGCCTCTACTAGTAAGGCATTTGTAGGGGAGGATTTCATGGCTCCTAAGCATAGTC
TGATCGCCTTATATTGTACTATATCCAGTGTTCGGAGGATATATTTGGATGCATTTCCAA
AGATAGGGCTTCCGTAATCGAAGACAGGTCGTATAATAGCTCTGTATAAGTTGAGAAGAA
TAGTTGGGTCCGCTCCTCACCATATCCGCGTTATGGCTCTTAAGATATTGAGAAGTCGTT
CAGTTTTGGATATAATGTGCTCTATGTGTTTCTTCCATGAGAGTTTACTTTTTTTTTTTT
TTTTTTTTAATTGTTTTTACGTCTCTCAACATCTAGGTCTTTAGAGACGGGAAAGGATGG
GGGGCAAGGATGGGGGCAAGGAATGGGAAGGAATTCGGCCATGGCCTTTTGAAGGAAGCA
TCCCGGCATTTACCTGGAGTGATTTGGGAAACCATGGAAAACCCAAATCTGGATGCCCGG
ACGGGGATCGAACCGCCGTCCTCCCGAATGCGAGGCGAGAACGCTATCCGTTACACCGCC
ACGCTCGGTGAGAGTTTACTATCTATATATAGGCCGAGATGCCTGACCGATGATCGTACT
GTGAAAGAGTATGGGCCCAATTGTATCTCAGATTCTCGATATATTCTTTGTTTCCGAGTA
AAGATCACTACTGATGATTTCGTAGATGATATGGTTAAACCTAAGTTTTGAGCCCACTCA
TGAAGCTTGATAGCCGCTTCGTGTAATCTCCTGAAGTTTATTCCATAAGATGGTGATACG
GTGTATATACACACGTCATCGGCAAATTGGAGGACCCTTATTGATGGACTAAATAGATTT
TCTATGTCTGCAGTGTATATGGTATACAGTATGGGGCTTAGGATTGCCCCTTGTGGTAAT
CCCTTTGATATCACTCGAGGACCGTATAAAGAATTGTCTTGCAGTCGGATGTAGACAGTT
CTGAGATGGATCAGATTATAAATCCCGCGTAAGTATATATCGGGCAGACCCAATTTTCTG
AGCTTCTCGATTAATATTGGAATATGTACGTTATCATAGGCTGCTGATATATCCAGAAAT
ATGGCCGTAAGGTAGCCTTTATTAATGTATGCCTGTTCAATATCAAGGGTAAGTATGCTG
AGATCGTCCGTTGTGCTCCTTCCTTTTCTAAATCCAAATTGAGTCTCAGGCAACATGCCA
TGGTGTTCCAGCCACCATTCCAGTCTAATTTTTATGATGCGTTCTAGGGTTTTTGCTATA
CATGAAGATAGCGCAATTGGGCGGTATGAGTTAGCCCTATTTATTTCCTTGCCAGGTTTG
TGCACTGGGATAATAATTTGTGTTGTCCATTGTTTTGGGATCTCGCTTTTGGCCCAGATC
TTCGTTAGTAATTGGAGTAAGACTACCTTAGCGCGGTGTGGGAGATGGTGCAGCATGGAA
TACTGTATGCTGTCTATGCCAGGTGCCGTGTTCGAACCGGTTTTAAGGGCCAATTCCAGC
TCTTCCATCGAGAACGGCTCTTCTAGTATGTTTAGTTCATGTTCTTCTTTGTCATAGATT
GGTGGGTCTGTAGGTCCGGGTGGTACCGTTGGCGGAGCTATTATGTTTGCGAATTCTTCT
ATCCAATTTGATGTCGATTTTGGACTCTCCGGTTTTTTCCTTAGTCTGTTGATCATGCGC
CATACTGAGCTCATTGGTGCTTTACTGTTTAGATTGTTGCAGAATTCTCTCCAACACATC
TTTTTCTTTTCCTTTAATATTCTTTTTGTTTCGGCATCTGTCTTTTTGTATTTTAAGTAA
TTTTCCCAAGTAGCTTCGTGTTTGTATCTTGTGAATGCTAGCTTTCTTTTTGCTACCGCT
CTGGAGCAATCTTCATTCCACCAAGGCGAGGGGATGTGTTTTTCCGTAGATCTTGGTTTG
TGTTGAGGAATAGATCTTGCTGCCGCTTCATTTATGACGTTTAGAAATTCCTGATATTTC
TGGCTAGTTGTTTTGGCGGTACCCACCCTATCTATGTTTTCTTCAATTATTTGGCTGTAC
TTGACCCAATTTGCTTTTCGTGTGTTCCATTTGGTGGTGGGAAGGATAAGTTGTGGTGTC
TCTAGCTGTTTGGTTGTCATTATAATGGGGAAATGGTCTGATCCCCATACCTGTTGAATA
TTTTCCCAGTGAAATTCCGTGGCCAGCGACGGAGAGCAAATTGTTAAATCTATTACAGAT
TTCCGTAAGCCAGGTTTGGGTACCAAGGTTGGAGATCCATCGTTTAGGATGCTTAAGTTG
AAATCGTCTATGATTTCTAGAAGGGATTCCCCAAATACATCATTCCATTCACATCCCCAA
GACGTATGATGTGCATTAAAATCACCACATATCAGGTAAGGTTCTTCAAATTGCTGTAGG
AGGGCGCGCCACTCGCTGG
>VvP45bXO-461362#RC/Helitron_3296-11615 [forward] 8320 bps; scores=8:9 Multi_5'_ends:
TCGTATTATATCCACAATTTGACCTTAAAAATGCTTCATGGAGAAAAATATAACCAAAGT
CATGATTACAGCAACTTAGAATTTTTTCACCAGTCACAAAAATTTAACTTCCTCCGTTCC
AAAAACTTGTTTCTAACTTGGAGCATCAAGCTTAAAAAATTCAATTCATTCTTTTAATTT
CATGTAACATCTAGGGTGCAGGTTACTTTACAGAACAATTATAATTTACGTAATTTCTAC
TTTCAAAAAACATAGTTTGCTCACCAAATGTAAATGACATTACACGAAAAACATTCGGCC
TTTGCAACAAACGTTGCCAGGCAACAAAATATCATTTCGATGTTTCTAATTATAATTTTA
CTAAGGTCTTTATCATAAATTATATATATTCATTTTCAATGAGCATGTAACCAATTTGTT
GGTAATCTTCTAATTTGTTTACATTGTCAGTATTCTCGATTAACTCGCTTGTTCAGGCGA
AATAGTAGTTAAATTTATTATGATATACACCCGATAAAAATGCAAATAAGGGGTCAGTCA
AGTTTCCATAAGCTAGCATTTTTAAATATGTACTCACATATTGTAGACGGCTATCTCGCT
CCTGCTAGCATTCTACGCAACCTCCATACAGCAGTGTGCAGATGTACTACCACAAACTAC
AGCAGCAGCGACATTGTATATATCCAAAGATTACATAATCACTGAGACGCCGAGGAGAGA
TTCTCATTTGTTCAATTTCTGAACAGCTGAATCTGACGTTGCGTCCTCCGAGGGGGCTGT
AAAGTTGTTGTGAATGAGTATGTTTGGTTAGAACGGCTGGCGTTATGATTTAAGCTTTTA
TTTATGTGCCATGACCGCTTGTAGAGAATGAGTGGATAGTTTTTACTTTACTGACTCTAA
AAATGTTTCAAGAAAATAACACCTTTTGTATTATTCTGATATGTTGTGCAGTTCCAGTTA
TGATATATAGATACAAGTACTATATCTCCGAAGATTGAAAAATGCTTAAACATTATTTAT
TTAAATACTGCACTCCCAGAAAATCGTTCTAATGGATTTTAAAAGTATGTCTACTACTAT
AAGTGCAGATTATTTGCCATTGTACCAGAAAAAGAAGGGATTTATTTTGAAAATACCATT
TGGTAAACTAGCATGGGTTACACTTTCCCTTCCGTTGTTGAGTTTTGTCTTCTGTGTAAT
TTGGTCAATTTTATTTAATTTTGAGAGAGCTACATATACACACTGTCAGGTAATGCTTTT
CTTAACAAATTAATTTTTAACATTAAGACTAGTGATGTGAAACATTTTCTTTGGCTCCTG
TGCTAATGTGTAGTGGTAAAATGTTCAATAAACTTAATCACAAATATGATCTTAATTTTC
CCCTAGGTGAAAAACTACTTGCCATCTATATCTGCTGCGATAGGTGTCTTTTCACCTCAG
CGTTATGTGTGGCGAACAGCCATAGCAGTACATGCTCTACCAAGGTTTCTTATTGCCAGA
ATGTACTACAAATATTATCAGAGTATTCTATACCCAGGGATACAATTTATGGCTGGTGTA
GCATGTTGGATAAATGTATTAGAAAATTTAGCCCTGGTTGGCTTAACTTTTATATCTTCA
GCAGAAAACTATGGTGAGTTAACATGATCTTGCTGATTATACAGTAGAAAGACACACACA
ATTATTTTTACAGTGTTGTTCCATCTGTGAATAGCTTTGAAAAGACAAACATCAAGGGTC
TACTGTAGATCGCGATTCCGCTACAACAACATTCAGTAATATCGGTGGAAAACTGCTGTA
GTCAGTCGAAAGACGTATTGTTTTCAAGCAGTAATTACGATATAATACAGCCTGGACCAT
TATTTTGAAGCAGAAATTAGGTTGTAATACAGCCTGGACCAGCATGAAACCATTAAATGT
ACTTGGGAAAGAATTTCTAGTGGAGTCTTGCGTTTGACCACTGCAGTATTTTGATGTAAA
CTCCTGGCGGAATCGCGATCTCCAGTAATCCCAACATCAATTGGGCTTATAGTAATCTGC
ACATCAAAAATTGATATATTTTTGCACTTGACTACAAATTAAAATTTTGTTTTATCACAA
ATAACAAAAGTATTTATGGACATGTACAATACAAGCAGAATTCCATTATACCATGTCAGA
TTATGCGTTTTTATTTATAGTTAGTTTATCAGGTTTTAATGCACCTTGGGGTAATATCTA
GATTGTGATACCGCTACAACCACTTACCGCCTCAAGATGTAAACACTTCCGGATGGAGGG
AATATGACATCACTGTGTTTCCGTGTGTGATGTGTTCAGCCTTTGATCAATTTGTGAATA
CACGTTAGAGCATAAAACGCAACCAACAGTAATAATAATAAAAAAAATTACAGATTGAAA
AAGTTAAAGAAAATTATTACTTGTGCAGTTAGTAATTTTATTAAAATTTCAGCAACATTA
CAAACTGATAATTGATGTCATTCATTAGTAATGTTCCATAACATTTGTTCCTGTATATTA
ACGTTATTAGTCACAATTCCATTGATTTGTATTTGATTCTGTTCTTCATTTCCTCACATA
GCTGAAATTGCTGTTTAATTCATTCATACGAAATAAAATATTTTAAAAAAATATTTCGTC
ACTAACCGTTTGCATTTAGGTTGTAATGCAGCCTGGACCATACTAACAGAGATAGATATG
ATTTGGAAATTGAGTATCAGCAATATCGTGTTTGAAGCTTATGTTTCAGTATGTTCCAGG
CTGCATTAAGACCTAAACGACAGTAATAGTGATAGATATGACATAGAAATTAGGTATCCG
CTATAAGGTGTTCGATAGTTACATTTCCATGTTGTCCAGGCTGCATCAAAACCTCATCAC
TAATTAATTTATTCCTGTTCTACTGGTGCAGAAGTAAATATTTACGATGTGACACATATT
AGTGATGGACTACTTTCCGTGGAAGGCCTTGTTAGTGATATTTAAAGTTGCGAATGGAAC
ATACACATCACTTTCAGCAATGTAGTGATGTCATACTCTCTCCATCGGCAAGTGTTTACA
TTGTGAGGCGGTAAGTGATTGCAGCGGTATCCCAATCTAGATATGACCCGCACCTTGGAC
CAACATGACACCATATGCACTATTTTCCAAGTAGTTCTAGCAGTGTCATGCTGGACTATT
ACAACCAAATTAATACTTTAACACAATGTCCTGCATTTGACTATACAGCATTATGGCACA
ATTATCTAACATGGAGTAATGTAGTTCTGAATATACTCACTGAAAACTTTTGTATAATTG
AATATATCAAGCATTAATTGTGATCAATTTCATGCCCCAGTGGCAGTTTCCGTGCTTAGG
ATTCATACATTATTTTACCATAAAATCATTCACAGTCTGAGGTATAGTATTCATTACCTT
CTTAGGTAATTTCTCCCATTTTCTCTCTCCCGTACCTAAAAATGAAAAATTTCCTACTTC
CTTATGCCTTAAATCTGATGCTTTTTTTTTTTTTTTTTTTTTTTTTTTTTAATCATGGTT
CTCTTTACCAGTTTATGCCATATAAATACCTTCAATTTCTTTACCCATTTTCTATCCTAC
AATAACTTCCATCCCACATCTTAACATTTCTGTTGTTGAGGGATTTGGTACTTTCCACAG
ACAAATAGAGCAGATCCCCTCCAACTCAAGTATTTGATACCTAATATGTGAGATTCATAT
CATCCCATAATACTCTAGCAAGGGTCTGATCAAAGTTTTACAACCCATCTCTCGCAGTCC
CCTGGTGTAACCAGCTTGTATACTCGTGTAATACTCTGCACCTTTAACCTACAAATTCCC
CTGCCCATTTTAAATTACTGTCAGTTTACATTCTGGGTATTTACATTTTATTCCTTCATC
AAGCCTTTTACTTTTCATCTAAATAATCAAACAAAATGTTTATTTTCCTATCCATAAATC
TGTATCCTCATTCCATGATTATACAACCTACTTTAAATCTTTAGTTTTTGCTCCCAATCT
ACTCTCGGTGTAATTCTATAAGTAAAGATTCTTTTACATCTGGCACAAATTCAGAACATA
TATCAGGATTTGTATCAGAATTTGTATCGGAACATGTCTGAGCCCTTCATTGATTTGTAT
TAGTATGAACCTGGCGTTTACATCGGTATACACAAGAATCAAAACCTGCTTGATACACTG
ATGTGCTATTAAATGTCATTATTTTCATTTGCATTGTCAAAGCATTAAAAACGTCACCTG
ATGAGAATTTCTTTTTAAGTCTCTGTGTATTCATGATACTGAAATAGAGAAGGAAACGTA
GATGGTAGGGGAAAAAATCCTATCTAGTCATGAAATACAAGGTACTTATGCAATGTTAAT
AAAAGAACTAATAACAAACAGAGTGAACAAACAATGGAAACTTTCTTCTTACGGTATATG
TCACTATTTCCGCGTTTGAGTTTTTGGCTACGTTAAATTTGGTTAATGCGCATGTGCGTG
TGTGAGATAGAAGTCATAGTCAAAGGTGAGATGAGCATATACAAAATGTATGAGATAATC
CAATAATTACCAAATGTATGAGCAGTTTGTATGAGGTAAAGTGCCGCGACATGTCAAATA
TACAAATCTCGATACAAGTTCCGGCACAAGTATCCAAGTGTGAATGTAGCTTTAGGAAGT
ATATGGAAAATAACCCCTCACTTACCACTATGGCAGGCAGGAAGACCCAGATGAACACAG
AAAATATGTAAACACCCTTTTTAATTTATTGGTGAATAACCTTACTTGTGACAGAGGTGA
GAAATATGGAATGTTCTCTTAGTGGTGAAGGGCTAAGGCCCAAAAATGTCAATGTCTTTT
GTGGTTGTGTCTGTTATATGTATCCATAACACACAACTGTCATCTAAGGTAAGTGGCGAT
TTTCCCCCGGGATTATTGGAGATCATGATTCTGTAATGAATTGGCATCATAATACTGCAA
GATACCACTAGAAATACTTTCTGAAGCACACTTAGTGTCATGCTGGTCCAGGGTGTATTA
CAACCTAATTTCTGCTTGAAAATAATGGTTCAGGTTGTATCACTGCTTGAAAATAATCTC
TTGCGATAACTACAGCAGTATTATGACATCATTAGGGAATGTTGTCGTAGCAGAAGCACA
GTCTCCTGTAGACCCCATTTCACTAGGCCAATTTGTTTTATGTATATTTAGGATAAAGGA
GGGATGAGTCATGCGGTAACCCATGGAGGTGACTCTGATAGCTCGGACCGTGAAACAAGA
GTTGCAATTATTTGTGTCTTGGGTGCTTTGGATTCTGTATGAATACTGTCTGTTGGTGCC
CATTCATTCTTATGTCTAGTGGATTGGTGTTCTAGCCTATATATGAAGGCAAGCAGTTGT
TAAATGTTAACTGGTAAATTACGTGTGAGGTTTCATGACGGGTGGTGAAAGTGGTGGTGG
GATAGTGAATATTACACATCTTGCAGTGGGGTCTATTGCATGGGATAAAGCCTTAGAGTA
TATATTTAGTAAACAAAGAAATCAAAGGTGCTAAGTAGTGAAAAGGAATAGAATTAGGAT
AGGGAAATGAATCACCTCTTACCTTTAGATGATGGATGTGGCGCACAAACACATAGAAAC
AACAAAAACACAACTGATAAAGAACTTTTTGGGACAAGCCCTTTATCAACAGGAGAACAT
TATGGGAGGTGGGTGGTGTTGGAGACTGTCTCCCAGAAAGAATGGAAAATGGTGGTGGTG
GTGAATTCAGACAGAGGGAAGGTAGGGGCATATAGGGGTATATTTAAATATATATATATA
TATATATATATATATATACTAAAAAAAATGTAAACCATAGACTCTGTGAAGTAAACATCA
CCTTAGGTTGGTGGTGGTTCGATATAGGTAGTGGGGATGGAGGCAAAGAGAGGATTAAAA
AAGAACAAACATAAGTAAAAATAGTAATAATAATAATGATTGGGTATTATCTGAAGTTGA
AACCAGGTGGTTGCCTTGTGCCCAGTTTGTACTGGTAGGCAAGTTCCCACCTTCTGAGTT
CAGAGGAGCTGCTACTATTAGGGAGGACTCTGATAACCCGGACCGTGCAACAAGAGTTGA
AATTATTTGAGTTATGGGTGATGGCATGGCCAACAACTGGGTGCTTTGGGTTCCGTGTGA
ATACTGTCTGTCGTTGGCCATTTATTCTTATGGAAAGTGGATTTGTGGTCAAACCTATGT
ATGAAGCCAGGCAGTGGTTGTATATTGACAGTAAATTACATGGGAGATTTCACAGGTGGC
GTGTCCTATGATAGGGAAGCTTTCCCCTGTCACAGGGTTGGTGAAAGTGGTGGAGGCATG
GTGTATGTCGCACATCTTGCAGTGGGGTCTATTACATGGGAAAGAGCCTTGGGGCTGACT
GTTGGGACAAGGAAGACTATGTTTGTGGACCAGAAGTTCGCTTAGGTTATGAGGTCTGCT
GAAACAAGTTCTTGGAGGGGCAGGGAGGATTTTTGGAAGAATTGATTGCATTTCAGGGCA
GGTTTGTAGGAAATCATAGCCCTGCCAGAGGATTCTGTTGATCGATTCGAGGCCTGGGTA
GTGTTGTGTGACCAAGACTGGATTGTGAGAGGCCATTTAAACAAGGGAAGATCTTTGCAA
TACCAGAAGATTAATTGTAAAGAAAACCAAAATATGAAATAAACTGTAGCCTAAAGACAA
TAAAAAGATACCATAATTCCAAAATACATAATTTCAGTTTATCTAGCCTATATGGATAAA
[truncated: 2,030,783 more chars]
