# Supplementary material for: Comparative analysis of morabine grasshopper genomes reveals highly abundant transposable elements and rapidly proliferating satellite DNA repeats
Source: BMC Biol. 2020 Dec 21;18:199. doi: 10.1186/s12915-020-00925-x (PMC7754599; doi:10.1186/s12915-020-00925-x)
Supplement: Supplementary file 6 — Additional file 6. Repeat consensus sequences of the P45bXY sex chromosome race (male) of the of the viatica species group (tar.gz file). [file 12915_2020_925_MOESM6_ESM.gz › Additional_file_6/P45bXY_RML_currated.library_2.fa]

>VvP45bXY2-57#LINE/RTE-BovB
TGTAAGGGTTTGGGAGAGACTATACTAGCCTTTTCCAACCAAATGTCAACCTCTCCTTCA
CGTGGTGCACCCTGTTTGCACGGACGAGGCTCTGGCGACTGAAAGATTCCCGGTATAAGG
AGTCACCCACTGCTTGCCAACGGCCTCCGAAAGGAGGGCGGAAGAGCGGGGAGCGGTTCA
GGGCACCCTCTTGCCCTTGGGGTTGGAAACGGCCCCTAAAGGCGGATGAATCAGAAATGA
TCAACGGCATGGGGATGCAGAAGGCAACGGGAAACCACTGCATTAAAGACCCAAAGGGTA
TCCCGAGGACATGTAATCCTCTCAAATTACATATATCATGATGGCTTCTTCCTGGGTAAA
ATATTCCGGAGGTAAAATAGTCCCCCAATCGGATCTCCGGGTGGGGACTGCTCAGGGAGG
AGTCATCAGAATGGATAGAAACATTCTACGAGTCGGAGCGTGGAATGTTAGAAGTCTGAA
TAGGGCAGGTAGGTTAGAAAACTTAAAAAGGGAGATGGAACAACTTAAGTTAGATGTCGT
TGGGATTAGTGAGATTAAATGGAAGGACGCACAGGATTTCTGGTCTGGGGAACACAGGAT
AATTAGCACACAAGCTGTCAATGGAGTCACTGGTGTAGGATTTGTAATGAACAAGAAAGT
AGGGAAACGGGTGAGTTATTATGAACAGTTTAGTGACAGGATTATTTTGATGAGGTTAGA
AACTAAGCCCGTCCCAACCACGTTAGTACAAGTATATATGCCAACGTCACAGGAAGATGA
CGAAGAAATAGAAAAAATATACGCTGAAATTGAAGAATTAATCCAATATGTGAAGGGGGA
GGAAAATCTAATAATCATGGGTGATTGGAATGCGATAGTGGGAGAAGGAAAAGAGGGGAA
TACTGTAGGAAGTTTTGGTCTAGGAGAAAGAAATGAGCGAGGAAGCAGGTTGCTAGAATT
TTGTGAAAGATATAAGCTAGTNGTGGCGAACACACTGTTTAAGAACCATGCAAGAAGAAT
ATACACCTGGAAACGTCCTGGGGATACAGGCAGATATCAGCTAGATTATATCATGGTCAA
ACAGAGATTCAGGAATCAAGTTCTAGACTGTAAAGCGTACCCAGGAGCAGACATAGACTC
TGACCATAATTTGATAGTAATGAAGTGCAGGCTGAAATTCAAGCGAATAAGGAAGCAGCA
TAAGCAGAACAGACTGGAAGTGAATAAACTGAAACAATCTAGCACGAGAGAAAAATTTGC
AGAAATGGTAGACTTAGGTCTAAGAAGTAACTGTGAAAGGAGCTCAACCGAGGACGAATG
GAATGCATTAAAGACCGAAATAATGAAAGCTGGTAAAGAAACATTAGGCTTTAGGGAACA
AGCCGCCCGAAAACCTTGGATCACAGAAGAAATTTTGGAGCTGATGGATCAGAGGAGAAG
GTACAAAAATGCTCAGGATGAAGCAGGAAGAGAGCAGTACAGGCAATTTAGAAATCAAAT
AAACAGGAAATGCAAAANAGCAAAAGAAAAATGGCTACAAGAAAAGTGTGAAGAAGTAGA
AAAGGAAATGGTCGTAGGTAAAGTAGATGTTGCATATAGGAAGATCAAACAGAATTTTGG
AGAAATGAAGAAAAGAGGTATGAACATTAAAGCTGCCGATGGGAAACCTCTTTTAAGCTC
AGAAGATAGAGCTAACCGATGGAAGGAATACATTGAGAAACTGTATGATGGGGACGACTT
GAACAACAGCGTANTGGAAAAGGAAGGCGATGTCGACATTGATGACTTAGGAGATCCTGT
TTTGAGGACAGAATTTGATAGAGCTCTGAATGACTTGAAANCAAATAAGGCAGTTGGAAT
TGATGAGATCCCTGCAGAACTTCTTAAATCCCTAGGAGAGGAAGGAATCGAAAGATTATT
CAAGCTGATATCAAAAAGTTATGAAACAGGAGAAATTCCAACTGATTTTAATAAAAGTAT
CATCTTCACACTTCCAAAGAAAGCACAAGCCGACAAATGTGAGAATTATCGCACCATNAG
TCTAACATCACATGCTTCAAAATTACTGACCAGAATAATATACAGAAGGATGGAAAGGGT
AGTAGAAGAGATAGTAGGTGAAGATCAGTTTGGGTTTAGGAAAAATCGCGGTACAAGGGA
AGCAATTCTGGCTTTAAGATTAATACTTGAAGGGCGGATCAAGAAAAACAAAGATACTTT
TATGGCGTTTGTTGATTTAGAAAAAGCTTTTGATAATGTTAGGTGGGACAAGATGTTCAA
AATTTTAAAGAAGTCAGGTCTAAAGTATCGAGATAGAAGAATACTTTATAAACTATATAA
GAATCAAGTGGCTATAATAAAAGTAGAGAATCACGAGAGACATGCATCAGTTAAAAAGGG
TGTGAGACAAGGTTGTAGTCTATCCCCGTTAATATTCAACTTGTATGTAGAGGAAGCAAT
AAAGGAAGTAAAAGAAAAATTTCCATGTGGCATAAGTGTTCAGGGAGAAAAAATCAGTAT
GCTACGATTTGCTGATGACATTGTCTTGTTAGCAGAAAGGGCTGAGGATATTGAGAAGTT
ACTGAATGGCATGAACAAAATACTGAAGGAAGATTTTGGACTGAATATAAATCAAAGCAA
GACAAAAGTGATGAAATGTAGCAGAAATGATACCAATACTAGTAGATTAAATATAAAAAT
AGGATCGGATGCAATAGGAGAAGTAAGTGAATTCTGCTACTTGGGAAGCAAAATTACAAC
CGATGGCCGAAGCAGGAATGATGTTAAAAGCAGAATAGCACTAGCGAAAAGAGCCTTCAT
GAAAAAGAGAAATCTTTTAGTTTCAAATATTGATCTAGGANTTAGAAAGAACTTTTTAAA
ACTCTATGTGTGGAGCACAGCACTTTACGGTAGCGAAACATGGACTTTAGGAATACCGGA
AAGAAAGAAAATTGAAGCATTTGAAATGTGGTGCTACAGAAGAATGCTGAAAATTAAGTG
GACAGACAAAGTACGAAATGAACGAGTTTTGGAAATGATGGGTGAGGAAAGAAGTTTGTG
GAAGAAGCTTACAGAAAGAAGAGACAGGNTGGTAGGTCATATTTTGAGACATGCNGGATT
GGTTAATTTGTTAGTGGAGGGAACAGTCGAAGGTAAGAACTGTAGAGGAAGACAGAGATT
AGAATATATGAAGCAGATAATTGAGGACGTGGGTTGTAAGGGGTATGTNGAGATGAAGAG
GTTAGCGCAAGATAGGAAGGGATGGAGGATTGCATCAAACCAGTCGAAAGACTGACGACA
GCAAAAAAA
>VvP45bXY2-97#LINE/CR1
CAAGCCGTAGAGGCAGAAAGTAGAGATAGTGGGTTGGAGGAGGTTGANAAGGATGGTGGG
AGCTGGTGACAGGTCGTAGGAGAAATACGGTTAACAGGATGAAGAAGCAGACACTCCAGT
AATCGTGAGGAAAAATAGGTTTGANCTGTCGCCAGAGTCAGGAGGGAAAGAGCCTCATGT
AGATGTAGGAGTAGGTAAGATGCAGACAGGCCTTTAGGAATANGGGTGTGCAGGGNAAGN
ATAGGAAAAAAANGGTTCTGCTNCTANGTAGTNGCCATGGGAGGGGTGCAGGCCCTCTTC
TGTAGGATCAGTTGGGCACAGGNTACCAGGTCANAAGTTTTTTCAAGCCTAGTGCAACAT
TGGGTCAGGTAATAGAGGATATAGGTTCACTTTGTANGGGTTTCACTAAGGATGATAGAG
TAGTGATAGTGGGAGGTGCGGGGAATAGTATTGATAGAAACGCGAGTTATAGTATAGAGA
GTGACCTGAGGAAGGTGGTGAAGGAGGCACAACATACCAGGGTGGAGCTCATGCAGGTCN
TAAATCGCCACGACCGATCACAGTTGAACCACGCTGTGAGGCGGGNAAATGTGGAAACNG
AGGTGCTACTTGGGAAAGGCATTGGTTCTGCTTGGGGTTGTGCCTGTGAACACCATTGGT
AGGTGGGGTTTCACTAGGCATGGCCTACACCTAAATAGAAGGGGCAAGTGGGTACTTTCT
GAGTTGTTAGCTAAAGCGTAAGGGAGCCCACTTCCANTGATGATGGGGTCAGGACTGTGC
CTTTTTTAGGTTAGGGGCTGCTGGTGAAGGGATNAAAATAGGTGANAAAGGGATACTGAG
CAGATGCACGATGGGAAAAATCACAAATGCTAAAGAAATAGATGAAGCATTGAAACAATA
ACAGACGNGNGGCAGACTTGGAAGGNGGAGGTTAATGCTGAAAATATCCAAAGCCAGTNA
TAAGAGTGTTANTGGTAAACTGTAGAAGTATAATGAACAAAGTAATAGAATTTGCAAACT
TAATAGAGATACACGAACCACAAGTAATTATAGGGTAGAGTCTTGGTTANAAGAAGAAGT
ACTAGACAATGAGGTTTTTCCCGACGGTTATAGAGTGCACCGCAGAGATAGAGGAGCAAT
TGNTGGAGGGGTATTCATACTGGTTAGCAAAGACTACTACAGTTCACTGGTGTTCATAGA
TCATGACCATGAGTTACTTGGGGTAGACTTCTGGGGTAATAAAAAAGAAAAATCAGGGTG
TTGGCTGCTTACCGCAGTGGAAGAATGACTGATGAAGATGAGGCTCTTGGGGAGAAACTA
AATTCATACTCAGAGTTCAGAGGTGAGNATAGAATGGTCATTATTGGTGGGGATTTAAAT
TTACCAGGTGTCGACTGGGTAGGAAATAAGATTAATAACACAAGGGAACAGAGATTTGCA
AATACCTTAGTAAGGGAAGGAGGNTTTACACAAGTGGTAGAGCAGAACACNAGGGGACNA
AACATGTTGGATATNTTCCTAATAAAGCCTGATGATAACCTTGTGGGGTNTCAAGTAACT
GAAGGAATAAGTGATCACGAAGCAGTTCTGATGGATATTAGAGGATTCAGTAAACCAGCG
GCCAAAATTGAAGGGGGAAATAGGTACAATTATAAAAAGGCACAGATTTCGAANTTGAAG
AGATATTTCAGGGAAAGNTTCAGCAAATGGAAGGATGGCACAAGTACAGTGGAGNCAAGG
TGGGAAGAGTTCAAGGAGATAATAAGAAAGGGGGAAGAAACGTTTATTCCAAAACAGAAA
ATAAAGAGAAGTANAGAACCTACGTACTATAATAGGGAAGTGAGGAGGTTAAAGAGGTTG
GTAAGAAGAGAACATAACAGAGTTAAGAGACAGCAGGGTAGTAGGGAATATTTGAAACAA
CTAAACAAAGGACTTAATAACAGCAAAGAAAGTGGCTAAAGATGGGTTTATGAAGAGTAT
TGTCGGTGCAGGAGGACCACTGACTGATGCATCTAGAAATTTCTATGGCTATATCAGAAA
ACTGAGGGGAAGGGAGGGTGTTGAGACAATTATAGATAAGGATGGAGAAGAAGTTACTGA
GGATTTGAAAAAGGCAGAGATTTTAAGTAACTGGTTCAGTGAGACCATTAGGGACAATGA
ATCAGAAACGGGAGGGTCTAAATCGGAGAACGAGCTTANCNACACAATTAGAAATGAGCA
GACTAAAAAATTTGANATTCATCCTGAGGATATCATGAAGGAAATAAGAAAGCTGAAAAA
ACGTAAAGGGGCTGGTGNAGATAATATTACTACAGATATCTTAAAGATAGCAGGATGTGA
CATTGTACCTTATCTTGAAATATTATTTAAATTGAGTCTGGATACTTGCTGCTTACCAGA
GGACTGGAAAAGTGCGATAGTAGTACCGGTNCATAAAGGAGGGGTGANAAATAGGGTTGA
AAATTACAGGCCAATCAGTTTGACATCAGTGGTAGGTAAATTAATGGAGAGATTGATATG
CAACCACATCAGAAATGTNTGTGAGGAACGTAAGTGGTTTTCAAGCCGGCAACATGGNTT
CAGGCAAGGATATTCATGCGAATCTCAGTTAGTGGGATATATGCAAGATATTTCNGATGA
AATGGACAAGGGAGGCCAAATTGATAGTGTAGCACTAGATCTNTCNAAGGCGTTTGACAG
AGTGAGCCATAAAATGGTAGTAAATAAGGTAAAAACCATTGGAGTGGATGAGAAAGTGAT
TTGCTGGGTAGAAGAATTCTTAAAAGGTAGAAAGCAAAAAGTTAGGGTAGGAAATGCAGT
ATCAAAAGAAGTGGAAGTGAAAATGGGAGTGCCACAGGGTAGCGTATTGGGACCATTGCT
ATTCGTTATTCTAATGAATGATTGTGTTGATGGTTTACTATCAGAAATTAGATTGTTTGC
AGATGACATAATGCTGTATAAAAGGATCAAAACGATAGAGGACTGTAAACAGCTGCAGGG
TGATCTGGACAGGATATCTAGCTGGGTNGGTNAACATGGGATGAAGATAAATGCAAAGAA
GAGTCAGCTTATTAGGTACACAGATAAAAAACTAAAGGTTGATTATGATTATAAGGTGGG
GAAAGAATTGCTTGCTGAAGACTTGAAATGTAAATATCTTGGCATNACATTTGATAACAA
ACTTAACTGGGCAGGACACATTGGACAGGTGGTAGGAAAAGGTTTCAAAATCCTNCACTT
GTTGGAGAGAGTGATGAGGGGATGTACGAGAGAAGTAAAGGAATTGGGTTACAAAACTTT
GGTCAGACCATTGCTCGAATATGGTGGTGTAGTATGGGACCCACATTTTGGGTATCAAAT
ACAGGAGTTGGAGAGGGTGCAAAGAAGGGCTGCTAGATTTGTCTCTGGAAATTATCGCAG
AACGCAATCAGTAACNGATATGATAAAGGAGCTGGAATGGGATTCATTGGAAGACAGGAG
GAGGGTGAAGAGGGTCATGGGAGTGTACAAGGCGTATACTGGCGATGAGGCATGGAAAGA
TATTGGTGTAGGAATNAAAAGTAGTGCATGGAAGGGAAAAGATGACCATGACCACAAGCT
GGCACTCGATTTCAGGCACAAGGGTGTGGGAAGATTCTCTTTTTTAGGTAAGGGTGTCAG
GGATTGGAATAAGTTACCAAGAGAAATGATGAATAATTTACCGAAAACGTTGAAAGAATT
TAAAGNTAAAATTTGTAGAGGGCAAATGTAGGTGGGTGCAGGANAGGGGGAAGATGGGTG
TGTAGGGAAATTGCCACCGGAGCGTGCGCTCCATCGCAATTAAATTATAATAATAATAAN
TTATAACAGGCTANAAAGGCAAAAATTACTNTTG
>VvP45bXY2-437#LINE/CR1
TTTAAAGTGTCGTAGTTAGCTTTTGTTTCATCTTTGTATATTTGGTCATCGCCGAGCAGC
AGGCAGTTGNTCGTCAGCAACCGTTACGTNCAAGTGCCGCCTTCTGTGTTATTTTAATTT
AAAGTGTCGTAGTTAGCTTTTGCTTTATAAAAAAAAAAAAAAAAAAAAAAAAAAAAAAAA
AAAAAAAAAAAAAAAAAAAAAAAAAAAAAAAAAAAAAAAAAAAGAGCTTATTTGTTTTTT
ATTTAGCACACTGGTTGGCTAACACCGTTTATCAGTACGNCCTATTAACTACTAAGTGCA
GTCGTCTGGTCTAGATTNATCTCCTCAGCAGGTTCTCTTTAGGTCGTGCCTAGCGGTTGG
TAGTAAGTTGTGAACAGTTTATTTNGATCACTCGGTTAGTTCATCTTNCATCCTCTCCGT
AGTTTTTGCTTTCAAGGTAGTATGTGTAGGGACTGTGACTGCTGTGTGCAGACGCGGGCT
GAGGTGGCTGATCTNCGCGCTCAGCTTGCAGCTTTGCTAACGAGAGTTACGCGGCTGGAA
GCTGCCGCAGGTGANTGCAGCAGATGTGGNANNGGTGACCCTGNCGAAGCTAGTGTTCTC
GCAGGTTCTCCCCTACCAGNCATCGTACCTGCAGTCCAGGCCGAGACGTCGGAGCCTGTG
CGGCNGTCGCCTGGTGGTGNCTGGCGCGTGGTTTCCGGACGTCGACGCCGCATGCGGGGG
CAGCGTACAGGTCTGAATCCCAGGAGGGCAAGCCTGTACCACCGTCCAATAGGTTTGACG
CGTTGTCTGGATCTGATTCAGANCCGCAATCGTCAATCAGCGAGTTGNCAGCCCCCCCCC
CCCGCCCGCTAGGTCTGGGCGATCACAGAAGGGGATTCTGGTGATAGGTAGCTCCAACGT
TAGGCGTTTCATTGAGCCCCTTAGGGACATGGCGAATAGATCTGGGATGAAGTCCAATAT
CCATTCATTGTGCATTCCGGGAGGTCTGATCCGTGATGTGGAACAGGCCATCCCGGATGC
CACTGAGCGGACGGGGTGTANCCAGCTGCGGATCGTGGCTCATGTCGGCACCAATGATGC
TTGCCGCCTNGGGTCGGAGGNTATCCTCTCTTCCTTCCGGCGGCTTGCNGATACAGGTGA
GCTCTGCGGTTGNTGACCGCAAGATTTCGGCTGAGCTAACCATCTGCAGCATTGTCGATA
GAACNGACTGTGGACCTCTGGTTCAGAGCCGAGTCGAGGGNCTGAACCAGAGACTGCGNC
GTTTCTGCGATAATCATGGCTGCAGATTCCTTGATCTTCGCCCTGGGGTCGAGTCGTGTA
GGGTTCCCTTGGATAGATCAGGTGTGCACTACACACGTGAATCGGCTACACGGGTGGCAG
GGGCCGTGTGGAGTGCATTGGGGGATTTTTTAGGCTGAGGGAGGAAGACCCGAAACNGGG
ANTACAGTTACGGGCAGCCCAATTAAATTCGGCACCGTATGTTAGGAGTAGCGAAAAATC
TCGACCGTTAAAAGTNCTCGTNATNAACTGTAGAAGTGTTTGTAATAAGCAGCCTGAGCT
TGAAAGCGTTATTNGTAGCACAGAAGCNGATATTGTATTAGGTACNGAAAGCTGGTTAAA
ACCGGATATAAGTTCNGCNGAAATTTTTAACNATAGCATGAACGTTTTCCGTAAGGATAG
GTTACATTCNNATGGAGGTGGNGTATTTATAGCTGTTNGTAAACACCTGTCGTGTAACGA
AATAGATGTCGATACGGTCTGTGAAATCNTATGGATTAAACTCAAAGTAGCTAGGACAAA
ACTCGTNATAGGCTCCTTCTATCGTCCACCAGATTCAGACGTAGCTATCGCCGAGGNGTT
AAGAAATAACGTAAATAGTATAGCTNGCCGNTTTCCGGATCATGCNATGATNCTAGGAGG
CGACTTCAACCTGCCNTATATCGACTGGAGTAATTACGTCCACGTTACNGGTGGCAGGGA
TAAGGCAGCCTGCGAAGTNATTCTCGACCTTTTCTCAGATCNTCATCTCGAGCAGCTCGT
TANTGAACCAACGCGGTGCCACAACGGTAACGAAAACATTTTAGATATTCTCGTTACCAA
CAGGCCNGAATTATTCACGGACATTTCNACCACCACGGGAATAAGCGATCACAAAGCTGT
AATTGCTACNGTAAAATTAACGGCCGAGCGCAAAAGGAAAAAAGGGAGGATCGTNTACAG
GTTCGGNAAGGCCCCAAAGGAGNGTTTNAGAACNTTCCTGAGGGATAATTACCNTACCTT
CATAGTCAACGAAGAGGCNCGGTTGAAGAGATGTGGCNTCGATTCATACGTATAGTCAGG
GAAGGTATGGACTTACATATACCGAAGCGGACAATCGGGGANGGGAACGATCCCCCGTGG
TATACACGCGAAGTTAAAAGGTTACTCAAAAAGCAAAGGAAGATACACGCACGCTCAAGA
AGGACGATGTATNGGAGCGATTTAGAAAAGTTAGCTGAGACAAGAGGACGTGTTAAGAAT
GCGATGCGCGAGGCCTTTAACGACTTTCGTTGCAACTCTCTCTCTAAGAGCCTCACNGAA
AACCCAAAGAAATTTTGGTCGTATGTAAAAAAAGTTAGTTGTAGCGACAACAATATGCCA
GTTCTAATACGAGACGGTCGGGAAGTTGATGACAGCCGCGACAAGGCTACCGTATTTAAC
GCCGAATTTAAAAATTCATTCACNGACGAAAACATGGAAAACATTCCCGCTTTCCACGNC
GTGTNGAATTNGAGATGGANCCAGTACGAATTGATAGTGTAGGTATCGTAAAGCAATTAA
AGCTCCTGAAGTGGGGGAAAGCGCCGGGTCCCGATGGTATACCAGTAAGAGTATTTTCGG
AATACGCGGAGGAAATNGAACCATTTCTGTCAGATATATTCCGTAAATCTTTAGAAGAGA
GAAAAGTACCTTCTGACTGGAAAATNGCGCAGGTGATTCCCGTTTTCAAGAAAGGAGATC
GGAGTGATCCTAGGAATTATCGACCCATATCTCTAACATCTGTTTGCAGTAGAATTCTGG
AGCATGTCATATGCTCNAACGTTATGAAGTTTCTAGATGANAACGAGTTACTTACAGCAN
ATCAACACGGATTTCGGAAGAANAGATCGTGTGAAACGCAACTGGCCCTATTTTCGCATG
ACGTAATGAAAGTTATCGATGCAGGNTCACAAGTTGATGCAATTTTCTTGGATTTTCAGA
AAGCTTTTGACTCTGTGCCACACAACCGACTTTTAGCGAAGATTCGAGCGTACGGTATAT
CGGATCAGATTTGCGAATGGATACGNGATTTTCTAACTGGTCGGTCGCAGTATGTCGTCG
TTGACGGGGAAGCCTCTTCTAANCTAGATGTTACTTCGGGCGTTCCTCAAGGAAGTGTAA
TAGGACCACTTCTTTTCTTAATTTTTATAAACGATCTCGGTGACAACGTTAATTGCAGGT
GCGATTGTTTGCTGACGATGCGGTTATCTATAGGGAAGTAAGGNGCTCNGNCGATTGCTT
AGAAATTCAGCGCGATCTGGATGTTATTTCGGCATGGTGCGNTGAATGGCAGCTTACACT
NAATTGCAAAAAGTGCAAGGCAATGCGCATAANTAACAAAAAGAATCCGNTTGTTCAGGA
GTACGAAGTAAACAATTCAGTTGTTGACACGGTCGATTCCNTGAAGTATCTGGGNGTAAC
AGTACAAAGCAACATGAAATGGGACTTGCACATAACTTCCGTCGTAGGTAGAGCTAATTC
TAGGCTGCGATTCATAGGTCGNATTTTGAGAAATTGTAATGCTCATACAAAGGAGATAGC
GTACAAAACNCTNGTGCGTCCGCATTTGGATTACTGTTGTGNCGTTTGGGATCCGTATCG
CAAGGGATTGATCGACACGTTAGAGAAAGTACAGAGAAGAGCCGCTCGATTCGTGACCGC
TTGCTACAGTCCTTATGAAAGCGTCACAGAACTGATNCGTAGATTGGGCTGGGATTGTCT
GGCAGACAGACGACGTCGNTTTCGTTTGAATTTATTGGAGAACATGCGAAAATCTTTCAC
TTACGAGTGCAGTGAAATACTTCTTCCGCCAACCTATTTGGGTCGCAATGACAGGAGGGA
TAAGATTAGAGAAATAAGGTGCCGTACTGATNCTTNTATGTATTCTTTCTTTCCTCGTNC
TATTCGGGATTGGAATGCGCAGAATTAGNNTTGGTGCTNAGCACCCTCTGCCACCCACAA
TTTTGTGAATTGCAGAGTATAGATGTAGATGTA
>VvP45bXY2-168#DNA/Zator
GGAGCGTCCATAAACTACGTGGCTCGGTCTAGGGGGGGGGAGGGGTTGGCTGGAAAGCTA
CGCTGGGCTACGTGGGGGAGGGGGTTCCGAGCCAGGCCACGTAGCTTTCCATTCATATTA
TTTGTCACAGTTAAAATGAGGTACAGAACACACAACAGCATGTGAATATTTATTTCCGTC
ATTTAATTATCTCCGTATGTAATTTACGATAGTCTGACAAGAGAAAACAGTACAAAATGT
CTTCTGGAATCAATAGGGGAAAAAAGCTACGTGCTACGTGGGGGGGGGGGGGGGGGGTAG
AGGCAAAAGCCACGTCGGGCTACGTTGGGGGGAGGGGGGGTTCACAGGAGGCCAAAATGG
AGCTACGTGGTTTATGGACGCTCCC
>VvP45bXY2-194#RC/Helitron
ATGTAGCGGNCTGGCAGCTCAGTGGTTAAAGCGCTTGCTTACGAACGTCGTGGTCTCCGG
TTCAAATCTCCGTGGAGGCTAAGATTTTTAAAAATTGTTTTTCATCGTAAGAGTCANGCC
TGGGCCGTAGGTTATTCGGATTGAATGTTAAACTGTAGATATCANAAAGTTAGGGGTGCA
ATGCGAGGCAAATCGTAGGTAGTCTTGCAATGCTGTAGGTGTACACTTTTTTACGTTATA
NTGATCCCTCAGGTGTTGTTCGCAGTCAGTGTGTGAGTGTGAACCGCAGTAATANTATTA
TAAATACGGAAGTAAGTCTCTGTCTTTTTGTTACGTTTTGACGACTAAATGGCTATACCG
TTGTGATGGAATTTTACAAGGAAATCTGTATGAAGGGCACAGGATATTTTTTCCGGTATG
ATTAACAGTTGTAGTCACGAAATTTTGAGAACTTATCGAATGGTGACAGAAATATGTTGG
AAATTGATTCTCTTCAAGAGGCAGGTTCGACGGTAGAATGATATAGTGATAGCTTTCCTG
TCATATTATGCCGACTCGATATTGTTTGGGACCAATCCTTCGTTACCAACAACTTTCTAT
ATTTAATTCTGGCAAAAAAATTCTTAATCCACGCGTACGAAGTCGCGGGTACGAGGCTAG
TANATAATATTATAAATGCGGAAGTAAGTCTCTGTCTTTTTGTTACGTTTTGACGACTAA
ACGGCTANACCGATATTGACGGAATTTGACAAGGAAATACTNTGTACCTTTAGGAAGGAC
ACAGGATACTTTTTTCTGTATAAATAACACATGTTGTCACGNAATTTCGAAAACTTACCG
AACGGTGACAGACAGACGGATGCGTGTGTNAGTCTGTAATGTTACGTCGGTCGCTCAGGC
TGTGCTTCTCGCGCAGTNNGTTAGTGTATGATCTGTTAATAAATTTCGTTTACAGACAAA
ACNTATTATTTAGTATAGATGTCGATTTTCTCTGTCCTATTACTTTGTGTCTGCCTAAAN
GTTTCTGGCACCAGTTTATTTTGTCTTCTTTTTTGACATGCCTTGCGGGCGTAAACTGGC
CTAAGGTGTAGCTCTAGCAGAGCACGAGCAGCTAAAGTTATTAGAACCCAAGAATCGGAT
GCTCATGCTGAAGAAAGAAGAAAAGACCAAGCTGAAATAAAGCTGCCCTTAGTTAACACC
CCCCCCCCCCCACCTCATCCCGCACCTTCGTTTGTTTTTCTGTTTTTAAACATGTTGGAA
ATTGATTCTCTTCATGAGACAGGTTCGACGGTAGAATGATATAGTGATGGCTTTCCCGTC
ATATTATGCCGACTCGGTGTTGTTTGGGACCAATCTTNCGTTACTTACAGCTTTCTATAT
CCAATTCTAGCAATGAAATTCTAAGTCCACGCGTACGAAGTCGCGGGTANCAGCTAGTTA
NTAATTATAATCCCAAAATNAAAAATTCTG
>VvP45bXY2-149#LINE/CR1
ATGTCTGTGAGGAAAGAAANTGGTTTGCAAATCGACAACATGGCTTTAGGCAAGGATATT
CATGTGAATCTCGGTTGGTGGGCTACGTGTAAGATATTNCAGATGAANTGGACAAGGGAG
GCCAANTTGATAGNGTAGCACTANATCTTTCTAAGGCATTTGACAGAGTGAACCGTAAAA
TGGTTTTAATAAACTAAAATTTATCGGATTGGATGAAAAAGTTAATTGCTGGGTAGAGGA
NTTCTTAAAAGCCAGGAAGCAAAGNGTTAGAGTAGGAAACACGGTATCGAAAGAGGTGGA
AGTAAATATGGNAGTGCCACAGGGTAGCGTATTGGGACCGTTGCTGTTCATTATTCTAAT
GAACGATTNTGTTNNTGGTTTACAGTCAGAATTTAGGTTGTTCGCAGATGACATAATGGT
ATATAATAGGATCAAAACGGGAGAAGACTGTGAACAGCTGCAGGGTGACCTGGATAGAAT
ATCTAANTGGGTANGTCAGCATGGAATGAAGATAAATGCCGAGAAGAGTCAGCTTATTAG
GTACACAGATAAAAAACTAAAGGTTGTTATGANTATAGGGTGGGGTNAGAATTGCTTGTT
GAAGGCTTGAAATGTAAATATCTTGGCATAACGTTTGATAATAAACTCAACTGGGCAGAG
CACATTGGGCAGGTGGTAGGAAAAGGTTACAAAATCCTTCATTTACTGGAGAGGGTGATG
AGAGGATGTACCAGAGAAGTNAGGGAATTGGGTTACAAAACTTTGGTCAGACCATTGNTT
GAATATGGTGGTGTAGTTTGGGACCCACATTTTGGNTATCAAATACAGGAGTTGGAGGGT
GTGCAAAGAAGAGCAGCTAGATTTGTGGAAATTACCGCAGGACCCAGTCAGTAACTGATA
TGATAAAGGAGCTGGATTGGGAGTCATTGGAAGACAGGAGGGGGTGAAGAGAGTGCTGGG
AATGTACAAGGCATACGTTGGAGGTGGAGGGATATTGGTCGAAGAATTAGGAATAGTGCA
TGAAGGGGAAAGACGACCATGACCACAAGCTGGCGCTCGATTTCATGCATAAGGGAGTGG
GAAAATTTTCTTTTGTAGGTAAGGGNGTCAGGGATTGGAATAAATTACCGAGNGAAGTGA
TGAATAATTTACCAAAAACGCTGAAGGAATTTAAAATTAAAATTCGTAAATTGGAAAAGT
AGATGGGGGAGGAATTTAACACTCCAATTATATAAGATAATTTAAAAATAAAATAAAAAG
GGCGAATAGATGACTAGAGGAATTGCCACCGGAGCGTTCGCTCCATCGCAATTAAAATTA
AAATAATGATAAAATAA
>VvP45bXY2-62#SINE/tRNA-Deu-L2
TTATATTAGACACAGCCCGATTCGTCCGTTGGCTCAGNTGGTTGCGGCACCGTGATGGTG
TCCGGCGCCGACACGGGGTTAGCTGGTTCGAGTCCCGGTGGTGGAAGAAATTTTCATCAT
CAGGACTTGGCCGGCAGGGTAGGAGAGGTGGTGGTGCACAATTCCTAATCACCAGATTGT
GCACCAAAGTCCTGGGTTAAATCCCAAACCTCTCCGCAGTGCGTATGAGGACATACGGCA
CTGTTGATGGTGATTCGTCCGTCGGATGGGACGTTAAGCCTGGCGGCCCNCTTGATGTCT
TTCGGAAGAGTAGGCCGTTTCCCTTCTTCCATCTTTCATCCACAACACAAACAACACTCT
ACACTGAACTCACACACACTTACGAACACCGTCGCANCGGAANACAAGACGGGGAAGCCC
CAGTTCATCTTCCCAAGAATGGCTACATCCTCCGTNGTAACCNCNTACGNCCGAA
>VvP45bXY2-7#LINE/CR1
GCATTCGGGAGGACGCCGGTTCGAATCCNCGTCCGGGCATCCAGATTTGGGTTTTCCATG
GTTTCCCGAAATCACTCNAGGCGAATGCCGGNATGCTTCCTTCAAAAGGCCATGGCCGAA
TTCCTCCCCGTTCCTTGTCCCAGTCCCGTCCCGCCTCTAATGACCTCGACGTCGACGAGG
CGTAAAGCCATAAGTAAAAAATAAAAAAAGAACTTTTTTTTTTTTTTTTTTTTTTTTTTT
TTTTTTTTTTTTTTTTTTTTTTTTTTTTTTTTTTTTTTTTTTTTTTTTTTTTTTTTTTTT
TTTTTTTTTTTTTTTTTTTTTTTTTTTTTTTTTTTTTTTTTTTTTTTTTTTTTTTTTTTT
TTTTTTTTTTTTTTTTTTTTTTTTTTTTTTTTTTTTTTTTTTTTTTTTTTTTTTTTTTTT
TTTTTTTTTTTTTTTTTTTTTTTTTTTTTTTTTTTTTTTTTTTTTTTTTTTTTTTTTTTT
TTTTTTTTTTTTTTTTTTTTTTTTTTTTTTTTTTTTTTTTTTTTTTTTTTTTTTTTTTTT
TTTTTTTTTTTTTTTTTTTTTTTTTTTTTTTTTTTTTTTTTTTTTTTTTTTTTTTTTTTT
TTTTTTTTTTTTTTTTTTTTTTTTTTTTTTTTTTTTTTTTTTTTTTTTTTTTTTTTTTTT
TTTTTTTTTTTTTTTTTTTTTTTTTTTTTTTTTTTTTTTTTTTTTTTTTTTTTTTTGAGA
ACTACGGGCNNACCAGTTTGACNTCAGTGGCTANGTAAANTGATGGAGAGNTTGATANCC
AACCACATTTTTTTTTTTTTTTTTTTTTTTTTTTTTTTTTTTTTTTTTTTTTTTTTTTTT
TTTTTTTTTTTTTTTTTTTTTTTTTTTTTTTTTTTTTTTTTTTTTTTTTTTTTTTTTTTT
TTTTTTTTTTTTTTTTTTTTTTTTTTTTTTTTTTTTTTTTTTTTTTTTTTTTTTGACACA
GTGAGCCATAAAATGGTAGTAAACAAGGTGAAANCTATNGGACTGGACGAGAAAGTNACT
TNCTGGGTAGAGGAATTCNNAAAAGCCAGAAAGCAGAGNGTTAGGTTAGAAAACGCATTA
TCAAAAGAGGTGGAGGNAAANATGGGAGTGCCACAGGGTAGTGTATTGGGACCATTGCTA
TTCATTATTCTAATGAATAATTGTGTTGATNGTTTACNATCTGAANTTAGATTGTTTGCA
GATGACATAATGCTATGTAANAGGATCAAAACGGTAGAGGACTGTGAACAGCTNCAGGGT
GATCTGGACAGGATATCTAGCTGGGTTGGTAANCATGGGATGAAGATAAATGCAAAGAAG
AGTCAGCTTATTAGGTACACAGATAAAAAACAAAAGGTTGATTATGATTATAAGGTGGGG
AAAGAATTGCTTGTTGAAGGCTTGAAATGTAAATATCTCGGCATAACGTTTGATAACAAG
CTCAACTGGGCAGGACACATTGGGCAGGTGGTAGGAAAAGGTTTCAAAATCCTTCACTTA
TTGGAGAGGGTGATGAGGGGATGTACCAGAGAAGTGAGGGAATTGGGTTACAAAACTTTG
GTCAGACCATTGCTTGAATATGGTGGTGTAGTATGGGACCCACATTTGGNTATCGAATAC
AGGTGCAAAAAAAGGGCTGCTAGATTTGTTTCTGNAAATTACCGCAGAACNCAGTCAGTA
ACCGATATGATAAAGGAGCTGGANTGGGATTCATTGGAAGACAGGAGGAGGGTGAAGAGA
GTCATGGGAGTGTACAAGGCGTATATTGGTGATGAGGCGTGGAAAGATATTGGTGTAAGA
ATTAAGAGTAGTGCATGGAAGGGAAAAGACGACCATGACCACAAGCTGGCACTCGATTTC
AGGCACAAGGGTGTGGGAAGATTTTCTTTTAGGTAAGGGTGTCAGGGATTGGAATAAGTT
ACCAAGGGAAATGATGAATAATTTACCAAAAACGTTGAAAGAATTTAAAGTTGAAATTTG
TAGAGGGNAAAAGTAGGTGGGTGCAGGAAAGGGGGAAAATGGGTGTGTAGGGAAATTGCC
ACCGGAGCGTGCGCTCCATCGCAATTAAATTAAATA
>VvP45bXY2-282#LINE/Penelope
CCNTTAAAACCCACACCTCGCTCTCTGCAATCTCAAACCCTGTTCCTAAGCCTAAAATGC
CAGNTGCAAACTATCTGTNCTCTTCGCCACTTCCCAGATCACAACCCAGTTTCCGTACTC
TCCAANGGTCTCACCTTTCNCCCGTACCCCTGNATTTCATCAGACCACTGTGATACGTAA
GTCCATGACTCTAGTGATTCTGCCATGCACTCTGCTGGNNGTNCCACTTCGCCNCTCANG
GCNGTGAACCGAGGTACTCGGGACCACCTGGAATATAGCCCAGAGATTCNAAACATCTTC
CATTCTTGACCCTCCACCCCTTCCNCANAACCATCCCCTCCAAATGTTTCGAGGATTTCN
TGTTTCCACTAGTTTGGCTTCCNNCACTTTCCTCAAATCCCTGCNCAGCGCCACCAATCT
NAGTCCTGCTAGAAANCNGGGCCCTCAGGGAGTAACTCTATACCTTAAACCCAAANCTNA
TAATCATCCNNGCNGCTTACAAGNGNTCAACNACAGTGGTNATGAANCATTGTAATNACT
GTGGNTGAAGCNCTTCATCAGTTANCAGACACCAACACTTACTGCCGCCTCGCCATGANC
ATCCTACACCTGCGNTCAANAAGAAAATACAGGAATTTATACAGTTCAACGGGCCCCTCC
AGGGCCTCACNCCTCAGTCCATCTCACTCCTCACACCTTTTTTTTTTTTTTTTTTTTTTT
TTTTTTTTTTTTTTTTTTTTTTTTTTTTTTTTTTTTTTTTTTTTTTTTTTTTTTTTTTTT
TTTTTTTTTTTTTTTTTTTTTTTTTTTTTTTTTTTTTTTTTTTTTTTTTTTTTTTTTTTT
TTTTTTTTTTTTTTTTTTTTTTTTTTTTTTTTTTTTTTTTTTTTTTTTTTTTTTTTTTTT
TTTTTTTTTTTTTTTTTTTTTTTTTTTTTTTTTTTTTTTTTTTTTTTTTTTTTTTTTTTT
TTTTTTTTTTTTTTTTTTTTTTTTTTTTTTTTTTTTTTTTTTTTTTTTTTTTTTTTTTTT
TTTTTTTTTTTTTTTTTTTTTTTTTTTTTTTTTTTTTTTTTTTTTTTTTTTTTTTTTTTT
TTTTTTTTTTTTTTTTTTTTTTTTTTTTTTTTTTTTTTTTTTTTTTTTTTTTTTTTTTTT
TTTTTTTTTTTTTTTTTTTTTTTTTTTTTTTTTTTTTTTTTTTTTTTTTTTTTTTTTTTT
TTTTTTTTTTTTTTTTTTTTTTTTTTTTTTTTTTTTTTTTTTTTTTTTTTTTTTTTTTTT
TTTTTTTTTTTTTTTTTTTTTTTTTTTTTTTTTTTTTTTTTTTTTTTTTTTTTTTTTTTT
TTTTTTTTTTTTTTTTTTTTTTTTTTTTTTTTTTTTTTTTTTTTTTTTTTTTTTTTTTTT
TTTTTTTTTTTTTTTTTTTTTTTTTTTTTTTTTTTTTTTTTTTTTTTTTTTTTTTTTTTT
TTTTTTTTTTTTTTTTTTTTTTTTTTTTTTTTTTTTTTTTTTTTTTTTTTTTTTTTTTTT
TTTTTTTTTTTTTTTTTTTTTTTTTTTTTTTTTTTTTAACAACATTGTTCATAAGCACTG
ATANCCTNNAATTATCCNCCAGCTTTGGTTAACAAACGGCTTTTNCAGGNNACATTCNCA
ACCTACAGCCCTCCAACCATCCCAAGCCCACATGAACCAAGACCAGAATCCGGTCCCGGT
TACTTGACATTCAGTNCTNCCCAGGCNTCGAGTCCACCAACCGNATCCTNCGACAGGGCT
GTNATTCCCTNCAANCCTGCCCNGAAATGAGATTCAGCCCCTCCCAGAGTCCTCCCCGTN
CCTCCCAGAACTTGTTTCAGTAGACCNCTTAACCTCCGTNAACTCCTAGCCCACGAACAT
GGTTCCCTCATCCCACCGGACAGCCCCAAGGCTCTTTTCCATGCAACGGCGNCCTGCTGC
ATAACGTGCACAGCACCATGCCTCCACCACTTTCACCAATCCCGTCACTGGGGAAAGCTT
TCCTATCATAGGACACGCCACCTGTGAAACCTCCCATGTAATATACCAGCTAACCTGCAA
ACACTGCCTGGCTTCATACATAGGTTTGACTACCAATCCATTAGCCATNAGAATGAATGG
CCACCGACAGACGGTATTCACTCGGAATCCAGAACATCCAGTAGATATCCATGCCATCTC
CCATGACACCGATAATTTTAATTCTCGTTTCACGGTCCGTGCTATCAGAGTTCTTCCAAC
AACAGCAGCTCTCTGAACTCAGAAGGTGGGAGCTTGCCTACCAGTACGAACTGGGCACGA
GGCAACCNTCTGGTCTCAATTGAGATAATACCCAGTCANTACTTTTACTTCCTTCTATCA
TCTTCTCCTTNCTTCCATCCCCACTACCTAAATTGAACCACCGCTANCCAGAGGTGATGT
TTGACTTCATNNATTTTTTNATTTTTATTTTTNTATTTTATTTTGTTTATNTTATTTATT
TTTGCTTACTCAAGTTTATGTTGTGAAGATTTTACTGTATTATTCTGCTCTTTTTGCAAC
ATTTTGCATTGCTCGGGTATTAGCTCCAATTCACTATCCCCCTCTCCCTGTCCTCTGTTT
GAATTTACCCCCACCATGTTCCTGGCTAACAGTCATTCTGTGAGACGGTCTCCTACAGCA
CCCGCCCTCCATAATGTTCTCCTGTTGACGAAGGGCCAAGACACGAAATATTCANTGTCT
TTTCTGTTCTTGTTTTTNTGTGTGTTCACGCCACGCAACCATCATCTAAGGTAAGTGGTG
GTTCATTTCNCTATCCTANTTTGTAATTCCTTTTCGCTACTTAGCNCCTATTATTTCATT
GTTTACTGTATATATTATAACTAAGGAAGGATAGGGAAATATGACCCAACACTTACCACA
GATGAAGGCAGCTGGGATGACGAAAACACACACACACAAGAGAAGCGCAATATTTCGGCC
TACNGCCATGGTAAGTGTTGGGTCGCANTTCNCTACTCCTCCTTAGTTTCATNGCCTTAA
AGCNTTTTCCTGNTCATTGTTTTTATATATA
>VvP45bXY2-518#LINE/CR1
TATTACACGCCNCAGTTGCGACTAATGATGTCGATATAATACTAGGAACCGAGAGCTGGT
NGACGCCAGAGGTTGAATCTAGCGAAGTATTTGGCCCTCATTTCAATGTTTTCCGGAAGG
CAGAACTGTCTCAATGGGCGGGGGTGTGTTCGTGGCCGTNAATAAAACCGTTAATTGCTC
CGTCGTAACCGAAACGGAAAATTTTTGCGAGTTANTATGGGTCAAGGTAAAAATTGGNAA
AAATTTAAAGTTCATACTCGGGTCATTTTATCGACCTCCGGATTCTGATTTGGCTAACGC
GGAATACTTCAGAGAGTCGCTTAATAGCATTTCAAAAAATTTCAGGGACATATATTGATC
GTGGGTGGTGACTTTAACCTACCGTCGGTTAANTGGGACACATACACGTTCAGGTCGGGC
GGAAGAGATAGGTTAATAACCGAAACGTTTCCAGAATCATTCGCAGAAAGATCTCTTGAA
CAGATGGTCGAAGAGCCAACGCGGTGCGACAAAGATTCCTCGTCCATTCCGGATCTTTTT
CTTATAAGCAATCCTGATATTGTANATACAGTTTGTATAGAAGACGGTATAAGCGATCAC
GAGGCGGTTGTGGTAACTTTAAANTCTAGTCTGANTTTGAAGCATGACGAAGANAAACTC
GTATATTGCTTCGATAAGGCAAACGATGCGGGTATGGTTGATCACTTCGCGAAAAATTTT
GAAGCGTACACGCAAATACAAATGTTGAGGAACTTTGGTTTAATTTAAAAGAAATAATAT
GGACCGGTNTAAATCAGTTTGTTCCTAAGAAGTTTATTAAGGNTAGTAANAACTTTCCGT
GGTTCAATAGGGAAGTGAAACGTTTGCTCAGGAGGCAAAGGCGTTTACATGCCACGGTGA
AGAAATCGGGGGACTCGTCTAATCGTGCTAAATTAGTCCAGTTGCGAGCGGAAGTGCGTA
AGGCAATGCGCGATGCGTTTAAAGAATTCCGAGCCAGGAATTTATCCGAAGATCTGATTA
CTAATCCAAAAAAGTTCTGGTCGTATATCAAAGTAATAAGAGGCTCTCGTAAGGTTATGC
CGTCGCTGATTAAGGAAAACGGGGAATTATCNGAAATTAGCGTAGAGAAAGCAGAAATTT
TGAATAATATNTTTAAAAAGGCTTTCACGGCAGAAAACNCAGNGGAGATCCCGATATTTA
NCAATCGTACCGACAAAATTATGAACGATCTCGCTCTCGACGTCGAGGGAATAACTAAAC
TGCTTGNGAATGTAAAAACCAATAAGGCTCCCGGACCAGACGGTATTCCTAAGATTCTAC
TCCAGGTACGCAAAGGAAATTGCACCGTATTTGATGAAATTATATACCGCCTCCTTGGAT
CAAGGAAAAATACCAGCCGAATGGAAGACCGCCATCGTAANTCCAGTGTTTAAAAATGGG
AATGTTAATGACCCTCAAAATTATAGGCCGATCTCGTTAACTTCAAATTTTGCAGGATTT
TAGAACATATCGTCTATTCAAATGTCATGCGGTTTTTGGATGAAGGTGAGCTTTTAAACC
CAAATCAACACGGATTCAGAAAAGGCCGATGCTGCGAAACACAACTTGCACTTTTAATTC
ACGACTCGTGCCGTATNATGGACGAGCGATCCCAGGTTGATNTGGTTCTATTAGACTTTA
AAAAAGCTTTCGACACTGTGCCTCACACTAGGTTACTTAGGAAACTTCGCGGCTACGGCA
TATCTAGACAAATATGCGACTGGGTTGCAGACTTCCTGAACGGCAGAACACAGTGTGTAG
TTCTCGACGGTGAGCGTTCATCACTTACCGAAGTGGGGTCCGGAGTTCCCCAGGGAAGCG
TGTTAGGGCCTCTGTTGTTTCTCATATACATTAATGATCTATGCGACATAATAGGGGGGA
TGAAAAGATTATTTGCCGATGATGCTATTATTTATCGCGAAATCAAAACCCAGGACGACT
GCGCTTTGTTACAAGACGATATTATGAAAATAATTGCGTGGTGTAAAGACTGGCAGTTGG
AGTTAAACGCTAAAAAGTGCCAAGTCATGCGTGTAAGTAAAAAGGTGACACCATTTANCT
ATGAATATACAATTAATGGCACTGTCCTTAGAACGGTAGATTCCGCTAAATACCTAGGGG
TAACAATTCGTAATAATTTGTCGTGGAATGAGCATATCGAGAATGTAATGGGGAAAGCAA
ATCGTATGCTCCGATTTCTAGGTCGTAATTTAAANCAATGCACTCNGGAAGTTAAATCGA
TTGCATACAAGTCACTAGTGCGTCCTCACTTAGAATATTGTTGTTCTGTATGGGGTCCCC
ATCAAAAGGGGTTAATGGAGGCATTAGAGAAGGTCCAAAGAAGAGCCGCCCGATTCGTGA
CAGGTATATATAGTTGGAGGGAAAGCGTAAGTGCGATGTTGAAGGAGTTAGGTTGGGAAG
ACCTGGAACACCGAAGGCGTTGCTCTCGACGGAAGCTAATTGAAAAATTCACGACNGACG
TATTTCGGAATGACAGCAAGCAAATATTGCTACCAGCAACATTCATATCTCGGAATGACC
GCGAAAATAAGATAAGAGAAATCAGGGCCAGAACCGATTCATTTCTGTACTCATTTTTCC
CACGAGCGATTAGGGAATGGAATAGAAAGGATTTACCGGGCGAGTAAACTTAAAATCCGA
CAGGAGTAGCTTTCGATAAAGCACTCCGGCCATCCTGATCTGGGTTTTCCATGGTTTTCC
CGGATCACTCCAGGCGAATGCNGGGATGGTTCCTCACAATAGCCCATGGGCGCCTCCTGC
CATATCCCGTATATCCCTTCCAAACCATTACCCTTTTCGATAGGTGCAATGCACCCTCCG
CCACACACTTTTAGTGAATCGCGGAGTAATAATAATAATAATACTCGTCATTAGT
>VvP45bXY2-71#LINE/I-Nimb
GTGGGGTTCGACCANCAATTGCCCCAGAGGTCGAGAGGTTTGTAGATTATTGGAGCAGGA
GGATTTGTGCATCCTAAATACCGGTCAAATGACGCACTTCACTACTGCTTCCGGTTCGTC
CTCTGCCATTGATCTCTCTCTTTGCTCTCCNTCNATTGCGGACTCCGTGCATTGGGAGGT
GGATCGTGACCTNCACGGAAGCGACCACTTCCCAATTTGGTTACACGTAGAGTGCGAACG
GGGNGAAACAACGGCGCAAATGGAATATCAGCGGAGCTGACTGGCAGCTTTACAGCCGNT
CAGTCGTACTCCAACNNCGCCAGANCACCGATGANAAGGTGAAACACTTTACAGAAGTGG
TTCACCGGGCGGCTGATATNTCCATGCCTAGCAGCTCCGGAGCGCTGCGCAGAACGCCCG
TCCCCTGGTGGAACGACGAATGTCGTTCCGCTATCAGGGTCGNAGACGGGCGTTGCGCCG
GTTTAGGTTGCGCCCAACANCCGACAACCTNGCAGCGTTCCGGATTGCTAGAGCTAAGGC
GCGTCGTGTGATTAAGGAGAGCAAGAAGAGGTCATGGCAGAACTTTGTGAGCACCATTAA
CCGTTCCACACCGTCANCAAAAGTATGGGAGTCNATCCGCCGTATATCCGGGAGGTACTC
TCGACCACCAGTATCTGGATTACTGGATCAGGGGCGTGTAGTCACCGACGAGCGAAGCAT
NGCGCAGTGATGGCGGAGTACTTCGCCGCCATCACTTCGTCTGCCGGATTGGACCAACGG
GTCCAGCAACGAAGAATATCTGCCGAAAGGCAAACCTTTAGCTTCGACTCGTCGGAATTG
CAGGGCTACAATAGCCCATTTTCATCGTGGGAGCTGGAGTCNGCTCTAAACAGCGCCAAA
GACACTGCGCCAGGGCCTGACCTGATCCAGTACCAGATGCTGAGGCACCTTAACAAAGAT
GCTAAAGAGTACCTCCTGGGTATTTTTAATGATATTTGGACCGGAGGACACTTCCCCGAC
TCGTGGAAAGAAGCAACGTTAATTCCAATTTTAAAACCAGGTAAAGACAAGTTGTTGCCA
GGTAGCTATCGTAGCATCGCCTTAACTAGCTGCGTTGGGAAGACACTAGAGCGGATGGTT
AACCGCCGCCTCGTCTGGTGTCTCGAGTCCCGTAAACTGCTGAGCCGCTTTCAGTGTGGA
TTCAGGAAGTTCCGTTCCACNACGGATAACCTGATCCTACTGGAAGCGGCAATACAGGAT
GCNTTCATCCGCAGCCAACACCTTGTGGGTGTATTTTTTGACATTGAAAAGGCATACGAT
ACTACCTGGCGGCATGTTATTTTAAAACAGTTATATGAATGGGGTTTTAGGGGAAATCTA
CCCCGTTTTTTAAAATCATTTTTATCTCGNCGTTGCTTCCGGTACCGAGTCGGTAGAGAA
GTGTCCGACCTTTTTATTCAGGAAAACGGTGTTCCTCAAGGTTCAGTTTTAAGCGTAACC
CTTTTTGCTATTGCCATTAATAGCATCTCAACTGTTATAAGGAGGCCCATCCGGTACTCC
TTATACGTTGACGACTTTTTAATTTTTTGTGCATCGGCCAGCCTGAGAAGCGCTGAGCGG
CAGCTGCAGCTCGCGCTGAACAGGCTGGATGAATGGTCAGTGCACACCGGCTTTCGTTTC
TCTGCTGAGAAAACCCGGTGTGTACTTTTTAGCCGCAGTAGAAGTCTTTTAGCAGAGCCT
CACCTCACCTTGAGGAACACCGTTTTAAGTTTTAGTGAAACTGTTCGGTTTCTGGGCCTC
ATTTTAGACAGTAGGCTTACCTGGCTGCCACATCTTAAAGATGTGAAAGCCAGAGCCTCG
AAAGCGCTTAATGTTTTAAAGTGTCTGTGTGGCAGGTCGTGGGGCGCTGACCGCTCCTGC
CTGCTACAATTTTATAGAGCCTTTGTACGGTCGCGGTTGGAGTACGGTTGTATTGTNTAC
GGTTCGGCACGGGACGGCTATCTCCGTATACTGGATAGTGTCCACCATGCAGGAATTCGN
CTCGCCACGGGTGCATATCGCACCAGCCCTATTCCCAGCATTTGTGCTGAGTCTGGCGAG
CCGCCGCTTNCCATCCGCCGGCGNCTCCTCATGGTGCGACACTACNTGCACGTTGCCACA
ACACCTGGCAGTCCCGTGTACGACGTAGTTATNCATCCTAACTACGAACGGCTCTACACC
AACCGNCANAGAGCNACCAAACCGTTCAGCTACCGTACAAGGGCTATTTTAGAANAATAC
GGGTTTGAGCTGCCCTCTTTTTATCACCAGGGTTGGAGTAAATCTCCTCCCTGGCTTTTA
AAGAGGCCCAGAACGATTTTAGANCTGTCACGGTACAACAAGCTGTGTACCGCTGACAGT
GTTTTTATCATGTTTTTAGCGACGTTTTAAACCAGCATCGCAATTTTACCCCGGTGTATA
CGGATGGGTCTAAGCAGGCTAACGGAGTTGGCTGCTCCGTAGTGTTCCCTCGAGCGACTT
ACACATACAAACTTGACGGCAGGTGCAGCGTTTTTACTGCAGAGTGTTACGCCGTGCTAA
AGTCGCTCCAGCATATGAAAGTAAGTCGCGAAAAATGTTNCATCATATGCTGTGATTCCC
TNAGCTGCATTCAGGCCNTAGGAAATATGTACCCAGCAGACCGTCTAGTCCAGGACATNC
AGGACGCCCTCCTTTCCCTCCAATCTCGTGGAAAGGAGGTNGTATTCTGCTGGGTACCGG
GNCATGTGGGAATCAGGGGGAACGAGGCAGCTGACGAAGCTGCCAAGTTAGCCTGCGACG
AGGTCAGAATCGACTTTGCACCGGTCCCAAAGTCAGACCTTGCCTCGGCGGCGAAGAGAT
TTGTTTTTGATGTTTGGCAGAGGCAGTGGCTGGAAGTCGAGCATAATAAGCTCCGGCTGG
TCAAACCGACCGTTCAGCCGTGGAGCAGCTCCTTCCAGCGGGCGAGGAGGGATGAGGTTC
TCCTTACTCGCCTCCGTATAGGGCACTGTCCTCTGACACATGGCTTCCTTCTCCGCCGAG
AGGACCCTCCGGAGTGTGATGCTTGTGGCGTACCTTTGACGGTACGCCACATTTTAACCG
AATGTGTATTGTTTTTAGATTTAAGGGCAGACGTTGGCTTAGCCAACGATCTGTCCCTTA
TTTTAAACGATGACNGCGNCAACGTGGCTAAGGTTTTAAAGTTTTGTAGCTTGGCCGGTC
TTGTCCCAAAAATTTTGGGCAGATCGGCCTAGGTTTTAGATTGGATTGGTGGCCTTTTAC
AACCACCAATCCAAGTACTGTTTTTATTTGTGACACTGTTATATGGCTGGCCCNTTTACA
GCCAGNCGTTTAATTCGTTTTTAANCTGGTTGGCCCTTTTACAGCCAACCAGTTAACGTA
TGTANTTTTACATTTTTGTCAGCCTAGTTTTAGTATTTTATTTTGCCGTCTGTGTGGCCG
ACCTCTTTACAGTCGGCCACGCAGACGGTAATTTAGTTAGTATGTTAGTATTTTATTTTG
CTGTCTNTGTGGCCGACCCTTTACGGTCGGCCACGCAGACGGCAATTTCGCCACGTTGTC
ACGCCTGGTTTTAGTTAGGGCGCTAATGACCCCGATGTCGACGCGCCCTAAAGCCCAACA
ACAACAACAACAACAATGTCATATTTTCATATAGATGTANAANCAAATTTGAAAGNAACT
AAATTGC
>VvP45bXY2-139#LINE/Penelope
AAAATTCTGCCAACTGTCCCACGTACATGTTTCAGCAGACCATCTAATCTCAAAACATCT
TGGTCACAAATACTCTTCTTTGCCTCCCCAAACGCCAAATAGATCTTTCCCTTGTAATAG
ACCTCGCTGCAAAACCTGCAGCATGCGTCCGCCCGCTACTACATATTNCAATCCTACTAC
AGGGGAAACTTTCCCCATCATTNGACATGCCACNTGCTCCACAACGCACATCATATACCA
GCTAACCTGCCGCCACTGCACTAGTTCCTATATAGGCCTCACCACACAGCAACTCTCAAT
CAGAATGAATGGCCACAGACAAACAGTCCACACCCGCAACTTATACCTTCCAGTACCAGA
ACATGCCAATTACCACGATTCNAACAACCTCAACGACTGCTTCACTGTGAGAGCAATCGG
AGTTTTCCCCGAAACCACNGCCGCTTCAGAACTCCGGAGATGGGAACTNGCATACCAAAA
TATCCTGGATACCAGACACCCACCTGGCCTCAACCACCGATAAAATTCTACCTTTTGACC
NATCACTCATTATTATTAGTATTATCAANTTATTATTTATTATTTAATTTTCCCAGTATT
TATTTGCCCAATTTATTGTTCTCGTTTCAACACTGCGTAGCCTTTTGCGTGTTTATTAAT
TTTACCACCGCCAGCGATATATATATCTCAGACATTGCCGATATATCGATAGCCCACTCC
TTAGCGTTCCCCCACCCTTCCTCCACTACCCANTTAGTCATGTGGTAAACTTCGGCGTGT
GCACACCTCCCGAACCACATGACTCGTTTCCTACCGCATGAATAAGGCGTAAAACCGAAA
TATTGTGTATTGGCTTTTGTTCGTGTGTTTTTCGCTCGTCGCNGCCTTCAACTTTGGTGA
GTGATGAG
>VvP45bXY2-191#LINE/CR1
TACAAAACTTTGGTCAGACCATTGCTCGAATATGGTAGTGTAGTATGGGACCCNCATTTT
GCGTATCAAATACAGGAGTTGGAGAGGGTGCAAAAAAGGGCTGCTAGATTTGTTTCTGGA
AATTATCGCAGAATGCAATCAGTGACGGATATGATAAAGGAGCTGGAATGGGATTCATTG
CAAGACAGGAGGAGGATGAGGAGGGTCATGGGAGTGTACAGGGCGTATACTGGCGATGAG
GCATGGAAAGATATTGCAGTAGGTATGAAAAGTAGTGCATGGAAGGGAAAAGATGACCAT
GACCACAAGCTGGCACTCGATTTCAGGCACAAGGGTGTGGGAAGATTCTCTTTTTTAGGT
AAGGGTGTCAGGGATTGGAATAAGTTACCAAGAGAAATGATGAATAATTTACCGAAAACG
TTGAAAGAATTTAAAGNTAAAATTTGTAGAGGGCAAATGTAGGCGGGTGCAGGATAGGGG
GAAGATGGGTGTGTAGGGAAATTGCCACCGGAGCCTGCGCTCCATTGCAATTAAATTAAA
TTAAACTAATTTC
>VvP45bXY2-112#DNA/TcMar-Tc1
TAGGGTTGTTGCGGATGTCATCTTTGCGGATGTGGTGCGGATGCGGTGCGGATGCGGATG
TCCAGTGCTTGGCATCCGTGAATGTTTTGTGGAAGCTGATGCGGATGTGGGAAAATAAAT
TNATAATTATTTAGATTTTAATATTTTACTNAAAATAAATTTAAAATCAATCTNTTTTTC
ATAANTAAATTCNATTTCCATATAATACTGCCATATTGATTTATTTTTGCCTCATCTTTC
GACAANAAAGAGTGNNGGATGATTTCACAAGCGAATTAANTTNTTTACANAACTACGCAC
GCGCCTAAAAACCGGTCTTTGTCATATGAACTTTTGCGGAGTTCGTGCCTAGACTAANTC
AAGCGTCAAGCACAAGGCCACGCCACCGCGCATCNCCGCGCTCGCTTTTTTTNTCCGCCT
TGTGGCTAGCTACGCGCCNCTTCGACGCNGANGTCATTAGAAGCGTNAAAATATCGGGGC
TAGGAACGGGAAGGGNTCCGGCCATNGTCTTTTANAGGAAGCATTCGCCTGGAGTNATTT
GGGGAANCCATGGAAAACCGAAATTTGGATTCCCAGACGGGGATTCGAACCNNCGTCCTC
CCGAATGCGACGCCAGGCNGGTACCGCCTACCCGCCACGCTCAGTTCCGTGCTNGCCACC
CACCTTCCCACCGCCCTGGTGGCGCATTCACAGTACAACTTGTAGGANCTGAGAGATCCG
ATTTTCGATAAAAGAACTCTTGATGGTCNGCGAAAGCNGTTACAGGTTCCTTTCGATTCA
CTCAATATTTTTTTTAACAAAAAATAATAAGATTATTATACATTTTCAGTTTAAATACAG
ACCGCAAAGATTCCGTAAAATAATAATAATTCCGTGTGGTCGTAATGACCTGGTGACAGG
GTTTCTATTGGCTGCGCATTCCGCCTGTCGTAGCCGCCTTANCCTACCGTGGCAATCCTA
CCGGGTACAGGGGACCTACAGTTTAACGTGGAATCCGAACCACGGAGCGTTCTAGCGTCA
CAGCATTAACAAATCAAAGCTGTGCCAGAGGTGAANGTCGATTTAAGGNCCGTGAAAATC
CCCGCCGAGACAGGGATTCGAACCGGGGACTTTCAGNTCCCCAGTCGNACGCCNTAACCA
TCTGAGTCAANAGACGAATCTGGATGTAATGAAAAATAAATATTCAAACATAATAAAATC
AACGTACTTTTTTTCTNTACAATTTATTTTTGCTATCCAAAACACAAATGTACTTTTATA
TGATTGAATACATATTTTTCAGTACTTCTAGATTCANATGCTTGCGGCGTGTGATTCGGG
TATGGNAGGTCCCCGGTTCAAAATCCGGGTCTCGGATGCAATTTTTACGGGCCTTAAAAT
CGACCTTCGCGTCTGGCAAAGCTTTGATTTGTTAATGCGAACATGCAAGGACTCTACCTA
CATTTTACTAAAATATGATGAANCTGAAGTGAGGCTGAAAAAAANGACACTTTTNTAAAG
CAATCAGTAACGCTAAAACAACATTTAGTCGTAAAGGACCGGAAATTTCCGAACTCTCTC
TATACGCTTCTCCACGTCCACCAGCCCGACACCGGCCCGCACCGTCAAAAANTAAACCAA
ACCAATGACGGCCGACACACGGTGCGGTGTCGTTTGAACTCACTTCAATNGAGTGAGCGA
CAACAATAAGAAAAGTGTCTGTCGGTGACGGTGCGGNCTCGGCGCGGTCTATTGTGGCCC
GACCTTTACTTCACATGCAAGTTCAAACTTGTANATTCGCCNCTTAGGTAGTAACACCGT
TTAGTTCATTGTTANTTCTGTTGCGAGATCGTCAGAAAACAACCACTCTTTTTTGTTAGC
TAAGCGACGATGGGCAGANTCTCGAATAAAGAGAAAANAATAACATATATTGCAATCTAA
GCAAAACATCCCCAATACNTCCGCATTAAAAATTGCGGATGCGGATGCGAAGGCGGATTC
AGTATTTCACGCGAAAGTTCNGCACTTGCGGATGCGGATGCGGATATCCGTTANATCCCT
ATTNTGGCAACGCTCATAGCT
>VvP45bXY2-356#LINE/Penelope
AAAAAAAAAAAAAAAAAAAAAAAAAAAAAAAAAAAAAAAAAAAAAAAAAAAAAAAAAAAA
AAAAAAAAAAAAAAAAAAAAAAAAAAAAAAAAAAAAAAAAAAAAAAAAAAAAAAAAAAAA
AAAAAAAAAAACAAGATATCTNGCGGACNAGGTAAAGGNTCTGAGTAGCGTCNGCTTCTA
CCGTNNGGAATTCNTCNGATTTTATNAANANGATCAAGGACAGACGCCTCGATAGGCAGT
GACCTACTAGTTAGCTTCGACGTCACGTCCCTTTTCACTAACGTGCCGGTCGACGAAGCA
ATCAACATAATNAGAGAACGCTAGAACATCCAGCCTACTGAAGAATGGGCGTCTCTGGCC
GAGTTTTGNCTAAGTACTACCTTCTTCGAATACCAGGAACGACTTTTACCAACAGAATGA
GGGAGCAGCGATGGGTTGCCCACTGTCACCCATTGTGGCCGACGTNTNTATGGAGGCATT
TGAGGCTGANGTGGTCCGCAATTACAATCTGAAACCTTCTCTATGGCTGCGTTACGTGAC
GACACTTTGTCTCTGGCCTCGCGGGCGAGAATCCCTCCAGGCCTTTTTCCAACATTTAAA
TAGCGCCCACGACAAAATTAAGTTCACCATGGAAGTTGAAGTGGACAAACAACTTCCTTT
TATNAACGTGATAGTGAAACGGAAGGAAGATGGNTCCCTGGGNCACGGAGTTTATCGGAA
GCCGACGCACACGAACCGCTATTTGCATGCCGNCTCNCACCACCATCCAGCAGTGAAACG
CGGAATTTTAAAAACATTAACCGTCCGTGCATCCGTAGTCAGTGACGAAGCGAGCATAGC
CGCTGAAAGANAAATTTTAAAGGAGACGTTTCTGGCCAACGGCTATAGCCTNGACGTCGT
CAATAAGGCCACTGCAGGCTTGCCTCGAGCATCACCCTGTGCTTCAGCACCGGAAGCAGA
AGCGCAGCAGACGAACAGACGAACCCATGGCAGTGTTACCNTACGTCCANGGGGTGACGG
ATAAGATTGGTCGCCTTTTAAAGAAGAAAAATATCCGTCCGATATACAGGGCGCCTAGGA
ANATTTCCGATGTGCTCGTAAAAGTAAAAGACAAGAGGGAGAAGTTGCAGACGCCAGGCG
TATACCAAATACCCTGTAGCTGTGGCCAGGTATATATCGGCGAAACNGGACGNACNGTCA
AGGAAAGGCTGNGTGAACACATNAGACATCTTAAAAATAACGACGTCAGCAAGTCAGCTG
TAGCGCAACNTTCAGCTGACAGTGGNCACGCAATTTTATTTGATGAGACCAGCGTACNGG
TTGAGGANAGAGATGGTGGCCCAGGCGTGTNNGAGAAGCGTTGGAAATNNAAAAAAGACC
NGACAACATGAACGCNGACGGTGGGCTACAACTTGACCANATATGGTCATACCTGNTCAG
GAAAACGCGGGACGCANGCCCCCATCGGACCGGCCACGCTGGCGGCGGTAGCTTGAGTGA
CGTCACTNCGGACGGCTAGCGCGCNCCGGGAGCTATATATAGGCGGCAGCGGTTCCAGCC
GTGGCAGTCCTCTGAAGAAGGCCACAGAATGATGGCCGAAACGTTAGGTTTCAACAAATT
GACGCGGTTCAACCCGGACAACCAAGATNACACA
>VvP45bXY2-418#DNA/Zator
GGCGTCCATTAATTACGTGAGGTGAAATAGGGGGGGGGGGGGGGGGTCAACGGAAATCTC
ACGCGAGGTTTTNAAATTCTTGNAGAATGTAGAGCTAAAAAAAAAAAGTCTANAAATGAC
GCGAAAGTCGATTTTAGGGGGGTATTTTGGTCCAAAAACCGACTTTAGGGGGGTATAACC
GCCCTTGGGAGCATGAGACCTAAAAAAAAAAGTCCTCAAAAGTTGCGAGGTCGATTAGTA
TGGGGAGGGGGGGGGGGGTCTCCGGCGAAATCTCACTCATTTGAGGGGGGGGGGTCCGAC
CAGATCTCACGAAATCTCACCAGAGGGGGGGGGGGGGGGGTCCGGAATTCCGGAAAAACA
CCTCACGTAATTAATGGACGCCCCCT
>VvP45bXY2-152#DNA/TcMar-Mariner
TATACGAGGCGCGTCCNTNAAGTAAGTNCCGTTTCGATTCATCNCCGCTGCAGCGCTACG
GTCGGCAGTTCCGCGCATGCGCACTGTGTACCTGCGTCTCNAGGCTACGCACGTGCGCCA
TTTGCAGCCTAATCCTNCCGTTTACGTCGCTTCGCTGNGCTTGTTTAAAATGCCGGCGNT
GATCGAAAGTCCCGCCGNCTGTGAAATNAGGTCTGTGATTCGATTTCTGNGTGCNAGGAA
GGTAAAACCGATTGAAATTCATCGGCAGATCTGTGAAGTTTACGGACAAAACGCGATGAG
TGATTCGATGGTGAGAAAGTGGGTNAGAGCAGTTCAATGGCCGCANNAATGTGCACGATG
AAGAACGGAGTGGGCGTCCCTTCGGTCGCTGACGAAAGTCTGGTGCAGAAAGTTGACGAN
AAGGTTCGGGAAAACCGTACGTTTCACGATCTAGCTGTCTGCTGTGATACTTTCCTNANG
TTTCTANGATCTCTAATGTACGANATTGTGACCGAANAATTGAANTACCGNAAGTTNTGC
TCACGTTGGGTACCGAAAATTCTCACNGANCGCACAAAACGCAACGGATGGCTGCACTTG
AGTTTCTGACCGTTATGCAGAGAACGACGGAGAATTTCTTGANCCGGATNGTCACGGGNG
ATGAAACNTGGGTNNCNTACGTCACCCCTGAAACAAAACGACAATCAATGGAATGGAGGC
ACACTTCAATTCCCCACCAAAAAGTTAAGCCNAAGCAAATCTTGNCGCCTCGGAAAATCA
TGTGCACAGTGTTTTGGGACNGGAAAGGCGTNTTGCTCGTTGANTTCNTGCCACGTGGNN
CGACAATCAATGCAGACGNTTATTGCGAGACANTNAAGAAATTGCGCCGCGCAATCCAGA
ANAAGCGCCGNGGACTACTGTGAAAAGGCGTCGTTTTGCCGCACGACAACGCCCGNCCAC
ACGCGGCAAACGCGACGAAAAACCTCGTTCTGGGATTCGGCTGGGACGTGTNTGACCATC
CTCCGTACAGCCCNGATCTGGCGCCCAGCGACTNCCATCTGTTCCTGCACCTGAAGAANC
NCCTNGGCGGTCAGCGCTTCGAGACGACGACGAGNTGAAAGNAGTTGTNATCCAGCTGGT
TGACGACACAGGCGGCAGACTTCTATGAGGAGGGNATNCAAAAGCTGGTGCCACGCTATG
ACAAGTGCCTGCAAAATTNCGGGAACTATGTGGAAAAGTAGNNTAAGGGTTGCAGGATTT
CGTGTAANAATAAAATTNCTTNTGTATCTGTGCAGNNTTTTTTTATTNCCAAACGGNACT
TACTTTCTGGACGNGCCTCGTAT
>VvP45bXY2-506#DNA/P
CAGGGGCGGATCCGGGGGGGGGGGGCTAGGGGGCTCAAGCCCCCCCCCAAAAGTATCTAG
GTCCACCCCCGACATCGTAATTTTGGANACCTTTTTTTTTAGCTCTACGGATTTGAGGCC
CGAGGAGGCTATAAAGACTACCCCATGGCCGACTCAAGCCCCCCCCCCAAACCAAAATCC
ACCGAAGGCAAGCCCCCCGAACCAAAATCCACTCAAGCCANCCCCCCAAACCAAAGTCCG
CTCAAGCCCCCCCCCCAAACCAAAATCCTGGATCCGCCCCTG
>VvP45bXY2-157#DNA/TcMar-Tc1
ATACACAGACGGAAAAAAAAATCCCAACACCAAGAAAGACTTGTGTTAGATAAACGAAAT
TTGGTAGGCGTGTTTATACATCTGAAAGATGACATCGATTCAAATTTCGCGCTTCGCGCA
TAAGTGTGGCGCTAGTAGCGCTACTCAGAGCTTGCAAATCAGGTTTGCTTTAAATACGCG
CTGTAAAGTTTGTGAACGTTATTTACCGCTGAGATTTGACATAGTGAGTTGATGTTAGCC
AAGAATGCCTTTAAGAAGACGAAGAAGCCATTATCAACAGCTCACCGAGTTTGAACGAGG
TCGTGTAATAGGGCTACGAGAAGGTGGATTTTCTTTTCGCGATATTGCAGAAAGACTTGG
CCGGAATGTATCCACTGTGCATGATTGTTGGGTGCAGTGGTCAAGGGATGGTACTGCCTC
AAGAAGACCGGGTTCCGGGAGGCCACGTGGCACTACTGAGAGGGAAGACCGCCGTATTCG
GCGTACAGCTGTGGCGCATCGTACTGCGTCTGCGGCAGAAATTCGAGCTGCAGTTGGTAC
CACAGTGACACAACGAACTGTTAGAAATCGGTTACTTCAAGGACAGCTCCGAGCCAGGCG
CCCTGTAGCGTGCATTCCACTGACTACAAGCCATCGCCGTTTGCGACTCCAGTGGTGTCA
AGCCAGAGCTCATTGGAGGACGGAGTGGAGATCTGTTGTGTTTTCTGATGAAAGCAGGTT
CTGCCTTGGTGCCAGTGATGGCCGAGTGTTGGTCAGAAGGAGGCCAGGGGAACGCCTGCA
ACCAAACTGTCTGCGGCCTAGACACACTGGACCTACACCTGGAGTCATGGTCTGGGGAGC
AATTTCCTATGACAGCAGGAGCACTCTTGTGGTTATACCAAACACACTGACTGCAAATTT
GTACGTCAGTCTGGTAATTCAACCTGTAGTGCTGCCATTCATGAACAGCATTCAAGGGGG
AGTTTTTCAACAGGATAACGCTCGCCCTCATACCGCTGTTGTCTCGCAACGTGCTCTACA
GAGTGTCGACATGTTACCTTGGCCTGCGAGATCACCAGATCTGTCTCCAATTGAACACGT
ATGGGATATCATTGGACGACAACTCCAGCATCATCCACAGCCAGCACTGACCGTCCCAGT
ATTGACAGCACAAGTACAACAAGCATGGAACTCCATACCACAAAGTGACATTCGAAACCT
GTATGACACAATGCATTCACGTTTGCAGGCTTGCATTCAAAATTCTGGAGGTTACACCGG
CTATTAATTTAACAGTATTTCACATTTGAAATGCATTTTCTTGAGCTTAAATTAACCTGT
GATCTTGAAAATTTAATCAATTAAACATGTTAACTTGACAAATGCATTGTCCAAATTTCA
TTACTCTACAATAATTTTTTCTTGGTGTTGGGATTTTTTTTTCCGTCTGTGTATATACGG
GAANTATAACAAAATGAGANAAACGAAAAAACGAANACCGGCTGTACGGATCCGGCGAAA
TTAAAAAANTCATCTTGCTTTTTGAACAAAC
>VvP45bXY2-137#LINE/Penelope
TATCACCAGATACGCGGCACCGCCGTGGGTACCCGCATGGCCCCGTCCTATGCCAACCTC
TTCCCGGGNCGTCGGGAGGAANANTTCCTNAAGAACTNCCCCNTCAGACCCCTTGTGTGG
TTCAGATACATAGATGATATATTTATGATCTGGACCCATAGNGAAAACCACCTCCTAGAA
TTCCTAATTCCCTTAACAATAGCCAATTCCACCAACTTCACCTGGNCCTACTCCCGCACA
CACATCCTTAATGTNGACAATATGCCTCAGGCACTCTGTNCACATCAAGCCCACAAATTT
ACAGCAGTACCTACACTTTGACAGCTGCCATCCATTCCACACCAAACGTTCCCTCCCNTA
CAGCCTTGCCATCCGTGGCAGACGCATCTGTTCTGATGATGAATCACTCTCCAAGTACTC
CCAAAACCTATCCCAAGCCCTTATTTCCCGCCGTTACCCCAANGATCTCGCGCANAAACA
GATCTCCCGTGCCATCACCCACCCTCCACGTAACCACTCCCACTCGTCTCCTGCCTTCGT
CACCCAGTTCTCTCCTGGCCTCGAGTCCATCAACCAGATCCTNCGACGNGGGCATGACTT
CCTACGTTCCTTCCCTGAAATGCGTCTCTCCTACCCAAAATTCTACCCACTGCCCCCCGC
GCATGCTTTAGCAGACCACCCAATCTNAAGAACATCTCGGTCCACAAGTACCCTCCTCAG
ACTCTCCNAAACCACCNCATGGATCTTTTCCNTGCAACAGACCCCGCTGCAAAACCTGCA
GCATGCATCCANCCACCACNACNTATTCCAATCCCGCCACAGGGGAAACTTTCCCCATTA
TTGGACATGCCACNTGCGCNACNACNCACCTCATNTACCAACTCACTTGCCNCCACTGCA
CAGCTTCNTACATAGGCCTCACTACNAANCAACTNTCCGTCAAAATGAATGGCCACAGGC
AAACGGTTTACACCCGCAACCTATACCATCCAGTGGCAGCATGCCAATNNCCACGATTCN
AACAACCTCAACGACTGCTTTACNGTGAGAGCTGTCAGAGTTTTCCCTGATTANCACCCC
TTCAGAACTCCGTAGATGGGAACTAGCCTACCAANATATCCTNGACACCAGACACCCCCC
TGGCCTCAACCTCCGNTAAAACCACCAGTNAACCCATTACTATTTATTTAATNCATCNTA
TTTACACCATTACTCTATACTAGATATTGTTCATTTTACAATTCTTACAATATATTATCT
CAAAAAAAAAAAAAAAAAAAAAAAAAAAAAAAAAAAAAAACCCCCACACCCCNCCCTGTT
CTCCAATGCTNAGCNAGTTATGAGGTAANCTTCGGTGTGTNNACACCTCCNCNGCCAAAT
GGCTCGTCCCTCCCGCGTGANTAAGGCNNATGCCGAAATATTGTGCATTTGTTTGTCAGC
TTANGTGTTCCCNCTCATCGCANCCTTCCGCTTTGGTATGTGGTGGGTTATTTTTCCCTA
TCCTTTCTTATTTANATAAATA
>VvP45bXY2-98#RC/Helitron
GCCGCCACTACCTAGCACAGATCACTGGTGTTTGTGTGTGGNAGTAGCATGGAGTTTCCT
GTCGTGCACAACGTTGGCCGAATGCCGATAGCTGTGGGGGTGTGGGAGATATGATGGTTA
AAGNTGGTCGATGCATGGGCGTTTTCGTATTTCGACCAAAGACNTGTGTGTCCCTATATT
TCNCTTTGCTGCCACAACTACATAGCGCAGACCATTGGTGTTTGTGTGTGGTAGTAGCAT
CGNGTCTCCCATCGTGCACTATGGTGGTTAGATGTCGGTAGCTATGGGGTGTGGGAGATA
TGGTGGTTGAAAGTGGTCGACCTGCGGCACTTTCATATTTCTACCAAAGACGTATGTGTC
ACGGTGTATCACTTTTCAGCCAAAACTATCTAGCGCAGATCACTGGCGTTTGTGTGTGGT
AGTAGCACAGAGTCACCCGTCGATCACAACGTTGGCCGAATTTCGGTAACTATGGTGGTT
GAAAGTGGTCGATCAAGGATATTTTCGTATTTCGACCAAAGACATGTGTGTCCGTATATT
TCACTTTGCTGCCACAACTACATAGCGCAGACCACTGGTGTTTGTGTGTGGTAGTAGCAT
CGAGTCTCCCATCGTGCACTATGGTGGTTAGATGTCGGTAGCTGTGGGGNTGTGGGAGAT
ATGGTGGTTGAACGTGNAGCACTTTCNTATTTCTANCAAAGACGTGCGTGTCCCTATATT
TCANTTCGCAGCCANAACTACCTAGCGCAGACCGCTGGCGTTTGTGTGTGGTANTAGCCT
CGAGTCNTCCATCGCACNACGGTGGTCGCATGTCGGTAGCTGTGGGGGTGTGAAANTGGT
GGACAGGCGTGATATATAAAAATACGTGTGTTTCCCTATATTTCACTTTTCAGCCGCCAC
TACCTAGCACAGATCACTGGTGTTTGTGTGTGGNAGTAGCATGGAGTTTCCCGTCGTGCA
CAACGTTGGCCGAATGTCGGTAGCTGTCAATCCAAATTCTTTACAAACACAAACGAAGTC
GTGGGCACCAGCTAGTAT
>VvP45bXY2-19#LINE/L2
AAAAAAAAAAAAAAAAAAAAAAAAAAAAAAAAAAAAAAAAAAAAAAAAAAAAAAAAAAAA
AAAAAAAAAAAAAAAAAAAAAAAAAAAAAAAAAAAAAAAAAAAAAAAAAAAAAAAAAAAA
AAAAAAAAAAAAAAAAAAAAAAAAAAAAAAAAAAAAAAAAAAAAAAAAAAAAAAAAAAAA
AAAAAAAAAAAAAAAAAAAAAAAAAAAAAAAAAAAAAAAAAAAAAAAAAAACATGGGAAG
AGGTGTACAGTTGCGNAGGTACGGATGAGAAATACAACTTATTTNTAAGTAACATTTTTG
TATTAAATTTCTTTGAAANNTGCTTCCCACTAAGAACACGAAAGCAAAGTGTCANGCCTA
NCAAANAGNGCAAAGGGCTTGGATNACCNCTGGCATTNNAGCATCATGCATTAATAAAAG
GAACAGTTGTTACATGCNGCCTCTAGGATACAGTGAGANNGCTCCAGAATGTTGANANAC
ATTNCAAANAGTACTGCAAAATAGGTTCTNAANAAGGTNATAAGACAAGCAAAGAANCTA
GAAGTATGTACTACAGACATANAATTCNTGANTCTGNNAATAAAATNAAAGCNATGTGGG
ACGTTGTAAAAAAGGAAATAGGAAAGAGTAATCAAACAAGTAATNATATTTTTGTCAAAG
AAAATTCAGTAGAATCTAATTTCTCAATTGCTGATANNTTTAATAAACATTTTTCATCCG
TTGCCGATAANTTGACTGCTAATAGCTCAGTGACANACAGTACGGATTTTGTCAAAACGG
GCTTCNANGAAAAATTTAACNCTATGTCTGTANANTTAGCTACTCCAGAAGAAATAAGAA
AAATTATCAGGTNNCTTAAGAGCAAATACTCAAGTGGTTATGATGGNATTTCCAGCAGAT
TAATTAAACTGTGCTCCACAGAATTAAGTAATATACTAAGTCATNTATTCAATATNTCTC
TACTTGAGGGGACTTTTCCAGAAAGGCTTAAGTATGCTGTAGTTAAACCACTCTATAAAA
AGGGAGATAAGCAGCCGTATCGAATTACCGACCAGTTTCATTACTAACAGNCTTCTCCAA
AGTTTTCGAGAAAGCAATGTACAATAGAAGTTCACGAACATCTTAGAAAATAATAATATT
CTAATAAATCACAATTTGGTTTTCGAAAGGATCATTCAACAGAACAAGCTNTATTTGCAT
TTCACTGACAATATTTTAGAAGGAACAAATGATACATTAACTCCTGTGGGAATTTTTTGT
GACTTATCTAAGGCATTGACGTGATCAAAATTCTGATACAGAAATTAAAGTACTATGGTA
TAGATGGCATTGTTAATAAATGGCTAAGTTATCTCAATAGAAAACAGAAATGTCAGGAGN
ATTTTAAGGCTGCCTTNAGTGGTCCACCGTTTTCTGAGTGGGAATTNATCAGATGTGGAG
TACCTCAGGGNTCTATACTGGGTCCACTATTGTTTTTAATATATATAAATGATATACCTG
CGTTACATCTAAAAACTCAAAATTTGTCCAATTTGCAGATGACACAAACATAGGAATTAA
AAACACTCCAGATTTATCTACAGAANATATTTCAAATTATGTCTTTGAACTNATTAATAA
ATGGTTTACAGCTAATGGCTTGTCTTTAAACTTTGATAAAACTCAGTATATGCAATTCAG
TACATCACACAGANTAACANCGGACATAGACATAAAATTTGCAGGCCAGTCCATTNAAGA
GGTAGAGAGTGTGAAATTTCTAGGTTTGCGTATTGATCATAATTTAAATTGGAAAGTACA
TGTTTCTGACTTACTAAAGCGATTGGGAGCAGCCACGTTTGCAATTCGTACAATTTCAGC
TTTAGGTGATCTCCGTATGAGGCAGCTAGTTTATTTTGCTTATTTTCACTCCTTATTGTC
ATATGGAATAATATTCTGGGGCAATTCTACCCATAGAGACAAAGTGTTCAGAGCCCAGAA
GCGTGTAATAAGAATTATGTGTGGGGTTAGCAATAGAACTTCATGTAGAGAGCTGTTCAA
GAAGTTAGGGATTTTAACATTAGCGTCTGAGTATATATACACATTAATGTCCTTTGTAGT
CACAAATTATACTTTGTTTGAAACAAATAGTAAAATACACAATTACGGCACTAGAAGTAA
AAATGATCTTCACAAGACTTACAAGTCGTTGTCATTTGTTCAAAAAGGGGTCCGATATTC
AGGGATACATATCTTCAATATGCTCCCAACACATATTAAATGTCTAGTAGATGATAAGAA
TAAATTCAGGAAAAAATTGAAAGAGTTTTTAATTGACAACTCCTTCTACTCTGTCGAAGA
ATTTATTTCTAAGGTATCTTAAAAATAACTGCCAGTATCTTGTGTAAATATAGTTCAAAT
AATTAATTTACCATGTATGCTATGACTGTACATCTCNTGGTGTATGTATTTAGTTTGTTA
CGNAATTTTTTTATGGTACCATATATGCTATGACTGTACATCTTGTGGTGTATGTATTAT
TTTGTTATAATTTTAATGTACCCTATGACTGTACATCTTCTGGTGTATGTATTATTTTGT
TATGGAANTGTTTAATGTACCATGTATACTATGACTGTACATCTANTGGTGTACTTATTA
TTTTGTTATGCAACTGTTTATCTGTAAATTGACAACTTTCCACATCCCACAGAGCCAGTC
TCTTATATTGGGATCAATGGAAAATGA
>VvP45bXY2-8#DNA/TcMar-Tc1
TACACTGAAGAGCCAAAGAAACTGGTATAGGCATGCGTATGCAAACACAGAGATATGTAA
ACACTCAGAGTACGGCGCTGCGGTCGGCAACGCCTATATAAGACAACAGGTGTCTGGCGC
AGGCGTTAGATCGGTTACTGCTGCTACAATGGCAGGTTATCACGATTTAAGTGAGTTTGA
ACGTGGTGTTATAGTCGGCGCACGAGAGATGGGACACAGCATCTCCGAGGTAGCGATGAG
GTGGGGATTTTCCCGTACGACCATTTCACGAGTGCACCGTGAATATCGGGAATCCGGTAA
AACATCAAATCTCCGACATCGCTGCGGCCGGAAAAAGATCCTGCAAGAACGGGACCAACG
ACGACTGAAGAGAATCGTTCAACGTGACAGAAGTGCAACCCTTCCGCAAATTGCTGCGGA
TTTCAATGCTGGGCCATCAACAAGTGTCAGCGTGCGAACCATTCAACGAAACATCATCGA
TATGGGCTTTCGGAGCCGAAGGCCCACTCGTGTACCCTTGCTGAGTGCACGACACAAAGC
TTTACGCCTGGGCCCGTCAACACCGACATTGGACTGTTGATGATTGGAAACATGTTGCCT
GGTCTGACGAGTCTCGTTTCCAATTGTATCGAGCGGATGGACGTGTACGGGTATGGAGAC
AACCTCATGAATTCATGGACCCTGCATGTCAGCAGGGGACTGTTCAAGCTGGTGGAGGCT
CTGTAATGGTGTGGGGCGTGTGCAGTTGGAGTGACGTGGGACCCCTGATACGTCTAGATA
CGACTCTGACAGGTGACACGTACGTACGCATCCTGGCTGATCACCTGCATCCATTCATGT
CCATCGTGCATTCCGACGGACTTGGGCAATTCCAGCAGGACAATGCGACACCCCACACGT
CCAGAATTGCTACAGAGTGGCTCCAGGAACACTCTTCTGAGTTTAAACACCTCCGCTGGC
CACCAAACTCCCCAGACATGAACATTATTGAGCATATCTGGGATGCCTTGCAACGTGCCG
TTCAGAAGAGATCTCCNCCCCCTCGTACTCTTACGGATTTATGGACAGCCCTGCAGGATG
CATGGTGTCAATTCCCTCCAGCACTACTTCAGACATTAGTCGAGTCCATGCCACGTCGTG
TTGCGGCACTTCTGCGTGCTCGCGGGGGCCCTACACGATATTAGGCAGGTGTACCAGTTT
CTTTGGCTCTTCAGTGTATT
>VvP45bXY2-368#DNA/Zator
GGGGCGTCCATAAATTACGTGAGGTGAAATAGGGGGGGGGGGGGTCCGGCGAAATCTCAC
CAAGCGCGAGGGGGGGGGGGGGGTCNACGGAAATCTCACGTGAGGTTTTGCGAAAAAATT
GGGACTGTAGAGCTAAAAAAAAAAAGGTCTACAAATGTTGCGCGAAAGTCGATTTAAGGG
GGGTATTTCGTCGAAAAGTGGGGGTGTGACCTAAAAAAAAAGTCTCAAAAAGTTNCGAGG
GCGATTTCTAGGGGGGGTCTCACGCAGAGGGGGGGGGGGTCCGGCCAGATCTCACGAAAT
CTCACCAGGGGGGGGGGGGGGTCCGGAAATCCGGAAAAACACCTCACGTAATTTATGGAT
GCCCCC
>VvP45bXY3-77#LINE/CR1
AAGTAATAATTGGGGTAGAGAGTTGGTTAAAAGAAGANGTACTAGACAGTGAGGTTTTCC
CTGACGGTTACAGAGTGTACCGCAGAGATAGAGGAGCAATTGGTGGAGGAGTCTTCATAC
TAGTTAGCAAAAACTACCACAGTTCACTGGCGTTCATAGATCAAGACCATGAGTTACTTG
GGGTAGATTTCTGGGGTAATAAAAAAGAAAAAATCAGGGCGTTGGCTGCTTACCGCAGTG
GAAGAATGACAGATGAAGATGAGGCTCTTGGGGAGAAATTAAATTCATACTCAGATTTCA
GAGGTGAGAATAGAATGATCATTATCGGCGGGGATTTAAATTTACCAGGTGTAAACTGGG
AAGGAAATAAGATTAATAACACGNGGGAACGAAGATTTGCAAATACCTTAATAAGGGAAG
GAGGATTCACACAAGTGGTAGAGCAAAACACTAGGGGACAAAATATTTTGGATATATTCC
TAATAAAGCCCGATGANAACCTTGTGGGGTGTCAAGTAACGGAAGGAATAAGTGATCATG
AAGCAGTTCTGATGGATATTAGAGGATTCAGTAAACCAGCAGCCAAAATTGAAGGGGGAA
ATAGGTACAATTATAAAAAGGCACAGATTTCAAATTTGAAGAGATATTTCAGAGAACGAT
TCAGCAAATGGAAGGAAGGCTCAGGTACAGTAGAGTCAAGGTGGGAAGAGTTCAAGGAGA
TAATAAGAAAGGGGGAAGAAAAATTTATTCCAAAGCAGAAAATAAAGAGAAGTAGAGAAC
CTGTGTACTATAATAGGGAAGTGAGGAGGTTAAAGAGGTTGGTAAGAAGAGAACATAACA
GAGTTAAGAGACAGCAGGGTAGTAGGGAATATTTAAAACAACTAAACAAGGACTTAATAA
CAGCAAAGAAAGTGGCTAAAGATGGGTTTATGAAGAGTATTGTCAGTGCAGGGGGACCAC
TGACTGATGCATCTAGAAATTTCTATGGCTATATCAGGAAACTGAGGGGAAGGGAGGGTG
TAGAGACGCTTATAGATAAGGATGGAGAAGAAGTTACTGANGATTTGAAAAAGGCAGAGA
TTTTAAGTAACTGGTTCAGTGAGAGCATTAGGGACAATGAATCAGAAACGGGAGGGTCTA
ANTCGGAGAACGAGCTTAACAACACAATTAGAAATGAAGATACTAAAAAATTTGAAATTC
ATCCTGAGGANATCATGAAGGAANTAAGNAAGCTGAAAAAACATAAAGGGGCTGGTGNAG
ATAATATTACTACAGATTATCTTAAAGATAGCCGGATGTGACATTGTACCTTATCTTGAA
ATATTATTTAAATTGAGTCTGGATACTTGCTGCTTACCACAGGACTGGAAAAGTGCGATA
GTAGTACCGGTACATAAAGGAGGGGTGAGAAATAGAGTCGAAAATTACAGGCCAATCAGT
TTGACATCAGTGGTAGGTAAATTAATGGAAAGATTGATATGCAACCACATCAGAAATATA
TGTGAGGAACGTAAGTGGTTTTCAAGTAGGCAACATGGCTTCAGGCAAGGATATTCATGC
GAATCTCAGTTGGTGGGATATATGCAAGATATTTCAGATGAAATGGACAAGGGAGGCCAA
ATTGATAGTGTAGCACTAGATCTTTCNAAGGCGTTTGACAGAGTGAGCCATAAAATGGTA
GTAAATAAGGTAAAAACTATTGGAGTGGATGAGAAAGTGATTTGCTGGGTAGAAGAATTT
TTAAAAGGTAGAAAACAGAAAGTTAGGGTAGGAAATGCAGTATCAAAAGAAGTGGAAGTA
AAAATGGGAGTGCCACAGGGTAGCGTATTGGGACCATTGCTATTCATTATTCTAATGAAT
AATTGTGTTGATTGTTTACTATCTGAAATTAGATTGTTTGCAGATGACATAATGCTGTAT
AAAAGGATCAAAACGGTAGAGGACTGTAAACAGCTGCAGGGTGATCTGGACAGGATATCT
AGTTGGGTTGGTAAACATGGGATGAAGATAAATGCAAAGAAGAGTCAGCTTATTAGATAC
ACAAATAAAAAACAAAAGGTTGATTATGATTATAAGGTGGGGAAAGAATTGCTTGTTGAA
GACTTGAAATGTAAATATCTTGGCATNACATTTGATAACAAGCTTAACTGGGCAGGACAC
ATTGGACAGGTGGTAGGAAAAGGTTTCAAAATTCTGCACTTGTTGGAGAGAGTGATGAGG
GGATGTACGAGAGAAGTAAAGGAATTGGGTTACAAAACTTTGGTCAGACCATTGCTCGAA
TATGGTGGTGTAGTATGGGACCCACATTTTGGGTATCAAATACAGGAGTTGGAGAGGGTG
CAAAGAAGGGCTGCTAGATTTGTTTCTGGAAATTATCGCAGAACGCAATCAGTAACNGAT
ATGATAAAGGAGCTGGAATGGGATTCATTGGAAGACAGGAGGAGGGTGAAGAGGGTCATG
GGAGTGTACAGGGCGTATATTGGCGATGAGGCATGGAAAGATATTGGTGTAAGAATTAAA
AGTAGTGCATGGAAGGGAAAAGATGACCATGACCACAAGCTGGCACTCGATTTCAGGCAC
AAGGGTGTGGGAAGATTTTCTTTTNTAGGTAAGGGTGTCAGGGATTGGAATAAGTTACCA
AGAGAAATGATGAATAATTTACCGAAAACGCTGAAAGAATTTAAAGTTAAAATTTGTAGA
GGGCAAATGTAGGTGGGTGCAGGAAAGGGGGAAGAATGGGTGTGTAGGGAAATTGCCACC
GGAGCGTGCGCTCCATCGCAATTAAATTA
>VvP45bXY3-43#RC/Helitron
TCTATATATATAAAGATGAATGTATGTATGTTTGTTTGTTTGTTCTTCATACAAATCCAC
AGTTTTCATCCGATCTCGATGAAACTTTGCACACTTATCCTTTGAAACAAGGAGAAAAAT
ACTGTCTACATTTGGTTGAAAAATTATCTGTATAAATAATACATATTGTCTTATAATTTC
GAAAAATTACCGAACGGCGATAGACAGACGCGTTGGATGTGGACGTCTCCGTACCGTGTT
TCCGTGTAGCGGTCNGGTAGCTCAGTGGTTAAAGCGCTTGCTTACTACGTTTGGGCCGTG
GTCTCCGGTTCAAATCTCCGTGGAGGCTAANATTTTTAGAATTGTTTTTCATCGTAAGAG
TCACGCCTGGACCGTCGGTTATTCGGATTGAATGTTAAACTGTAGATATCATAAANTTAG
GGGTGCAATGCGAGGCAAATCGTAGGTAGTCTTGCAATGCTGTAGGCGTACACTTTTTTA
CGTTATATTGATCCCTCAGGGGTGGTTCGCAGTCAGTGTGTGTGTGATCTGCACTAATAA
TATTATAAATGCGGAAGTAAGTCTCTGTCTTTTTGTTACGTTTTNACGACTAAATGGCTA
TACCGATATTGACGGAATTTGACAAGGAAATCTGTAGGAAGGACACAGGACATTTTTTCC
GGTATGATTAACAGTTGTAGTCACGAAATTTTGAGAACTTATCGAACGGTGACAGACGGA
CGGATGCGTGTGTTAGTCTGTAATGTTACGTCGGTCGCTCAAGCTGTGCTTCTCGCGCAG
TNTGTTGTGTATGATTTGTTAATAAATTTCGTNTAGAGACAAAACTTATTATTTAGTATA
GATGTCGATTTTCTCTGTNCTATTACTTTGCGTCTGCCTAAANGTTTCTGGCACCAGTTT
ATTTTGCCTTCTTTTTTGACATGCCTTGCGGGCGTAAACCGGCCTAAGTTGTAGCTCTAG
CAGAGCACGAGCAGCTAAAGTTATTAGAATCCAAGAATCGGATGCTCGTGCTGAAGAAAG
AAGAAAAGACCAAGCTGAAATAAAGCTGCCCTTAGTTAACCCCCCCCCCCCCCCCCCACA
TCCCCNCACCTTCGTTTGTTTTTNCGTTTTTAAATATGTTGGAAATTGATTCTCTTCAAG
AGACAGGTTCGACGGTAGAATGATATAGCGATGGCTTTCCTGTCATATTATGCCGACTCG
GTGTTGTTTGGGACCAATCCTTCGTTACCAACAACTTTCTATATTCAATTCTGGCAANGA
AATTCTNAATCCACGCGTACGAAGTCGCGGGTANCAGCTAGTAATT
>VvP45bXY3-253#LINE/RTE-BovB
CTATGGAGGTANTACACTGNTNTGCCACTGTGCCAAAGTGTATGAGAAGATCATTGAAAA
AAAAGGATACGTGACAGGGTGGNAAAAGGGCTAAGGAAAGAGCAGTATGGCTTCAGATCA
GGGAGATCGACNGTAGACCTGATATTTGCTATGAGACAGCTGCAGGAGAAACATTACGAG
TATGGAAAGGACCTGTGTGGTATTTCTCGATATTGAGAAGGCATATGACACACAGGAGNA
AGGTATGGAAGGCCTTGGAGAAGAGAGGGTCCCAAAGAAACCATCAGTAGAGTGACGGAA
CTGTACCANGGAAGTGTGAGCTATGTGAAAATAGGGGAAGGGANAAGANTGGCTGGAACA
AAGAAATGGACTAAAACAAGGAAGTGCCCTATCACCACTACTNTTCATTGTAGTCATGGA
TGAAATATTGNAGAAGGTGGCAGTGAGGATGGGAGAGGAAAACATGAAAGCGATGGCGTT
TGCGGATGACCTGNTGGTCTGGGGAGGGGATGAAGGAGAAGTGCAGGATCAGCTGGATGT
GTGGGAGAAGTGTTGNAGAATATGGCATGAAATTTTNTGCGAAAAAATGTGAAGTGGTGA
TAACAACCAGAAAGAAGAACAGGNTAACCCAGGGAATTGTGATGGCAGGGGAACAACTAA
AGAAGGTGAANAGTTTCAAGTACTTGGGAAGTTTATTGGAGGAAGTGGAGGAAACGATGG
CGAGATAAGCGAAAGAGGAAGACGAGCAGANACGTTTTTAAGAAGTGTCAGAAGCCTGAT
ATGGAGTAGGGATGTGCCACAGAGAAGTAAGGGAGTAATCTATCANACGTACTATGTGCC
NATTCTGACGTATGGTGCNGAAACGTGGACGATGAAGAAGAGGGACANCAGNAGAGTACA
AGCNATNGAAATGAAATTTCNGAGGAGTAGAATAGGAGTAACNAGAATGGACAGAATAAG
GAATGAAANAATTAGGGANACGATAAAAGAGGAACCNCTACAGGAAAGGATAGAGAAGNC
NAGACTANAATGGTATGGGCATGTNAAGAGAATGGGAGAGGAGAATACCAAGGAAGATGC
ATGAAATGGAGATGNAAGGTAAACGGCCCAGAGGAAGACCGAGGGACAGATGGNTGAAAG
GAGTNAAGGAGTGTGTAGGAAGAGAGGAGAGGACTGGAACAAAGTGGTGACAGAGAGGTG
GTGGGAAGAAAGAAGGAAATGGAGAGGCTTTTGTTCNAAGCAGACCCGGCCAGCGGCTGG
AAGCTGTTNAGGATGATGATGATG
>VvP45bXY3-83#LINE/RTE-BovB
TTGAGGACAGAATCTGATAGAGCTNTGAATGACTTGAAAGCAAATAAGGCAGTTGGAATT
GNTGAGATCCCTGCAGNACTTCTTAAATCCCTNNGAGAGGAANGAATNAAAAGATTATTC
ANGCTGGTATNAAAAANTTATGAAACAGNAGAAANTCCAGCCGATTTTAATAAAAATATC
ATCTTNACACTTCCGAAGAAAGCACNAGCCGGNAAATGTGAGAATTATCGCACCATTACT
CTAATGCNTCACATGCTTCAAAATTACTGATTTTTTTTTTTTTTTTTTTTTTTTTTTTTT
TTTTTTTTTTTTTTTTTTTTTAAGATCACTTTGGCTAGGAAAAACCGCGGTACAAGGGAA
GCAATTCTGCTTTAAGATTAATACTTGAAGGGCGGATCAAGAAAAACAAAGATACTTTTA
TGGCGTTTGTTGATTTAGAAAAAGCTTTTGATAATGTTAGGTGGGACAAGATGTTCAAAA
TTTTAAAGAAGTCAGGTCTAAAATATCGAGATAGAAGAATATATAANCTATATAAGAATC
AAGTGGCTATAATAAAAGTAGAGAATCACGAGAGACATGCATCAGTTAAAAAGGGTGTGA
GACAAGGTTGTAGTCTATCCCCGCTAATATTCAACTTGTATGTAGAGGAAGCAATNAAGG
AAGTAAAAGAAAAATTTNAATGTGGCGTAAGTGTTCAAGGAGAAANAATCAGTATGCTGC
GATTTGCTGATGACATTGTCTTGTTAGCAGAANAGGCTGAGGATATTGAGAAGTTACTGA
ATGGCATGAACAAAATACTGAAGGAAGATTTTGGACTAAATATAAACCAAAGCAAGACAA
AAGTGATGAAACGTAGCAGAAATGATACCAATAATAGTAGATTAAATATAAAAATAGGAT
CGGATGCAATAGGAGAAGTAAGTGAATTCTGTTACTTGGGAAGTAAAATTACAACCGATG
GCCGAAGCAGGAATGATGTTAAAAGCAGAATAGCACTAGCGAAAAGAGCCTTCATGAAAA
AGAGAAATNTTTTAGTTTCAAATATTGATCTAGGAATCAGAAAGAACTTTTTAAAACTCT
ATGTGTGGAGCACAGCACTTTATGGTAGCGAAGCATGGACTTTAGGAATACCAGAAAGAA
GGAAAATTGAAGCATTTGAAATGTGGTGCTACAGAAGGATGCTGAAAATTAAGTGGACAG
ATAAAGTACGAAATGAACGAGTTTTGGAAATGATGGGTGAGGAAAGAAGTTTGTGGAAGA
AGCTTACAGAAAGAAGAGACAGGNTGGTAGGTCATATTTTGAGACATGCGGGATTGGTTA
ATTTGTTAGTGGAGGGAACAGTCGAAGGTAAGAACTGTAGAGGAAGACAGAGATTAGAAT
ATATGAAGCAGATAATTGAGGACGTGGGTTGTAAGGGGTATGTNGAGATGAAGAGGTTAG
CGCAGGATAGGAAGGGATGGAGGATTGCATCAAACCAGTCGAGAGACTGACGACAGCAAA
AAA
>VvP45bXY3-1505#DNA/hAT-Tip100
GTGGCGTAGCTAGGTCAACAAGGGCCCCGGTGCAAAAAATTTATTTTGGGCCCTCAGGCC
AGACGGGCGACCTTTTTTTTGCTTTGTGTTGCTGGTAGGGGCCCCCTGAGCTGAGGATGG
GGGCCCTTGAGTTGTGCTTNGGGGGCCCCTGAGCAGCGAGGGCCCTTAGTGAGGGGCTCC
TGTGTTCTCAGGGGCCCCTTAGACGACGGTAGAGCTAAAAAAAAGGTCGCCAGTTTGCCG
TGAAGGCTCGTGGGCCCTCTGAACTGCGCTTGGGGGCCCCCAGAGGTGCGCTTAGGGGCC
CCTTGAGGTATGCTTGGGGGCCCCCTGAGCGTGGGGGCCCCGGTGCACTGCACCGCCTAG
CCCCATAGTAGCTACGCCCCT
>VvP45bXY3-213#RC/Helitron
TTGTCTACTAATTACACGCAAGCTTAGTTTTTGAAGTGAAAACTTCTATAGGCGCGTTAG
GCGATGTTTGGACGGGGGTAAATCTATGAGTTCGCGACTTCCCGTCACCGACATGCTATG
ACGTGTTGCGCGTATGATATGCGCGTTGGACGCTTTTTGAGTTCGCGTCACCGACATGCT
AATGTTAACAGTATATCTGTAGCTATAAGTATGACGTGTTGCGCTTGGACAGCAGTGAAA
GTATAGATTATACTTGTATCTAATATATAAAAATGAATGTTTTTTGCCAATGTTCTTCAT
ACAGTTTTTATCCGATTTTGATGGAACTTTGCATACGTATACTTTAAAACAAATAGAAAA
ACACTGTTTACGTTTGATTTACAAAAACCTAAACCCTCTCCTCCTTTCCCCCTCACCTTA
ATTTCTGTCAACGTTGTTCATACAAACCCACAGTTTTTATCCGATTTTGATAGTACTTAG
CACACGTATACTTCAAAACAAGTTTTTTTTTTTTTTTTTTTTTTTTTTTTTTTTTTTTTT
TTTTTTTTTTTTTTTTTTTTTTTTTTTTTTTTTTTTTTTTTTTTTTTTTTTTTTTTTTTT
TTTTTTTTTTTTTTTTTTTTTTTTTTTTTTTTTTTTTTTTTTTTTTTTTTTCCCTGAGGA
AAGGAACTGGCCTTCCTGCCTCTGACACAATGGCTTGGTACGTCTCCTTCGGGAGGATCC
GACCAACCTTCGGGTTGTGGACTAAGTTAGATTTTTAGTTTTTGAAGTGAAAACTTCTTT
AGGCGCGTTGGGCGATTTTTGGATGGGTAAAATCTTATGAGTTCGCGTCACCGACATGCT
AATGTTAACAGTATATC
>VvP45bXY3-796#DNA/P
CATGGAGGAAGGAAATATATGGAGGNGAAGTGACGCTAAATCGGTGAAGCAGGCTCTGCG
CATGCGCGGCGGCGGCAGCGGCGATATTGCGCTCCCAAACAATTGCGATGTTCGCACTGT
GTNTGCTGCTGTGAATATTTCATTTTCTAATATTTNNAAGTTTTTTATAATGCCANGTTG
TGTTGCATACGGTTGCACAAACAGACAAGATAGGAAACAACCTGGAATANCGTTTCATAA
GTAAGTCGCATTGTAATTATCGTTCTTGAAGTGATCTGTAGGAATTGCAAACTTNGGTGC
CTGTCTATAAATATTTATTCATNGCTCTCAATGGGATGACNTCGTTCTCAAATNTTTGTT
GGTGTAGTGTAGACAATCAGCATATCTTACTATTTTGCACATAANAGGCTAGCNTTACTT
NTNAACGAGTGTTGAAAATNTAATTTAAGNGGGTCAGGTTTACATCGCGATNCAGTGAAT
NTAGTATTGCGCNTNCTTTNGTCACGTTGCAGTTTACACTGAAAGTGTACGATGAAATTA
ANTGTGNTAAATTGTGCTGTGCGATCTAGGAATCTTGATGAAGCAAACGNTGTTGTTACC
GCAAATGCAGTTCGCGATGCAANTNCGCGTGTNTGGGTGTGTCTACATAGTTTGATTCTG
TAGCGGCAATATTAATGGAGATTGTGGTTAGGTCGAAATGCAGCCTGTACCAGAACGGTT
TTGTTGTTCCATAAGGGACAAAGAATTTATCTATTACTGTTAGTAATTTCATGAGCACCA
NGTTAGTGACANAACGTGTATCGCGATGTAAACTACTCCCAGCTATTCCCAATTAAGCTT
ACGATGTATGGTAACAAGATAACTATTTTTATTCTGGTCTAGGCCGCATTTCAACCTAAC
CACAAGTGGTAGTAAAAAAAACTGAAATATCCATTCTGCACCATGTAATTCATTGTGGCT
TTGGCAGAATTAATTTTTGGTCCAGGCCGCATATCAACCCAATCCCAGTATATCCCGAAA
ACTAAGCAAGATATCGAAAAATTTTATTCTTTATTTTCGATTTGTCTCGTCGTGTTACAT
AAGAATCGATCATTAAATTTGACTTTTGCGAAATTTTTCTTCTNCATTTCAACTCAAGAC
ACCTCACTTTTGATACAGTATATCTCGAGAACTAGGCGAGATATCGAAAATTTTTATTCT
TTATTTTTCATTTGTCTCGTCTTTTTAAATAAGAATCCATCATCAAATTTGACTTTGACC
AATTTTTTCTTCTGAATTTCAACCAAAAACATCTCACATTTGAGACAGAATATCTCGAAA
ACTAAGCAGGATATCAAAAAATTTTATTCTTCATTTTTTATTTGTCNCATCGAGTTACAT
AATAATCCATCACCAGATTGCGGCGTCACGTTTATCCTAGAGTCCCCTTGAGGTTTTTGT
ACATATTCCCCGTGTCTGTATGGAAGCGGCCATGCCCCCTCCACTCCGGCCATGCCCCCC
CCCACTCCTCCTCCGCCCGGCTTCACTTCAATGCGTGGTGAAGGTCCCTTGCGTCGTCTC
CATATATTTCCTTCCTCCATG
>VvP45bXY3-197#DNA/TcMar-Tc1
GGGCCGGATTAAGACAGCGCGGGGCCCGTAGCAAATGTGAAGAAGAGGCCCTTGATTTTT
GCCGTCCGGGGGAAAATTGTAGAGCTAAAAAAAAAAAGGTCGCCCATCTAGCCTAGGTGC
GGGGCCCCCCTAGGAGGCGCGAGGCCCCCTAGAAGGCGCGAGGCCCGTAGCATTTGCTAC
GTGGTTAATCCGGTACTGCTGCGCTGGGATACTATTTTTGTACATAAAAGATCAACCAGT
TAGGTGATTACGTGAGTCAGATAAAAAAGTATTTTAATGTACTTTCGTACCAAAACTGTG
CAAAATAAAGTACACTATAATAAAGTAGGGTGTCAAACCTACCTGTCATCCCCAACACTG
ATTCCCTGAAACAATCACTTGTAAACGTTAAAGGAGACTAAAGACCGGGTAGGAACACGG
GCGAGCTATGGAAAAGTGTGGACGCGAGGGGGCGAGCCGTCACTCGGCCGACTGTCGTTG
CGGTGACGGTACAGACCAGTATTGGCAAAGTGCAGCTCGACCTTTACACGTAGCAACTGA
TACACAAACTGGTGCAAATTAAAATCCCAACACCCAGACGGNGTTGTGATAAATGAATGA
AATTTGGCCCCAAGTATGCCCACATGAAGAGTATTAAATGATTTAAAATTGAAAGTTTTA
CATGTAATAGTATGAGAATTACGGTGCTATTTATTATGTAAATTGCTATTTTTTTATTTT
TTTAGCGTACAAGTGGCGAACAGTGTGGTGTAACATGACACTTTGTTGTCCACAAGTTCT
TGTTGGCCAAGTATGCCAAGGCGAAGAGTGACGACCCTCTACACCCAAATGTCTAACTGT
GAGAGAGGTCGGAGAATTGACGTGTTTNAAANGGGTGCATCATATCGTGAAATCTCCCGA
AGGATTGGCCGTAGTGCAATGTCAGTATACAGACTTGTTACACAGTGGATGAAAGAAGGC
TCTAATACTCCTAGAGCAGGCACAGGTCCATACAGANGGACAACAGCACGTGAAGACCGC
CAAATTGTGTGGGTGGCTGTTGCTGGCAGACGGTTGACTGCAGGCCAGATCCAAGCAGTG
GTTACAGAGAGAGTCACCCCCCTCCCCGGACGATTGTAAACCAATTGCTTGAAGCTGGGT
TACACTCTCTGACCCCTATGCAATGTGTCCCATTAATCTGATTTCATTGCCAGCATCATC
TAACCTGGTGTAATGCAAAACGCAAATGGACACGTGAATGGCGTACATTTGTGTTTAGAG
ACGAGTCTCGATTCTGTCTGTGGCAAAGTGATAATCGACGACATGTTCGCAGGCGTAGTG
GAGAAACGGCTTACCTGCTGTGATTTCAGAACGTCACGCAAGTGCCGCCACCGGTGTCAT
GTTTTGGCGGCAATCAGTTTCGACAGCATGACTGAGTCGGCTGTTGTTGAAGGCACAATG
ACAGCCCACCACTATGTGGACGNGGTACTGCATCTTATT
>VvP45bXY3-131#DNA/hAT-hATx
TAGGGATTGCAATCCAGCAAAGCGGGATCCCGCAATCCCGCGGGATCCCGCATCATTAGA
CAGTCTGGCGGATCCCGCACAAAATTAAGCGGATCCGCAATCCGCAAAATCCGGCGGAAA
CGCGTGTCAGTCTGCGTGACTCGCTGCCCCACTCGGTCTCTATCGGATGTTTTGCACTGT
TTGCCTGTACCCTTGCAGTTGGCATTTGACTCGTGTGAACAAGCGTTTGTTTTTGTCAAC
CTTCGTCATTCGTAAGTAAATAAATACACTTTTACGTATTCATCAAAACTTACGTTTGTT
TCGAGTACACATTTCTGTAATTTGAGTTATGGTGCGTATTTAGTACGATTTTCTAACTAT
ATAATTATTTTTTTAAGTGTCGCACACGTTATCTGAACTACACGGTTACAGCTTTTTATT
CACGGTTTCATTATTCCCATTTTCTGTATTTGCAGATAAAGTAATTGTGACAATTTCCTA
ATTTGCGGCTGAAAATTTGATTATTCGTTGATACGAAACTAATGTTATCGTAATTTTAAC
GATCGCGTACCTATTTATTTAACAGCTATCAAAAGGAAATTGTATATCCTTTGACTTATT
GTTGTTTTGGCCGCTGCCTCAATGCGTTTCTTTGACGAAAGCCGCCTGCTTACATGTGCC
GCTCAGGCTTTCGATTAATCCCTCTTCTCCTTGTTATTATTTCGACTAAAGGTAAAAAAA
GTTATAATGAAGTTTTCACGGGTGTATCGACGAATTGTGTTGTAGGAACACCATACTTCG
ACGGCTGCCTCCGCCGTCTTCCTCACGTGTGNAATTTCGTGTGTTTGCAATGAAATCCGG
AGATACAACCTATGAGGACTTCACTGCAATCATTCGCCGAGAAAGTCTCCTTTCTTACTA
AAAAATAATAATTTCCACTCTAAAAACGTCGTTACGCCACATAAGTAAANCTGAAATACT
TGACAGTTTACGTGTTGGTGAGTAGTTTCTTTTAATAACATTGAATCAACTGTAATATCA
ATCAAGGAATCAGGAGATATAATAATGAATCNCGCAAAAAAGGCCAAGTCTCGTGCTTGT
GCAGTGACAAAAAGTTATGAGATCTTGTTCTGAGCCAAGTCTACACTTTACAGAGTATAT
TCACTTCACTTTGTGAAATGGAATGCTTTCTCTCGGTGTTATGGAACGTTTATTTAGAAT
TTAAAAAAAAAAAAACTCTGGTAACTTGGCCATTAAGCAAACCATATTTTTAAACTTATG
TGATGTATTGTAAGGCACATAATATGACCTAAGACTCAATATTTTCCATTTTTATTATTT
ATTTAAAAATTGGTTTAGATTAAAAAACAAAAATGTAAAACCTCGAAATACACTTAAGAC
ACGCTAAAAAGTTTTAATGTCATTTTGCCAATCAAAATATTGTTAACTGTTAATTTTTAT
CATTTAACATTAAAANTGATTTATTAATTTAATTATTATTTAATTTATTAACGTTTTAAG
TAACTATGTTTTAAATATATGCGTTAAAAAACTGTTTGCGCCAATCCCGCACGGATCCCG
CGGGATTGGCGCAAATCCCGCGGGATCCCGCGGGATTGAAAACACTGCGGGATTGCAATC
CTT
>VvP45bXY3-94#Unknown
CAGGGCCGGCGTTAGGGGGGGGGGGGGGGAAGCGGGTCAAANGTACCCGGGCCCCGCCGG
CTGATGGGGGCCCGATCACCGGCTGTAGGGGCCCCCAGGCCTCGAAGCCAAGAATCCGCC
CATTGTCGCCCGGCCAGTTTGTAGAGCTAAAAAAAAAAGGTCGCCCATTTTACCCCGGGC
CCGAAANTCCTAGCGCCGGCC
>VvP45bXY3-1182#LINE/L2
GAAAATAATTAATTGTATTCAATATGACNTTTGCAAAACTCAGTTGCAAAAATTTATGTT
TATTATTTCTTGTATTTGTAAAATATGTATAATTGTTTTTACTATGATTATGACTCATAT
TGTATGTATGTGTATTAACCATGACATGTTTCACATCCCAGAGGTCCTTCCTCAGCAGGG
ATCCATGGAACAAGATTGATAAATAAAAAATAAAAAAA
>VvP45bXY3-98#RC/Helitron
AATCAGTAAATATCTGGGCGCCACGGCAGTGCACCCGCCAAGTCGAGTCAACGGCGGCAC
TGCCTACCCTTTTCTCGAAGCGATTCGGGCCATTTTTGNACCTCAATTTCTTCGGTCTAT
GATGCTACATGCCTCAAATTTCTGTTATGCATAGATATCAGCAATCTTAGCAAACGTACT
AAATTTTATTTCGTTNCTGTTCTTAGTTCGGATGTTATTNGTATGCAAATTTCAGCGATT
TTGTCACTCACTCACTNACTGACTGATGATCATCAAAACTCTAAGGTACTTCCCGTAGCC
GTAGAAAGCTGAAATTTGGTACACAGATAAAATTTTACCCNCANATTATAAGAAAAGTCT
AAAACTCGTAAATTTCCGTGTATCTCCNTATCTACCCCTAACGTGAAATCGCTTTCTACC
CTAATAACTTTATATGCCTCAGATTTTCATTGTAGAGTGAGCTTACTAAGTTTAACTAAT
GTGTTAAATTTTACTTCTTTCCTTTTCTTACTTTGGAAGTTATTGAAATTCAAAATTTTA
TTTCGGCACGACACCCCGACATCAAAATTCCACTGTACTTCCAGTAATCCTAGAAACAAG
TAATTTGGTACACATATATGGTTTCATCCCTAAATCATAAGAAAAGTCTAATATTGGNGT
TTTTCCCCGTATTTATTTAATNGCAATCCCAAACGTGAAAAATTCCGGCACATATTTGCG
GCTTAATTGCTTTGCTCCGGATGAAGCTATAAACCTGAGATTTCTNTANTGCATAGAGGT
NAGCAAGTTTAACCAANGCCTTAAATTTTACTTTGTTCCTATGCTTAGTTTGGAAGTTAC
TAGTNATTTATTTATGGTGGTAGTTAAACCAGCGGCAATCTGCATTGCTCGGCTACGGCG
CACACCCATTGTTTNCAGAGAGTGGGGCATTGTTGGTAACGTATATTGATGTCTTAAATT
CTGAAATGTTCTTATTCACCGATTTTCAAATGGAATCATTACATTTGAGCGGCGATTCAG
AATAAGCGATAAACTTACAAAAAGAAATGAGATCCCACAAAAACAATTCTTGTAAAAATA
GGCCAAGTCTCGTGTTCGTGTAGTGACAAAAAGTTATGAGATCTTCTTCTGAGCCAAGTC
TACACTTTACAGTGTGTATTCACTTCACTTTGTGAAACAGAATGGTTTCTCTCGGTGTCA
TNGATCGTTTATTTAGAATAAAAAAATCTGGTGACTTGGCCATTATGCACGCCATGTTTT
AGTAAACCTATATAAATACCTTAAATGTGTTGCTTATCAAACTTACAAATACGTAAAAGC
CAAGATTTCCCTCGCTCTTTTTCGAATTTGACAAGTATNTATTATGCCCTCAATTTCAGT
AAAAATTACGACGTGCAGATTTTTTTAAATCCTAAATAAACGATCTATGACACCGAGAGA
AACCATTCTGTTTCACAAAGTGAACTGAATACACACTGTAAAGTGTAGACTTGGCTCAGA
AGAAGATCTCATAACTTTTTGTCACTACACGAACACGAGACTTGGCCTATTTTTACAAGA
ATTGTTTTTGTGGGAT
>VvP45bXY3-145#DNA/Maverick
CTGAGCTNCGTGCTCATTTTGCTTTATATAACAATCGGNTTTTTTTTTTGTAAATAGGTT
ACGTGTACATAGATTGTAAGTTTGCTGAGCCGTATGCTCATTTGCTTTATATTAACGTAA
CTGAAGAAAAAAAAAACACAATTGCTGGAAAAATAAGTTTATTTATTAAGAAAAAATGTA
CTTTTACANTTTAAATAAATCTTTTNTATGNATCCACGTGTTATGTGATTTATCGAAACC
CAACCACTTCACCAAGACCATATTTTTCCTTCTCCTTATCACTCGTTCAACCAAAAATGT
ACTTGTAAGTTTTGTTAGTTGTAGTTCTTGCTGGTAAAATGCTCCTGCAATATCNTTACC
TTGATAATCTTTAAGTAAATAAGTTACAGGATTTGTTAATTTCACTTTACTGATGGTAAA
CACTTCAGTTGACCAGTTNGGCAAGTAGCCTTTCTCAAACTTTTCTTTAAATCTACTAAT
TCTGACATGGTCACCAACTTTGAATTTTGCTGGAGTAGTAATCTTAATATGGCTGTACAC
TGTTGAAAGTAGTGAGTTGTCCTTAACATCGCACGGTTTCATCTTGATGGTGCTGTGCCA
CTTGTTATTGTAATCGGACATTAACTGAGGAAGAAGTTCAATCCACCGATGTGAACCACG
TCTGCTGAATTCTTGCCACATTGCATTCTTGATAGTTCTGTTGAGTCGCTCAACTATTGA
TGCTTTAAGATGAGTATATGTTGAGTAGTGATTAATGCCATAGCTNGTCATGAGCGTCTT
AAACTTTGAATTGTAAAACTCNTTTCCGTTGTCAGTCTGTAAATTTTTAGGAACACGACC
ACCANTTAGTATTTTCTTCATAGCGTCGGCAACCACACTAGCCGTCTTGTTCTTGAGAGG
TAGAGCCCATGCAAACTTTGAATAAGTATCGATCACCATCAGTATATACTTGTAGCCACT
GTTTTTACGAGAGTACGGGATCATTTCTACAATATCAGCTTGCCATAGATCGTCAAGTCC
TTTGATTATTACACGNCGTCTTGGGAAATTCCTTCTTGCCGGTCTATGGAGTTCNGCCAC
AACTTGATCCATGTTACAAGATGATGTCTCTCTCACGAAGTTCTTCAATCACCGATAAAA
TTTCGTTGGAGTGTGCAGTATGTCCTGCTGATGTCGATGCGGTAAGTAATTTCAGTCTTT
CAACGAGCTCGTTCGGATCGTCCCAATACACATATTCCTTCATGGGAAGAAGACCAGAAC
CCGACTGATTGNCAAGTTTAGAGATTATGTTTTTATACTTATTGGTNGNATTTTTCAGAA
CTTTACCAGATGGACTAAATTTTACTCTGTGGGCACTCGTGTTGTTTAATATTTCAAAGT
AGCTTTTCAAGTCCTTGGCGGTATACTGTTTTGGGTTTTTCAAAAACAACAGCTCCATTA
ATCCTCTAGTTCTTTCATATTCATCACCATCGATTAGAATNACATTTCCATCAATAGTNA
CAGGNGAGTTTCCAATCATTAGCGAATCATTTTTCTNCCGAACACCGTACACAGAATCAT
AATCTCGCTCACTTCGATCGAGTGACTTCAAGAAATCTTTGATCANGNGNGGAGACTGCT
GCTGTATATNTCGCTGAGGTAAGAAAACACTTTCCATTGTATCCGTCACAGGTCTTAANG
AATCTTTGAAGAATCTCTCAGAGTCGATCTGGCCCGTCTTCAGTTCGAGTAACTTGCGTC
GAATTGCATTTCGGGCCTTTATGATGCCACGTTTAGTTGTTGNCGTATCCATGTTTAAGC
ATCGAATGAAGCTTATNANAGNTTACTGTACTATTTTATACGTTANAGTCACATGTGCTG
TAAACGGCTCGTGGGGCTCATATNCGGGGAAAAAACTAAGTTTATCGCCTCGATTCACAT
GGAGTACTCCTCCTTGATAGTTAACGTATACCCAATTCAATNTTACGTCAACCCTNCTCG
GTTTGTCTACTGAGAGGATCATACCATTGACTNGGATTTCGCGATAATTTCGACCCGTAT
CTAGTACGTATGCATTATCTTGAAAGTCACCTGTTGCAATTATAGTTTCAACCATAGTCA
CTTCTATCGATTTNAAAAACATTAAACCATCGTTAATNGCTTTGTTAGCGTATCGTTTNG
TTACCACATCGTCATCATCGATGGGGTCAGCTACATGTTTTAATATTCGACCCTGACAAT
CCAAACTACCTTCTTTTGTAAGAAGTATATGTTGAGGTGGGTGCACAAACACTCTCTTAT
TCTGTGTCGTCGAAGTTCTCCCAAACTTGTCCATGGTTGTAATGATGTCGGAAGACAGTG
TGCGCGGCTATTTATTCAAAAATGAATCAAATCCGTTGCGGTACCNTCCATGGTACATGT
CGCAGTCTTTGTCAATAACCGNAAATCCATGCTTGCNNTCATTCCAGCAGTACCCACATA
GGTTCTTAAACTCGTTGAACGGCATGTCGGTGTTGACGTGGTCATTGTAAATGTGTTTGA
GATTCATGTCGTCCTGTTTAAAGANTACGATCAAGTTAGCGTTGTCTCTNACCAACTGTT
TNGGTATACGGCTATATGTCTGACACAAGTAGAAAGAATCTACTGACCTGTGCCTNCCCA
TGCAAAAGTAATCTCGTATATTATTCTGCTTCTCACACGAAACATCGTCAAACACAAACA
CNGAATTNGGTAGAGCTTCACTNGGNGGAGGCACACTCTGATTATCGCTAAATGTCAAAT
ACTTAATTTCTTTAATGGGTTTCAGTATTTCACCTAGCAACTGATACTTTGGCTGGTACA
ACGACTTGGAAAACACGTATACATTTTCAAATCTAAGNCCATTGGGGTGTTCCAGCAGNG
AGAGCACAAGATTGGTTTTCCCACAGTTTGACGGNCCACANACTATCGCCCTCACTGTCT
CNGGGAACAGAGGTCCGTTCTTCTTCCGTCTGGTATTGGTGCCGGCAACATCNACATTAC
TCACGGGCAATGTNNCTCGCTGTTTGACGAACCGCATATTGACAAGGTTAGGTGGTTGCT
CNGGCTATATATAGGTGCGCGAACANGTAAAGTATGTCAGTCGGTAACAATGCCTCCTAC
GAAGAAGAAGAAGAAGGGCCGTGGCTTCTTAAACAAGCTCATCGACAAGATGCCNTTTGA
GGCGCACATTCCAACATACCAGTTCTGTGGACCCGGGACGAAACTNGAAAAACGNTTGAA
ACTCGGCCAGACGGGGATCAATCCGCTAGATGCAGCATGCAGGGAACACGACATTGCGTA
TGCACAGGGCGCCGACAGACGTAATGCAGACCGCATACTCGCAGAGANGGCTTCGGANAG
AATGAAGGCTAAAGATGCAAAGTTCGGTGAACGGGCGGCCGCAGTTACTAGTTAACGGCG
CTATGCGTGCCAAGCTAAAGTTGGGTGCAGGGATTAAAAAGAAGAAGAAAAAGGCGNNGA
AGGGTGGNATCCTCCCCTTAATNCCTATTTTTGCCGGATTGTCGGCTGCGGGAGCTCTTG
CNGGNGGAGCCTCGGCCATCGCCAGAGCCGTCAAAGCTGCTAANGANGCAAAAAAGCAGT
TGACTGAAGAGAAACGGCACAATGAAACCATGGAGGCAATTGCAATGAGGGGTAAAGGTC
TNTATTTGAAGCCGTACCGGAAAGATGGATCTGGATTGAAAAAAAAAAAGTCTGANNAGG
CGTTGACGGATGACGATATACGTAGACATGTGAAGCGTCTGCGTATACCTCATTTTCGTG
GTGTCTTCATGCGCGATGCATTACCCCAAAANATTNGTGAACGTGAATGTGGNATCGTGA
ACTTGGACAGTGCTGAAAATGCTGGGACGCACTGGGTTGCGTACATNAAGTACAAGGACG
GTGTAGTGAAATATTTCGACAGTTTTGGTGACTTACCTCCGCCATTGGAATTGCANCGGT
ACTTTGCGGGCAACAGAATTACTGTGCAATGTACGACGACGCCAGGAATTCGGTACGCAC
ATATGCGGACATTTATGTTTAAAATTCCTGTATCGAAATGTATAACTTCAGTCTTGCACG
AACTTAGTCGGGGTAACACGCGTCTGTGACACTCTGCTCGTCCGGCAACAGTTCGGTCTT
GAGCTGTGATTACTTTCCACCGATAGATTTGAGTCAAGGCGAGTATACGATCGGNTTAGT
AGATTTTCAAACATACAACTCGATTCCGAACATTGACGAATCAAATTGTAAATTTCATTA
CTCGAAGAATAAGGTGGTAGATATACCCACGGATCGTACGATATTGACGACTTGGCAATT
ATTTGGCTCGGCGTACAAATAACGAGAAGCTNGTTATTAAAGCAAACAACAATTCACTCG
AGTGTGAGATACAAACACCTGTGGAAATAGATTTCACGAAACCGAACTCAATTGGATCAC
TGNTTGGATTTTCTAAACGTGTGTTAAAACCGGGATTTCATACNTCGACTACACTGTGCA
GATTTCAAAGTTAACGCGATACGTATAGAGTGCAGCGTATGTACGGGAAATTACGTCAAC
GATAAGCTGGGACATACACTACACGAGTTTTTTCCAACAGTACCGCCAGGGTACAAGATT
GTAGAAGTACCCGCAAACGTCATCTATCTCCCCATCACGGTGAAAACGCTCAACNACATT
CACATTAGAGTTGTCGATCAGGACGGCGATTTAGTGGATTTCAGAGGAGAAACNATTACT
CTGAGATTACATATNAAGAATGGGCGCTCGTTATAATAAGAAGNGGCAGACTCAGACAGT
TGTCAGTAGTGAANCGACAGCGAAACGGNTAACACCTGCTGAACCTACNGTGAAACGGCT
AACTCCTGCTAACGTGCTCTTCCTACAGTCGTTAGGCTATACAGTNAAAAANNATGGATG
AGGTGCTTGATGTAACTCCCCGTGTGGAATTTGATGAGTCGGTGACGCGCAAACAGTTTT
TGAGTCACCAACCGCATACGCCNACNACGTTTAATAACAATGATGAAATTCGGATACCCA
TTCAGAACCAGGATACATATACGCTGCCAGGNGANAGTTNCCTGCATATTGAGGGAAGGT
TTGTCAAGTCNGATGGAGCNGGGGCTACAAATTCAATTGTCACATCCAATGCGTTCGCGT
TCCTATTTGAGGAAATTCGGTTAGAANTTNATGGNGTTGAGATAGACCGAAATAGAAATG
TGGGTGTCACAAGCACAATGAAGACTCTTATTTCTGCTGGTCCTCAACAAATTGGTCNGT
TGGAGAACNCAGGATGGGGGCAGCGCGATCTTGGAAATGGCTACTTCGATGTATGTATTC
CGCTGAGTATGCTCTTGGGTTTTTGTGAAGACTTTAAAAGGATACTNNCAAATGTAAAAC
AAGAGCTGATACTTATTCGANCNAGGGACGATACAAATTCATACGTGCAAGCCAACCCAA
ACCCCNAGAAAAGTAAATTCGCCATCAGTAAACTNGCATGGGTNGTGCCTCATTTGCAAG
TAAGTGAGAGAGAGAAACTGGCGTTGCTTAAGATTGTGGACAGTGGGAAGCCACTTCGNA
TTAATTTCNGAAGCTGGGATCTGTTGGAGTACCCGCTGCTTCCTATAAGCAAGACTCAAA
TTTGGTCTTTGAAAACATCAACGCAACTGGAGAAACCTAGGTTCGTTGTTCTGGGATTTC
AAACAAACAGGAAACGGAATGCGGAATTAAGTGCGGCCATCTTTGACCACTGCAATCTTA
CCAACGTCAAAGTGTTCCTAAATGATGTGGCGTACCCGTACGAGAACATGAATTTGGACT
TTACGAAAAANCGAACCACGGTGTTGTACGATATGTATGCAAGATTCCAANAGTCTTACT
ACGAACGAGAGCATCCTTCACCGCTACTAAANCGNGAAGANTTTGTCGCNACTGCNCCTA
TCGCCGTAATCGACTGTTCACATCAAAACGAGTCGGTNAAAACGGGGCCTGTAGATATTC
GTATGGAGTTTGATAGCAGCGAGAATTTTCCNGCCTACACCGCCGCATACTGCCTGATCC
TNCACGACCGTGTTGTGGAATACGTACCTCTAACAAGTGTTGTGCGTAAGCTNACATAAA
ACCGGGTAGCGCCTNTCATTGACGCTCATTATCATGCCGACCATCTTCCTGGACGCACAG
GGATTCAAGACGAGGGAAGGNGCGTTTATTTTCAAAGAAGTTGCCGTGTGTGTAGTACGA
TCAGACAACATTATCGCTACACATTGCATCTCTGTAAANTCACCATCACGTGGAGGTAAT
GAACCAACAGTCAGATGGCTGACACATAATTACCATGGAATACCTTGGAATGCTGCTGGT
GTANCCTTCAGCAAACTATGTACTATTCTACATGCAATCACCAATGAAGATGACGCAATT
ATTTACGTTAAAGGACGGGAGAAGGCTCGNTGGTTCCAGAAGATTATTCAGGAAGAAAGT
CTGCTACAATATAGAAGATTTAGGATGCCCGCCTCTACGNGAACTCAAGAAAAATAATTT
GATAAAACTTTGTAAAGGACATTTATTTTGTAACGCTATGTGCGCTGTTGAAAATGTATT
TTTAATCGCCCAATGGTGGGGCGAAATAAAATAAAATAAAATTCAAATCATGTGTTTTAT
TTATAGTTCACATACATCATGACCAGGTTCGTAATTCTTGNTTACAATNTTGTTTACATC
ATCAAATACAANCAAATTTTTATATGCNATGATTTCANGTCTTAATTGTGCATAGTCNAN
TGTNGAACTGTATGACACTTGACTNACGTGAACGTTGTCGATATGCATATCTATCAGCTT
TGACACTGAAGCCACGNGGTAGTCACGCATCACTTTNTCNGCTAACGCGTTCACAAACNC
CTTGTAGTACNCGGNAGCNTGGTAGCTCCACNTCTTCNTGGCGGACAAGGGCGCCGGTCA
CTGCNGGCNGCGCGTCGACGAGGTTCCGCCATGTNGACTCGCCGAGGAANACGCCGCTGG
CAGGATCAGCATTGTGGTGAAAACATANNGTTTTCGCCCCAGACACCGTCCGGCAGGAGA
CGGTGTGNTCACCGAGCGGAACGCTNGTCTGGCCGCTGCCGGCGAGCATATTGGACACCG
CGTCCGACTCCCCGGTCAGCACGTCCCATTCTTCGNGTGNGAGGGCGACTTTGTTGTANC
CCACTTTTTCGAGTACCACAACAGGNTCGAAATCACGCTTGGGTGACAAGCCCAACGTCA
GCCGCTTGGAATCACCGGCGTTCAGCTGGTACACCGANGCGAANAACAGNACTTGGCGAC
NCATGGCGGCAGACTGA
>VvP45bXY3-53#LINE/Jockey
AAGCCCTTNTCAGGGCCACAGTTAACAGATCGTCTCCNTTAACATNGAAGGCATGTCACC
AGCCAAGGNAGAACTGCTACAAGACCTATGCAGTCAANATCANTGCCATATACTTATGCG
TACAGGAGACACACATGGTAATGATAACGCGCAGACCNAAGGTTGAAGGCATGAGTCTTN
CGATAGAGAGACCNCACCNTAAATATGGGAGTGCTATNTTTGCTAGACCTGATGTAGTTA
TTAAATCCGCCTACATTNACGGATTCCGACGACATAGAAATACTTACCTTGGAAACAGAC
GAATGTACCATTNCATCNNTGTATAAACCACCAGAGCTGANTTCGCCGTCAACGCCACAT
AATTTCCACAATCAACACANACAGGGTTGTCATCGGCGATTTCAACAGTCATNGTATGNT
TGGGGCTACGACTTGAAGACGAGAATGGACTGCGGTACGAAATGGGCAGAGACAAATCGA
CTCTATCATCCATGACCCAAAANACCCGNATCTTTCAGCGGCCGNTGGAGANGAGGTTAC
AACCCCGACCTCNTATTCGNCAGTAACAATATCAGCCAGCAATGCGNCAAGTCTGTCTGT
NCCCCGATACCCNNCNCNCAACACAGGCCAATNATGTGTGAAGTNTNTGCNGCAGTNAGA
CCNCAGGNAGTNCCTTTCCGCAGGAGGTACANCTTCAAGAGGGCNAACTGGTCCGNGTTC
NCAGAANTGTTGGATNCCGAAGTTCTGTGTCCANTATTGAACNAACACCAGAATGNTATG
ACANNTTCACCGCGGCTGTGAAGAGATGCTCCAGAANGTCCATCCCCCGNGGCTGCCGGN
CATCNTACATCCCCGGTCTCACCTCAGATCTAGCTGCCCAGNTCATAGATTATAAATCAT
AGTTACAAGAATGATCCCTTTGGCGAAAAGACAGTAGAAGCTGGCAATCAACTTATCTCN
TTTCTAAGTGCAGCAAAAAGAGACCGCTGGATCAAAACGTTAGAAGAGCTGGACCTGACA
AGAGACAGTCACAAGGCATGGAGACTTCTAAAACGCCTNAACATGATCCATCGAAGATCA
CTGGACATTCCAACGTCAACGCAAACCAAATTGCACATCANCTGCTAATGAACGGGAAGG
ATAATCACAAGAGACTATCAAAAATGCNAAGAAACCGCGGAAACAAGGCCAAGAGGAGAN
GAACGACCTCACGAACCNTTCAGCATGNNAGAGTCGGANAAGGCTATTCACGAGTGCAAA
ANNGGAAAATCGGCAGGCCTNGATGACANTAGGACAGAACAAATTAAGCACTTCGGTATA
ACAACAAAGAAGTGGGTTCTNCAGCTTTTTAACAANTGTATGAGCACATGTCAAATTCCG
AAGATGTGGCGGAAGACGAGAGTCATTGCCCTGCTNAAACCTGGNAAAGAAGGAAACAGT
CCNAAGGATTTTAGACCTATAGCACTCTTATGTCACCTCTACAAAATGCTTGAANGANTA
ATCTTGAACCGTATCCAGCCTGTGGTTGATCCTNNGCTTATTCCANAACAAGCTGGATTC
CGTCCGGGTAAAAGTTGCACTGGGCAACTGCTGAACCTAACGCAGTTTATAGAGGATGGA
TTTGAAACCCGTAAAGCCACGGGNGTGGTNTTTGTNGACCTGTCAGCAGCGTATGACACC
GTCAACCATCAGCTACTACTAGTCAAGTTCTACAATCTGACCAGGAATTTCATCTTAGCA
AGCTCATNGCTACTCTTCTNCAGAACCGCAGGTTCTTCGTTGACTTTCAAGGACAGCGCA
GCCGATGGAGGNCACAAAAGAATGGTCTACCCCAAGGAAGTGTGCTGGCCCCAATATTGT
TCAACATTTATACNAATGATCAGCCATTACACCCAGCTACTAGGAGTTTCGTGTACGCTG
ATGATCTTGCTCTGGCCTCACAGAGCAAAGACTTTGAANCAGTGGAGAGCACCCTTACCA
ACTGCTCTTGAAGATCTNTCAAGGTATTATAGAAGAACCAGCTTAAGACCAAATCCTNCG
AAAACNCAAGTATGTGCCTTTCATCTAAGGAATAGAGAAGCCAATCGTAGGTTAAAAGTA
ACGTGGTCGGGTGTCGAACTAGAACACTGTAACACCCCAAAATATCTGGGAGTGACNCTC
GACAGANCCCTCACATACAAGAAGCACTGCATGAATTNCAAGNTGAAGGTCTCCACNAGG
AACAATCTCATAANANAAACTGGCTGGATCGCAGTGGGGCAGCCAACCTGAAACAATTCG
AACNTCNGCCNTGGCACTNTGTTATTCGGCTGCAGAGTATGCCTGTCCNGTNTGGTACNG
NTCANCTCATGCCAAACAGGTGGACGTNGCNCTCAATGACACCTGCAGAATCGTAACAGG
CTGCTTAAAACCNACCCCAGTCGAANGGCTTCACCANCTCGCAGGAATNGCACCACCCGN
TGTCCGAAGAGAAGTGGCTGCGAACAAGGAAAGGANNAAAGTGGANCGNGAAAGCGCTCA
TCCACTACACGGNCATACACCACCAGCCCAGGCAAAGACTNAAGTCCAGGAAAAGCTTCC
TNAGAACATCNCGGGAACTNATNGGGTCANCTGAAAAGGCCAGAGTACAGTTATGGAAAG
CGAAGGTTCCCCTTCGCATGGCTGGGGAAGAGTGNCNGAACNTTTGCCACCTGGTCATGA
CAAGGGATGGTTGACGTGGAAGTCTTTGAATCGGCTGAGATCAGGAGTGGGCAGGTCCAA
GGNNAACCTAGCGAGATGGGGCTATGCTGAGATCANTAATATCAAGTGCGANTGCGGNGA
AGACCAGACCGTNCAGCACATGCTCCAGTGCCCNCTGTGCCCATCATCCTGCCGGCAGCT
GACCTGTNTGAGGCCTCAGAAAATGCACTNGAAGTTGCNAAGTTCTGGTCGATTATAATT
TGATGATTGTAACTGTGTAATTGTATGTTTCTGACACGAAATAATAATAA
>VvP45bXY3-80#LINE/RTE-BovB
GAATGTCCAGGTTAGAAGGGGTGCAAACATAGANTCTGACCATTACTTNACAAGAATTAA
ATTAAAGTTGAGACCGCAAACGATCATCAAAAAAAAACCACCAATTCCAAAATTCGACGC
AGGCAAAATTCAACCTTCATTTACAGAAGAACTGGACAGAAAGAAATCAGAAAATTGGCA
ACAACTCGAAACCAAACTGATCGAAACAGCAAAAAAACTAATCCCACAGCAAAAACGCAG
AAAACACCCTTGGTGGAACGAGAATGTGACCAAGCANTCAAAGGACGACATCAAATGGAA
CAACAGAAAAACAGATCGATTGCGCAAAACCTGAAAAGTACGAAGGAAACNGCAAAATTA
ATCAGACAAACCAAAAGAAAATATGAAAATGAGCAACCGCTGAAATCGAGAAAGACTTCC
AGAANAACAACACACGCGATTTCTACAGAACTTTCGAAAGAAAANTCGCAGGATATCAAC
CACAAAGCCTCTGCTTTAGGAAANAGGACGGACAACTNGCACTAACTAATAAGGAAAACT
GTACAGTGCTCGCAGAGTACTTTTTTGAAAAGCTCTTAAATTGTCCTGAACCCATACAAG
ATTCGCCCANAAGAACCTAAANAACAAAATCCAAATTCATCACCACCAGACGAGAATGAA
ATTGTTAGGCAAATCAAAAGACTCAAAAACAACAAAGCANCTGGTGAAGATGGAATCACC
GCAGAGCTTCTAAAATCAGCGGGATCAAAAACTATAAAAGAGATCACAAAAATNATCCAA
GACATTTGGCAAACAGAAAAAATTCCAGAAGATTGGAAAAATGCGTTNATCCATCCNTTA
CACAAAAAGGGAGACAGAGCAGGTGTTAACAATTATAGAGGATCTCACTGCAGTCAGTGC
CATACAAAATTCTCTCAGCCAGTGTCTCCTCGANAGGGCNCAACAACAACTAGAACCAAG
GATCGGAGAATATCAAGCAGGATTCAGACCAGGTAGATCTTGCACAGAACAAATACTCAA
CCTAAAACTTATCCTNAAATATCAAAGAATCTGTAGCAACCGTTTAGTATGCACATTTGT
NGATTTTAAAAAAGCATATGACTCAATCGATCGNGAGTCACTATTCCANATATTGAAAGA
ACAAGGCTTAGACCCCAAAACTCTNGCTTTAATAAAACAAACACTAACCGATACAACGTC
CAAAGTAAAATTCNTGGGGGAAATATCAGAACCNTTCGANATTAAAACAGGNGTAAGACA
GGGAGATGGACTNTCNCCGNTACTNTTCAACNTCGTCCTNGACAAAGTGTTACAGGAATG
GGAAAACAGAAATCAATCCTTGGAATGACCAGCCAACTATACTAGGCAGAGGAANATTAA
ANATANNNTGCCTAGCNTTCGCAGACGACCTAGCAATACTAGCACATGACGNNGCAACAG
CCCANAAACAGATAGAACCCTCAAAGAATGTGCNGAAAAAGTAGGNCTACAAATCTCNTT
CGAGAAAACNGAATTCGTACCTGCAACAAAGAAACANCAAAATACTGGGNACAAAATACG
GAAAAATCGANAGAGTCCCGTACTTNAAGTACCTNGGNGAAACAATCCAACAGGACGGAA
CCGAAGAAAAAGCTAACGAAATTAGACGCCAAAAGATGAAAANAGCTTACGGCNTAACCC
GNAACATCTACAACAAAAAATGCATNTCCAAGCACACAAAACTNAGACACTACAATACAG
TTATTAAACCNGAAGCCCTGTACGCCAGGAAACACTNACNCTGAACAGGAAAGGNGACAT
AGAAAACATTNAGAAAAAAGAACGCAAAATTATAAGGAAAATTTTGGGCCCAAGACTCAC
AGAAGACGGNTACAGACTNAAATCAAAGCAACAGGAAATTTACANTATGCAAACATTCAC
AGCGACATCAGGAAACGNNGACTAAAATTCTATGGACACATCAANAGANTGAACCCTAAC
AGACTNACAAGACAAATAGTCGAATTCTATGAAAACCGAAGTAAATCAATATCGGATACA
ATGAAATGGATCGGAGAAATCAAGAAAGACCTCAAATTAGCAGGAATCGCTCCAGAAGAT
TTCGAAAACAGAGACACATTCAAATCAAAAATTCACAAATGGGAAGTTGACCGGGAGNAA
AGACTAAAGAAAAGACCGGGGACGAAGTGGACAGAAGAGAGAAAAGAAGCCCACAGCAAG
CGTACGAAGGAAATATGGGCACAAAGGAAAGCGAACAAACGCTTCTGAGTACTTTGCGTG
GTCCTAATGGGCTTATCCGCAAATAATAATA
>VvP45bXY3-843#DNA/hAT-Charlie
ACCAGGGGTGGCCAACCCGCGGCCCGCCTTGAACATTTTTCCGGCCCGCGAGATTCATCA
CACTTTTACAAAATATATTTATTTTATAATGGCCAAAGTAGTGAAAACCAATGTATTAAA
AAATACATTATTTGTGCATCCATATTTTCAAAATTCATTTCATTTATATTTACAAATTTT
TTTATATTTCATTTTTAGTGTTATATATTTCTTTAAAATGTGCGTTTAGTATCATTATTA
TTATATTATCTATGTTTACATGTAAGAATAATAGTAAACACAATAATAATAACTCATTAT
GTTTCAATTTTTCACTCCAAAAAATGTCTATAGTGGGTCTAAATCTAATATGGGGATATA
TAATTTTATATGCGGCCCGCGGAGTTATGATGCATTTCCAAAGTGGCCCGCAAGATCATT
TGGGTTGGCCACCCCT
>VvP45bXY3-747#LINE/Penelope
CCGTACACCTACCCTNTACCTNCTTCCCAAGATCCATAAGNCTGGCAATCCGGGACGACC
TATAGTTGCGGCNTATGGNTCNCCNACTGAACGNATTTCNGCCTTGGTGGACCAACACCT
NCAACCTTTTGTCAGAACCTTCCCTCCCACATCAAAGACACNCNACACTTCCTCNNNCGT
CTNTCCACAGTNCCCACACCTCTNCCTCCNGACTCCTTCCTNGTNNCCATTGATGTNACT
TCCCTGTACACCAACATTCCCCACTGCCATGGNCTCAGTGCCATGGAACACTTCCTAGAT
NTGCGCCCTCCCAACAGCCTCCCCAGCACATCCTTCCTCACATCCCTGGCCCACCTCATC
CTCTCCAAAAACTACTTCTCCTTCAAC
>VvP45bXY3-336#LTR/Gypsy
GACAAGTAACCTTCGAATTCACACCTGCCCCGGTTCCAACGCGACATAGTTTGGTGGAGA
CGCCGGGTACCCTGTGCAACAGCTGCATCGTCGTGGCTCCGATTAGGCAACGTAAAAGTC
GCCGCCTACACGGACTGGAACCGGACTACAAAGGATATACTCAGTACGTCCTTCCGAAAG
TCCGCGTCATTAGGAAACCCATGGCGGCAAGCCAGCTGCACATTCGACACCCATCGGTGT
TCTCTGGAGACGCTGGACAGGATCCTAACAAATGGCTAAAAGGGTTCGACCGAGTCGCCA
AGTACAACAGGTGGGATCATACCATGTGCTTGGCAAATGTTTATTTCTATCTGGACGGAA
CCGCCCAGCAGTGGTTCGAGAACAACGAAGAGAAACTGAATAACTGGGAAACGTTCCAGA
CGGAACTTAAGAAAACGTTTGGGGACCACCAGCGACAAATCCGCTCGGCGGAAGAACAAC
TGAAGAACCGGGCCCAACGACATGGGGAGCCGACGCAATCTTACATACAGGATGTTTTGG
CCCTATGCAACGTAGTCAACCCGAATATGACTGAAGCCGACAAAATCACGCACCTAATGA
AAGGTATTGCAGAAGACATGTACCAAGCTCTTCTGATAAAAGACGTCGCTACGACGGAAG
AGTTCATCAAGTGGTGCCAGCGGATTGAGGAGATGCAACAAAGGAGGGTTGGGCGAAAGA
AGTATGACAGACTTCCCAACGTAGTCCCTATGGCAGTTGTGGAAGACCAGCACGACTTTG
CGTCTCTCATACGACAAATTGTGAGAGAAGAATTACAACAGTTCATGGCAGCTGGGACTC
TTGAACCGAGTGAGCATCAGATCATGGCCATGGATGTAAGCCCAGTGGGTCATGAAGGAG
CCGACGCGGCGGAAAAAGAGGTATTTCAGACAATAGCTCCTGTCTGCCGAGCCAATCGCA
CTCGACGTGAAGAATGGCCTCGCCCTGATATGACGTATGCTGCAGCTGCCAAACGGCAGC
CTAGGAACCGGCCGACACGGCCACAACCAAATCCTCCGGCACCTATGACGTCCCGCAGAC
GAACGGACGTCTGGAGGACAGAAGACAACGCGCCAGTATGTTTCCACTGTGGGCGCCCTG
GACATGTCGTNCGCTACTGCAGAGAGAGAAGACGAGTATTTGACGATTATTTTGCCGCAA
GACGTCCGCCATCAGAACAGTTCTACCCCAGGCAGCCACCCGCTGACGAGTTCGGTCGAC
CTACGGGAAGAAGCCCATCGCCGTACCCTAGACGAGGTCGATCCCCGACGCGCCGCTGCC
GTTCATCGTCGCCGGACAGAGCTACCAGCCGCTCCCCTAGCCGCCGCACGCAGGAAAACT
AAGCAAGGCGACCATCTACGGAGGTGAGGCCGCCGCAGATGAAAATCCTCCATGGATGAC
AGTCACTAAGATGTCGGGAAATCTCATCAACGTTATAATCGACGGCCAACCTGTCCGGGC
GCTGGTTGATTCAGGAGCTTCTTTCTCCGTATTGTCGGACAATTATCGTCGCACACTAAA
GAAGACAATGTTCCGTGATACGGGGGCAACTGTGCTAAAGGTCGCAAATGGAAAGTACGT
CCAGCCAGCTGGAGCTTGTGTCGCGAGAATAACCATCAACAACAGGACCCAGCCAGTTGA
ATTTGTCATTTTAACAGAATGTAGTCATAATGTCATCCTTGGATGGGACTTCCTTAAGGC
ATCCCAAGCTGTCATTGACTGTGGAACATCTGAGCTGCAAATTGAAGAAGTCGTTGCGAC
GGGTACACGTAACACAGAATCTTCTGGGAAGTTATTCGCCGTTGACAACGTGACAATCCC
GCCGTTCGCAATGAGAAGAGTCCCAGTCAAAAACACGGACGACCGCAACCTTGAAGTGCT
TGTCGATAGTAGAAAGTTTATTAGGCTCACGAAAGAAATCTACATACCAGCGGCTATCAT
AAGCATTATCGGTGGTCGAGGAGACATTTGGATCACCAACTGTCACGAGCAGTCACAAAT
TATCCCCAAGGGAATGTGCATAGGGACAGCTGAACCAGTCCAGGAGGGCGAGCTCAACGT
CATTAACGAAGATCCATGCTCTGTTACTAGTACCGACAACACGCTGGAGGAAACAACTAT
GGAACTGCCAATAGGGTCCGGCCTGACCAAGGAACAACACCACCGGGTGTTAGCTATACT
ACGCCAATTCTCTGGTGTATTCACACCCCAGCAAAAAAAAGGTCAGACGAAACGGCCCAC
GATAAAGCATCGTATCAATACTGGGGATCATCCGCCCATTAGCCAGCGCTCGTACCGATT
GTCACCAGTCGAAAGGCGAATAATTCGAGAGGAAGTGGAGAAGATGTTGCATAATGACAT
TATTCAACCTTCGGAGAGTCCTTGGTCATCTCCGGTGGTCCTCGTAAAGAAGAAGGATGG
TACGTGGCGATTCTGTGTCGACTATCGGCGGCTGAACAAAATCACAAAGAAAGATGTCTA
CCCACTGCCGCGCATCGACGACGCCTTAGACTGCTTGAAAGGAGCTACATACTTCTCAAC
CATGGACATGCAGACAGGCTACTGGCAAATCGAGGTTGACGAAGCTGACAGAGAAAAGAC
GGCTTTTATTACACCTGATGGCCTCTATGAATTCAAAGTAATGCCATTCGGATTATGCAA
CGCTCCGGCCACATTCGAACGCATGATGGACAACTTACTTCGACACCTTAAGTGGACGAC
GTGTCTTTGTTATTTAGATGACATTGTTGTTTTCTCGAAAACATTTGAAGAACATCTGAG
TCGCCTGTCAACGGTGCTGAAGTGTGTTCAGACTGCAGGACTCCGCCTCAATCCGAAGAA
GTGCCTCTTCGTCGCCAAAGAGATAAAAATCCTGGGGCACCTGGTCAACGGAGATGGCGT
CCGCGCTGATCCAGATAAAGTAAGGGCAGTCATGGAATTTCCAACTCCTCAGCACATTCG
TGATGTGAGAAGCTTTCTTGGGCTGTGCTCATACTTCCGGCGTTTCATAAAAGGATTCTG
TAACATGGCACGTCCACTGCAAGAACTTTTGCAGGGAGACGCCAAGTTTTACTGGGATGA
AACTAAAGAAAGATCTTTCCAGGCACTTAAGGAGGCTCTAACTTCCGCACCAGTTCTAGC
CTTATACGACGAGAATGCAGAAACTGAACTTCACACTGACGCCAGCGGTTATGGGATCGG
TGCAGTGCTTGTGCAAATTCAGGAAGGTGCTGAGAAGGTGATAGCCTATGCATCAAGAGT
ACTCTCTAAGCCCGAGATAAACTACTCTACAACCGAGAAAGAATGCCTCGCAGTTGTCTG
GGCTATCAACAAGTTTCGTCCGTATTTATTCGGCAAACCTTTCACCGTCGTGACAGACCA
CCATTCTTTATGTTGGCTAACCAGCTTGAAGGATCCATCAGGTCGACTAGCAAGATGGGC
ACTTAGACTTCAAGAGTACGACGTCACGGTGGTATTCAAAAACGGACGCAAACACAAGGA
TGCCGACAGCCTTTCAAGGAATCCTTTAATAGAACACAACAGCATGAATGGAATTTCAGC
CCTCGCTGAATTAGGTGACGTTGCAGCTGAACAGAGGGAAGATTCAGAGTTATTAAGAAC
CATAGACGCCTTGGAGAGAGGAGAACCGGCCAAAGGAGGGTTTCAATTGATAGATGGGAC
ATTGTATAAGAACAACTACGATCCACTAGGCCCCAAGTGGCTTCTGGTCGTTCCAGCTCA
TCTCCAGCCAGCTATTCTCAAGTATTTCCACGACGCTCCAATATCCGGTCATCTGGGATT
TGTGAAGACCCTGGACCGAATCAGACGCAGGTATTACTGGAAGGGTCTCTACCGATCTGT
CAAGCATTATGTGAGTCACTGTAAAGAGTGCCAGCGACGGAAACATGTGCCGCAATTACC
TCCAGGTCATCTAGTACCAATTCCACCTGCAGCAGTTCCATTCCACCGAATTGGGATCGA
CCTTTTGGGGAGGTTCCCGAAGTCGACAACCGGTAACCGATGGATAATAGTCTGCACCGA
CTACCTCACGCGCTACGCTGTCACCAAACCTGTGCCGACTGCAGAAGCTCCAGAGGTTGC
AAAATTTCTAGTAGAAGACATTATTTTGAAGCATGGAGCACCACGTGTGATGATATCCGA
TCGTGGAAAGGTATTCCAGTCAAGACTAGTATCAGAGGTCATGTCAAGATGCGACGTTGT
CCACAGGATGACAACTGCATACCACCCTCAGACAAACGGTCTCACAGAACGCTTCAACAA
GACATTGGCCGATATGCTGTCGATGTATGTGGATGTTGAGCAGAAGGATTGGGATACAAT
ACTGCCAGTGGTCACATTTGCTTATAATACAGCAAGGCAAGATACGACAGGCTTCACTCC
GTTTTTCCTGCTCCATGGCCGTGAAGCTGAGACCACAATGGATACGCTGTTCCCATTCCA
GCCGGACGACACTCAGGATGACTATATAAAACAGCTCATTACCAGGGTCGAAGAAGCAAG
ACAGCTGGCTCGCATACGAACACTGGCCACCCAGGAGAAGGACCGTCAGCGGTATGACGG
CAAGCACCGACCTGTTGCGTACAACCCAGGAGATCTCGTATGGATTTTTACCCCTGTCCG
GAAGGTTGGGCTATCAGAAAAGTTACTGAAGCGGTACTTTGGTCCGTATCGTGTCATACG
CCGCCGGTCAGACGTCACATACGAAGTCGAGGATTATGAGCCGTCTTCGAAACGACGAAA
GCGAAGGGACATTGTTCACGTCCTCCGCATGAAGCCTTACTACAATCCTGACGAGCAGCT
AGGCACAACCAGCTTCTTGTTCAAGGACTCTGAGGACGGTTTGGATACTGAGGAAGTCGG
ACAGGAAGATAATAGTACAAACAGGAGGGGCCCTCCAGAACTGCCATACAGAGGACCCAC
GACAAGATCAAGATCCAGGACACTTCAGCGTGCCCCAAAAGAAATCTAACAGCGGGACGC
TGTTTTCCTCAGGAGAGGGAGCAATGCCGCATGAACGCCAGTGTACCGTCTGCCAGCATG
GCGCAGCGGGTAGCGTCACGAATTGCGGTACCGAAGGTCGCCGGTTCAATCCCGCCCACT
GACAAAAATTATTTAATTCTGTTTATTATTTCCAGAAGATTCTACATGTTTCCTAAGGTC
ACTTGTAACTTCTACACATTTCACTTGTTAACTACTCTTGTAATCTCTAGTACGTTCTAT
CTGTGTATAAATAGAAGAGCATTCTGCCCAAGAGGCAGTCAGTGCTGCGTGTATGTTTGA
GTTCTCAATAAACCTGTTCTCAGTTTAAGTGCTGTGTTCATTGACAAGTAACCTTCGAAT
TCACACCTGCCCCGGTTCCAACGCGAC
>VvP45bXY3-82#Unknown
AAAAAAAAAAAAAAAAAAAAAAAAAAAAAAAAAAAAAAAAAAAAAAAAAAAAAAAAAAAA
AAAAAAAAAAAAAAAAAAAAAAAAAAAAAAAAAAAAAAAAAAAAAAAAAAAAAAAAAAAA
AAAAAAAAAAAAAAAAAAAAAAAAAAAAAAAAAAAAAAAAAAAAAAAAAAAAAAAAAAAA
AAAAAAAAAAAGCTTGGGCGTTACAGGGACTCTCAAAAAAAAAAAAAAAAAAAAAAAAAA
AAAAAAAAAAAAAAAAAAAAAAAAAAAAAAAAAAAAAAAAAAAAAAAAAAAAAAAAAAAA
AAAAAAAAAAAAAAAAAAAAAAAAAAAAAAAAAAAAAAAAAAAAAAAAAAAAAAAAAAAA
AAAAAAAAAAAAAAAAAAAAAAAAAAAAAATTTAAAGACAATTTTATTGAACCAAAAGGC
AATTGGCTGCCTTCAAAAATATCTCACAGGTCCACCTCATCTCACAAAAAAATATTCCTT
ATTTGGTGCCAACTAGTAACATGGCTGAGTTCTAAACACGTATTAGGATAAAAAATTTGG
AAAGTAGGCGTACTATAGTGAATCTGTTTAGTGCACACGGGAGGGGTATTTAATTTCAGT
TGAGTGTATAGGATTTAATCTCTTTAACATTATGCGTGGTTATTTCGTAAGAAGAAGATC
TTCCTGCTGGCTCAGTTCAGACGCAAGGAGGAAGTAACCGTCCGACAAACGTTTCGAGGA
AGTGTTTATTTACCAGTGGCTCTGAGGAAGTGAAGAACACTTGTTCAGTAGAATTAGCTC
TAATAAAATTTGTGAATATGACCATCCGTACACGAAATATGCCCATTTTCGAATTACGAG
CACCTACAAATACAGTGACAGTCATTTGCCGAAAGTAACAGAAACAACTTCAAATAACAT
ATTAAAGTTACTTCATCATAATTAGAAGACCGATGAAAATGTTGAAAAATAACATTGAAC
TAATATGTATAGGTCATTAAAAATTTCTGAAAATTACTTCTCGAGGATTTTAACTTCAGC
ATACCCTCATTGCGTCTTGTAAATGTTCTACTTGCACTATTTGATTACAAAATTAATTGA
TCAATATTCCGTGATGATGGAGCTNTTTAAAAGAAGAGAANAAAAAACTGGAAGTGCACG
TGTGCACGTTATTGAAAATTGACATGCCTCCATCTACTGATGTAAATATTTTATGACCTT
CCGTGCCTTTGACCATTTAACCTGCTGACTATTGTGTCAGCCTTTGTTGAGGTAATGTGG
AACTCTATTGTGAAGTCAACACAAGACGAACACNACACTCATTCAAAAGCAACCATACGC
GCAGAAGAACTCGAATCGGCGACCTTTATTATTATTAATAAATTTCTCTCGGGCTTCCAN
CCGCGTTAAGATGTCACATTTGTGGGACGTTTCGAAGGCGTCCANCTCTGCCTTCATTCT
CAACCAAATATCAATCATTAAGGCAGAGTTGGACGCCTTCGAAACGTCCCACGAATGTAA
CATCTTNACGCGGCTGGAAGNCCGGGAGNNATTGTATTAATNTGCAACGCCGTGAAAGNN
NNNNNNNNNNNNNNNNNNNNNNNNNNNNNNNNNNNNNNNNNNNNNNNNNNNNNNNNNNNN
NNNNNNNNNNNNNNNNNNNNNNNNNNNNNNNNNNNNNNNNNNNNNNNNNNNNNNNNNNNC
CTTACAACGCGANGNCAGCGTTCTAGCCCCTACACTGCCAGCGCCGGCTTAAGTATCTTG
GTCGGGACTCTTGCGAAGGAATTTGTGAACGTGTCTGCGGTCGTGGTTTGCCAACACGGA
AGACAATTCCGTAGGCCCACAGAACAAGGAAATTATCAGACATTTCAGGCACGAGATTTT
CCTCATCCTCGTTCANCTAACTTGCNTACTACCTGAGGCTCGGACACAGNTCGACAGACG
AAAGAATTATACANGNNTAGAACCGTATATCCTCGAGGAACCAGGGCTTTCTGAACTTTT
TTAAATTTGNTCCCAGCTTGACATCTCGACNTTGAGGCCATNGGAGANGGGAAAAAAAAA
AAAAAAAAAAAAAAAAAAAAAAAAAAAAAAAAAAAAAAAAAAAAAAAAAAAAAAAAAAAA
AAAAAAAAAAAAAAAAAAAAAAAAAAAAAAAAAAAAAAAAAAAAAAAAAAAAAAAAAAAA
AAAAAAAAAAAAAAAAAAAAAAAATTTTTTAACTGACCGTAACATATAGATATATAGGAA
CAATAATTATAGACTGACTCGGCCACGAATCATTTTAATATATCTATTTTTGCAGCCTAG
TAGTAGACGAAAAAATATTAGATCAACTAAAGATGCCAGATCTTAATCACTTCGTTTATC
ACGAACCCGGAAACAACCATAATACACCCTTTTATAACCACATATGTAACGTTTCAATTA
GTTTTTCGAAGANAATATCATTTTNCTTTTACANATCCAGCGTATTCCAGTTTGAAAAGC
AATCATCCNTTTCCTTCAGAATGCAGGCATANGAATTTTAAAAAAAATCCGTCTGCAATG
TGAATTAGCGGTTCCACGTTTTAAATCTGGAAGACTGGAAGTAGTCTTTTTCCAAGACCA
TTCTTGCTTGTAGAAAATGCCATGGTGGCTCCNGAAGTGAGAAGAATTATTG
>VvP45bXY3-132#Unknown
AACTTCTTGAGTGAGTCGGGGAAGATACCTTCTTCCAAAAAGGAACTATTACAAATACGA
CTAATAACTCTACTAATGCTGGTGCTACATTGTTTCAAACCAAATGACTTTTTATTCTTA
GGGATTTAATATTTTNTCAATTCATTTTGACTGGTGGGAAATAGAGANATAGATGCTGTT
TTTGGTGACAAGGATTTAAGTATTGCTATAGCATCCATATTCCCAATATATTTTCCTTTT
ATTTTTTCAGCAACCGTTAAGAAGTAGTTATTGAAAGCACTTCCTACATAAGAGGGGTCA
TTTACAAGTTTATCGTTAATGCTTATAGATATAGGTTTATGTTCAAGGGATGATACAGTT
GTTTCTCTTTTAATAATGTTCCAAACACTTTTTATCTTATTATCTGAACTACTAATCTCA
TCGTTTATGGCCAAACGTTTAGCTTCTTTTATTACTTTGGTTAAAATTCTACAGTAAGTT
TTGTAATGTTGTCTGAGAAGCATATTATCAGTATTCCTAACTTTTACATACAGTTCCCTT
TTATGTCTGCAAGATGTTTTAATACCAACTGTAACCCAATTTTTGTTTACTCGTTTTTGA
CCAATTGGAGCTAGTTTTGTAGGGAGACACCTTTCGTAAATTTCCAAAANCCTTTGGTGA
AAGTAATTGAATTTATTGTTTACCCCTTTTAATTTATAAACAGTGCTCCAGTCCTCATTG
AGAAGTTCATCATTTAATGTTTTTATTGAATTGTTCTTTAATGGCCTAACTCTGACAAAT
CCTTTCTTTTTGTTATTTTCATTTCCCACAACATCCAAAGTAATTATTTGAGCATTATGG
TCTGACAAACCATTTTCCATTGGAACTGTTCCATGTATTTCTAATTTATTGCGCTCTACA
AAAATGTTATCAATAACGGTNCTGCTATTTTTTTGTATTCTAGTTGGGAAATTTACAGTT
TGATAGAGATTGAATGATCTAAGCATTCCTAGAAGATAATCTGTCTGGTTACATTCTACA
GCAAAATTTACGTTGAAGTCTCCACAGAGGATAATTTCCCTTTTAGTTCGTGATAAATTT
ANTAGAACCGCTTCAAGTTTATTACAAAATTTACTGAAGTCTCCTGTGGGAGCCCTATAA
ACTGTCAGCACTATAAGATATTCGTTTTCTAATTCTAACTGTATTGCACAACATTCAAAG
TCTTGTTCTATACAGTATTTACTTACATCTAACGATTTTGTCTCAGTATTTTCTCTTACA
TATATTGCTGCACCACCCATTCTCCATCTCTGACCTGCAATAACGTGAAGCTAATCTATA
TCCANTAAAAGGGAGGAGACATATTTCAGAATTCTTCAGATGATGTTCTGTCAGACATAC
GATATTTACGTTAAGATTCAATGGANTTTTGGGTCTCTTCTATAGATATTATCAACTCAT
CAAGTTTGCTTGAGATNCCCCTNATGTTCTGATGGAACAAAGCTATTTTAGACTGACATT
CTTTATTTTTGACTGTAATATCATTATGTACATTTCTTAAATAACTCTTCCTACTCTTGA
ATTTGGCCTAAAAAAGGCCGAGNCCTACCACCANTTACCACNGGGATGCNGGTTCACATC
CAACCTGCCTCTCCTGACGCTNCTCGGCAATCAGTTGCGTTAGCTTCCGCTTGCCCCGAA
CATTCAGGTGGAGTCCATGGGAGGTATGGTCACTCCGTGTAATGCAAGAAACATCTATCA
GACCAATGTGTGTTCGGTCAGCCTGACANAATGCACGCTTCAGATCTGCCTGTGTACGCT
GTACATGACCACGCATCCAGGGTTGATCATAACGCCTGAAGAGGTCAACAAAACCGACAT
TGGTGTGAGATGGTGTTTTTAGCAATGTTGTCAATGTCTGTTTCAACACAATAATTGAGA
TTTCTGGACAGACTATTTCCAGGACCCCCAACTATNACTACATGATCCTCTTTAGNAAAA
TCTTTCCCCAGGTTTGAAATTTCATCCACAACATTGCCAAGTTCTGCATTAGGCTTAAAT
ATACTACACACCTCAACATCAGGGCCCAGGCTTGACTGTAACATTGCACTTAATCCTCTA
CCGTGACTACTTCCAAGCAATAACACCTTCTTGGATTTCTTTTTACGAGCTTTGCACAAT
GTGTGCTTT
>VvP45bXY3-1312#DNA/TcMar-Mariner
CGAGGGGGTACCCAAAAATAACCGGAATAGCATTGCCGTGGGCGGAGCTTGTGTAGTACG
CGTTTCTGCCGCTAGGCGTTTGTAGCGCAACTCATTGTCAGTTCAGTGCCGCCTGTGTTG
TCGACCTGGCTTGTTCTGTTAATCTGCAGTGATTGTTTTTGCTAGCGCTGTTTCGTTTTT
GATGATGGCAAGTTTAAGTGAACAACGTGCGGCTGTGAAATTTTGTTTTCTACTCAGTAA
AAATGCTGCNGAAACTGTTTTAATGTTGAAAACAGCTTACAAAGATGACGCTATGGGAAA
AACTCAAGTGTACGAGTGGTTCGCTCGGTTTAAAAATGGCGACATGTCGATTGATGACAA
ACCTCGTTCNGGACGTCCNTCAACNGCCCGAATCGACGAAAATGTCGAAAAAATTCGAGA
GCTTGTGCTCTCAGACCGTCGACAGACAATTGATCAACTGTCGGAGATTAGTGGATTATC
TTGGAGCTCGGTTCAGCGAATTTTAACCGAAGATTTGGGAATGAAAGGGTTGCTGCCAAG
TTTGTTCCTCGGGCTCTGACTGACAATCAAAAAGAACGTCGAGTTGAAACATGTCGTGCT
TTGAAACAACAGCTTGAAATTGATCCAGATTTTCTGTCGAAGGTNATTACTCGTNATGAG
TCGTGGTGCTATGGTTACGACCCNGAAACGAAGCAACAGTCAAGCCAATGGAAGACGTCA
TTGTCGCCCCGTCCAAAAAAACAGTCGTCAAGTCAAATCAAACATCAAAACAATGCTCAT
TTGCTTTTTCGATGCCAAGGGCGTNGTTCATTCAGAGTTTGTTCCCCCGCGTCAGACCGT
CAATCAAACCTTTTATTTGGAAGTTTTAAAAAGATTGCGCGACAGTGTTCGTAAGAAAAG
ACCNGATTTGTGGCAGACAGGAGACTGGTTCTTCCACCACGACAATGCACCTGCACACAC
GGCCGTCTCCGTTAGGCAGTTTTTGGCTAAAAACGGCATGGTTCCGCTGCCCCACGCACC
TTACTCGCCTGACCTGGCTCCGTGCGACTTTTTCTTATTCCCACGCATGAAAAGGGGCAT
GAAAGGACACCGATTTGACAACATTGAAGAGGTCAAGAAAAAAAAACGAGGGAGGAGCTG
TCAGCCATCTCTAAAGATGACTACAGAAAATGTTTCGAACAGTGGAAGCACCGNTGGGAC
AAATGTATTAGTTGTAATGGAGAGTACTTTGAAGGGGATAAGGTTGTTTTGTAAAAANAA
ATATATATAGCTTTTAAAAAATAATTCCGTTTTTTTTTTGGTACCCCCTT
>VvP45bXY3-25#DNA/TcMar-Tc1
ACACTACTGTTTGTGAAAATTGCAACACCCAGAAGGAATGGTCTGAATCACTCCAAAATC
GGAGGACGTGTAGAACAGTGGAACCATAATAAGTGATTAAGATTGCAGAGAGATGGCGTG
CANNTAGGCCCAGCAGCGCCGTCTTTTGTGTGACCGGACGGGTCGGTGTTACGCCACGCT
CAGTCGGTGCAGAGCCGTCAAACGAAGTGGAAACGTGCAAGTAAGTGCCGGTATGCCTCG
TCGACGTCAAAGGCGCAATATCAGCATGTGAGTGAGTTCGAACGTGGCAGAATGACTGGT
CTCCAGAAACGGGTTTGTCGTACCGTGACATTGCGGCTCGTACAGGGCACGCTGCTACGA
CAGTGATGCGTGTGTGGAACCAGTGGATAGAAGAGGGTCGTACACAGCGACGAGCGGGTA
CTGGACCACACAACGTGACCACAGCGCGGGATGACCGCCATCTTGTCCGCATGGCCGTAA
CCGACAGAACAGCTTCGTCCACAGTGTTGGCTCGACGTTGGAGCACTGCAACGGGTGTGG
ACATGTCTGCGTCGACGGTTCGACGCCGTCTGCTGAGGGCTGGACCGGTGGCACGCACGC
CATTGCGTCGGCTTCCATTGACCAGAAACCACCAACGCCTCAGACTGCAATGGGCACGTG
AACGCCGTCACTGGCGTGCTGAGTGGCAAAATGTAGTGTTTTCGGACGAGTCCCGCTTCA
ACTTGTCCTACAGTGATGGCCGCGTACGTGTTAGACGCTACCGTGGTGAACGCAATCGGG
CAGACTGCATTGTTGAGCGGCATAGCGGACAAACGCCAAGTGTGATGGTTTGGGGCGCCA
TTGGCTGTAACATGCGATCTCGCCTCCTACGTATTGAGGGCAATCTGAACAGCAACCGCT
ACATCAGGGAGGTTTTAGAGCCCGAGGCACTGCCCCTCCTGCAGGACAATGCCCGCCACA
TGTGGCGAGGAATGTGCAAGCCTTCTTCGAAGAACGACGGGTACCACTGCTTCCCTGGCC
TGCACGTTCGCCTGACATGTCGCCCATCGAACATGTCTGGGATATGGTCGGTCGGCAACT
TGTTCGTTCTGGTCCTCCTGCAACCACTGTCGATGCTTTGTGGACGCGCCTACAAACCGC
GTGGCAGTGTGTTCCCCAGCAGCATATCCAGGCTCTCTTTGATTCCATGCCACGACGTCT
AGAGGCTCTGATTGCAGCACGTGGCGGCTTCACACCGTACTGAATTCTCACGGTCAAAGT
GCATGTACAGTTCTGTAATTCTAATCATTTGTGTATTGTCATGTCCCTAATCTGTGGAAT
AAATTTCATTGTAATCACGTCTCCTTCTTGGTGTTGCAGTTTTCACAAACATT
>VvP45bXY3-622#DNA/hAT-Tip100
GCCGGATCTAGGGGGGGGCAAACCGGGGCGCTTGCCCGGGCGGCAACTTCAGGGGGGCGG
CAAAATCGTGTTTGAAGGGGCGGTAAATGGCAAATTCGTGTGGCGGCGACCTTTTTTTTT
AGCTCTACTGCCCCGAGCGGCGACNNTCGGGGGGCGGCAAAATCGAAGAGCGGCTCTANA
CTGCCCCGGGCGGCAAAATCGTGTTCGAAGGGGCGGCAATCTCAAGTTTTTGCCCCGGCT
CGGAAAATTCCTAGATCCGCCA
>VvP45bXY3-108#LINE/RTE-BovB
TANTTATNGTANCAAATCGATACCCGCCAGTGTGGCTGCGCGCGTTAAAGCGCCGCCACA
CTGGATCGGGGAGGTACAACGGGCCCAGGTTNAAATCCGAGCCTCATTACCGGCCGTCCC
GATTGCGGTTTTCATCTAGGCGAATGCTGGGACGTCCCCAATCTCCGCCTCATAAACTAC
ACATTTCACAAACAAAAATACACTTATCACGCAGAACACAAGTTACACGTTTCACAGACA
GATGGCAACACATCCGTTCCCCCATCAAAACTACGACAGGCCTAGCAAGCCGGTAGTAGA
TGGAACCTTGCTTTNAAAATAAGCACAGCCTCTGGAAGAGGATGTGCCGAACGACCCGCG
AAAGTGGAAACATTCNAAAGATAATGATGATGNTAATAAT
>VvP45bXY3-188#SINE/tRNA
GTAGCTCAGGCGGTAGAGCGCCTGACTGCGGCCCGGACGACCGGGGTTCGATCCCCGACG
AGGCCGAGGATTTTTCCTCGAAGCTGAACGTCCAGGCCCACTCAGCCTGCTGTCCAATGA
GTACCGTGGAGGAAACTCCGCGGGAAGGTAAAGAACGGCCGGAGCGTGGCGCCGACCCCG
TCACATCCATTCTAGTGCCGAAGGTTGTAATGGGAATGCGGAGCTCTACCTCCGCGAATC
CTGCGGGAAGCGGCAGGAGCCGTAGGAACCCCGTGACCTTTACCTT
>VvP45bXY3-311#LINE/CR1
AGGTGGCGTATTTATAGCTGTNNGTAAACNCCTCCCGTGTAACGAGATAAATGTCGATNC
GGTCTGTGAAATCNTATGGATTAAACTNAAAGTNGCTGGGNCAAAACTCGTNATAGGCGC
CTTTCTACCGTCCACCAGATTCCGACGTAGCTGTCGCCGAGGNCTTAAGAAATAACGTAA
GTAGCATAGCTNGCCGNTTTCAGGATCATGCNATGATNCTAGGAGGCGACTTCAACCTNC
CNTATATTGACTGGCGTAATTACGCCCACGTTACNGGTGGCAGGGATAAGGCANCCTCTG
AGGTNATTCTCGACCTNTTCTCAGGTNNTNATCTCGAGCAGCTNGTCAACGAACCTGCTG
TCATAACGGTCGCGAAAACATTCTAGATNTNCTCGTNACNAACAGGCCNGAATTATTCAC
CGACATTTCAACGACCACGGGNATAAGCGATCACAAAGCNGTAATTGCNACNGTNAAATT
AACGGCCGAGCGCAAAAGGAGAAAACGGGGATCGTNTACAGATTCAGTAAGGCCTCGAAG
GAGTGTTTTAGAACCTACCTGAGGGATAATTACCNTAACTTTATAGNAAGAAGAGACACC
GTTGAAGAGATGTGGCATCGATTTATANATATAGTCAGGGAAGGTATGGACATACATATA
CCGAAGCGGACAATNAAGGGGGGGAACGATCCACCGTGGTATACATGCGAAGTCAAAAGA
TTACTCAAAAAGCAAAGGAGGATACACGCACGCTCAAGAAGGAAGGGGTGTCGNAGTGAT
TTAGAAACGCTAGCTGAGTTAAGAGGACGTATTAAGAATGTGATGCGCGAGGCCTTCAAC
GATTTTCGTTCCAACTCTCTCTCTAAGAGTCTCACAGAAAACCCAAAGAAATTTTGGTCG
TATGTACGAAAAGTCAATTGTACCAACAGCAATATNCCAGCACTAATTCGTGAAAGTTCN
GAGGTTAACGAAAGCCGCGATAAAGCTAACGTACTAAATACTGTATTCAAAAATTCATTT
ACTGACGAAAATAAGGATAGTATTCCCGTTTTCCCACGCCGTGTNGAGTTGGTGATGGAA
TCATTACGAATAGATACTGCAGGTATCATAAAGCAATTAGAGCTCCTGAAGTGGGGGAAA
GCACCGGGCCCGGATGGAATTCCAGTAAGAGTATTTTCAGAATATGCGGCGGAAATCGGN
CCATTTCTGTCTGATATATTCAGTAAATCATTAGAAGAGCGAAAAGTACCTTCAGACTGG
AAAATCGCGCAAGTAACTCCGATTTTCAAGAAAGGTGATCGAAGTGATCCTGGAAACTAT
CGTCCCATATCTATAACATCTGTTTGTAGTAGAGTTATGGAGCATATTATATGCTCGAAC
ATCATGAANTTTCTAGACGAAAATAATTTGCTTACAACAAATCAACACGGATTTCGGAAG
AANAGATCATGTGAAACGCAGCTGGCCCTATTTACGCACGACGTAATGAAAGTTATTGAT
GCAGGNTCACAAGTNGATGCNATTTTTTTAGATTTTCAGAAAGCCTTTGACTCTGTGCCA
CACAACCGCCTTTTAGCGAAGATNCGAGCGTACGGTATATCTGATCAGCTTTGCGAATGG
ATACGCGATTTTCTAACTGGTCGGTCGCAGTATGTCGTCGTTGACGGGGAAGCCTCTTCT
AANCTAGATGTTACNTCGGGCGTNCCTCAAGGAAGTGTAATAGGACCACTTCTTTTCTTA
ATTTTTATAAACGATCTCGGNGACAANGTNAAAAGCCTTTNCAGATTNTTTGCTGATGAT
GCGGTTATTTATAGGGAAGTGAGGCGCTCGGCCGATTGCTTAGAAATTCAGCGCGATCTG
GATGTTATTTCGGCATGGTGCGCTGAGTGGCAACTTACGCTNAACTGTAAAAAGTGCAAG
GCAATGAGCATAACTAACAAAAAGAATCCGNTTGTTCAGAAATACGAGTTAAACAATTCA
GTTATTGANACGGTCGATTCCNTGAAGTATTTGGGNGTAACAGTACAAAGGAACATGAAA
TGGGACTTACACATNAATTCGTTNGTAGGTAAAGCTAATTCTAGGCTGCGATTCATAGGT
CGAATTTTGAGAAGTTGTAATGCNCATACAAAGGAAATAGCGTACAAAACNCTNGTGCGT
CCGCATTTGGANTACTGTTGTGCNATTTGGGATCCGTATCGCAAGGGGTTGATCGACAGT
ATAGAGAAAGTACAGAGGAGAGCCGCTCGATTCGTGACCGCTNGCTACAGTCCTTACGAA
AGCGTCACAGAGCTGATNCGTGGGCTAGGCTGGGATTGTCTGGCGGACAGACGACGCACG
TTTCGTTTAAATTTGTTGGAGAACATGCGNANATCCACTTTNATTTACGAGTGCAGCGAA
ATACTTCTTCCGCCAACCTATTTGGGTCGCAATGACAGGAGGGATAAGATTAGAGAAATA
AGGTGCCGTACTGATNCNTNTATGNATTCTTTCTTCCCTCGTNCCGTTCGGGATTGGAAT
GCACAGAAAGAGATTAGNNTTGGTGCTNAGCACCCTCTGCCACCCACAGTATTTGTGAAT
TGCAGAGTATAT
>VvP45bXY3-93#SINE
TTTCACTGTTCANTNTNANTATCGTANATNNATAGATCGATGTTTGCACTATTAATTTTT
AAAATTTTCGAATGTGATTACCCGCCAGTGTGGCTCAGTGCGCTGAGGCGCCGCACACTG
GATCGGGGAGGTACAACGGACCGGGCACGAGCCCAGGCCCCCGCGTACCGGCCGTCCTGA
CTGCGGTTTTTAGGCGGTTTTCCGCAGTCATCAAGGCGAATGCCGGGACGGTCCCCAATC
TCCGCCTCATAAACTACACATTTCACAAACAAAAAATACACTTATCACACGCNGAACATA
GTTACACGTTTCGCAGACAGATGGCAACACTTCACTTCCCCCGTTAGTACTTAGTACGAC
CTGGCAGTAGGTATAAAATGCTTGGCGTCAGCAAGGGCATGCGGCCGTAAAACCATAGCT
CCAAATTTGACCATGCCAACGATGAGTAAAACTCATCGAAGGCAGCCGACCCCAAAATGT
TGGGAAAAGGTGGTGAAGAAGAAAAAG
>VvP45bXY3-1062#DNA/TcMar-Tc1
AGGGTGTTACAAAAAGGTACGGCCAAACTTTCAGGAAACATTCCTCACACACAAACAAAG
AAAATATGTTATGTGGACATGTGTCCGGAAACGCTTACTTTCCATGTTAGAGCTCATTTT
AGTTTCGTTAGTATTGGTAGAGGCGGACCAATTCCATGGCCCCCACGCTCTCCTGACCTC
AACCCTCTTGACTTCCATTTATGGGGGCATTTGAAAGCCCTTGTCTACGCAACCCCGGTA
CCAAATGTAGAGACTCTTCGTGCTCGTATTGTGGACGGCTGTGATACAATACGCCATTCT
CCAGGGCTGCATCAGCGCATCAGGGATTCCATGCGACGGAGGGTGGATGCATGTATCCTC
GCTAACGGAGGACATTTTGAACATTTCCTGTAACAAAGTGTTTGAAGTCACGCTGGTACG
TTCTGTTGCTGTGTGTTTCCATTCCATGTTTAATGTGATTTGAAGAGAAGTAATAAAATG
AGCTCTAACATGGAAAGTAAGCGTTTCCGGACACATGTCCACATAACATATTTTCTTTGT
TTGTGTGTGAGGAATGTTTCCTGAAAGTTTGGCCGTACCTTTTTGTAACACCCTGT
>VvP45bXY3-1284#DNA/Zator
GGGAGCGTGCACAAACTACGTGGCTCGGTCCAGGGGGAGGGGTTGGCTGGAAGGCTACGC
TGGGCTACGTGGGGGGGGGGGGGGTTCCGAGCCAGGCCACGTAGCTTTCCNTTCATATTA
TTTNTCACAGTTAAAATGAGGTACAGAACACACAACAGCATGTGAATATTTATTTCCNTC
ATTTAATTATCTCCGTATGTAATTTACGATAGTCTGACAAGAGAAAACAGTACAAAATGT
CTTCTGGAATCAATAGGGAAAAAAGCTACGTGCTACGTGGGGGGGGGGGGGGGGTGAGGG
GGGGTAGAGGCAAAAGCCACGTCGGGCTACGTGGGGGGGAGGGGGGTTCACAGGAGGCCA
AAATGGAGCTACGTGGTTTATGGACGCTCC
>VvP45bXY3-183#DNA/Academ
ATCCAGTAACGGGGTAGTCTCACTCGCATTATATCACGTAGAAGATTTTTTTTCTTATCT
TGTATATATTGGTGAGAGTATGCAGAAACCAAGTTTTCGACCTCCGACACCCTCGGCACA
ATTTTCTGTGGCCAAAAAANATCAAAATTTGGTACTTTTTTCAGTTTTTCGTCTATAACT
CCTTCCTGATGAGTCCTAGCAAGAAATACTCTATTTCCAATTTGAAAGAGGACAAAATTT
CCTACAACTTTCGTAGTANAAAGTTTTTTCTAAACTGAAAACTAAGCGAGCTACAGTTCT
TCGAAAATCAGCAAAATTTCACACTTTTCCTAAAAGTTGGGTTTTTACCTACTTTGCCGC
TCAAAATGACCTGGAACCCCTGTGTATATATAATTGATATATATGTATTTCTGTATGACA
TAGTATATATATGTACTATNCTTTGATTACTGATGGTCAATTCAATAATCGTATGGCATT
GTTGGCCGGGAGATCCCGAAGGATTGTTCGGCCGCCAGGTGACAGATTTTCGANTCGCCG
CGCAATGCGCCTCTTGTCGTGGCTATCTAACCTAACNCGGTAATCCTACCGAGTATAGGG
GACCTACAGCTTAACGTGGNATCCGAATCACCGGAANCGTTCTGGCGTACTTCGTAATAC
GCAGCAAGCTGTGCCAGAGATGAAGGTCGGGTTAANGGCCTTTGAAAATCACCGCCGAGA
CCGGGACTTTCGATCTCCAGTCAGATACCTTAACCACTGAGCCACCAGACCGCTCTATCA
GNNGATGGTATTTGTACCAGTTTGAAAAACGGATTTGANAAAATTGAAGACATAATGTTA
TGGCACAAAGTTTATTTGCATAGTGAAAATNATAGTNATAATAANTNAAAAATTAGTCAT
AAATCCATTTCTTTTCTGTTTGGATGGTTTGAAATGCTGTTTTCCATTTGAATTTGCTCC
GTACTTCAAGGGAACANAATTNTNTNCATATGAAGCATTTANATCTCTTCAAGATGCAAC
ACCCAACATAGAAAGTTTNGTTGTNGACGGANGACGCCTCCTGCATACGGCTATGTGGCA
TCGTAGTGGAGAGCTTGGCTGCNTCTGTGGGNAATATGAAGCCTGCTGAACGAGAGCGNA
CNNTGGATCCAACATCACANTTATATTTGACGGATACNGAAGNGATGCTGCGCAGAGAGG
AGTAAAGTCATCTGAAATGTTTCGTAGTTTGAAAACATCAGATACTTCAGCAGACATCGT
TTTCAGTGAGGAAACAAGTGCTACAGTGACGCAGCAAATGAGAGCAGCAAGAACCGTGTA
ATGTTGATACTAATGCAAAAACCGAAAAAGGAGGCATCCAAGATCAACAGGCAAAACAAG
ATGCAGCTGGATTGATCGTTGACGCAGCTATTTCCCAAGCAGCAAAATCCGACAGTGTGA
TAATTCTAAGTGAGTATATTGGCTTTCTCATTTTGCTAATGGGCCTTGGTAACCCTTAAG
AGTTTGAACCCACACATATCCTCTTCATCCATGCATTTGCAGGATGTGATATAATATCAG
CATATTTCGGCTATGGGAAAGANAAATTCTGCTGCCTCGATTCAATACCAACCATATCTG
AAAGTAACAGCAGCTAACTTCTCAGAACCTCTAGCCTCCAGAACACAGCAGGGGAACAGC
TCATCGTGGAACGGTACGGAAAAATCGCTTGTGGAACATTGGAAGGCTCGGATACGAAAT
GTTTNAGAAATCTGCCCAAAAAATGCATTCAGGCTAGCACGGTTGCCACCAAATCAGATG
CGGCAACGTTTCACTCAATACGCACGTACCACCAAGTAAAGNATGGTTGGGTCGAGAAAC
GTACCCATTGCCGTGAGGATGAAGGAAAGGCTCGTCCAGTCTTATTCCAGTTACAATAAT
AA
>VvP45bXY3-564#RC/Helitron
ATCTATACTGTTATAAATCTGTAAGCGGGCTGCGTCTGTCTGTCCCTTTGTCCAGGCATC
ACGCAAAAACTACNGAACCAATTTGGATGGAGTTTCACAGTTTGAAAGCTTATGGTCTAG
CTTAAAATCTGCGGTATATCTTACGACTCTACGTGACCGGGGAACGGAGCAAGAAATGAT
AATTCGTTCGTACCGANAACAGATAGGCGCCACAGATCACACCGCGTCTCAGATGAACAC
TCCTTTACGAGATACCCACCAAAGATCACGCTACAACACAGATAAACACTCCACCCTTCG
GATTCTGTTAATATTTTTTTGACTACGTAACTTCGGTTATTTATTTCTTCAGTTTTCTGA
AGTATAGTACGTTAGAATACACGGAAAACGTTAATCAAACCACTACATCAAAGATTAACA
CNCCAATAAGCGTAACGAAATTGTGGAATTTAATTTACGGTAAAGGTTACAAAGATACTA
CATTACAAACGTTTATGCTTTGCTACTAGAAGAAAAACAAAAGGCAAACGCTTTACTACG
CACACCAAGGTCCGCGCGGGCGAAGCAGCGGGAAAATA
>VvP45bXY3-453#Unknown
TTGGCTCAGTTGGCGGCGGCACGGGGTTAGCTGGTTCGAGTCCTGGTGGTGGAAGAAATT
TTCACNATCAGGACTTGGCCGGCAGGGTAGGAGAGGTGGTGGTGCACAATTCCTAATCAC
CAGATTGTGCGCCAAAGTCCTGGGTTAAATCCAAACCTCTCCGCAGTGCGTATGGAGTGA
GGGCACGCGACACTGTTGATGGTGATTCGTCCGCCGGATGGGGACGTTAAACTTGGCGGC
CCCCTGGTGTCTTTCGGAAGAGTAGGCCTGAATGGGCGGCACCGGNTTTCACCCTCTCNC
TTCTTCCGTCATCTCACACAACACAAACAGCTCTATACTGAACACACACACCATCACAGT
CATCCACACCTACAATAACACATGCGAACACACACTGGGGAAGGCAACGGGAACCACACC
AGTTCATCTCCCCAAGAGAGTTNCCATGGAGGGGTACATCCTCCATGGTAACCGCCTACG
CCGGGANTCGGGCATGGCGTCATAAGAAGAAG
>VvP45bXY3-503#DNA/hAT-Charlie
GCAGTGTTTCTCAACCTGTGGTCCGCGAAGATGGTTCAGGTGGTCCGCAGGCAGAATATT
ANAAACTTAGATACCGTATTCGTACTGTATAAGGCTATAAGCGAGTATAAGCTATAAGCC
CAACTTTTAAAAGCCTTAATGACCAGGCAAAAATCTGGCATTTNCAGGATGAGGNTAGGA
CAGCATTGTTCCTACAATAGTCTATTAATTTCCAGTTGGCATCAAAGAGAGACCGTTCGT
CTAAGGAATTAAGTNAATGACCGTTTTCCGGGTGAGGTTGTGGTAACGTGAGAGTGGTGA
AGTAAACAAAAATAAANGCGTANGGTCTAGCGTCTTTTATTTTATTTTATTCGGTGGTAT
AGTGTAGCATCCAGCCTACAGTAACATTATTANTCATTTGGTTACTAAATATTAAGAGTC
TGGTCAATATGTAATTAACTTTTAATAGTTCACTTCCAGTTTCATAACNGCGTTTCCGTA
GGAATTCAAAACATGCTTTTAGATTTATTATGTTATAATGGTACAATAAAATATGTCCCA
GATGTTAATAATATACACGAGGTAAAAAATTAGGCCCATATAAGTTAGTGGTCCGCAGCA
TTATTTTTGACAATTTACTGGTCCTCGGGTTGAAAAAGGTTGAGAAAC
>VvP45bXY3-680#DNA/TcMar-Tc1
AAATATTATATAATGAAGTNCCAAAGTCATGGGATAGGAAGATGCAAATATCCAGATGGG
AAGAAACGTATAAATGCGCCGTGCAGGGGCTTTCATTTGTACTCTCGTGAGTCGTGTGAA
AGGTTTCCTGACGTGATTAGCGCACGACATGANTTAACAGACTTTGAACGTGGAATGGTA
GTTGGCGCTAGACGCATGGGGCATTCCATTTCGGAAATTGTTCGTNAATTCAACATTCCT
CGATCCACAGTGTCAGGAGNGTGCCGTGAATATGTAATTTCCGGCATTACCTCCCGCCAT
GGACAACGCAGTGGCCGACCACGTNTACTTAATGACCGAGACCGGCGACGTNTGCGTCGA
GGTGTCANTGTTGACAGACAGGCAACACTGCGTCAAAGAACAGCAACACTCAATGTGGGA
CGTACGACAGACGTGTCTGCGACAGTGCAGCGAAATTTGGCGTTGATGGGATATGGCAGC
AGANGACCGACGCGAGCGCCTCCGCTAACAAAACGCNNTCAGCTGCATCGCCTCTCCTGG
GCTCGTAACGAAATATCGGTTGNANCCNAGACGGTTGAACGAGAAAAAGGTTGCGTGGTC
AGATGAGTCNCGATTCCAGTNGGTAAGAGCTGANGCTAATGATTCGAGTGNGGTGCAGAC
CTCATGANGTTATTGACCCAGGCTGTCTTGAAGGCGCTGTGACTCCATCCTGGTACGGGC
TGTGTTTACACGGCATNGACTGGGACCTCTGGTCAAACTGAACCGACCATTGATTGAAAN
NGTTATATTCAGCTACTTGGAGGCCATTTGCAGCCATTCATGGCCTTCATGTTCCCAAAA
CAACGATGGACTTTTCCAGGATACAACGTGCCATGTCANCGGGCCAAANTCGTTCACGAT
TGGTTTGAGGAGCATTCTGGACAGTTCCAGCGAATGATTTGGCCGCCTANATCGCCAGAC
ATGAATCCAGTCGAACATATCTGGGACATGATCGAAAGGTCAGTTCGTGCACAATGTCCT
GCACCGGCAACACTTTCGCAATTATGGACGGCTGTAGAGGAAGCATGGCTGAATATTTCT
TCAGGGGACTTCCGACGACTTGTTGAGTCAATGCCACGTCGGGTTGCTGCACTTCGCCGG
GTCCACATGAGAGATCCCACGACTTTTGGCACTTCAGTGTATC
>VvP45bXY3-772#DNA/TcMar-Tc1
ACACTGATCAGCCAGAACATTATGACTACCTACCTACTATCGATATAAACCCGTCCAGGC
GATAGCAGCGTCACCTGACGAGGAATGACTGCTAGTCAGACACACGCACGGTGCATGTAG
TATCAGTGAGCGTGCTATCCGTGTTTAGAATGGGGAAGGCGCGCGATCTATCTGAGTTTG
ACCGAGGGCAGATTGTGATGGCCCGGAGGCTCGGCACGAGCATTTCGGAAACTGCACGAC
TTGTCGGGTGTTCGAGGAGTGCTGTGGTGAGTGTCTTCAACAAGTGGCGAAACCAAGGTG
AAACCACGTCCAAACGTCGAGGGGTTGGGCGGCCACCCCTCATTACAGATGTCGGACGTC
GTAGGCTGGGCAGACTGGTAAAACAGGACAGGCGGCGAACTGTGGCGGAACTAACATCAG
ACTTTAATGCTGGGCAGAGTACAAGTGTGTCTGAACACACAGTGCACCGAACACTCCTAA
CGATGGGCTCCGCAGCCGACGACCCATGCATGTGCCAATGTTAACACCACGACATCGGCA
ACTACGACTGAAATGGGCACGCGACCATCGTCACTGGACGTTGGCGCAGTGGCAGAGCGT
TGCATGGTCTGATGAATCCCGATACCTTCTTCATCATGCCGATGGGAGGGTGCGAATCCG
TCGTTTTCCAGGGGAACAGCTTCTTGACACCTGTACTGCGGGACGGAGACAAGCTGGCGG
CAGCTCAATTATGCTCTGNGGAACATTCACGTNGGCATCCATGGGTCCAGTGGAGCTCGT
GCAAGGCACCATGACGGCCAATAAGTATCGTACACGGGTTGCAGACCACGTACACCCTTC
ATGACGACCATGTTTCCCAACGGCAGTGGCATTTTTCAACGAGATAATGCGCCATGTCAC
AAGGCCAGGANTGTGATGGANTGGTTCGAGGAACACAGTGGCGAGATGCAATTGATGTGC
AGGCNCCCCANCTCGCCAGATCTGAACCCGACNGAACACACCTGGNATGTCGCTGAACGT
GGCGTCAGAGCTCNTCGNCCTCCCTCCCCGGAATTTACGGGAATTAGGTGACTTGTGTGT
GCAGATGTGGTGCCAACTCCCTCCAGCGACCTACCAAGGCCTCATTGCTTCCATGCCAAG
ACGCGTCGACGCTGTTATCCGTGCCAAAGGCGGACATACCGGCTATTAGGTAGGTGGTCA
TAATGTTCTGGCTGATCAGTGTA
>VvP45bXY3-1416#DNA/hAT-hAT19
AGGGTTCGGATCTTTAGGACAAGTCATATTTTTTTCCTGCCTTCTTTTTGAGCTGAAATG
CTGAATTAAACACTGATTCAACGTTTCTGATTGTATTTAAATGTATTTTATATAGCATAT
AAATGCATATTCAGGCCATTTTCCTAGTTTTGGTCATATTTCGATAATATTTATGGTCAT
ATGGTCATATTTTGAGGAAAAATCTGGTAATTTTTTTAATAGTACCGGGAATTCACTAGA
TATAGATGAGAAGAAATTAAGATAATTATTCACAGAACTGTACTCCTGCTATACATTGGA
GGAAAACAAAACTAATTGTCACTGAATTGGTCAGAATTCACCAGTCAAGAATTAAAGTTA
TACATTATTGTCACTCTCTAAACGTAATGTTCCGCCGCTTTTAATCTCGACAATGCAGCA
GCAGCATGCCTGTGTCGATCCGCGTCAATCAATGTCTCAATGAAATATCCTCAGTCATCG
TTAAATCTGCAGTGGATCAGTGAGTAGACCTACCGCCATGCCGAAAATAAAATTTTCTGA
AAGTGCGAAGTTACGTAAGGGAATTTAGAGAGGAGTATTTTAGTACAGATGAAAGAGTTC
TATTCTGTAAATTATCTGAAATTAAAGTGACTTCAACAAAACGATTTAAAATTTAATTTC
CCAATGGTGCAGCGAGTGCACGGAAGCAAATTATGCTGTCTACATGAAAGCGACACTACT
AGATAAAATAAATGATGTATAATTGAGCATGTTTTGATGTATAGTAAATTTAAATGTTTG
GTCATTTTTAGGTCATATTTACCCATTTTTAAGGTCATATTTGCCTGCATATTTCTCTAT
TTTTTTGGTCATAAAGATCCGAACCCTACT
>VvP45bXY3-65#Unknown
AAAATAGTATATATGGTGTATGGAAGGGGAAGGTGACAAAGTTGTCCACAATTACTAAAA
TGATATATGGTTTTTCTTTCTGTTGAAACTTTTGACAAATGAATTACACTGTTTACGAAA
TTTCACTCATATATAGTAACTAACATGGGATAGCATGCACTCGAAAACTGCTGTGAAAAA
TTATCATACTAACGGGTTTTTAAGTAATTGACTGCTTATGAGTTGTTGGTAATATNATTG
ATATTGTTAATAAGTGTGTGTACTGTTCCACATAAATAGCAACTAACATGATATAATATG
TAGTCGCAAATTACAGTGAAACTTATCATGGTAACTGGTTGGTAAGAAAATAACTGGTTA
TTAGATGCTGGTAACAAGTGTATACACTGTTCCACATAATAAGTATTAATTAACTCGGGA
TTGTATTTGTAGATTACAGGAGATATTGGTTATACTAATGGGTTGTAGCTAACTTGTTGT
CAATATATAATAATATTATCAATTATATAGTAATATTGACATTACTAATAAGTGTATGTA
CTGTTCCACATCCCCGAGACTATTCTCACATGGGATCAAAGTGAACA
>VvP45bXY3-37#LINE/I-Nimb
CGCAGGGGCCTGGTACGCAAGTGCCAGGTACGGGTTTGGCGAACCCGCGGTGCCCGAGCT
GGAAACTTGTGAGCGCCGCAAGTTTCCCACACCGTAAACTCCTACCATGCTTCAACGACC
ACCGTAGGGCGTGGCGGTGGAACGTTGTGTGCCTAGGAGAACGGGGATCTTGGCTTCATC
GCCCGGATCGCGAGGACGGAACAAACCTCTATAAAAAAAAACCTCAACCTCAAGGTCGGA
CACGTGCCGAGGAGGTGNATGGGTGATGAGGNAAATCACTCGCTAACGTGCAACCTCAGG
GGCACCTGCGCACCCCTGTTGTATNAGCACTTCTTTTTTAAAATGGTTTTTGCTCGTGGG
ACCAAAATTCCATCTCTCACAAACAAAAACAAANCCCTGCGGCCCGGGTGTGCCGCAGGT
AAATAAAAATACACCCAGTTCAAANAAGCGGGCGAGGGTTGAAAGCCCTCCCCCGGATCA
AGTAAGTAACGGGAAGNCTAATAGACAACGCCTTCGTAATNATGACAAGGGTGGAGGGAT
CCTTTGAGAAGGTCTCTCCATTCTACGTNCAGAAAGGNTTAGAGGGTNTTGCGGGTACCC
TNAANTCNGTAAAAAAGCTGAGGAACGGGACNCTGCTNCTGGAAACATCCACCCGNAAGC
AGGCTGTCCAACTCCTTAAGTGTGAGAAGCTCGGGGAGTTCGCAGTNAAGTGCGAACTCC
ANAAANCTCTAAATTCNAGTAAAGGCGTCGTCACCTGCCGGGACCTTATNGATNTAGAGA
CCGAGGAACTCCTTAAGGAGTGGNNANCAGAAATGTGGTCGAGGTNNGTCAGATCAAACG
AAGGGTTAACGGCAGTCTTGAGAAGACTGCCACCTTCGTCCTGACGTTCGACACTCCGAC
GTTGCCCAAAGACATCAAGGCNGGATATNTAAACCTGAACGTCCGCCCGTATGTNCCGGA
CCCGATGCGCTGCTTTAAGTGCCAGCGGTTCGGNCATACGACGGCGNCNTGCAAGGGCAA
CCCCACCTGTGGGAAGTGCGGAAAGGCGGCACATGAGCCGGGCGCNAGTTGCACGCTCCC
ACAGGTGTGCGTCAACTGCTCCGGGTCNCATCCAGCCTGGAGCAGGGAGTGTCGAGTGTA
TCTTGAAGAAAANAAGATACAGGAGTTGAANACNAANGAGCGGATNTCNTATGGTGAAGC
TAAGAAGCGGTATAAGGCGCTGGCTCCACCAGTCTTCGCNACCAGCTTCGCTAAGACGTC
GTCAACTCCCGTCAGGAAAGAAAGTGTTGCTACCCAGACGTCCGTTGCGGACATGGGCAC
GAGCNCAACGTGCTCGTGTCAGTGCAAATGTGGTGCCACACCCACCAAGGTCATNACACC
TAGGACCNCGGACGTCGGTAGCAACACTCTGCGACCTCGACCACATCGACAGCAGGTTCA
GCAAGTCCACCAGCTAAAGCACAGCCATCCGCTACAGCAGCGCCTCGCAACAGCAGAAGT
GGCCCCGAAGCAGNAACACCACCAACAGANCGGTAACGGCAACGCCATCTGCTAGTAGCG
GTGGCAAACGTGCAGAAGGTNCGGGGTCCGAAGTTTAAACANACGGACCCCACTATGTTC
GTGAAGTCCCCTTCTNCGTCTCCTCCCAGANCNCCACTGGNAGGGAGAAGGGGAAGAGGC
CTCGGAGGAAGAAAAGTCCGCAAGACTCCGAGGCCTCNGAATCGGAGATCGTCTCTTCGG
ANCCAGAAGAAACTGNAATGCTGGTGGACGAGCCTGGTCCCGTTCCTCAGCAGCGACCAG
AGGACCCACCCGAACCGGGGCGGGGTGAAATTAAATAGGTAGGATGGCTCCCATACTTCA
GTGGAACGTCAACGGTTTTANGGCTCACAAAGAGGAGTTACANCTCTTAGCACGGTCTGA
TCCTTTGTGTCTCTGTCTCCAGGAGACACATTTCAGACCANCACACCAACCTGTGCTAAG
AGGNTATGACGTNTACCGAAAGGACGATACCGAGGGTGATCGAGCGAAGGGGACCTGTTG
CTCTCACCTCTGATCTACAAGCAGTAGCGGTGAAAATACACGGTCCGGTNCAACTGACCG
TATGCTCCGTCTATCTGCCACCCAGTGTGTCAGTCGACTACGACGANCTGGCTGGCATTA
TACGGCAACTCACTCGGCCCTTTCTCCTTTTGGGAGACTTCAACGCNCACAGTGCG
>VvP45bXY3-4#LINE/Penelope
CAGAANTGTGATGCAATATACATCGGNCAGACAAGAAGACAGTTCCAGACAAGATACAAA
GAACACATGAGAGCATTAAAATACAGCAACCATTCCACATTTGCCGAACATCTCTTAGAA
AATGAACATTCCCACAAACATAAATACAGACATGAAAATNCTCACAATNAACAACTACAG
ACACAATACCTTCACTCTACAAGAAAACTACCANATACAAAAAGCAATAGTCTCAGGCAA
ACACGTACTNAATGACCACGTAAACTTAACCAACCAAACGTTATTCAAGCTAATAAACAT
CGAAACCGACAGCAAAANAGCATCAAACACACAAAACTTCACCACAACAGTAATNTAATA
CCACGTTGCGTCTCCACCATCCACCACACATGCACATTCAGNTAAAAAAAAGCAAAACAC
ACACACACAAATCAATCACAGTCAATTACGAAATTCAAACTCGCCGCTCACGACACTACC
GACAGAGCACCGCCGAGAAAACAGCAGAACAGCAAAAGCGCACACGAAAACTAAAGTTTG
ACAATGTCGTGCACCGAAAACTATGCCTCAAAATTGATTNCTAGTCGAGTCACGAGAAGC
AAACTGTACCAAGTGCAATAGTGTAAACAACATGCTGGTTGAGGTCGCAGGCGAGCAACG
ACCACACCTCAAAACGAAATGTAAATGTAAGTTACAATATAAANCCTATCTTAGTATACT
TATGTAAACAAAACGTCCTGCATGATAATCCAAAACTGATATGTAAATATAAGTCTTATT
ATGCTTCCTATATAAGAATAATTTCGTTANATGTAAAAATCATNACATATTACAGAAAAC
TTCGTACGCTGANGATACCTCGACGAGAGGCGAAACGCGTCCGGNAATAAACAATATCTA
AACAGTTGCATTGGCGTNTTATTAAATAATATATTAATTTAACAAGCAACTGCGGAAGAA
ATGGCCTGCAACAAT
>VvP45bXY3-1#DNA/hAT-Tip100
ACGTATTCAAAACGAATGAAGTTCGTAATAAAATTTTGACTATGGTAAGTCATCTAAATA
CTTTTCCATCACACTGAATTGAACTCCTGATGTCAGTCGCGTCGAACANTTATCTTTAAC
ATTGCTTTTGTTGACACTAATGAAGACGAAGTCCAAGTGCGTGGTGTTTCGTTGCTTACA
AGCCGGAAAGTGACTCTTCGGGAGCCGGACTACTGGCCTGTTTATCGATGATACTTTGCA
AAAGTTCGATTTGGATATGAACGATTGCGAGGCCAAAGATATGACAATGGATCCAATATA
ATAGGAAGAAACAAAGGTGTCCAAAGCAGAATTCTGAACCAATATCTTCGAGCATTTTTT
AATCCATGTAGCTGTCATTAAATTTGGTAATAGCAGGTGCCGCCAAAACATCAGTTAAAT
CGGTTTCCTTGTCCGGATTTCTTTAAAGAATATTTGTTCTATTCTCTCGATCAACAAAGC
GATGGGAAGTGGTATTCAAGCACTTAGAAGGACTATCGCCAAAAAAATTGCGAAACTCTT
TCGGAGAATAGAGTTTCTAGCCTCGCTGCAGTTCGTTATCACTACTCTTCAGTTCGCGAC
GCCCTTCTGGAAACGAATTATTCAGTTGCAGCAACAGAGGCCTTGTCCCTGAGCCAGATC
ATGGAGCAATTTGAGTTCATAGTTACAATGGTGACTTGGTATAATACATTGTTTCAAGTA
AATATTGTAAGCAAGGCTATGCAGACTGAAAGTGGATTTATGAAACGCTTCACAATTGCT
GGAAAACAGCTCGGAATTTGAGAAAGAGTACCGGGGTTATTCGTCTGCTCTGATAACAGC
TAGAGAAATTGCTTCTCAGACTGGGACGTATCCTATTATTAANCCAGTCAGATNCCGAAG
AAAGAGATTTTTTTAGTACGAGGCCGTAGATGAAATAGCAACCAGATCCAGAAGAATTGT
TTACAATGAACGTGTTTTAGCATATGATCGATAGAATTGAGAATGCGTTGGTCACTCAAT
TCGCACAACTATCCAGATTTAATGATACAGTATCGTTCTTACACATTATCAAAACAATTC
CTGAAAAGTCCGAATTGGAATAATCCCGTGCAGATTTAGAAATAAGTTTAACTGATGGAG
AAAAATGTGACATATCCGGTTGTGAATTGGTTGAGGAACTTTCTAACTGAAACTATTGTT
GATGGGGCTTGAATCAGCAGAACCAATAAAAGTTCAACTTATGAAACAAAATGGTTGGCA
GGATATATTTCCGAATGTGTGGACAGCACTTCGAATTTTGTTAACCATACCTGTAACTGT
CGCTAAAGGAGAACGAAGTTTCAGTAAATTAAAACTTATCAAAACTTATTTACGGTAAAC
TCAGACTCAAGATAGACTGTCAGATCTTGCAATTTTATCTATAGAAAATAATATTGCNCA
AGGGCAAAAGCGAGGAAGATGGCAATCTAGGNCTTTTAGTTATGATTTTATTTCATTTGT
TTATTTTAAAAAAAAATATTAAAAACTATGTGAATTTGACGTATACATGATGTGAGCATT
GNGTACGCCATAGTAGCTTAAATAAACCTTTTCAAACATATAGCGTTCCTTTTTACTGTT
GTTGTTTCTCATTCATNTCGCTGCTATCCTATACTAATCTTTCCGAGGTTTGAGTTATTA
TTAATATATAAAGACTATCTTCTGCCCGCGGNTTTGCTCGAGTGGAATTCATAACGCATT
CGTACACGTATTCGTATTTGAATCCCACGGGAACTACTTTTTCGATCGGGATAAAAGTAG
ATAGCCAATACATTATTCCAAATTTTATCCTAAGCCGTTCAGCCGTTTCGACGTGAAACA
GTAAAAACATCCAGCAAACAAACTTTTACATTTATAATATTAGTAGGATGTAAAAAATGT
ATGTTATCTTCAGTCTGTCTATAGGGACACCTTAATCACGAATAAGCGATTGCACATTTG
GGGCGCCACAATGAGATCTCGCACCACCTGAAAAACTTGCTAGGGCCGCCTCTGA
>VvP45bXY3-228#DNA/TcMar-Tc1
ATACAGGGCTATTCAAAATGATTGCAGCGATTTCACGANTTTNCTNTCGGCTGTCCTANT
TGACATATAGGTACGACGACGGGTTTACNGNTGCGTAGAGAAACTCNCAAAGTTTTGTTT
GGCTAAATCGCACAGNTTCCCGCCGCCAGAGCGCTAGAGAGCGCAGTAGCAAAATGGCGA
CTAGCGAACCGAGAAAGCGTATTTCGTGCTCGAATTNCATTCGCATCAGTCTGTGGTNAC
TGTGCAGCGGCACTTCAGAACGAAGTTCGGCNGNGATCCCCCAATGCTAACACCATTCGG
CGATGGTATCANCAGTTTGAAGCTACNGGNTGCCTTTGTAAAGGGAAAAGNACGGGNCGN
CCTNCGGTGAGCGAAGAGACGGTTGAGCGCGTGCGGGCAAGTTTCACGCGTAGCCCGCGG
AAGTCNACTCCGAAGGAGGCGAGCAGGGAATTAGNCATTCCGCAGACGACCGTTTGGAAA
ATCTTACGGAAACGNCTGNAGCATGAAGCCTTACCGTTTACAGTTGCTACAGGCNCTGAC
GCCCGACGACGANGTCNNACGTTTCGAATTCTGCGCGTGCAACGGTTCATGGAAGAAGAC
GCGTTCGAAAAACTTGTTTTCAGTGATGAAGCGACATTTTNCCTTAGTGGANAAGTGAAC
AGGCACAATGTGCGCATCTGGGGGACAGAAAATCCTCACGCGNTCGTGCAGCAAATTCGC
GACTCNCCNAAAGTGAACGTGTTTTGCGCGATCTCACGGCGGAAAGTTTACGGNCCTTTT
TTCTTCGGCGAAGCGACNGTNACAGGACACGTNTACCTNGATACGCTGCAGAATTGGCTN
NTGCCNCAGCTGGAAGCNGACAGAGACTTCATTTTCCAGCAGGATGGTGCTCCGCCTCAC
TTNCATCANGATGTTCGGCANTTGGCTTAAACGNCATTGTACCCGACCGATGGATCGGCC
GCGGNGGGGACGATGATAGAGCAATTCATGTCATGGCCTCCACGTTCTCCCGACCTAACC
CCATGCGATTTCTTTCTGTGGGGTTNCGTGAAAGATTCAGTGTTTGNGCCTCCNCTACCA
GCNGACCTGCCAGAACTGCGAGCTCGCATCAACGTCGCTTTCGANCTCATTGATAGGGAC
ATGCTGCGCCGAGTGTGGGAAGAACTNGACTATCGACTTGATGTGTGCNGAGTCACTAAA
GGNGCACATATCGAACATTTGTAAAGNNTAAAAAAACTTTTTGAGTTTTTTTATATATCG
TAAAGTNTTGTAAGAATATNTCAAATAATANAGCTATAGTAANTTTNTGAAATCGCTNCA
ATCATTTGTAATAGCCCTGTATATACATTTCTAAAACATANCATNTGCNATTT
>VvP45bXY3-507#DNA/hAT-Charlie
TTCCCAACGGGGGCGGTACCGCCCACCGGTGGGCGTTGAAGAGANCATAGGGCGTTTCTG
GTCCAAGGCAAATTTAGGGGGCGTTGAGGACCAACCGCCGCCCCTGCTTTCCAGTATTAT
ATCCGGCTTTAAGGGCTGCATCAAAGAAGTTTTTAATTGCATTCCCATGATCATATGTAG
CCAAAAGAGGATTTAGCGTAGTCAGNAATTTATTAGCTAAGAAAAGAAACAGATTGTCAA
TAGTGGAACGCGGCGATTTAAGATTGCTGATGACAAATAAGGCACCAAATATCGAAAAAT
TAGTGTCATTACACCGAGCTCAGCCCTCTAATTAATAATATTTTTCATAATATGTATTTG
TTAATCAAACTGTGAACAATACACCAATATTGTTAATATCTTTTAATAAAGTAATTTTAG
AAATCTGTCCTTGTTTTTCTATATATGATATTGTACACTTCACCTAAGAGGGACGCCATC
GAATCACTGTTTCAAAAAGTGGGTTACGAGCCAAAAAAGTTGGAGCACTATGGGTTACAT
TATTTATTACAAGAAGGAGAGTCGGTGTTGTTTTTTTCTGAAAAGGGAGGCGGGAGTAAT
TTTTTTTTCGGAAAAGGGCGGTAGGCCAAAAAAGGTTGGGAACCTATGC
>VvP45bXY3-78#LINE/RTE-BovB
CAGTGGCGTAGCTGGGGGGGGGGGGGCGGTGGGGGCGGTCCGCCCCGGGTGTCACCCGTT
TGGGGGTGACACCCGCATTTCGAAAATAAGTAATCGAAATTAGTGTGACANAAAAAAAAA
ATTGATAGACTTCTTTTATCCTTTGGTGTCGAAACACGTCTACTTTTATTGTTNTGAATA
TTTGTTTTTAAGTTGATCTAGCGCTTTTTCAAATGCGATCCAGGGGGCTGTGCTCNTTCG
TTACAGTAGAATATAATTGTTGGCAACACCGCGCGCTTAAACAAAGAGAGCATCGCTCTG
TAGCTCCAACAATCACAAGAAATCGTTGATTGTTGTGCTTGCCGTCCGTCACTGTTGTTT
GGTTTGTTAGAAGCGGCGGTGGATATAATGTAAGTTTTCTTGTATAAAGAGAGGAAGTTT
TAAAATTAAAGGATATATATAATTGCTAAAATCACGGTAATTAGACAGTTAAATTGTAAN
TCCTCGAAANTATTTAAAGAAAAATGTTAGATTTTCCTTTGAAAATGAAAAACACCAAGC
GTATGTCGGAATACGCGTAGTCTAGGCTTCAAAATTGTTTTGCTTATTTAGAATTCNATT
AGCTTTCAAGCTAAGATTCACAAGTGCCTTGAAGTATTTTCTAGTAATTTTTGAATTTAT
TATCTGACAGATTCGTGTTGTACAAACTGAGTACATTTCGCGTTATCCGATTTACACTCT
GCGTACCTNCCTATTGTCGACAGTGCACCTATATTCGACATGAAATCGTATCATGTTCGA
ATTTATGCNAGTAAAAACTGTGCATTAAACTAGCAACACTGTCAGGTTTCAAGTCAATCC
GAACGGGTCCAAGTGTTCGNTGATGGTATCGTCCGTCGTTGGTAATCAGTTTTTGTAGAG
CNTGTGTTTAAAACAGTCGGAACCGTAACTGTTGTGTATAGAACTGTAATGTAAATTATA
TATATTTAAAACTGTAAAGGAAATGAAATGTAAATTGTTAAACTATTGTAAATAGAACTG
TAAAGTAAATTGAAATGTGNATTGTCATAAACTACGCAAAGGAANTNGGNTGTGTGGCTG
NTAAGGCCGAAAGCCATNTAAATAGAACTGTAAAACAGTCGGAACCGCGTATCTTGCTAG
CGAAATCGTAACGTTAGTAAGCACTTAAATTCTAGGTTCATGTAAGTTTGCTATGCTTTC
TACTGATCGAGAATATGCAAATATGATCGCGATGAAATAAATAAGCGTATGATTCTCTAN
GAATTTTCCATAATAAATTTAGAGAAGAAGAAAATTTCTATTATGGGTAACCTCTCTGTC
GAATACAGGTACCTAATTACGGGTTCCTTAAATCGACAGGGATGTCGAACTTCTGTTCCT
GAACAAACTGAACGAACATTCGAGCCGTTTACAACATTTTTATTTATACGCTACNGAGCG
GCGCTAGAAATCTAAAATTTACACGTGGAGACGGTCTTCGGTACATACGATGTCATATTT
AGGAGTCTGTAGCTACGTATATCTTAGGCGGGTAGTAAAATACTTCACTTGTTAAGTACT
TCATGTAAAGGCGGCAGATATCGCAAAGGCATGTTCTTATATTACCTGACCGTTGTTTTT
TTAAAAAAATCGTTGTTTTTATATTTTATTTATTCTTCTATTTTTATGAAGGAACTTAAT
GTAGAGTTGCTTCTCTGACTATACAGTATCCCCCAGGGTCTCACGACTTGTGGGACCCGG
ATCCTGGGTTTGCACCGATGGGACCCCATCTGGGTCTGGAATTGCTTCTACTTGGATCAA
GCCACTTCTGTTAACTTTCCTCTCGATATCCCTTGGTCCTCCAAATACCGAGGTTGCGAA
GTCATTTTTTTTTTTTTTTTTTTTTTTTTTTTTTTTTTTTTTTTTTTTTTTTTTTTTTTT
TTTTTTTT
>VvP45bXY3-1117#SINE/tRNA
GGTCTGGTGGCTCAGTGGTTAAGGCGTCCGACTGGAGATCGAAAGGTCCCCGGTTCGAAT
CCCTGTCTCGGCGGGGATTTTCANAGGCCTTCACCTCTGGCACAGCTTGCTGTGTAATGT
GAAGTACGCCAGAACGCTTCCGTGGTTCGGATTCCACGTTAAACTGTAGGTCCCCTGTAC
CCGGTAGGACTACCGGGTTAGGTTAAGGCGGCTACGACAGGGGCGGAATGCGCAGCCAAT
AGAAACCCTGTCACCAGGTCATTACGACCACACGGAATTATTAAT
>VvP45bXY3-23#LINE/R1
AAAGGCGCTCGCAAAACAATGGCAGCGGCTTCCTCAAGTGCAAATAAAACCAATGAAACC
CCAATGCTAGCTGAAAAATACGAAAATCTGGTCGGCTATTTAAACGAAAACTTGGGCAAA
AAATTGAATGAAACGCTACTCCGTGAAATTAAAGACAAGCTTGCCAGTTGGGCGGTTGCG
GTTTCTTTCATAGAAGGAAAAAATNCAGAATTAAACAAAGAANTAGAGAGGCTAAATAAA
ACAATTGAGGAACTTAAGTCAAATGGAAACGCAACTTCTCGGCCAAGCTATGCTGCAGCG
GCTAGTAAGGCAACTAGCTTAACAAAAAATAGAATCACACCCGCGAAAACAAGTTCTCTT
TTCGTGAGCTCAAGGGTGGNGAAANTCCAAAAGTAATTGCGGAACAGATTACCAAAATAA
TCAAACCATCGAAAGACAAAATAAAAATNAATAAAATAAGGAGTACCAATAACTCAGTAA
TTATTGATGCAGAAACTAAAGAGGATGTCAAAAAATTGATGGAACACAAAGAATTAAATG
AGACGCTAAAATGCGAGCTTCCAAGAAAGAGGAAACCATTGGTAATTCTATATGATGTAC
CAAAANATCTGGAAATAAACGATCTAGTAGACAAAGTATATGAGCAAAATTTTGAAGTTA
AATTATCAAANGAGGAGTTCGNAAGCGGTTTCTGCCCTAAATTTAAAACAGGACCCCGTG
AAAAGCCAACCGTTCATCACGTTATAGAAGTAAGCCCAGCTATGCGCAAATTATTACTAG
AGCAACATAAAATATACGTGGAATTCAGTGCGATCAACTGCAAAGACTACACCGTGGTAC
CGACTTGTGTCAAGTGCGGAGACCTCGGACATGTGAGTAAACACTGCCAAATGGACATAG
AGACNTGTAGTCATTGTGGTCANAACAATCACAAGCGTGATCAATGTGATAAGAAGTCGA
TGCCTCAAACGTGCATCCCATGCCAGAAAAGAGGTAAGTCATGCAAAAACAAAGGAAAGG
ATTGTCCCACGTATCAACTGCTNCTGCAACGCCTAGTCAACAGAATAGATTATGGCTAGT
CTACAATCCAGTTGCAGGATAGATCAAGAAATGATGGAGAATATAGCAGATCTGATATAC
AGAGCAGTTGAAATAGCAGTTGGAAAAGTGGGAATGAAAAAGCAAAAGAATAGAGGCAAT
CCCCCATCTCGTAGACGAAGAAATGCTGCAAGAGCCGAAACGTTTAGGAAGAAGAAGGCG
ACGGAAACGCAGAAAATGATGGTAAGCGCCGGCGTGCAAACGGATCGGCAGCTGTTAATA
GACGAGCAATTAGACGAAATTTCCTCCACCTCTGACTCGTNTTATTGCCAGCGTTTTGTT
AGAGGCGGTGGGCTCGGATATTCCAAAGAAAACGAATATCATCTTCGCAAACCAAGTATG
CGTACCAGCCAAATAAAACACCCGAACTTTGTGAAAAGTCAACCGAATGCCATTACTGCA
GATCCAGCGGTATTGTACGCCGATTTTGAGGATACACTTCGGCTAACTAGACTCGAAGAA
GTGCATACACTTACACTTGCCCTCCGACATTTGACAAGAGTCCTCCATCCTGGCGGTAAA
AACATAACGTTCCCACAACCTTCGGCAATTGACAGAATACNACTGAGATCACTAAATCTT
CCAACAGATCCATCTCAGCTCCTGACACTAGTTCACAAGATTTTCGAGAGAAGAGGAGAA
ATATTTGATCCTGAGGAAACATACAAGCAGTTTGTCATGACCCATGGACGCATTCTGTTA
GATACAAGACTACCTTGGCCCCAGTGCAATGTGCACACAAGACACCCGTAAATTCTATGT
TAAAAGTTACTCAGCTGAATACTAAAGGAAACGCCATGGTTCTACATGAAATCAGAAAGG
TGGCTGAGGAATTGAGATCAGATATTATTTGTCTACAAGAACCGTACTCCTGGCAAGGCA
AAATCCCGCACATGCCTGTAACATCACGAATAATCACAGAGGGCAATAACCCAATGGCAG
CAATAATCGTTTTAAATAAACAGATAACAGTTACAAAAATTACGCAGTTATGTGATGAAC
ACACGGTATGTGCTGAGATAGGAGCAGCATGGGGAAGCTTCATAATGGTAAGCACGTATT
TCCAGTACAGTGACGAGATCTTCCCATACCTAGATAGAATACGGCAGATAGATGCAGCTC
TGGGAAATTATCCACTAGTTATTGCAGCGGACGTCAATGCAAAGTCTGCTCTTTGGCACA
GCAAGAAGACTGACAGGAGAGGGCAACTTCTAGAAGAACTGTTAAGCGAATTGGGTCTAG
AGGTTAGAAACCAAGCACATAATCCTCCTACTTTCTGCAACAGTGTTGGCGCAAGAACAA
ATATCGACGTAACAATTACAAACATTCATGCGGGAAATTTGCTTTGGGGTTGGAGAGTGC
TTGACAACATGACAACAAGTGATCACAATTTGATTGTCTATGAACTGGGCAGAACGCAGA
CAGAAGAAAGCAGTGGCAACGGAAACATTAAAACAGCATATAACATCAAGAAAGCTGCAT
GGGAAAAATTAAGGAATGTGTTCATTCCACCGGATTTGCCAGAAAACCACTTCGATGTAG
ACAAAGCCGCAAGAGAGCTGACAACTGCAATACAAAGTGCCATGAAACGGGCGATACCAC
TAAAAAAGATAGTAGATCCCACCGACAAAATATGGACAGAAAAACTTCAGAAACTACGAC
TAAACATGAGAAGAGCGAGGAGAACGTATCAACGAAGCATGGTGGCAGCAGATAGAAGTT
TCCTCCTCGAATACTACAGGCAGAAGAGGCAGATTTTCAAAGACGCGATGAGAGAGACAA
AACAAAAATGCTGGGAAGTCTTCGTGAGGGAAAACCTCATGAACAATCCATGGGGTATTC
CTTACAAAATAGCTGCAGGTAAAATCAGGCCTCCCACAATACTATCCACAGTAAAAAGAA
CAGATGGACGATTAACCACGAATTGGAGAGACTCAGCGGAGGAGTTATTAAAAGTTTTGC
TTCCTGATGACAACCCGGAAGAAGAAACAGTAGAACAAGCTACACTACGAAGGAACATGT
GGCAGCCCTGCCGGAGTCAAGAGGAAGGAAATAATATTACACCCGAAGAAGTAGTAACCG
CGATAAACAAAATGAAAAAAGGAAAGGCTCCCGGTCCGGATGGAATTCCAGCCGAGGTAC
TGCAGGAGTTAATCATAAAATTAACCCCCGTCCTNTGCAGGCTCCTGAACGAATGCCTAT
ATCAGGGTAGAGTTCCGGGGATATGGAAGNAAAGCGAGGTGGTAATTCTAAAGAAAGGAG
ACGACAAGGATCCTCTNCAACCGAAATCTTACCGGCCGATTTGTTTATTGAATGTNCTTG
GCAAAGTTCAAGAGAAGATTCTATGCAAAAAATTACAAAACCACCGGGAGGTTCAGGGAA
TGAATCCTAGTCAATATGGATTTAGAACCGGGAAGTCGACAGAGGATGCCATAAATCGGT
CGATGGAAATAATTCGNAGCAGTACAAAAAACTACGTAGTAGGCATATTTATTGATATTT
CGGGAGCNTTCGACAATTTATGGTGGCCCGCCCTGTTTGAACGGCTGAGGGAGATTGGTT
GTCCAAGAAGATTATTCTACACCTTCAGGGACTATTGCAGATTTAGAACTGCTTCCTTGA
GATGCCAGAACTCGTTCATCACGAAGACCCTTACTAAAGGATGCCCGCAAGGNTCGGTTT
GCGGTCCCATATTCTGGGATATAGGGATGGAACCAGTGATTGAACTATTACAAAGAATAC
CTGAACTTCTAGGTCTAATAGCTTTCGCTGATGACCTTTTACTACTCGTGGAAGGAGCAA
CAAGAGCGGAAATTGAGTACAATAGTAATCTAGTACTTAACTGCCTTAGCCAATGGTGCA
GTAAAGTCAAGCTGAGTTTAGCACCACATAAAACGACATTTATGTTGCTCAAGGGCAAGC
TGACTCGAAANCCAACTATAAGAATCGACGGTAAATCAATTCGTAGAAACCCAGTGTGCA
GGTACTTAGGCATTCAATTGGATGAACGTTTAAACTTCGAAGCCCACTTAGAGAAGACAA
TAGCAAGAGCAGTGGCGGTCATGAATAAAATCATTAATATTGGCCAACGAAAATTCACTG
TTCCAGTCCAAACAATAAGACNATACCATGACGCAATTTTATCCTCTTTAGTGGGCTACT
CAGCAAGTGTGTGGGCAAAGCATCTAAGAAAAATAAAACTAAAACGGCGAGTCAGACGTG
TCCAACGAGGAATACTTTTAAGATTGACAGGAGCATACAGAACCGTGGCAACAAATTCAT
TAACCGTTGCCATTGGTGTATGGCCACTGGACCTTGAAGTAAGGAAACGGGGTGCNATNT
ACTGGCTCAGAAAAGGGAAACAAGATAAGGTAGCAGAAATTGTAGGCAGCGAAGCAACAT
CGGAGGTGCACATTCGGAAGCTTCTATTGGCGGAATGGCAACAAGAATGGAACAACAGTG
AAACAGGTCGAAGAGCATACGATATGTTCCCATCCGTAGAGGAGAGGTTAAAGTTGAAGT
ACCTTCAACCCTCTCCCGGATTGGTACACTACATTACAGGTCACGGGCCATACAATAGCT
GGCTCCGAAGTCGAAATATCGTGGACTCAAACAGGTGCGAATGTGGTGAAGAGAGTACGC
CGGAGCACGTGGTATGGGAATGCGAAATAACAGCCAGTTTGAGAGAACACCAACAAGCTC
GGCTGCAAGGTANGAGAATATTTGATATACTGCGCGACGAAAGTTTGTGGCATTCGCTGG
ACGAGGCAGCTGATNTAGCCTCAAAATTTTGAAAGGAGAAATTTATAAAAAGGAAAAATG
CCGAGCGAAATCAAAGGCCACAGATAGCAGAAGAGGAGAACACAATGATGCTGGAAGTCT
GGCTTTCACAACACCGGATTGACGGAAGATATCCTACGACAATGAGCAACATCAATCGTC
GGAGGAACTTCAGTGTGCTCCAGAGAGGCCGTCTTCTGAGCGACAGCTGGGGCCGTCTTG
GTATTCCAGGAGGTCAACTCTTGATGGCCTGGGCGGCTGACTTCGCTGCCGGTTCCAGGA
GACTCTACCTTCGGAGCGCACTCAACACCAAGAAAAAATGAACACTAGTGGACCGAAGTG
CGGCTGTGACAATTGGTGGTGGTAAATAGTAGTATTAGTAGTAATAGTGGTATTAGTAGT
AGCTTAATAGTAATGTTAGTAGTANTGTTAGGGACAATAGCAGTAGTAGTAGATGTAGTA
GTGGTGGTGGTACCCATTCTGTTTAATAACAGTAGATGTAATAGAGATATTGGAAATTGA
ATCAAAATTTTCTTGCATTCNTTGTTTATATGTTAATACGTTATATATATATAAGATACA
AATATATATACATGTAAAANAATGGAAATAAGGGCCCAGATTAGATACTAGGTGCTGGGC
TATGTTGTATATGGGAAAATAAATAAAATAAAAAAAAAAGAAGAGACATTT
>VvP45bXY3-381#DNA/TcMar-Tc1
ATGCGGTAAGGAAAGTATGTAAGCGGAGACGCATGGGGAGTTCTTNCAGCGACGATACGT
GTGGCAAATGGGAAATCCACTGACATAAGTNACTTTGACAGAGGGAGTTGTTATGGCCCT
AGCACCTGGGAACGAGCATCTCGGAAACGGCGATGCTGGTCGGCTGTTCGCGTGCTACTG
TAGTGANNATCTATGGAAAGTGGTTGAAGGCACGGTGAAACCACGAGTAGGCGACAAGGT
GGTGGACGTCCGCGCCTCATCGCAGAATGTGGAGCTCGGAGGCTGGCAGATCTGACGGCA
GAGTACAATGCTGGTGCAGGCACAAGTGTTTCGGAGCACACCGTTCAGCGCACATTGTTG
AACATGGGGCTCCGCAGCAGACGGCCCCTACGTGTTCCCACGTTGACCCAACGACATCGT
CAATTACGATTGCAGTGGACCATGGATCAATGGAAACGTGTCGCCTGGTCGGATGAATCA
TTTCTTGTTACACCAGGTCGACGGTCGTGTCCGGATACGCCGTCTTCCAGGCGAACGGCT
GCTCGAAACATGCACCGCGCCACGGACGCAGGCCGGTGGGGGCAGTATTATGCTATGGGG
GACATTCATCTGGGCTTCCATGGGACCTGTGGTAGTGATCGAAGGCACCGTGATAGCTGG
GACTACGTGAAAATTATTGCGGACCACCTGCATCCCTTCATGCTTCATGTCTTCCACGAC
GGCGATGGCATCTTCCAGCAGGATAACTGTCCGTGTCACAAGNCCAGAATCGTGCTACAG
CGATTTGAGGAGCACGTTGATGTCTTGGCTACCAAATTCGCCTGATCTCAACCCGATTGA
ACGCGCCCCCAAACCACCGGCCCGTAATTTAAGGGAATTNCGTGACCTGTGCGTAGACAT
CTGGTGCCAGATACCTCCGGAAACCTACAGGACTTGTCGAATCCATGCCACGCCGAATCG
CTGCTGTATTGCGTTCCAAAGGTGGACCAACGCGCTATTAAGCAGGTGGTCATAATGTTT
TGGCTCATCAGTG
>VvP45bXY3-114#DNA/Zator
AGGGGGCGTCCATNAATTACGTGAGGTGAAATAGGGGAGGGGGGGTCCGGCGAAATCTCA
CCAAATCTCACCAAGGGGGAGGGGGGGTCGACGGAAATCTCACGTCAGATTTTGCGAAAA
ATTTGAGGACAGTAGAGCTAAAAAAAAAAAAAGGTCTACAAAATTTGCGGCAANGTCGAC
TTTAGGAGGGTATCTCGTCGAAAAAGGGGTGTGAGCTAAAAAAAAAGTTTCGAGGGCGAT
TTCTAGGGGGGGGTCTCGCGGACCAGATCTCACCAGAGGGGGGGGGGGGGGGGCCGGCCA
GATCTCACGAAATCTCACCAGGGGGGAGGGGGGGTCCAGAAATCCGGAAAAACACCTCAC
GTAATTNATGGACGCCCCCTA
>VvP45bXY3-32#LINE/I-Jockey
CGGTCCGGCAGATCGCCGGCCCTTTGAATTACTGTTTCTTATGCACACTTGTCCACACTG
GTGCAGGTGGCGGAGAGGATCTAATCTCAGTCCCGACAATTTTCCGTAGTTTTGTAATAA
GTAATCCTCGCGCGATACTATGACATTAATTGAATTAGTTGATATTAAACCTTATTTGTG
GGATAAAACAGCCGACTATTTCAAAGTTAGAACAGAACGCGTGCAAAGAGATTTACACAT
TTTTGAAAGAAGATTTTGAAGTGAAAGAAAAAAATAACTGAAAGTTGATNAGCTATACAT
TTTTATTAGTTATAACAATANAGAACAGGTTACACGATTTATTTTGTTAATTTGCNACGG
CAACGCGCCTTCGATACTGACAAAGTATCTTTGTGTTGATACCACAAATAATAGNACAAC
CAGATTTACAATTTTAAGTAAAGCGTAAGTTAATTATAATGTTTGTTAGTACTAATAATA
AATATGTAATTTATCATTTTTCAGTTGGTTTCATTTTCTTTTCATTTCGAAATATTCTTT
CAGAAATGTATACATCTCTTTCCACGCCTACGCTTTACTTTACTTGTGCTTATTCCCAAT
NTGTAGGTCTCATGTAAGTCAGTAAAGTTTGCTCCTTAACGAGATNCTTAAAAATCAATA
AAAGNAATTTATAGATTCCAGTCGCAGTCGTAGCTATTGTATAATATAAAAAATCGAGTT
GATTTCGTAATTGGTAAAAATTNTTCAATGAAACAAAAATATAGCAGAATATTTGTGTAC
CTAATTTATTTCACTTTTTCTAGNCCTCTTTTTGTATTTGAGTCAACACAGGATGTATCC
AGTACTGTATGTTAATNAAATATTTNCTGTACTTCCTTCTANGATATAATAACTATTAAA
GTAACGTTTNTTGAATGGTGNANGCNNNTTTCTTCCGCCAAAGCNAAAAACCTACTGNAC
TCGGTGCGATAAGGCCGGCGCCGGCTCCGGTTTTGCCGGTGTGTGTGAAAACGATATTAG
GCTATATGACTTTTTTTTAAAAAATAAATNTTATTTTTTAAATTTTGTATTTTCTATGGA
GTGAATTGGAAGCACTTAAAGAAGTTTNTTTTAAAAANAGANNTCAGNATATTCTTAACA
TGGCNATTCCAGATTGGGTATTAGAACCTTTCCCAAACCTACAAACAGCAGATTTATCCC
TACAGGAAGAGTTGNTAGAGCTGCCAAAAANTGAACAATTAAAATTGAAATTAAAAANTG
GATATCAAGAATTTTGGCTACAGAGGCAAATTCCANATTTATATCCGCCTTTGTNCGCTG
CAACAAAAAAGTTTTTTTATTGCATTCCCTGAAAATCCAAAATACCTGGGCGCTTGATAG
AGGTCTCACTTTTAAAAGCCACTGTCGCAATGTCAAGACGAAAGTATCAGCACGCAACAA
CATCTTAAGCAAATTGACCGGATCTAGCTGGGGAGCTAACCCAAGCGTCATCCGCACCTC
TGCCTTAGCATTATGCTACTCCGCGGCAGAGTATGTATGTCCTGTGTGGCAAAAATCAAG
TCACGCTAAGACAGTAGACGTTGCGCTCCACAGAACGTGCCGGCTCATCACAGGTTGCCT
CAGACCGTCGCCTGTGGGNAAAGTGGAGATACCGGCTGGCATCGCCCCTGGAGACATACG
CCGGGAAGTTGCCACCAGCGCGGCAAGGCTCAGAGTGGANGAAGACGCCCGACACCCTCT
ACATGGCTATACACCAGCGCCATCGAGACTAAAGTCCCGATCAAGCTTCCTGCGGACTTC
AAAGCCACTAAATGGAGCACCAAGCAATGAAAGAATACCGGCTTGGGAGAAGAGAGTGCA
ACATGATNTCGAGTGGATCAAGCCAAAAGAGGGTCTACCACCTGGGTCTGAACAACCATG
GCCCATATGGAAGTCGCTAAACAGGCGTTGGAGTTGGCCGTTGCAAAGATACTCTTGCCA
CATGGGGATNCCTGGGAGAACAGCCAGATACCACATGTTCGTGCGGGGAGAGAGAAACCA
TGGTACATCTTCTGTCCACAANTCGGAATAAATGTATCCCAATTTGACCTCCAATCAGCT
ANTGACAAAGCCATCGCATTGGCGGAAAAACTACCNCGTATCTGATGCTGTCATCGACAC
GAGAAGAAGAAGAAGAAATTGCGTTNCCGTCGTCATATTTAGCCGAAAGGGGATTTAGTG
TAGTAAGCAATTTACTAACAAAAAGAAAAGAAACAGATTGTCAGTAGTGGAACGTGGTGA
TTTAANACTCCTGCTGACAAATATAGCACCAAATGTAGAAAAANTAGTATCATTAAATCA
AGCTCGGACNCCTCACTGATAATTTTACGATAATTTTCAATATATGTTTTTAGTNAANTT
TTGTACAAGGCACCAATAATGNTAATATTCTTTAATAAAGTAATTTTAAAAAATCTGTCC
TTGTTTTTAAATATTTAATACACTCCAATTCACCTAAGAGGGGCGCCATCGAATCACTGT
TTGAAGAAGTGGGCAACAAGCCGATTAAANTGAAGCGCTATGGATTACACAATGTCGATT
ACAACGACGAAAGACGCCGGTGCTGTTTTTTTTTTTCGAACAGGGGGCGGTGAGTAATTT
TTTTTTCGAAAAGGGGGCGGTAGGTCAAAAAAGGTTGGGAACCTATGNTCTT
>VvP45bXY3-366#Unknown
TGTAATATCCCTTGGTGACGGTAAATTTATGCGTGTGAATTCCACGTTTCTTTGGCATCG
GCGAGAGCCAGGTGACTCATACCTGCGCTGAAAGACCGAACGATTTATGGCAGGCCGTAA
AGTTAAAAGCTTTACGCATTCAATGAAATTCAAAGGACAGTATAGGGACTGTGCCGAAAT
GAGGATTTCCTGGTACAGTAGAAAGTTGAAACTAGAGAAACGATGCTTCGGAGAAAAAGT
CAGGTTGCGGAACACCTCTGTTGGGAACCAGCGAATCAAACTGTGTTACGAACTTTTAGA
AACCATAAGTTTTTTATGTTGCATGAGGAGCGCCAATGGAGATCATGGACGACGCGCCAA
ACGCTGCGACTCGCTGAAATTTCCCGCGTCTGCTAGAACTCGGGAGCCTGCAAGTTTTCA
ACGGAGCGAACAAGCGGGAGGGANGACATTCTGTTTCTGGCCAGCAAACAATCCGCACCG
GCGCACCACGGGAGATTGCCGGAGAGCTGCGGGGAGCTACCTCGCCAAGTGACCTTCGCC
CAGCTGGCCAACAGGGTCTATGAGACTCTGTTTTATCTGCACGTCATCTGCTACGGTAAA
GAACGCCGACGATGTATAGACACTCTTGCGTCATTCAACCCTAGGCAACGCTCTGAGATG
AGAATCATGCTCTAAATTGTTCAAAAGAAACTTTTAATGTTCAGTTCTGTTCAATAAACC
AATCAATTTTATATTCAAAGAAAATAACAGGTGTTGTAAACCCTGCTTTCAATAACTTCC
TTTCCAATCNACCAGTATATCATTTGANTAGATGAAGATTTGTGTTTTTTAATGGTATTT
TAAAATTACAATTGCTTTGATTAAAAGTATTTCAGAATTGGAATGTCGCTTCTCTCGGAT
AGAGAACACTTCCATTCTTGGCGCCTACCCGGGATTAATTTTGCAAATTAACTTATTAAT
TAATGCATCTCATTATTTTATTCTAATTTTAATAACGTCACAAACNAGACGTTACATTGC
GATACAGTNAATGTATTATTGCGCGTGTTTTAGCCTCGTTGCAGTTCANACTGAAGNTGT
ATNATGAAATTAATTGTTATAATTTATGCTACGCGTACTTCGAATCCTGANGTAGANAAT
GTCGTCATTACCCGAAATGTAGTTAGCGACGCATTTNATGTGTTTAGGTGTATCTGCATT
GTTTGATTTTGNAGCGGCAATATCAGTGATGATTGTGGTTAGGTTGAAATGCGGCCTGGA
CCAGAATGTTCTTGTNACAGCATAAGGCATNAGGAATTCAGTTATTANTAGTAATTGATA
AGCTGCTTTAATGAGTGCCATGTCAGTGATG
>VvP45bXY3-789#SINE/tRNA
AAAAAAAAAAAAAAAAAAAAAAAAAAAAAGAGCACCGAGATGGGAGGAGGCCGNTANCGG
CCTCCTACCTATCATTCGGGAGGACCGGGGTTAAACTCGGTTCGGCCATCCTGTCTGAGG
TTTTCCGTGGTTTCCCTCAGACACTTAGGCGAATGCTGGGATGGTTCCCTACAAGGCCAC
GGCCGANCTTCCATCCCCCTTCCCTCCCCGTAGTAGTAGATNGGCTGAAAAGAGTCCCCT
ATGACTCTCCAGCAGCCCGCCTCCCAGCCTTCNGCTGGGAGGAATGAAATCGTAAAAAAA
AAAA
>VvP45bXY3-499#DNA/hAT-Tip100
GCATTCNCCNAGGCCAGCGTTTCTCAACCTGTGGTCCGCGAAGAACAGGTGGTCCGAGGC
AGAATATTAAAAATTTAATTCTAANTGAATTAAAGATGTCGTAACAAAAAATAAATTAGT
AAAANTTGTTCGCATAAAATGNATACAGTACTCGTACTGTATAAGGCTATAAGNGAGTAT
AAGNTATAAGCCGAACTTTCTAAAAGCCATGAATATTTCAACGACCAGGNAAAAATCTGG
NATTTCCGGGATATGACTGCATTGTTACTATAATAAAATACGTTTCCAGTTGGCATCAAA
GAGACGGCGTTCCTTTGAGGATTAAGTTAATGACCGTTTTATGAGGGCCTTATCGTAGGT
GAAGATCTTAAGGGACCGATAACAATCCGAAGAGTTAGTGGTCCGTAGAATTATTTTTGA
CATTTTACTGGTCCTCGGGTTGAAAAAGGTTGAGAAACGCTG
>VvP45bXY3-191#RC/Helitron
GACCGATCTTCGCTCGGCATCTTTCGATTTCTGTTCAATATNCAAGATTTTGAGTGAAGT
TTGATTAAAGTNAAATGTTTTTCTTGAAGGCTTCCTAGGCGTTTTGAGGNGCACAGTTCC
TGCTCTAACCAAAGAGAAGCTTAACTAACATCAGTAGGCTTACTGGTACCTGAAACTTCT
ACGAGATGAGGTTAGAGCCGTTTCCGAGANACCAAATACAAGAATTGCTCNTTTTTTTTT
TTTGTAAAATCGTGTTACAAACTTGAAAAGCAAAACGTTATCTACATATGAAATTTCATC
CAAATCGCTAGANCCATTTCCGAGATCGTCTGGTTTACCACCTCATAAATTGCTTTTAAA
GAAAAATNCTATTATTATGTTAAATANAANTCTTAATGCTAATCAGGGATTAATTAATGG
TGCAAGATTAGTGGTAATTCAGGGGATTCTACGATAACCCTGTCGCCGCGATGATGGATT
CTTATGTAACTCGACGAGAAAAATTGAGTAAAAAATATATTTTTTTTATATCTCGCTTAG
TTCTCGAGATATCGTATCTCAAAATTGACGTGGTTAGGTTGAAATGCGGCCTGGACCAGA
AGAAAAATTTCGCCATAGCCAAATTTGATGAATTCGTATGNAACTCGACGAGACAAATCG
AAAATAAAGAATTTATTTTTCCGATATCTCGCTAGTTCCGGNGATATTNTATCTCAAAAG
TGAAGAGGTTAGGATTAGATCCAGCCTGGACCAGAAAAAAATCCACCAAAANCACTATGT
CTACACGGTGGAAATGCACTNTCGACGTTTTATTTTCTTCCTAGTGGTTGTTGTTAGGTT
GAAATACGGCCTGGACCAGAAGAAACGTCGCCAAAAGCACAAGGAACTATACCTATAACT
GATTTTTGACATGCTATATCTCGAAAACCAAGAAAAAATTTATTCTTTATTTTCGATNTG
TTTCGTCGAGTTCTGTAAGAATTCATCATCAGATTGTGACGCCACGGTAATGATAGNACA
TCATCAGTGCTAAATTCATTCACTCCGATAAAACTATGCTCATACCTCGCTTCCCACGAG
AAGTAACCTTCGTTATGAACATTAATAAAGCANAAGGTCAGACGCTTCAAAAGGCAGGAT
TGTATTTATCAGAACCTGTTTTTTCGTATGNACACNCGTACGCGGCTTTTCACGAGTTTG
TAGATTCATTAATATTTATTTTTGTTAATCAGACTTCACTCAAAATCTCGTATATTGAAC
GGAAACGAAAGACGTTTTACAATTAAACATGTAATAGTATTTATGTGTTAAAGACACGTA
CGGTCAAAAAGTAAACGATGATCACATTATAACTGCTAATATTGTTTTCAAAGAAGTTTT
GTAAAGTTGTCACNTCTGACAAAGCCAATATTTTTTAAATATCTTTCTTTTTAAATGTTT
TACAATTAAACATGTAGTATTTAATATTCGCACGGGTCAGCTAGTATACAAGAATTGTTC
GTTTAAAGATATGAGTTCCTTGCTCTAACCAAAGAGAAACTATCNGTAGGCTTTCTGGTA
CCTGAAACGTCTACGAGATGGCGTTAGAGCCGTTTCCGAGATACCAAGTACAAAAATTGT
TCGTATTTTGTAAAATCGCGTTTTTGCAGGGAAGACAACTATTTAGGTAAACTTAAAAAG
CAAAACGTTATCTAAATATGAAATTTCATCCAAATCGTTAGAGCCGTTTCCGAGATCCAA
ATATATATATATATACAAGAATTGCTCGTTTAAAGATA
>VvP45bXY3-278#RC/Helitron
TTTAAAACAAACATAAAAAGAAAAATACTGTCTACATTNGGTTTANAAAAACGCAAACCC
TCTCCCCCTNTACACCCCTTAATTTAATGTTCTTTATACAAANCCACAGTTTTTATCCGA
TTTCGATGGAANTTTGCACATGTATACTTNAAAACAAAGAGAAAAATNCTGTCTACATTT
GGTTTCAAAAGCCCAACCCCTCTCCCCCTATCCACCCCTTAATTTTTGCCAATGTTCTTT
ATACAAANCTACAGTTTTTATCCGATTTCGATGGAACTTTGCACATGTATACTTTAAAAC
AAAGAGAAAAATNCTGTCCACACTAGGTTACCCAATCCCATTTTTTTTTTATACAAACCT
ACAGTTTTTATCCGATNTCGATAGAANTTTACACACGTATACTTTAAANCAANCAGAAAA
GTGCNGTCTACATTTGGTATACAAAAGCCCAACCCCTCTTCCCCTCTACCCCACCCCTTA
TAATTTCCAATGTTCTTTACAAAAATCCACAGTTTTAAGTACCGTCAAAATCAATTAAGC
TATTTTTAAGTCATTGCANAATATTTATAAAATGTATGTGTCCTAATGTCTCAACATGTA
CTTCAGATTTCAACTTGGACCCCGAGCTTTCACCAATTAAAAATCTNTATTTTTTGTGTG
ATGCCGGAACGAACAGATATATTCCAGAGAGATTTGTGTATGTGGTATGTATTAATGCCC
AGATGTTACATGTTTCGGTTATCGAGCAGCAGCTTTAACAGATGTTATGATTAGATCGAA
ACACAGCCTGGACCAAAATGTAAACTGACATTCCTTAACACAGCATCCAATTCACCCCGT
TCTGGAAGTTGTTGGGTAAAGNCAGATTTTTTTTTNAAAGCAAGCGCTTTAACCACTGAG
CTACCAGGAAGTTCGCAAAATGAGAACTGCTGCGGCATATTTAAAATACAAAACNAACTA
TAATACCACTAAAAATTTAAAAATAAAATAATTGTTTAAAAAAACATAAAAACCGCCTTC
AAAAAAAGGCACTAAAAATTTTAAAATAACTTTATACCTTGCTTAGGAGAAAGTAAATCT
AAATGGACAATATTTTACATTACTGTTATTGAAATTTTTACATTAATTAGTTATTTTTGG
AGTCGGTGCCAGCGAAAGCAAGAAAAACAAAAGATAAAAACAATAAGGAATAACAATAAT
ACATAAAAAATCATGTTACTGCTTACCTACAATTAATGCTAGAAACATGTTTCAACAAAA
CTGAAACATACAGATGATACGCCGATATTATACTAACTGTAAAGCGTTTACTGCATGATG
CAGCCTACCAACTGACACTGTAGCGCCAGAGATATGCCTGGACGACCAACGAGGCCGAGC
CACAGATTAAAATACTGTTAATTTGTTTCCCTAAACTGTCTCCCGCAATAACACTATCTG
CCTCACGACATGCTGTAAAATATTCGGAATTTTTGTTCGTACTCCCCGTTTCGCCTCTAA
CACCAAATAAAGTTCAGTAATTCGATCTTCGCGATGTGACAGCTGGCACCGACTCCAAAA
ATAACTAATTAATGTNAAAATTTCAATAACAGTAATGTAAAATATTGTCCATTTAGATTT
ACTTTCTTCTAAGCAAGGTATAAAGTTATTTTAAAATTTTTAGTGCTTTTTTTGAAGGCG
GTTTTTATGTTTTTTTAAACAATTATTTTT
>VvP45bXY3-256#LINE/Jockey
AAAAAAAAAAAAAAAAAAAAAAAAAAAAAAAAAAAAAAAAAAAAAAAAAAAAAAAAAAAA
AAAAAAAAAAAAAAAAAAAAAAAAAAAAAAAAAAAAAAAAAAAAAAAAAAAAAAAAAAAA
AAAAAAAAAAAAAAAAAAAAAAAAAAAAAAAAAAAAAAAAAAAAAAAAAAAAAAAAAAAA
AAAAANGTGAAAAAACAATTGTCCCATCTAAANAGANTGCACTCTGGCNCTACAAACCTC
TCATCCAGTGTCACCGATATAGAGGTGGCAANGGCCATGAGGCAAACGAAGAAANGAAAA
GCCAGGTTTGACGAAGTTCACACACCCGAATTCTTNACGCACTGTGGAAAACAACAAAAA
ATGGTTGGCCCGCTTCTTTACNAACATACAACAGACAAGTGCCATTCTGCAGGAGTTTAA
ACGGNCAAAGATCATACTATCTGAAGCCTGGAAAAGCCCTGAGTTCCAGAGAACTNCAGA
CCNATTGCTTCACTGCCGAGTACTGACTTACAAGTTATTTGAGAGNATCATCTACAATAG
AATCAGTCCGATNANTTTCGCAAACCTCCCAGTTGAACAGGCAGGCTTCCGACCTGGANG
AAGCTGCGTAGAATCAGGTTCTGGCTTTGGCAACTCACATNGAGGCNGGATTCCAAAGAA
AACTAAAGACTGGNGCTGTATTTGTCGACCTCNCCGCGGCCTACGATACGGTGTGGCGAG
AGGGCNTGGTATACAAATTNCTAAATCGTGTAGTCCCTGCAAAAANATCGCTCGCCTGNT
CGACAACATGCTNANTGACCGGGCGTTCCAGGTCGNCNCGGGCAGTAAGATNAGCTCTCA
GAGGCATAACTTAAGAATGGNCTGCCTCAGGGNTCAGTGCTTGCTCCACTCCTTTTCAGC
NTATATATCGCNGACATGCCNAAAACAAGATCCAGAAAGTTTNGTTATGCCGACGACCTG
GGTTCTGCCAGAAGTGCGACAATCTGACAACGTTCAACAAATTGAAGANANCCTAACAGA
AGACCTGGAAACAATGGTAAAATATTTCCGNAGGTGGCGTCTCCNACCCAGTTCCNNCAA
GACGGAAACTAGTGTCTTCCATCTAATAACAATCGGACGGCGAATCTCTCGCTTGACGTT
CTTCTTGANGGCACTCCCNTCCGACACAACCCCTTCCCAAAGTACCTGGGAGTCGTAATG
GATCGCACNTTGTCNTNCAATAAACATCTAACCAACCTTACNGCGAAGCTAAGAACNAGA
AACAATATCATNCAGAAGCTATGTGGCACCTCCTGGGGAGCATCCGCCTCCACACTTCGC
ACCTCAGCACTGGGCCTTGTGTNTTCTGCAGCCGAGTACTGTCTGGACTCAAAAGGATCG
ACACAGTTTTGAACCAGACAATGCGNATAATTAGTGGATGTATCAAGNCCACTCCACTGT
ACTGGCTACCCGTTTTGNGTAACATCNAACCGCCTANGATAAGACGACACAATCGCCTAA
TTGCCCAATACAATAAGATCTGTCATAACTTGGATCTGCCCATCCACGACGACATGGAAA
ATGCCAACTTCAGAGACTTAAATCNAGAAGNCCAANCATGAAANCTGCAAAACAGATGCT
ATATCTGANAATTTTAACGNNAGAGAAGCTTGGANATNGGAGTGGATAGCCTCAGCCCCA
CCAGAATGGCACTCCCTGTNTGACAGTCAACAGGCACTAAAGGNACTCGACCTNCCNCGT
AAGACCTGGNCCGCNCTCAACAGAGTCAGAACTNGNCACGGCAGATGCGCTTCATCCCTG
TACACGTGGGGAANGCAGCCATCCNCCTTATGCGAATGCGGTGAGGAAAAACAAACCATC
CGTCACGTGACCTTTGATTGCCCACTTCGAGCCTTCAGGGGATCGCCGATAGACTTTATT
AATATTTCAAATGAAGCTCTACATTGGCTGCACCATGTCGATTTTGAATTTTAATTATAA
TTTAATGTTAAATTGTATTATTGATTATGTGCCATGGCCATAAGNTAAATAAATAAA
>VvP45bXY3-135#LINE/L2
AATTAGATTAGGATCAAGTNTTAGGCAGAGAGTTTTAACAGAAATTAGTTTAAGCAGTAA
TGAGTTTTCAGANACCGAAATTAAAAATTGTATAGGGATTAATTTATTACATCAGAATAT
CAGAGGGTTANCGAATAAAGTGGATGAATTGCTAGTTCACATAAATGAATTGAATGCTAT
CAATAGAATTGATGTTTTATGCTTGTCTGAACACCGTATAACTGCAGGAATAGATATGTC
AAATATAACTGACTNTAATTTAGCTTCTCATTACTGTAGAACGAACTTGGAGAAAGGAGG
AGTTGTCACTTATGTTAGAAATNGTTATAGTTTTGANGATATAAGTATTAGCAAGTATTG
TNTTGATCAACATTTTGAAGCCTGTGCTACACGGCTAAGTTTCAATAATGAAAATTTCGT
AATAGTAACTGTATACAGAGCACCCTCNGGAAACTTTTCTCTTTTTCTGAACCAACTTGA
ACTCTTATTAACATTTTTAAGCAGAAAAGNAGCCAACATAGTCTTATGTGGTGATTTTAA
TGTAGATTTTCTAAATAACTTACCCTGTAAAGTCATGTTNGAATCATTAGTCAGCTCATT
CAATCTAACTCAGGTAGTTAATTTTCCAACTAGAATAATGAATAATAGTCACTCAGCTAT
AGACAATGTTTTCCTAGATACCTCAAAATTCAGTTATACAATCAAGCCATCCATCAATGG
ACTTTCGGATCACGATGCCCAGTTATTAACCATCAACACTTCAATAGGAACTAGCTCCAA
GAGTAATGTTTTTAAACTTCAGCGTGTAATAAATGATGAGTCAGTTACTTGTTTTAGAAA
GTGCCTNAATACCACAAACTGGGAATATGTATCCAGNACCCAAGGTATGGNTGAAAAATG
GAAGTTTTTTTTTTTTTTTTCNTTTTTAGTGAGACTGTATTAAATNNCTTTGAAAGTTGG
TTCCCCTTGAAAAAGTGTCATGCTTCTNAANAAGAACAAAGGCCNTNGATAACTGTNGNC
ACTGGAACATCATGCATTTCTTCTTCTTANTATTTTTTTTTAAAGGAAGTTGTATANTGC
CTCTAGGAACAGTGANAGCGCTAANNTTAAAACNCACTACAAGCNGTACTGCAAAATGCT
NNANAAGGTTATTAAAGNATCTAAGAGTATNTACTACAAACATGAAATTCATGACTCTGG
AAATAAAATTNAAACAGTATNNGACACTGTTAAAAAA
>VvP45bXY3-389#Unknown
TTCACGGTCCAACTTGCAGGACATCCGTGTAGAACTACCGTAGGATGCGCTCACCCATTC
ACGCTACTAGAAGGGGTCCAACAAGATGTTCCAAGCAATCCTTTCCACTCGTACTTTCTC
AGTGCCGCACACTCGTAGGATGTTTCCTCCAATCACGATCCAACGCCATAGCTTGTTGGA
CGGCAGGGACCCGTGTTGGTTGTCTGGGAGTCCAACAACATCCAACACGTCCTACATGTA
>VvP45bXY3-245#DNA/TcMar-Tc4
CTAACTTGGAGACCATCAGACATGTTAAGAACGGATTTCGATCTCCTTCATATATGTTGA
AGGGTACACAGCATATATGTCTGTGGTATAGTCGTTTCTCAAAATGCGCCCTAGTTTTTG
AGATATTCGCATGCAAAGAAACAAAAAATTCTAAATGTCGTNTATATANTAAATTATTGC
CCCGTGTTATCAAATGGCAGCGTGGTCTATGCGATAGGGTGTTGGTNTCATAATTTTCTG
ACCNGAGTTCAAATCCCCGCAGAATCAAATATTTTTATTTATTTTTATCTTCAGAAATTG
TCAAGCTTGACTTTTTTTATTTTGTTTAAACTTCATTTACATACTTTTATTGCGTGAAAT
AATATTTAAAACAAATCATATTACCTACAATTCAGCGTCGTTTTTTTTCCTGAAAATCTT
TTTTTCGTAATGAATTCACGGGTCTACCGACGGATTGTCTTTTCACAACACAAATCGGCC
GCACACCCTTGAAAACTTCATTGCAATCATACGTCGGGAAAGTCTCCGTTCTTACATTAT
TTTTTCACTTTTTGTTAATAAGTTTATCGTTTCGGTGCGTTTTCAATTGAAATAGTTACT
ATCATTTTATTTATTTCATCTTCGTCGTTTCTTTACTTGTATATCGTCGAGAGGTATTTT
AAACGAAATACGTAGCATTGGGAAGATAGTTTTTTCTTTCTTTCTTCTACACTCGATTTG
TTCCAAGGTTGCGTGTAAATGGTTGAAAATAAAATAGTAGGCCTATCCGTGACGAAAAAT
GGAGCTCAACAAGGAAATGGAAAAACAAGTGACAAATGCTTATAAACATTGCAAAATNCT
TGTGTCAGATTCCAGTTTACTAGCAGATTCGCCTCCTGACCGAATTTCATTGGGTATGGG
CGAGGCATATTACGAAGCCATTGTTGATATATTGGCCGAAATTACGTTTGNTGTATCTGT
TATAAGCAATGTGATTTGTTTTAAATTTTATTTCGCGCAATAAAAGTGTGTAAATGAAGT
TTNAACAAAATAAAAAAGTCAAGCTTGACAATTTCTGAAGATAAAAATAAATAAAAATAT
TTGATTCTGCGGGGATTTGAACTCGGGTCAGAAAATTACGAAACNAACACCCTATCGCAT
AGACCACGCTGCCATTTGTAACATGTGGCAATAATTTAGTATTTAAACGACATTTAGAAT
TTTTTTCTTTGCATGCGAATATCTCAAAAACTAGGGCGCATTTGGAGAAACGACTATACC
ACAGACATATATGCTGTGTACCCTTCAACATATATGNAGGAGATCGAAATCCGTTCTTAA
CATGTCTGATGGTCTCCAAGTA
>VvP45bXY3-733#DNA/TcMar-m44
ACCCTGTTCACTCCGAACTGGCGGCTCAAGGTCATGTTCCCCTGGCCCCGCTCCTCACCT
CACCACCCCTCCCNTTCCTACCTCTCCGAGCTGANCGCTGTGTCCAGGTAGGCGAGTGGC
AAATTTCCCCTTCGCATGTAGGGGTAAGGGCAGCGGAGTGGGGATAGAGCAGACTGACCT
TGAGCCGCCTCTGTTAACTGAACGGGCTAT
>VvP45bXY3-668#DNA
AATTTTCTTGTAAAAGTTTTCTGTGTACACCAAGCATACACGGACAGTTTAGATGGTTCT
CTAGGATATTNCCGCCTCATTTAACTCTTTCGTAAGGTCTAGTTCTCCAAGATTTTCTGT
TGTCATACCCTTGTCCTTCCATAGTTTATACCATAGTTCGACTTCATAATCAAAAAATTT
TAAGTTGTAGTATTGGCAGAAACTTCGTGATTATTTAAATCAACCAATGACATACTTAAA
CTTTAGCTGGGATGTAGCTATGGGATTGCAATCCAGCAATGCGGGATCCCGCATCATTTG
GCAGTCTGGCGGATCCAGCACCTAATTAAGCGGATCCGCAATCCGTAAAATGGGGTGAAA
ACATGTTTCAGTCTTCGTCACCTTGCCTCCCCGTCGTCACTTTCCGGTCCGACTCGTTCT
CTACCGGTTGTATCGCCCCGTTTACCTGTACCCGTCAAGTTGACATTTGACTCGCGGCAG
CAAATGTGTGTTTGTGTCGTCCCGTATAAGTATATACATTCACTTTTATTTAAGAACTGC
GGTTTGTTTTTGTTGTGTGCATTACTGTAATTTGAGTTATGTCGTCCTATTGCAAAACTA
GCTCCCAGATCGTACACACAAAAAAGATACAATTAGAGTTGTTTCTGAGGAGGAAGTAGA
AACAATACAAAAAGAAGGTTACAACTATTGACAGCTATTTCAAAATCTAGTGAATAAATG
ATGTGTTAAAACGTTTTTGTCATAAACTGTACTTCATCGTATTTGAGNTATTCAAATACC
GTAAAAGTTGACATAATTGTTCAGTTTGAATATTTCAAGAAACAATGGCAAAGATTTTCG
TTGAGTGTTTGATGAGTGGACGTCCCAAAAAAAATCACCTACATTATGTTCACCGCAAAG
AAACACATTTTAATATCAGCTTGCTTAGAATACAGGGTTCGTGCACCACGGAGCATTGCA
TCAGTCTGGTCAAAGAACGACTGACAAGCTTTGGTGTTGCTGTTGAAACTGATGTTATCG
GCAAAAGATCTGACGGAACAAGTGTCATGGAAAACGTTCTGCCTTGGTACCTGCAATTGT
ACTTTTCACACAGCACACAATTGGCAGTTGTCGACGTTTTATACCCCTCCCCCCACCCAA
AAAAAAAACTGAAAGAAATTGAGCGCACAGAAACAACTTTGACTCGGACGTAGACCACGA
AGACCTGGACGCCACAACTGAAGCACAAAGCGTGACCGTAACACTGGATCATCCACATAC
TGAGGTGATTCCCAGATATAATGATCTCAAAAAAGTGCGGAAAGTTGTTAAGNTTTTCAA
AAAAAATNTATTTATGATCATTTCAATCAAACCAACGAACGAGGAGGCGGAAAGGGCTTT
CTCGGCTGCTGGCTANATATGTAATTCTTTGCAAATAAAGTGATAGTTTCAGTGCTTATT
AGATAAATAGATTATTTTTCAAACTGACATGATTTACTGTAAGGCATGTAATGTGATTTA
AAACTGAATACTTCCTATAATTGATTATTTACTAAATAACTAGAGTTAGATTTAAAACAA
AACGCGTAAAAGCGCAATGTATAATCCCAAAACACTGCTCCAGGAGCTATCAAGGAATTT
AAATAAGGTATGAAAATAGATCCCTTTCAAAAATCGTATAGAAACTCAGCAGGGTTATTG
GAACGACGTTGTTGGACAGATACAATGCGCCGACTTTCANATCGGTTCCAATGGCAGCTG
CAGTTCTGGTAGATGTGTTTAAAATACTTTAGCTCTCCGTGTCCGCGTTGCTGCGATGAT
CTTTTATGACAGATATTACTGTATTAATATGATCAATGCATGTATACATGTCGATCATCT
TTGATTGTAACGCAGTGGCAACAGC
>VvP45bXY3-1567#LINE/Jockey
GATGCTNCGCCAAGCGGAGGAATTAAGGAGGANAACTCAGGACCCAAACTGGCTTGTCAA
CGAAGTAAGAAGAGGCCTCCGTGGTATACAAGTTGAAGAGAAGTCGCAAGAAGAACTCTA
CGNCGACGTCGCAGCCTTCGTTGCCAGCTACTACGGAATCTCCAGCTGGGAGCACGACCA
TCTCGCCCCCNCGTGAAGACATGATCATCGACGNAGAAGACGTCGATGAACCTNCAGCAG
AAGAAGAAGCACGAAGAAGAAGAAGGACCNGTCCTTCCANTAACCGCCTTCTACGAAGGC
AACTATATANATCTGGCTGGCGAACTAATGGTGGAAGTCGACCAGTACATCCTNTGCTTC
CCCGTGAAGGAGGGGCTGCGGCTCCTACCGCAGCACCCNNCACAGCTNCGACGNCTGACG
GCCTACTTGGACGGGCGTGGCATCCGCCACNCCCCACAAACCCCNAGACGACCNACCAAG
ATGGTCGTTCGGGGCCTGCCTGCTGACGTNCCGGAGGAGGCGGTAGCCGCCGAGCTCNCC
AGCGGCGGCATCGCCGCCNCCGCTGTNCATCAGATGCGCCGCCCGGGCACTGAAGAGCGN
CTCCCGCTGTNCACGTTCCAGCCTGCGGATCGCGTACCGCGGGAGCAACGCGCNAGGACT
ATGCTNGGACGCAAGGTCCGNCTCGAACCGAAGAAGNGGCCTCCGCTAGCCCTGGCNCAG
TGTTTCCGCTGCCAGGGCCATGGGCACATGGCCCGCGACTGCACCGCTGAGGAGCGCTGC
GTNAGGTGCGCNGGAAACCACAGAGTCGCCGAATGCAGCGTCCCGCGAGATGGGCGCCCA
CCTGCTGCAACTGTCGGCCCNCACCCAGCATGCTACAGCGGCTGCCCCGTNAAGAGAAAC
CTACGCGCCAACGGGAAGGCGNCACGCGCCAACGAGCCGGTGCCTTCATCTNNCACAGAT
CCGCCCGGCCGACGNCCAGCAGCGACCGGATNNGAGCGACCCGCGACGGCGAAGAAGCAG
TCCGCAANCCACCATCTGCGTCACCAGGCGGACTGCAACCAACATGACAACCTCAGCGTC
ATCATNCAGCTGCTNCAACAGCAAACCTCGCTAATGACNCAGGTCNTAGCAAATGCAGCC
AACCCGGGAACGACACACCCGAAGATGCCACACACANAGCGATGACAACCCAGATGANCT
GGAAGGAGATGCGACCANCTTGCAAGAACTTCCCCACACTCTGGGGGCAANGCTGCCCCA
GATGATTTAGTGT
>VvP45bXY3-203#LINE/RTE-BovB
TGGTTTGTGACAACCAGGAGTACAACAAGGNAGCGCNTTNTCGCCNCTNCTGTTCATCGC
TGTGATGGATAACATCTTGAAGAGATTAAANCTGCAACATTCGATNCTGACGACTCTACA
GNCACTNGNGTTTGCAGATGGTGTNGCGGTNTGGGANNANACAGAAGAAGGAGTACAGNA
CAAACTGAACATCTGGAATGATACGTTTNAACAATATGGAACGAAATTGNNTNANAATAA
GCCANNAAAAACNGTGGCACTAAGGATGTCAGCNGANAGAATACGAAGNCTGTCATTTAT
CTGGAGGGTGAAAAATTCGGACCACGAAGTTGATAGTTTTCAAATATCTTGGCAGTAATT
CTTAGTAACGACAGACAGTNAATCGCGAAATTACGAATAGGGTAACCAAAGAAGCAACAG
TATTTTATAGNNCGGTTNGGAACCTACTGTGGGACAACAAAGTTCCCAGAAAGTAACAAA
NATTGTCTCGTACAAATCATACCTCATCCCCATTCTNACNTACGCNCTGGAAACATGTAC
ACTANCANCAAGGGACCTTAGCAGGATCCAAGCATCTGAAATGAAGTTTCTTAGAACGGC
CCTCCAGAAAACAAGATGACCGCATAAAGAATGANGAAATTAGATCAAACCTAGAGCTAA
AGGAATCCATGGAAGAGAGACTTAGGTCATCAAGACTTAGGTGGTTTGGGCGTGTCAAGA
GGATGGCTAGTANAAGACTANCAAAGACCTACTTGGAAAAAAGGATANNGGGCAAAAGAC
CAGTGGGAAGACCAAGAAGAAGATGGACAGACCAACTGAAGGAGGACNTAGAGAGAAGAG
GCTGGAACTGGGAGTATATCACGAACAGGAAACTATTCATGGACAGGAAAAAGTGGAGAA
CGATCGTCTATAACAACCACACCCGGGAAACTGGAGATGGTCCCCAACGATAATGATGAT
G
>VvP45bXY3-122#Unknown
AGTGCTGCCAGCCACTTGGCTTTGAATATCCGTAGATGGCCGCTAAAATTTCCGTAGATT
GGGTACAAAAATCCGGAGACTCGCTAACTGAAAGACTGAAACAATAATTATTGAAGAGAG
AGTCAAAATTAAGAATACTTTTTATTTCCAGGTCTTTAAAATTCGAAATACAAAATAATA
TTCTACATTGAAAGTAAGAAATATCTCTGAACATGTTTTATACATCGTCACTTTCATCGC
TGCTGCTGCTGTGCCTACTCTTTTTTTTCTGGNGACCATACATTATTTTCTTTGTTGACA
TTTAAATTTAGCATATCTTCTGTAACAGGAAATGTTAAAAACTGCGANCACTTTGATTCT
CGGATATTGGTTAAGCCTTCTCGGAAGGCACTGCTTTGTAAGCCGTGCCAACGAGCGTGT
CACCGTGCATAAAGAGTGCGCCGATAGTTCTGTATTACGGTCTTTTAAGATCTATAAAAT
CTATAATCGAACAAAATATGAGCTTTATTTCAATCGTTGGTTCACACGAGCGGTTGCAAG
GAAACGATTCACAATTATTGACAATTCTGTAATGCATTAACACTATACGCTCAAAGTTTA
ACAAAACGCCAATATAAGGAAAAATCAACAAATAATAAAAAGTANCAAAAATCCGTAGAT
ATTTTAACAAAATCCGAAAATCCTAACTTTTTATAAAAATCCGTAGATCTACGGATAAAT
CCGTAGAAATGGCAGCACT
>VvP45bXY3-15#LINE/Penelope
GGCGTCGAGCAGGCCGTNCGCGGNCTNCCAGCGGACGCNGCNGAAGAAATANGGCGTGAA
ACCTGCCGGATNTTANGCAAGGCCAAACCGCCCNAGNCCAACATCACAGCGGCNGAGCGN
AAAGCACTTCGGGCGCTGCGNNANAACGAAGACATTGTCGTCCTACCAGCAGACAAGGGN
AACGCTACNGTNGTNCTTACNACGGCAGANTATCGACGAAAGGTGGAAGAACTTCTGGAN
GACGCGNCCTACCGGAAGATTNCGNAGGATCCNACCAACGCGGTGGCGAGGAAAACGACG
GCTCTTCTGAAGAANTCCGGGCTACCAGAAGACACNATCAAGCAGCTNCGACCCCGCGCT
GCCGTTCCNCCNAGACTCTATGGNCTGCCNAAAATCCACAAGGAAGGTGCNCCATTACGG
CCNATNGTGAGTGCCATCGGNNCACCCACNTATCAGCTGGCNAAATACCTGACCGGGCTG
TTGANNCCATTNGTGGGNAAATGTNNNCACCACGTNAAGAACTCGGCGNAATTTGTAGAC
GTCGTCAAAGACTCCANCTGCGGCAACTANGACNTATCGGTGAGCTTCGACGTNGTNTCN
CTNTTCACCAGAGTTCCTNTNACGGACACGCTGGAGCTGNTACGACGNCANTTTGAGCCC
GCCAGATCGGCTGACCTGTTCCGCCACGCACTCCAATCNTCGTATTTCGTGTATGGCGGG
TTTTT
>VvP45bXY3-832#DNA/TcMar-Tc1
ATACAGGGTGAGTCAAAAAGGACTTTACAACTTTGGAATCATATAGAAATTTGTTGAGAT
AACTTACAGAATCGGTAGGTGCGTCATTTTGNAGCAAACAACTTCAAGTTTGACGCACGT
AGTGCATCGGTACACCGTTCCGCCACAGGAGCGCCAGCGTAGTGCACAGTTAAAATGGCT
ACTTTCACTGGTGCGGAGCGTGCTCGCTGTGTGTTTTGGTTTCACGAANCGAACTCTGCG
ACAACTGTTCGGCGNAANTTTCGCACCGAGTACGCTACAGANCCTGGAACATATTCGTGA
CAGCCCCAAAGTTAATGTGTTTTGTGCACTTAGCAAATTGAATGTACGGCCCTTTCTTCT
TCGCGGAGAAAACTGTCACTGGTATCGTGTATCTGGATATGCTTGAAAACTTTTTAATTC
CACAGATCGATGAAGATGACCGAGATGGGATGGTTTACTACCAGCAAGATGGTGCACCAC
CNCATTTTCTCACGGAAGTTCGAGGTTTCCTCGATAATCGCTTTCCAGGTCGGTGGATTG
GCCGTGAAGGGCCAATCGCATGGCCACCTCGCTCCCCAGACTTGACACCNCTGGATTTCT
TTCTCTGGGGTTTCATTAAAGATCGTGTGTATGTTCCTCCCCTACCAAACAATTTGGCCG
ANCTGAAAAATCGAATCTACGCTGCCGTTGCACAAGTTACGCCCGATTTGCTGCAACGAG
TGTGGGAAGAAATTGATTACCGGTGGGATGTTTGCCGCATGACAAATGGTAGTCACATCG
AACCAAAATGACACTTGACACTTTTATGTGAAACTTGAGGTTGTTTGCTACAAAATGACA
CACCTACCGATTCTGTAAGTTATCTCAATAAATTTCTATATCATTCCAAAGTTGTAAAGT
CCTTTTTGACTCACCCTGTAT
>VvP45bXY3-579#DNA/hAT-Blackjack
GCGTCCCGATTTACCCTCGATCGGGACGCCAAATGTCCCGATTTTTTTAGCTAAGTGATA
AAAACCNATCACTTGTCGCAAAAGAATGAAATCGCGTGTCACACGTCGAGACGCATCACG
CCCAACCAGCAGTGCTATTCACGGCTCATGGTACAACTGACCCCACTAACCTGCACATTG
TGCNAAAAACAGTTTAGCATATCACATGGTGGCAAAAATGATATANCGTAACACCAGAAA
TGTAACGNACACAATAAAAANGAAGAAAGTGTCAGTTTAACAACATCGTTGAAAATATTT
TTAACACCGACNAAATGGGCAACCAAGAAGNGATAAGCGCTTATGTCGTAAACGCATACC
ACTCGGTCAAGCACANCTTGTCATTCAGTTNATTCGATTGTGAATAAAAACTCGATCGTA
CTTTGTATAACGATTCTAAAATTGCTGAGAAATTGTCACTTGGAAGAACAAAGGCCAGTG
GGATTGCACATAATGGTTTAGGTTCGGCATCTACTCAAGAAGCGATCGAAACTCTTCAAA
ATGATACATTTTATAGTGTTGCTACAGACGCCTCCAATCACGGTAGNACAAAAATTTTTC
GCTGATGGTAANATTTTACAGCCCAACTACAAATTCAAATACTTGAGTTTTATGAAGACG
CGAATGAAGCTGCATCAGNCACGCATAAAAATTTAGTGACACGACTGAAGGAGCCCAGTA
TTGATAGTAAACATCTTACTAGTTACTATGCAGACAACGCAAATGTGAACTTTAGGTGCC
GCAATTCAGATTTTCCAGTTACTGCACCATGATAATGATCAAATTATATCAGNGGGATGT
CCTGCGCACATTTTGCATAACAGTGTAAAATATGCTCTGGGTATGAGTAAATTTGAATTG
GAGAATTTCATCCTGAAACTGCATAGTCATTTCTCATACTATGCCAAACGAGCTCAAGCT
TTAAAACACTTTTATGAGACGCATGAATCTGAATATTTNCTTTCATGGCATCAATACCGG
TTTCAAACGCGGCAACTGAAAGGAAATTTTCCCAGGCTAATATAATTTGGTCTAAGAGCT
CGAATAATCACTCGAGCATGTCAAAGCAGAGATAAAAATTAAGTTCTTAAANAAAACTAT
CATAAAAGCAATGAAATCTAACACTAAATACAATTTTAATAAAAAATACTANATACTTAT
TAACAGAATAAATAAATACTTAAAATTCAACTTGAAAATACATTATTTCCATAATATTTT
GNTACTTGTCGTAGTCAACAAGTCTGACTATTANTATAATGTTTAGTAACNAGATTCATA
AGTTCCTATCATATGATAGACAGATACCTATAGAAATTACCCTGTCCTCCATAAATTATA
AAAATAACGTGAATTGTATAAAAACCTATTTTTGGAGGGTTGTCCCGATTTGTAACCCCG
AATCCCGATTTTTTTGACCTTCCGTCCCGATTTTTAACAACCTGGACCTGGCAACACTAG
TCT
>VvP45bXY4-13#DNA/hAT-Blackjack
CTTATGGCTTTACGCCTCGTCGACGTCGAGGTCATTAGAGGCGGGAGAGGATGGGGGCAA
GGAATGGGAAGGAANTCGGCCGTGGTGGTGTAACGGNTAACGCTCTGGCCTCGCATTCGG
GAGGACGCGGGTTCGAATCCCCGTCCGGCCATCCAGATTTCGGTTTTCCATGGTTTCCCA
AATCACTCCAGGCGAATGCCGGGATGNTTCCTTCAAAAGGCCATGGCCGAATTCCTTCCC
GTTCCTTGTCCCCAATCCTTTCCCGCCTCTAATGACCTCGNCGTCGACGAGGCGTAAAGC
AGTTAAAA
>VvP45bXY4-92#DNA/TcMar-Tc1
ATAAATTGAAGCATCCAGAAGACATGGTCGGATGTCAATGTAACTTCGTACACATACACA
CCATCGGCGGGTATGTAAATNATTAGAGTTGCAATTCTCTGTGACAGGTAGAACGGCCAC
CAGAGTGCATTAGTGTTGTTCGTGTTTAGTGTTGTTGCCAGGCCTGGTAGGGTATATAAG
GGGCGTGAACAGCGTCAGATGTTGAGTGATCACTGTGAAGGACACGGAGATGCCGCGTAC
TCGTGTGAGACAGCGTTATCAGCACCTGACAGAGTTTGAAAGGGGCCTCATTGTGGGTCT
CCATTTGGCCGGCTGGTCGAATCGTGCAATATCCAGATTTGTGGGGCATTCGGATGTGAC
AGTGGCCCGATGTTGGACTGCATGGGAACGTGAGGGCAGGCATACTCGTCGTCAAGGTTC
CGGTCGACCACAAGGGAGGATCGCCGTATTGTGCACCAAGCACATCGTAACCCCTTCACA
TCTGCGCCTGCCATCCGAGAACAAGTAATGGACTCCCTGCAACATTCTGTGTCATCCCGC
ACCATTGGTNGAGACTAGCAGCAGCCATCCCATGCGTAGGCTGCCGTTAACACCACAACA
CAAACGGCTGCGTTTGGAGTGGTGCCGTGACCGGGAAGCATGGACTGCTGATGAATGGCG
TCGCATTGTGTTCAGCGATGAATCGCGGTTCTGCACTACCTCGGATGACCATCGTCGGCG
AGTATGGCGGCGACCTGGGGAGAGGTCCCATTCTTCCAATGTTTTGGAGAGGCACAGCGG
TGTTACTCCTGGCGTCATGGCGTGGGGAGCCATCGGGTATGACTTCAGGTCACGGCTGGT
AGTGATTGAGGGAACTCTGACGGCACGGACGTCCTGCGTCCTCATGTGTTACCTCTCGTG
CGACAGTATCGTGGTGCCATTTTCAACAGGACAATGCTCGTCCACGCACGTCTACTGTCT
GCGTGATGTTGAGGTACTCCCGTGGCCAGCAAGATCCCCAGATCTGTCCCCGATAGAACA
TGTGTGGGACCAGCTCGGACGTCAACTCCGTCCCAGTGCCAGTATCCAGGATATCAAGGA
CCAGTTACAACAGTTGTGGGCCAGCTTGCCTCAGGAGAGGATACAACGGCTTTATGACAC
CCTTCCAACCGAATCAGTGCATGCATCCAGGCCAGAGGGGGTGCAACGTCATACTGATAA
GTGGGCTCATACTGCCAAGTTCTTTGTAAATTTGACTCGATTTTGTAATCACTGAAATAA
CATCACATACCCTCTCAACCCGTGAAGTTTCATTTCGTTTCCTCCTCCCCTTCTGGGTGC
TT
>VvP45bXY4-171#LINE/Penelope
TTTGTATCGAAACAGGAACAAATTNATTTGTTATAAATGAATGTAATTTTTCTCGGCGTT
GTTTATTTATAAACGTTTCTCGGGAAACAAACCGAGTAATATTGTTATTAATGCACAATA
TTTCGGCGACTTTANTCTCCGTCGCCATCTTCAGGTGCAGTTGCAAGTCTTGAAGTCTGC
CTTGAAGTCAGACCATACGGTGCGTNNTNCAGCGNTGTTTGGAACACGCNAGANATGTTC
GCCTGGGGCAAGAAGANAAATCGGCGGTGGCCGAACATAGTTTGAAAGAAGGACATAGNT
TCGATTTCGAAGCGACTAAAGTNTTAGCNCGCGCCAGAGACTTCTGGGACAGCGTNATTA
CGGAAGCTGTNGAAATTCGCCTCGCGNCTGATTTGGTNAACAGGGACACTGGNTACCAAC
TCAGTGATGCNTGGAACCCGGTTATTGAGGCTGCTCGTCACCAACGCTCTGCTTTTTGTG
TTCCGCGGGCGTCTAATGACGTCTGAGATGCTGCTAGGCAACGTAACAACGTCTGTCGTT
GCCATGCCAGTTTNCAAACAACACGCTCAAGGCNGACTTCAAGACTTGCAACTGCACCTG
AAGATGGCGACGGAGANTAAAGTCGCCGAAATATTGTGCATNAATAACAATATTACTCGG
TTTGTTTCCCGAGAAACGTTTATAAATTTATTTGTCANTTNTTTTT
>VvP45bXY4-72#Unknown
CCTATATACTGACAGTGCCGCGCATGCGTGTGACTTGAAGTCATAGCGTTGGGTCGCACG
GGGCCGGCGCATTTGAACTAACCGACACGCGACGGCGCATTACGATTCGAAAAACATTAG
ACACGCCGTACCTAGACTCAAATTCGCTTACAGATGTCACCCGGATTTTCCAAGGCAGTG
ACAGTTCGTATTGTTTTGATGGTTTGAAATAAAGCTGTTGATTAGGATCGCCCGCGTGTG
ACCACACCGCTCGTTGATAAAATAATTCTAATTTTGTTCTGTCAAGTGAATTTCAGTGCA
NCTTTAATTATAGTGCTCGCTGAAGTGTTATTTCAAGTTCAAAGTGTGGTGTGAAGTGGC
GCTGTACAATAAACTTTACGAGGCTTATCGAAAATGTTTATTCCTAGTTATAGAAATCTT
TTAAGCAGATCAAAGAATCATTCCCTGGTAATGTAGAAAGAAAGGTGACAGAACTGCAGC
AAAAGAAAACAAAAATGCAGCTCTTCTTAGTTTTTTTACGCGGCAGGTATAGTTTGTTCT
ATTTTATCAATTAATGAACAATGATGAATGAGATAAGGAGAATGTTTTTAGTAACACCTC
AAGAAGAAAAGGATCCCTGACTGTACCTGAGAAAGAGGTTTTTCCCAATAATTGATCATT
TGCAGGAGTGGCTAGTGTCAACATTTCATTCA
>VvP45bXY4-686#LINE/CR1
ATGTAAACAGTACTCGTTAGTAGCGTTTGAACAGTCGNCGAGTGCAGTAGCGTATTTTGT
TGTTGTATTTTATCTGTAGTGGTGTGNGGATTTGGTTAGTGTAATCTCTGAGTGTTTACA
TTTTGTAGACAGTAGTNGTTAGTAGCGTTTGAACAGTCGCCGAGTGAAGTAGCGTATTTT
GTTGTTATATTTTATCTGTAGTGGTGTGNGGATTTGGTTAGTGTNATCTCTGAGTGTTTA
CATTTTGTAGACAGTAGAGGTTAGTTGCGGTTGAACGGTCGCCGAGTGAAGTAGCGTATT
TTGTTGTTATATTTTATCTTTAGTGGTGTGCGGATTTGGTTAGTGTAATCTCTGAGTGTT
TACTTTTGTAGAAAGTACAGGTTAGTTAGCAGTTGAACGGTCGCCGAGNACAGTAGCGTA
TTTTCGTTTTATATTTTATCTTTAGTGGTGTGTAGATTTGATTAGTGCAATCTCTGAGTG
TTTACANTTTGTNCGAAGTACAGATTATTTCGAGTTTCTGATCTTTTTTTCTTTTTTCGC
GTTTTTCAAAANCAGAATGGCTAGGGACTGTGATTGCTGTGTGCAGACGCGAGCTGAGGT
GGCTGACCTCCGCGCACAGCTTGCAGCTGTGTTGGCGAAAGTTACACAGCTGGAAGCTGC
CGTAAAAGGTTGCAGCGGATGTAATATTGGGGAAGCTGATGTAGCAGCGCCTATAACAGA
TTCTCCCATATCGACCGTCGTACCTGCAACCCAGGCTGAAGAGTTGGAGGCTGTGCCNCA
GTCGCCTGTCAAAAAAAAAAAAAAAAAAAAAAAAAAAAAAAAAAAAAAAAAAAAAAAAAA
AAAAAAAAAAAAAAAAAAAAAAAAAAAAAAAAAAAAAAAAAAAAAAAAAAAAAAAAAAAA
AAAAAAAAAAAAAAAAAAAAAAAAAAAAAAAAAAAAAAAAAAAAAAAAAAAAAAAAAAAA
AAAAAAAAAAAAAAAAAAAAAAAAAAAAAAAATGGTCGGNAGCTCCAACGTTAGGCGGTT
TATCAGAGCCCCTTAGGGAAATGGCGAAGATTCCTCGGGGAAGAAATCCGGTATCCATTC
ANTGCGTATTCCGGGTGGCCTGATCCGAGATGTGGAACAGGCCATCCCGGATGCCATTGA
GCGGACGGGGTGCACCCGGCTACGGATTGTGGCTCATGTCGGCACCAATGATGCTTGTCG
CCTAGGGTCGGAGGTTATCCTCTCTCCTTCGGCGNCTGGCAGAAAGGGTGAACTCTGTGG
CCAGTGGCCGCAAGATATCGGCAGAGCTACCATCTGCAGCATTGTNGATAGAATTGATTG
TGGACCTCTGGTTCAGAGCCGTATTGAGGGGCTGAACCAGAGATCTACGGNCGCTTCTGT
GATGGTNNTGGCTGCAGATTCCTCGATCTTCGCCNTGGGGTCGAGTCNTGTAGGGNTCCC
CTNNATAGGTCAGGNGTGCACTACACACGNGAATCGGCTACACGGGTGGCAGGGGCCGTG
TGGAGTGCACTGGNTNNTTTTTTTTTAGGCTGAGGGAGGATGACCCTGAGGAGGAAATTC
AGTTGCGGGCAGCCGAGATAAATTCAGCACCGGAATGTAGGAGGAGCGTAAAAGAATCTC
GACAGTTAAAAGTTCTCGTAATTAACTGTAGAAGCGTTTGTAACAAACAACCGGAACTCG
AAAGCGTTATTCGTAGCACAGANGCGGATATCGTNATNGGTACAGAAAGTTGGCTGAAAC
CGGATATAAGTTCCGCCGAAATNTTTAAAGATGGCGTGAACGTTTTTCGTAAGGACAGAT
TACTTTCTCATGGAGGTGGNGTATTTATAGCTGTGAGTAAATTTCTCCCATGTAACGAAA
CAGACGTCGANACGNTCTGCGAAATCATATGGATCAAGCTCAANGTTGCTGGGTCAAAAC
TCATNNTNGGCGCCTTCTACCGTCCACCCGATTCCGACGTAGCTATCGCCGAGGACTTAA
GAAAGTAATTTAAACAATATAGCAAGNCGTTTTCAGGATCATACTATGATNCTGGGAGGC
GACTTTAACCTGCCNTATGTCGACTGGCNTAATTACGTTCACGTTACGGGTGGCAGGGAT
AAGGCAGTTTCCGAAATNATTCTNGANTCGTTCTCAGATAATCATCTTGAACAGCTGGTN
AATGAACCAACGCGGTGCCGTAACGGTAACGAAAATCATTTTGGATCTTTNCTGATTACC
AATAGGCCTGAATTATTCNAGATAATTTGTATAACGACCGCAGGAATAAGCGATCACAAA
GCGGTAATTGCAACTGTNAAACTAACGACCGAGCGAAGAAGGAGAAAAGAGAGGATCGTT
TACAGATTCGATAAGGCTCAAAGGNGTGTTTNAGAACTTACCTGAGGAATAATTACCGTA
CCTTCTTAATANAAGGGCACCGTTGAAGAGATGTGGCATCGATTTATACGAATAGTCGGG
GAAGGTATGGACATNCATATACCGAAACGGACAATCAGGGAGAGGACGATCCACCATGGT
ACACGCGCGAAGTTAAAAGNTTACTCAAGAAGCAAAGGAGGATACATGCACGNTCAAGAA
GGACGGGGCATCGNAGCGATTTAGAAAAGTTAGNCGAGNTAAGAGGACGTGTTAAGAATG
CGATGCGCGAGGCCTTCAATGACTTTCGTTACAATTCTCTCTCCAAGAGCCTCACTGAAA
ATCCAAAGAAATTCTGGTCGTATGTAAGAAAAGTCAGTTGTAGCGGCAACAATATGCCAG
CGCTAATCGGACGGTCGNGAAGTTAANGACAGCCGCGACAAAGCTANCGTACTAATACCG
NATTCAAAAATTCATTCACGACGAAAACANGGAAAANATNCCCGTTTTNCCACGTCGTGT
CGAATTNGNGATGGATCCGTTACGAATNGATANCGCAGGTATCGTAAAGCAATTAAAGCT
CCTGAAGTGGGGGAAAGCGCCGGGNCCNGATGGTATTCCGGTAAGAGTATTTTCAGAGTA
CGCGGCGGAAATCGAACCATTTCTGTCTGATATATTCCGTAAATCATTAGAAGAGNGAAA
AGTACCTTCNGACTGGAAAATCGCGCAGGTAACTCCCGTTTTCAAGAAAGGAGATCGGAG
TGATCCTAGGAATTATCGACCGATATCTCTAACATCTGTTTGCAGTAGAGTTCTGGAGCA
TATCATATGCTCGAACATTATGAAGTTTCTAGATGAAAACGAGTTGCTTACACCAAATCA
ACACGGATTTCGGAAGAANAGATCGTGTGAAACACAGCTGGCCCTATTTNCNCACGACGT
AATGAAAGTTATCGATGCAGGTTCGCAAGTTGATGCAGTTTTTTTGGATTTTCAGAAAGC
TTTCGACTCTGTGCCACACAACCGNCTTTTAGCGAAGATTCGAGCGTACGGTATATCGGA
TCAGATTTGCGAATGGATACGNGATTTTCTAACTGGTCGGTCACAGTATGTCGTTGTTGA
CGGGGAAGCCTCTTCTAAGCTAGATGTTACTTCGGGCGTTCCTCAAGGAAGTGTAATAGG
ACCACTTCTTTTCTTAATTTTTATAAACGATCTAGGTGACGACGTNAAAAGCNGGTTGAG
ATTGTTTGCCGATGATGCNGTTATTTATAGGGAAGTAAGGACTCCGGCCGATTGCTTAGA
AATTCAGCGCGATCTGGATGTTATTTCGGCGTGGTGCNATGAATGGCAGCTTACGCTAAA
CTGCAAAAAGTGCAAGGCAATGCGCGTAAGTAACAAGAAGAATCCGNTTGTTCACGAGTA
CAAATTAAACAATTCAGTTATTGANACGGTCGATTCCGTGAAATATCTGGGGGTAACAGT
ACAAAGCAACATGAAATGGGACNTGCACATTAATTCGTTAGTAGGTAGAGCTAATTCTAG
GCTGCGATTCATAGGTCGNATTTTGAAAAATTGTAATGCNCAAACAAAGGAGATAGCGTA
CAAANCACTAGTGCGTCCGCATTTGGANTACTGTTGTGGCGTTTGGGATCCGTATCGCAA
GGGGTTGATTGACAGTATAGAGAAGGTGCAGAGAAGAGCCGCTCGATTCGTGACCGCTTG
TTACAGCCCTTACGAAAGCGTCACAGAATTGATACGTAGATTGGGCTGGGANNNTCTGGN
AGACAGACGACGTAGNTTTCGTTCGAACTTATTGGNAAACATGCGAACCCCACTTTCANT
TACGAGTGCAGTGAAATACTTCTTCCACCAACCTATTTGGGTCGNAATGACAGGAGAGAT
AAGATTAGAGAAATAAGGTGCCGNACTGATTCTTATATGNATTCTTTTTTCCCTCGCGCN
ATTNGGGATTGGAATGCACAGCAAAGAGATTAGNTTTGGTGCTNAGCACCCTCTGCCACC
CACAATTTTGTGAATTGCAGAGTATATATGTAGAT
>VvP45bXY4-858#LINE/RTE-RTE
AATAAAGTAATATTATAGAAGGTATTTCAGATCGAGCAGCAAGAGTAGTGTTACAACTAT
CAAATCGCTACAAAATACAAATACTGCAGGTATATGCTCCAACATCCTCGCACTCAGACG
ATGAAGTAGAGTCTTTCTACGAAGATGTCACGACACTGCACGACAGAGGCAAAGACTGCC
ATTTCCAGATTATCATGGGAGACTTCAATGCTATTGTAGGCACCAGGAAACAAGGAGACA
CTGTGGTCGATAAGTTCGGAATACAAACTAGGAATGACAGAGGGGAACGACTTGTGCAGT
TTGCAGAGCACACAAAAATGCACGTCATGAACACATTTTTTAAAAAACATCAAAGTCGAA
AGTGGACATGGAGAAGTCCAGATCATAAAACTAAAAATGAAATAGACTACATTCTGTCCA
ATAGCCGACATTTTGTTCAAGACGTCACTGTTCTAAATCAATTCAACACCGGAAGTGATC
ACAGGCTGGTCCGAGCGAAACTTAGTATCTGCATAAAACAGGAAAGGCGAAAGCTAATAA
AAGGAACCAATAAAACATCAGTAAATATAATCAATCTCACTGAAAAGAAAGACATTTTTC
AACGCACACTATCGGAGAAACTAGCTACCACCGCCAATGGAAATTTAGCTTCAACTATTA
ACACATTAGCCATAGAAATTGCAGGAACTGTTAAAACCACCAAATTAAGTAAAATTAGCA
ATGATACAAAAACTCTCCTGAATAAACGGAGGAATATGAAAGTAAAACCTGAAAAAAAAC
CTAATTGAATATGCTGAACTGTGCAAGACCATTAGAAAAGAAATAACAGCTGACATCAAG
AAATATAACGAAAACCTGGTCAGATCAGTTATAGAGAACAAGAAAGGCTATAAGAAAGCA
AAACAAAGATTAATGATAGGAAAGAAACAAATAATAGCTTTAGATGATGATAACGAGCGT
ATTACAGACAAAACGGCAGTATTGGTTCATATCAGGAACTTCTATCAGTCCTTATACAGC
AAGCAAGATGAAAATCCTTTAATGACATCAAGCCCAGACTCACCAATTCCTGAAGTCCTC
CCATATGAAGTTAGAAGGGCAGTGAACGAAATGAAAAAAGGAATCAGCTAGTGGTTATGA
CGGCCTGTCTATTGACGTACTCCAATTGACTGGAGAAGAAACCTACAGACACCTAGCTAA
GGTGTTTTCACAATGCCTCGAAGAGAGAAATATCCCATCCAGCTGGAACAAAGCAATGAT
CGTGTTGCTACACAAAAAGGGCAGTCGTTACAATATTAAAAACTACCGCCCCATCAGCCT
CCTTCCTGTCATATACAAAGTGTTTACAAAGGTCATCAATAACCGCATCAGTTCCACCTT
GGACACAGCGCAACCAATTGAACAGGCTGGCTTTAGGTCAGGATTCAGCACAGTAGATCA
CATCCAAGTCATCCACGAAGTAATAAGTCGAGCAAATGAATACCAGATGCCCCTCTGTTT
GGCCTTTATCGATTTTGAAAAAGCTTTTGATTCAGTCCATCACTCAGCAATCATGCAAGC
CCTTTTAGAACAAGGAGTGAATCCCGGCTATATCGACTTACTGTACAACATCTACACCAC
TTCCACTGCCTTTGTCAACATCGCTGAAGCCACCAAAGAGTTCCCAGTAGAAAGAGGGGT
AAAACAAGGAGACTCTATATCCCCCAAGCTATTCACATCAGTCCTAGAGTTGGCAATGTC
AAAAATCCAATGGCAAAACCGAGGTTTGAGAATAAATGGAAGAAGTCTCAACAACTTAAG
ATTCGCTGATGATATAGTTTTACTCTCAAACAGTCTGGAAGAGCTCAAAGAACTGATAAA
TGAACTAGAGGCAGCGTGCAGTGAAGTGGGCCTTAAAATAAATNTATCAAAAAGCAAAAT
CATGCAAAACAAATGGGCAGAAAAAGATAAAGACAAGGCGGACACGAAAGATTCTGGTAT
TGAGTCCGTAGATCAGTACATCTATCTTGGCCAACTGATCAATATGAATGGCGACTCAAA
GCCTGAGATCTACAGACGGATAAAGCTGGGCTGGAGAGCATACGGAAGAAATTCCATAGT
TTTTAAATCGAACATGCCAGTACATCTTAAAAAACAGGTATTTGAACAATGTGTATTACC
GGTCCTCACATATGCCTGCCAGACTTGGACCCTAAATAGTCACACGAAGCAAAAACTGAG
AACTGCCCAGCGAAGTATGGAAAGAGCAATGCTAGGGTTTACAAGAAGAGACAGGAAAAG
GGCCGTGCACATCCGTTCAATAACTAAAGTGACAGACATCTTAAAAAGAGTCATGACCCA
AAAATGGCAATGGGCCGGTCATATTGCTCGCAAAAGAGACGAAAGATGGACTACGGCAGT
GCTGGANTGGATACCGAGGAACCTGAAAAGAGCAAGAGGAAGACCCCCGGATCGCTGGGA
TAAGGACATACGCCGAGTTACAGGCGTGAACTGGAAGAGGGTCGCTCAAGATCGATCGGC
CTGGAAAGAACTACAACAAAACTATGTAGAATTAAATTCTAATATATAGCTCATTAGGCT
TAAAGAGGCTACATCCTGAAANAAGGATCGATATAGCTGCAATAAT
>VvP45bXY4-42#RC/Helitron
ACTTTTCACTTCTCCGAAGTAAGCTACTGCGGATTTTATTCGAGCTCTGGGCGTTTTAAT
TTTGATGTTACTGTCAACAGTAATATAATAACAAAACGTACGAGTATTGATAGAAGTTAA
ATCATTATGAATTCTTAAAGCAGTCGGAATATCTTGCGAATGGATATTCCGTACAATCCG
GTCAAGGAAATGCTGCGCGTTTAACGCTGTGTGTAAACAGCCCGACTTCCTCGTGATTAT
CCTACTACACATCACTTGCAGAGTGTAACAGAGATAAAGTATAAATCCTTATAATTAATA
ACAGTGTGGCTCTAGATAGTGCTAACTTCATCTATCAGCTGACACGTAATTTTTACTTAA
CAACATAGTAGTTTATCTGTTACCAAAACGTTACGCAAAATAAGTGTCACTATTTCTATC
TGCTGTTTTATGATTTTTAACTTGGGACAAAATCTTTCAGAAATTTAGAAACTGATAGCT
TAGAATAACTGAAACGTAGGATATTTATAAAACCACTCCTCTTCCTCGTGGATGTTACGA
CGTCCATATCCTAACTATCGTTCTTCTACAACTATGAGGAAACAAACTACTTGCTTGACA
CTTTGGCTAAATGAATTTACATCCAGTATCCTGATTTGTACTGTAAGACTGGATTCTTAC
TCATTTCAGTATTCTGAAACGGATTGTGTTTGACTTTAGCATCACTTTAGCGTACAACAG
GTTAATATGTCAATACATAAAGATACCAGTAGTTCTAAATTAAATCTTGATTGCGTTACT
ATTCAGCAAACGAATAGGAAATTAATCCAATAATATTTTGGTTGAATGATGGATCAGAAA
CTGTATTGTTTCATTGATNGAATTGTACGGATGCTTGACTGATCTATTAATAGCAAAAAA
TTTTGAACCTCACTTTTAAAAATGATTGTCAGTNATGTTTAGATGCAATTACAAATCATA
TGTTTACATTAATTCATAGCCGAACGAATTGGATGAAGGGTAAAGTTCATCAGTGTCATT
AGACAGTACTCAATTCATATTCACGATCCAGCCATCAAAATGTGGGTTTAAATAGAAAAA
ACAAAATCCAAAATTGCTCAAAGGAATGTGGAATTGCCCTTTCTCAAGGACCGTGGCAGT
TTTTTTTTTTTTTTTTCGTTGCTTAAAAACCAATCTTTTCCGAGCCATAGCAATAATAAT
GACTTTACTAAAGAATAACAACAAAAACGAATTTGGATTGCTTAATAGATACATGCAGAC
ATGTGTAGCTTTTGATTCTCATTAAGTGAATAATATGTTTTCACTGTCCCAGTTTACAGG
CAACACAAGAAAAACGCTCATAAAACCACTTTTGCCTGCGGCCTGACTCGAACCGTGGAA
CCGCGAGACACCGCACTAGCTTCCGGGATCAGCATGGCACCCGCGAATCTGAGCCACTTA
CAGTAACATTCTTTCTGGATTACCAGAGAGGTAACAACAACTTATAACCAGACTGGCATT
ATCTTTCCTCCTTCCTCAAATTTCCTGTTTCTTTCTTGCAATTTCAGATTTCGGAAACAA
GGTTATCATGTCGTTATATTGAGGATATACATCAATTATATCATTACTGATCACTAGTAG
GAGCAGCATTTTGTCAAATACGGAACCTCTCATTAGCATGTTATTCGTCAATGATGATTT
TTTTGTTTTCGTAAGAATAACTACTCACATTTTCAATTCTGGTTTGCTTGCTAATAGCAC
TGTGTCCAACAGGAACGTTAGCTACAAAAACCGCACATTAGTTTGATTTAGGTCCTTGTT
TATTTTTAAACAGCCATCATTGCCCCAATTATCAATCTCCCGCCTTTGCACTAGAAAAAA
ATTGGTTAAGTTGAGTGGCACAAATCGTAATGGTTAAATTAAATTTATTGGAAAACTGGC
TTTCAGTTCCTACTCACGCATCATGCGTTGACACTTTCTCATTTCAGCCAAACATTAATT
TTATGATTCATTTCCACTGTTCCAATTGACCACGAAATATATATAAACTTACTTATATGA
TATGTATTTTGCAACAAGTGAAAAGGAGATAAAGAATGAAAAAAAAAAATAACAGCACCT
GGGCTTGAACCGAGAACCAGCACTTTGACAGCCCAGCGCGTTACCACTAGGACACCTGGA
CTCGCAGAGCCTAGTGCCTCGTAAATTATATGACCAAAGNAAAAATATACATATAGATAC
AACATTCCGTGANTGAATAGTTATGAATCTGTATACAGAATCGAACTGTTGCAAGAGAAG
TAATCAGTTAAATGAAAATGTTCTAGATGAGACTGGAAGANAAATAATTTTTCATTTCGC
CNATGTGTGTGTTCTTTGATACGCCTAGCTATGAGACACGATTTCTNGTATAGGGAAATT
GCCGCAGCGCTGCCAGACTAGGCAGAACATCGTGGCAACGTCGGAGGAAGTAAATATGGC
AACGCTTGCCAGGAAATAAGTCTTAACTTTCCTACTTCCTTCGGCNAGGAAGAATACCTT
TATAACGCGTAAATAATACACGTAATAATTTANCACGAGCAGCACATTCGGCNAAAGTTT
TTGTTGGTTTCAGAATTATCCAACTTACAGCTGGCAATTGAAAATACGGTGGGAATCCAT
GTTAACTGCATGAGGGCAATACAAAAAGTAACGTCTCCCAAGCATTCATAGATAAAGAAT
CAAATTAATTTATTTACAGTTTTAGAGGTTGAACAAATATCTATTTTTCTACATCATTAC
CATTTCGGAACACACGTTGGTCGTTGCTGTAAATAAAAAAAAAAAAAAAAAAAAAAAAAA
AAAAAAAAAAAAAAAAAAAAAAAAAAAAAAAAAAAAAAAAAAAAAAAAAAAAAAAAAAAA
AAAAAAAAAAAAAAAAAAAAAAAAAAAAAAAAAAAAAAAAAAAAAAAAAAAAAAAAAAAA
AAAAAAAAAAAAAAAAAAAAAAAAAAAAAATTTTTAAATTTATTGAGGAGGTCGCAGCTG
GCTTGAAATCGATTAACAATACCTTCTCCCTATCCTTATTTTTTTGTTTATTGCTTTATG
TTTCATCGATGTTGAAGTTATTAAAGTAGGGAACGGCCAGGGCCTTCTATAAGAATCGTC
CCAGCATTTGAATGGAGCCAGAACGTTACCGCTCACACGCCACGCTCGGTCTTCCGGTCT
TTAGACATCATCAACCTTACTTTACCGGTAGACTGTGTTTGTTTGAATCCTTGAGACCTA
GGCGATTATGGAGTCGATTATGACGGGTGACAAAACTTGAGCGTTCCACTTTATACCGGA
GACTAAAGAACAATCACGCGAACGGCGACATCCTCATTCGCCAAATGCTTGTATTTATTT
ATGTTATTCCAAACAAAGAATAACGCAGGTAATTTCACGCCTTGTTAAGTAATGAGCATT
TAGACCCAGTATTTAATAAATCCCAACGCTGTAAAGATCATGAAGTAATAGTGTCAACAA
CTAACAGCATTGTAGAAAACGGGAAAAACGGTAATTTAAGAACTCCCTGTCTTTAAGCCC
GATTCTCAATTAACTTTAATTACTTACACCAGTTATAAAAGAATTTATTTTTGTCCTACG
ATAATAATCTGGTTGTAAATTTTTTAGTGACAATGGTCGTTTGATTTGTTGCGGTGCTAA
TATTTAGTTCTGCGCGATTAACTCTCATTTATTTATATAGTGCATAATCATTATCGTCCA
CCTACAAAGAGAGCAATAATTCCTCTTGTAAATTATTTCTTTCTGAAACGCGATGATCGT
TCTACTGTGAAATAAATATATTGGAAACATGTGTGTCGTTTGAAAAGGGACAGACGATAT
GATTTCGGCGCGGCTTGAAACCCGTGTAGNTTTTCGTCAGTTCTGCCGCCGCAAATCTTT
CATGCTTACGTCGGCTATTAGTTACGAAACATTGGGTAGTTTCGCAGATGTTTATCTTAT
TTCCTGACGCAGTTAGGAAAGAATCATGGATACCTTATACTNATAAGCAATGTGCAGTTT
CGGTACGCTTAAAAATAAAATACAAGTAAAGATAGATTTCTAAATTTAAAAAAAAAATAA
GAACTACTTGGATTTGAACTCGGAACCGCTCGCTCAGCAACCCAGAACGCTAACCACAGG
ACCACTGCAAGCTCGGTGCTACTTTCCTCGAGTAGGCGTATACAACGCAGCGAAGGAAGA
CTGTTTCATTCAATCCATCTTGGAGAGAGACACTTCCGAAATAATTTCTTGTTTCTGTAG
TTTCGTAGTACTAAAAATTCTACCTCATGGAACATGATTATCCCTTNGTTTGTGGACTGA
CCAGATATATGAGTGAAATATTATCCGAAGGAATTATCAAAATGAGTATAACAATCTTAT
CGTTATAGTTTTATGCTAATCAACCGTAGTAATATATAGCATTGAGCCTGTTTCCTGCCT
CACTTTAATGCAATCCCGTTAATTAGAACTTTTGGGAAACGTTTCAAGATCTGAATTTTG
GTAAAGTATTATAGAAATGTAATGGTAGGATGATGAACTGTTCAGCCAATAAGAATCGTC
AGTGGGAGGAGCTTAATTCCTACCTGTTGGCCAATTGTTTCCTGCATTGACTTAAGGAAA
TGAAAAATCTGCAGTATAGATGGCTCTGAATAAAATATCCACCAATGAAATTGCGAGGAG
GCGGAGCCAGTATTGCGTTACTGTTGCCTGGGATGACATTGATGCCAGATTGTGCAAAAT
AAGAGTGATAGAATTTTTCAGCGGCGGCCAGAAATAANGTCAAAGACTGTACATATATAT
TATTTCTATAAGGTATTTTTTTGTCACAAGCCNNTATCTTCCTTCATACTTAACCGAAAT
CAATGAATGAGGTGTCATTTTAAAGCTTATGGTCTCCGCTTTGGNCACATCACATTTTAA
GAAAGGAATTTTTCGGAATTCGACCCTTAAAGGGCAAAAATGTCAATATTTCTAAAATGC
GTTTTTGTGTCACGAGCCATTTATCTCCCTNGATATCTAACCGAAATCGATAAATGAGGT
ATCATTTTAAAGATTAAGATCTCCGCTTTGGTCACATCATATTTTAAGAAAGNAATTTTT
CGGAATTCGACCCTTAAAGGGCAAAAGTATCAATATTTCTNNAACGCGTTTTTGTGTCAC
GAGCCATTTATCTCCCTTGATATCTAACCGAAATCGATAAACGAGGTATCATTTTAAAGA
TTGAGGTCTTCGTAATGTCTTGGTTNCGTTACCACATTTTAAGAAAGGAATTTTTCAAAG
GGCAAAAGTATTAATATTTCTACAACGCGTTTTTCTGTCACGAGCCATTTATCTCCCTTG
ATACCTAACCGAAATCGATAAATGAGGTATCGTTTTAAATATTAAANTATCCGCTNTGGT
CACATCATATTTTAAGAAAGAACTTTCTCCAAATTCGACCCTTAAGGGGCAAAAATATCA
TCATTTCTCAAAACTTTTTTTTTTTACCTCGCTTGATAACTAACCGAAATCGATAAATGA
GGTATCATTTTAAAGACCAAGGTGGCCGCTTTGGTCACACCATATTTTATGAAAGGAATT
TTTTGGAATTCGACCCTTAAAGGGCAAAAGTATCAATATTATTTCTACAACTGTTTTTAT
TACGAGCCATTTATCTCCTTCGATACCTAACCGAAATCGATAAATGACGTATCGTTTTAA
AGATTAAGGTCTCCAGTTAGGTAAAATCATAAATTAAGAAAGAATTTTTCGGAATTTGAC
GCTTAAAGTGGTCGCGCGTATGAGACAGTTCAGAGCCAAGTCCCTAGATNGCAGCAGCAC
ATATCACAGAGATGTCAATAAACTTTTTTTTATNCAATAAGTAGCTTTTCGGATATTTTT
TTTCTGTTACGGAAACATTTTCGTTTTGCTATACAATTCCAATGTAAACATTTTATTCGC
ACAGCAACACATATCGCAGAGATGTCGATATGCTGTGTGCGTTTTGTTCAGGTTGGTTGT
ATTCTGTTAAGGTCAGTGACAGTTTGTCGTACATACAGTGTGTTTTAAATTTTCCTAACT
GTTTCGTAATATTTTGATGCGTACCTATTACACTAAACAAATAAACAATTGCTACAAATG
AGGCGGTTCTNCTTTCATTCTATTACAAGCCNCCAACCTCACTATTCATCGCATTTTATT
CGCGAAATTTTCGCACGGGTCGTCTAGTATANATATAAAGTTGTCAC
>VvP45bXY4-149#RC/Helitron
ATGTTTGCTAACCTATCAGTTCACAACCTTTTTTACATATATTTTTAACCGACTTCAAAA
AAGGAGGAGGTTCTCAATTCGTCTGTATTTTTTTTTATGTATGTTCAGCGATATCTTCGC
CAATTTTGAACCGATTTAAATGAAATTTTTTTAGTGGATAGGGTATACCTCCAAAGTGGT
CCCATATGAATTTCATTGAGAAACCACCCCTTCTACCCCTTTACACCCCNTAAATGTGTA
CAAACCCACACTTTTTATCCGATTTTGATGGAAATTTGGANACGTATAGTANAAAATAAA
CGGAAAAATACTGTCAAATTTTGGTTTGAAAAAACCGAACCCCTCTCCCCCTNTCCACCC
CTTAATTTTTGCCAACGTTCTTTATACAAAGCTAAAGTCGACACCGTTTAACTGATCACC
ATTAAAGTTGGCGTATACATGTAATTTTTCATGGAAAAGGTTTCTGACCCAAAAAATAAA
AAAACACCCCCATCNCTCTTTACACCCCTTAATTTTATACAAACCCACATTTTTTATCCG
ATTTCAATGGAACTTTGGAAACGTATATTCGAAATAAANAGAAAAATGCTGTCGACATTT
GNTTTGNAAAGACCGAACCCCTCTCACCCTNTCCACCCCTTAATTTATACAAAACTATAG
TTGACATCATTTAACCGATCNCCATTAAAGTTGNCATATACATGTAATTTTTCATGGAGA
AGGTTTCTGACCAAAAAATAAAAAAGCCTANCCCATCCCCCCTTTACACCCCTTAAATTT
ATAGAAACCTATATTTCATATCTGATTTTGATTGAACTTTGCCAATGAATACTTTCAAAC
AAACAGAAAAATCTTGTCAACATTTGGTCTGCCAAAGCTCAACCCCTCTCCTTCCTAACA
ACCCCTTAATTTTTGTCAATTTTTTTTTTTATATAATATATGAATTTTTTCACGAGGAAG
GTTTCGGACCAAAAAATAAAAAAAGCCACCCCAACTACCCATTAAACCGTTTAATTTTTA
TACAAACCCACAGTTTATATCCGGTTTAGATAGAACTTAGCAAACTTTTACTGTAAAACA
AAGAGAAAAAATAATGTCAGCTTTTGGTTTGCAAAAACTGAACCCCTTTCCCCATTTCCG
CCCCTTGACTTTTGTCAATTTTCTTTTTGAAAAGCTACAGTCGACACCATTTGAACGATC
TTTATGAAAGTTGGCACATATATGTATTTTTTTATGGAGAAGATTTCTGACCAAAAAATN
AAAAAAACCACCCTAGCTCCCCTTTTACATCCCTTAATGTTTGTACAAACCCACATTTTA
ATCCGATTTCGGTGGAACTTCGCATGCGTATACTTTAAAGCAAATAGAAAAAGAAACGTA
CTACTCACATTACTTTGACAAAAACACAACCCCTTTCCCCCTTTAATTACTGTTAATNTT
CATTATATAAAGCTACCGTTTCTATCCGATTTTGAAGGAAGTATGCACATGTATACTTCG
AAACGAACANAAAAATACTGTCTGCATTTGGTTTAGAGAAGCCAAACCTCTCTTCCCCTT
TCCACCCCTTTAATCTACACAAAGCCACAGATCCTATCCGATTCCGAAGAAAATTCGCAC
GCGTATACTTTAAAAAATACATAACAATTGTGTTTAAATTAGGTCGCAGAAGCCCAACCC
CTCTTCCCTTCTACCCCCACCCCTCCTAATTTCCAATGTTCTTTATAGAAACCTACCGTT
TTTATCAGATTTCGATGGAACACTGCAAATGTATACTTAAGAACAAAGAGAAACTTTCTG
TTTACGAAACCCAACCGCTCACTCCCTTACCCCATTTAATTTTTGTAAATTTTCTTTACA
CAAAGCTACAGTTTTTATCTGGTTTCGATGGAACTTTGCACACGTATATTTTAAAACAAA
GAGAAAAATGCTGTCCACACTANCTTAACAAAAACCAAACTACTCTTCACCTCTACGCCC
CTTAATTATTTTTTTATACACACCTAAANATTTTATACGGATATCGATAGAAATTTNCAA
ACGTATACTTTAAATCAATCAGAAAAGACTGTCTACATTTGGTATACAAAAGCCCAATCC
CTCTTCTCCTTTACCCCCATCGTTCATAATTTCCAATGTTCTTTACAAAATCCACAGTTT
TAAGTACCGTCAAAATCAATTAAGCTNTTTCNAAGTCATTGCNGAATATTTATNAAATGT
ATGTGTCCTAATGTCTCAACATGTACTTCAGATTTCAACTTGGACCCCGAGCTTTTACGT
TGTGAAAACCAATTAAATATCTATTTTTTTCTGTGTGATGCCGGAACGANCAGATATATT
CCAGANACAGATTTGTGTATGNGGTATGTATTAATGTCCAGATGTTACATGTTTCGATTA
TCGAGCAGCAGCTTTAATAGATGTTATGATTAGANCGAAACACANCCTGGACCAAAATGT
AAACTGACATTCCNTAACACAGCATCCAATATACCCCATTCTGAAAGTTGTTATAAAGAC
AGATTTTTTTTAAAGCATTCGCTTTAACCACTGAGCTACCAGGAAGTTCGCAAAATGAGA
ACTGCTGCGGCATATTTAAATACAAATTAACTATAATACCACTAAAAATTTAAAAATAAA
ATAATTGTTTAAAAAACATAAAAACCGCCTTCAAAAAAGGGCGCTAAAANTTTTNAAATA
ACTTTATACCTTGCTTAAAAGANATTAAATCTAAATGGACAATATTTTACNTTACTGTTA
TTGAAATTTTTACATTAATTAGTTATTTTTGGAGTCGGTGCCAGCCAAANCAAGAAAAAC
AAAAAGATAAAAACAATTATAAATAACAATAATACATNAAAAATCATGTTACTGCTTACC
TACAATTAATNCTAGAAACATTTTTCAACAAAACTGAAACATATNGATGGTACACCGATA
CTATACTAACTATAAAGTGTTTACTGCATGNTNCAGCCTACCAACTGACACTATAGCGCC
AGAGATATGCCNGGATGACCAACGAGGCCGAGCAACAGATAACATACCGTTAATTTGTTT
CCCTAAGCTGTCTCCCGCAATAAAACTATCTTCCTNACGNCATGCT
>VvP45bXY4-76#Unknown
ATTGTAGTTTAAAAAACTAAAAACACGCTTTCGTAGTAATGTGAACTAAAAGGTTAAAAA
TAATCTTTAAATATAAANATTTTGTTTAACAGCGATAGGACGTCCCACAATTCAGGATAA
ATTAATTTTTTTGAATAAGCTTAAAGAATAAAGTCACTGATTACAAAATTAACTTTAATG
TAAAAAAGCGTGGGGTGCTATATCAGTTGTCTTATATTTTTTGTCGCTGGCTGTTTGTAA
AGGTAGAGTCATTGTCAAAAGTTATGTAGAGAGCACCCCACGCTTTTTTTTTTTACATTA
AAGTTAATTTTGTAATCAGTGACTTTATTCTTTAAGCTTATTCAAAAAAATTAATTTATC
CTGAATTGTGGGACGTCCTATCGCTGTTAAACAAAATCTTTATATTTAAAGATTATTTTT
AACCTTTTAGTTCACATTACTACGAAAGCGTGTTTTTAGTTTTTTAAACTACAATTTTAT
TTTTAACTTTTTAGTTCAGATAGTTTCAAAAGTATGTTTCTTACTGTTGGCTTTTCTTCG
CCAATCTCTCTTTTTCTTTGNGTTGTAGTTTCATTTATTAATTATTATTCCCACGAGTAA
AATACAATTAAATGGTCAACTCAACCAGAGGTCCAATAGCANGGTAAACGNGGAAGGCTA
CTCTTCTATAATAGTACGAAGTAATGTTTCGAATACTCACTATTCAACATCACGTTAAGC
GACTGCAGAAACCACTGTCGTACATGCTCAAAGTATCGTCAATTGCGCATGTGCAAAAGG
TTGCGCAACAAAACCATTTTTCTATTGTTACCGTCAAAGTAACGAGAATAGCAGGACGTT
GCTAAGAGACTACTGTATTGTCAACGGTTCTTAAAACGTGTGCAAAATTTTTCTGTTNTT
ACTGTCAAAGTAATGAGAATATCAGGACATAGCTATGAAATTATTGTATTGTNATCGGTT
CTCAATACGTGNGCAAAATTTCAAACAATTCGGACGTCTGGAAGTGGGTNAAAATTGAAT
TGNAAGATTCCATTACATTCAACCATTTTTCTGTTGTTACTGTCAAAGTAATGAGAATAG
CAGGACATAGCTATGAAATTATTGTATTGTCACCGGTTCTTAATACGTGTGCAAAATTTC
AAACAATTCGGACGTCTGGAAGTGGGTNAAAATTGAGTTGNAAGATTCCGTTACATTCAT
ACATACATACAGTCAAGCTAATATAAAGCGTGTAAAAAGATGCTAGAAACTACTGTATTG
TCA
>VvP45bXY4-235#Unknown
ATGCTGGCTTTCCGTATCACAGTNACTGCCTGTGCATCCGTATTCCGTTTGTAGTCTGTC
TGTCACAGGCCTCTAGCTNNTAAACGGAATAAGTTTCAGACTTCAAATTTGCACATGTNT
GTGTTTCGTTGACCCAAAACCGAATATCGTATTTAAAATTTTGTAAAATTATATTCTAGG
GGTTTCATAGAAGTAAAGTATGTACACCAGCGTGTGAAGTATNGATGTTTAGAGCTCGTC
AAGTAGAAGACATTTTTTCAATTTTCACTGGAAAATAAAGACGTGAGCGGCCGTCGAAGT
TGTCAATTTTAGACCATTTTTGTTACCGGNTCTATCTCAAAAACGNTATTACCTAGGAAC
TTGAAATTTGTCCCCAATATCGACCATATCCTGTATTTAAACGACAAATACTAAAATACA
TCTAATATANTTTGTAAGTTGCGAAAGTTTTTATTTTGAGGTTACTTTGCCATATATTAA
TACTATTTTATTGAAAGTGCTCTTAATTCAGAGTGCATTGCACGATAGATACTACCCTAT
AAATTTNATTGGAACCGAACGATTGCANCGGCGGCNTGAGCGGCGNCGCGGTGCAGCGTC
CGCTACCTAATTNAAA
>VvP45bXY4-96#LINE/L2
TGCGATCGTTTGGCTGTGTGTGTCGAGAGCTGCTCACGAAACTGCGATTTTGCATCATCA
GCTAAGTTTTTGTAGACTAAATTACTTTAAAATCTTTAAATATCANCTAAATTCTTAGGA
TTATTGTTAGCGAGAAGAATTATTTAAAATTACTCCATAAATAACAGTTTTAAANTTCGC
GTCATTGTTGTTAAGGTCCCTTTTCTAGTTATCGCAAGTTTTATTGAATTAAATTTAGCA
TAAGCTTGGTAGTTAGNTTAATTATAATACTATAGCATAGGTAAACGTTGTGGTATAAGT
TATTTAACAGTNTTAAATTCTTATATACCGTAAATAATTCAAATCAGTAGTTTGAACTTC
GATTGTTAAGGTTNCTGTATCGTCCCATATTAAGGCTCTGTTCGGTTTAAAATANAACAG
TTTGTTATTTAATTAGTTCTGGAACAGTAATATAACAACTGGTAATAATAAATAATAAAC
ATAAGTATTCATAAATAGCATCCAGTTGTTCACATTAGGTTNATACAGTATCGNTATTTT
AAATTCCACCGATATCGCAATCAAGTTTACGAAAACAAAAACGTACGTTNAANTAATTAA
CCTGTTCTGTCTGAAATATAATTGTGTTTAATTGCTTTCTAATACATTAAAATAAAAACT
TCCTAGCTTATTTTAAAAAAATAAAACTTTCGTAAGTAACTAATTAGTTNTTATCCACAT
TAGCACTAAATAGTATCGACCTTCCATCTTAAGTTTATTTTGAAATTCATNAGCGTAAGT
TTTATTTATTGGTTCTTAAGTACTTTTGTTACCTAGTTATTACTTATAAAGCTTCAATTT
TATATAAATAAAAATTCAACAGTTNAGTCGAGTATAGCCCTATAATATTTAATAAAAAAC
GTTAAAAATATAGTATAAACTTTATTAGACTACTTTATCAAATAAATTTAAGGTTCGTTT
AGAAGGTGCTAGAAGTATTTGGGAAAATCATGACTGGAAAGTGTGGCGCCTGTCGCAGGT
ACGTGGCGAAGGGNNTGGGTTGCAGTGGGTGTAAGAAGTGGTTTCACTGGGCATGTAGGG
AAGAGGAAACGTGGGAAATAAATGAGGCTCTCCCATGGTTTTGTCCGCTTTGTNTTAGGG
ATGAAAGGATCAGGGAGATGGGCGAAACGATCAGGGAGTTGCGTGAAAGGGTCAGGGTTC
TTNNNNNNNNNNNNNNNNNNNNNNNNNNNNNNNNNNNNNNNNNNNNNNNNNNNNNNNNNN
NNNNNNNNNNNNNNNNNNNNNNNNNNNNNNNNNNNNNNNNNNNNNNNNNNNNNNNNNNNN
NNNNNNNNNAGACTGCACAGGCACAGCCTGTGGGGGCTGAGCTTGTCGAGGCT
>VvP45bXY4-849#RC/Helitron
GTTGGACTGATTCCGACCGGACAGTTGCTGACCAAGAAATTCGAACTTGAAATTTAAAAA
TCTACAGTTTTTATCCGATTTTGATGGAACTTNGCGCACGTATACTTTAAAACAAATAGA
AAAATGCTGTTACGTTTGGTTTAAAAAACTAAACCCNCTCCCCCTTCTCCCCTCTTAANA
CTAATTTATACAAGCAACTTTTCCGTTTTTTTGTATCGGTAGGGAAATCNGCCAAAGTGG
ATGGTGATGGAGGATTTTTACTACAATCCGATCAAAAGGGATAAAACATTAGAACTTTCA
TATCCAGCAGCCGAGAAACGCTGTAGACANTATTTTTCTCTTTATTTTAAAGTAAAAACT
AAAAACTTAGTTCACAACCCGAAGGTTGGTCGGATCNTNCCGAAGGGGGCGTACCAAGCT
CATATGATCAAATACAACTCTTAAAAATTCCTGCTTCCACCGGGATTTGAACCCGGGACC
GGACNGAGAAACTTTGAAAGTAAGCGCCTTAACCGCTGAGCTACCAGACCGCCTTGTTTT
GAAGTATACGTGTGCTAAGTACTATCAAAAACC
>VvP45bXY4-2350#DNA/TcMar-Mariner
AGGGTGAGTCAAATGAAAACCTTAAATTTGTAATAAAAAATCGAAATTTCGCGCCGTTAT
CCTGTAAGTTGGTAAGCGTGCTACAAGCAGCGTGCAGAATGGCCTGTAGGTGGCAGCATA
GTGCAGATGCACAAATACCGTCGCAGTATCAGTATAAAGATGGCTGCCCCACTTGAGACT
TGCACCAGGGAAGAACAGCGTTCTGTTATTCGGTTTTTGAGTAGTGAAGGTGTGAAACCT
ATTGAAATTCATCGAAGAATGAAGGTTCAGTACGGTGATGCATGTTTGTCACAGCAGCAA
GTCTACGAATGGAGTAGGAAGTTCGCAAATGGTGTGACTTCAGTGGAAGATGCTCCTCGT
CCAGGTCAGGCACAACGAGTTGTGACTCCACAGAACATTGCAGCAGTTGAAGCCATAGTG
ATGGAAAACCGCCGAGTGACACTGAATGACATTGCAGCATGTTTAAAGATTAGTCATGGT
TCAGCACACCACATTGTGCATGATGTGCTCCAGTTTCACAAAGTGTCTGCAAGATGGGTG
CCACGGCAGCTGACTCCTGAAATGAGAGAACGACGTGTTGATGCTTGTGAAGAACTTCTT
CGGCGCTTTGAACGAGAAGGTGATGGCTTCCTTGCAAGAATCGTTACTGGGGACGAAACC
TGGGTTCACTTCCACCAACCGGAAACGAAGAGAGCGAGCAAGGAATGGCGCCATTCCTCA
TCACCAAAACCAAAGAAGTTTCGAACAGAACCATCNGCAGGGAAGGTTATGCTGACTCTC
TTTTGGGACGAAAAAGGCGTCATTTTGGAGCATTACACGCCTAGAGGGACCACTGTCACC
AGTGCATCATACACAGATCTCCTAAAAAATCATCTTCGGCCTGCAATCAAATCAAAGCGA
TGTGGATTGCTGTCATCAGGTGTCCTTTTGCAACATGACAATGCAAGGCCCCACACTGCC
CGTACAACGGTTGCAACAATCACAGACCTGCATTTTGAGTGTCTTCCTCATCCACCATAC
TCGCCAGACCTTGCCCCAAGTGATTTCCATATGTTTGGACCACTCAAAGAAGCAATGGGA
GGAAAGAAGTTCCGTTCTGATGAAGAGGTACGCCACGCGGTGCATGAGTGGTTGCGCGGA
CTACCAAAAGAATTTTTTTCTAAAGGAATTTATGCACTTTGTAAGCGCTGGAGGACTTGC
ATTGAGCGTGGGGGAGATTATGTTGAAAAGTGATACAGCTTTGTACCACTTCTGCACAAT
AAAT
>VvP45bXY4-1098#LINE/L2
CAAATAAAAGGGTCATNCACAGAATGGCTAATTNATTTTTTATAAATAACACATTTGAGG
AACTAATAGTAAANTGTGCCCTGTAGGAATTTTTTGTGATCTTGCAAAAGCATTTGACTG
TGTNAATCATGAATTAATATTGAAAAAATGGAATACTATGGTATACATGGAACCGCAGGT
AAATGGTTTAANTCATACATGGAAACCGAATGCAAAAAGTTTCCNTTTTTTATTCTAAAA
GGCTCTGTCTTAGGACCCCTTCTGTTTTTATTATACATCAATGACCTTCCTGAAACTTAT
CCGACAAGGCTAAGAGCGTTTTATTTGCAGATGACACTAACCTGACTGTGNGAAAAACAC
CAAACAGTAATCTAGAATTAATGTAAATGAANTACTTAGTGAAGTAGCAAACTGGTTTAA
GGCAAACTCATTAAAATTAAATTTTGANAAAACACTTAATTAGGTTTAAAACAAAAAATT
ATGCGCAGCCAGATTTACATGTAAACTATAAAAATAACACAATCTTGGAAACAAGAGTAT
AAAATTCCTTGGCATTCAAATAGATGAGAAACTCNGTTGGCAAGAACATATCACATTACT
ACTGAAGAAGTTAAGTAGTGCCACCTTTGCAATAAGAACACTTTCTCTAACAGCAGATCT
AGAATTAACGAAACAGGTGCTNCTCNTATTTTCATTCAGTCATGTCGTATGGCATAATTT
TTTGGGGAAACTCTTCACAAAGTAAAAAAGTTTTCATAGCACAGAAAAGAGCTATTAGGA
TGCTGTGTAGGGTAAAACCAAGAACTTCTTGCAGACAACTCTTNAAAAAGCTCAATATTC
TTACAATGANTTCTCAGTATATATATTCTCTCATGTGCTTTGTCATAGAACATTTTAACT
TGTTTACATCGAATTCACAGGTACACAATTTCAGTACAAGAAACAAAAATAGCACAAACA
TCACTGTCATTAGTACAAAGAGGAGTTAATTATTCTGGGACACATCTGTTTAATAAATAT
AAAACAGTTTGCAGATAATAAAGATGTATTAAANAAAAACTGAGAGATTATCTTATTGGC
AACTCCTTCTACTCCATTCAAGAATTTGAACAAAAAATTAATTGTATCTNATATGNCTTT
CGCAAATTTCAG
>VvP45bXY4-315#Unknown
AGGTCTAAATTTAAGATAGCNCCAATTTTCCTCCCACCCATCCCCCTCACTTCCTACCTT
CTCCCATAGAACCACCGCTCACCAGAGCCTATCTTTATAGTTTGTGACTTCGAANTTTGC
TTGTTTTTAATTTCCAAATATTTTTATTTCAATATTTCTCAGTTGTTTGCACATGTGTCC
ATTACTTGGTGGGCATTTAGGACCATTAACTGAGGTNTACCGCGCTTCCGCGACGGGTCC
TTGTGTACAGTTTTGCTTTATACTTGCTATTCATCATCGTTTTCCAGCCTGTGCTCTTCT
ACCCCCACCCTCACTTCCCGCCATGTTGTTTTTCCCCCACCATGAGCCACCGACATTGTG
GCTCACGCAGTTGGCTGCCGGCCGCTTGCGTGCAGCCATCTCACTTCTACTGAGGAAGGG
CCATGCTCGAAAATTTTATTCTNTGTGTGTTCGTGTTTTTTCGTGTACCGACGCCGCAGG
AATCCCCTTCTTTGGTAAGCGGTGGTTTTTTATCCTATCCAAATGTTCAATATATCCGCT
TTTAGCGCCTTTGTTTCCTAACAATATATAT
>VvP45bXY4-269#LINE/Penelope
CAATCCTGGATAGCCACATNGTTGCGGCTTATGGGTCTCCTACAGAACGNATTTCCGCAT
TCGTGGACCAGCACCTACAACCTTTCGTCCAGGCCTCCCCTCTTACATCAAAGACATCCN
ACACTTCCTCGNNCGNCTNTCTACGGTNCCCACACCTCTTCCACCNGACTCCTTCCTNGT
NACCATCGATGTCACCTCGCTNTACACAAACATTCCACCATTGCCATGGAACACTTTCTG
GANANGCGCCCTCCANACAGCCTCCCCGGCACATCCTTCCTCATCACCTTGGCCCACCTN
ATNCTCAACAACAACTACTTTTCCTTTGAAGGCAATTTACCACCAGATNCGTGGCACTGC
CATGGGCACCCGCATGGCCCCCTCTATGCNAACCTCTTCCTGGGCGCCTGGAACAGNCAT
TTTTCGAGANTATACCTCTNAAACCCCTCGTGTGGCTCAGATNCATAGATGACATCTTTA
TGATCTGGACNCACGGGAAAACANCCTNCTAGACTTCCTGAACAACTCAATCCNTTAATA
ACTCACTGAATTTCACNTGGACCTACTCCCACACCCACGCCACNTTCCTGGATGTGGATC
TATCCCTCTCCAATGGCCACCTCNACNCCTCNGTCCACATCAAACCCACCAACCTGCAAC
AATATCTCCATTTTGACAGTTGCCATCCGTATCATACCAAACGCTCCCTCCCCTACAGCC
TTGNCATTCGNGGCAGTCGCATATGCTCCGACCAGCAGTCCCTCACGNAGTATTCAAACA
ACATCTCNCGAGCACTGATATCCCGCAACTACCCNCCGGATTTAGTTCACAAACAANTTT
CACGNGCCACATCACAACCTGCTCAGCCCATCAACCACCCCAAACCCCCAAAAACCAACC
ATAGTCCNGTCTTGGTCACNCAGTACTTCCCGGGCCTCGAATCCATCAACCGAATCCTTC
GGTNGGGNTATGACTTCCTCCGACCTTCCCCGAAATGAGATCCCANAATCCTCACTGNCC
CTCCCAGAACCTGTTTCAGCAGACCNCCTAACNTCAGCCAACTCCTAGTCCACAAACACA
GTCCCTCATCCCACCAGACAGCCCCAAGNTCTTTCCCATGCAATACACCATGCNTCCACC
ACTTTCACCAACCCTGCCACTGGTGAAANCTTCCCTATCATNGGACACGCCACNTGCGNA
ACNTCCCATCTCATATACCAGCTNACCTGCNNCCACTGCCCGGCTTCCTATATNGGCCTG
ACAACGAATCCACTATCCATCAGAATGAATGGCCACAGACAAACGGTNTACACCCAGAAC
CCAGACCATCCAGTGGCTGNCCATGCCAGCTCTCACGACACCAACAACTTCAACACCGTT
TCACAGTCAGAGCCATCAGAGTNCTTCCNGACAACACACTCCTCTGAACTCCGNAGGTGG
GAACTGGCCTACCAGTACANACTNGACACCAGGCANCCNCCNGGCCTCAATCTNNGATAA
TACCCGGTCATTATTNTTCCTNCATATNTTTAACCTTTTTAATCCTCTCTTTGCCTCCAT
TCCACTATATTGAACCGCCACTTACNAGAGGTGATGTTT
>VvP45bXY4-63#RC/Helitron
CGCCTACAAATAACACAATTGGGGCGCAACGTAATAAAAGCTGTGATCATGACTGGAATG
GCAAAAGGTGATGTGTTGATTCCTCGAATCCCAATAATTCCGACAGACCTACCATTCCAG
TTTAAAAGACTACAGTTCCCACTAAAATTAGCCTTTGCGATGACTATCAATAAAGCCCAG
GGACAGACACTGAAAGTAGCAGGGGTACACTTAGAAAAGACGTGTTTTTCATGGGCAGTT
TATATGTAGCTAGCTCACGGGTTTCCAACCCCCAAAGGCTATATATCTTAGCAAAGGACA
GCAAAACCAAAAACGTTGTGTACAAAACGGTATTGACATAAGATGTCCCCAGAAAGTGAC
ATAATTTTAAACCACAAACAAAAATCTGCCGGAGGAACTGTGGTAGGTAGTC
>VvP45bXY4-247#LINE/CR1
AACAAGTGGTAGTACTTAGCAAAACACGAGGGGACGAAACATGTTGGATATATTCCTAAT
AAAGCCCGATGATAATCTCGTNGGGTGTCAAGTAACTGAAGGAATAGGTGTCATGACGCA
GTTCTGATGGATATTAGAGGATTCAGTAAACCAGCGGCCAAAATTGAAGGGGGAAATAGG
TACAATTATAAAAAGGCACANATCTCGAACCTGAAGAGATATTTCAGAGAATTTCGGTAA
ATGGAAGGANGGCACAAGTACAGTGGAGTCAAAGTGGGAAGAGTTCAAGGAATAATAAGA
AGGGNGAAGAAATGTTTATTCCAAAGCGGAAAATAAAGAGAAGTANAGAACCTGCGTACT
ATAATAGGGAAGTGAGGAGGTTAAAGAGGTTGGTGNGANGAGAACATAACAGAGTTAAGA
GACAGCAGGGCAGTAGGGAATATTTGAAACAACTAAACAAGGANTTAATAACGGCAAAGA
AAGTGGCTAAAGACGGGTTTATGAAGAGTATTATCGGTGCAGGAGGACCACTGACTGATG
CGTCTAGAAATTTCTATGGCTATATCAGGAAACTGAGGGGAAGGGAGGGTGTNGAGACGN
TTATAGATAAGGACGGAGAAGAAGTTACTGAGGATTTGAAAAAGGCAGAGATNTTAAGTA
ACTGGTTCAGTGAGACCATTAGGGACAATGANTCAGAAATAGGAGGGTNTAATTCAGAGA
ACGAGCTTAACAACACAATTAGAAATGAGGANANTAAAAAATTTGAAATNNATCCTGAGG
ANATCATGAAGGAANTAAGAAAGCTGAAAAAACGTAAAGGGGCTGGTGTNGATAATATTA
CTACAGATGTATTAAAGATAGCGGGATGCGACATTGTACCTTATCTTGAAATATTATTTA
AATTGAGTCTGGATACTTGCTGCTTACCANAGGACTGGAAAAGTGCGATAGTAGTACCGG
TNCATAAAGGAGGGGTGACAAATAGGGTCGAAAATTACAGGCCGATCAGTTTGACATCAG
TGGTAGGTAAATTAATGGAGAGATTGATATGCAACCACATCAGAAATATATGTGAGGAAC
GTAAGTGGTTTTCAAGTAGGCAACATGGCTTTAGGCAAGGATATTCATGCGAATCTCAGT
TGGTGGGATATATGCAAGATATTTCAGATGAAATGGACAAGGGAGGCCAAATTGATAGTG
TAGCACTAGATCTTTCAAAGGCATTTGACAGAGTGAGCCACAAAATGGTAGTAAATAAGN
TAAAAACTATTGGAGTGGATGAGAAAGTGATTTGCTGGGTAGAAGAATTTTTAAAAGGTA
GAAAACAGAAAGTTAGGGTGGGAAATGCGGTATCAAAGGAAGTGGAAGTAAAAATGGGAG
TGCCGCAGGGTAGCGTATTGGGACCATTGCTATTCATTATTCTAATGAATAACTGTGTTG
ATTGTTTACTATCNGAAATTAGATTGTTTGCAGATGACATAATGCTGTATAAAAGGATCA
AAACGATAGAGGACTGTAAACAGTTGCAGGGTGATCTGGACAGGATATCTAGTTGGGTTG
GTAAACATGGGATGAAGATAAATGCAAAGAAGAGTCAGCTNATTAGATACACAAATAAAA
AACAAAAGGTTAATTATGANTATAAGGTGGGGAAAGAATTGCTTGCTGAAGACTTGAAAT
GTAAATATCTTGGCATTACATTTGATAACAAGCTTAACTGGGCAGGACACATTGGACAGG
TGGTAGGAAAAGGTTTCAAAATCCTGCACTTGTTGGAGAGAGTGATGAGGGGATGTACGA
GAGAAGTAAAGGAATTGGGTTACAAAACTTTGGTCAGACCATTGCTCGAATATGGTAGTG
TAGTATGGGACCCACATTTTGNGTATCAAATACAGGAGTTGGAGAGGGTGCAAAGAAGGG
CTGCTAGATTTGTTTCTGGAAATTACCGCAGAACGCAATCAGTAACNGATATGATAAAGG
AGCTGGAATGGGATTCATTGGAAGACAGGAGGAGGGTGAGGAGGGTCATGGGAGTGTACA
AGGCGTATACTGGCGATGAGGCATGGAAAGATATTGCGGTAGGTATGAAAAGTAGTNCAT
GGAAGGGAAAAGATGACCATGACCACAAGCTGGCACTCGATTTCAGGCACAAGGGTGTGG
GAAGATTTTCTTTTTTAGGTAAGGGTGTCAGGGATTGGAATAAGTTACCAAGGGAAATGA
TGAATAATTTACCGAAAACGTTGAAAGAATTTAAAGTTAAAATTTGTAGAGGGCAAATGT
AGGTGGGTGCAG
>VvP45bXY4-1239#DNA/TcMar-Tc1
ACTCCTGGAAATTGAAATAAGAACACATTGACGCCGGTGTGTAAGACCCACCATACTTGC
TCCGGACACTACGAGAGGGCTGTACAAGCAATGATCAAACGCACGGCACAGCGGACACAC
CAGGAACAGCAGTGTTGGCCGTCGAAGGGCGCTAGCTGCGCAGCGGTTGGGCACCGCCGC
AGTCAGTGTCAGCCAGTTTGCCGTGGCATACGGAGCTCCATCTCAGTCTTTAACACTGGT
AGCATGCCGCGACAGCGTGTACGTGAACCGTATGT
>VvP45bXY4-275#DNA/hAT-Charlie
GGGGGGGGTGGGGGAGGAACATGTCAGGGGGAGCGCGGGGTGCGAGGTAGCTTCGCCGCC
CGTGTGGACGATACCCTAGCTCTACACCGTCGGAAGTACTATGTCTCCTTCGCCGCCTCT
TAGAGTCGAACATCACATACTTAGTGAGTTTCCTCTGAGATGTCATTGTTAGTACTGAGA
AGTAGGCATTTACCTTTTTAATAATAAAATTGTGGCGGGGGGGAGGCGTGGGAACTTTTC
TTTTGACGGAAGGGGGGGCGTGGTACGAAAAACTTTGGGAACCCCTANTCTAAGTAAAAT
TTTTTTTTT
>VvP45bXY4-298#LTR/Gypsy
CAATTGGCGACCCTGGACCAGGATTACGGGTGTTAATTAAGGTGATTAACATAACACCCT
AAACGTCTGGAGTTTCTTCTGAAGCAGTGGTTTCAGTTGAGCGGCAGCAGAGAGCTGATC
TACGGGCAAGTGCATCAAGTAAGAGAATTCCAGTTTTCATTTTGTTTTTGGGGCTGCAGT
GTCAACGATCANATTCCAAAAGGAAGGATATTAACTAAATTTTGAACACTCAGTAAATGA
TTATNAAAGTGGAATCAAAGTTGAACTTACAAGTTGAGTAACATTTTGTTAAAGAACAGT
TGCAAAGTTANCTTTTTTTACGCGACAAAAGTAATTAAAGGGGTAAAAAAAAAAGCAAAA
GATCGGTATTTTAAGNATTTTCGTATGTTTATATGTGTCGGCTTTGTTTCCAGGCCTGAG
GCCGNCGAATTTATGTTGTTTCNTTTCTGTGATANTATACATGTTTTTCAGCAGTTACGA
TAAAAGATTGTAAGTNAATTGGTACTTTTCTGTGCGTTCCTAAAAATTGTGTTGCAGCGT
TGAATGCGGACGGCGTTGTATNATTGTTGATTGGTGTTGTAAGTTTGTAATATCGATTGT
GGTTTGACGGAATTTCTGCTAAGAGTAATAANACCGTTGTGTTTGCTTGCATTATGAAAT
TTTAAATGTCAAATTANTATGGAAAATAAGTGTGGAAAATTGGTCAACGCGATTTGGGNG
AATCAAATAGTAATATGTCAGAGGGGGAAACGGTAAGTTCCGGAATCGTAAGTTTTGATG
GGAAATATGAAAACCGAATGGGNGTCCGGGGAGANAGTAATTCGGTGCAAAATGANTTCA
GTAGTAGTCCTATTAATAACGGGGATAAAGATGGGGTTACCGGTTATTTTCCAAACAATG
ATCTCAGCAGCATTGATGAGGATGACGAATTGGTTGATGGAGAAAATGAAGTTAATGGGG
GGCAGAATTCAATAGGACGTGCAGTTTCGCCAAAACCGAATCAACCTGAGTACGCTCGAG
AAGGGAATACGGACCTAGGGTTGCTATTAAATGCTATCAGAGAAATGAAACAAGAAATNA
ATCAGAGCCAAGAAAAAGTTANTCAGAGAATTGAGACAAGNCATAGAAAAANTCAGNCAA
GANATCGAACGAACAAGACATCGGAGAAATGAAACGAGAATCGGAGNNATGAAANAAGAC
AACAGAGAAAGCGAAGAGAAATTCAGGCAAGAATTGAAACAAGACGTAGGAGAACTTAAT
GAAAAAATCGAACGTAGTCAAAGGAGGGCAGAAGAGATGATGGGGAGGATGTCAGACAGA
ATTGAGAAGGTGGANAAGGAGTCAGAAGAAAAATTACAGACGATTGAGAGCGATATTTTT
GAAGTTAAGAAAAATGTACAGCGAGACGTTAATGTTTTGGTAGGCCGCTGTATAGAGGAA
AAAGAGAAAATTATCGCTGAAAGAATAGAAGGATCACTAAGCCAGAAAATGGAAGGAAAT
CAGAAGGATATTGAAAGCAGGATGGAAAATATTTTAGAAGGCCAAGTGCAATGTGAGATT
AAAATACAGAGCGTAGCGGAACATGCTGATAATGTAGGAAGACAAATTACTGGTTTGTCG
ACGGAAGTNGGCCAAATATGCGGGAATATGAGCCACGTTAATGAAAGACTNGAAAAAGTG
GAAAAGCGGCCAGACACCGTGGTTAGCCGTATACCGAGTTATTGTNAGATTACTTTACCA
GAGACTGTGTTTGAACCGGGCGGAAAAGTNCATCCCGCCGATTTTGTNAAGATATATTCC
CGAACCTTGCCAATAGAGTGGTCGGATACGGATAAAATCCGNTATGTACAAAGCAAATTA
AGAGATGAGGCTTTTTCATGGAGTTGTGAAGTTTCAGAGAGGTGTANTAATTATGACGAA
TTTCTANAAATGTTCCGAGACAGATACTGGTCTCAGAGAAAACAGCGNAAGGTAAGGAGT
GATTTTTACAACTGTAGGAGATACTATAGAGGCGACGGCAGTATGAGGAANTTTTGCGAG
GAGATGAGAAAGGAATTGCGGCACCTGGACCAANAGGTAGGGGAAGTNGAACAAGTGGAG
GTATTATTACAAAAGTTGCCGNGGCAAGTTCAAGANAAACTGATGGTNACTCAATGGGAT
AAGATGGAAGATTTCTTGGACATGCTGGAAAGACTNGACCGATGCCAAGAAAGTTATGAA
AATAATATTGAAAGGAATCGAGAATCTGATCGCAGATACGGTAAGCCAAGGGACTATCGA
TACAGGGAGCGAGCAAATCATTGGCCACCGAAAGGAAGTGGAGGATACGGACGAGAAGGA
TTGCACGGGCAAGAAAGGGAAGAGGGGCGTAATTTTAACAAGAATGCGAGCAATAATGGC
TACTGGCATAATAACAATAATTATACATCGGGGGAACGAAGCGGCAATAGTCAACCGCCA
AAACAAGTGATGTATGTGAGAACAGAAAATAAAACCGAAATCGAGGAAGGAAGAGGGGCG
GAAAACTCAAGTCCGCGACTGTGAAGGTCCGCACGGGAGCGAGTGGCGAAGTTAAAGGAC
CACCCTATATTGAAAAAAATAAAAGTGCAAGCGCGGAATCTATCCAGAGCAACAGGCAAA
ACAGCAAGGCCGGATACTTAGAATGGTGGAAATGTCTACANCTAGTTAGTGAATGAGAGA
TGCGACGCCGATTCCACATATGAACGAGGTGGGTGGAATAACCGAGAGGTNAAAGANNTG
GCCGAAATCGACGTGCGGGAGGAAGAACCTAGTGAAAGGAANGCCGGAGGAGAAACGGAT
AGGGCGGAAGCGAAAAGCGAATTTTCGAAGGGTAAATTCGAAGAGGAGAATTTTGCAGAG
AATGAAGATAGTGAGCTACCATTGGATGATGACGAAAGTGAAAAAAATATTCCTAGCAGC
GATGACGAAGAATACGAATATGGAAGCAGCGAAGATGAGTATGAAAGTAATGAAGAAAAC
GGAGTAAGAATATTTTTTATAAGGAGTTATAATGATGATAATAGAAATGAGGATTTATCG
CAAATAAGGATAAAAAGGAATAATGAAACCGGTAGTTTAAAAAAAATGAATACATCCTGT
TTACAAGCTAATGCCGACGTACCTACGTGTTTCGTACTCGACGAAAAGGATCAAAGCAAA
GAAACTAAAACATTGTTGCGAAGCGCAAACGAGGATGCCCGCCATCAAGTTCTTACGAAT
TATTTAAAGAAAGAGTATCCACCTGANGTTAGAAAAAAGGAAATGATNGAATGGTCGCAG
CANGAGATTGTGAAAGACTTATTGCAGGAAGATATTTGTAAAGCTGTGGAAGATAAAGAT
GAAACATTTTTTAATACTAAAGAAAAAGAGAATTTAAAAGACGAAATTCAGGGATCNGCG
GAAATGAAGAAATGGCATAGAGAGGGTGAAGAGAGATGCGAAGACAATAATCTGATTGCG
GGAACATTTAATGTATTAAAAGGCGAAGGCGCGAGCGAGTGTACCGAAAGTTACGAAGAA
AATGACGAAGAGTTTCAAGAGCAGAGAGCCTGTGGTCGTCAAAAACCAGAGGAATATGAA
AATAATCAAAAAGTGAAGCGCTTTGTGATACGAAGAGAAGATATTAGAAGATGAAGAAGA
TATATTCAGTCAGGTAAAGGAAAAAAGAATGAAGAAAAGATCAGAATGAGAGAAGAAACA
GGCACGACCGAAGATATAAAGAAAATCCTGTCGACGAATTTAATNTGGGNGATTTGGTAC
TGGTAAAGACATCAGGAGAGGTCGTGCGAATTAAATGCGGAGATTAAGAAATTCTTTGAC
GTNTACCGCGGAGCCATTTAAGGTAGTCAAGGGTAAGCCACATAGGAACGCATACTGGCT
AGTNTATCCTAAGTCNGGTAAGAAATTTGGGTTACGGAACATAGCAGACTTGAAACTGTA
CAAGGCCAGAAGGAACACTAATATTACGACTGATGGTCGCATAGCACATTTTTCTTGTTT
GGCCACGTATGGTATTAGATATTTCGATACATGTTCGATTTTTTTTGTTGAATTGAGGCA
ATTTTTAATAACATGATGTATTTATTGAGTTCTAATTAAGTGGTAGTTTAATTTTAACCT
TAATAATTTTTTTATTAATTGAATACAAAGAATATCTAAAACTGATCCTGAAATACGACG
AGTGAAAAAAAACTGAACATTATTTCGATGAAAATATTTTAATAGACTTTTTCATAGGAA
AGTGAATAAAATGTGATATAGTGAGTAATTTANTTGCTATTTTGTAAATGTAACTGTGGT
TGTTATTTAACATTTCGTTTTGTTGAAACCATATTTNGTTAAAANATGACTTGNCTGTTN
CGAAGTGGGGGGCATATGTGAGATAACAACCATAGAATTAGTTAACTTGTGTAAGTAATA
GNTAAAATAATATGGTGGGATGTTTAAGTTGGCNAACGTGTAAACCAAAGATTTANGCAA
TGAACATCGCTGACTGTATCTATGGTTTTGTTTTACTCGTTGTTATAGTAGACTGGCTTA
AAAAATTGTTGGATTGAGTTTTTTGTTAAGCTTGTGAAAGTTTTAAACACTGAGAGTACA
ATAAAAAAAAATCAATGTTGAACAAAAGAAACCGAAGGAGAATTATTTTTAATGACTGAT
GAATAAATTTTTTTTTTTTCAAGAGAAAGGTCTGTATTAAACAGCGGCGAGGCGGCTAAC
GTTTGNCATTTTTGGCTNAAATCAAAAGTGCATAACGGGCCCTATTAAACGACAG
>VvP45bXY4-240#DNA/TcMar-Tc1
CCGACATTGTGCATGCTCTGTTGCCTGTGTCTATGTGCCTATGGTTCTGTCTGTGTGATC
ATGTGTTGTATCTGACCCCAGGAATGTGTATATAAAGTTTCCCATTCCTGGGACAATGAA
TTCACGGTGTTCTTATTTCAATTTCCAGGAGTGT
>VvP45bXY4-505#RC/Helitron
CAAAATTTACACTTGAAACCATTCAGATTTTTTGGCAANTATCTCGAAAACNGTGGGGAA
ATTAGNCAAAGTAGATAGCGATATTCTTAGAGTACACANCATTTCCTGTTAAACAGCANT
GGACCGATTCCGATCGGACAATTGCTGACCAAGAAATTCGAACTTGAATTTTAAAAATTG
ATTTTAAAGTTTTTGTGACGACACAAAAATCTACAGTTTTTATTTGATGTCGAAGGAAGA
TTTAAAATGNGTNAANNTGATGTTTACATTTAGTTTANAAAACTGCACCCGCTCTCCCCT
TAAGACTGATTTACACGTGCAACTTTTCCGTGTTTAGCATATATCTCCAAAACGAACCGA
GATATTTTTTTGTATATATGCCGANCGGAATCACCAAAAACATTGCATATCCAAGACCAT
TGCAATGAAANTGAATGAAACAGTAATTTAAAATTTATACGTAAATATCTAATTTTACTA
AATACAAACTTTCAAATGTATTCATTTAATCTATGTGCGTACTCAAGTCTAGCAATAGCG
AAGCATTGCCGGGTCAGCTAGTCTTATATATAAAAATGAATGTTTGTCTGTTCGTCCTCT
ATGCGCTCCTAAACCGTTCGTCCGATTACGGTGAAACTTTGGTGAGTTGTCGAGTGCGCG
TCGGGATGGTTCCTAAGAAAAA
>VvP45bXY4-27#DNA/TcMar-Mariner
GGGCGGTCTGAGAAGTTCTCGGCCTCGACCANAGATGGCAGCGCTACCAATGCGATTTTT
TCCGTGCANGTTGGTGCACGTGCCAGACGTGCCTGCAAGAAATTGCAANTCGTTCTACGT
TGTAGTTTGGTCTGTACGGTTTTTTGANGCAGGCGCGGTGCGGAGTTTTACCAGAAATGG
ATAAACTGGAATATCGTGCAGTCATAAAATTCTTTGTAAAAGAAGGTTTANCGCCAACNG
AAATTCATCNAAGATTTTTAAAAGTNTATGGGGANTCTGCTCCTTCATTTTCAACAGTNA
AGAAATGGGCGGCTGAGTTTAAACGTGGTCGTAGATGTCTCGAAGGTGATGGACGACCAA
AAAGTGCAACCACTCCAGAAANCATCGAGAAGGTGCACAATATGGTNTTGGACGATCGNC
GATTAAAAGTGCGTGACATAGCTGAGGCCGTAGGNATATCAAAAGAACGTGTGGGATACA
TTTTGCATNAAGAATTANATATGAGAAAGCTTTGTGCAAGACGGGTGCCGCATTTGCTAA
CTGCTGATCAAAAACGCATCCGNATGAAANTTTCTGAACAACGTTTGGACCATTTTAAAA
AGGATAANACCGATTTTGTGCNTCGATTCGTNACTATGGATGAGACNTGGGTTCACCACT
ACACGCCAGAANCGAAACAGCAGTCAAAACAGTGGGCGGAAGCCGGTNNTTCAGCTCCAA
ANAAGGTCAAGTCGGTTCCATCGGCAGGAANGTATGGCATCAGCGTTTTTGGGATGCNAA
AGGNATTTTGTTCATTGATTACCTCGAAAAGGGTAAAACAATAACTGANAATACTATTAA
TCTTTTAGACCAACTGGATGAAAAAATT
>VvP45bXY4-2396#Unknown
GGGCCGCATTTAAGCATAGGCTACATAGGCTGTAGCCTAGGGGCCCGCACCACAAAGGGG
GGCCCGCACCACAAAGAGGGGCCCGCACCACAACCCTCGCCCGCCTGGGCCGGTAGTAGA
GCTAAAAAAAAAAAAAAAGGTCGCCCATAAATTTTTTGGGCCGAATTTCGAATTTTCGAA
ATTTAATCATCCAGCCACTGCCGACAGGGGGCCCGCACCACATGTATAGCCTAGGGGCCC
ACAGAGCCTAAATGCGGCC
>VvP45bXY4-1884#LINE/RTE-BovB
TGGATTCAGGAAAGGGAAAGGAACAGGGGATGCTACTGGCCTGTTAAGAATCATAGCGAA
AAGATACNTTGAGAAAGGAAGAGAAATTTATGCCGTCTTTATTGACTTGGAAACGTTTTT
AAAAGGGTGCAATGGAAAAGCTGATGGATATCTTCNANGAGGANAGGAGTAGATTGGAAA
AAGAGAAGGCTAATACAGAACAGAAAGTAAGAANACGGANTGGAAACGANATGTCGGGAG
AAAGCAGCATTTTTTTTTTTTTTTTTTTTTTTTTTTTTTTTTTTTTTTTTTTTTTTTTTT
TTTTTTTTTTTTTTTTTTTTTTTTTTTTTTTTTTTTTTTTTTTTTTGTGCNTANTGGTGG
NAANAGAATAGAGTGCATACGATTTGCNGANGATGTGGTNTTGTTGGCAGAAAGCGAACG
AACTCTAAACAGAATNCTGAACGATCTAAATGAAGCTTGTGAAGNGTTTGGAATGAAAAT
CAAAGAGTATGGTGGCTGGTAAAGGAAGAAAACTAATAAATATTAGGNTAGGACNAGCTG
ATACCAGCCAAGTAAGATCCTTCAAATATCTTGGAAGTACAATCACTGAGGACTTGAGAT
GCCACCAAGAGGTGAAAACTCGCATTGCCGTAGCGAAGGAAGCGTTTAATAGGAAGAGGC
GACTATTAACTGGAAAAGTAGATAAAGCGCTGAGGAAAAGACTTGGCAAATGTTTCGTAT
GGAGTGTGGCACTTTATGGGGCAGAGACGTGGACACTGAGACGAGAAGATGAAAAACGGN
TAGAAGCGTTTGAGATGTGGATGTGGAGGAGAATGGAGAGGATAAGCTGGATGGAAAAAG
TGAGTAATGTTGAAGTGCTGGAAAGGGTTGGTGAGAGGAGGAAACTACTCCAAGTCATAA
GAGAAAGAAAGAAGAACTGGATGGGACACTTGCTGAGAGGGGAGTGCTTGTTAANAGACG
CCTTGGAAGGACTAGTTTGTGGGAGGAGAGTGAGAGGAAGAAGGAGGTACAAGATCACAG
ATAACATCAAGGAAAACGGAAACTACATGGACATGAAGAGGAGGGCAGAAGACAGGAGAG
CATGGAGAGCAGCCATGTGAAAACCTGCCTTAGGGCAGAACACTGATGATGATG
>VvP45bXY4-53#LINE/Jockey
AGTCAGTTCCGCTGCGACATTCGNAGCGTGAACAACTATTTCCTACTGGTAGATAAGTGT
TGAATCGACTATAAAGGCTTTGCTAACTACCCGGACATTGATTGTGGACTACGATTAGGC
TCAGTGACTGNAGATTTACCCGGCATACTGCACACGGAAACGACGGATTGGACCTACGGC
AACGGACACATCGGCNCACGGCACCGGACACGGACTGGCGGACAATTCGGCAATGAAGGA
AATGGCAACAAGTGGGAGCGCGTCAGACATGGCAATGTCTGAAGCCCAATCCTACAGTGA
AAGTGATAGCGAATGTGAGACGTCAAACNCAGACAACATCAACAATATATCTACTCAGAC
CAGCTATCGGTCGAAACATGGATTTTTCCCGATTCGCGGAAGTGAAAGGCAAAAGGAAAN
GCGGCGGCAGACAGAGGGCAAAGCGAAGCAAGCAAGAAGCAACGCGGAAATTCCGACACA
AAACCGATTCACACCACTGGAGGCANCGGGAAACCAGGACAATAAGAAAGAAGAGGAGAC
ATCAAATGCACAAAACTCGAGTACTCAGCCAGAGCAAAAGAAGGAAACATTCCCACCAAT
TGTNATCGGAGTGGTTAAAGAATTCATNCAAATGAACCAAGTAATTAAAGAGAACTTGCA
AGGAAACCTGAAAGTCGTNTACAGAGGAGACACCTTGAAATACCATGTGGAAAACGTACA
GGACTACGAGTTTATNAACAGATTTTTCAAAGAAAACGGAATACCCTTCTACACGTATCA
ATTACCAAAAGACAGGCCACTAAAGGTGGTAATAAAAGGNTTACCGCCAACAGTGAAAAC
AGAAGAGATAGAAGCAGAGTTAAAACAAAAAGGCTATGGAGTGCAAAGCGTGCACCAATT
CAAGAAAAAAGATACGNNCACNAAGGCACTGATNCCACTGGCGGTNTACCAAGTNACACT
GAATACACCGTCCGACTCAGAACGCATCTACGACGAGCGNGCAATTCTGTATACCAGGGT
ACAGGTGGAAAGATACAGAAGTCCCCTNGGNCCACCNCAGTGTATAAGGTGCCAGAGAAT
AGGGCACACTGCGAACTACTGCGCACTNCCGTANNGATGTGTAAAATGCGCCGAATACCA
CTCCACAAAGGAATGCAAGNTACCAGAANAANCAANAGCCAAATGCGCNAACTGCCAGGG
TGCNCACGCCGCNTCATGGAGGGGATGCCCGGCGTTCCAGGCAGCAATAAGACCGCCGAG
ANCCAACCAAAATGCAAAAGACAATATTAAAAACGGGAAAGAGATGAACGACCCAGAAAA
AGATACTAGTAAAACAAATATACCACTAGATAGNAGGAAGACAACCCAAAGAGAACACCG
GAACGGAAGATCCTACGCAGACGTGACGGGAGGCAGAGACGAAAAACAAAGAAGAAGAAA
CGAAGAAAGGGGAAGTGGCAATCAACCAGAAGACGACGCAACATCAAATGATTGCAGGAA
CGCACTGAGAAACATGATGGAAAAACTGAAAAGAGTAATTACAAATGTGAAAGAAGCCAG
AGGNACNTTGGAGAAGGTAATGGCCCTGGCCGAAGGCGTANTANCACTNCTGGAATAATG
GACAGAAGAAATATACAGAAACTACAAGACGTCAACATAACAATATGGAACGCGAACGGA
CTAAAAGGAAAAATNGAAGAACTGAAACAATTTATAAGACCATACCGAATCGATATNNTA
CTAATAAGTGAAACACACCTAAAGNCNAGAGACCNATTCAAGATAGAAGGAATGGAGATN
TACAGNACGGATCGGCCACGNGCNAGGGGAGGAGGAACAGCCATCGTGATACGTAAAACC
ATCACGCACCAACTAATCCAGATACCACCNCTNATGGAAGTNGAGGCAACAGCNATCAAA
ATACAATCNAGAGAAGGCAAGGTTATTGTAATCGCAGCCTACCTNGCACCGAACCGNACC
CTGNTGGAACAAGACATCGATGCTATCCTCTCNACAGGCGACAAGGTAATCCTGGGAGGN
GATTTNAACGCNAAGCACGAGNCNTGGAACTCCAGANATGCAACAGTAGAGGAGAACAAC
TGCTAGGACTAACGGAAGAAAGAAACGTAGAGGTGATTGGCCCGACGGAGCCGACGCACA
TACCNTNCAACCACCGNCACTACCCAGACGTNCTGGATATCGCAGTAATAAAAAATATCA
CACAAGAAGTAAACTGGANACGANAAACGACCTNTCATCAGACCACCAGCCTGTNAAAAT
CAAACTNAGAAACTGGATAACATCGGAGAAACCGATAAAGAAGANAACAGAAATAAACTG
GAANTACTACANCCGCCTAGTACACAATAAAATCNACACAACACATNCAGTTAATACNCC
GGAAGAAATNGATGCAGCGGTAAAACATCTGGAGAATACAATTCAGACAGCCAATAGCAA
AGCGTCAACGATCACAAGTTTTGAAGAAACAAACAAAGCCGACTTACCACCCTTGTTGGA
AGACCTAAGATACCTAAAGAACAGATATAGAAAACTATGGCAACGATACAGGGACCCNCA
AGACCGNAGAGAATATCACCGNTTAGCTCGNGACAACTAGAAGACAGACTACGNGAAAGN
AGAATNGAGAGGTGGGAGGACAAAATGGCNAACCTGCTACTAAANAACAGAGANGCATGG
AAACTNATNCGGGCGCTNAAAACNAAACGACAAGCGAAGACGGCAATAAACGGACCNGCN
GGAGCCGCGTTCACCCCTGTGCGAAGGCGGAAGTGCTNGCAGAAACNTTTGCGANACAGT
ACACGACACCGCAAAAGCTAGAGGGGAAGGAAAAAAGAGAAGAGGAAGAAATAAAGAACC
GAGCCGATANCATNCGAACTGAACCAGCGAACACGNTCCCGGAGCTGACAACNCCGAGGG
AAGTACGAGGGATAATCAAGAAACTGGCCAACAACAAGGCCCCAGGNCCNGACAATATNA
GAAACGAACANCTAAAAACCTACCGANAAAAGGGATAGTACTNCTGACNAGAATAATNAA
CGCATNAATGATTACGGCTACTACCCCGAACCATGGAAGACAGCCAAGATTGTNGCNATN
CCGAAANCGGGAAAAGACCANACAAAGCCCGAAAGCTACAGACCCATTAGCCTCCTNAGC
GCCACAGCGAAGGTNATGGAAAGAGTNGTCTACAAGAGGATAACAGCGAATNTATNGNAA
AACAAAACAATNAGAGAAGAACAATNTGGGTTCCAACCAAGAGCNTCGGCNACAACGCAA
CTGCTACGCCTAGTNGAGGANACANTGGNAGCGTTCAACAAAGGAAAATCTGTAGCGGCA
GTNTTCNTAGACGTAGAAAAAGCNTATGACAAAGTGTGGAANGACAANCTAATCGTGAAG
ATGGACACAAACACGAACATCCCNCGNTGCTATACAAAATTAATAGGNAACTACTTGAAA
CATAGGAAATTCTNCGTGGCNGTAGACGGNCAACAGTCANCAANNCAAACGATGGAAGAA
GGAATNCCNCAAGGATCAGTACTNTCACCGACNCTGTTCAACATNTACGCGAACGATATN
CCGCGCCCGGAGAAAGTTTACATCGCNCAGTTCGCNGACGATANTANTGTNTACACCATC
GGATACAGNCACGAAACNAACATCAAAAGACTACAANAGGCTCGACAAAATNNNCGAATG
GTGCNAGAGCAACAAAATAACAATCAACCCTGGNAAATGCGCGGCNGTATATTTTACGAA
AAAGAAACCGGACTTTGATNAACTCCNAGAATAANAATAGCNGGACAAACAATCCCGTGG
ACAANANNACACCGATACCTAGGAATNATACTTGATCAAAAGNTACTGTTCCGNCANCAC
ATNAGAGANCGATTCAAAAAAGGACTAGCNGTGATNTTAAACCTNTATCCGATNCTGNGN
AGCGAAGAACTGACGGTAGAAACNAAANTAAGAATNTACAAAACGGTCATANGGCCATTT
NTGCTGTATGGATGCCAAGTNTGGGGAATNGCGGCGAAATCAAACATNGAAATGCTACAA
AGACTACAAAACAGATGTCTNNGAATGATACTAGGCGCACGAATATNCACACCGATCAAA
CAACTNCACGACCNAACGGGANTGCCAACAATTAAAGANGAAATATACAACCAGAGCACG
AANTTNTACANCAAACTAGACNAAAACAGGAACACCAACGACGANAGACTNAAAGAACTC
GGCACCAAAAGACCCAAACCCTGGCATAAATACAAANTNCCNCNNAGTATTATCGAATTA
GAATAAGCAACCGTAAAAATAAACAAACAAATACATAAAAGGGGGTTTCCATTAAGGCCG
CACCGCGAGGTGGCCAAAGCAGGTTTNTCCCCCAAAGCGAACAATAAACGGTGCCCCCAA
ACNAAACTCGCACCNAACCAGTAAAACTGCNNAAGGTAGTGGGACTGTAGCANAACGACC
GCCGAGGTCAGCAAAAAAAAA
>VvP45bXY4-344#DNA/hAT-Tip100
AGGGGCGCCGACTCTGTGGGTGCTCGGGGGCTCCGGCACCCACGAGAGGTAAATAGTGGG
TGCGGAGCACCCATGAGCATAGACGTCAACACTAATCAGTAATCGACTTCGAGCGACACC
TGTATTACCTACGTCACGCGCCGCNTGGCGAGGCAAGACGTCTCGACGAGATCGCACTTG
CTTACGATGTGAGTGTGCGCGTCATGCCCAAGGAGAATATAAACACTANGTTAGGTCATA
CCTAACACTATCTACTGTGTGGTAAGTGTAGGTTTGATTCGTGANGAGCCGCACACAAGC
AAATCGAGCAACTCGACCCGCGCAAATTCTAGCCCGCCATCCGTCGCGCTTCACCCGTCC
GCCGCGCAGCCAGCGCTTTCGCGGCCGCGGCTCGCAGGCTGTCTCAGGTGTCTCACTCGT
TCCTAGTCGAGCTGGTAAACAAAGCACGTGCTTTGAGAGCACGCCGCGCTTGATGTTATC
GTGTTTATTTCGGAAAATTATTAGTTTCNATAGATAAATTCGTCCTTCGAAATCGTAACC
TGAAGAACCCTCCACTAGTAGCTCTTCTCAGCTTAGTACAGCTCAGCAAATCCAACCAGA
AGATGTTATTTCTGCAAATTCAGTTGAACAGAAGAAAAGGCGCAATTTTCAAAGTGGCAG
ACAATTATTCCATGGCTGCTAAAATGATGAAGATATAGATAAAGTGTTTTGCCAAATCTG
TAAAGAAACCATGTCTAGTGGCGTTTCTGCGCCGAAAACATCATCAAGAGGAGATGAGTN
CATTAAGGCACTCACTCAAGGTGGTTTTTCATCGTGAAATAAAGCTTTAAAAAGCATGCT
GANGTTCACTGTTTTTGTGTACTGCATAAAGCCAATTTAGAANGCGGCGTCAATGTACAC
TGAACGCTATCAAAAAGTAAACTATACGATATNAAAACAAATCGTTTTTTAGTGACCGGA
GGCCTAGCCATAAGGGACCACGAGGACGAATATTCAAATTGCATTCGATGTTGAAGCTGC
GATCACAGGATATTCTCGAGTTAAACACGTGGCAACAAATATGGGCGGTTGTCACACGAT
ATCACTAACGAAGCGTGTACAATTTTGAGTGACGAAGTACTGCATAAAATAATCAAAGTA
GTACAAAATGCGGTCTACTATTCAGTTATGGTTGATAAAACTAGCGATATTTCCAGTAAT
GAACAAGCTCACTCTTCTTTCGTTACGTGGACGCGAAGTGTAATATACACGAAACTTTTA
TCGGCCTCTATGAAACGGTATCAACAATATCCGACAAAATTTGTTTGAAATTTTCAATGA
CTACAGTACTAAGAAGATTCGACATAAATATCAAGATGCGTAGGGGTCTATATACAGACG
GTGCTTCTGATGTTGAAGCGCATACTGNCCTCAATTGTGGATTAAAGCTATCGAAGCAAG
GGCAATTCATGTGCACCGCTCACTCGTTAAACCTGGTTGTTCAAGACGCTATGGAAGAAG
GTACATGTAATAAGAGATTTTTTTAGCGTGTTGTTTTCGTACGTGGTTCANCGAAACACC
AGGCTTGTTTTGAATCACTACAGGCAGCTGGCGATGAACCTCTCTTTGCGGCCTTTTTGA
CCAACAAGGTAGTGTTGTCGTATATCTTCCTTGAAAACTATTCTAAACAATTATAGTGTG
CTGCTATGTTTTTTGAACGACACAAANGTCAGGAAGATGATACCCGCGCGAAAGCAAAAT
GGTTTTTAAAAAGTCTTCAATCTTTTGAATCTCTTTTTATTATNATTTCTGATAGAAATT
CTCGTTCGTTTCGAAGCTTTAAACGCAAATTTACANAAGATTTCTTTCCATCTGCAAAAA
NCTGTAGATAATACTGTCAATCACGTCGTATCGTCCCAACGAACTGGCGAAAAATTTCAA
AACCCTTGGAAATCGACTCTTGACTCAGTTTTTATAATTGGATGATCAACAAATCAACAT
TAATAACTCCAAAAATAAGGAGGATAAATAGACATACAGACGATTCATCAAGTGAACCGC
ATTAATTTTCCTCGCGCGCTGACTGANATAAAAAATATATCTTGTAGTTTTAGATAAAGT
CATTGGCCGTAGCGACCAGCACTTTACTAAAAATGCTATGACACATTTGAGTAACGTGGA
ACTATTTCTTACTGATCAAAATGATGCAAGCAGCAGTTACGTGAAAGAGTTCCACGAAGA
TNTCNTTGATGTGGATCGTTTGGTTCCTCATCGTGCTTTTAGATATTGCACGAACAAAAA
ATGTCAGACTGAACAATGTGAAAAACGGTTTCATATATATATATATGATNCGGTATCATC
AAATTGTTAAAAATCGTTTCAACTATTCCAGTATCGGCATGCACCGCAGAACGANCATTA
AAAACTTATTTGAGGAGTACTATGGCTCAGCAAAGATTGAATGATCGCATGGTAGTGCAC
GTAAACCGAGAAATAGCGGATGATGTGGACCTACAAGATNTTGCTGATACATTTATAAAT
AGAGCCGTAGTTCGACAAAATAAGTTTGCATTGAAAAAAATTGATATTATATAAATTAAA
AATGTAGCTTCTTAAAAAGGTTTATTAATGTTGATTTGTTGATCATACAATTCTTAGTAA
AACTGTGTACATTAAGTATGTACTAATACATATATCCAGCTAATAAAAATTATGCTACAC
ACTGTTAATATAACGATT
>VvP45bXY4-268#DNA/hAT-Tip100
GTGGCGGCCGAAGTGATTTGCTCAGGTAGTGACAACACTGAAATTTTTCGACGGTTTACT
GATCTCATTGTTGAAGTGAAAGGTGCCTGGAAGAACAGCTCAGAGCTACATAAAAATTTG
CAACGTGTGAAAGTCTCATTACCTGCGNGTACTGCCGGATTAAAGAAATGATTTTGAAAT
TAATCAATGATAAATGCTTTAAAATTGACCAAACAATGACTGATTAGCCAAAAACCGACG
AGTTGANCTACAGGCAGTGCTGGATTACCCAATAGGCAGACTAGGCACGACTAGGCAGTA
GCTGGCCCCCGATTTTTAAAGGCCCCCTGGAAGTTAACTTTTTTTCATTAAATAAAAATA
ATAAAAAANANAATCATCCAAAATAAAACAATCAAAGTAATATGAAAAGCATGAAAATTA
TTATTTTTTGTTTCATTGTAGTGTACGATAAATAAAAGTAATTTTCAAAATATCATAAAT
TGTAAAATTCGTTTGTTAATTGAATAAAAAATATGATNAATTCAATTAGTCATCTACGAA
ACCTTTTCTTTGTACTTATAAAATACAGATANTTATTTTCAAAATTTTTAGAGTGCCTAG
GGCCCCATACTTTCTTATCCGGCACTGCCTTCGATGACCACGACGACAGTGGAACACATT
TCGCTTGAGAGTCGTTTTCTGTTACGTGCATTCATAAACTCGCGTAATTCTCCTTCAAAG
GAACTAAGAAACAGAAACAATATTGCCTCCTCGCATTGACAAANCTTCCAAGCNNNNNNN
NNNNNNNNNNNNNNNNNNNNNNNNNNNNNNNNNNNNNNNNNNNNNNNNNNNNNNNNNNNN
NNNNNNNNTATTTCCCCCCTCCCCCTTTTCGTTTCAGCCGTCTATGGACTACGATTACGC
AACTTCATTTCCTCTTCTGAGTTTCCTTCCTCCGTCGCCAGTTACCTCCGCAATTTTTCC
TCTGAATAATTCCCTGTCTTCGATGTCTTCCAC
>VvP45bXY4-499#DNA
AGGGTATTTGACTACTTCTTGAAAATGGTTTTAAATTGTTTATTGGTACACCTTATTCAC
CGAGTGAAGAGATTTTTTGACGANAGTGCATTATTTTGCGTAAAATTCAAAGTTAAAATT
TAAAGAATTTAAAAGCCCGCCAAAACGCTCCTTCGCTGCCTGGCGCGTGCAACGACAGTC
GTGACGTCACACGTCTGTAAACGCTGCCGCTGCGAATGGAGCGTTTCCTATTACCCAAGT
TTTCAACTATTTTTTATTGTTTGTTGCTGGTTATTTCTTGTTATTAATGAAAGTTCGTTT
TGAATATAAAATCGAAAACAATTTGTAAAAGCCTACAGCGGAAAAATATTGAAAGTAGAC
GCCTTATTTGTGGGGCTAGCTATAGAAACAACCACTGAGTTTTATTCTGTGGAGCTTAAA
AATGTAACAACTTCAATTTGATATTGCGACAAAGTCACTTACGATTTTCTGTGAAGCTCA
TTTACACCGCGATTTCGTAGAGTTAAATGTAATACGTTGTTTAAGGCGAGAATTATTAGG
GTTAGGGTCCTAAGGTTCGATCCTCGCTTCGGAATATGTTCAATTTGTTTTCTTTTGTCA
TTTTCTTTGGATACTAGTTGCTGTTGGTTGCATCGCATAATCATTTTTTCCCGAAAATCC
ACCAAAACATCAATTTAATTTCTTTTTTTTTTCTGAAGGCTTCACAACTTTTTGGATAAC
AAGCGAATTACAACCATTTGAAACAACCAAAGAAGATTTCAAAAAGGAAATTGGACGTTA
CTTGCACACCGAAATTTTTTTTAAAAAAATAAAATTACTTGCACATTAAAAGTAAATACC
GCCTAATAGACGCAGTTATGTCAGGAAGGTAACCTGCAGTTGTATCGTCACGTAAAAATT
CCAACGAAAAGGACACAAAGCGTTCCGGAACTGTTGCAAGATTAGCATGAAATTTCTACA
AGTGATGTCACTTCTAAAATAAATTCCATTATTCGCCGCCGTGCACCTGTATTTTTTGCA
TGATATTCTCTCTCTGGTAAGTTTAAAAATTAAAAGTTTTCATGTATGGTAGCAATTTGT
TTCAAACGCTTGCATGACGCTTAGCAACTATTATGAATTCTTCGAATAAAAACATGGTAG
TGCAAAAAACAGCAAACAAAAAACGGAAAAAATGCACGCAAAAAATATTATCCCAACCAA
GGTTTCGAACGTAGGACGTTCTGAATTCCATTACCACTCTTCAATCACGCAGCTATCNGG
ACACTACTTCTTAATTGCTTCTCTTTATGTTAATAGTAAACACTTCACAGTTTCTTCGTG
TGAGATGAAGTGAAACGAGGTAGGTAAATGAATAAACAAACAAATTCAGTTTTATTGACA
AAAAAAATATCATTTATCTATAATCTTTAATCTGCAATTAAGAAAAATGGCCCACAACAT
CCAGTTGTTCCGAGCGTGGTGAGTGAGCGGTTAACGCTCTGGCCTCGCATCCGGGAGGAC
GCCGCACAGTGTGATATTTTCTAAATCTAGAGGGACAAAAGTCAGTTTTGATAATAGTCT
ACGCAGGCAAAATAGTTATTTATATTCAAAGTAGATAAACCATATTACTCGGAACAAAGG
TTTATTTTCCACGAATTCACGCCTAACAATAGAAAAAATAGTTTGAACAATGGGCTTCCT
GTGATCCACCGATCAAGCGCTCCAGTCGGCCGCGCCATTCCACTGAGCTTGGTCGATGAT
TACGCTGTGTTTCTGCGTGTTAGTAGTGATTTGTGTGTTGCTATTGCTTTTGGCGAGCCT
CAAGGTAAGTTTACGCATGATTTTTCCGTGATACATTAGCATCATTAAAACAGAGCGAGA
TTATTTTTAATTTAAAAAAAAAAACTACTGAGCCAATTTCATGTTGAGTTTTAGTTCATT
ATACCACATTATACCGATCTCTTACTATATTTATTTGAAAGAGCTGCTTATTAGCTACAA
GAAATACCTTCATTTGTTTGCGCATATTTGCGACACCCATACAACTTTTCTTTATTTTCA
GCATGACTGCACAAATTTCGCGTACAGAATTTTTCGACGTATGGTTTGCTAACGCAAAAC
AATCAATCTCTAACTTTCAATTTAAATATAAATGAGTCTCAAATTGAAGCTGTTACATTT
TTAAGCTCAGCAGAATAAAAGTCAGGGGTTTTTTCTATAGCCAGCCCCACAAATAAGGCG
TCTATTTTCGATATTTTTCCGCTGTAGGCTTTTACAAATTGTTCTCGATTTTGTATTCAA
AATGAAATTTCATTAATAACAAGAAATGACCAGCAACAAACAATAAAAATAGTTGAAAAC
TTGGATAATAGGAAACGCTCCATTCCCAGCCGCAGCGTTTACAGACGTGTGACGTCACTC
AAGCGACCACCAATCCTAGAGCGTTTTCTGTCACGTGACCAGAGGTAAGAAAAGTATAAT
TTTTATTTCGCTTTTTTATTAAAAATAATCCACTTTTCTTTTCAAAATTGAAAAAATTAG
CTTCCTGAAGCATTAATCTACGAGAATGAGTTCAATTTATAATATTTTTTTAATACTGTC
AAATAGCCTA
>VvP45bXY4-621#LINE/Penelope
CTGTCTCAGTATCCGACGGTCAGCCGACCTGTGCAGATGTCTCGACACCTGATGAAGACG
ACGGAGCTAGTCGTCGAAATATCGTGTTTTCANAACACAATCCGGCGGTACACCCGTGAA
GACTTCATTGCAANCATACGCCGGGAAAGTCTCCGTTCTTACAACGGACGCTGTGAGGTC
CCACTTCACCAGACATTGGAATATAATATAATAATAATTTTACAACTTAAGCAATATATG
AATGTATTTTTTTTAATACAAGGCCGCACAGTATAGTAGTNTGTGTAACAAGGGGTAAAT
TTAAGTTTTCGTNATATGTTTTGTTATGTTGAAGTTGGTAGGCTGTAATNGCGTTGTTTC
GTTTTAGCCAAGGAGANGCAGAGATTGTTATATGAGATTTTATGTTGTATCAACGAGAAC
TGTAAATATTTGAATTNATTAAGATGTGTTAATAAATAGCAGTGTTAAAAACAGATACTT
TGATTTTATAGAGAAGATTATACAATTAAATTTAATCTGCGAGNTGATAGCAAAAAAACG
TGCGAGACGATATCCTGGGGCCACACATATCGTCCNCAACGNGCTATCAATTACAGATCA
GATTGCAAAAGAACCTGGAAGGATTGGTAAGGCCAACCAGGATTTCTTTAATTATCGACT
TACAAAGAGGATA
>VvP45bXY4-59#DNA/TcMar-Tc1
AATAATAATTCCGTGTGGTCGTAATGACCTGGTGACAGGGTTTCTATCGGCTGCGCATTC
CGCCCCTGTCGTAGCCGCCTTAACCTAACCCGGTAATCCTACCGGGTANAGGGGACCTAC
AGTTTAACGTGGAATCCGAACCACGGAAGCGTTCTGGCGTACTTCACATTACAAAGCAAG
CTGTGCCAGAGGTGAAGGTCGGGTTAAGGGCCTGTGAAAATCCCCGCCGAGACNGGGATT
CGAACCGGGGACCTTTCGATCCCCAGTCAGACGCCTTAACCACTGAGCCACCAG
>VvP45bXY4-1132#DNA/hAT-Tip100
GGGCCGCCGTAAGCGGGCGTGCAAGGCGTGCACCGCACGCGGGCGGCACGTCGAGGGGGG
GCGGCAAATCGAGTGATCGACAGTCGCCGCCCCGCGATAGTTGCCATTCCATTGTCGCCG
CGACGAAATTTGCAGCGTATTATGGAGCGNTTTTTTTTTTTTTTTTTTTNNNNNNNNNNN
NNNNNNNNNNNNNNNNNNNNNNNNNNNNNNNNNNNNNNNNNNNNNNNNNNNNNNNNNNNN
NNNNNNNNNNNNNNNNNNNNNNNNNNNNNNNTCGGTATTGCACGNGGGCGTTCAAACAGC
TAGCGGCGGG
>VvP45bXY4-541#LINE/RTE-BovB
AGAGAAAAATTTGCAGAAATGGTAGACTTGGGTCTAAGAAGTAACTCTGAAAGGAGCTCA
ACCGAGGACGAATGGAATGCATTAAAGACCGAAATAATGAAAGCTGGTAAAGAAACATTA
GGCTTTAGGGAACAAGCTGCCCGAAAACCTTGGATCACAGAAGANATTTTGGAGCTGATG
GATCAGAGGAGAAGGTANAAAAATGCTCAGGATGAAGCGGGAAGAGAGCAGTACAGGNAA
TTTAGAAATCAAATAAATAGGAAATGCAAAATAGCAAAAGAAAAANGGCTACAAGAAAAG
TGTGAAGAAGTAGAAAAGGAAATGGTCGTAGGTAAAGTAGATGTTGCATATAGAAAGATC
AAACAGAATTTTGGAGAAATGAAGAAAAGATGTGTGAACATTAAAGCTGCCGATGGGAAA
CCTCTTTTAAGCTCAGAAGATAGAGCTAACCGATGGAAGGAATACATTGAGAAACTGTAT
GATAGAGACGACTTGAACAATAATGTAATGGAAAAGAAGNCGATGTCGACATTGATGACT
TAGGAGATCCTGTTTCGAGGACAGAATTTAATAAACGCTCTGAATGACTTGAAAGCAAAT
AACGCAGTTGGAATTGATGAGATCCCTGCAGAACTTCTTAAATCCCTAGGAGAAGAAGGA
ATCGAAAGATTATTCAAGCTGATATCAAAAAGTTATGAAACAGGAGAAATTCCAACTGAC
TTNAATAAAAAATATCATCTTCACACTTCCGAAGAAAGCACGAGCCGACAAATNTGAGAA
TATTTATCGCACTATTAGTCTAACATCACACGCTTCAAAATTACTGACCAGAATAATATA
CGGAAGGATGGAAGGGTAGTAGAAGAGATAGTAGGTGAAGATCAGTTTGGGTTTAGGAAA
AACCGCGGTACAAGGGAAGCAATTCTGNCTTTAAGATTAATANTNGAAGGGCGGATCAAG
AAAAACAAAGATACTTTTATGGCGTTTGTTGATTTAGAAAAAGCTTTCGATAATGTTAGG
TGGGACAAGATGTTCAAAATTTTAAAGAAGTCAGGTCTAAAGTATCGAGATAGAAGAATA
CTTTATAANCTATATAAGAATCAAGTGGCTATAATAAAAGTAGAGAATCACGAGAGACAT
GCATCAGTTAAAAAGGGTGTNAGACAAGGTTGTAGTCTATCCCCGTTAATATTCAACTTG
TATGTAGAAGAAGCAATGAAGAAAGTCAAAGAAAAATTTCCATGTGGCATAAGTTTTCAG
GGAGAAAAAATCAGTATGCTACGATTTGCTGATGACATTGTCTTGTTAGCAGAACGGGCT
GAGGATATTGAGAAGTTACTGAATGGCATGAACAAAATACTGAAGGAAGATTTTGGACTG
AATATAAATCAAAGCAAGACAAAAGTGATGAAATGTAGCAGAAATGATACCAATACTAGT
AGATTAAATATAAAAATAGGATCGGATGCAATAGGAGAAGTAAGTGAATTCTGTTACTTG
GGAAGCAAAATTACAACCGATGGCCGAAGCAGGAATGATGTTAAAAGCAGAATAGCACTA
GCAAAAAGAGCCTTCATGAAAAAGAGAAACCTTTTAGTTTCAAATATTGATCTAGGAATT
AGAAAGAACTTTTTAAAACTCTATGTGTGGAGCACAGCACTTTACGGTAGCGAAACATGG
ACTTTAGGAATACCGGAAAGAAAGAAAATTGAAGCATTTGAAATGTGGTGCTACAGAAGA
ATGCTGAAAATTAAGTGGACAGACAAAGTAAGAAATGAACGNGTTTTGGAAATGATGGGT
GAGGAAAGAAGTTTGTGGAAGAAGCTTACAGAAAGAAGAGACAGGNTGGTGGGTCATATT
TTGAGACATGCTGGATTGGTTAATTTGTTAGTGGAGGGAACAGTCGAAGGTAAGAACTGT
AGAGGAAGACAGAGATTAGAATATATGAAGCAGATAATTGAGGACGTGGGTTGTAAGGGT
ATGTNGAGATGAAGAGGTTAGCGCAGGATAGGAAGGGATGGAGGATTGCATCAAACCAGT
CGAA
>VvP45bXY4-947#Unknown
AGTCGGGGACAGAATTCGCGAGACCCCTCGCCTTTCGATTATGCTTCGTTCTAGACACGA
CTACCGCATGGGACAGCATAACTGGTAGGTGGTACACTAAATTCATGATAAAATAGACCT
CTCATACCCAGCACTTTACCCAAGACTAAAAAAATGAGCCCGCGCAGCAAGAAACTCGCA
GACGCTCAGAGGCAAAGTTCGGAGTTCTACAGTAAAAATAATCACGAATATCACCATTTT
AGTCATAATAATTATTGAAATAACCAAATCGATTGATTATAGAGAGATGATAACACTTTT
TTCGTAATTTTGATAACCGTTGCGTATTTTTTTTTCCCTCGAATAAACAGTTAACAATTC
GCTAGCAAACGCAATTATATGGCGAATACNGAAAAGAATCGCTAAATTACGCACGGAAAA
CCAATAAGAGAGTTTGAATGGACTTAGTTACACTTTCTAGCGCTGCAGCGTTATAAGAAC
CGTGCGTGTGACAAATACACACAAAGGTTAAGGGTAAGTAGAAAGNGCATTTACGAAAGN
ACTCNAATGGTGAACTAAGTCACGAAATATAAATNAACTATTTCCAGANANTTAAATGGT
TCGGAATANTAACACCTTAATTTTGTTTTCACCATACCATATTTAGAAGGTAAGCTNAAC
TTGANCGCAGTAGCAACAGTTTTAGTAGTAATAATAATAATTAAGAACAGTAAATAAATN
CNCAATTTTAATTAGCGATTACAAATTTTGAATCTGAAAGATGCAAGTAGGGNANGTTTC
ATGAAAACTTTCATNTCTCTCTTTGTTTCTAACTAACACTGATACTTCTATAAAATTTTC
TGTCAAGCTTTACTTCCTGCCTTCCAAGCCCGATGGGTTATAGGTAACA
>VvP45bXY4-496#LINE/RTE-BovB
TGGTATGGTCTCAAGGATCTCGGCCTATGCCGGATGGGCTGAGACAATAAAACCTTGAGA
AATGCCTCTGCGATNTATCTTAGCAGCTCTGCCAGCAAACCCTACTCCCACGTCCGCGAA
GGCGAAAGCCGCGTGACCCCTGGGCAATGCACTTTTTGANTGTAGCTAACGGGAGAGGAT
GGAAGGCGAGCCCCCGGCGCCTTAAAACTNGGACATTCTGGCTAAGGGAAGGAACACCCT
GAAATAAAACCCTGGCCCTCCAGGATGGGGGTTGTGCGAAGGGCTGGTAACCCTTCCACA
TAAAAAGATATATTACTCATAAACCTCAAAGTAAGGAAAGCCGGATGGATCTTATGAGGA
CAACAAAGGCAAGGTCAAAGGACAAACGATTTGGAATCAAAGACAATTTGAAAATAGGAA
CGTGGAATGTGAGAGGNATAAATAATAAAGAATATGATCTGGACAGGGAGTTAACTAGAA
AGGGGATCAATATTGCTGTAATTACAGAAACAAAAAAGAAATTGAAGGGAACAGAAGAAA
TAGATAAATATACAATGATCTACAGCGGAGTGGCACGAGAGAAAAGAGCTGCAGTAGGAG
TGGCAATATTAGTGGATAGGAAATGGAAAAATAAAATTGTCAGCTACACTACGATAAGTG
AAAGGATTCTGACTCTAAGATTGAAAGTAGAGAGAGGCAACCTAACCTTGATCGCCGTAT
ATGCCCCAGAAGAAAACAAACGAGAAGAATCTGAACAATTTTATGAACAGCTTCAAGTGG
TGATAGACAGAATTAATAAAAGTGATTTCCTAATACTGGCTGGCGATTTTAATGCTCGCG
TAGGAAATAGTCCAATTCCAGAGGTAATGGGGAACAGAGGTGAATACACATTAAATGAAA
ATGGGAAACTACTGAGAGAATTTGCGTCCTTCAACCAGTTAAAGATTACAAATACATTCT
TTACAAAAAAAGATATCCATAAATTTACATGGACGGCAAGAGGACAAAGGTCTATCATTG
ACTATGTAATGGTTAATAAAAAATTAGGTCCAGATGTAGTAGACACCAGTGTACATAGAG
GTAGTGATATGTATACAGATCACTATCTCGTTATATCAAAAATAAGAATACTTGCTAAAT
GGAGGAAAAGAATGAATAAAAACTTACAANAAGATCAAGAAGTTTTTAAGACCTACCTTT
TAAAAGATGAAGGAATAAGACATCTATATCAAAGCCGATTACAACAGCGCTTACTGGAAA
ACCCAACAAATAATGACATCAATAAAGAATGGGAAACTATAGCTTCATCAATACTGAAAG
CAGCATACGAAGCCATTGGCAAGAAAAAGAAATTTAGAAGAAAAACTGGACTTAAAATGT
GGAACGAAGAAATTGCAGAAGCCGTCAAACAAAAGCAAAAGGCTTATCTAAAAATGATAC
AGGATCGAACCCTAGAAAATGAAAATGAATATAAAAGAAGAAGAAATATTGTTAAGACAA
TAACAAAGAAGTTGAAACAAGAGGGATGGGATAGATTAATCAGTTCAATAGAAGATGATG
TCCATGGTAGACAAGAGATGGCTTATAAACTTATGAAACATCTCAACAAGGATGAAAAGG
AAAGTGCTAACATAAATGTAATTGAAGAAGAGGCATGGGTAAAGCACTACAGAACATTAT
GGTACAATAGTAATTATAAAGAGGAAGAAGAGAAAATAGGAATGGACCATGTGGATACTA
AAGAAATNGATCCTATAGACATAGAGGAGGTTGATGCAGCACTAAAATCATTTAAAAATA
GAAAAGCTCCTGGACTAGATACAATTAATTTAGAATTGATTAAGTATGGGGGAATGATTC
TGAAATTTAGATATTTACACTTAATTAATATGTGTTGGAAAAAGAGAACCATCCCAGAAG
AATGGAGGAAGGCCAAAGTTATTTCACTTTTTAAGAAGGGAGATAGGAATTCATGTGATA
ACTATCGAGGAATTAGTTTATTAAATACGGGATACAAAATATATGCAAAAATAATAAATA
ACAGGCTAAAAGTAATAGCAGATGCTCTCCTATCAGAAGAACAATGTGGGTTTAGGAAAG
GAAGGTCCTGCATAGATAATATATTCTGCCTTAGACAACTACTGGAAAAGAGAAGAGAAT
TTAATTTAAAGACTTTCATTGCTTTTATAGACTATGAAAAAGCGTTCGATAAAGTAAATA
GACAAAAACTATGGGAAATAATGCAAAGAAATGGATATCCACAGCATTTAATACAAGTTA
TTCAAGATATGTATAGAAGGACACAAATCGTNTTAGACCTGGGAAATAAACTTACAGAAG
AAATAGCGATTAACCAAGGAGTGCGGCAAGGTTGTAGCCTGTCTCCAACACTCTTTAATA
TATATATAGATGACTTAGTTAGGAAATGGAAAGAAAATGTCCATCCTGGTATAAAAATAA
GCAACAACACTTACATAAACACTATGTTGTTTGCAGACGACCAATTTATCCTCCAGGAAA
ATGAAGATGGACTTCAAAAAGCAATTCATATACTAAACATTATCAGCAAAGATTACAATC
TGCAGTTGTCTCGTGCAAAAACGAAAGTTATGGCATGGCAGGGGAAATACCCTATCAGAG
TTAAAATAGTGGTAGACAATCAGCCAATAGAACAAGTCTCCAGCTTTACTTATCTCGGAT
GTGAATTATCTTTTAATGAGGATAACGAGGTGAAGAAGAAACTTCACCGATTTCAGTATA
TGTGTGGAACAATTCGACGAACACTGAAAGGTAAAGCACGAGAGGAGACTCAACTCAAGT
TTTATAAAACAATGGCAGTACCGACTCTGCTGTATGGCAGCGAAACATGGGTAAATAAAA
CGCAATACAAAAACAAAATTCAATCATCCGAAATGAAGTTTTTAAGGTCAGTAAAAGGGT
ATTCCCTAAATGATAGGAGGAGGAACGAGGAAATAAGGGAACAACTGAATATCTCCCCGC
TAAATGATAGAATTACCCAAAAAAGGGANAACTGGAAGAACCACGTTCTACGGATGGGAA
ATGACAGATTTCCTAAGCTTGCCCTGGAGTACCATCCCACAGGCAGAAGGGACATTGGAA
GACCTAGGAAGAGATGGTCGGAAGAATGAGGTCGGAACAGGCTTTTGGCCTATCCATGAA
GAGGAAGTAA
>VvP45bXY4-274#DNA/Maverick
AAAAAAAAAAAAAAAAAAAAAAAAAAAGAGTAGGAGGANAAGGCGACTCTGGGAAAAGCT
CTTCGGCCGGCCCGAAGAGACTCCACTCGTCCGCGTGACGTCACAGTTGGGCTCCCTGNT
GGCGGGCGATTCGAATGGACCAATGGCGGCCAAGGTCGTATGACGTCGCACGTTAGTTCC
TCGACCGGTCGCACAGATGGCGGCACCCCGGGGCGCTGCGTTAGTTCNTCGACCGGCCGC
ACAGATGGCAGCATCTCCCAAGGGCTTAATTTCTTTGGGCGCAGACATTCCACACCGCCC
ACCCAAGCCCTGAGGCAATGGCTATTTCTGTTCTGGAATGCGCGCTTTGTGAAATGTGTA
CACTGTTTCAACACACCTACGGAAATTCCCACTCGACTGTTTGCTTTTCCATTAAGCGTT
GCGAAATGTGTACTCTACCAGTTGTGCAAGCGGTATCTCTTGTGTAAGCGCGGAGTGAAA
TGCTCCATGCGACGCTATAAAAGGAGCGCCCGTGNCTAGCTCTTGCTCTGTACCGTTGCG
AACCTTGCAGTGTGCGCTTCTAGCAGTGACCGTTGTTAACCTCGCAGTGTGTGTTTCTCG
CAGTGTTCAACACAATGTCTCAGTCTTATGAAGGTAATAAGTTATAATAATAATTATTAT
ATGTGTGTGTTTGTGTGTATGTATCAGTGATACTAAAGATGAATTTTCTTTTACAGAGCT
CCCAGTTCTATCTGCTGCTGATGTAGAAGAGTACCTCGCAAACAGTAAGCTAATTTCCTT
ATTGTTAGTAGTATTAGTTTAAATTATTATTATTAAGACTAATTTTTCTTTTTCCCTGTT
TCAGATCTACAACAGATCTCACCGCTGTTTAGCGATGATTTAGATAATGGTAAGTTTTTG
CATCTAAACTGGAATATTTTTGCTGTAGATGTTTACTTGTTGCATACTATAATTTATTTT
CTATTGTAGAACCACGAGTTGTCTCAACTCCGGAGCTGGTGTTGCTATACACTTTTTCTG
GAGGTATGTATTTGACTGTAATTAATTTTTTTTTAATTTCTCGTGCGTGTGTTGATACTA
AGAAAATTAATTTGTTCTGTTGCAGAGCCTGTGAATGCTACTGATGGTTCTGGCAATAAT
TTTGCAAGGGGTAAGTAGTACTATATATTTCATGCTGTAGATAATATTGTTTGATTNTTT
TCTGTAACCAACTAAATTTTTTTTTTTTTGTTGCAGAGCCTGTGAATGCTAGTGATGTTT
CNGGCAATGATTTTGCAAGGGGTAAGTAGTACTATATATTTCNTGCTGTAGNTAATATTC
TTGTTTGATTTTTTTTCTGTAACCAACTAAAAATTTTTTTCTGTTGTAGCTTCAGCTAGC
TGTGTCAATGCATCNTCTGAGCTGGCGAGGTATTTTGCCAATTGTAAGTTAAAAAAAAAA
ATTCTTAACTGAATTACTTTAAACCATTTTGGCTGTGCAGTAAAAGATGATTTTTTTTCC
ACAGATTGCCCTGAACATGATGATCCCAACCAGCCTGGGGACGTCTTTGTTGGTAAGTGT
TTAGATTTATTTTTATTCAGTTGTTAATGCTCAGTTTTTCTTTCTTTTCCTTGTCTAACT
AAAATTTATTTTGTTATAGGTCAACATGGTTCCTCGGGACCTCTCAAAAAAAGGAATTTG
GCCACAGATAATGATGAAGGGCCATCTAAAAGGATTAAAATGGCAGGTAAGGTATTTCTT
CTACTTTTTTTATTATTTTATCTCTTAGACTTTTAACCATGAAAAAATCTGACTATTTTT
TTTGTTGCAGATGTATATATGTCGCCGCCGGACCTGGAAGCGTCGGACGTGCCACAGCCA
AGCACCAGCGCGTGGGCAGAACCATTGGAGGATGAGCTTCTTGCTACTTTGTCACCGATT
GAAGCTCTCTGGGCGACAGACGAACCATCCTCCCAGTGGCTGCCCAACACTCAAGCGACC
GGGTCCGGCGTTAATGAGGGTGGGGAAAAAACAGGTAAGCCGGATGCTACGCGCTTAAAG
CCAACTATCAGGGCAAGTGCTTACGCGAATAGGTTACTTCACATCACTGTTGTAAATACC
GAAAATTTTAAAGATCCTGGTAATTTTATTGGAGCATNTAACTTCATCGATGCATNTTTA
ATGATCTTTGGCAAATAAANTCCGCGAAATTGTTNGTAATCCNTCNACACCGGCTGTAAA
ATGGTTCAGGTTGGGCTGGCATCGTCTTTTCCAAATTCAGAAGNACAATGTTACATAACG
TCAGCCGTATTTGTATTTTNTGACCAAGATGCGCGAANTCACAACAAGCGCTTNCCTGGC
TGANTGGTATGAGGTCTATGTGTAAATCGAGANATCANGACGAAATTTAGTGAATTCCAG
GANCGGGATAGTGGCAAATCCCTCGATNAGATTAACTCCNTCGACATAAACGTTGCTAAA
TTCGAACCGTTTTNTCGAGGGTCTTCATTTATAGCTCTGCCANCCGATATCCAAGCAAAG
AAGGCAATTATCAACGTTCANAACAATGATGATCTTTGTTTTCTTTGGACGATCCTGGCA
TTTCANGTACGGGCGCAAGTTCACGCGGAAAGTTAGTAGTATATTAAAGTCCGTTCGCAA
GCACGANTTAGATTTTGCAGGTATNGANTTCCCTGTAAAATCGTCAGACATTTCCAAATT
CGAGAGGCAAAATCCAGACTATTCGATAAATGTCTTCGGCTTGGANCTAGTAAAGGTAGA
AAACATAAAGTTGTAGGNCCCCTACACCACGCTGCAGNCAAACGCGGATNCCACATAAAC
ATGTTGTTGATTACAGAGGGCGANGGTAAATTTCACTACTGCTGGATCAAGAACTTGTCG
CGGTTAGTTAGTGTCTTCNATATCGTAACCATCAACATGAGGCACACATTTGCGATAGAT
GTCTGCAGCATTTTNGCCGCAAAGATCTCTTGGANCGCCATGAGGTCGATTGCGCAAGGG
TNGGCGCNGTAAGAGTAGATCTACCCGGCGACGAAGACAAAACCTTAAAGTTTAAGGATT
TCGTACACCAACAGCGTGTACCGTTCGTCGTTTACGCGGACTTTGAATGTTTGTTGAAAC
CCTTTGATACGTGCAGACCCGACCCCAACGCCTCTCACTCNACATCAGTCCAGAAACACA
CCCCTTTTGCTGCGGCATACCAGGTCGTTTGCGCATACGACCATCATCTGAACCGATTCG
ACTCATTCTCGGGNNAAAATCCTGAGAAGTGGCTNGCGGAACAACTCGTGAACCTGGCCG
ATGAAGTTGATGAAATTTACAAGGCGGTGTATACCTCTTGTAATGNCGGCTGATGATGAA
GCAAAATTTACCGGTGCTACGGTATGCCACATCTGTGGGAACGGCTTTGAACCGGGGGCC
GTTAAGGTCCGCGATCATTGCCATATCACAGGTGCTTTCAGAGGGGCTGCACACAATAAC
TGCAATTTACAGTACAAGAATCGAAGGTACATACCCGTCTTTTTCCATAATTTGTCTGGG
TATGATGCGCACTTCATAGTTAGGGCCTTATCANACCTCGACGGCGATGGGATGGATGTN
CTTCCCATNAACACTGAACGCTATATTTCATTTTCTAAAAAGGTTGAANGTACTTCNATC
ACGTTACGGTTTCTGGACTCGTACCGTTTCATGCAGNCCTCGTTAGACAAGCTGGTTGGN
ACTCTTGCGGAGCGGCGACATGCGCATTACCAGTANGCATTTCGCNGACCCCGAGNAGTT
CCAATTGGTTAAGCGNAAAGGAGTTTTCCCTTACGAATACATGGATTCGTGGGATAAACT
CNACGAGGCCACGCTCCCTCCCAAATCAAAATTTTACAGTTCGTTGTCAGAGTCTGATAT
TTCGGACGCCGATTACGAACGCGCGACACAAGTGTGGCGGGTTTTCCAGATCAAAANTTT
AGANGAATACGCAAGTCTGTACATGGGGACAGATGTACGGCTACTTGCGGATCTGTTTGA
AAAATTTAGGGGTGTATGTTTGGAGAAGTACACCCTGGACCCCGCCCACTACTTCACAGC
TCCAGGCCTTTCGTGGCAGGCCATGTTAAAGAGAACGCGTGTCGAGCTGGATCTTCTGAC
AGATGTCGACATGCTTCTCTTTTTCGAACGCGGAATTCGTGGTGGTATTTGTCAGTGCGT
CCATAGGTACGCCAAGGCAAATAACCGGTACATGGCGGAGTACAACCACGANGCGCCTGA
AAATTTCATCATGTATTTCGATGTAAACAATTTGTACGGCTGGGCCATGTCGGAGTATCT
ACCCTCTGGAGGGTTTCGATGGTTATCGGCCGAGCAGATTGCTAGCATAGACTTCATGAG
CGTNGCAGCCGACTCACCTAGGGGTTTCGTTTTAGAGGTAGACTTGACGATTCCCCAGGA
TANACACGACAATCTAGCAGACCTACCGCCATGTCCAGACCACAAAGCCGCCCCTGGATC
TACTTTCCCCAAGCTGATGACTACGCTGGAGGATAAGGTTCGGTATGTTCTCCATTACCG
AGTCCTCCAGCAATGTGTAGGCTTGGGGATGAAGTTGGGCACGGTACACCGGGTAATTTC
TTTCAACCAGTCACCGTGGTTGAAAGAATACATATCTCTCAACACGCGTTCTCGTCGNTC
AGCNAAATCAGANTTCGAGAGAGACTTTTNCAAACTGATGAACAATTCAATTTTCGGCAA
AACAATGGAGAACATTCGAAAACACCGCGACGTGAAATTGTGTACAGGNTGGCCGGGCCG
CCGCGGTGCCCGCAAACACGTGGCTTCACCACACTTTAAGCGAANNNNNNNNNNNNNNNN
NNNNNNNNNNNNNNNNNNNNNNNNNNNNNNNNNNNNNNNNNNNNNNNNNNNNNNNNNNNN
NNNNNNNNNNNNNNNNAAATGGACACGGACAGTTTCATCTATTTGGTGAACGGCTGTGAT
CCATATGAAGTGATGCGACGCAACAGGGAGGAGTTCGACACGTCCGGGTATAGCACCGGC
AATCGTTTCGGNATAGAGTCCCATAACGAAAAGGTTGTCGGTGTTATGAAGGACGAGGCG
AATGGTTCCCTGATTGTGGAGTTTGCGGGTCTAAGGTCGAAAATGTACGCATTCCGGCTA
GAGNCCGACCAGACCTCNAGACGGGCTAAGG
>VvP45bXY4-352#DNA
AAGCTGCGTATCGANTATGNGCGGCTGCCGCGCGAGCCATGTTCGAGCGCGCCAAACCGG
TTATTTGCCGCGCGAACCATTTCTGTTGACGAGCGCGGCTTGCGCGGCAAACTATCCAGG
CACTGTCTTTTCGTGAAGCCACCGTGGACGTTTCACGTGCGCGAGTAGCTGCAACTTTCA
CTGTGATGCGTCACACTGTATACTAGAAACCTAAACGAAAAGTGATTTGGTGGATATGGA
AATTGTATTTTAATAGAATACAGTATGGCGAGAAACTCATGGAAGACATGAGATATGAAG
CCATCGAGGATACAATAAACAAATTTTACGAGANTGACAACGGTAGAGTTCCTAAAATCA
TTAATTGAGCCAGTGAACACTCAATTTCGGGAGGCGATTTCAGTTACTGAAAGACGCTGT
GACTTCAAGATTTCTAGCAATTGGAGACTCGTGTACTAGCCTGCAATACCTTTTTCGAGT
GTCAAAACAATCATTTTCTTGAACAGNTCCAGATGTTTTTGACGCATTATGCGAAGCTCT
GAAAGAATGGGCAAAGATAAGGNAATAGCACCCGTTTTATACTAATTTTTTTATTGCTAT
TCAATTTTCTGTTGCCATTCTTAACGAGAACTTACTCCTTACTTAGGTAAAATGTATTGN
GTTGATCGTGTCATTTGGCGATTCTATAGATTCGTTGATTGGAGTTTCAAGTGACGGTTG
TGGTGGTGATGGAGGTGATACCATCGGAGTCTGATTAGGCTGCACATTTGCTATTACACA
AAAAAATTTGGCACCGTACAATTGTATTAAAAGGCGGCAGTTTTCGTTATCCATGGCAAC
AAACTGTCGCTGTGCCGCGCGAGCCAACTCGAACAAAGACACCCCGTCTTAACTGCGACT
AAATACCGATAGACTGCAGGCTGACTCGACCCGCACACAACGCATCCGATCGTTTATACT
GTGACATCGCCGGAGCGCGCGCTAATAATTTGTTTTTAAAAGTAATTAATTTGTATTTAC
CGTAAGGCTAACGACGGCTTTTAACATAGTATTACATACAGTACCTACAAAAAGTANGAC
TTTTATTTAATAACTATAGTTANCTGCATTCGTTTGTATTTTATTTATTTTTATTACCAT
TAAGCGATTGTGAAAAAGTCGATAGTGTAAGAGCTAATTTGTGATAAAATATTTATTACT
CTTGAATTTACAGTATATTTGTCCTAGGTGCCCGGATAAGAGTTGGGTCGGTCCAACGGT
CAAGTTGTTTCTCATATTCTGTGCTCGTATCTATACTGCTACATACNGTGTTACAGCCCA
GCTGCTGGGTACCTTCCTGAAAATAAATTTTCTGTAGATGCTAAAGCCACTAATTTGAAA
TNAAAATTTAATCATTGTTGCTTGCAGACTTACTTGCCTCTGCTAGTATANTCTAATTAA
TTTGTTACTCGAACTTTCTGTCGCTTTAAAAATATCCATGAATACTGCAAAAACATGTTT
CATCACATTATCATCAATCAGCAGCTAACGATGCTAAGANCTTCTCGGAAAAAAATACCG
GTCGCTGTAATGATGAATACTGCTCACCAGAAGGAAGTAGAAGACAATCGATAAATCGTG
TCATCTATAATATCTTCGATTATTTTCTGTGGTACACCGTACAAATGACTTGCCTTTAAG
AGCAAAGAGCAACATCAGGGTGTTCTTGAAGACCTGCTGAAACTAAGAATTGATTCAAGT
GTTCTNGTTTTGAAACAGCATATTGAAAAANTTAAGAAAAATCTCCCCACAGATTNAAAA
CGAAATCATTGCCCTGTGCGGGCCGCAATGAAGGCTTATGCTTATATTGTGTTGGCAGAT
GAGTCGTGTGACATAGCTGGGAAAGAACAGCTTTCCATAAAAATCAGTTTTACTGACGAA
GATAAAATNCAATCCGCNAAAAATCTCTCGGATTCGTAGAACCGATGGNNTTGAATGACA
AATTATAGCATCAGAAATCGACAGGTTTTTAGAAAACGAAGGACATGGGCCTAATAGNTG
TGTTAGCCAAGGATGTGAAGNGTGTTCTACATTGNCGGTGATATTGGTGGGGTTCGAAGT
TTTTTAAAGAGAAATATAAAAAAAGCCTTGTATTTTCATTGTGAAAGCCACAGACTTAAC
ACGGTTGTAAATAATTTAAATCAAATTACAGAAATACGGAACACAATTNGNACCACAGAG
TACATCATAAACTTTTTACAGAGAAAGTACATGCCAAATATTTCAGCTTTATATGAGACC
CACTGGTCTCAGAAATATACGTGTTTTGCTATTTTTAACAAGNATTTTGAAGACATTGTC
AANGGACTTTCGAATGTTTCTAGGGAAGGGAATGATGCGGCGAGGAAAGGTGCTTACCAG
TTACAGTGCGCTGCTACTAAGTCAGAATTCATTTTATGCGTTGGATTGAATACTCAGGAT
TACTGGAA
>VvP45bXY4-807#DNA/Zator
GCCATCCATAAATTACGTCACACCTTGAGGGGAGGGGGTCAACAAAGTGTGACATCGCGT
GACAAGGGGGGGGGGGGTGTCATAAACTTTGTGACGTCACATGCATAATTTGTATCACTT
TTTGGCTCGTGGCGGAAGATGAAGATGATGTTGACACATCGAATGTTCCCAACACTATCG
AAATCAAGAATGAAGTGACTATTATGCCAATAATAAACAGTATCAAGGAATGGGTTCAAA
ATCCATGGACACATGATGACTCAATTTTGTATCATTAATTCGATTTTTATGTTTTTTTTA
TATTTTCTTAAATGTTTGATTTATTGTTGATATGATTTTTTAACTAGAAATACATAAATC
ATTTTGGAAGTGCTGTTTTAATTTATAAATTTAAAATTGCAAAATATGTGACGTCACACC
AGGGGAAGGGGGGGGTCCCACAAATGTGACAACCTGTGACATGGGGGGGGGGAGGGGTCC
AAAAATCATGAAATTCGTGTGACGTAATTTGTGGATGGCCCC
>VvP45bXY4-2142#DNA/hAT-Charlie
AGTGGTTCCCAATTAGTGGTACGCGTACCCCCAGGGGTACGTGAGGTTGCTTCAAGGGGT
ACGCGCGGTAATCTCTTGGCTAAGGTAATCACTAAGATAATTGAAAAAAACAATTACGCA
AACATTACTATCGCCAAAATATATTTTAAGACAAACTGTGTTTGTGTGAATTATATTACT
GTAATGCTGTGGTTGTGCGAAGCACTCGACTGGGATGAACGATTCATTTATTTATCATTT
CAGCTGTAAGGGGTACGCGAGGTTGAGCTCTTTCTTGAAGTGGTACTCGGGAAAAACTAA
TTGGGAACCACT
>VvP45bXY4-1941#DNA/hAT-Tip100
GTGGCGGCCCTAGGGCGGTGCGAGCGGTGCGACCGCACCGGGCGCCGTCATATGGGGGGC
GCCGAAAATGCAGCGAGAGATCGTCTGCGCAAAAAATGAAAAATAAATTCTATAATAACC
CAGCGTTCACATATTATTTTAACACACATCATCCAGAAGAGTTTATAAGAGTAAGAGCTT
CAGCTTAATGCATAGTCTCGTATGTCATCATAGAATAGAGTCAATTCGAGTTGCTACTCG
AGTCAGCTCGAGTTACTCGAATCANGAAAATCACAACTCGTCCCANAGTTAGCACTCTCC
GGTGCCCGCGCGCCTCCCGCACCTGTTTCCTGCCTTTTCGGCTGTAGTCTTGGAAGTTCA
TGCATGGGGCGAGATTCAACCTACTTATCTATTTCTACCATATTAGACCTTCGGTGATTG
CAATTAACGTTGGTATCGTAAATATTTACAAAGCTTATNTGTCTTTTACAGACAAGACAT
GTCGCTAANCTAAAAAAAANAAATCTGTATGGCGCACAATACTTAAAAGAAAACAAAACC
AAGGCGAAACTGAGAAGGCTTCAAAATTGCTGCAAATTTTTTTTTTTAGAAGTCATCTGA
ATCGTCGTCACCAGAACTAGTTCAACACGAGACGGAAGAAAACTTTTAATGGAAGTTCTT
CAGACGAGGCTCATGATGAAGAGCAGCATGTGCGAGAAGATTTANCTATGGCTGGAACGT
CGTCTGCNGTTCAAAAGATTACAAATGGGTATACAAGACATACCACCACCGTCGCCTTTT
CAAAGTACAAATTATGACGATATTTCAAAATNGTCGCTCATTGACTCTGCAGNCAGAGAT
GAAATAATTATTCGAGCAACGAAAAAATCCAAAAAAAAAATCATGGACGTCATTTTTCAA
ATACGCATTTTCAAAGAGTAACGCCAAATGAAGAAACTTATAAAAGNAGATGGCTTGTTT
ACTCTAAATCTGCGGATAAAGTATATTGTTTNTATGTTGTTTATTCAACAGAAGGTCTCA
TTCTTATTTGGGAAAAGAAGGATTCGATGACTGGAGCTACTTATCAGAGCGTCTCAAAAC
TCACGAAACTTCCTCAAATCACCAGCACACCATGCTCAGTTGGATAGAAGCGTTGATTCG
ATTAAAGAACTTCAGTGTAATAGACAAGCATTTGTAAATACAGACTGAAGACGAAAAATC
ACGGTGGGTTGCTATCCTCTAATGCAATGATNTCTTGTTCAGAGGAAGCTTTGGATCTGA
AACACTAAATACTTCTAATAATGGTAACTTCCTGGGTATATTGCAACTGCTAGGAAAATA
TGACCCTGTGATGATGGAGCATCTCCGCCGTATTGCTAATAAGGAGACTAATGTCTTATT
ATTTTGGCAT
>VvP45bXY4-1#DNA/hAT-Ac
GACTTGCGCATAATAGTTCGCGAAGGGGAGCGCTCAGTTTAGTTCGCAGCTCCCTCGCGA
ACTAGTTCGCTCTTTTAGTTCGTTAGTTCGCGTCTCGAATTCAGAGAAACAGATCGTTCG
CTCGCCTTGCTACCGCTACTGCACGCGCTATTTTGTTTGTTATGTCAGTTTTATTAGGAC
ATTACTTAATCATTTTTTGTCGTTTCTAAATGGAATTTAATATGACCTTCTTAACAAAAG
TTATTGCTTAATAATAGCCCTTTCAAATGACATTAGCATGATCAGTNGCCGCCGATAAAC
CAAAGTGCTCATTGTCCTTTGCACAAATGGGTAAATTGAATAACTGTNCTGTTTTTACTA
TTTACTTTACATGCATTCGTAGAATATTAATTTTTTAAATGGATTTATTTATTAGTTCAT
GGAAGAAACATTACTTATAAAAGGCGCTAATGATCCCGCCGTCGACGCGCCCTAACAACA
CAACATTACTTATAAAATATTATAAATGCGTTTATTTTGATGAATTAAAATACCCGTTTA
TAAGTAATCGGCTTTTTTTATATAAATATAGTTTTGGAAATCATGAACAAAATATAATTC
TACTATTGGCTACAAGTTAAGTACTATATGACAGAAACAATATTACCTATATTATTAAGA
AAAGTAACAGTAATACTTCCAATGTGATACCTAACAATTAGACATATAAAAATGACAGTG
ACCCTTGAATGAGAAAGTGGTAACAATAACGGAAGTCATTGAGCTATTTTTTTTATTAGT
GTAGGGGAGGATAATCCAACACACATTCACAATATTTTGGCGACGAATGAAACTGATGAA
GACACAAAAGTTAAAATCTTTTTGAATTTCGCAAGTCATTTCTTTACATAACTTTCACAA
ATCTGTTAACCAACAGACTGAGATAAGTATTATATTATGTCAGCTTTAAAATCAGCGCTA
GAAAAATGTAAAAGATACTGTTTCTTTGGTTAAGAAAACAAGAAAAAGCCTTTAGAAGCC
AAATTCTCCACAGAAAGTGATAATATTAAAAATAATGCTCTAGTATTCGTTGATAAANGT
CTGGAGTATCTTAGTAAATAGTTAGATTTTAATGAAAGCAATTGGCTATAGAAAATCCAA
AAATTAAATTCAAAACACGAGGTTTCATTTGATGACTGTGAGACAATATTAGAGGTTCTA
AATTTACGAGAAAAAATGAGTATCAAAGTGAACGAACTTTACTCTGAAATAACAATATTA
CACGAAATCTAGGTAAAAGTAAGAGCAGTATTTCATTAATAAAAAATGAGCTTTTGATCG
ACATTAATTTAACAACTGAAAGCGATAAAGCATATGACAATTTTACTGTAGACAAAAAAT
TGTTAAAGATGCAAGAAGTGCAAAAAATATAGCTTAAAAAATAAAATAGTAAAAAAACAT
ACCTTTTGTCCTTTTCTACTCTTTCGTAAAATATTATATTTTTGAAGTGTACTATATTTT
TATAGGTTATTCTAAAAAAACATNCTACCATCAACCGAAAAAATGTTGGTAACCCTAGCG
GCGAATGGTGCTAGTTCGCGACCGGTAGACTGCTCAGTTTAGTTCGCGACCGGTAGCGCT
CAGTTTAGTTCGCAGCTCCTTAGCGAACTAGGTCGCTCCCCTCTGGAATTCCAGAAAGAC
AGCTCGTTCGCTCGCTTTGCTAGCGCTACTGCACGCGCTCTCTTCTTTGTTATGGTAGTT
GTGGTTATCGATGGTTGTCTTTTAATTGTTAATGGGATCAAAGTGTGTTTTGTTTTCACA
TTCCACGTTAAATTTCCGTTTGTGACTTCTGCAATAATTATTAATGTTGAACAGTTATAT
TTCTTTTTTTCTTTTTATATCTGTGTCTTCAGTGAAATGTGTCCACAGCGAACTGTGTTT
CCTTTTAGATAATAAACTAAAACAAAAGTCGGTCTTCGGGAAAGGATCGAACGAACTAAC
GAACTAAGGAGCGAGAGATCTGGGAACTAGTTCGCGTAGTTCGCCTGTGGGAGCGCTCTT
CCGAACTAGTTCGTTCGCGAA
>VvP45bXY4-74#LINE/RTE-BovB
TCAAGAGCAAGAAAACTAGAACTAGCATACCAACTGACTAAAGATACGTACAATAAGAAG
AATCTCTCAAGGAAAACTAAAATCAAACACTACAACACAGTTATCAAACCAGAGTGTCTN
TACGCCTCAGAATGCATGTTCTCTATGAAAACTGGAGAAATAGAAGAGATAGAGAAAAAG
GAAAGGAAAATCTTGAGAAAAATTTGGGGACCACTGAAAACGGAAAATGGTGAGTTTAGA
CACCGGAGGAATAAAGATCTATACAAGGAAGAAGAAANTGAAAGGATGTCAGACACGATC
AGAAAGAGGAGAATCAGTTTTTTTGGTCACATAATGAGAATGGATAACAGCAGACTTACA
AAAAGAATTTTCAACCACGTTTACAAGAGTAAGAANGGCAACCAGTGGATCCAAGGAGTA
AAGAAAGATATGATNGAGATCGGAATAACAGAAGATNTAATACAAGATAGAGCAACTTTC
AGAAGATTGATCCAAAATTTCAAGGGTTTCCAGGAGAAGGAGAAGAGGAAATGTAGTAAC
ATNTGGACCGAAGAAAGGAGGAAACAGCAAAGTGAAAGGATGAAGAACTATTGGAAGTCA
AGAAAAGAAGCATCGAAATGAATGCACGGGATTACTTTTCGTGGTCCTTAGATGGCCGAN
ATCGAAGAGAAGAAGA
>VvP45bXY4-839#LINE/I-Jockey
ATCGTGGGGAGCTGATGCGGACNCACTANGAACAACCGCTCTCACCATGGTTTACCCCGT
NGCTGAGTACTGTGCTCCAGTGTGGCAACGTAGTGCTCACACTAGAAAAATCGACGTCCA
TCTGAACGAGTGTATGAGAGTAATAACTGGCACGCTAAAATCCACCCCAGTCCCCTGGTT
GCACCTGATCAGTAANATACCACCTCCAGAGGTAAGACGCCAAGAAGCAACGGCACGTGA
GTGGATAAAACTACACCATCCTGACCATCCACAGGATCTCCCAATCCACGAGGTCCTNAA
TGACCTACCCCCCACTCGTCTTAAATCCAGAAATCCGGTATGGCAAGATGTATTTGACTT
CGATGTCAAGGAAAAATGGCGACAAAGCTGGAACTCCGCATCTGTGAAACATCCAGATAT
TAAAGATCCCACAACTGGACTTCCGGGATTCCACCTAAANAGAGACCAGTGGGTCAAACT
AAACCGCCTAAGAACAGGCCACGCCAAATGCAACGCCATGCTGTATAAGTGGGGTCTTCG
GGATTCTCCTGCATGTGACTGCGGNGCTCCTTCCCAGAGTGTGGAGCATATCATCAGGGA
ATGCCCTCTAAGGAAGTACGATGGACCATNTGAAGATGTTTTCGGAGCTACAACTTCCTT
CATAGAATGGCTGNAAGAACTGGACATCAATTTGTGAACGCTACCAACGTTCTTGTCATT
GTATATATTTATATGTATTGTATTAGTTGCTTAGCCATACGACAAATAAATAAAT
>VvP45bXY4-1032#DNA/TcMar-m44
GTCCGCGTCACGAAATTAGTCCNGCCAAGGTCACGCAGTCTCGNCTCCATCCCCTGCCCG
CACTACCCCCTGTCCCTCGGTTGGGCCGGCGGCGTTGCCANATTAGTTTTTCCGCTGCCG
GTCGGTCCGTACGTACTTCGCTGCGGTCGGTTTTGTTTCGCTAGTTTAAGGCCTATTCGN
NTTGTGTTNATGGTGAGTGACGTTGNGGAACAGAATTCTACATGCAGTGCGTTACCGGAN
AGAAGTAATATCGGCGTNCNTGCAGGCCGCCCGGGCATTGGAAANCNAANTAAAGTCGTC
GTAGCAAATGTTTTNAAGTATTTTAAGGAATNTTNCCCACAACGAAGANGCCAGGAGAAA
CATTAACTTCGCTCAANTACAAGCACTGACAGCGGAGGCTTGTGGCATTTCGAAGAAGTC
GGTNCNACGTATCGTCGGTACCTTANGTTCGGCAGAAACCGAAGATTTGAGCCCTGTTTT
TGAATCACCGAGAAAGAAGTATAGGCGGGAACACAAATGCACTGAACTGGACGATTTTAA
TAAAGAAGTAGTTCGCAGAACTGTTTTAGAGTACTACGACAGAGGAGAATACCCAACGGC
TATGAAAATACGGTCTGATCTCGCCCGTAAAATCAGCTGTTCAGGCTCAGAAAGCTCCGT
TCTTCGTCTTCTGAAAAGACTGGGTTTTAAATTTAGGAAATTCAACGACGGACGAAAATT
TTTAATGGAACGCAGTGATATTGCGGCTTCAAGAGCAAAGTTTTTGCGAACAATGAACTC
ATTGCGTACAAAGGACGCTAGGCCAATTGTTTATTTAGACGAGACTTACATTAACCAAAA
TCATACAAACAAATATATTTGGCATGATTCGAGAGGTAACGGAGGTCTTAAAGTTCCTAC
TGGCCGAGGAAGTCGACTTGTTATAGTACATGCTGGTTCTGCACGTAAAGGTTTCATACC
AGGAGCCAAACTTGTGTTTCGTGGCGGAAAAAGTTCGTCTGTATCGGATTACCATACAGA
AATGAACGGTGAGGTTTTTAAGAGGTGGTTTAGTGATGTGTGTCGCTCGCTGGAAGAAGG
ATGCATTATCGTCACGGACAATGCCAGCTATCACTCNATTCAAACGGACAAACCACCATC
TTCAAACTGGCGTAAGGGAGATATTATTGAATGGCTACGTAAGAATGGCGTTCAATTTTT
TCCNCATGAAACTGCGGATGAGCTTTTATGTAAATAACAAGTTCGAAATGCCAAGAAGGT
ATTCGAATTGGATCAATTGGCAAATGAAATGGGACATCAAATAGTTCGCCTGCCACCCTA
CCATTGCCAGTATAATCCAATCGAACTCATCTGGGCNCAANTAAAACGGGATGTCGCNAA
GAAGAACACGACCTTCAAACTTGCCGATGTCGAGCGACTTACACACGAAGCTTTAGACAG
CGTTACTCAAGAAGATTGGGCAAATTGTGTAAGACATTCGGAAAGATTACAAGAAACTGA
TTACGTCAAACAGTGCGCGAGGGACACAGAAATGGATCAGTTCGTGATACAGCTGGGTGA
AAGCAGCGACAGTGATCTTCAGTCCAACGAATCCGAAGATGAATAAGTTACGGAGAGGAT
AATGGCTCACAGCTCTGAAAATAAGTCAGTTTGTAAGTTTTTCAATCATTTCTNTAGTAA
TTTTATTGAAAGCAGACATTGCGTTACCTTTGCTTTTGAAGATTTCTCGCGAAACATTTT
CATGTGTGGTCCGTCGTGTACAATGACAATAATAATTCTTACAGGAGCTGAAANTAGATT
TTCTGTGGAGGTACGGGAAATACGTTTCTCAGTCGTAAACGAACCGACCGACCGGCCGGC
GTTGGACGCGNGCGCNGCGCGACAACATTCGCGCAAATATAAACTGTGAAACAANCCAGA
AGGGTTCGTCTGAAGANGCTGTTGCCTGCTACCAGAATTAATTTCAATATTTTCTCANAA
ACTTTCTCGCTGGAAGTTTTTACGTGAACAAATAGAACGGAAGTTAGTCAGCGACAACNT
TTTACATTACACAGCCGGAACAACTAAGCGATTCGTGTAACATTTTATTTTTTTTTTATA
ACATGCTTCCCTATTTAATGAATAGAATATATTCGGTACNAATCTGTTAACTTTCGGGAA
GCCGCATAATTTTTTCAGTTATTTCTTATCATTGTTTATTGCTTTTTCTGTCGGTTGAAG
TGAAGAAAGTAATTTGATTCGTAANTTTCATGGAAACNAATTNCTATTTTTTTTTAAACA
GTCACGCAAATGTTTNGAATTANAAAGCACATCACCTTGTTCCGCATGTTAAGTATTATG
TTTTAGAATTTTTTCGCACTCATTACTGAAAGTTGATTTTTCTGNTGATTTGCAACACTG
TNCGGAGACGCCGTGACCTTCGCAGGNCTAATTTCGTGACTGC
>VvP45bXY4-1018#DNA/hAT-Ac
TTAGGCGAAAATATCGATGTATCGACGTATCGATATTTTTCTATCGATATTTATCGTCGA
TACTTTTGAATCGATGTTAACATCGATATTTTATCTGAATATCGATTTTTACAAATTTTC
CTAGGGATGGGCAAAATATATCGATGTATCGAAATATCGATATTTTTTCTAAAAAATATC
GATATTTATCGTCGATATTTTTATTNTCGATATATCGANACATCGATATTGTATTTGGAG
TATCGATTTTAAGCACCAATTCGATATTTTTTNTACGAACGCAATTCAGTATCCAATTTA
ATCGTTACATGTATATNGGATAAATATACGTACATATCCGATCTTCTGAAAGCGTCTTAA
AAAGTGAATTCGTCGNAATNTAACAGCTTCATCAGCGGTTGAGAGGTTAAAAAAAGCTGT
TAAATTTTAACAGGTTTACGTTAACGTCATTTTTATGTTAGCATGTNAACGGTTATNTTA
TCTTTGTAGTTGAAATATTATCTTTTCAACTGTTTTTTTTTTTCATTGACGAATAACAGT
TAATGNGTTGACGAACCACAAGTCATTATGAATGACCGTTAATTCATTTAAATGTCTACA
ATCTAGTCTACAGTCAAAACTCCTTAATCGCAAGGAATACGTTCCGTAAATTAGCCGCAA
ATACGAAAATCTTGAATACGGAAATCTTGAATACGGAAACCTTGAATACAGAATGTTAGT
TTATATAGGATTATAGGGAATACGTTCCAAGTATACAGAAAAATTTTGATGTAATGGAGT
GATTATCGCACTTTGAACTTAATAGACCAATTCTGGATTGCTTNAAATCCTCTATCCTAA
AGTTCATTGTAATGCTCTTTAAAATATGCAACGTATAGCTTTCTCGTGAATTACAGCCCC
ACTAAAGAATACTTTCTTGTGATTGCTGTCTTCGATTGATGTAGTGAGAGCGGTTTTTAG
TTTTTTANTCACTGAGACACCAATGGTTTTTACTGATAGTA
>VvP45bXY4-605#DNA/hAT-Charlie
GTTATATTTACCGCATGTTCTGTGTATGTGCTTTTCCCTCAGTCTAAACTGCTGGGATTA
GCAGAACTTTCCAAGCCTTATATTATTTTATTACGTTGTCGGTGTCGGTGCTTCTCCAAC
AATACTACTTTGTTCCTGTACCGTTGCACCGACGCATTGTTAGACATCACTGTAAAAACA
ATCGGCACGGTATATGTGACTTCTTTGAAGTGTATAAATCCCGCTTCTTACAATTACTTC
AGTTCCATCATAGCTGTGCTCTGAAGTGGTCCGAAAACTGTGTTAGTAGTTGGTCTTGAT
ATTTTCTATTACAATTAGCAGACTATTTTATTTCTTCAAGATGGACAAATTCCTTGAACG
GAGTGTTCCGTCTATGAGTGCAACTGGTGAAAGCGTTGAGCCAGAAAGAAAGAAACAAAA
GTTGATGCAGCGGAAATATAGTGATAATTACTTATCCTATGGTTTTTTTTTTTTTGGTGT
GGTGAAAAAACGTGCCCAATTCCCGAGTGTATCGTTTGTGGTGAAAAACTCAGTAACGCT
GCTATGGTTCCCAGTAAATTGAAACGACATTTGTCAACAAAACATTCTTCTCTGTCAAGC
AAAGATGTCAATTATTTTCGTCGGTTGTTGGAAAATAAGAAAAAAAACAAAGAACGTTCA
TGACCGCTACAGTACGTGTTTCGGAAAAAGTACAGGAAGCTAGTTATAAGGCAGCCGAAC
TTATCGTAAAGGCCAAGAAACCACATACAATAGGTGAAACGCTGTTAAAGCCTGTTTGTA
AAGAGATGGTGAGAATAGTTCTGGGTTTAGAATCTGCTAGTGAAATTTCAAAAATTCCTC
TTTCTGCTGACACAATCAGTCGCCGAGTTATTGATATGTCTCGTGATACTGAAGACATTA
TGAAGGAGAAAATCAACAACAGTCAGAAGTTCTCACTTCAGATCGACGAGTCCACAGATA
TTAGCCGCCACGCACAACTTCTGGCTTACATTCGCTACATCGATGGAGATGTAATTGTAA
GTAATTTCTTCTTTTGCAAAGAACTTCCAGAGCAAACTACCGGTGAAGAAATATTTCGTT
TGACTGATGAATATTTGCTCCTTAATGAATTAACATGGAAGGATTGCGTTAGTGTTTGTA
CAGACGGAGCGGCTGCTATGACAGGCCCAGTGAAAGGATTTGCAGCTAAAGTGCGCGAAG
TAAATCCCAACGTACGATGCGATCATTGTCTCATTCACCGCGAAGCCATTGTTGCTAAGT
CTCTGCCACCTTCTCTGAAAGATGTGCTGGACGAAGTAGTAAAAGTCGTGAACTTCATAA
AATCGCGGCCCCTAAATTCGCGACTTTTTTCCGTTTTATGTCAGGAAATGGGTTCAGAAC
ACACTACACTCCTGCTACATACAGAAGTACGCTGGCTGTCACGAGGAAAGGTGTTAACGC
GAATATTTGAACTTAGAGAAGAGGTCCAGGCATTTTGACTGTTGAAAGACATAAGTACGC
GGATTTATTCGCAGATGGCGAATGGGTATGTAAGTTGGCATATCTTTCCGACATTTTCGT
ACACTTGAATGAGCTGAACATCAAAATGCAAGGTAGGAACGAAAATATTCTTATTAGTAT
GGATAAGATTAAAGGATTTGAGAATAAGCTGGATTTGTGGTTACAGAGGATTGAAAATGG
GTCGTGTGAGATGTTCCCGACTGTATGGTCACTTGATGACGGTAATAAAATGGTGATGGA
CTTAATTAAAGAACATTTAGAAGNCCTGCAGCAGAGATTCAAAAAGTACTTTGGAGAAAG
TGTTGAAGATTTCGACTGGGTTCGTGATCCATTCGTTGCAAATTCGGAACATCTTCCAAT
TAATATTCAAGAGGAACTCGCAGATTTAAAAGCTGACAGAACTTTGAAATAAACTTCTCG
AAGTTCCTTTAGATACATTTTGGCTAACAATAAGGAATGAATATCCGGCTATCTCCGACA
TGGCAGTTAATGTGTTATTGCCATTTCCAACTACATATTTATGTGAATTGGGCTTCTCGA
CGTTGACTGAGATTAAAACATCCAAGAGGGAAAGACTCAAATCCGTCGATGAAGAAATGA
GGCTTGCATTGTCAACGATTTCTCCACGGATCAGCCACCTGTGTGCAGTTAAGCAGGCAC
AAGTGTCACATTGAAGGTATGNGTACAATTATTTACTTTAATAGTAATATAAAACTGT
>VvP45bXY4-922#RC/Helitron
TCTCTGGTAGACTGTTATACAGTTTGTCTCTGGAACAAAATTGCTGCGTGAACGCTGTAC
AATACAGCCACAATAAGCCAATACTTAATACGAAATTCAGTTTTTNCTCGAAGAGCGATG
TCTGAAAAACAGCTATTATAAATATCAGCAAGTAATAAAACATACTTCTTTCATAATGAC
TTGTGCGGAATTGCACATATTTGGAAGTACTTTATTCGATTAATATGTCTCGTGGCTATA
ACGTGCAAATATAACTAGGCATCCGAAAATTCAGGTACATGCGACTCAAATAATTACATA
GAAAATACGGATATATTGAAAGAAACTCAAATAAAAAANNTTTCATATCCTAATGCTACA
CCGCGAAAAAAAAAAAAAAAAAAAAAAAAAAAAAAAAAAAAAAAAAAAAAAAAAAAAAAA
AAAAAAAAAAAAAAAAAAAAAAAAAAAAAAAAAAAAAAAAAAAAAAAAAAAAAAAAAAAA
AAAAAAAAAAAAAAAAAAAAAAAAAAAAAAAAAAAAAAAAAAAAAAAAAATCCATTTTGA
CATTTTTGAATTAATTATATCTGACTGAAATAATGACAATAATGATACGACGATTTGAAA
CCAAGATTAACTCCAATTCACGTAAATTTCTATTTTAAAGCAGGAATAATTGATGGTGTA
TCAACATAAAATAAAAACCAATATCCAAACAGCAAAAAATAAATAAATCGGAAAAAATTG
AGATGCTGTGATTATTGGTAACGAATTTTTATTTCAAATATAACTAGGCATCCTAAAATT
CTATTCTACCCCGCGTAAATTTTAAAACTAAACCCGTTATGCCTGATGCTAAACAAAACG
AGTCAATTGTCATCTGGTCCAGGCTGTTGTTTCGCCAGGTACTTACATGCGACTGAAATA
ATTACATAGAAAATACGGCTATATTGAAAGAAACTTAAATTAAAAATGTTTCATATCCTA
ATGCTACACCGCGTAGATTAAAAAAAAAAAAAAAAAAAAAAAAAAAAAAAAAAAAAAAAA
AAAAAAAAAAAAAAAAAAAAAAAAAAAAAAAAAAAAAAAAAAAAAAAAAAAAAAAAAAAA
AAAAAAAAAAAAAAAAAAAAAAAAAAAAAAAAAAAAAAAAAAAAAAAAAAAAAAAAAAAA
AAAAATTTTGGATTAATTATATCTGACTGAAATAATGACAGTAATGATACGACGATTCGA
AATCAAGAGTAGCTCCAATTCACGTAAATTTCTATTTTAAAGCAGGAATAATTGATGGTG
TATCAACATAAAATAAAACCAATATCCAAACAACAAAAAATAAAAAACAACAAAAAATAA
ATAAATCAGAAAAATTGAGATGCTGTGATTATTGGTAACGAATTTTTATATTTCAGCACA
CTTCCAAGAGGACTAAGTCGTAGATTACTGCTATATTTACATAAATTTATGGCACCGCGG
TTATGTTGCAATCCTCGGTATCCACATTTAAAAATAAACTTTTTTTAGTTAAGTATCATG
GAAACAATATTTTTCATTATATCCACACTAGGAACCGTAGGCATTGATCTTCGGACACCA
TGTTTCTCGCACGGCCAGCTATACGTTGCTTGCTCCAGGGTGAGTGGCAGATCACGCCTG
TACATATGTACAATGAACAATCAGACCAGAAACGTGGTCTACACAGAGGCATTACAATGA
GTGACCTACGAAGTATGCTGAAGATAGTATATTATTTCTCTTAAGCATTGCTTTATTTAC
TTATAACGCAAAAATAAAAGCCTTTCTAAACAATAAATGTTTATACTTCGCACAATAATT
ACAACCACGAATTACTACTGTTAATTTTTCAGGAACCTTTTCTACTATTGAATCAATTGC
ATCACGTTAAAATATGAATAAAACAACTCTCTGACATCAGTATGAAAACCGAACCTAACG
TATTAACCGAAACAAACGAAACTATTAGGA
>VvP45bXY4-16#LINE/L2
GAACTGGAAGCAACATATTCAACAACTTCTTAAAAAACTTAATTCTGCAACATTTTCACT
GAGGATAATAGCTAGAATAGCTGATATAGAAACAAGGAAGTTGGTATATTTTACTCTCCT
ATGGCATCTCNTTCTGNGGAAACTCTTCACAAGCACAGAAGGTATTTAAGTCACAAAAAC
GTGCTCTAANAATTATTTGCGGAGCAAGCCCACGGACGTCGTGCAGAAATCTGTTTAGAA
ATCTAGGCGTACTTACAACGCCAGCACAGTACATGGATACTTACAATCCCAGCACAGTNC
ATATACTCCCTACTATCGTTTGTAGTGGAAAATCCTGAACACTTCAATCTCAATGCTGAC
ATACGTAGCTATAATATTAGGAATAAATATAACATTCACTGGAGTTTCTTCGTTCAGTGT
CCTACCGTAGGAAATAAAATGTTATCTACAAAAACCTAACAGCTTTAAATCCAAACTGAA
AGAGNTTTTGCTTCAGAACCCATTTTACTCTGTGAAAGAATTTTCTTCTTGGAATTTGGT
AACTAAGAATGAATAAGAAAAT
>VvP45bXY4-2840#DNA/hAT-Tip100
TGGGCGTATCCAGCGAGGGGCAGGGGGGGGCTGCTGCCCCCCCCCCCCCCAGAAGAAAAA
TCAAGTTGCCTTCAGTACGCTTCGACGAGTGAAGAACTGGCTCAGGAGCACTTTGGGAGA
GGAAAGATTGACTGGATTATGCCTGATGAGTGTGCATCGAAATTTCGTGAAAGAACACCG
TGAGATATTGACAAACAAAGTTATTGAAAANTTTTCTGAGAATCCGAGACGATTAATGTT
TACATAAAAACTAACTGAGTTACGATCTTAATTAACTACATAGTAGGTCCTTAGATTAAG
TGGTTGGATTACTATGTTAATCAATAATAAAAATAGTTTCCTCAATAGGTTTGAGTTTCA
TTTTGTAAGAAATCGTCATGTTTCAGTCCCCCACCCCACTTCCTCGAAACCAATATGAGT
TGCCCCCCCCCAGCTCAAATCTTGCCCCCCTCTAGTTCTGATCCTGGATACGCCCTT
>VvP45bXY4-622#DNA/TcMar-Tigger
ACAGTAGAACTCCAATTATCCGAACTCCGACTATCCGAATCGCTGANTATCCGAATCGCT
TTTTTAAGACGTGCGTGGAACAAGTTGAAAGGCATACCAACTGAAGAAGAGAAGGAAAAG
GAGAAAAAGGAAAAAGAAGCTCAAGAAAAGGAAAGGGAAGAGACAGGAGAAGATGGGGAT
GACGTGTCACTTGAGGAATTCAGAAACATTCTTTTGAAAATTCCTGGATGTTCAGAAGTT
AGTGCTGAAGATATAGGAGAGTGGGTGGTGTGTGATTCGTCAGACCCTGGGTATGAAATT
CTAAATGATGATGAACTTATTGAAAGTGTGAGAGAAGAAAGTGTCGAGGAAGAAGATGAC
CTTAATGTCGAAGTTGAAGCAGACACGGGACCATCAGCTAGTCAAGCATTTGCCGGCCTT
GAAACTGCGTTGAAGTGGATGGAGCGTCAGCCCGAGTGTGACCACATGCAACTTCTCACT
GTCAAGCGGATGCGCGACTTGGCTGCCCGAAAACGGATGAATACAGTCAAACAGCTTACT
TTGACCGAGATGTTCAGCAAGCAATGACTTTTATTTACAGTACGGTACGTACATACTGTA
CTAATGTACAGCACTTGTAAGTACGCTTAACATGTAAAAGTGTTGCCTTTTCATTTAATT
AATTAAAAGCTCTTTTTCTTTAAAAATAGTTTTTTTCTCCCATTTTCAACATACATACAG
TAATTAATTAAAATAGACCCTTTTTCGGAAAAAATCCAATTATCCGAATTTTTGATTATC
CGAATGGGGTCCGGTCCCAATTGATTCGGATAATTGGAGTTCTACTG
>VvP45bXY4-37#DNA/TcMar-Tc1
TGATACCCTNCATGTTCACCATCCAAATCGCATCTTCCAACAAGATAATTCCGTCCTCAT
ACTGTGGCCATCACAACACAAGCCTTGCNAGGGTTTACGATCACAATTTGGACAGCACGG
TCCCCAGATTTGTCCCAAATAGAGCATGTCTGGGATGCCAGGAGTAGACACATTAGATCA
CATGGTCACCCAGCACAAACTGTGCAACAACTGACTGCANAAGACATGCAGGCGTAGAGA
CATACCCCAAGAAGACATCCGAACACTTATTGATTCAATGCCGGCAAGGATCCACGAATG
TATNGGTGCTCAAGGTGGGCGCACTTCTTACTGACAACTGTATCTAAAGGTAATAAACTT
AGCCTGATCCATTTCAATTTGTTATCATTTCTTCTGGGTATGACCCTGGATATATCTNCA
AAGTTTCCTAAAATTCCACCATTCCTGTNTGCGTGTTGCGNTTTTAATTTCCGCCAGTGT
AACTATAGGGCGACCATAAGATTCCGCTATAAATTTAAAAAANTCGAAAGCTACCCAATC
ATTTGTTATTGAAACGTTAACATAGGCTG
>VvP45bXY4-219#DNA/TcMar-Tc1
ATTGTGAGGCAGGATGTCCGTGACGTCAAGTTGTGCCCTCAGGGTTTCCTNAATCACTAC
CAGCCGCGACCTGAAGTCATACCCCGTGGCCGCGGCCGNACCAGGGAATTAACGTCCCAT
GCGTGGGCTGCCGNTAACATCACAACACAAGTGGTTGCGTNTGCNGTGGCACCGGGAAGC
GTACAGACTGCCAATGAATGGCGTCGCATTGTGTTCAGCGATGAATCGCGGTTCTGCACT
ACCTCGGATGACCATCGTCGGCGAGTATGGCGGCGACTGGAGAGGTCCCATTCTTCCAAT
GTTTTGGAGAGGCACAGCGGTGTTACTCCTGGCGTCATGGTGTGGGGAGCCATCGGGTAT
GACTTCAGGTCACGGGGAACTCTGACGGCACAACGGTACGTCACGGACATCCTGCGTCCT
CATGTGTTACCTCTCATGCGACAGTATCGTGGTGCCATTTTTCAACAGGACAATGCTCGT
CCACACACGACACGTGTCTCTATGAACTGTCGTCATGCCGTTGAGGTACNCCCGTGGCCA
GCAAGATCCCCAGATCTGTCCCCGATAGAACATGTGTTACCAGCTCGGACGTCAACTCCG
TCCCAGTGCCAGTATCCAGGATATCAAGGACCAGTTACAACAGTTGTGGGCCAGCTTGCC
TCAGGAGAGGATACAACCTTCCCAACCGAATCAGTGCATGCATCCAGGNCAGAGGGGGTG
CAACGTCATACTGATAAGTGGGCAAGTTCTTTGTAAATTTGACTCGATTTTGTAATCACT
GAAATAACATCACATACCCTCTCAACCCGTGAAGTTTCATTTCGTTTCCTCCTCCCCTTC
TGGGTGCTTCACTTTTTTTGTCAGGCAG
>VvP45bXY4-511#LINE/Penelope
AATCACCACCCNGCTCAAAAAAGAGCCCTGATCAATAGTTTATTTTGTAGAGCGGAGAGA
GTCGCGGATTATGACCATATAAAGGAAGAAAAGAAACATCTCAATTGGGCCCTGCGGNAG
AATGGGTATAGTAGTCGGATGATAGCCCATGCTTTAAGCGGCAAACAGCTNAACGACAAC
CACGGAAAAGNAACGGAACAANAGAAGAAGGCTCTTTTCCCATACGTAAAGGGAGTCGCT
GAGAGAATAGGTAAAGTGNCGGTCAAAATCAATATTCAACCTATCTTCAGCAGTAAGAAC
AAGGTTCGAAGCATTTTAAGATCAGTGAAAGATCGCAGAGCTCCATTACAANCGAGCGGN
GTGTACAAGATTCCCTGCGATTGTGGTCAGGTGTACATCGGTGAGACATGCCGAGCGGTC
TCCGTTAGGGCGAAAGAACATCTTCGTCACGCGAGACTACAAATAACCACGAAATCGGCA
GTGGCGGAACATCATGTAGAAGGAGGACATAAAATTCAGTGGGAGAAAACTACAATCGTT
GCAAAGCCGAAGGATTTTTTAGAACGAAAAATNAGGGAATCTATAGAAATTTACAAAAAT
CCTAACAATTTCAATAAAGACGGCGGCTATGGTTTGAGCCAAATGTGGAAGTGTGTACTA
GCAAATGAACACGTTGTAACAACTACAAGATCGCTCCATAATACACAAACCTCTTTGGAA
CAGTAAATATTCTTTGGCGGAGAAACAAAATCATCTCTGCGGNGGAAAATAAACAGTGAA
TCAAGTGATCAAGTNTATCAAAAAAGCGCCAGGCGGCTAGATAAAGAGAAGCCCTGACGA
AGGCCCCAGGTTGGCGCCGAAACGTCGGCGACATCAGCAAAAAAACGCACCGAAAAGAGA
CAAGTAAGTGCAATTTTTCAATAATGACGCCTGCGAAAAGTGTGAAATTTTA
>VvP45bXY4-23#Unknown
CAAATACATACACTCACGCACCATACATAAAATTGGAAACAAANTAGCAAAACATCACTC
NTCCACGCACTTTCAAAACTGGCGCACCATGGCCGTTAAGAAAACAAGATGGCCACCGCA
AACAAGCGAGTNGCGATAGACGCAATGTTTACATCCAGCACGCAACAGCCAAGACAAATG
GCTTTAGCGGAAACATGCTTTGGGGAAAAAGCAGAGATGTGCGGTTACGAACCCGGANAN
CACTAATGTAAATAGTAAGTTGTAAANAATCAGNAAATGTTTCAATTTAGAATTACGTTA
AACATCATATAATAAGTTTGTAAACTNAATGTAAATTTTAACGCAGATTCGTCGCTGATG
ATGCCTCGATGAGAGGCGAAACGCGTACAAAA
>VvP45bXY4-2671#DNA/hAT-Tol2
CACAGCTGGGCAGAAAACCGTTAATCCGTTAATCGTTAATTAACGAAGTTAACAAAATTG
CAAAAATTTAACTTTTAAGTTAACCTAAAAAATCGTTAACGGTCTTAACTTCCGTTAAAT
TGAACTTCCGTTAACTTTAGTCCGTTACATTGGTAGTTGACGTCATTTCGTTTGTTTGAA
TTGCGCGCCACGCCACGCTCGTACGTTCGGCGAGTCGAATGGCGAACGAATTAGGTAATA
CGAAGTGCGAGTGTGATGCATATACAACTGTTATGCTAGGCATGGCGTGGGTGTGAGCAG
GAAAGCTAGAGTTTTGGAGCGTTTCTATTTTACGTCTGCAAACCGGCGCTCACTACTCGT
TTCNAATTCGATCGGTGATTGATTTTGATATTTTTATAATCTAACTTTTTTTACTGCCAG
GAAAATGTCACTTTTTAGTTGGTATTGGTTTGGNGTTCGTTAGTGAAATAAATTAAACTG
ACATTCGTTACATGATTACGTCATGGAAACTGAAGATCTNGAATCCGTTAGTGAAAGCAG
CAACGCTAGCAATAGCAACGAGAATATTAAAAATCCTTGGCCACATTTATGCGATTATGT
TGCATTTAAATCAAGACTGGGAGAACAGTTGATTTATGAATGCAAACTGTGTTTGCCTAA
ACTTTCTACAATCAAGGCTCACGTNTCTAGCCTTAATAATCTTAAACAACACATGAAGAG
GATGCATATATCCAAATATNAACAGTTTGAAGAAAAAGTAAAAGCAGGGTCAACTCGTGG
GAAAAAGAAAAATAATTCAAAGCCTTCTTCAAGTGCTGTGGCTTCTTCTGATGTAGATAG
CAGCAGAANTGNTTTGTTTTCATCTCCATCTGCTAATAAAAGTTTACGTCAACAAAGCAT
GGTGAATTTTTGGCATCGTAGCTACCGACAGCGNCGTATCCCAAGCTGGTGTGGACCGAT
GCATTGTAAACTTTTTCGTTGCCAACATGATTCCACTACATGTTGTAGAATCCGATACGT
TTGAGAAGCTGATTAAAACGTTGAACCCCAGTAAGAACTCAATTTCCAGAGGGACATTGG
GTAGACGT
>VvP45bXY4-965#Unknown
GGGGCGAAAAGAGTAGAGAGAGAGAAAATGAAATTTGAATTGCGTTTCTGATTTCAGAGA
TTTTTTTGANATCCCCGCTCTCATCAGATGAACTCACTTCTGCACATATATTTTAATTTA
CGATTTTTAACTTTTCAAGTAGATTTTTTAAATAATTTTATGGACGNCATCGTAGACCAA
ATACGAAAGATATTGAAAAAAAAAAAAAAAAAAAAAAAAAAAAAAAAAAAAAAAAAAAAA
AAAAAAAAAAAAAAAAAAAAAAAAAAAAAAAAAAAAAAAAAAAAAAAAAAAAAAAAAAAA
AAAAAAAAAAAAAAAAAAAAAAAAAAAAAAAAAAAAAAAAAAAAAAAAAAAAAAAAAAAA
AAAAAAAAAAAAAAAAAAAAAAAAAAAAAAAAAAAAAAAAAAAAAAAAAAAAAAAAAAAA
AAAAAAAAAAAAAAAAAAAAAAAATTGGTACAGTAATATTATTTAGTTTTTCTTCTCGTT
GACGACGGTGCGAACTCGTTATAGTCCACCTAACGTNACCAGACGACGCGATTTCGACGA
NGTTGAAGCCCGAGAAGATTTCTTTCAGTGTTACCTCCGTGAAAGCTTTCATAGTTACGT
GTGCAGTTTGTTAAGAAGCACTCAGTTATGAGTCTTTCCTTAAGTATGTTATTTCCTGAC
GCAAGCAGGTAAGAGTCGACGTTATATTTTACGCATAAGNCAGTTGTAGGTTCGACTTGT
TTAAAATAAACGCAAAAAAATAATTGGAAAACCTAGACTCGAACCGAGGACCACGCGTTT
ACAAGACTAGANGGTTAGCCACAAGCNAACGGAGCTCGTGTTCACAGACGGCTCGTGCAG
TGNGTAAACAACCCTATCCTGCCTCGGAAGTCAGTTACATTCAACTGGCATTAGACAATT
ATCCGAAATAATCTCTTTATAATCGTTTCAATAGTTTCGTAGAACTNAAAANTCTGGATC
TTTGAACATTTACACCCACTTCTCGGACCACACACCCCATTATGTGTTGCATTATTGCAA
CTGATTAGCCACATCAATATATAAATAAATATCGTTATAGTTTTACGCTAATCATTTGGA
ATAAAATGTATAACTGAACCTCATTTTTGCTGCGCTTTATTGCAATCTTGTTAATTACAA
CTTTAACGATATGTTCTGAATTTAAGAAAAGTGTAGCTGGAACCGAATTTCGTCCGATTG
AGCTATGGTCGGCGATATCTTGCCTAATATTACAGTCAATCCAGGGACAGGAAAATGCGT
TACTTGTTTCGAGATCGGTCAGTAGCTTTTTACTGAAATGTGGGGAATGATAGATGAACT
ACCAAGAAGAATCGTCGATGGGCGGGCGGAGTCTTCCTGCTTTGTTCGAGGCTTGACTTA
AGGAAATGAATAACAGATGGCGCTGAGTTGAATACGGGCAATGATGCCACATTGTGCGAA
ATAAGGGACTTAGACTCAGGCGCGGACAGTCAATTTTTTTGCCAAA
>VvP45bXY4-445#DNA/TcMar-Mariner
AGGGTGGTCTGAAAAGTTTCCGACCTCAACGCGAAGATGGCAGCACTCGTAAATAAAAGC
TAGTGAATTTCGTTGTTTATCTGTTGACAGTTACTCACCAAAGTTTCAGCCATTTTGGAC
GGCAGTTGTTTTGTAGCAGTCGTTTGAGTGAGTTGATGTGAGTGTTTTTGTGAAAATGGA
CGAAANCGAATATCGAGCNGTGATTAAATATTTGTTTTTGAAAGGCAANACGCCTACGCA
AATCAAAGATGAGTTGGATTCTGTGTATGGGGACTCTGCACCNTCANTTACCACAGTGAA
ATTTTGGGCGGCTGAATTTAAACGTGGCCGTAAGAGCTCGGGAGACGATGAACGTTCGGG
ACGTCAAAAAACTGCGACTACCGACGAAAACATCGCCAAAGTCCACCAATTGGTGCTGGA
CGACCGCCGAATTAAAGTGAGAGAGATNGCAGAGGCTATGGGCGTTTCGAAAGAACGTGT
TCGTTACATNTTAAATCAACATTTAGGTATGAGAAAGCTGTCCGCGCGTTGGGTGCCGCG
TTTGCTCACATTAGACCAAAAACGCGTTCGAATGAACATTTCCAACGCTCTGTTGGCGCA
GTTTAGGCGCAATAAATCCGAGTTTTGGCGCCGATTAATTACTGTAGATGAAACTTGGAT
ACACCACTATACGCCCGAAACAAAAATACAGTCCAAACAGTGGACTGCAAAGGGGGAACC
GGCTCCAAAAAAGGCGAAAACCGTTTTTTCGGCCGGGAAGGTGCTGGCGACTGTTTTTTG
GGATAGTCATGGAGTNATTTTAATCGATTACCTTCAAAAAGGAAAAACCATTACAGGAGC
ATACTATGCATCATTACTTGACNAGCTGAAGGCAGAACTTGCGAAAAAANCGCCNCATTT
GCGNAAGAAGAAAGTCCTCTTCCANCAGGACAACGCGCCGNCNCACACCTCAGCGGTTGC
CGTGGCGAAAATTNANGAATTACGGTTCGAACTGCTTNANCATCCACCTTATTCNCCAGA
TTTGGCCCCCNCGGACTNCTATCTGTTCCCTAANCTGAAAAACTTNCTCGCTGGACAGAG
ATTTTCTCAAATGAAGAGGTGATCGCCTTGTAGACGGATATTTTGCAGGCCTTGNAGAAA
NCCACTTCGGACGGGATACAAGAAATTGGAACATCGCTGGACNAAGTGTATACAGTTACA
GGGAGACTATGTTGAAAAATAAAAACGATTCGGTAAATATCAAATGTCTTGTATTTTTGT
TAGGCCGAGAACTTTTCAGACCGCCCTCGT
>VvP45bXY4-535#Unknown
AAACGACGTTCTTCACCTAGGTTCAACGAATGGCCACACANNNCTCGAAANTTTTATTAA
ATTTGGGTAATAGCGCAATCACTGGGACTCGTCAAGGAATTGTNGTTTTGGTCTGAAAAC
TGTTGCACACGTTCGTTGGGTGATATTATTTAATATATGTTGCTCTTAGAGCTGTAAAAT
ATATCNATCCTCACAAACTTCACTCGAAAAGTGCCGTAACGTTAAGCCGCGAGCGACTGG
GAGAAGGCATACGGCGATGTATAATGATAACGCAAACGTTCCTTCGACTATATTATTTAG
TAATATGTTTCTANTACACCCATCAAGATAGTATATAACGCACAAACTTCAAGCAAAAAA
AAAAAAAAATCTGCCGTAACGTTACACGCTAAGCGATTAGAGTACGCCATTTGTTATCGT
ATGCGACCTCCAGCGATACTAATATTACGTGCAACAAAATGCATCAACGACCAAAAACGA
TGAAAATCAAACCAACTTTATAATTAAAACAAAGTCCATTAAGCTACAAAAGGAAGCATC
TANGTCCATTCCGGTCCAGGCTACATTCCAANCTATCCACAGGCGCTGCTAATGATTCTN
CTCGAAAATCATGATAATTAAAATGTTTAATAAATCCAAATTTCTAGCGAATTATGCTTT
AACAACAAGAACCAAACGCCATTTTGGTACAGGTTGCATTTCAACTATAAAAACTAAATT
CCTTCGTTCGCTAACGGTTCAAAGTTGTTGCAGTTTTTTCGTGTGTAATTTGTTCCATAT
TTATATTTTTGATGGCTGTGATAGCAACATATTCCCGAATAATATCGTTCAAAGAACGTG
TGCAAGATCATTATACTTCGCTATANGGCTTCTCCCAGTCGCTCGCGTTACGGCACTTTT
TGAGTGAAGTTTGTGAGGTATGTATATATTTTACAGCTCTAAGAGCAACACACATTAAAC
AATATAATCTATCGAACGTGTGTAACAATTTTCAGACCAAAAGGACAATTCCTTTATGAG
TCCCAGT
>VvP45bXY4-569#LINE/I-Jockey
AACATTTCACCCCCAGCACTAAGAAGATCAGAAGCTCTCTTAAAAATCTGGAAAAACATC
CTGAAGAACCCTCAGCTACNTCAAGACATTACTCAAGCAAAACGCCAACGCTTGAAATCA
AGGAAACCGCCATGGCGCACAGCAATCAACCTTACAGAGTCCTCTTTCAACATCAACAAG
CTGTGGACAACTCAATGGGAGCAGTCATCAGTAGCCAATAAAAATCTAGTTGAGGACCCC
TCAGTACGGTTACAAGGTTTCGATCTCCCCAGGCGGCAGTGGAGAATCATCAATCGGATT
CGAACAGGACAAGGCAGATGCGGCTACTTATTACACAAATGGGGCTGGGTAGATTCTGCA
AATTGTGACTGTGGAGCCACCTTACAGACAATCCATCACATCGTTTCTGACTGTCCTCTT
CGGGCCTACAAGGGAACAATGGCGGAAATACACGATGCGTCGATCAGTGCAGTTGACTGG
ATTAAAAACATTAGATCTAGAGATATGAAATTGTACAAGCTTGTGATATGTACATTTCCT
ATTGTGTACCTCGTTAAATAATCATACGATAAATAAA
>VvP45bXY4-452#Unknown
ATTAACAAATCATCGCCACACTGTACCGGANTGAAAGATTCTCGCGTNTCTCAACGCAAT
CGCAATGAAATGTCAATCACTTCGCACTTGACGTGTTTGTTTTGTTTG
>VvP45bXY4-197#RC/Helitron
ACTGAAAATGAATGAAACAGCAGTTTAAAATTTATATGTAAATATTTTTTCATTTAATCT
ATGTGCCTACTCAAGTCCAGCAATAGTGAAGCATTGCCGGGTCAGCTAGTCTTATATATA
AAAATCAATGTTTGTGGTTTGTTCGTCTTCTATGCGTTCCTATACCATTTATCAGATTGC
AATGAAACTTTGGAGAGTTTTCGAGTGCGCGTCTGCGAAGGTTCCTGTGAAAAAAAAATT
TCCAAAAAGTCACCCCCTATTCCCCATAACACCCCATAATTTAGAAAAACCCCATAGTTT
TTATCCGATNTGGATGGAACTTCGCACACTTAAACTTTAAAACAAGAAAAATACTGTCTA
CATTCGGTTTCGAAATNTTAATCCCTTCNCCCCCTTNNCACCCCCNTAATTTTTNCACCC
NATAGTTCAGGCTTATACAAAGCCACNNTTTTTATCCGGTTTCGGTAGGANTTTGCACAC
NTNTANTGTAAAGCGAAGACGTAAAAATGCTGCCTACATNCGGTTTNCGAATAACTTATC
ACTCCCTCACCCCCTTTCCACCCCCATAATTTTTTCACCCCATAATTTAGGCAATACCAC
ATTTTTTATCAGATTTAGATAACAATTTGTACACTTATACTTTAAAACAAACAGAAAAAT
ACTGCCTACGTATGGT
>VvP45bXY4-769#LINE/Penelope
GCTTTGATTAAAACGCTGTTCTGCAGANCNGAAAGAGTGGTGGACANGGAACATTTAACG
AGCGAAGAAAACATCTTAAACGAGCACTAAANAAATGGNTATGGTCTAATATGATAATAA
AGCTACAGCAAAAACTGTCCNAGTGAAGACCAAAAACAAAAAACCGTGCTGTCATACGTG
AAAGGCGNCACCGAAAAAATTGGGAGAATATTAACGAAANCTAATACTCTANCCATATTC
ANAAGTCGAAACAGAGTGAAGGAAAAACTGNGAACGGCCAAAGATGGAAGGATTCTATTA
CAAAGCAGTGGAATCTATGAAGTGCCTTGTNATTGCGGNAAGGTNCGCATCGGNGAAACC
GAACGAGCCGTAGCCGTGAGGATACGTGAACATATGAGTCACACCCGTCTGAGGCATCCC
ACGAAATCAGCTATTGCCGAACACCAGNTGGAGGANGAACATAAAATACTGTGGGAAAAT
ACAAGAGTGTTAGCTAGAACCGAAGGTTATCTACAAAGAAAAGTAAGGGAGGCTATCGAG
ATATTCAAACAGCCAAACAACCTCAACAAGGATGGTGGCTACGGTCTTAGCCAGGCNTGG
AAATGTGTGTTAGATAATAATTAACTCTGGACCCACAGATATTAAATCGTAAACANCATC
TCTGGATAATCGATAGTGTNGGANAATCGACAGTACAAATACGNAAACAACCAGCCACGC
CAGTCTCCAGCAGATACAGTCTGTAGCAGATTCGGCAGACGGCCCCTGAAGAAGACCTAA
GCCCTGGTCGAAACGTCGGGAAGAAGAAGGAGTATTTCGACGCAGCGTTAATCCCGTAAG
CAATTTTATATATTATTATGACGGCTGCGAAAACAACAA
>VvP45bXY4-1197#DNA/hAT-Tip100
AGGGCCCGCTCTAGGGGGGGGGGCAAACCGGGCATTTGCCCGGGGCGCTAAAATTTAGGG
GCGCCATTTCGGCTGTAAGTGTGAGAAAAATATTAATGATATTAATGGGTTAAATACCCA
ATTAATAAAAAAAATCCACATACCGATTTTTCGTTCGTTAAAAACTTACAGTTCTTAGCT
ATTTGGGTGCGCCCCTAGAGACTTCGAAGAGACGGGGCGCGGACCTCAAAGGGGCGCGTC
GTTGCCTCGCCGCCTCTGTGTGAATTCCGCCATAGGAGCAACTTCAAAATGCGCCGCGTC
CGCGCCATGTCTCAGCCCGAAGTCCGCGCCACGTCTCTTCTGTGTGAATTGGGCCTTAGC
ACGCGAGTAGAACGCTGTTGTTGTCTCAACTTGCTTATTATTGCTAATTACAAAAGTGGT
TTCATTACACAACAGCATTAGTCTTACTATTACGTTATTAGTGATAAGTGGAAGTTCATA
AAATTTACTTCAGGATTTCATAATTTCTAAAGGTAAGTACATCTATGATTAAACTGTTAT
TTAGTTGGATATACGACATAAGCGCACAACGACAAAAGCGCACAACAGAAGCGCGGTAGG
TGGGGGCTGTTACACCTGCCCTCGGCTACCTGCACTGATTCCGACGTTATACTGCCCACA
AGTTACTAGACGCGGTGAAAAGGAGTGTTTTTCGCAATTGCAGCTAGGCTCTAATACATG
GAATCGATAGTGCTTGGCGGGAGATGCTGAGTATTTATTTTATTGAATTGATGAACCAAA
TCAATATGGATCTTAGTTATTGGAAATCGAAGTGGAATAATTTGCATAATAATTTCTTCT
CGTAATCCGAGCCTCACAGATTTGTTGTACAAATTAGATACAGGCATTGNAAGTGTTGTG
GTTGGGTTAAATTACATACGCTAGCTTTGATCGCTTGTGAAAATACTGTAGTTTAGTGGG
AAAAAAAAAAAAAAAAAAAAAAAAAAAAAAAAAAAAAAAAAAAAAAAAAAAAAAAAAAAA
AAAAAAAAAAAAAAAAAAAAAAAAAAAAAAAAAAAAAAAAAAAAAAAAAAAAAAAAAAAA
AAAAAAAAAAAAAAAAAAAAAAAAAAAAAAAAAAAAAAAAAAAAAAAAAAAAAAAAAAAA
AAAAAAAAAAAAAAAAAAAAAAAAAAAAAAAAAAAAAAAAAAAAAAAAAAAAACAACAGA
AGGTTGGTTTAATAAGTGCATTGCGCGACAATCACTCCACAACATCATTTTTTCGTTTGT
GAACTTGGAACGTATTCCGTTTAAGCCTATAGAAATTGCCATTCTGTATACACGGTTTCT
GTATTTGCAGCAAATTTACGGATNGTATCCTCCGCGAATAAGCTTTGACTGTGTAGTAAC
ACTAGACTTTCTTTATGTTCACAGGGTATGGAAAATATTTTGTGTTGTGCATAAATATTT
TTTTATATCGACTGAGAATAATTTATCTTAGTTATGGTTTTAGCTTATTNAGAGCAAGGA
TAAATATTTACTTTTTATATTATTTTATAGTGTACATTGTTTGAGTTACGTGCGTGCCTC
TTCCAAAATGTCTGACGGTCAAAGAAAACTATCTGGTNACCAGTACAAAAAAAAGAAGGT
TGGGAAAGGAAGCGNAAAGGCAGAATCAATCTGGCGCGTTAAAAAAATATACTGTATTCA
GGGTTTACCAAAACAAATCTTAGAATCCAATATCAGGTCGGGATACAAAAGAAGTACAGA
ATCGTCAGAGAATAATAGCAAACAAATGAACGAAGTTTCTAAACCAACTGGAACTGACAC
CAACGTGAGACTCACAGAAGGCGTTCTAAAACTTTGTGGCCAAGAATTTTACGAGACGCC
GTAAGAAGCTTTTTAGTAAGGCAAGGTCCACCTAAACTATTGCATAATTACAAATTTCCT
TCCAATGACACAGATCGACGTTTTAGCGCAAAATATTATGCACGAATTTTNAGCAACGGA
GAGCAAATATTGCGAGATTAGCTACTGCGTTTACTGCTTCTGTTGCAAAATTTTCGGCTG
TTTAGTTAGTTCTCTCTCAAAGGAGGGTTTTAAAAATTGGAAGCACCTCGACGAAACTTT
AAAAGAGCATGAAATTTCGAAAAATCATATTCAGGCAAAAAAGATTAAATTGTTGTAAAA
CTGTAGATGCTGCCACTCAAAGAGTTATTAATGCCGAAATAAATCATTGGAATGAGGTGC
TTCTAAGAATCGTTGCAATTACCAAAATGCTTGGTAAAAGTTGTCTGGTTTTTCAAGGTA
CAAGCGACAAGTTGTTTGAGCATAATAACGGTAATTTCTTAAAAATAGTTGAGTTACTGT
CTGAATACGATCCCATTATGGAAGAGCACGTNCGTTGAGTGCTCTAAAAAGTAGAGACTA
AAGCTCAATATCTTGGGAAAAATATACAAACCGGGATAGTAGATCTGCTGCATCAAAGTG
TAAAGTCTCATGTTATTAATGAAATAAAAAAATTCAAATATTTTTCCATAATTTTAAACT
GTACTCCTGACTTTAGTAAGATACAGCAAATTACTCTTGTAATCAGATATGTTTCAACCA
ATAAATTTAATCCTGATGTTGAAATTAAAATTAATGAAAGCTTTTAAGGCTTCTTACCAG
TCGAAAGATCCACAGGAAAACAAATGTCTGACATTATAGTTGGAGAACTTAATGACTTGT
GTTTAAATTTGCAGGATATCAGAGGNCAGGGACTGACAACGGGTCCAATATGAGGGGCAA
TAAAGCAGGAGTGCAATTTAGAATTAAACAATATAATTCGCGAGCATTCAATGTTCCGTG
TAGTAGCCATTCTCTCAATCTTGTTATTAATGGCAAAAGCATCCTTGGAAGCCGCTAATT
TCTTCAACATGGTCCAAAAAATATATTTATTCTTTTCGGCATCTACTTTTCGATGGGCAA
TATTTTTAAAGCATGTTCAGGGTTCAACTTTGAAAACATGGAGTGACACTAGATGGGAGA
GTAGGATAGAGGCATTAAAACCTTTAAAATTTCATTTGGGAGATGTATACGACGCCTTGC
TAAGCATTTACGAAAACCAAGAAATTGATAATTTAATGATTTAGCCATTTTGGCAATTGA
GTATGAAATTGCTGATGAAGTAAATTTTAAGATGTAATAAAAAATTCGCAACCTGAAAGT
AAGAAAAAAAAGTTTTTTTGTGATTTTAGCGTATTTGATGTAATCTCGTTTTATTTTCAA
AATAATGGCATTTAGATTGTTTGTGTGATAATATCCATCTGTAATAGCATTTAAAAACGT
AANAAATATGGTTAATTTGTGGCTATGTACAGATATTTCATAATTAATTTATCTATTTTG
AGCCGCTAGATCAAAATTCAATAAGTTTATTTATGAATATATGATTTTATTAAAATTTAA
AATTAAATGTTTTATTCGATTAAAAATTCATTATTTTTAAAAAAATATATAATTCTACAT
AATCTTAAGGGGCGGCAATTTGTCTATTTGTCCGGGGCGGCAATACCGCTAGAGCGGGCC
CTG
>VvP45bXY4-180#DNA/PiggyBac
ACCCTTTCCTCCCTGACGGTACTTATAAGTACCACTGTATTTACCACCATATAATTCGAC
AATACCAGTGTCCACTGCATTGTTAAGCCTGTTGATGTATTGTTGTACGATTAAGTCAGA
CAATGACAACATTTATTTTTAAATTTCTGCGTGAAATTGCCGAGAAATTAATTTTCTAAG
TTGGGGCTTGACAGCATACNGACCAAAGTAACAAGTGGTACATTACAATGAATTTTTAGA
TGATAATTTACTTGGTAAGTGTCGATTTCTGTTATTACTTTTTTAGTTTGAACATTTAAC
CATATATATTTTACCTATAAAATATGTTTTTCTAGTTTCTTTACTAAATAATCGAGAAAA
ACCAACGNGGACTTATAAGTACCGTCAGGGACTTCTGGGTAGTTTTATACAAATTATTGG
TCAATAGATTTAGCAAGTATACAATTGGTTTTATCATTGTTTTAGATATTTTCAAATGGA
TATTTTTANGAAATACGCTCTGATTGAAGCTCTTCTCTTAGAAGTTTATGATTTATCGAG
GCTCTTCTCTTAGAAGTTTATAATTTATCAAGGCAAAAATGAAGAAATGACTGCAANGTT
CTCGGATTACTCATTAGGTCAAAGAGTGGTCTTAGAATTGACTGAAAAAATGGAGCAATG
ACGATGTTATCTAGTATTATNATTATTTTTCGTCNGTTTCATTATTAAAAAACTGAAAGA
ACTTTTGGTTGTGGGANAATCAGACCCNACCGCAAGGGGCTTTCTAACAACTTATCTGCT
GACGGCAAACTAAAAAGAGGAGATTGTGACCACGGATTTNCAAACCTAGACATTGGCTAC
TGGAAATGGAAGGATAAAAAGGTCGTACATTTAGTATCAAATTTTCATGGCAGCGGTGAA
ACTCCACTACACTGGTTGGGGTCNATGGCAACTTCAACAGATGGGCCCTCTCTCGGGCTG
GATTGGTGACCTGGCGGATCTTGGGCCAGAGGGCCTCTCCGGCCGGTCATCGGGGGCCCC
CTCCGGCAGTGGGTCCCGTGGCATTTTGCCCATCCTGCCACCCTGTTGTTACACCACTGG
TTATATGCAAAGAAAAAGATGGATTGAAGTCGACAATTTCATGCTCAGGAGTCGTCAAGG
ACTACAATACATTCATGTGTGGGGTTGATACTGCTGATCAGCTGATGGCTTTGTGCAATG
CTGACAGAAAATTACCGAAATCATGGCACAGATTGTTTTTGGGAATTCTNGATGTTGTAT
TTGTCAATGCCTATAACATAAATGGTCCGATATTTGAAAANAAGTCTGTAAAAAATTTCA
GAAGATCCGTTGCACAGGGTATGATGACTATGAAGGATATCGGTAAGAAGAAAAGGTCAT
CTACAGATATTTCACCAAGCCCTCATCCATTCAAACAACACAAGTCGTACTATTCCACAA
TGAGANACAATGTAAGATTNGGAAACAGAGGTATACACTGTCCCTAAATTGTAAAAATCN
GATGAAGATGTGAAGTATGTAGAACGAAGAAAATACAGTAAAAACATCATTCCAAATGTT
GCACTACAATGTCTTTTGTGTCTGAATGAGCAAAAAGAATTGTTTTTTTTGAATATCGTG
AGGCAAACATTTCATACCAATATGAACATAATTGATTTCAATTGCTATTTCTGTACATCN
TGTGATACACAAAGTCCCTGACGGTACTTATAAGTACCGGCTTAGTAATTAGCACTTAGA
GTTCCAAAAAAAATTTGAAAAAAATATGTGTGTTTAATTTCAAGTACCTTTATACAAATA
TATAATTGAAATTATAAATTTCCCTTTTTTTCCAATAGCCGGTAGGAAAGGGTT
>VvP45bXY4-542#DNA/TcMar-Mariner
CTCTAGATAGTGCTANCTTCATCTATCAGCTGACACGTAATTTTTACTTAACAACATAGT
AGTTTATCTGTTACCAAAACGTTACGCAAAATAAGTGTCACTATTTCTNTCTGTTATTTT
ATGATNTTTATCTCGGGACAAAATCTTTCAGAAATTTAGAAACTGATAGCTTTTNGCTTA
GAATAAATGAAACGTAGGATATTTATAAAACCACTCTTCTTTCTCATAGTCCTCGTGGAT
GTTACGACGTCCATATACTGGCTATCGTTCTTCCACAACTATGAGGAAACAAACCNCTTG
CTTTACACTTTGGCNAAATGAATTTACATCCNGNACCCTGATTTGTACTNTAAGACTGGA
TTGTTACNNATTTCAGTATCCNGAACATGGATTGTGTTTGACTTTAGCGTCACTTCAGCG
TACAACGGGTTAATATGTCAATACATACAGATACCAGTAGTTCTAAATTAAATCTTGNTT
GTGTTACTGTTCAGCAAACGAATAGGAAATTAATCCAATAATATTTTGGTTGAATGATGG
ATTGTTTCATTGATTGAATTATACGGATGTTTGACTGATCTATTAATATCAAAAAATTTT
GAGCCTCACTTTTAAAAATGTTTGTCAGTAATGTTTAGACTCAATTACAAATCATATATT
TACATTAATTCATAGCCGAACGAATTGGATGAAGGGTAAAGTTTANCAGCGGCATTAGAC
AGTACTCAATTCACATTCACGATCCAGCCATCAAAATTTCGGTTTAAATAAAAAAAATAC
GAAATGGGGAATTTCCCCTTCTCAAAGACCGNGGGCGNTTCGTTTACGTTTCAATTAAAA
ACTAATTTCTTCCGAGCCATTGCATTAATAATGACTTTACTGAAGAATAACAACGAAAAT
GCAGACATATGTAGCTTTTGCNTCTCANTAAGTGTATAATACGTTTTCACTGTCCCGTGT
ACGAGCAACACAAGAAAAACATAACGCTCATGTAACCACTTTTGCCCGCGGCCCGACACG
AACCGTGGAACCGCGAGACAACGCACTAGNTTCCGGGATCAGCATGGCATCCGCGAATCT
GAGCCACTTACAGTACCGTCCTCACTGGATTACCAGAGACGGAAGCTAAGGTAACATCAA
CTTATAACCAGCCTGGCATTATCTTTCCTCCTTCCTCAAATTTCCTGTTTNTTTCTCGCA
ATTTCAGATTTCGGAAATAAGGTTATCATGTCATTATATTGAGGATATACATCAATTATA
TCATTACTGATCACTAGTAGGAGCATCATTTTGTTAAATACGGAACCTCGCATTAGCATG
TTATTCGTCAATGATGATTTTTTGTTTTCGTAATAATAACTACTCACATTTTTTCAATTC
TGATTTGCTTGCTAATACCACTGTGTCCAACAGGAACATTAGCTANAAAAACCGCACATT
AGTTTGATTTAGGTCCTTGTTNTTTTNAACAGCCATCATTACCCCAATCATCAATCTCCC
GCCTTTGCCATCAGNACTAGAAAAAAATTGGTAAAGTTGAGTGGCACAAATCGTAATGGT
TAAANTAAATTTATCGGAAAACTGGCTTTCAGTTCCTACTGGCGCNNGATGCGTTGACAC
TTTCTCATTTCAGCCAAAACATTAATTTTATGATTCTTTTCGACTGTTCCAATTGACCAC
GAAACATATATAAACTTACTTANATGATATGTATTTTGCAACAAGTGAAAAGGAGATAAA
GAATGAAAAAAAAAATGACAGCACCTGGGCTTGAACCGAGAACCAGCACGTTGACAGCCC
AGCGCGTTACCACTCAGACACCTGGACTTACAGAANCTANTGCCTCGTCAATTATATGAC
CAAAGAAAATATATACATATAGATACAACATTCCGTGATTGAATAGTAATCTGTATAAAG
AATCGAACTGTTACAAGAGAAGTAATCAGTTAAATGAAAATATTCTAGATGAGACTGGAA
CATAAATAATTTTTCATTTCGCCGATGTGTGTGTCCAGCTATGAGACACTATTTCTTGTA
TAGGAAAATTGCTACAGCNCTACTANTAGGCAGAACATCGTGGCAACATCGCAGAAAGTA
AATATGACAACGCTTACCAGGAAGTAGTCTTAACTTTCCTACTTCCTTCGGCAAGGAAGA
ATACCTTTATAACGCGTAAATAATACACGTAATAATTTAACACGAGCAGCACATTTGGCA
AAAGTTTTTGTTGGTTTCACAATTATCCAACGTACAGCTGGTAATTGAAAANACGGTGGG
AATCCATGTTAATTGCATGAGGGCAATACAAAAAGTAACGTCTCCCAAGCATTCATAGAT
AAAGAATCAAATTATTTTTTTATTTTATTTACTTACCGTTTTAGAGGTTGAACAAATATC
TATTTTTCTACATCTTTACCATTTCGGAACACGCGATTGTCGGCGCTGTGACGGCTTGTG
AATGACTAGGCGTCGTCTGAAAATCGTTTACGTTCTGTTTTTTTTTTTTTTTTTTTTTTT
TTTTTTTTTTTTTTTTTTTTTTTTTTTTTTTTTTTTTTTTTTTTTTTTTTTTTTTTTTTT
TTTTTTTTTTTTTTTTTTTTTTTTTTTTTTTTTTTTTTTTTTTTTTTTTTTTTTTTTTTT
TTTTTTTTTTTTTTTTTTTTTTTTTTTTTTTTTTTTTTTTTTTTTTTTTTTTTTTTCTGG
CTAAATTTATTGAGGAGGTCGCAGCTGGCTTGTAATCTATTAACAATACCTCCTCCCTAT
CCNNNNNNNNNNNNNNNNNNNNNNNNNNNNNNNNNNNNNNNNNNNNNNNNNNNNNNNNNN
NNNNNNNNNNNNNNNNNNNNNNNNNNNNNNNNNNNNNNNNNNNNCCACAGCGTTACCGCT
CACACGCCACGCTCGGTCTTTAGTCATTATCAACCTTATTTTACCGGTATACTGTGTTTG
TTTGAATCCTTGAGACCTAGGCGATTATGGAGTCGATTATGACGGGTGACGGGTGACAAA
ACTTGAGCGTTCCACTTTATACAGGAGACTAAAGAACAATCACGCGAACGGCGACATCCT
CATTCGCCAAATGCTTGAATTTATTTATGTTATTCCAAACAAAGAATAACGCAGGTAATT
TCACGCCTTGTTAAGTAATGATCATTTATCCCCAGTATTTAATAAATCCCAATGCTGTAA
AGATCATGAAGTAATAGTGTCAAAAACAACTAACAGCATTGTAGAAAACGGGAAAAACGG
TAATTTAAGAACTCCCTGTCTTTAAGCCCGANTCTAAATTAACTTTAATTACTTATACCA
GTTATAAAAGAATTTATTTTTGTCCTACGATAATAATCTGGNTGTAAATTTTTTAGTGAC
AATGGTCGTTTGATTTGTTGCGGTGNTAATATTTAGTTCTACGCGATTAACTCTCATTTA
TTTATATAGTGCATAATCATTATCGTCCACCTACAAAGAGAGCAAAAATTCCTCTTGTAA
AAAATTTCTTTCTGAAACGCGATGATCGTTCTACTGTGAAATAATTATTTTGGAAACATG
TGTGTCGTTTGAAAAGGGACAGACGATATGATTTCGGCGCGGCTTGAAACCNGTGTAGAT
TTTCGTCAGTTCTGCCGCCGCAAATCTTTCACGCTTACGTTGGCTATTAGTTACGAAACA
TTGGGTAGTTTCGCAGATCTTTATCGTATTTCCTGACGCAGTTAGGAAAGAATCATGGAT
ACCTTATACTCATAAGCGATGTGCAGTTTTGATACGCTTAAAAAGAAAATACAAGTAATG
ATAAATTTCAAAATTAAAAAAAAANGAAAGTACTACTTGGATTTGAACTCGGAACCGCTC
GCTCGGCAGNCCGGAACGCTAACCATAGGACCACTGGACGCTCGGTGCTACTTTCCTCGT
ATAGGTGTATACAACGCAGCGAAGGAAGACTGTTTCATTCAATCCATCTTGGAGAGAGAC
ACTTCCGAAATAATTTCTTGTTTCTGTAGTTTCGTAGTACTAAAAATTCTACCTCATGGA
ACATGATTATCCCTTGGTTTGTGGACTGACCAGATATATGAGTGAAACATTATCCGAAGG
AATTATCCAAACGAGTATGTAAACAATCTTATCGTTATAGTTTTATGCTAATCAACCGTA
GTAACATATAGCATTGAGCCTGTTTCCTTCCTCGCTTTAATGCAATCCCGTTAATTACAA
CTTTTNGGANACGTTTCAAGATCTGAATTTTGGTAAAGTATTATAGAAATGTAATGNNGG
GNTGATGAACTGTTCNGCCAATAAGAATCGTCAGTGGGAGGAGCTTAATTCCTACCTGTT
GGCCAATTGNTTCCTGCATTGACTTAAGGAAATGAAAAATCTGCAGTATAGATGGCTCTG
AATAAAATATCCACCAATGAAATTGCGAGGAGGCGGAGCCAGTATTGCGTTCCTGTTGCC
TGGGATGACATTGATGCCAGATTGTGCAAAATAAGAGTGATAGAATATTTCAGCGGCGGC
CACAAGTAATGTCAAAGACT
>VvP45bXY4-340#LINE/CR1
CGAGCAACCGCCGCCGTGAGCAGCAGTCGTCGACTTTCTTGTGTGTTTATCTAAANTGTG
CTAGTTAGACTTTGTCGTTATCTTTGATATTTCCTGTNTAGGCAGTGNGCCAGTCAGTTG
AGCCCCGCAGCCGTAGCGGCAGTGAGTCAGCAGTCGAGCANCCGCNGCCGTGAGCAGCGG
TCGTCGACTTTCTTGTGTGTTTAATCTAAAGTGTGCTAGATAGACTTTGTTTTTATCTTT
GAATATTTCTGTGTAGGCAGTCAGCAGTAGTCGGTCGAGCCGCAGCGACCGTAGCCGACA
TTTGTGTGTGATTTGTATGTTGCTGGTTTTTGTGTTATCTTTGAATATTTCCTTTTTAGG
TAGTGATCCAGTGAGTTGAGCCTCCGCGTCCGTAGCAGCAGTAGCCGACTTGTTGTGTGA
TCTGAAATTTGCTNGTTTCGTGTTATCTTGAATATTTCCTGTTTAGGTAGTGATCCANTC
AGTTGAGCCGTAGCAGCCGTCGCCGATTTTTGTGATTAATTCGTTTGTGGCTCCGTTTTT
GGCTGTTTCAGGTGACATGGCTTGCGCAANGTGTTACGGTAGGCGTCNGGCTCTCGAAGA
GATTCGTACTACNATGGCGTCTCTTCAGGCGCAGGTGTGGAGCATCTTAGACGAGGAGCG
GCAGTGCGTCGAAGAATTNCCGNAGGCTACTGATGTAGAACCGGCAAGTGAGGATTGTCA
GGTATCTGTTGCAGGGAACGTCTGGCACCGTGTGGATAGGAGAAAGGCGTCGAAATTCCA
AANTAACCGACGGGAAAACGATATCTTGCCCCTAAGTAACGCGTTTTCAGTTTTGCAGGA
GGTTGAAGATCTNAGCGCGAATGGCCCAGAAGCGCAGCAGGGAAGATTTACTCGCAGACN
CCGAGCGATGCCAGGGAAAGGTTTACTNATCATTGGCAGCTCCAACGTNCGACGNCTGGA
GAAACCGCTACGAGAACTAGCCGNGAAGAACGGTGCAGACCCTCATACTAACGTTCATTC
CGTTTGTCTTCCAGGAGCAACCGTGCCACGTGTCATGGAGGCCATTCCAAAAGCGATTAG
AGAATCGAACTGCCGTCAGTTAAGGGTAGCTGCGCACGTCGGTACTAACGACTCGTGTCG
TGTTTCTGTTNCAGATATAGTNAAATCCATGGACAAGTTGGGCCGNAAGGCGTATGAAGC
AGCGCGGGAGAATTCGGTANCGTTGCAGTTCTCCATTTGTAGTGTCGTGCCGCGCATCGA
TTGTGGGGAGGCCGTATGGTGGAAGATTTNTAATTTGAATTGTAGTTTGCAGGAGCTGTG
TCGCAGAAACAACTGGGGCTTCGTCGACCTTCGACCGATGATAGCTGCCAGCTGGGACGC
ATTTGACAGGTCGGGCGTCCACTACACACCGAGAATGGCGACCAAGGTGGCTGCTAAAAT
ATGGAACCGTCTTGATGTGAATTATTTTTTAGGAACACCGTGAGGCCCGAGGATCCTTCA
GTTCAACGAAGAGGACGCGCCGNTAACCTAGATCTTGGTTCTGGNAGTGACGGCGCGAAT
AAATCGAATNTTACAGCTCCAAATACTTCACCCGTTTCCCTTCGGAGTGCGAATAGNAAA
AATGCGAATTTAGACTCTACAGATACAGAT
>VvP45bXY4-232#Unknown
AATCCGTACNTTCTGAGTGAAAAACGGAACCCTTCTGTCTGTCACANCCTCGTAACTTCT
GAACCCTTTAACTTAGAAATTTGTAATTGCGCANTACTTTAGTTCTTACTTACCTCAACG
ACGGGAAAAGGGGTGAAAATAATTATANGGGGTTTAGTGGGGGGCTGAAGAAAATATTTG
ATCTTCATGGGTATCAAATGAAAGCTGGCAACCCGCCGACTCTCAAAATGTTTGGATTTT
NNTTTTTATTCCACGATTTGCAGAACTTTTGGCGAAAAACCATTAAAAAATCTAATTCCC
CTTTTATTTCCGAAACTACTGATCCGAAAATTCTTTNAAAATTTACGGTGATATGTAGCC
TNCTAAAGTTTACAGGAAAACTATAGCGATCTTTCTGGAGTTTATGGTTTTCGCAAAATA
ANTAAATGAGTNATTTTAACAAATTTGATACTTCAGCAGATAATTTTTTCGACAAAAAAT
CATATGTATCATTCGATGAGAATTTCATGAATCGGATAATAAATATCGTGAACTAATTTT
TTTGAAAATTCTAAAAACATTTTCCGATTCCAACTAATTTTTTCNTGANTTTATTATTTT
TGTTTTCTGATTATTTTTGTNTTTGAT
>VvP45bXY4-289#LINE/Penelope
CAGGAATAAATAGCACACATCCTATAATCAAACATACCGCCACAGAACAGACACAGCTAA
TGACCGCAGATTCAAAATAAGAAATAGTTCGACAACACATAATCTTTGGCTCACGACTTT
TGGATGTCAACAACAACAAAAAACTTTATATACAGTTCGTGGCCGGTGAAATTACCTAGA
ATGCAGCCTACAAAACTTTGGACAGTAGTGATAGTGCGAGAANAGTAGCTGGTATGGAAA
CACGAACTTGCGCGTGTTAATGCATATATAAAAACTGTAAGTACCTACTTAATATTTTCA
GAAAACTGTACAAAAATCAAATAACATCATTGTATATATATGTGTATATATGTTTACCTA
GGGCACTGAAGATGCCTTGAATAAAGGCGAAACGCGTATGCCATCAAAAGCATTTGTTTA
GTTGCAAGTCGGAAACAACCCACAAAACAGTTA
>VvP45bXY4-1127#LINE/I
CCCGTCACTATACCACCGTCCATCGGCAGTCGACATCACACTGTGCTCTCCGTCTATAGC
CACCATTTCTCATTGGAGCACTTCAAAAGACTCNCTGGGCTCCAATCACTACCCAATACT
TATAAGTATTGATCATCTTCCATCAAGTGGCCCACGCCCCATTCCGTCAAGCAAGTGGAA
CATTAACGCTGCTAATTGGTCACTATTCGCGGACACAATGATCTACGAAGTACGAAACTT
TCAGTACCGCAGTTCAGCACTCGATAATTATAACCTCTTCATAGAAGCTCTGGAACGCGC
AGCCCTCATCTCCATCCCTCTGAGGAAGACCTCCGTTCAGAGGAAGAATGCTCCAACTAT
TTGGTGGAACACAGATTGTTCTCGACANGTCGCCCTCCGACGTGCGGCTCTCCGGGAATT
CCGTAACCACCCATCCCAGGACNCGTATCTTCGATATCAGCAAGCGTCTGCTCGCGCTAA
GCGGTTTCTAAAGGCNACTAAGAGACANAACTGGAAAGAATTCTGCTCCTCCTTGAACAG
ACAGACCAAGATAAAAGATGTATGGNAACGTATAAAAGTNCTNCGCAACAGAAACTACAG
TCCGCGCGAATGCTCCGACGATACTACTTGGCTGGAGGATTTTGCTGATAGAATAGCTCC
ACCTTCTNCANNTCCTCCCCCATATAATTTTACTGAAGAAGATTCTAACCATTTTCTGTG
CACATCTTTCACCTTCAATGAACTCCGAGCGGCGCTCAAGAACTCTACCAATACATCACC
AGGCATAGATGACGTCCGCTACCCTATGCTACAGCACCTTCCAGACGAAGCCCTCAAACT
TCTCCTTAGCATCGTCAACGAGCTGTGGTCTAAGAAATGCGTTCCTGAAGCCTGGACGAC
ACAAATAATAGTTCCTCTTCTGAAGCCTGGAAAAGAACCAGGAGACGCCGCATCCTATCG
CGCTATCGCCCTTTCTACATGCATTGGCAAGACGGTCGAAAGAATGATTAAACATAGACT
AGAATGGTGGCTAGAATCACGATCCTTGTTACCCAACTCACAAAACGGATTCCGCAAGGG
CCGAGGTACCTACGACAACCACGCTACGTTAGTCACGGCGATCCAAGCATCCTATCTGGA
AAATCAGTATCTCACTGCATTGTTTTTGGACATATCTGCGGCTTACGATAATGTACGAAT
ACCGATTCTGATGGACAAACTCATCGCACTAGGTCTTCCTCAACACTTTGTGTCTCGTAT
CTATCAACTTCTGCAAAAAAGACAGTTATATTTTCGGTACAAACACGTCCTANTTGGACC
TCGACGNACCCACCAAGGTCTTCCTCAAGGCGCAGTGCTCAGTCCCCTCCTGTACACAAT
TTACGTGCGGGAATTGGAGAGCATTCTGCCTCCTGCCGTGAGCATTATTCAGTACGCCGA
CGACGTNTGCATATTCACCTCAGCGACGTCGGTNNCGGCAACNAAGNGTCTCCTTNTACA
AGCTATACTTAGCTTAATCCAGTGGCTCTTCGAACATGGCCTGGANTTCTCNACAAGTAA
ATCCTCAGCAGTGATATTTACGAGAAGGAGAATCCACCCCCCCCCCCATCTACAACTTCA
TTTTGGGTCCCNTCAACGTGCTTGTTAAATCTCANGTNAAATTCCTTGGACTGGTATATG
ATTCTCGTCTCACCTGGTCAGCTCACATACAGCAACTTGTCCCAAAATTGGAACAAGGTC
TTAATATTTTACGTACGCTGACTCGAGTTTGGTGGGGAGCTCATCCATCTACATTGTTGA
TACTCTATCGCACCCTACTCAGATCAAAANTGGACTACGGAAGCGCATTCTATTTCAGCG
GCAGTAAACGTCTACTNAATAAACTGGATCGCATTCAGTATCAGAGCATTCGTATTTGCC
TGGGAGCTATGACATCCACACCTACGAATGCGCTTCTTTTGGAAGCAGCAGAAATGTCCT
TGAATGTTCGCTCCCAACTCCTGTCAAATAAATTTTTATTGACACGTGCNCGTTCCAAAA
ATTCACCAATTCTCCGGCATCTCACCAACCTNCAACAGCTAGTGGAAGAGCGAGGACGGC
GTCTATTCGTCCAAAGGTATCCACTGTTGCAAAGTCTTGAGTACCTGTCAACACTCCTCC
CTGACCNCCAGCAACAGGAAACGGCGACTATATACGACATACCTTACCAACAATGTGTGA
CCCCTTTGGCAGTAAGCTGCNTACCGGTGTATCCACGATCCGGCCAACCAGTTCAACAAC
TTTGTCAGGAATATTTATCTGTTAGATGGCCATCTTCAGTTCAGATATACACCGATGGGT
CAAAGATACCTTCGACGGGTAGGGTAGGCTGTGCATTCTACTGCCCCGAAACGCGACGCT
CAAAGGTTCNGCCTTCCAGNACATCTACCAATCTACTCGGCGGAAGCCATTGCCATCAAC
CAGGCTCTTATTTACGCGAGAAGATTTTTNCGGCGAAGCGTNCTAATACTCACCGATTCA
CTTAGTGTTCTTCGCTCCTTAGCCATACCCGTTATACTCCAGCGANCCAATATATACCAC
ATCAGTATAATTCAACAGACCGTAGAACTTAATCAACGCGGTTCCACCGTTAATTATATC
TGGATACCCGCGCACTCCGGAATCAGACATAACGAGCACGTCGATATGTTAGCCAAGGAG
GCATGTAGCTCGGGCCGAAGCTTAATCNCACCCAGCAACACAANTGATTATCATGCAACA
ATGNTCAGCNATGCATACCACCAATGGACGAGGAGCTGGAACGAATCGAAACGACACAGA
GGCCGACAGTACGCTCTAGTACAGACGTATCCTCCACGAAGACCTTGGTATTCAAGATGG
AACTCTCAACGACGATACATCACATCTATCATCCGTATGAGATTCAACCACGGCGCCTTC
CGTAGTCACCTTTNTCGCATCCANGCGGTAAACACACCNTNCTGCACATGTAACGGACAG
GCACTACAGGACCTCAATCACTTATTCTTCAACTGCTCCAATTTTCAGCAACAGCAATCA
ACATTCATCAAGTCTCTTGTGCGAGCACAGCAGCCACTTCCAACCAGCATTACAGTACTA
CTCGCTACAAATAACAACAGAATCTACAGTATCATCAAGGATTATATTAAGGACAGTGAC
CTACATATTTAATGCATCTATATATCTGCATATTTTTTACATACTATTAATATTATTACC
TTGTAACTTTACCAGGCTGACTGTATGGTCTATTCAAGACCTAAGGTCAAATAAATAAAT
TTA
>VvP45bXY4-273#LINE/Penelope
AAAAATTCTTCACGGGTGTTCAGCCGGATAGGTTCGTCGTACACGACGTTTCGACAACCT
GCTCGGCTGTCTTCATCAGGNCTGAAAGACGAAGTTGCTACTGAAGTCGACGACGTGTCG
TCACAGTAGCAACTTCGACATNACANCTCACCTGATGAAGACAGCGGAGNCGGCTGTCGA
AACGTCGTGTACGGCAGAACTTATCCGGCAGAACACCCGNGAAGAATTTTTGTCATCGGT
ACGCCGGGAAAGACTCAATTCTCACATCATTATTTTTGTTGATTTCTTCCTGCAAGCACN
TTTGTATTTTTTTTTTTTTTTTTTTTTTTTTTTTTTTTTTTTTTTTTTTTTTTTTTTTTT
TTTTT
>VvP45bXY4-342#LINE/Penelope
TCCACNGTGCGCGAGCCATCTCGAACAGTGATAGCCTACNNGAGGAACTAAGGCACCTAC
GGCAGGTNTTCAGAGAGAATGGCTATTCAAAAGAACAAATCAGACAGGCCTTTCTCCCCC
AAGAACCGAGACTGACATCTGAACAAGAAGGGTCTCCNAAATCCGTTGCTGTNTTGCCTT
ATGCCGGNAATACCTCCGCGAAAATCGGAAGAATTTTAGCCCGGTATGACGTAAGGAGTA
TCTTCCGTCCACCTNCGAAGATACGAGATATGCTACGCACGGTGAAGGACGACCTGGGCC
TNCGAGTCCCGGGAGTTTATTCGATCCCTTGCGAATGCGGCAAAGTATACATCGGCCAAA
CCATAAGAACNATCGAGGAACGCCGCANCGAGCACCAACGATATCTGCGGTTGCTACAGT
TGGACAAATCCGCATTNGCCGAACATGCTGTGGAAAATTTTCACAGCATAAACTTCGACA
ATACTGAAGTTTTGGCTNAGATATCGTATTTCTGGGACTCAGTAATCAGAGAAGCGCTGG
AGATTCGANTGAGCGACAACAACATTAACAGAGATGGCGGTCTNTTCCTGAGCGAAGCTT
GGGAGCCAGTCGTNNAAGACCTAAAACAGCAACGTGTTAGACACAACCTTCCGGGCAGAC
GCCGTCATGACGCGTCGACCAATGGGAGATAAGTCGTTCGTGATCGGTCAGTTCCAGAGC
CCTCGTGTGATGCCGCCGGTTAAGCAACGNTGAGCGTGGAGAGCACTTGGATGGGTGACC
GCACACGCCGACTGTTAAGGCAACGTTNNGCGTGGTTNTTACTTGGATGGGTGACCGCTC
AAGATACCGCCGTGGAGCTACTAAATGCCATCCAGTTGCTGAGCTACGGGATGCAGCCAC
GAGTGCAGAGATGCGGCCAAACCGGTTCCACCCCGTCTGNGGCCGNTTGCANCGCCGACC
AATCGNAGAGCAGCGGGAAGCTTCCCTCGGCAGCAGGCTATTTATAGGAGCCACGACTGG
CTCGCGAGTCAGTCAGTGTCTTGTCCTTGTATGTAAGAGTTAACCTGATGAAGGCAGCGG
NGGCGGCTGCCGAAACGTCGTTAAAAGAAAAGAACTAAATAAATCAATTANCCGGCAGAA
AACCCGAGAGTTATTTATTTCAACGATACGCCGGGAAAAACTAAAATGTCATATTAGTGN
TGAAGTCTTATTTAATCCCGTACACAGCGCGGCTCGATACAANGCTCCATGCNAGCACNC
GATTANNCCAAANGTANTGAATTTTTTTTTTTTTTTTTTTTTTTTTTTTTTTTTTTTTTT
TTTTTTTTTTTTTTTTTTTTTTTTTTT
>VvP45bXY4-1570#LINE/Penelope
GAGATAATTTAATAGAANGTATAACACAGATACAATAACACCAAACTAAGTTGGCACTAC
TGTAAGNAAACTAGGTAAAACAAAACAAGCCGTGTGTAACACATATGTGTAAATCAGCAG
AAAATGTTAACACNAAGCAACAAGTGCAGCATAAAAAACAACTAGTGATANAATGCTCAA
ATGGAACTGCAATGAACAGTGNTGCGAAAGTGCGTGAAGTGCTGTTCCAGACCGGCATGT
AAAGGATTACCACTATANCTGTGAGTACAGTGTGTACATATGTATATACATATTTATTAA
GAGTTGTACTGTATGTAATTATTGTAACAACACATGTAAAAACACTTTACAGCCACTGAC
GATGCCCCACACCACAAGGGCGAAACGCGTCTGGGGAATNAAATAAAAAACAAAATTCAC
CAAAACAGTTGTTTTCAGACGGAATTATTTATAAAATT
>VvP45bXY4-116#RC/Helitron
AAAAATCTTTGGAATGTTCTAGAATGTTCTTGAATAATGTTCTAGAATACGACACATTTT
TCAGCTATTAACAAATATAAATAATTTATATGCAACATATTTAGTGTGTGAACCGATTTT
GACGGGACTTTCACTGGCGGGTTGCTGATTTGGCAGGCTACTTTTTATCCTGGAAATATT
TAAGGTTCCGTGCAAAAACATAAAAACCTTCAAAATTCTTGACAAACACGAAAAGTCGTG
GGCACCAGCTATT
>VvP45bXY4-351#LINE/Penelope
CTAAAGAAATCCGACGTGCGATCATCGGAAGAAGAAACAAAACCAAAACGGATGACAGAG
ANCGAGACAANCCGCGTGCCTTTTTGCCTTTCTGCGGAGCGGTAACNTCAAAAATAGCNA
GGCTGCTCAACAAACAGGGCATCCGTTCGATCTTTCGGCCTCCGCCNAAAATCGGNCAGC
TGTTACGAACTCCGAAAGATNGTCTCAATCTTCGGGCTCCTGGAGTGTACAAAATTCCAT
GTGAATGCGGCACTTCCTATATAGGGCAAACCTTAAGGACGATCGATGAAAGACGCAAAG
AACACATCAGATATTTTAAACTTGGACAAAAAGAAAAATCTGCCNTAGCCGAACACGCCA
TTGACAACGGACACGAGCCGTGCTTCGACAAAACGACACGCCTTTGTTACGCAAATAACT
TTTGGGACAGTGTTGTGAAGGAGGCNATTGAGATTAGGCTTAGCAACAATGTTATTAATC
GTGATCAAGGCCTCAATTTAAGCCAAGCTTGGAAGCCAGCANTTGGATTATTACAAACGA
GACGGAATCGAGCCATATTAGGGCATANGAGCGACCCGATCGTGACGTCACCAAGCGAGC
AGGGCCCAACTAGACCGCCCCTCCACGCGCTTTCCCCTCCGCTCCCGGCTGCTGGCGCTA
TATAATAGACTACCGTGCGGCAGACTTCAGTNATGTTAAGCGGGGGCTTGACAATGGAAG
CAGTGCAAGCTTCCGAAACGTCGCCAGACGGCTCAATTCTGACGCGGCTNGAANCCCGAG
AAGTCA
>VvP45bXY4-45#LINE/Jockey
TTGTCTCAGAAACTCATCTCAAACAAGGCCTTAACGCTACAGTAGCCAATTATTGCTGCT
ACCGTTATGACAGGCCAACTGCAGGAGGNGGTGTGGCGATATACATNAAGCGTGGCATCC
CTCATCACGAGATACTATCGCCACAAACGGANCAACTNGAANTNAGGGCCATTGAAGTGA
CGACCACAACTGGGCCAGTCACAGTAGTCTCTGCATACAGACCACCGCGGAGACAACTAA
TAGAAGAGGACTTCGACCGTCTCCTCTCCATTCGAGGCAAGCTTATCATCGGAGGNGACC
TTAACTCGAAACACCCCGANTGGAACTCGAGANTAACAAACCCGGCAGGACAACNGCTCC
ACGGGNTTGCACTCAGACGCAACCTACTAGTCTGGGGACCTGNGGAGCCNACNCACCACC
CCTGGAACGGCGACCGACCTGATGTCTTGGACATNGCGATCACNCGGGGNATTGCNGGCT
TCGTCACCGCNCACACAATAAACAGACTNTCGTCTGATCATTCCCCGGTCCTGATNGACG
TAGACGTGGCTCGTGGAGACCAGNAACTACCAGCCNAANTAACTACAANAGGACGAACTG
GGAGGACTTCCGTGAAGCGGTCACGGAATCTCTTCANCGCCTGAGACCCCTNGACGCGAN
ACAAATAGAGACCGCGATNAAGCAGATCTCCACNACCATCGTTAAAGCGGCTAACAAAGC
AACGCCTCCCGCAACGGNAAGACACCAGTCTCGNCAACTGCCGCCACATCTGCTAGCACA
GATCAGGNACAAAAACAGAGTGGCTAAGGAATGGAGACTAACGAGGCGCCCTGACACCAG
GCGNCTACTAAATCGNCTNCAACGCGAGCTGAAGGCGGCNCTCGAAGAGCACAGAAACAG
GGAGTGGTCGGCGCGTCTGGCCTCCCTCGACGTNAACGACGGNAACCTTTGGGTAGAGAC
CCGNCGCTTCACGAAGCGGCGTGCCAGACTGCCCCCNCTTCACGGNGAAAGGGGCCTNGT
CTTCAGCGACNCGGACAAGGCCAACGCCTGGCGGACCACTTTGAAAAGCAATTCAGGCCA
GCNCAAGACAACGACGAAGAAGAATCTGCNGANATCCGCAGAAGACTNGCNCGNTTTCTA
GCNGCTGANGACGACGGGTACGTAATAGANGAAATCACNGCTGANGAAGTTCGAAGCATA
CTNAGCAAACTACACCCCAGGAAGGCTCCCGGAAATGACAATNTGGGCAACNAGCTGCTG
AAGAACCTTCCGCNACAGGCGGTTGAACACNTAACAGANATCTTCAACGTNATNCTNCGC
AGCCAGCGCTATCCNAGATGCTGGAAGCAGGCTACAGTTGTTGCTGTGCCGAAACCGGGG
AAGGATACGACATTCCCCCAGAACTACCGCCCTATAAGCCTNCTNCCCTCGNTGAGTAAG
GTCTTCGAGAGACTGTTGCTNAAGCGACTAGANGCNCACATCAGAAGAAAACATCATCCC
GGANTTCCAATTTGGGTTCCAGAAGGGACACTCCGCNACCCAGCAGATTATGAGAATAGT
NGAACGTGCCACNACNACCTTCAATTNTCGNGGCTACTGCCCGCTGGTGCTGCTCGACGT
CGCGCGGGCNTTCGACTCCGTCTGGCACAGCGGTCTGCTCTACAAACTTTACGACCAGGG
NCTCCCCGGCCCNCTTGTAAAGCTGATCCGGAGCTACATATCTGGNAGATCTTTCAGAGT
GAGGGTCGGCAATGATCTGTCNACNCGCCGCCCCATAAGNGCCGGAGTACCGCAAGGGTC
GGTNCTAGGNCCGGTACTGTACAATCTNTATACCGCNGATATACCAGCNCCGGCCACAGT
ACGCACCGCCCTATATGCAGACGACACNGCGTTCTTCGCCGCNCACAGAAGCAAAGCCGC
TGCNATCAGACGACTNCAAGAAGTCCTCCAGCAGACTGAGGCCTGGGCNAGACGNTGGAG
AATAACCCTCAACACNGCAAAGACCCAAGCNATNATGCTGACCAGGCGCCTGGGGAAGCG
CGACCGNCGGCGAAACCGNACGCCGAACCTGCACCTNAATGGTGAAGACATCGCGTGGNC
ANCCACNGTTAAATACCTCGGCGTGACNTTGGACNCNCGNCTAACCTGGAAGCGCCACAT
CGAGGACGTACGACGAAGAGTCGCAGCTAGGCTACANGAGCTGTACCCANTACTCAACAG
GGATAGCTCACTGTCAGCCAGCACCGGAGTCAGCGTNTACTGCAGCCTNATACGNCCGAT
GATNGAATACGCGTGCCCCGTGTGGGGATACGCGTCCAAGACCCGANTAGACAGNCTGCA
AACGATGCAGAACAGAGCGCTTCGGCGAGCNCTNCACGTGCCGAACCGATTCCCNACAGC
AGACCTGCACGAAGCCGCAGGCGTCCCGCTGCTCCGAGANAGGATTACGGCAGTGACCAA
ATCCTTCTACAGGGCAGCACGAAAGTCNACGAACCCNCTGATNGCCAACCTNGGGCAGTA
CTACACTACCTTTGACCGACACAAAAGACCACTGTCNATTCTAACAAATAACTGAAAAAA
AANGCAGCAACGAAAAGACANACCAAAAGNAAAGNGACTANACCCGTAAGATTGAAGGAA
ATGTCNAAAGACAACAACCTTCACNACAACTGCCTGCCAAAGGAAAAGCAGAAAATGC
>VvP45bXY4-177#DNA/hAT-Tip100
AGGGCCGGCGTTAGGGGGGGGTAAGCGGGGCAAAAGTACCCGGGGCCCGGGCCNCCGAAG
GGGGCCCNCCGGCCAGGGTGCCTAGCTAAATAGAAATCAAACANCAAAAAAACTTTCGAA
AAAGGCGTTATTTGATTTTTTTTGATTAAAATTTTCTGACTTTATCCAAAAAATCAAAGT
TTAAAGTAAAAANATTNTCGGGGGGGGGGGGGGGGCCCAAGAACGCTTACCCGGGGCCCG
AGAATCCTAGCGCCGGCCCT
>VvP45bXY4-825#Unknown
GACAATCTCACACCCCACCAATCATTATTATTATTATTCCTTGATTAATTATAAGTGTTT
ATGAATAATTGTATTAATGTNTGTAAATTGATTTGTATATCGTAGGGTTTCCACAAGCCG
TAGTTNTGTATAGTCTTTGGGTAGCGTAAGTTTANTATCGNTAGCTAGTATTGTAGAATC
TTTGGCNCCGGCCGGCAACAGCTGAGAGCGCACAGCGATGTATGTTTGGCGCCCGCGTGT
CAATGTCGTGCGGCGCGTGTTTGGGGNCCGTAATATNAATGTGANGTGTATTNGGAGCTT
GTTAAAAATGCATCACGAGTGTTTAAATGTTGGTTTCAAATAAATCGAGTGATATTTCTT
TCGGAACAGTGATTNTCATTTCTAAAGTTAACAACAATTCCTATCATTTTTGGCGGATNT
AATTATTAACAGTATTTAATTAAAACAAATTGAGCNGCAGCTTGNATGTGTTCGAGACGA
GATTGGGCCCTTCTCGTCCATAACACGCTGTATTCCCATTAGTGTGGAAATGTTAATAAN
CTACGTGATTCNTCGGGAGCTGTCTGGTGATTGTCGNCAGCTAATTAATCCACACTAATT
GAGCGGAAAGCTCA
>VvP45bXY4-1350#LINE/Jockey
AAGATCGTTTAAGTCACTCCATGAAAGAATACCGCAACGAATCATTGACTTGATCAACTA
CAAAAATCAAACCCGCAGACAGTGGCAAAGGCAGCGACTCCCGCACCAACGCNGACTNCT
AAACCAATTAATTAGACAGGTCAAANCAGAACTTGACTCATTTCGCTACGAAACATATCA
AAATTATCTATCGGAAATAGAACCTGGTGACAGATCTCTATGGAAAACCACGAAACGNAT
TCTCAGGGAACCCACTATCTTACCGCCCTTAAAATGGAANGACANATACATATCTAGTGA
TTCAGAGAAGTGCGAAATTTTAGCAGATCACTTTGAAAACGTCTTCAAACCGAATCCTAT
AGTAGATCATGAGTTCAACANAACAGTCGAAGATTCCAATCGGCATATGACCATCGGAGC
GGAGAATTATGTCAAATTCACTACCCCAAGAGAACTGCGACAAATAATTAAGAGTTTGCC
CGTAAGAAAATCNCCAGGCCACGATAATATACCCAACATAGCGCTGAAGTCATTACCCCC
TAAGGCAGTAANCTATCTCACAGCACTTTTCAACAGCATTCTCTGTACCGGATATTTTCC
AATAGAGTGGAAACATGCTAATATCATAGTTTTCAATAAACCTAACAAACCAGCATCCCT
ACCCTCTAGCTACAGACCNATAAGCTTACTCCCTACTTTATCAAAATTNCTGGAAAANAT
ANTACGGAAGCGGCTAACTTCCTTCCTTGATGCTACGGGAACCATCCCGCCTCATCAATT
TGGNTTTCGCCNGATGCACTCAACCTCACACCAAATACTACGCCTGGTTGAAGACGTCAC
AAGGAGCTTTGAACTTAAACATCACACCCTGGCTGCTTTCCTCGATGTTGCCCAGGCATT
TGACAAAGTATGGCACACTGGACTCTTATATAAACTTAAAAACACAGGAATACCTCTATA
TTTGTATAAAATTTTAGAAAGCTTTTTACAGAATCGAACNTTCAGCGTAAGAGTGGGCAC
AAAAATATCCACAGCACGANCAATAACNGCAGGAGTCCCACAGGGATCTGTNTTAGGGCC
CACGCTATTCAACATATACACTTCAGATATACCAACTCCTCCAAATACCTCGACTGCAAN
GTACGCTGATGACACAGTCATATACNCTTCGCACAATGACATCCATATCGCACGCAATNA
CCTCAGGAAGCAATAACGCAATTAACCGAATGGCTCAATCACTGGCGNATATCTCTNAAN
CCCGGNAAATGTCAAGCCAAAATCTTCACNCTGAGACGCCCACCAAACCCGCCGGAGATA
AACATCATGGGAAATAACATAGCATGGAATCCAAATGATCAATCNATTAAATACCTCGGA
GTCGACCTTGACAGGCGGTTAACGTGGAACATACACATTAATAATAAACTAAACCAAGCC
TATGCCAGATTACACAAATTGTATCCNGTGTTAAACAAAAAATCATCATTAAAAACAGAG
TGCTGCCTACTAATTTACAAAATGATATTACGGCCGCTAATAACATATGCATGTCCTATA
TGGGGATGTGCTAGTCGTAGCAAATTACATAGAATACAAATATTCCAAAACAAAGTACTC
AGATTAGCAGTGAACGCACCATGGTATGTACGCAACAGTCAGCTACACAGAGAGTTAAAT
GTCGCTTACATTAATGAGTTTATAAAACAACAAACCANAAACTTTATCAAACGAATGAAT
GCAGTACCTGGTGCGCAATTTTACGAACTAGGGAAAAGAACGGGCCAAACTAGGCTAAAA
AAACGCCTTCCTCAAGATATTTTTCTATCAGACAGTGATTCCGAAGAAGAAGTGAACCAG
CAAATAAATTAAATACCGTGTGGCCTGTCATCTTCTATTTGACATCTCGTTTGTTAAGCA
TANATCAGATTTTCGTCAGCGCTCGAAACTAAATGTATATATATTCCATGAACAAAAGTG
TAATTATTTTAAACCAATTTCATTNTAACTGTTTTGATTACTGTTCTAATNCTGATAACT
GTTTTTATTACTTTAATACTGATATTCATATTGCTAACATTGTTACAAACAATTTATTGT
ATCACCGTATTGTAGTCACTGAGGGGCCTGTGGGCTGACCTCAACCATGACAATATGTAA
GCTATGTTTTTTGTAAAATTCAACATCGTCCTGTANAGCNANATTTGCTGAACGGATAAT
A
>VvP45bXY4-394#RC/Helitron
AAAAACTTTCAACAATCTATAATATAAAAATGAATCGCAAAATGTGTTGGTAAGCGCATA
ACTCGAGAACGGCTNGACCAATTCGGCNAATGTGTTGCTAAGCGCANAACTCGAGAACGG
CTCGACCAATTCGGCTAATTCTTTTTTTTTATATTTTCGTTAAGGCACAAGGAAGGTTCT
TATGGAGAGAAAAAACGTAAAAATTGCGAGGAAAATAGTAAAAACAACACTTTTCTTTTC
CCAAACCAGTCAATCAAAACAAAACAAAGGCGCGTTAGGATTATCTTTGGTATGCCTTCA
AGTTGATTAGGCTCTATGGATATTAATCTATGCCTGCGTGTGATCAGCGAAAATAATATC
ACTGACGTACGTGTTATCATTATTTCCTCCGTGCGTGGCATTTTCTTGGTTGCTTTTAAA
TTTTCGCTTCTCTCGAAAACCAATTGTGTGTTTATTTGTTCAGTGTGTTTACATTTAGAC
CCACGAAAGTTTCGACTATGAAAATAGAATNCATCAGTTTAGAAGGATGCAATACTAAGA
ATACCTAAAAAGCAAAATCGATTACTGGTATTTCAGTTGAGAAGCGATATGCATTAGCGT
CTGACGATCGAGCCACACTTATCCTATTATTTTAAGAATGCAAAGTTCTGGTAAGCCTTG
TGGTGATGGGTTCCATTCGTTTTAAATTATGTTCAGGTAGAATTCACGATGATTGAATTG
GCTGCGAGTAATAATACTTTCTTACTTTTAAAATCTATATAAATAAAAATGAATCGCCAA
ATGTGTCGCTAAGCGCAAAACTCGAGAACGGCTCGACCAATTCGGCTAATTTTTTCTCTT
CATATTTTCGTTAATCCACAAGGAAGGTTCTTATGGAGAGAAAAAACGTAAAAAAACAAA
ACAAAGGCGCGTTAGGATTATCTCTGGTATGCCTTCAAGTTGATTAGACTGTATGGATAT
TAGTCTATGCCTGCCCAAAATAAAGTTCGAAGGAAAAAAAGGTTTGCGTGTNATCAACGA
AAATAANATCACTGCCAGTCAATCAAAACAAAACAAAGGCGCTTTATGATTATCTTTGGA
ATTGCAAAATGATCGATCTGAAGAAATGTTTTCAAAACAACTCATTGGCATTGGTAATGA
CAAAATCCCTGTAGACGTTTTGACTGGCTGCATTACATTTCCTGTCAATTTTTTGGTTGA
ACGAACGAGCTATATTACAGAGACAAAAACACGGATGTAAATGAAATAAATTTCAAAATT
CAAAATGAAATTGCCGGTGAATTAAGGACATACAAATCAGTTGATTGCGCAACTAACCAA
GATGATGTCGTCAACTATCCACCAGAATTTTTGAACTCACTGGATTTGCCAGGATTGCTG
CCTCATAATCTTCAATTAAAAGTAGGATCGGTGGTCATAATGTTGCGAAATATCAACCAA
CCGCGTCTTTGTAATGGCACACGGCTAGCAGTGAAAAAATTACTGAACAATGTGATCGAA
GCAACCATTCCAAAGGGAAAATATAAGGGAGAAGATGTGTTGATACCTCGCATCCCAATG
GTACCAACTGACGTACCATTTGAATTTAAACGACTGCAATTTCCAGTGCGGCTTGCTTTC
GCTATGACCATAAATAAATCCCAGGGTCAGTCGTTGAGTGTTTGCGGCGTTAATCTTGAA
AACCCATGCTTCTCTCATGGACAGTTGTATGTTGCCTGCTCCCGCGTTGGAAAACCGTCA
GCTTTATTTGTTTACGCGCCAGGTAACCAAACAAAAAATATCGTGTACCATAAAGCATTA
CAATAAAAATATCATCACATTATTACTAACGTCTTGCAGTGTACGAAATAGAAAACTTAT
TTTTGTAAGTAATCGTTGTTTATTATTGAGACATTAAATCAATAAATAAAGTGATCACTC
TGTAATACGTTTTATTTATTTATTTTTTCTATTGGACTACGATAGGACAATAACTTTTGA
CAGAAAGAAGTCTGTCGGGGCAGCTAG
>VvP45bXY4-524#LINE/RTE-BovB
TTGGTTGTGGCATCATACACAACCATTAACCCGGCTCAAGGGAGATAGGATCACCTTCCC
TATNCTCCACTTAGTAATTCTCGTCTGGCGCATCCACGCTGCGGGGGCGGNCATCCTAGC
TCAGTAGNCCGGAGTGACGGGGTGGCTAAGTCCAGGCGAGGACCCAGTCCCGCGGGGTAT
AGCGCGGNACCCATGCCCAGGGACACGGGCGAAGACCTTAACGGCAGAGAAGAAGACGGC
GGAGAAGGCAACCCATCCTCTCGGGGGAAATTGAGAAGGAAACACCACTGCCTTGTGGTG
AAGAGGGATCTTCAAAGGCTAAGGGAGTAAACCCCGANAGAAAATCCTCCTGTGTTAGGC
CTAGCAAGCCAACAGAGTAGGGATCGAAGCGTTGCTTTCAAATCAAAAGGAACAAGCCTC
GGANAGGACAGATTATAAAGGTAGACGACCTGGCAATGGAAAAGGACTACGGGAAGGTTT
ACGANTAGGANCNTTAAACATANGAACGCTGACGGGAAAGNGGAGGAAATCGTAGATNTG
ATGGAGAGANGAAAGTTGGATATNCTGGGGCTAGNNGAGACAAAACGGAAAGGANAGGGC
GNGAGGGAATTACGGAANGGNTTCAAACTGTATTGGAATGGAAATGAGGANGGGAGAAGA
AATGGAGTGGTACTCGTGANAAAGGAGGGCTNAAAGAGGAAGTGGNAGGAATAAATGACA
GAATGATGAAGGNTAAAGTGAAAGTTAGAGGTAAGAACNTGGAGNTAATNCAAGTATGCG
CCCCACAAGTAGGNTGTACCGAGCAGGAAAAGGAAAATTTTGAAGAGCAGCTGCAGNAGC
AGCTNGGCGGAAGCAAAAATTATAATGGGGGACCTCAATGCNCGTGTNGGTAGTGCAAGG
AAAGGGTATGAAGAGGTNCTAGGAACAGAAGGATGGGGCAGCAGAAATGCAGAAGGAAGA
AAGCTGTTGGAGTTCTGCAAACGCAATGGTTTGANTGTGGGTAATTCCTGGTTCAAGAAG
AAGGAAAGCCTAAGATAACATGTCTAGTGCAGACTGGTCTCGGAAGTCGATTGTTGATTA
TTTTCTAATCGAAGCAGAGATGAGACAGAGTATTGTGGATATAAAGGTCATCTCATCAGA
AGCCTTAGACAGTGACCACCGACTCNTNATAGCCAGCCTGAAAGAGAGGGAGCAAGAAAA
TCAGAAAGCCAGGANAGAAGATAAGAGTGTGGAAATTGAAGGACGANGAGTGCAGAAGAC
AGTACCGAGAGCAGCTTGCGCAGAAGATACCTAGGGACGACTTGCGGTCAGTGGAGGAGG
AGTGGGAACATTTTAAAACAACCTTGGTAAAAACAGCCGAAGCAGTGTGTGGNAGGACTG
GTAGCACGAGAAGATGGAAAGAAACANCATGGTGGAATGATAGGGTAAAAGANGCNGTGC
NACNNAAGAACAGGGCCTTNAGGGAATGGTTCAAGCAGAGGAACGGAGACAAGGGATGAA
CGAGNAAAAAGAAGGAGGCCAAAANAGTGGTAACGGAGGAAAGGAGGAAGTGGACGGANA
AATGGACAGAAGATAGCAAAGGAAATAAGAAAGTATTGTATGGAATGATAAAAAGGAAGA
GGAAGGGNAGGATAGAAAATGTCAGCATGNNGGATGAAGATGGAAACGAAATAAACAACT
CAGAAAGACTAAAGAGGATGTGGAAGGAGTATTTTGAGGACCTACTGAACGCATCGGTCA
CAGGATGAAAATGTAGAGGAAGAGGAAGAACAGCCATGTAGGAGAGAAAGAGAAGGATNT
TACATGGGAAGAAGTGGAAACAGCTGGGTAAGATGAAGGGTGGNAAGGCACCAGGCGTCG
ATGAAGTGAGCGTGGAAATGATAAGGGCAGCAGGAGTAGTGGGAAAGCAGTGGCTATACN
GNGTGATGAGGACGGTATGGAATNAGGGNACAACTCCNGAAGACTGGAAGAAAGGAATAA
TTATACCTATATTCAAAAAAGGGAGCAGGACTGTCTGCCAAAACTACCGT
>VvP45bXY4-2344#Unknown
TTGGCCGCCGCTGAAAAATTCTATCACTCTTATTTTGCACAATCTGACATCAATGTCATC
CCAGGAAACAGTAACGCAATACTGGCNNGCCAGTATTGCGTTACTGTTTCCTGGGATGAC
ATTGATGTCAGATTGTGCAAAATAAGAGTGATAGAATTTTTCAGCGGCGGCCAAATTTAT
TGTCAAAGTGTG
>VvP45bXY4-2067#DNA/TcMar-Tc1
ACAGGGTGTCCAGAAAAGGACTCCCTGATTTCAAAATTAAATATCTCGAAAACAAAGATC
GATAGAGGAATGCAGTAAACGGTATGTTTATTGTGACAGCTGTAAGAAGTGTATACAGCA
GTGTGAAATAATAGTTACAAAAGCTGCTAACAGATGGCGCTGTACGCTGTACAGCTCATA
TCAGCATACATAAGTGAAATAATCGTATGAAAACAATCTTTGCAAACAATCACATCACAA
TGTTTTCAAAATGTTCACCGTTTCAATGGTGGAACTGATCGCCCTGAGCTTCGGATCACT
ATTTAGGCATTACGTATGGCGATTACAGCGCCATCTGTTAGCAGCTTTTGTAACTATTAT
TTCAAACTGCTGTATACACTTCTTACAGCTGTCACGATAAACATACCGTTTACTGCATTC
CTCTATCGATCTTTGTTTTCGAGATATTTAATTTTGAAATCAGGGAGTCCTTTTCTGGAC
ACCCTGTT
>VvP45bXY4-1675#LINE/Jockey
CTAAACACCCACTTTCATATACGAATGACCTAACAATTTACGACAGTTCAAGTGTGGGCG
CTATCTTCGGCGTAATAGAACTAGTGTCTGCACCTACGGTGACGTTTTGGATACTTGTCG
ATGTGTGGGGATCTTCTATGAAAATGTGGGTTATGATGTCTGTTTGATGACCAAGTTAGC
TAAGAGCATTATGGCAATTTTATCGTGGTTAGTTGGACGAAGCGTACAATTACAAACAAA
TGTCATACTTGGTCCTGAATCCGAAGGTTGGCGTCAGATGGGAACATTTAAACCGAATGG
AGAACTCCCCTGGGTCCTGATTNGTTGAAAAATAATTTCCTGGAAAAGGGGAGAATTTTC
TTGGAAAACTGCAGTAGAACCACCTTAAGTGAACTTGGAATCCCTGCTACTGATTAGGAG
AAGACTTTGCGAAAGCNNNNNNNNNNNNNNNNNNNNNNNNNNNNNNNNNNNNNNNNNNNN
NNTCGATTCGACAGGGGTGAAATTAGTAAGATTAACAGACGGTATTTCGTTCCTGGAACA
TACGTGCTGTGCTGTAAAATACGGTTAAAGGTGTCAATCACTGATGTGTCACAAGGGATT
GATTGGAATTTTAGACAAAGTACAGCTAAGGACACTCAATTTGGGTGGGTAAATAGTTGT
GGCAATGAGAAAATGACATATAAGTAGATTTACACGGGCGAGAACTTAATGTTTTCTTTT
CGCCTAGCACACCCCCTCGGATCGAATTCCCGAGTGCTGAAGTTACTCACATCATTATTA
TTAAGTATTTGCATGAGAATGAATTTATTCTAGCTAATTAGACACACCAACAGGACGGAC
ATGACATTCACAGACACACAATTTCATTACCCCTAATTTTGAAATTTGTCCTGGTGGAGG
AACATCAAAGAGGCACCGGCTGCGGGATGTAATCAGCCATATGCTATATGGAAGGCTCTA
AACAGACTAAGAACTGAAGTGTCCCGATGTAAATATAATATTAAAAAATGGGGGTACACT
AATGACAACGATCTATGTGAATGTGGCGAGCTTCAGAACCCACAACCTCTTCTGATATGC
AGGAATCTCCCTGAAACCTGCAATATCGACGACCTTTACAGGGCAAACGAGAAGGCCATC
AAGATTGCGGAATTCTGGTCACATTCTATATAATTGTGTTTATAGTTAATATTAATTAAT
TAATGTTATTTGTTTATTCAACTTGTTATGTCCTGGACACGAGAAATATAAATAAAAATA
TAAATACCCCTAATTTAATACATCCTTTAAAATACACGGACTGTAGGTGACACTCGTGAG
TTATATTATATTGTTCATAATGAAAAAGTGAGTTTATTTCCCGTCTCTTCGTCGGTGAAT
TAATTTTTAATGTCTGCCTGCTTCGATGAACGGAATTTACGNTTTTTTTTTTTTTTTTTT
TTTTTTTTTTTTTTTTTTTTTTTTTTTTTTTTTTTTTTTTTTTTTTTTTTTTTTTTTTTT
TTTTTTTTTTTTTTTTTTTTTTTTTTTTTTTTTTTTTTTTTTTTTTTTTTTTTTTTTTTT
TTTTTTTTTTTTTAATAATTTCATGAAAACAGGTACACATAGAATTTATATCTGGAGTTT
ATGACGCTTTTTTTCCCGTTAAAAGGAAACATTTATGCTTTTTTTATTCAAGGCAGGTAT
CCTCTCTAGGTATGGAAACTAAAATTTTGAAATTGACGAGTTGGAACGGCTTTTTCAATA
AAAACACCGCGGCCGGACTCGAACCGGCGCTCTAACCCCTACGCTACCGATGTCTGTTCA
CGTAAAAAAATCGCTTAAGTATTTTTCACGACACAAAATATTTTACTGTGTGTCGATAGT
AGCCAAGATGTTCAGTGCTTGCTTAACAGGACGCTAGGAATACATATTTCGTCACGCTTA
GTGGATATGCAAACAGCCGAGTGGGAATTGTACACATTTCGCAAAGCGCGCCGGAAATAT
GCCACCGAACGCCATCTAGCCGCCACCAAATGAACTAGAAATTAAGCCCTTGGGAGATGG
TGCCATCTGCGCGGCCGATCTGTGAACTAACGGCGGCCATCTTGGTCGCACCCAACGGGG
GGCGACCGGGCGGTGCGCTCGGCGGCCATCTTGGTCGCACCAACGGGGGGCGGCCATCTT
GTGACGTCACGCGATCCCTGGACGCTGATTGGCTGTTCCCATTT
>VvP45bXY4-661#LINE/Penelope
ATCTCCGCACCAGCGATCATAAGCAAAGCAANCNGCNGGAAACCAATTGGTTGCGNAATG
AAATCAGAGATCACTATTNNAGTAAAGAAANACTCAACTAAACNCCTACATCTGATGCAT
CTAGNATTANCACCATATAATAAACAACCCACANATNCTGCAAAATACNATTGACATGTA
GAAAGAAAAGAACACAGCACGCGACACAATTATANTAAAAAGCACACATACGAAAAACTA
AGCATACCGAAACAGAAANACAATCAAGTAAAGACANCAAANAGATTGGAAATGAAATGA
CACTGATACAACCATACCANANCACAACAATTCCCCCCAAGANTCGTCAACTTAACTAAC
ATACAACTAAGTGAACCGGAAACTCAAAAGTTACTAGAGAAAGGNCTNAAACACAACATA
AAAACAGCAAAAGANAAATTCATCGAAGACACCATAGTNGAAGCAGAACACATANTCACA
CAAGAACAGAACATGTAANAACAGCGANATTAAATACAACNCTAACAAGAGAACTNATAG
CAAACGAAATAAAACATGCAATAACTAAAAACGAAGTACACCACAAAATAAGGACACAAA
CAAAACNCTACAACAATTAAAGAAAAAACTACAAACAACANGATATTATGTAACCAAAGC
AGACAAAGGAAACACAGTAATACTAATGNAAAANACAGANTACANTAAAAAAACNGAACA
NTTCATAGAAAACAACAACATACTAAACTNAAATCAGACCCCACAAACAGATTCCAAACG
ACNTNAAAAANTGCNTNAAAAACATTANACACGTTCTCACAGATTGGCAGAAACACTATT
CCTCAAAAAAATCCNAGGGCNCCCAAAATGAGAAGTCAACCAAAAATACACAAAGACGAC
ATTCCANTAAGACCGTAAGGAATGCACCAACATACNAANTAGCCCAATNCATACATGAAT
TCCTCACAAAAAACTACAGATACCACAATGACAGAACCATCNNAAACACAAACACCTNAT
ACAAAAATACAACACACTNCCAATCCCGGACACAGCNACCACTNTATCATTTGATGTNGN
AAACATGTTCTCTAACATCCCAGTCGGNGAAACNATAGACANNATACAAAACAACCTNAA
NATACATAATANCATNCCCANAACATCATCAAAGAAATAATTGACATACTAAACTTAGTN
ACATCACAAAATTATTTCANTTTCAATAACGAATACTACATACAGAANGAAGGACTACCA
ATGGGATCCCAATATCAGGNATAATGGCAGATATTTTCATGGACCATATAGAGAACGAAA
TATTGCAAAAATTCCTAAAAACAATACAACGTAATATATTGGCGCAGATATGTNGATGAC
GTAATTTGCCTNNTAGATGAACCACAGCAGACGTAAAAGAATTCCACGCNGACATNAACA
ACATACACAAAAACATCAANTTCACCATNGAAAAAGAAAACAAACGGCAAACTANACTTC
CTNGACATAACAATCAAAAAGACACATAACAACACACTCGTTTCAGCATATACAGAAAAC
CCACCACCACAGACACGATNATACACTAAATTCNAACCATCCACACANTCACAAACAAGC
TGCANTAAGACACATGCTACACAGACTAAACGAAATACCACTTACTAAGAANAACTACAA
CAGAACTCACAACACAACACACATAGCCGCGAACAATGGATACAACAGTAACACGGTAGA
AAAGCTTAACCAGAAAACAAACAAACAATAACACACACCAAACACCCAATGATCACCACA
TAAAACTACAAACCATCACACAACAAGACAANAAAAANCGGTACGCAATGACATATCTAA
ACANAAACACACACAGGATAGCAAACGTNTTTAAAAAAANGGGAATAAAAATAGCATTTA
GAACCGANAACACNATCCAAAAACAGCTTAACAGAAATACACNNACAAACAAATACCACC
>VvP45bXY4-205#LINE/Jockey
TGATCAGAAGTATGTGAGAATTATTATCGTATGTGACAATTGGTGATTATTACGTGTGTG
CATTTTGACTGGACGTGTGATTGTTATAGATAGTTATTGTTTTCGAAAGTGACGAGAAAT
TACGTGTCGTGTCGAAGTTGAATAACTCGATAGAACTAAGCTCGGCCACCCATCATTACG
TGACCAGAGGAGCCGCACAGATGGGTGACGAGGAAAGGCTGCCTTGCACTTCCGCGCCGC
GCGCGTCGAGCGTCTCAATGCCGGCGGTCGTTGTGACAAGTGCGACAACGGATAAGGATA
TGGCAATGGATGAAGACGCTACACCAGCCGCTGTGTTTAACATTCAGCGTATACACGGTG
ATGTGTACTCGGTGAGTAAAGAATTAACACCAAGAAAGCGTCCCACTACTCCACCAGAGA
GGACATACAATAAACAGCCACGTGCCGTCAACTACAGAAACAATGAGGTGAGCAAATCTA
GTGGAGTCAGTCTAGCAGTGTCGAAACTAGGTACAGCCAAGAAACCAAAGAAAGCTAAGG
CACAAAATAAGAAGACCATGGAAGCCACCGACAATACTACAGCCTCGGTCTCCGGGCGGA
ATGGAGTAAGAGGGCGTCGTTCCCAGGGTCCCAAGAGCAATGAGGATAACCACACTTACC
AGAAAAGTGTGGAACCAGGTGACGAGGGCTTTGTCTTCCCTCGCCGTACAGCGAGGCCAC
CACCAACGCTTGACCCGGAAAGGATGGAAACAACCAATCCTTTCGAACCAATTCAGGANG
ATTCATCAGAGATTACCAGAAGTGCGCATATCCCGCCAATTGTTGTGCAGTTTGAAGAGA
ATTATAAAACTCTGCACGACAAAGTGGGTGACGTCGTGAAAAACCCTTTCTCAGCCAAAT
CGGCTGGAGGGGACAAAATAAAATTCACATTTACAACCGTTGAAGACTTCACAGCAGCCA
CTGAGATGTTGCAAGCTAGCAACATTCCTTACTATACCTTTCCGATTGGAGCAGTGCCAC
TTCTGAAGGTGGTACTCCGTGGGATTCCCCGGACTATGGCCACTGACGACATCAAACTCG
AGCTAAAAGATATGGGCTTCAATGTCCAGACAGTGGTTCAGCTGCGCCGCCCAGGAAGCA
ATGAGGTCATGCCTCTCTTCCTTGTCGTTCTTCCTGACATCCCTGAGAATAGGCCCATCT
TTAAGGTGGAGAGCATCTGCCACCTAAAGATTCAAACGGAAAAACTGAGAGCTACAGCTG
GACCCGCTCAGTGTTTTAATTGTCAACGTTTTGGTCATGTGGCCAAGCACTGTAAAATGC
CTCCCGCTTGTGTAAAGTGTGCCGGCCCACATGAAACAAAACAGTGCACGTTGAGAAAAG
GACACGACGCAGCTAAGTGCTTGAACTGTGGGGGCGGCCATGTTGCGTCCTATAGAGGCT
GTCCAGTGTACAAGAAGGCACGAGATCGCCAGAGAGGCCTACCAGCCAATAGTGATACCG
CCAAACAACATCGCAAGAAGGATCTACAGCCACCGGTAGAAAATTTACAGAGCGTCTCCG
CTATCCAGCATCAACAAACAAATACTTCCTCTCCGCCGACTGGCAAAGAACAGACGAAGC
CCACTAGGATGACTAGGAAGCATCCAAAGTACCAGAAACACAGAAAATCGAGTGAGACTG
ACGGTCGCCTCTTTTCGGAAGTTGCGGGTCCACAGTCGACCACTGCTGCAACTTCTGACT
CCAATCTGGTCGACCAACAAGAACATAAAAACCCGCAGAGCTCCTGCACAGAAGATCTGT
TAAACAACCAACCACGACATTGGCCNCCCTCAGCTGCTCCAGTTCCGGCGGAATCTGAAG
GACTGAGTAAAATATTGGAGACTGTTCTAAATATGTTGGTCAGTCTAACCAAGCGGCTAG
ACCAGATGACCACGGACATCTGCGCTGCAGTGAAGACAGCTCTAGCTACTCCCAAATGCA
GTTGTAATCTTCATTATGGATAGACGACCCCAATTCAATAGCCTCTCTTTCTGCATATGG
AATGCCAATGGCATTCATGGACAGACCGTGGAATTCCGGCAGTTCNTTAGGGAACAAGAC
GTTGACGTATGTCTTGTCACCGAAACCTNCCTAAAACCGGGACCGAGAGCCTCAGTAGCG
AACTACTGCTGTTACCGCAGACATGACCGTCCAACTGCAAGAGGTGGNGTNGCTGTCTAT
GTCAAGAGNAGCATTCCACATCATGAGATCTACGTTCCGCCCCTGCAGTACATTGAAGCT
GTCGGCATTGAAGTGGCCACGACAANAGGACCGCTGACCGTNGTCTCTGCCTATCGGCCT
CCTAGAAGGGAAACGGCAGAGGCCGACTTTAATACCTTGGCAAACATCAGAGGCAAGCTN
CTCGTCGGAGGCGACCTCAACGCCAAACACNCAGACTGGAACAGCGGAGTTAACAACNCT
TCGGGTAACATACTACGGAGAGTCGCCAACAGACACAATATGTGTGTGTGGGGACCCGAA
GAGCCCACCCACTACCCAGCTCGCCACGGAACGNCCGGATGTTCTNGACGTGGCGGTCAC
TAAAGGGATCACCGGCTTCGTCGCGGCAACCACGCTNAACAGGCTGTCCTCTGACCATTG
CCCGGTNATCGTGGAGNTAGAGTCGGACCTAATCCTAAATGCACAACAAGAGCCGNANTT
CAANAAAACNAACTGGGGGCCAGGTACCGTCAGACTAATCTCAGCTGACCACCGGAANGC
GGTTGANGACATGACTACTGCCCTTCAGCTTCGAGGCAGCACTGTCAAGGANGCANCCGC
AGCGTCNACTCCGGTCAGGATGCCTCACCAAGAACAGCTTCACGCACAGCTCCCNCCCCA
CCTCCTGGCGAAATCCGNCACAAAAACCGGATTGCTAAGGAGTGGAAGCTCACGAGGAAC
GCCGACACGAGAAGACTGCTAAACCGNCTNCAGAGAGAATTAAAGGTGTCCCTGACNGAA
CATCGGAACAGAGAGTGGGACGCCCGNGTCTCNATGCTGAACCCGGAGGATGGGTCNCTG
TGGNCACAGACNAGGAGATTCACCAGGCGAAGGCAGCGACTCCCGCCNCTNCACGGCGAG
AGGGGCCTAGTCTATCGCCCGGAGGANAAGGCCAACGCCCTGGCNGACGTCTTTGAGAAG
AACTTTCGGCCATCGCAAAAAAGTGGACCAGACCAGTCGCAAGCAGAAGAGTNCACCGNC
GCCTNAGAGTCTATCTCAACGGAAGATGACGACGAGCANCAAATAGACGACATCACCCCG
GAGGAGGTAGCCAGCTGCCTGNCGAAACTGCACCCANANAAAGCACCNGGGCGTGACGAG
ATCNGCAACAGCTCTCCTCAGGCACCTACCACCGGAGGCCTCCGCCCACCTCGCCGCTAT
CTTTAACGCCATCTTGAGATCAGCANTACCCTCAATTGTGGAAACACGCTATAATTGTGG
GAATTCACAAGACCGGGAAAGACAAACACCTACCTCAGAACTACAGGCCTATAAGTTTGC
TCGCAGCCATTAGCAAGGTGTTCGAACGGCTGCTACTAAAACGCCTGTCTGCATTCATCG
ATGACGCCAACGTTATTCCAGATCACCAGCTAGGATTTCGACGCGGTCACTCCACCACCC
AGCAGCTGATGCGGGTGGCAGAAGCNGTGACCNACGCTTTCAACTTCAAGAACAATACNG
CGCNATGGTGCTCCTCGACATCTCGCGCGCCTTTGATTCCGTGTGGCATCCGGGNCTCCT
GCTCAAGCTCTACGAACAGGGTATCCCGGGGCCATACGTGAAGCTACTAAAATCCTACCT
CACCGGCCGNACCTTCAGCGTTAGGGTGGACAAGGCTTNCTCCNCTGCCAGGAACATCGA
GGCAGGAGTCCCNCAGGGCTCNGTGCTGGGGCCGGCGCTATACTCNCTNTACACCGCTGA
CGTNCCNACCGGCAACGGTGTTCTGACNGCNACNTACGCCGACGACACNGCGTACTTGGC
NNCCAGCCGCAGCAGAGCNCTAGCCACCCGACGNCTGCAGGAAGTCCTCCAAGTAACGGA
GGCCTGGGCTAGGAGGTGGCGTATTGACATNAACCCCGCCAAGACCCAAGCCATNATGNT
AACCAAGAGACTTGGGGCCCGTCGACCAACTCATCCTGACCCAACACTTCGCCTGTACGG
TAGAGANATCCCGTGGTCCGCCACGGCACGNTACCTGGGGGTGACTCTAGACAGGAGACT
GANCTGGCGTAGCCCACATTCAATGAAGTCCGTCGGAGAGCAAGCACCAGGCTCCACAGT
CTTTACTCNNTNCTNAACAAGGACAGCAANCTAGCCCCNNCCACTGGAGTNAANATATAC
ATCGCTCGTACGCCCAATTATGGAGTACGCGTGTCCNGTGTGGGCATACGCCGCTGACAG
GCANACTCAGAAAGCTNCAGGCTATNCAAAACAGGGCACTGAAGAGAGCCCTNCACCTNC
CGNNCNGGTTTCCCACCGACGCACTCCACGAAGCCGCNGGCGTNCCACTACATAAGGACA
GATTCCGACAGCTGGCCGAAACATTCTACAAAAGTACCAGAAGANGCAACAACCCGGAAG
TCAACTCGATCGGNCGCTACGACACGGCCATCGACCGNCATAGGAGACCGCTCACTATTC
TAAACTAAGAACACCACCGAGAAGNCACACCGACAGNGAAGNNTTGCACCACCCAATACT
NCTGGAGGCAATGTCTNCGGACAACATCCTCCACCCCCCCTGCCTGCAAANATAAGGCAG
TGACGGTGCTTT
>VvP45bXY4-728#Unknown
ACAGGGATGGCCAACCCGCGGGCCGCTTGTGGCCCGCCGTAGGTCAGCNTGCGGCCCGCG
GAGCTGGATCATTATATACGTAAACTTTAACTTTCAACGGTGATATCTACACTAAGTTAA
GCTGATTTTAAACCNATATCATCGCTCGCTTGATCTTGCGAGGATGGACAGTGCGGGTGT
ACAACCGAGCCTTATCACGGCTTATGTTCCTGTAACTTTCAGCGCGTTAGTGGTTCGCTG
ACTGATTCTTGGAGCGCTNGCGTCGGTNATTGANCTCCTAGCAGTTAATGTTTCCACCCA
TAGATGGGAGTACGCTCTTTTTTCTTTGATTGTTGTATTTGATTCGAAATGCATTGTCTA
NATTCCATGTGTCTGTTGTACTGNNGTATTTGTGGCGTTGCGTGATCGACTTTTAAGAAC
TAGTTTCTGTTTTATATAAGTCGTGTGTATGTAAGTATTACTATTGTTAAAAATACGTGA
TATTTGTGTCGTTGTATCTTTACCGAATACGTTCCCGTTATTATTTTTATAAGCGTTGCG
ATTTTAGTAGTTTCTGNAAAATACAAGCACGTGACTTTTATTCATTTCTCTTTCTAGTTC
AATTAAATAATGGCNTCAACTAGTAAAGATGTTGGATCAAAGAAGCGAAAAGCTGCAGAT
GAATTGAGAAGTTTTCAGGATAAGTGGACAATTAACTATTTTTATGTAGAATTTAAAACA
AAGCCCATATGCTTAATATGCAAAGAATCTGTTTCTGTATTGAAAGACTATAACATGAAA
CGGCATTATGAAACTAAACATGCAAATNAGTTTGAGTACCAAGGACAATTTCGATTAGAC
CAGGTAAATGACTTAAAAAGAAAACTTTCTGCACGGCAACAGATATTCACTAGCACTGCT
GCAGAGTCAACATGCCACGTAAAAGCGAGCTATGCAGTAGCTTCGATATTAGCCAAGAAA
TCGAAGCCGTATTCAGATGGTGAAATGGTGAAGGAATGTTTGGAGAGCATCGTTGAAATT
GTGTGTCCAGAAAAGAAAAAGGAATTTTCAAAAATAAGCCTCTCTCGTCAAACTATTANC
AGACGTGTGGAAGACATCGGGAAACATATTGAAGATAATTTGAAAAGCAGAGCGCCTGAT
TTCGTATATTATTCTGTAGCATTGGATGAAAGCACAGATCTAACAGATACTGCGCAAGTA
GCGATTTTCTTAAGAGGTGTTGATATCCATTTAAACAAAACAGAAGAATTAGCGGCTCTA
TATCCACTTAAGAACACNACAACTGCACGCGATTTGTTAGAGTCAGTTACAGCAACATTA
AATCGTTTTTCGTTAAAACTTCACAACTTATCTGGCGTGACGACGGATGGAGCTCCCGCA
ATGGTCGGAAAACACGAAGGTTTAGTAAAACTGATTGAAAATGAAGCCTGCAAACTTGAT
AATACCTCGTTATTAAATTTTCATTGCATTATTCATCAAGATAATTTATGTTCCAAGTCT
CTAAAAATGGATCATGTCATGAGCGTGGTTATCAAAACAGTGAACTTCATNAGATCGAAG
GGGTTNAANCACCGTCAATTCCAAGAATTCCTCAAGCATTTGGAGTCTGACTATAATGAC
CTTACATTTTATGCTGAAGTAAGATGGTTGTCCCGTGCAAAAATGTTAAAAAGAGTGTTT
GATTTGAAGGAAGAGATACAATCATTCTATGCAAGCGAGTCGAAAAGTATCCCAGAGTTT
GAAGACGTGGNNTGGGTTTGCGACTTCGCGTTTCTAGTCGACGTAACTAGCCATTTAAAT
AACCTGAACATTCGTCTGCAAGGCAAAGACCAATTGGTTAATGATATGTTTGATATTGTT
GCCGCGTTTCAAATGAAACTTGGGCTTTGGGAACAACAGTTGAAAAATAAAAATTTCACT
CATTTTTCCACGCTATCATTGNTAGCAGACGTGACACAGGCGTCGGCGATTAAATACAGT
TCATTGATATCAAACTTGAAACTTGAGTTTGAAAACCGATTTCAAGATTTCAAAAAACAT
CATATTCTTTTATCTGCATTTTCGACGCCATTCTCCGTTGATATAAATTCATTGCCAGGA
AATTTGCAAATGGAATATTGTGAATTGCAGTGTGACGCACAGCTTAAGGAGAAATTCCAC
CAGGTTGGTTTGGAAGAATTTTACAGAAAATATCTGGACAAGGAGAAATATCCTGNATTT
TACAAACATGCTTTGCGGATGATTTCGCTATTTGGAAACACTTATGTGTGTGAACAGCTT
TTCAGCCGGATGAACAGTATCAAGTCACAACGCAGAACACGAATCACCGATGTTCATTTG
GAGAACTTTATGCGNGTAGCCACNACTCCTCTCGACATCAACATTGATGCNCTTAGTTCT
GCCAAACAAAGTCAAAAGTCGCATTAAAATAATTATATTTTTAATACTTCATTAAATATG
TANTTTCATTTTAAGCGTTTTTTTTTTCCTTCATAAAAATATTTAAGTATTTTTTCCAAG
AAAGTAGTACGTGCGGCCCGGTAGAANATTCTATTTCTAAAATTTGGCCCGGCTGCTGAA
AAGGTTGGCCACCT
>VvP45bXY4-1647#DNA/TcMar-Tc4
AAGGGACACCTTTGACCTCGAACGCTCGGAACCGCACGAAAACATGTTTAGAATAACAAG
CGATCATAAACAAAACAGTGGTGTGTGTCATTTCCATGCAGAACTCCGCACTTGTCTGCT
AGCGCCATTAAAGAGCCATGAAAAGAGCCTATTGTTGTGTGATTCCTGGTCAGGTCATAC
AGATCGTACCCTTCTAGATGCAACTTTTCCAAACAAAGATGTTATGCTGAAGATATTGCC
ACCGAAAACAACAAAATATTGCCAACCCCTTGATGTTTACTTCTTTCGGCAATATAAGCT
CTATATCAGAAGGATTACTGATTTTGTAAGACTACAATGTGCCAAACCACAAGTGAAGAT
ACATGATCGTTATTTCATCATGAAACTTCACTCTGTGATTTACAATCAATTTGCTGCACC
TACGTATAAGCCTATGTCGCAATATGCTTGGCGAAAGCCAGGTTATGACATTGACATACC
AACATCATCATTTGAAAATGTAATTAGTGTGGCTTTTGATATTGGACTGCGTGAATGCGA
AAGTGATTTGGAATGTGATAACGTGGCTTTAGTGAGGTGTGCACATTGTTCTCTTCCACT
TTTGTTTTAACCACTTCATCGAAATCCCGCATCTGCACTTTGAGGACTAATATAAGCACT
ATCAGGTGTGTGGTACTGCTGTATATGCGTGTTTTGCGCTATATTAAGTACTTTAAGCAG
AGAGTTTTTGGCACTGTTGATTGAAAATGTAATGATACACTGACGTCATTGAATTACGTA
TAATTTCCTTCATATGGTATTGATATCTTGTTACTTTGTTTCTCTCTATTAAAATGTTAC
TTGAGGTAGAATGCAACGTTTTGCATGGAAATGACACACACCACTGTTTTGTTTATGATC
GCTTGTTATTCTAAGCATGTTTTCGTGCGGTTCCGAGCGTTCGAGGTCAAAGGTGTCC
>VvP45bXY4-1393#Unknown
GTTAGGGNCTAAGCCGTATCGGGGTTGGTATCGGCTTGTCCACCTAAACTTGAAGTCNTC
CAAAATGTTGTCAAAGTTCGGGAAAAGTTCTGTAACCGTGNAAAACCTTGNAGAATGCTA
ACTGTAATGATGAAGACGGCCGCCACTTACAGAATTAACCTCCTGTAAGAAAGGTACTAA
ANTAGAAATGAAAGTCGAAGTCCGGATCACTGAAGTATATATTCTTAAAATTTTCACAGA
AGTTACAAAAGTCGCAGTTAGCAATGGCAATCGGAGAAAATCATTNGCCGAAGATCACAA
GTCATGAAACAGAACAGACCGCTACACCCCGAATGAAANTGAAAGTTNACACGATGAACA
CATGTCGGAAAAGTTCAAAATTCTACGGTTGGTAATGGCGTCGGTCAGCCATACTGCTCA
AGTTCCGGTTNCCCATGAGCCACCGCGAGCCGGTCTCGCTCGAACTCGCTTAGCAACGCA
CTACGTGTTAACCCGACCAGGTACTTCAACGAANTGCGGCCGAGACCGCGTCCGGGCTTC
CTTTTATCAAAAATGGCCTACTGACCTAGACAACAGTCTATCTAGAAAAAAATTTGTTAA
CTGAGNGCTNCCAGAAAATCACAAGATGNAGAGCGTAACGAGACAAGTGTAGTGATGTGN
TTGGTTTTGNTTTTAGAGCTTCCAGACCGGTGNAAATGAATTTTGAAAGTTGGTTAATCG
GAAAGCACATTTGTTTCGNGTATTGCCGATACGTCACATCCGAAATATGAACTTGCTAAA
NTTTAAAATCTCAAGTTNATACTATTTTCAAAGTGTTCCCCAGCCTCTGCTGAGTCCAGT
GGTGTAAAAATCTTTTAAATCGGTTAAGGNTATCAGAAGTTATNGAATTTCTAAAATTTG
CTGNTTTCCTAGNTTGTGCAACCGAAATAATTCACTTTTTATTTAAAGNCGGTTGTGGCC
TGAAACTANTTTTAAANCGNACCTTTATTTAATTTAAGTGCTTTAGAAAAGTTTTTAGTT
CGTGAAATATGTTAGTCGGNNAGAAATTCAATTTTANAAGTCCGTTGCTACGACGCCATC
ACAAAGCGGACTTTTATTTACTTATATCTTCTNTTTATTAGTTGATGGCTATCGGAAACT
TAAAGAATATTGACTGGCCGGTTATTTNGCTTGGTTAAATCTACTTTTAAAGCTCTGAAA
TTACTTAGATGTGCTGGAATTNATTATTGAAGTTCGCCCATGTGGNGATGCTTTAAAAAT
CATATTTACTGCTTTAAATCGGTCTGGAACTGCGAGTTATTAGTGAATTTAATATCAAAC
GGTGAAATTATNATTATNAAAGTGCTTTACAGTGTTNAATTTAGTGGAATATTAGTGNTA
TGGTCGCGTAACCAAACCTGTTTACTTTACTTCAGGATTATTATGGATTACGCTCATTTA
GGTAAGTTTACGGTTTATATTTTACTAGAAACTTCTTATTTATGGTTGTTATGTGTTGTT
TATTTACTTTTCTGAACCTAAAGTGTTGTTATTTCGATTTCAAACTACGGTATCGTGTAC
TGAATGTTAACCTCAAACTTCGCCGGATTTTAACTGAATATCGAAAATAGAGAGTAAGGT
AGCTTA
>VvP45bXY4-1418#Unknown
CAAAAACTGGTGCGTGTATNAGTGTGTACACNCGCAAGAAGTGAAANTTCTATGTATTTT
TNATTTTTTTTGTGTTTTNTTATGTTTCTTTCGCACTCGAGTGGACGAACGATACTATAT
TGCATTTGTACAGTAAATAGGAACTTTGTCCAAGTTATTCTCGTAAACAAATGAAAATTA
TTAAAAAGTTAAAGCACACTTCGCTAGATTATAGAGTATTGCATCCAGCCTTAGTCTGTA
TTTTGTGTTTAGAGCTTTTATATCGGAGAACATCTTGGACAAAATTATCTGATAACCGTT
NTTACAATCAATTTTCGTTAATAACTAGCTTCTAANCCCGTCAAAAATGACGGGTTGAAC
GCAGATTTCTGGCTCATAACTTAAATAATTTTTAAAAGCTTAAATAACTCATTCCCTCTG
CTGTAAAGACGAATGCTAATATTTCTNCACGAAAATGAAAGCTTTTATCGCACGNGCATT
AATACATTCGCCGTATCGCGATATAAACGTGATTCCGTATTTCTTTTCTTACTATAACAG
CGATCAGAGAATATAACGAAACCATCTACATCGAACGAATATAAATAAACAAAAAGCAAC
TAATAAACAAAAAGCAACTAAAAATACTGGTGCATGTATCAGTGTGTAATAATGGCGACT
CCTCCGGATGTAAATATACCGTCTGACGTCGTCACGTGATTTTCAGCGAGTGTTAAAGCA
ATTTAANCTTTAACATTTTAGCGCAAGCAGAACGTTAGTGCGCATGCGCAGAACGTTGCG
GCGCATGCGCACTTAACGCTAACAAATTTCTNCCTACCGCGCCCAAAGAAGTTTCACTTC
AAAAAA
>VvP45bXY4-19#DNA/hAT-Tip100
GAAGGCCTTGCCGGGANAAGGTCTTTCTGTGAGAGGAGCCAACAGCGATGAAAATTCGAA
TTCGTGGCATTTTTAAAGGCTCGAGCTGAAGATGTGGCTGAACTAAAATCGCGGCTGTAA
GGAAAGCACAAATGGCTTCATCATGACTGTCAGAATGAAATTCTTGATTTGATGGCTACT
ACAGTATTGTCTGGAATCATGGAAGGAATAGGAGCATCTTGCCCGAGAATCGTTTCGGAA
GATTTCATTGCAAGTGAACATTTTATTGGATTGTTTTTAACTGCGAANACCAAGGCAGAA
ACCTNATTTGATCCGGTCATTGACATTTTCGCCAAGCACAAGTTGGCGCTCTCAAAACTC
AGAGGCCGTGCTACGATGGGGCTTCTAATGTTTCTGGAAAAATAACCGGATTTCAGTCAC
GAATACGNAAAGAAGAGCCTCGAGCTTTATTTGTGCANTGTAGTGCTCATAATCTCAATC
TTGTAGTACGAGACGGAATTGAGAGAGTTATAAAAGCAAGAAAATTCATTGGAACGTTAA
AGATTTGATAAACTTCGTGCGCCGAAACGACTTGGACAGTTTAAGAAACGGCAAATCGGA
ATAGAAAAAGGAACNAATGATGATTTGCCTTCTCTTGCAGCCTATTGTCCGACAAGGTAT
TTATAAAGATTACAAGTTTAATCCATTATTTTTAAAAATTATGGTTTTNTATTTGTAAAC
ATATTTATTNATTTTTTACAGGTGGTTAGCGAGAATCAAATCTCTTAAANCAGTAAGAGA
AAGTTTTATCAGCAGCTAATGCAATTTTTATACGATCATTCTGTAGCCAGAGAAGTAGAT
AGCGCTGTCGCTGCTAACGCTTCTGGATTTTACTCCTACATGGAATCGTTTGAGNATATT
TTCTATTTAAAATATGATAGAAATTTTNATCGCGTCGAAATTTTGAATGCAGATCTACAG
AAATCGAATCTATGAGTTAATTGAATCGTNTAAGAAGATAGAAGCAATCGCCGACGTTTT
GTACTGTGTTCGAGATTCAAAATTCGAAGAAATTTGGCGGAAAAGTGTGCAGTCGGGTGC
TAACTTTGAAATCAACGAACCACAAATCCCACATCAGCGTAAAATTCCCATCGCCTCNAC
CAAGGTAGAAGCGAAAATCTCCGATTCGAAACACCTCAAGATTTTTTCCGTAAATCTTAT
ATTGAAGTTTATGACCAAGTACTCACGTCGTTAAAGAGTCGATTCTACGACGATTCCATC
CACTTCTTCGAATCGTTAGAACGATTTGAAAGAATTATNAATTTCTATAACCATGANTCT
GACCAAGAAAGATTGCTGAGTGATAGAGGCATGTTTTNAAACTTTTGAAAAGGCAAGACG
AGAGGCGAAGATTTTTTACGGAAGTACAAATGGACTAGAGGACTCATACCAGAGTTTGTG
CGCTTCGTTCGACTACTCGTCACGATTCCTGGGTCGTCCTGTTCGAATGAACGAAGTTTT
TCGGTCTTACGCCGACTCAAGANTTACCCAAGATCGACAATGTTGCAAGATGACTCAATA
ACATCGCAATATTACATGTATATGGTAATCTCACTGACGAACTNGGTTTGGAAAATTGTT
TGAATCAGTTCATTTCCAAACAAGCAAAGCGCAGTACAGTTTTTGCATTGCGCAATTAAT
ACTGAATAGTAAATTTAAAAAATAATGTTTTTTGTACGCAATTAAAATTTATTGAATAAA
TTATATGATAAATTTTTTAAATTCATTTTGTTAGTTTTTATCCCTATGAATTTCTCTTAT
GAATTTGTTATGATTATCACTATTATTATTATTTTAGGTAAGATAACCAAATANCATTTT
CAGGGGATACCCCTCCCCCCACCCCCTTGCCTGACTACCCACCCGGGCCTAACACGAAAC
GCCGGCCCT
>VvP45bXY4-1518#DNA
AATTTCTACGTCCATCTGTTATTTGATTGAAATGCAATTTTTATGTATAATTATTAGTAG
CAGAATACGATTCTGCCGGGTTGCCTATCAAAATATGGCCGCAAGTATTTTTAATTAAAT
TTTCAAAAAATATCAAAAATTCGTTCACTTGTTTTTTTAAAAATAAATTGTAATTCATTT
CAAAGAGAGACATGTAAAGAACGTAAAAAGTTTGGNTTGCCTATGTAAAAGTGGCCGCGA
GTAGGGGTTGCCAGCTGTTAAAGTTAGCGCACCACACCGTCTGACAGACGGTGTGGTGCG
CTAACTCTCTCTCGCTCTTACATATCTTTAACAGCTGGCAACCCCTACTTGCGGCCACTT
TTACATAGGCAACCCAAACTTTTTGTTCTTTACATGTCTCTCTTTGAAATGAATTATAAT
TTATTTAAAAAAACAAGTGAACGAAATTTAAAAAAATTTAATTAAAAATACTTGCGGCCA
TATTTTGATAGGCAACCCGGCAGAATCGTATTCTGCTACTAATAATTATACATAAAAATT
GCATTTCAATCAAATAACAGATGGACGTAGAAATCATGCAGCCGGATCTTGGGCT
>VvP45bXY4-1786#Unknown
CGATACTGGGGTTGGTATCGGCTTCNNCACCTGAACTCGAAGTCNTCCAAAAATTCAAAG
TCCTGAAAAGTTCTGTTACCGTGTTAAACCATGAGAATGCTAACTGTTAAAATTGACCAC
GGTCGCCACTTACAGNTTTAACCTCCTGTAAGAAAGGTGCTATTGTAGAAATGAAAGTCG
GAAGTCGAATAACTGAAATATATTCTCGAAAATTTTCACATNAATTACAAAAGTCACAGT
TAGCAAGGCAATCGGATATAAATCGTCNACCGAAGATCACAAGTCGTGAAACAGAGCGAA
CCGCACTNCCCCAAATGAAGTTGAAACTTTAGAAAGAAACTCATGTCGGAAACTGTTAGT
CTGATAGTTTGGTTTGCCGAATTTCGAAAATGGCGCCGGTCGGCCATCGTGTCTCGACCT
CCCCGCCCATACGCCTCCGCGCGCCCCGACGCTTCCGCGCTCGCCCGGAGCGCGCGCACT
CTTCCGAGCTAGACGANGGACTGTTCCGGACCGCCTCGACCGCCCCCTNCCTCGCTTATA
TAGGNNTGCNTCAAGGACGCTGCACTCCGGCTAGTGCTCTGCCGCGGTCTNAAACATTCC
CTTACGTTTANTTTTATAACTTCCTTCNAAGGTGTTCAATTTAAAATCTAAAACGTNNAC
GAGTTATGGGAGTTTACGTGTGTCGTGTGGNGTGGCAAAATTTTAATTTATTTTTAACTT
TNATTTTNAATNTGACGTCACGGCAAAATTCAAATNATCCCCCTGTTGCGACACGTCCAG
AAAATTTTAGGAATTTNCAAACGGCATNAGTTACAAACATGAAACTATGNTCAAAGTGTT
GNCCCCGATTTTAGCCGCTCAAAAATGTAAACTTTATTTAAATCGGTTAGGAANTGATTG
AGTTATTACTAAAACAGNGATTTCNCACNTCCGCCATATTTATTATTTATGTATTTTTAT
GTATAACTCTGAAGGTATGTGGNTTATCAAGCCGGAAAAATTACCAANGTGTAGCCTGTA
TTAAACTGCGTATTTTAAAAGTTGTCCCATCTTCGTGGGTGTNATATCTTGGACACAATA
AAATATTCNGTTNNTNCCACGTGGGCTGTTGTCGAGTGAATTTGGAAATTCTCTAACATC
GGTTCTATTGCTTTAAATGACGTGAAATTAANGTGTGTGAAACTAGAAGAATGGGTCTTT
AAGGAAAACTACTTTTTAACCCGGAATCTCGGTAGGCTTTTGAATAAGAAAATGTTAAAG
TTGAGTGACCTATTTTATGTGTTCAGATAACATTTAAAAATACTTAAACGGTTGGAAACT
ACGAGATTTAGATGAATTTAATTCTCTTTAGGACTGTTTTAATTTATTATTTACTTTATA
TCGTGTGACAGTGTTTAAAATCAGTGTAAAAGCATATTNTGTGTACGGTGCCTCTGGCGA
GTTACTTCGAAATTGGATTAACAAACAGCAGGTTAGTAAAATGTCTTTTAATGGTTATAG
AAAATTAATTACGTGTGTTTACTAGCNTTTACCTGTTCTTAGCGCTTTCGAAATGGTTTA
ANAGTGTTGGAATTAATNCCGAAAGGTTCGANAATTTAGTCTGTTTACCGGCTTCCTGTT
TTCACTGATATTTCATATTTCTCCGGATTNAAACTACTTGGAACCTATTAAAACTGAAAG
ANAAGATTATTTACTGCGTTTTTATCTACTTTTTAANTCCTGAAATTACTTAAAAGGCCT
AAAATCGTTTATGTAAACTGCTTATGCAAATGAGTTATCAAATTTCCTCAAAACTACTTC
NTGTNATTATTAAGTGGTTGGAAACTATCAGAAACTTGTCAATTATCCTTCTAAACTGTC
TCAGGCATTATTACGTTTACTTTTGGAGCTTTNAAATGGTCAAATTNCATCACAATCTGT
TATTTTCATNCTGCTTCAGNCTACTATCCAGTNATCNTATTTATTTCTTTAAAATCTCTN
CTGAACTATATTTTACTGTGAAGTTATGGTTATTGTAGGTCTAGGCCTGGCTTTTATTAG
CTTTTCACANTCTTTACTGTACGAAAATCTCTTCAGAAATACCAAAATCTGGTATATGGC
AAAATTTAGGGTTAGATTTGCTTTATATTGAAATTATCTATTTATCTCTGGAATAATGTT
TAGTAATCATGATAAAAGGTTTGTTTAGGCACTATATTTACTATTATTTAACATTTACTT
CNTTTAAATCGGTTCAGAATATCTCCCTAACCAATGTTAGGATCTGATANTGAAAGTTTA
CTTTTATNTGGAATAACCTATTTCCTGCTGGAATATCGTTGATTTATTGCAATTTATGGT
TTATTTACTTTACTGTACTNAAAGTGTTGTTATCTCGATTTTAACTGTGGTACCGTGTAC
TGAAGTTAACCCCAAACTTGGCCGGATTCTAACGAAATATCGAAAATAGAGCGAGGGATA
CCTTAC
>VvP45bXY4-121#Unknown
GGGGTGGGACATTCTCCACCAGCGAAAACTGGTACTGACCTNTTGAAATTTGGATTAACT
GCTTCCTTATAATGTCCTCTTCACGTTTTGCACTCTCCTTTTCCGGAAAAGTCGCCACGA
ATTAAATTAAAAATGCCGAAATATGACACTGCAGCGCAGCTATTAGATGCCGCCGGCGCT
GCGAAATCAATGATAATCTCTTGAAATGTTGGTTTAATTCTTTGTTGTAATATTTTCTTG
CCGTTTTAGCTTCACTCCGTTGTAAAACGTCGCATGAAATTAACAGATACAAAATTTTTA
TCCGAAATGCAGTACTATAAGGCTCGCCATCTTGGAATCGATACAAGCAGTCAGAGATAA
TCGATTGCTTCCGTTGTAAACAAATGCGCAGTTTGTCTCTGGTTCGAGATGGATGCCGCA
GAACGAATTTCCCGTAAANTTTTTACTCTTGGTCCAGGCCGAATTTCAACCTAACCACGA
TCACTATGACAAAACGAACCTGTTTAGGTTGATATGATCCCTGTACCGATAATTTTTGTG
TCATTTTTGCAGTGCTGCTAACATTTCGCGGTTGCGGAGCGTCCCATATTTCGGCATTTT
TAATTTAATTCGTGGCGACTTTTCCGGAAAAGGAGAGTGCAAAACGTGAAGAGGACATTA
TAAGGAAGCAGTTAANNCAAATTTCAACAGGTCAGTACCAGTTTCGGGCCGGTGGAGAAT
GTCCCCCCCCA
>VvP45bXY4-1220#DNA
GCCGGCCTCGGTAGCGTAGGGGCTAGAGTGCTAGCTCCGCGTGCCGAAGGTCGCCGGTTC
GAATCCGGCCGCGGGCATGGGTGTTTAAGTGTTGTGTGTCTGTGTGAATGTCCTGTCCGT
CCTGTGGCGTCCATACATTGGAANAATGCACACTGAAAGATACAATAANCACATTGAGCT
GGCTGTATGGCCTCAGNTGCCGAATGCCATTAAAAAAAAAAAAAA
>VvP45bXY4-309#DNA/PIF-ISL2EU
AGCGTCTGTGGGTACACCCGATGCCGTGCGCGAATCCCCCCACTCCCTGGCCCGCGGAAG
TGACGTGGCAATGACGATACGTGTAACTTCTTTGGTATNGAGTTGCAGCGCCANCACATT
ATGCGTTTGTTTTTGTGTGTGACGGAGTGCGATCATAAGAATTTAACGCTGAAAGAGTTA
CTCCTTCAAGACGGAGCGCGTAATCTGTCGAAGTGCACGANACAAGAACTGATTAACGGG
TGAGAATTCACAAGATCAAAGCGAATTAAACCTTGAAAGTACCGTTGAATTTAGCCCTCT
TGTCGGCCTTTCTCTACTCGTTTGTTGAACCGCTTGAAATCATTTTTAAAAACCTATAAA
TGTCTGATTTTAGGCCAAAGTCTTTTATTCCTGTTTTTTTTTTTTAATGTTTTGCGTTGC
ATTTACAGGTTACAGAGGAGAGAACAACTCCCAAACATCAATAAAACATTATTTGAAGTT
GAGGTAGTGCGTCCGGAGGCAGTGTACGAATTTCCCGAAGATGGGTTTAATGAGNTGTGT
GCCGGATGAGATTATCTTCATTAAAGCTTTGTGTGCGGCTGCAACTACAAAGAATATGGA
TTATAGGGTGAAAATGGTGCTCAGTAGAGAATCCAGAGAAATTTATCAGGCTATGTGCCA
TCCATGTCCAGCTGGACCTGGGTGGTCTGTAACATCTAAACATGTTGCTGCAGTAAGCTA
CAACTTANAACATTATNACTTGTGTGGGAATCCAGGGAGCTTGTTTCCAAGATTAGCCAG
CCACAGGTAAGAGCTTGTTAAATTGAGCTTGTAGTATTAATTACTGTAATTTGCCTAAAT
GTGCATTATGTAAGTTTGACTTTAATTTGCAGCGGTGGGGAAAGCCTACACCTNGAAGGC
AAGTAGGCTGTTTGAAATCAAAGGCCAATCAAAGTGGTTCGAGAAGAAATGTTCAAAGGT
ATGCTGCTTGCCATGGAGCCACGAAGCCATTACTTGCCCTTTCATGGCACAACTCCTCCT
GCAGTGATTCTGGACCATCAAACTGTACACTGGAAATGAAGGGACCAAGCCGACAGTGTT
GAATGGAATTCAGCCCAGACAAAAATGATAACAGGATCAATGGTCTATGAAATTCTGCGC
ACTGTGGAAGCAGGTAGTGTACTAAGTATGAACTGTCATAATAATAAATATTTTAGCAGT
TTTCTTACTTACATAATTGTTGATCTAACTTTTATGTACTCATTTTAGAAACATTGTAAA
CTTGTTGCAACAGGTAATTTCTGTGAAGGTCCAGCCAGGAGACAACTGAACCNAAAAGAG
CCTAAAAAATGATCCATCTCTAAAATGGGGATTTTTGAAGAAAAAAAATAAGTTGCCAGA
TCTTATGAGAAGCTCATGGGGTTTAAGTTGATTTTGTTATTACAGCCACTGAGCCAAACT
GTTATTTTGTGCTATATTCTTGTGGTGTGAATAGATATAGTCATCTTCTGACTTTAAAAA
AATGCTGTTTACNTTTCCAACAGGTGTAATCATGTGGACTCTTCCAAAGTAAGGAGTGGG
ATTACTTTGGTGCTACTCCAGGTGGCATTACTGAGGATGGAAAGACCATAGTTGAGCTTA
AATGCCCATACAGTGTGTGATTTGACAAACCATCGCTGTGCCCTTCTTTGTCCGCAAATG
GAAAAGTGATGAACAAAAGATATTATGCGCAAATGCAGGCACAGCTGTAGTGACTGGAAT
TGATAGATATGATTTTGTGATATGGACAACAAAGGGAATTGTTGANCAGTGTGTTCTTTT
AAATAGATCCTATAAGAATCAGTTGATGAATGCTGTTAGCCTCTACTATCATGGGGTATT
TTTGCCTCTTCTACAAGCCCAAAGTTCAAATTCTTGAAGATTGTCATATTGTCTNTCTTT
TTTTTTTTTTTTTTTTTTTTTTTTTTTTTTTTTTTTTTTTTTTTTTTTTTTTTTTTTTTT
TTTTTTTTTTTTTTTTTTTTTTTTTTTTTTTTTTTTTTTTTTTTTTTTTTTTTTTTTTTT
TTTTTTTTTTTTTTTTTTTTTATGATGCAATAACAAGTTTATTTTTGAATGTGTTGATTT
TTATGAAAGAGCTATATATATATTTATTTATTTTTAATATGTTTACCCTAATTTATGTAA
TCACTATATCAAGATTATTGATTTTGTTATATTAAGCTATTGAGAAGACTGC
>VvP45bXY4-2228#Unknown
TAACGTAACCGTGAACGTTACGGATATATTTGGAGTNGATAGTGTGATCTGAGAGGTATG
TAATGTCTTTGGCGTTGGGCGANCGCCGAGCGCGCTGTGGAGCAGTCGGTGATTGNCAGT
GGTNGAGTACGGAACGGCCGGCGGGAGCGGANGGGCCGCGGCAGCGTGTTTGTCCCGTGA
ATACGTCGTACGGCCGCTTGGCGTGTGTTCCGTACTAAAGAACGCTGTGGGACGTGTGCT
GAAGTATTTGTTGGACTGTGAAGGTTGTTCCGAGNGACNTGGTTCGATATAAACTGTGTT
TGGTGAACTGCTACGGAACCGNACCACGTCGATTGTTTAATAATTAATTNCGGGGCTTGT
ACTCACTGCTTATTTAATTGTTTTGACTGTACTCGAAGCTGCANTCTTCGGTGACGAAGA
ACATTAGTNTTAGTGTCTGGTGGCTTGCTTNTGGATTGTGTAGTCTCAGAGGAATAAATC
TACGAAAGCTAGTACTGCGTATGTGTTTTTTCTCCTGTGACTTTAATTATCCAATTAGCA
AAGCCGAAAGACTGGCGACCGCACGGCAAANCGAACCTTTAATTAAAAGAGTAATTAGTG
GTGGAAGAAAGCTTGAAGAAACATCGTGTTAGGAAGCGTAGCTGCACAATTGCTTCAACG
AACTTTTAACTATACAAACACGAATAGCGCGAGTAGCCGT
>VvP45bXY4-643#RC/Helitron
AAAAAAAAAAAAAAAAAAAAAAAAAAAAAAAAAAAAAAAAAAAAAAAAAAAAAAAAAAAA
AAAAAAAAAAAAAAAAAAAAAAAAAAAAAAAAAAAAAAAAAAAAAAAAAAAAAAAAAAAA
AAAAAAAAAAAAAAAAAAAAAAAAAAAAAAAAAAAAAAAAAAAAAAAAAAAAAAAAAAAA
AAAAAAAAAAAAAAAAAAAAAAAAAAAAAAAAAAAAAAAAAAAAAAAAAAAAAAAAAAAA
AAAAAAAAAAAAAAAAAAAAAAAAAAAAAAAAAAAAAAAAAAAAAAAAAAAAAAAAAAAA
AAAAAAAAAAAAAAAAAAAAAAAAAAAAAAAAAAAAAAAAAAAAAAAAAAAAAAAAAAAA
AAAAAAAAAAAAAAAAAAAAAAAAAAAAAAAAAAAAAAAAAAAAAAAAAAAAAAAAAAAA
AAAAAAAAAAAAAAAAAAAAAAAAAAAAAAAAAAAAAAAAAAAAAAAAAAAAAAAAAAAA
AAAAAAAAAAAAAAAAAAAAAAAAAAAAAAAAAAAAAAAAAAAAAAAAAAAAAAAAAAAA
AAAAAAAAAAAAAAAAAAAAAAAAAAAAAAAAAAAAAAAAAAAAAAAAAAAAAAAAAAAA
AAAAAAAAAAAAAAAAAAAAAAAAAAAAAAAAAAAAAAAAAAAAAAAAAAAAAAAAAAAA
AAAAAAAAAAAAAAAAAAAAAAAAAAAAAAAAAAAAAAAAAAAAAAAAAAAAAAAAAAAA
AAAAAAAAAAAAAAAAAAAAAAAAAAAAAAAAAAAAAAAAAAAAAAAAAAAAAAAAAAAA
AAAAAAAAAAAAAAAAAAAAAAAAAAAAAAAAAAAAAAAAAAAAAAAAAAAAAAAAAAAA
AAAAAAAAAAAAAAAAAAAAAAAAAAAAAAAAAAAAAAAAAAAAAAAAAAAAAAAAAAAA
AAAAAAAAAAAAAAAAAAAAAAAAAAAAAAAAAAAAAAAAAAAAAAAAAAAAAAAAAAAA
AAAAAAAAAAAAAAAAAAAAAAAAAAAAAAAAAAAAAAAAAAAAAAAAAAAAAAAAAAAA
AAAAAAAAAAAAAAAAAAAAAAAAAAAAAAAAAAAAAAAAAAAAAAAAAAAAAAAAAAAA
AAAAAAAAAAAAAAAAAAAAAAAAAAAAAAAAAAAAAAAAAAAAAAAAAAAAAAAAAAAA
AAAAAAGGTACCGTACTCCCCAATCCTGTCAACAATGTTCCAGNCCCACGTAAATGTAGA
ACACTGCAGCTCGGTGAANTCCATNAAATACATTTGTAAGTACGTCAANAAGGGCAGTGA
CATGGCNGTTTTNNGCCTCGAGGGTCCNAANGCGGGGGACGAGGTAACGCAATATCAACT
GGGAAGGTACATTAACAGCAATGAAGCTATCTGGCGACTTCTCAATTTCCCGATCCACCA
TGCAACNCCATCNGACGGTCTTCCACCTAAGTGTTCATCTAGAAAATGGACAACGAGTTT
ATTTCACCGNAGCTACAGCACGCGAAAGAGCACTGCAGCCGCAAAACACAACCTCAACAG
CATTCTTCAAACCCTGCGAAGAAGATCCCTTTGCCGAAACGTTGTTNTACGCGGAGGTGC
CGAAATACTACACGTGGCAAACATCCACAAGAACATTCTGCAGACGAAAACGGGGCGCGC
GANTGACCGAANATCCAGGCGTATTTGTGACTGACGCCATTGGACGTGTATACACCGTCG
ATCGCANCAACGCGNAATGTTACTTCTTGCGAATGCTCTTGCACACTGTCCGAGGACCAA
AATCGTTCGCAGATCTGAAAAGTGTCAACGGCGAAATCTGCGAAACGTACCNTGAGGCGT
GTCAAAGGAGAGGTNTATTGGAAGATGACCAGNACTGGGACACTACGTTAGCCGAGGCAT
CCATCAATACCTTTCCGCAGCAGCTCAGAGATCTTTTCGCNATAATCATAACGACCTGCG
CTCCATCTAACCCGAGAAGTCTATGGGAAAAATACAAAGAGAATNTCGGTGAGGATATTT
TAAGANCCGCACGCAGAACTCAGCCGTCCATNAACTACTGCGCTGCAATATTTAACCAAG
CACTTATCAGTTTGGAAAACAAATGTGTTTTGATAGCGGGGAAAACTCTTATTCAGCTTG
GCATTGACGCGCCCGATCGCGATGGTCAGGAAGTGCTTGACAGAGATGTTTGGAGAGAAA
ATAACTACGATACGNTTGAACTCCAAACGTTCGTTGAGCAGAACGAGNCCCGCTCAGTTC
ATGATNNACGNCAGGCTTTTGATGGNATCATACGTCTCATTGACAGCCAAGAAGGAGGTA
TGTTTTTCTTAGATGCACCAGGAGGGACAGGAAAANCGTTTCTCATCAAGTTGCTACTTG
CNGGGGTTCGTCGGCGGGGTGAAATCGCTTTGGCGTTNGCTTCATCCGGNATAGNATCCA
CGTTGTTGGTTGGTGNACGGACNGCACATNNNGCTCTTAAGCTGCNATTAGATCTTCATC
ACACCGAGACCCCAGTTTGCAATATCAGTAAGTCCTCAGGTCAAGGCCATTTACTAAAAC
GAAAAAAAAAAAAAAAAAAAAAAAAAAAAAAAAAAAAAAAAAAAAAAAAAAAAACGTAGG
CGTTGGATCGGACGATGCGTGNCATCAGGGCAAACAATCAGCTCATGGGGGGAGCAACGG
TAGTGCTTGCTGGAGACTTCCGCCAGACACTACCAGTCATTCCTCGATCAACATCAGCAG
ATGAACTCAACGCTTGCATCAAGGCGTCATCGCTTTGGCGACACGTCCAAACTAAAACCC
TGAAAACAAACATGCGAGTCCATTTGCAAGGAGATTAGGCGCCGGGTATTCGCACAGCAG
CTGCTTCTACTAGAAGAGGTCAAGTTTCCAGAGGATCCANCTACGGCACTCATTTCGTTT
CCGCCGGATTTCTGCACGGTGCTGCCATCAGTGGACGACCTGATTGACACGGTTTTCTCG
AACATAGGTGAAANATTTAAAGACCATCAGTGGCTTTGTGAGAGAGCGATTCTTGCCCCG
AAAAACGACGGTGTCAACGAAGTGAACGATATCATTAGACAAATGTTCCATGATCGATCG
TANCCTACGCCTCCATCGACACCGTGGTGGACATTGAACAAGCCGTATTTTACCCCACGC
GAATTTCTGAATTCATTGGAANTGCCTGGAATGCCTCCACGCAAACTACGTTTGAAAATT
GGCTCCCCGATAATTCTTTTGCGNAACATTGAATCCTCCCAGGCTGTGCAACGGTACGAG
ACGTTCCGTTAAAACATCGCTTCCGAATGTNATTGAAGCAACAATAATTACCGGAAACGC
TAAGGGAGAAGTCGTTTTTATAGCCACGTATTCCAATGATACCCGGCCCAATATCCGCCN
TACGGTTTTAAAAGGCTGCAATTTCCGATTCGACTTGCTTTCGCNATGACGGTAAATAAG
TCNCAAGGCCAAGCACAACGTACGTTTGCGGCTTGGACTTGGAAATGCGTGTTTCTCNCA
TGGNCAGCTATACGTCGCCTGCTCACGCGTNGGGAAACCATTAAATCTATTTGTATTAGC
GAAAGACAGGCTAACTAAAAATATCGTGCACCAATTAGCNCTTAGATGTGGTTCTTATCT
ATATATTAATACGCTAAGCGAAAACTTCGGATCCCTTTTTAAGAATATTGCGCGCACGGA
GAAGTGTGAGATTTGGCATAGTTAAAGTTTATATGGAGAAGAAGTGCAGAAAGCTAAAAT
CTATATATAATATGTGTTACAAATACATTAAATTAAATAAAATAAAACATTCGTTGTTTA
CATTCAATTGTTTTTTAGTGGCAACGACACTTAGCGATTCTGCCAATGTCTGTGGTCTTT
GGTCAACAGTAAAGAAAAAAATATAATAAGCATAGTTAATACATGTTACAAATACATTAT
TAAATAAAAAATAAATTCGCGAACGTGTGTGTGCGTGAAATCGGATCGGAGCCAACTATC
TGACGTGTATTCCCAGCATTGAGATACTCTGTGGTCTTTGGTGAAACAAAAGAGTCGCAT
AAAGTAGAGATTAATCTTTGAAGTTATAAAAGGAACATTTCNAAAAGGA
>VvP45bXY4-438#LINE/Jockey
ACGACGTGTAGATAGCCTCCTCGTGGTGCACCCTGGGCAACGTGCTTGCACGGCTAAATA
GTCTACACAGTCGGCCTGCCGGACAATCCTGTAGGATCTCCCGGCAACCAGAGCACAGTA
ATCNTCATGTCACCTAACGGCTCTTATCAGAGCCAAAAGGCAAGAACCCTTGGACCTTCA
CTAAGGGTTTGCCAACTTAACATGGAAGGAATAAGCCGATCNAAAAGCGANTGCCTTTCA
AAGTTATTACTTGACCACAACGTCGATATCTTAGCCTGCGTTCAAGAAACCCACATGACC
GAGGATGATTTGCAGCCGAGTCCGAGAGGAAAANTACAAGGCTACAAAATTATATCGAGA
ATTCCCTCTCCTATACACGGATCAGCCATGTATGCCAAAAGTAACATTTGCAACATCTCG
GAAGTGAGGTGTCAAAAAGTCAATGAAGTGGAAATAATTACTGCCAAACTCAACAATTTA
ACTGTTGCATCAGTTTACAAACCACCTCTTTCCAACTGGCCAACTCCACCACTGCCCTCA
CTACCAAAACCTCGCATATATGTAGGNGACTTCAACAGCCGNCATACATCCTGGGGTTAC
CCAAATTCTGATGAAAACGGTGAGAAACTCACTGTGTGGTGCGAAAGTCAAGACCTGTAT
CTCAGCTATGATGCTAAAGAAAAGAAAACATTCCACTCTGCTAGATGGCAATCCGACACC
AATCCTGATCTGTGTCTTTGTTTCCACAGATGAAAGAAAACCTTTAGACCAACCACAAGG
AAAGTCCTNCAAGCATTTCCCCAGAAGCCAACACAGGCCAGTCNCGCTAGTCAGTGTTGG
TATCACAATNCCCGTNATCAGATCGATTCGTNAACCAAGATGGAACTTAAAGAGGGCAAA
CTGGGACAATTATAGCTCCGAGGTAGATAANAACCTGNGATGGATACCCCCAANAGCGAA
AAACTACAAGAGATTTGTAGGTATTGCCATNGCNGCAGCTAAACGAAGCCTATCCCTCGA
GGCTNCAGGAAACAATATATCCCGTGCTGGGACGAANCTACGCGAANTGCTATATGANGA
TTTCCAACAAAACTGGCGACCCTGAAGCAGCCGAAAAAGAACTGCTGGAGAAACTGGACG
ANGGGAGGAAACAGAAATGGAANGATACGGTGCNAACCTCTCAAATGAGCTTCANNAAGT
CCAGTAGAAATGCATGGACCCTCCTTAGAAAGCTGGGTGCAGCCCCAAACATGTGCAAAG
AGGAGCCAGGAATCACNCCAGACGAAATGGCAAGTGACTTGCCAACATGTCTAGAGCGAG
CGCCGACAAAGTCCCAATAGATCCTGCCATGAAGAAACAGATGGAGAAAGAGATGATTGA
AATGGATAACAACCTTAGAAATAATCCTATCCTTTCTAATCCATTTAGTCATGAAGAAGT
TGAGAAAGCCATCAAAATGCTAAAAATGAGGAAGGCTGCAGGGTTAGATGGCATTTTCCC
AGAATTCATAAGATATCTCGGCAAGCAGGGAAGAACTTGGCTCAAGAACTTCTTCAGCGA
TATCCTGGACACTGGGATAGTCCCCCCAGAATTTAAGATGGCTCACACCTTGACGATCCT
CAAACCAGGCAAACCAGCAGATGATGCTTCAAGCTATCGACCTATTGCTCTACTCAGTGT
TTGCTATAAGCTTCTAGAACGCCTCATCCTTAACCGCATACAAGGAATAATAAATATCAT
AACACCAACATA
>VvP45bXY4-1052#LINE/Penelope
GACAGCCGCCAAATTCGGCGCGCCTTCAGGCGGAAGACGTCGCNAGAACCAACTGAGGAA
GAGGACAAGCCAAGAGCCACAGCCTTCATCCCGTACGCCGGTAATGTATCAAGCAAAATT
GGCAGAATTCTACGCCGACAAAACATCAAGTGCGTGTACCGCCCGCCGGCCAAGATTAAA
GCCCTACTTGGCTCGGTTAAAGATGATTTGGGTCTCAGGAAACCTGGCGTATACCACATA
CCGNGCGAGTGCGGNAAAGGATGCGTCGGCAGACGATTCGCACGATCGAAGAACGGTGTA
GAGAACATAAACGCCACACCGAGCTACAGCAGCCGTCAAAATCCGCAGTTGCTGAACATT
GTCTCGAGACACGGCATACTATTAAATATGAGGACACCGAAGTTCTGAGAAACACATCTC
ACTTCTGGGACTGTGTGTACAAGGAAGCCATCGAGATCCGGCTACGGAGTAACCTCATAA
ACAAAGACAACGGGTTCCAACTAAGCCAAGCTTGGAACCCAGCACTGAAGCGGCTCCGCA
AACACCAGAGCCGAGGCACTGTGCGCGACGGAGGTGGCGTAGAGACTGATGGNCACTGCT
CGACGCGCTGTAACGCACCGCCCCCACCACCGCTATCGGAGCGCCGCGGCGGGAGTGGGA
GGGCGGGGTCGGAGGGTATAAATATCGACGCGCGCGGAGCAGNCCGGCAGTCGCGTCCTG
GACTGCGCTCCTCACGCCGACCAGCGGACGCTACCTGAAGATGATGGCACGTTACGCCGT
CGAAAATTCGTACATCTACGATCAATTGACCCGGCCGCACGCCCGAGAGATCTTCAAGCA
TCAGATCCGCCGGGAAAACCTACGATT
>VvP45bXY4-110#DNA/TcMar-Tc4
AAGGGGAGGCCGCCAATTGTAAAATTCAGATTCGATTCATACTGTGTGTAATAAAAGCTC
ATGGCCAGAGGTGTAATGTGGCAAAGCAGTAACATGCGCTTCTTCGCCGTTGTCGAGAAA
ATCGGCATTGAAATATTCCGTTGCGTTCAAATACTTTCTACGTTAGGGANATTTNAAGGG
ACGCGTGGCGCAGCGAGCAAGCTCTCTGCCTCATAAGCCCGTCGTCGCCGGATCGAATCT
CGCTGCGGGCAACTTTTTTTTTTATTTATTTATTCAAATGTGTATACAGATAATTCCCGG
CAATCAGTTTCAACAATTATGCATATAATAAGTTTTTTAAATGCCTTTTGTTGTGGAAAA
ACCGACGGCGTCTCGTTTCGACCCTCCCGTCCCCTGGTGCGGGAATGAACATCTGTCCTT
CAACTGTAACGGTCGAGTAACGATATTTGTATTTCATACCTGCCGCAGCAAATATTTCTA
TTTTTGAAATATAACTTTGTTTGCGAACAACATATGAAGTTCGAAAGCGTCGGTTTTTTC
ACAACAAACGGCATTTAAAAAACTTATTATATGCATAATTGTTGAAACTGATTGCCGGGA
ATTATCTGTATACACATTTGAATAAATAAAAAAAAAGTTGCCAGCAGCGAGATTCGATCC
GGCGACGACGGGCTTACGAGGCAGAGAGCTTGCTCGCTGCGCCCGCGCCCCTTTAAATCT
CGTAACGTAGGAAGTATTTGAACGCAACGGAATATTTCAATGCCGATTTTCTCGACAACG
GCGAAGAAGCGCATGTTACTGTTTGCCACATTACACCTCTGGCCATGAGNTTTTATAACA
CACGGCATGAACCGAATCTGAATTTTACAATTGGCGGCCTCCCCTTG
>VvP45bXY4-1689#Unknown
TTTTATTTAGGTACACAAGAGAAACTNCTACTCGGTACTTAACTGCTACAACACGTGTTT
CAGAGGAGGTTTACAGANGTAAACAAAGNCCAGGCTNATCGACTGTGGTATCACTGTGTT
CCTCTGGGCAGTCCACGTCCGTCGGAGGCAGTTCCCTTCCCCGCACCGCTGGGTCCCGCC
GAGGTCGTGGCCTCGCGTGGCTTTCTTTCGCTCGGCTTTCTTNCTCAATCGGTAGAGCCG
ACACCTCTCCGCATTTCCAAAGGGGTTTGCTTCAATTCTACCTGCGTTCCACTTTCTTAC
CATGTACTTCGACATTTTCACTTTCAAAGTGTCACAATTTTTTTCGAAAATTCTTTTATC
GATCTTNAAATGGTCTTAAATTGTCCGCCGTAGTGTATTTCATACGAAATGATATTATTT
TGCCTCAANTCACGCGACAAACGAGCGGGGTCGGTCTCAAGGCCACTCGGCGTGCACTGA
ATCGCCGTTTCGTTANCCGACCAATCGCGTCCCTTCCCCGCGTCGTGCGGGAGGTTGTAG
AGATGNCGGCTAATATACTTGACCCTTTCAAGCTTTCTCTGCCGAACGCCGTCCANCCAG
TTGTCCTCCGTTCAGTAGTNTTTGAGTACTAGCCGTTTCAGTCTTTTCATGTCGCTCGTA
ATTCTGGGAT
>VvP45bXY4-2241#Unknown
AAGGCGCCGGCAGGATTACTTTAAGGGAGGTGCATCTGTATTTTTTATACATTATATATA
ACACTTATTAACTAAGGATACTGAATTTATTGACAAGGTGTTGAACAAATTTGGACAACA
ACCTAGGCGCCTTAAGTTATTATTCAAACAGTGAATTTAATAATAAAATTTTTGTTTCTT
AATCTTTTTCTGTGTATTTTCTTTCATAGCAGGGGGGTGCAAGTGCACCCCCTTGCACCC
CCCTCCCGGCGCC
>VvP45bXY4-86#LINE/RTE-BovB
ACAATAGGGAAAGATACATTGAGAGGGAAAGTGAAATTGTTACGTGGTTTCCATAACCTG
GAAAAGGCTTTTGACAGAGTACAATGGGTGAAGCTAATGAANATTNTAAAGAATAAAGGT
ATTGATTGGAAGNAAAGAAGGCTAATAAGTAGATTATACATCGAGCAAGGAGTGAGATTG
AGCGGGGAATGATNTTACGGAAGAGGGAAAGATTGGAAGAGGTGTAAGACAGGGNTGTTG
TCTGTCACCCATATTATTTAACATATATTTGGAGGAAATTATNAAAAAAGTTTAAGAGGT
AAAGGTGGTGTGNAAAGCGGATGTAGGATTGCGCATGAGGTTTGCTGATGACATGGTTTT
GCTGGCGGAAAGTGTCAAGATACTCAGAAGAATGTTAGAGGCTTTAGACANAGNGTNTGA
GGAATTCGGAATGAGAATCAATAGGAATAAAACTAAATGTATGATGGTGGGAAAGAGTAA
GAAAGAAATGATGATAACGCTACAAGGAGAAATAATTGAACAAGTGGAGTCCTTCAAATA
TCTCGGGAGTATTGTGAGTGGTGATATGAGTTGCGAGAAGGAGGTGAAAAATAGAATAGC
AATGGCAAAGGAAGCTTTCAATAGAAAGAAAAATTTATTATGCGGAAGGCTGGATAAAAG
CTGAGGAAAAAACTGGCTAAATGTTTCGTNTGGAGCGTAGNGCTATATGGGGCGGAAACA
CGGACNCTACGAAAAGAAGATCTAAAGAGGTTGGAAGCTTTCGAAATGTGGATATGGAGG
AGGATGGAGAAAATAAGTTGGAAGGACAAAGTAAGGAATGATGAAGTGCTGGAACGAGTA
GGAGAGGAAAGGTCCCTTATAAAAACAATAAGGAACTGGATTGGTCATGTGTTGAGGAAT
GAGTGCCTGCTTAAAACCGCCCTGGAGGGGATTGTAAACGGAGGGAAAAGAAGAGGTCGG
CGAAGGAAGAAAATGATTGATGACGTCATGATAAATGGGAAATATATAGAGACTAAGAGA
ATGGCGGAACAGAGGGAGGCGTGGAAGGCTGTCACTGTGCGTGGACCTGCTGAATAGCA
>VvP45bXY4-2172#Unknown
TAAGATTTTAAACTACGGTCAGCTATCCGCCCCAGGCATATCCGGACATGACATCATACA
CACTACATACCATCTAGAAACTCCGAGACACCAACCAAGAACAATAACATACAGAAATCT
TAGACGAATTAACTACGAGGCGTTACTGACGGACGCGACCAATACACCTTGGAACGAAAT
TTACACACTGACTTCTATTGACGCTAAAGTCGCAAAACTGACCGATTTGATTACTAAACT
GTATGACAAACACGCCCCACCTAAGAAAAAGAAAGTTAAACGAGCTCCAGCACCATGGCT
AACTGAAGACATAAGACAACTTATGACCGAAAGAGATACCGCTCATAGACTTTACAGGCG
AAACCCCTCAGACGATAACTACCAACACTATAGAAAACTGCGCAATCGCACTAAGNAAGG
CATGAGAAACGCTAAACTTCGTTACGCTCATAAGGTCATTACTGAAAGCACAACCCCTAC
TGCTTTGTGGAAGAACCTTCGCGCCTTTGGAATCGGCAAAAGAAATTACATCTCAGATAT
TCATATGCCACTAGACAAGCTTAACAGCCACTTCTCAACTCGNACAGTCGAAATTGACCC
CGCATTAAAANCACAAGTAATTNTTCACCAAAATTCGATAGTAAACAACACCCAACAATT
TCACTTGTCACTTGCGACCACAAAACAGGTGAGGAAAGCTATTGCGCGGATAAAATCTAA
TGCAAAAGGGGTAGATGAAATTGATATCAAAATGTTTAATAATATATTGGATGTAATTAC
CCCATTTATAACACATATCTTTAATTTTTCTATNCTTTCTGGAACATATCCAAATGTTTG
GAAGATGGCCTTAATCAAACCATTACCAAAGAAAACCTCTCCTGTTGAACCGTCAGATTA
TCGTCCAATAAGTTTATTACCTACCATTTCAAAGGCTCTCGAATACGTAGTTCATGACCA
AACCACTAAGCACCTTAATGCGCACAACAAACTAGATAATTTTCAGTCCGGTTTTCGAAA
AAACCACAGTACGGCGACTGCACTAATAAAGGTAACAGACGACATAAGACTTGCTATGGA
CAGACGAAAAATAACAATACTGATACTTCTCGATTTCAGCAAGGCATTTGACACCGTCGA
CCTTGACATACTCCTGTCCAAACTGAGGGGATTAAATTTTTCCAGCGGCACTGTTGACTG
GTTCGAAGCGTATTTGAGGAACCGTCAGCATTGTGTTGCGGATCCCAATGGAAACAGATC
GCCATGGGAGACTGCAAACAGTGGTGTCCCCCAGGGCTCAGTCCTGGGGCCACTTCTTTT
TTCTATATATATTAACGATGTGGCTAGTATCTTACGTTACTGTTATTACCATCTGTACGC
TGACGACCTACAACTATACCTCAGTGCANCACCAANTGACATACTCACGATAATACAGAA
AATAAATTCAGACCTTAAGAATCTTTGTGATTGGGCAAAGAGACTTGGATTAAAAATAAA
TCCCTCTAAATCTCAGGCTGTTGTTATTGCTAGTCCAAAACTGATAGGCAGCAACTTCAC
ATCAAATCTCCCAAAAATAAAACTTCAGGGAACAGAGTTAAACTATAGCAAATCTGTAAA
GGATCTNGGAGTCCTAGTNGACAGTAATTTAAACTGGTCTGAAAACACTGTTTCAGTATG
TCGCAAAGCCTTCTCTTCTCTTCATGCTCTGTATAAATGTAAGAAATTCTTCCCCATTCA
TTTGAAAAAGCAATTGGTGCAGACTCTGGTGCTACTCCATCTCGATTACTGCGACGTTGT
TCAGCAAAATTTGAGTTCGGCAGACATAAGGAAACTTGAACTTGTTATGAACTCCTGTGT
AAGGTTCATCTGTGACCTACGACTGTACGACCACGTNTCACCTTCATACGACCGCTTGCA
GTGGTTGCGCGTTTGGGATCGACGACGATTCCACACTCTATGTCTCCTTCACCGCCTCAT
ACATCTGAAAACTCCCGCCTACCTTTGTTCCAATATCTCATACCTAGGACTTTCCCATAA
TATTAACACCAGATCCCTGAACTCAAACATACTAACCATCCACTCCCACAGCTCGGAAAC
CCTAGCCAATTCCTTCTTCATTTCAGCGGCTAGACTGTGGAATGATCTTCCCCTGAAAAT
TAGAACTACCAAAAAAATCGGCCCATTTAAAACTCTTTTGAGAAAGCATTACTTATTGGA
GCACTAGCTAAAAGATCTCTCCTTCCATGCATAACTTAATTTTTAGATTTGAATNATATT
GATTTATACAGTGTCCACCTCTTTATTCTGCCTTCCCTATTATTAGTTTGTGTCTTGTTT
CTTCATCCTACTAGTATTNAGTTTGTACCGTTTACTTCTTTAACTTCCACTAGCATTAGT
TTATACCATTAAATTATTAACTAGTTAAACACGAATACTATTAAGATTTTAGTTAGTATT
TTACTCATAAATATTATTAAGTATTTTTTGTTAGTATTACTCTTGAACTTAATTTANGCC
AAATGTTATATAAGTGTTGTATACTGTTAGTTTGTGTAAGGTGTATATTATTTATTGTAA
ACACCTGGTATGATGTAAGAGAGGGCTTGACAGCCCTAATCTTGCCAGGCTAAATAAACC
TTTAAATAAATAA
>VvP45bXY4-525#LINE/Penelope
AAAAAAAAAAAAAAAAAAAAAAAAAAAAAAAAAAAAAAAAAAAAAAAAAAAAAAAAAAAA
AAAAAAAAAAAAAAAAAAAAAAAAAAAAAAAAAAAAAAAAAAAAAAAAAAAAAAAAAAAA
AAAAAAAAGAAAAAGGCAGATGTACGTAATATTGAAGAAGAAGAACAGCCTAAAGATTTG
GCCTTCATCCCGTACGCAGGTAGAACCTCCGGGATAATCGGCGGGATTTTAAAACGACAC
GGAATCAAGTCCTCCTGCTAAAATACAGGATTTGCTGCGACCTGTGAAGGATGATTTGGG
TTTAAGAACACCGGGAGTGTACAGCATACCGTGCCAATGTGGTAAGAATTATATTGGTCA
AACCATCCGCACTATNCAGGCCCGTGTGACTGAACACCAACGCAACATCCGGTTGTTTCA
ACTGGAAAAGTCTGCTGTGGCACAACACGTNATCGAAAATGGTCACAGTATGGATTTCGA
TAANGTGAGGGTTCTAGCCAAGTGTTCCTTCTTCTGGGAATCTGTGATTAAAGAAGCTAT
CGAGATNCGTCTGAATAATAATAATATGAACAGGGACTTGGGTGTATGGCTCAGTGACGC
ATGGAAGCCNGTTTTTGCCATTCTTAGACAACCAAGTGTCTCGCTGACGGACGATAGGAG
AGTGGAGCGCGTAGCGCGCACCGGTCCNACTTCTTATATCTACAGCTGGTTCTGCAGCCG
ACCAATCACTGACAAGTATTACAGAACCGGGGTTATAGTCAGCCAATCGGAAGACCGCAT
GGCTCCCTATGGATTTCTCGAGTTNAACATCATAATTAATGACAGTAAACGTTTTTAAGA
ATGTATAATGTGGGGTCTTTCATTAAAGAAGTCTTTGGATTCTTCTGTGTGAGAATAATG
TGAACGATGACGCCATGAGAACAGTCATTGTAGTCAGCCAATCAGAATACCGCTTGGCTC
CCTANGGATTCTCGAGATTNAACATCNTGATTAATAGTGGTAGAATAATGTGAACGGTGA
TGCAATNTGAACAGTGACGTTATGCGAACATTGACGTGTGTAATCCATCTTCCTTCCATT
TATAACAACCTCGGCTTTGGTTTACGCTGTGGAGCCAACTGTCAGTACAACGCTGGTGTA
TATCTACGCCTGGTTCCGCAACCGACCAATCGCAGTCACGGAATGGTTACGTCATTGGAG
TCAGCCAATCGGACGTCGACAACGATCCTGGCTCGCTTCTGTTCCGCTATTCGGTCCAGT
TCTNGTTGTTCCTTTAGATACAACGGACCTGATGATGGCGGCAGTGCAAGTCGCCGAAAG
CTCGTCGTCCAGAAAATGTAATCCGGCGGCAAACCCGCGAAGAATTTATATCAAA
>VvP45bXY4-278#LINE/Penelope
CACACAAACACAACGCCGTAACATAGATATAATTTAAAACACAAACAAACAAATCGATAA
TGCACTTNCCGGAAGTAGTAAGCATCTCTGAACATCAGTACGTAAACAATAACAAATGCG
TGTNTAGTGGTTACACAAACAGAAAGCGCGTAAACAATAGTGCGTTTTAAANTGAAACAA
GTTTTTGCGNATAGAAAACACTACAGTGCGTGTGCGGAACACATAAAAGCAACAGAAAAA
ACACTGANATGGAACTTCCCCGACTTCAATGTAAACANGAAATAAAAAACTGTAAGTAGA
GTGTAATANTTATAGCATTTAATAACAGATTANNATTATAAACATACTNTAAACAATCAA
AACATGTACATAAAACTGTTCTAGGGCACCGANGATGATCGAATAAATCGAAACGCGTAT
GCCAAAAAACGAAGTTTTTTATTTAGCTGCACTAGACGGATAAGTCACAGAAACCTTATT
ANTAAAGCAGCTAAGGAAAAAGGCCTGAATNTCAAC
>VvP45bXY4-859#LINE/RTE-RTE
ACGTCNAAAAGTACCGAGCTGATATGCTNGCAGTCTGTTGCGAACCAAGTTTTCCACAAA
GACCATGATGAACTAAATCAGTCCCACCCTTGNTTGTGGCCGGACACATTGAGCAAGCAG
GNTTCCGCNGCAGCTTTAGCACANATCGANCANATTCTTGCCCTGCGAGAACTAATTANN
CGTGCNAACGAATACCAGNTGCCTCTTTGTGNAGCNTTTGTANATTCCGAGAATGGCATT
TGATTCAACAAGTCACNTAGTCTGTCCTGCAAGCCTTAGCTAGGTGTGGATCAGTTATAT
CAGAATGCTCCATAACATCTATAGCACCTCCTCAGCNTTTGTCANTGTTAAAGNACCAAC
TCAGGTTTCCCCTCTTGGAAAGAGGTGTTAGGCAAGGTGATCCNATCTCTCCAAAATTAT
TTTCAGCTGTCTTGGAGAGCAACGTCAAAGCTAGAACGGGCGGAAAAAGGAATTAGAATN
AATGGCAGAAGACTTAACAACTTGAGATTCGCTGATGATATTGCGCTTGTGGCTAATGAC
ATTGATGAACTCCAAACCTTGGTTACCGANCTCGTCTCCGAGTGTAAAGCAGTTGGCCTA
AGAATGAATATTTTAAATGGGTCGCAGAGGGGAATGTACATATTTAGAAAATGTCAGTGA
GTACATTTATCTTNGCCAGCTTGTAAATATGAGAGGAGATGTAAGACCTGAAATTTTCCG
TCGCATCAAGCTGGGATGGCAAGCTTTGGGAGCATTCATCAGATTAATATGCCCAAAAAT
CTAAAGAAAATAGTTTACGACCAGTGCATTCTTCCTGTGCTGACTTACGGCTGCGAGACC
TGGACACTNAATGAATTTACGAAAGGAAAACTTAGAACAGCCCAAAGAGCTATGGAAAGG
TCAATGCTAGGTTTAACTAGAAAAGACAAGAAGAGAGCAACCGACATTAGGTCAGTTACA
AAGGTCACAGACCACCTCCTTGAAGTGGCAGTGGGCCGGCCATATTGCTCGGAGGAAAGA
CGAAAGATGGACAAAAACAGTGTTGGAGTGGAGCCCAAGAGATCGCCAGAGACCACCAGA
CCGATGGGACAAGGACATACGCAGGGTCGTTGGAGTTAACTGGCAGAGGATCGCCCAAGA
TCGTTCGACCTGGAGAAGACTGCTCAAGTTCTACCTGAACTCATGACTCTAAGAGGCCAC
ATCATTTAATGATTGAACTGGCTGAT
>VvP45bXY4-620#DNA/hAT-Charlie
TCAGGGGTCCCCAAAGTGGTCGATACCGACCCCTTGGGGTCGATAAGAGATCTCCNGGGG
TCGATTAATACAGGGGGGTCGAAAGGGGGTCGATTAATACTAAAGAGGATCAATTAAACT
GTACAGGAAAAAATAGGAATGTTCCACTAAAAATCAGGTCAATAAATAAAATTAAAGCTC
ATCCTCTCAATTCTCGTCTGTTTGCGAAGTCATGTGAAGTAAATGATGAAACTTTCAACC
AATTACTTTTGCACACTGAGGTAAGGTGGTTGTCAAGAGGTGATAGTTTGCAGAGGCTCA
TCTGAAGAGTTCCTTAGGAAGGTGGATCCATCGCTATGTGACAAGTTAAAACAGTGCAAN
AACCATCTGTTCTNTTTGGCAGGTCTTTATTCGAAATTTATTCCATCTATCCATAGTTTT
GTTCCTATTTTTTGAGATTATAATAACAGTGGAAAGTATCTCGTTTTTCTGTTAATNTTA
TTGGGTGGATTTTATAAATTATTTCGTTGAGTTGTTATGCAGGCCTCCTTATTGCTTAGC
ATCAGAAATGCCAAAAATGATTTAATGTTTTTATTAAATACTTGATCTGGGGGTCGATAA
GAAGGCAAATATCCTATNAAGGGGTCGACGGGATAAAAAGTTTGGGGACCCCCG
>VvP45bXY4-389#LINE/Penelope
AAAAATGGCANCTTCAAGCTACACGNAATGTNACAACAAATCTTCTTCGCGGGTTCGCNG
CCGGATTGTGTNGGCGAAAGACGAGCTTTCGGCGACNAACTCTGCCGCCATCTTCAGGTC
TGGTGCCCGCGCTGGTCGTACGGCATGANCACCGGACCTGAAGATGGCGGCAGAGCTCGC
CGCCGAAAGCTCGTCTTTCATCAACANAATCCGGCNGCGAACCCGNGAAGATTATATTGC
AGCGATNCGCCGGGAAAGCCTTCGTTCACACATTTACTATGGT
>VvP45bXY4-1360#DNA/TcMar-Tc1
CGTGATGATGTTACAAACTTTCAGGGATGATGGAGAAGGGTAAATGTATCAATTTGAGGT
AAGGGACCCTGGTCCGGAAACGACCGAGTCGAAAGTTATAAGCGAAAATCGTTCTGATAC
CTCTGACAGTGGAATACATGTACCGGTACTGTTGTTGCTAAGATTNTAGGGTAGGCGCCT
GGAACATATCCCACTTGTTATTCGTCAACGGATGTGGTTCCAACATGATGGAGCCCCACC
TCACTTTGGACTGAGGTTCGTGAACACCTGGATCAGACATTCCCTGAAAAGTGGATAGGC
AGAGGAGGTCCTGTTCCGTGGCCAGCACGTTCACCTGATCTCACCCCACTTGATTTCTTC
TTGTGGAAAGTCTTGTGTACGAGACGCCTGTCGAGACTGAAGAGGATCTCCTGGCAAGAA
TTCTCGCTGCCTGCGACACTGTTCAAACGACACCGGGNATATTAGAACGGGTACGACAGA
ACTTTGTGCGACGATGCCATGCCTGCATTGACGCTGGGGGACGCCATTTTGAACAACTGT
TGTAAACGTAGCAGCTTGTGAAACTTGTGCAGGTAAATGGAATTCATTATTACTGTACCG
TAGACTTAGGATTTTCGGTCTCTCTGACATCAAGTTACGTGCGCCGTTACTAGTCCATCA
ACAGGGGAAATTATCTGAGGGTATTGGGGAGTATTCAGCGGGAATTCTGTACGTCATGAT
CAGGGTTCGGAAGTTGGGGCCCTTAGTTTGAGCGCTGCGCGAGGCTAAGGCAGAACTTGA
GTAGATTTTCGCTTATAACTTTCGACTCGGTCGTTTCCGGACCAGGGTCCCTTACCTCAA
ATTGATACATTTACCCTCTCCATCATCCCTGAAAGTTTGTAACATCATCACGGAATCACC
C
>VvP45bXY4-637#LINE/RTE-BovB
AAAAAAAAAAAAAAAAAAAAAAAAAAAAAAAAAAAAAAAAAAAAAAAAAAAAAAAAAAAA
AAAAAAAAAAAAAAAAAAAAAAGGAATGAAAAACNGAGAAAACTGATANTTGACACGAGA
NTGTTCAGANGCTATGAGACTGAATCAGACCACCACCTCNNGGTAGGNACGGCAAGATTT
CCACCCCGCTGGCTTAACAGCAGCGTTAGGAAACAANAAAATACATAAGCCAAACGAAAT
GTCCTANAGAGTTGAACTCTTACAAGATCAAAGCATCAAATGGCTGTATCAGAGAAGATT
AAGTGGGATCGAAAAGAAGTATAAAGTGGAGGAAAATANTGAATTAGAATGGGAAAACCT
AACCAAAATTCTGAAAGAAGCGGCAAACGAGAGTATANGAATGAAGAAACGCTGGAATAG
AAAACAAGGATTAAGAGTTTGGGACGAAGAAATCGAGAGTGTTATTGAGGATAAGAGAAA
TGCTTATAAGAGATATTTAGCAACAAAGAATGTAGAGGATCTTACTGAATATAAGAGGAA
AAGAGCGATTGCTAAAAGAGAAACTCGGAAAAGGCACAGAGAACAATGGGCCCTTCATCA
ACAANCTGGAAAGAGATGTAACAAGACCATCACCCACAACATTCAAAATTATTAAAAAGT
TAAACAGAGAAGTAAGATGTGACTCAGACATTCAAGTAATAAACAAAGAGACATGGCTAA
AATATTTTCAANAGTTGTNGACCCAAAATCAAGCAGACAATGAACCGGAGGTAATGTNAC
TACCAGAGACTAACAGCCCAGATGACATTCACTACAAAGAGTTAGAATCAGTGCTGAAGG
CCTGTAAAAGTAACAGAGCTCCAGGAGAGGATGGCATTCATATGGAACTTTTTAAATTCA
GTGACAGGACATTCAAAGAACGGCTGTTGAACTTTATCAACAGGATCTGGAGAGGAGAAT
ACCCGCCTCAAAGCTGGCAGAGGGCAATTGTCATCCCAATTCACAAAAAAGGTGACGTCA
AGGATTGCGATAACTATAGAGGAATAAGCTTGCTCAACGCTGGTTATAAAATTTACTCCA
GCATCATTAAATCAAAATTACAAAAATTTTATGAACCACTCCTCGGAGAAGAACAAAATG
GGTTTCGGAAGGGTAGATCATGTGCAGATGGTTATTTCACACTCAAGATGCTAATTGAGA
AAAGGAAAGAGTTTAATCTGGAAACGCACCTGGCATTTATTGATTTCAAAAAAGCTTTCG
ATACAATCGACAGAAGAAAACTTTGGCAAATTCTGGCTGAAAGTAACACCCCACCACATA
TCATAAAAGCAATTCGAAACATTTACAGCCACAATGTAATCGCAGTCAGAACCGGACAAC
AGCTGTCGGAATGGAAACCCATTAATCGAGGAGTGAGACAAGGGTGTTGCCTATCGCCAC
TTTTATTCAGCATATATATATAAACAAAATCATTAGCGACTGGCGACAAAAACCCCACGG
CAGAATCAAAATAGACAGACAGACCAACCTGGACACATTACTGTTTGCAGATGACCAAGT
GCTTTTTGCTGAATCAGAAGATGACCTGCAGAGATCGGTATATAACCTCCATAAGACAGC
AAAAGAGTACAGCATGGAGATTTCCCTCAATAAAACCAAAGTTATGGCCTTCGTCGGAAA
AAACCACAAAAGAACCAAAATTTCAATAGAAAACACACCCATAGAACAAGTAGCAGAATT
TAAATACCTAGGTTACAACCTCAGCTACACCCTAGAAACCGATATGCAACAAAAAATCAC
AAATTTCACGAAAGTTACAGGAATAATAAATAGCACCTTCAGACCATCTCTTGTTCAACG
GCACACAAGAATCAGGCTATATAACATCCTGGCTAAACCTACCCTACTGTACGGCAGCGA
GGCCTGGACACTNCGCAAAGGTGATGAGCGGAGACTAACGGCGGCTGAGATGCGATTCAT
GAGGAGAACAGCTGGCTACACATTACGAGACAGAAAGAGATCTGACGAAATCCTTAAAGA
ACTCAAAGTCAAACCAGTTCTCCAAACTGTGCAAACCTACAGAACATCTTGGACAGACCA
TGTACTAAGGATGAAGACGGACCGGATCCCACGAAAAATTCTCAAATACCATCCCAGAGG
CAGGAGAGATGTAGGAAGACCACCAAGAAGATGGATTGAGACCGTAACAGGCCACCAGGC
CTAACACTGGATAGGAAGAAGAAGAAGA
>VvP45bXY4-738#Unknown
GGTAATTCTTTTTAACTTGAATAACAAACTGTTTATTTCTACAGTCCTTAAATTTTAGTT
GATGTTCAAATAGGTTATATTTTCACATTCTATTTCAGTAATTGACAAGGAAGATTTCAA
AATCTAGAAATATACTTGTAGACATATTTACAAACAGAAACAAGTCATATCTGAAATTTT
AAAAANAGCATAAGTCAATGTTTAGAGCTTTAAAAAAATTAACACTTCANAAAACCTCAT
AGTTTCTGAGCTTACTTAGAAGATATTGTACTGGTAGTGGCCTATATAATTTTGCTAGAA
AAATCAGTGCATTCAAAA
>VvP45bXY4-634#Unknown
ATAAGGCCCTCTTCACACCGCGCAATTACGAGACGACGCGACTGAGATTTGAGTATCGTC
AATTTGAGTTGCCTGCGAGTACGATACCCACAGGCGACCTAGTACTACACACTGAGGATA
CTGTGAACCGACCGTGAAGCGATACAGTCTGCCACTAGCCGCGGTGAGCGTTGTGGCTTC
TGAGCGAGNTTTTCATAATGTCAAGTGAAGATTCGTCAAGTGATGATAATGTGTGTGTCA
CCTATTATTATTACAATTATTATAGAAAAAGAAAAATCGGAAGAATGTGGTGCCATCCAT
ATATAGAAAGGAATGTTCACTGCCGTTTAATAATTATAAAACAATTTATGGAGTAATATG
NGAAAATAACAAAACAATTAGTTAAGTAAACGCAGTTTTAAAATGAAGTACTTAATTAAA
TAAANTGTGTCATGGAAGTTTCGTGTTGGGAGNCTAGCTGTTTTTGTCTGGAGAAACTCG
ATGAATGTGGTATCTACATCAGTGGTTGATATTCCACGTTTAGGGCCAGGTCTCTTTTTA
TTTTGGTTGGAGGGCTGAGGTTGTCCAGTTGGTGGATGACACAGTGGTAATTGCTGGATA
TTGATTGATGGTGGCTTCTGTGAAGATAGGTCCATACTGGAAGCCGATTGTTGTGGTAGT
GATGGGGGAAGGGTGGTGTTCTGAGATCTACCTGGGTTTTCCNGAATGTCGTCGACACTT
TCGTCGAATTCAGGGTGAGGTAATNGTAAGATCNACGGCACATTTCCAGGGGCAGCAGGT
GTGTTCGTCTTCACGAATGGTTGCGCGAATTTCATTGCTTCCATTAAGTATTACGTTTTT
NTTTTCTTTGATCCTGAGCCAGAAGGTAGGGGTCTCAAATGTCGAACAAAAACTGACCTC
AAGTTCTTCCACCTTTCTTTACATAGTGAAGCTGAAACATAAACGAAACCTGACAGTGAT
GGTAAATAATAGCAAATAACGATCATTTATGAAATTGAAACTAGTAACAGAGATATTAAA
CTAATGAAAAACAAATCAACGTCCAAGGTACCTAACGCGGTGTTAATTACATTTTCTGAC
AATTAAAAAAAAAAAAAAAAAAAAAAAAAAAAAAAAAAAAAAAAAAAAAAAAAAAAAAAA
AAAAAAAAAAAAAAAAAAAAAAAAAAAAAAAAAAAAAAAAAAAAAAAAAAAAAAAAAAAA
AAAAAAAAAAAAAAAAAAAAAAAAAAAAAAAAAAAAAAAAAAAAAAAAAAAAAAAAAAAA
AATGTCCGCTACTTTGCCGCATTCGACCGATAACGTAGCAATACCTTCTCCTGTCTTGGG
CAATTCGGCCGCAGTCAGCTGACCACGTACTTTCTGTTCAAATAGTTTATTCTTTTGTGG
TCAATGCCCCTGGCCCATTGATTTTATTCGTACATTGTGTAATTGTGTTGTGTACATATC
CAAATTATCACCTATTAGATATGAACATTTTGTGTGTGCTNTTGAAGCTTTAAAACTGCA
AATTGCTATGGACCGTTTTATATGAAGAAAAAATACTGCTGAATGAGTTNCNCGGAAAAC
TCGTAGATGATAAAAGTTTTACTGATTTGTCAACTTCTANAAAAATGACAGTACATATTC
AATAAAAGTGAAGATTTTTCATTAAAATAATTTCTTTGCTTTTACCCGTACCGGCCAGTT
CTACCAGTACATCCATTGAGAGAGAGTTTTTTCTGTCGTGAATGCAAAGCGGAGAGATGA
AACAAACAAATCTTCGCTCAACTTANTGAAGTATGAGCTCATCATATATTTTNATTTAAA
TATAGACTNTACATATGCTGTCGAAGTGTTTAGGAAGAATAAGTATTTGTTGAATGTCTC
AAATAGCAATGAAAAATACGCGTTCAAGCACNAACAANAANCGTACTATTTTTTTCCATA
CAGCGTACTNTATTTTTGCCATCCCAAAACACAAACGTACTCNCATCGTTCCAAAAAAAG
NTGGCAACCCTACAGTTAGTCTTCTTGATGTTACACAACGCACCAAGAATCGATATTTAC
CACCGACTACGGAAGATCCCACATTCTCACAGTTCATAATTATAACTTCTTAAATTTCTT
GATCAAATGACAGGTTGCTACTTTACAAATGACGACTAACAAAAAATAAATNTAACTTCA
TTTTTTACTAAACTGTTCGTTGATTNTTACAAAAATGCTTGATGTTGAATAATATTGCTT
GTTGACTATATGATGGAGACTGATTGCTCCCTCCTTCCCTTAAACTNAATAATATTACGA
TTATTATCCCGACAGTGGGTACTCAGAGAACGTAACAATGTAGCATTGTCAGAATCTTGC
ACAACAATCTATAGACGCCAAATATTAANTTAAACGAGNTTGAAATAGTTTTAAATNATA
AAGAANATTACCGATTACAAGTTCTGACAGTTAAATAAATGACNAAAACAATATAAAATA
CCATTGATACTCCGCAAACTTTCCGCAATGCTTCAAAATGAATCTAAGTAACTTAATTGA
ATTTAAATTGTTTAATAAGAACGAAAATAGAAACAAGAAGGTGTGAAACGGAATTATAAA
GTAATTAGTTGTGCCATACACATACCTGACTTTTTCATCTGCTTNCCCACTTCGNCCCAA
CTCTTTTCCACGACGTCCTTTCTCGAATACCGAGGCAAACTGTAACTATACGGTACAGGG
TNTTTCTCAACTTCACCCACAAACTTAACGTTGAANGCGTGATNATCCGCCATGTTTCAC
AAGACTCGCCAGAGACGCGACTGGCCGACTTCCTTGCAGGTCGCGTGAGACTGGTAGGAT
ACCCGTAGGATACGCGTCTCTTGGGAGTGGCGCCGTTTGTGCCTCCCCATTACACAACAT
TGGAAGTGATTTACTAGATACTCTCAAGATACTCGAGTCGTCGCGTCGCCTGGGAATTGC
GCAGTGTGAAGAGGGCC
>VvP45bXY4-215#DNA/TcMar-Tc1
AATAAAGTACCTGGGTGACAGATCTTAGCTCAGCATCTTTCGATTTCTGTTCAGTATGTA
AGATTTCATCAAAATCCTTAGAGACGTTTGTGAGAAATTAATTTTATCGGGGACTGCACC
ACCTTCGGAACCGACGCGAAATTGGTAGTAACCTGTTGAAATTTGTTTTAATTGCTTCGT
CATTATGTCCTCTTTACGTTTTGCGCTCTTGCTTTGCGGAAAACTTGCCAGGAATTTAAT
TAAAAATGCCGAAATATGACAGCGACGCACAGCCGTTGGATGCCGTCAGCGTTGAAAAAT
CAGTGATAGTCTCTTAAAATGTTGATTTAATCTTTTATTGTAATGTTTTCTTGCCGTTTC
AGCTTTTCTCCGTTGGAAAAAGTCGCATTTAATTGACAAACAGACAATTTTTATCCGAGT
TGTAATACGGTGATGCCCGCCATCTTATATAGAAACGAGCAGTCAGAGATTGCTTCCATT
GTAAACAAATACGCCATTTCCTATGGACGCCGCAGAACGCAAAATTNCGTAAAAAATTTC
TCTTGGTCCAGGCTATATTTNAACCTAACCACGAAATCTATGACGAAACGAAACTGTTTA
GGTTGATATGATCCCTGTACCGATAATTTTTTTTTGTTATTTTTGCAGTGCTGATAGCAT
TTCGCAGTTGCTCAGCCGTCATATTTCGGCATTTTTAATTAATTTCTAGCGACTTTTCCG
CAAAGCGAGAGCGCAAAACGTGAAGAGGACATGTTGACGAAGCAATTAAACCAAATTTCA
ACAGGTTACTATTAATTTCGCCGAGGTTCCGAAAGTGGTGCAGCCCCCATTTTATCTATT
TTCAAGAGTTGCTCATATAATAGTATTAGATTGGATAGATTAAAGCATATTAAGCAACTC
TATCAGAGGTAGGACGGCCAGTTCCTTTCCTCTGNGACCTACAATTTAACGTAGAATCCC
AACCACGGAACNCCCCACTGTAGTTCATATGGTTAAATACATGTCTTAAAAATTCTTGCT
CCCNCCNGAATTTGAACCCGGGATCGTAGCCAGAATTTTTNAAGAGCTAGTGCAGTAACC
ACCTTTTTCCCCACTAATTACATTTGAGCTGCCAGACCGCTCCATATTTGTTATACATTC
AATATATTTCCTTCCTACTTACATAAGAACTGCAGTCGGTTAAATAAATATCGTGAATAA
TCGTCAGGATTTTATTCAATTGAGTCTTCACTGGGCGAAGTTCGAGTAACTTGGTTGAGA
CGATTTTCT
>VvP45bXY4-241#DNA/TcMar-Tc1
CGAGATAGATAAAGTAACATAACATATTAACTNCTCGGTGGAAATGAATGAAAGTGCGGG
AGCATGTTGCCAGAGGTCTCCCACACGTGCACAGAAAGCTGGACGTCACGTGGCGTGAGG
TCAGCGCGACTATAGCGCCAAATGTGTCTGGCCCCGCAAACGAGGCAGNTGAAGGAACGG
GACAAGACACGGTGTCAATCAGCGAGTTGTTACGGTACNCTGTGGTGGTGTTCTTCGTTA
CAACACGNCCCGGAGACAACATTTGGATGACTTCACACGGGGAAGAATCATCGGGAAACT
GGAAGAAGGACGAAGTGTGATGAGCGTAGCCCAGGANTTTGGTATTGCTCACAGCATTGT
TTCACGTGCGTGGGGAGCGTTCCGAACCACAGGCACTGCTGCCCGAAGGAGAGGAGGTGG
TNAACCACNGTCAACTACGGCAGCAGATGACCGCTACATTGTGCAAAATGCAAGAAGGGA
CCCACGTCAAACAGCGGGTGCAATTGTAATCACATTTAACAGGACTGCAAGGCACGCGAT
CTCACGCTCCACAGTGGCACGGCGACTGCATGGGGTTGGTCTCTTTGCCCGACGACCATT
ACGTTGTGTTCCGTTGACACCNGCACATCGGCGGCANCGTTTGCGATGGTGCCAAGAGCA
TCAGGACTGGACCGACGAGGAGTGGGGTCGCGTGCTCTTCTCAGATGAGAGCAGATTCAG
TCTGAGTAGTGATTCTGGACGTACCCTCATCTGGCGAGAGGTGGGAACATACGATGCACC
CAGGAACATTGTCGAACATGATCGTTTTGGTGGTCCAAGTGTTATGGTGTGGGGAGACAT
AATGTTGCATGGGCGTACCGACCTCCAAATCTTTGANCTCGGTACACTCACCGGTCAACG
TTATTGCGACACTGTACTCCTTCCCCATGTGCGTCTTTTCAGGTGCATTCGGCCCTGACT
TCATTTTTATNGATGACAACGCGCGACCGCATCGAACAGCGCAGGTGGAGGAGCTCTTGG
AACGAGGATATTCGGCGAATGGACTGGCCTGCCNGTTCCCCCGACTTAAATCCCATCGAG
CACGCGTGGGATGCGTTGGGGAGACGTATTGCAGCACGTCCACGTGNACCAACGACCATC
CAGCAGTTGTCAACCACGCTGGTGGAGGAATGGAACGCCCTACCACAAGAACTCCTTACC
AACCTTGCATGGGAGCACGTTGCAGAGCACGCATCGCTGTCCGTGGTGATCACACACCCT
TTTAAGAACCGTGTCCCTCCTTTTTGCAAGGGGACCATCATGAGTCGCANTGACTTCAGT
GTAACTTATTGTCTCTGTATAAAAGTGTCATTTCTGTTCGTCTCATCGCGTATTTCTTTC
AGTTGCCTACTGTACCATACTGTAGCAGTTCTTTCTATGTATGGTTCAAGTTTCATCGAG
CTATGTTACTTGGCAGTGACACAGCATGCGAACGTTACTTTCGTCCTTAAGTTTTGCACA
CT
>VvP45bXY4-1021#Unknown
GTTACGTCTTCACAGTNTTGAACTCCATCCTTCTATAGCTGTGATGACAGCAAATTTGTT
GATACATAGATTAGATTGGTGAACATCAATCAATAATTTCCTTTCAGTACTAAGCGTGCT
ACAGGAGACAGTTAAGATCGCAGTAACAAACCNCCATTAACTGATTTAAGCGATTTGACG
GAAATTGTTAGATTTTTATGATCAAGAAGTTTATCCGTTCTGACTATAATTTTGCTTTTA
ACGTCACTTACGTAGGCCTATACAACGAAGACAGTAGAACAATTTCTTCTGATAGGATGC
CTGAATAGCATTTTGAATCAGTAACTGCTACGCAAACTAGTTTTATCGTATCGAAACTTT
GGCTTGCCTTTCTAAGTTAAAAGTAAGCCTTGGAAGCTGTACTTCTTTTCATGAAATCGT
TGAAATTTTTACCAGTTCTGTTGGCACTGACATTTTGGATGTCCACTTTCAAGTATATTT
GTCAGTAATTTTGTGTATGTCACGGTCAACAAAATCCATGTTTTGGTTTTCAGAGGATTA
ACGAAATAATTTCAGGCTAACAGNGGACTAGTTCATACTTGAATACCGTGGCCGGATTCC
TTTCCAATCCTTGGTAAATAATCTTTTCCGTGACATTTAAAAAATATAACATNCATTTAA
AGACTGAATTGGTAAAAAAATAAACCAAGAAAGCATTTGCGTTAGTTTATCGATACGTGC
ANCCTCTCCATTATTTTAGCTTCTCAGTTGGTGTATGATGTGATTTTAGTGATCNACAGT
ACANTNAACACAAGAAGAACGTAACAGTTCATGAAAATCACTTATGTCCGAGGCTGGACT
CGAACCGTCTGCTCCAGGAACTACCCGAGCGCTAGCCACCATGCTTCCGGCGNCGGCACC
CGCGACGCCTACAGTAGCAGCGGNTGAGTCCTACCAAGACCGCAGCAGAGGGGNCAACAA
CTCTTATACACGTGTTGACCAGCATTACGTTTCCTTGTTCCCAGTTTCCTGTGTATTCCT
CCAAACTNTATGTCTCATAAACAACAGTTACAAAATATAAAAACAATCGTTCATTGTCAT
TCATTATTGATTAGTATCAGCTTCTAAAATTTTCGCACTTGTNAAACTTCTGGTTGTATT
CTGGGTTACCAGNTGACTGGTAACAATTTTACCCCTTAAATCAGTGCAGGTTCTTTACGG
ACTACTGTCGGAAGAGTTCACCGTAGTATTAACATCAGNATGGAGTGAAAAGTTGGCCTA
CNATAATAACTTCAAGTAGCAAAAAGCGTATAAATCGCGAAATGAACTAATGATTTCGTA
CGTGTCCGCTAGCAAACGCAGCAGTTCGTTAATTACCAAATGTTTTAAGTGCACGTCCTT
GGATACTTACCAATAACGTTTTTGGTAAGAACATCAAACCAACGTTTCACCTGTCGTTTT
GAGTTTTAACAGCACCACCCACAGAATATCGCTATAGCGAAAAAGCCGTATTAGTTTTTT
GTTCTTTGCCTGCTTACGAAACACCACTAAAACCACAAAGGTGACAACACTATGTGAAAT
TGTGCCTTCAACTACTGAACCCTCATCGTGTTTTGTTTTTGTTTTAAAAAGAGTGTTCAT
TTCGCCTTAAGCAGCTTTCGATATTAATGGTAGGTGAAAATAAGTTTTTTGACGCTAAAA
TACTGTCAACTCAGACTGCGTTGACGACATCTCATGTCACCGACAACAGTAATTTAGTTA
TAAGTTTTTCCGTATGTTTCTAAAATAAGTTTAAATGTGGTAGTAAAAGAACAACATGTC
TTCATAGCACACCGCAAAATTAACTAACTTCAAAAATCTGCAATTATTTGTCAACGCACT
CACCTAAAACTATCTTTACATCGCAAATATTGATTTTATCATTAATATCTAGTTATTTTA
AGTGACAGATGATCGGTATAACGTCTTCCTTTCTTTTGACCCTAGCGTTTGTTCAAAATT
AACTTTTTGTTTGAAAACGGTAACTTTTTATGTTCTGTATGGACACGTAATTTCTCTTGA
ATGTTTTAAAAAACTAAAATGAAGTGCATTCAATGTCTGCACAACTCTTTTATTAACGAA
ATATAATCCATATTTTCGTTTGTATAACGAATATGTTAAAATATGTCACGTTTTTTTGTG
AGGTGGGTGAGTCTCAATTTTGGATATTNACGTGANTGTACCACCTACCGGGTATAGTAC
TGTCTTGGTAGATGTGTATAATGGGTTGAATAAGTCCCGGGAGGAAATGTAGCGATGNGC
GATTCAGGTCGTTCGGATNAATATGAGCATGGTA
>VvP45bXY4-704#Unknown
AGGTTTTTAAAATTCTGATTTAGGAACTTACACGTTTTTAAGGGAAATAAAATTTAAAAC
ACGCAATATATACTGCCATAGTGTTAAAAACATTGTTGACTTTACAATACAATGTCAAGT
ACTCCTTAAAAACTTCTAACATGNCATTGCTCGATCACATTAAAACATGCGAAATAAACC
ACTATTATGTTCAAAACACTTCGTCTTTATTGTGTATGGTAAACAACTCATTTAAAACTT
CTAATATGACACTGAACAATGAAATATTTTGACAGATTTTCAGGAGTAAACCCTCCTCTC
TCTTCCGTTNAAATTCTCTTGAATGCGGAAAAACTACGCTCCACGTCACATGNGGTNAGA
GGTGCGAACTTCGTATCAGCGATTTCCTTAGGATTCCAAGGCAATATTTCTTGTTCCTTT
AGNCCAGAGAGGACACGGCCTATGTGTTCCATCCTCTTGAAATCTGGACTGCGGGCTAAA
ACAGACTCCTGCTTCTNAGCTATAGACACCCCAACTGGTCCAGGAGCCACTTTGGCCCTC
ACTTCTTGGATGATTTGAAGTGCTTCCGTCAACGGTAGAGTACCTCCTTCCAACTTCTTG
ATTGAAAATTCTGGGTTGTAAAAATTTGCCTTTATATATGTCAACTCCTGTACAGCTGGT
ACTGAGTGCAACGCTTTCTTTGCATTTACTATAGCAATAGCTTCGCTTTCATCTAATGAN
TCGATGACCTCCGTGATGCTCTCATAGTTTTCTGCATAATATACTGCGGCTGAGAGCCAG
GTCCCCCATCGTGTCACTGCTGGCTCGGGAGGGAGGGGTATCGATGGAAGCTTTTCCCTG
AAAGTAACGACTCGACTTGGCGCTTTCAGGAATATTTTCTTCACTGAAGGAATTATCTCN
TTAACTACAGGGTGCTGTTCCCGAATTTTTTCAGCTACCCGGTGGAGCCCATGAGCTAGA
CAGGTGACATGGGCCATTCGGGGATGGAATGCCTTCAAACACTCCCCTGCTTTTATCGTA
TAAGCTGCACTGTCTGTCACCAACGACCGCAACTTATCCTCGTGTTCTGGATCTGGCCAC
AACACCTTTGATGCATCCCTTACAGCAATTGCCACAGTAGAGTGGTTTGTCGTTGGAAGT
TCTCTGCACATAATGACGTGGGGTATACTACGTTCCTCACATGCGAGCTTGCCCACAACA
ACGCTGGCTATGTATCTGCCGCAGGCATCTGTCGTCTCATCTACACTTAACCAGATGAAG
TGGTCAGCAATGTCCACCCGTATTTCTTCAATGGTTTTCTCNTACAGCTGAGGCAAGTAA
TTCTTTCTTAAAGTGGATTCATCTGATATTTTTCTGTTACAAAATTCTTCCAAAANGGTT
TTCAGGACTGCATTCTGGAGTGTTGAAACTGGTATATTAGCGGCAGTGAGAGCTTCACAC
AGACGCAGGTTGAAACGAATCTTCTGCACCCAGCTTTGAACTTGTAATGAAACTCTGCTT
CTGTTCGGAAGCATTTCTCCTGGTAACATTTGCCAAATGAGTTTGCTGAATTCTGATGCT
GTAGTACGTGGGATCGTTTTTCTGCAGGCACCTATATAGAAGGCAAAAATAAAAATAGTC
CACCCGAATATAACACCCCGGATAATACCCAGTTAATATTATGAAATTTCATCCAGCAGT
CTAGACTCTGTCACTTTACGTTACTTTAGAAATGAAAACAAATCAAATCTATTTATTTTT
TAAAATTATAAAAGATATACGTATATAAAACAAATTAAACTTACTGGTTTTACACATGCT
TGACAATATATAATTTTCCCATCTGTAGAAAAGTTCTTATCCGTTCCAANCCACTCTCGC
AGGAGACTACTTCTCGAGGATTTCTGTTTAGGCATGATNGCTTTTAATGAAGGAACTAAA
ANTATGTAGGCCTACACAATGTTTTAATTTCCGTGTTACCACTGAACGATGACGGTATAC
AACTGTTAATTTCTCAGAAAGTGTTTGCGTTCCTGAGATTGTTAACGTTTAACGTGCTAT
GTTTAAAACTTGCTTTGTCGATTTGTTTCTACTGAATGTAAACCTTTGTAATAATGTGAA
GTTGCCGCACCGCATTGTTACAGCTTTTCTCAATGTTACCGTCAACAATGAGGTTAAAAC
ACATCATTTAATATTGTGGTGAATAGTTATTCCAATTTTAAAATAAATCCNTTTGTTTTA
CACGTAAACGTAGTCCGTTTACCCTCCAAGTTCGGCTTCACCCTCGGACTCTGCGAGGGA
TCATTCCTATACCGCTTACATTTGCAGTGTCTTGGAGCTTAGGATTCACGTAGTAACATA
GATACAGCTGGGGATGGTGACTGGCCGGATCGCCCANGTGACATTAACTTGGATCGATGT
AGAAGAAGGAAACGAAATTTTTNNNNNNNNNNNNNNNNNNNNNNNNNNNNNNNNNNNNNN
NNNNNNNNNNNNNNNNNNNNNNNNNNNNNNNNNNNNNNNNNNNNNNNNNNNNNNNNNNNN
NNNNNNNNNNNNNNNNNNNNNNNNNNNNNNNNNNNNNNNNNNNNCCAGATTACTCGCCCA
CGGCCCGTACCCCTGAGCTAATCCGGTCGGTCATTTGTTTTATTTAAGTAACAAAATTAC
AGTCGGACTGGATCAGTACATCGAATTAGGTCCTTTTAGGTTCTAAAAACCGAATTAGGT
CATTTTAGGTCATAACATAAAAATTAGGTTATTTTAGGTCCTATTAAATTTACGAATATT
ATTAGTTTATACAAAAGACGAAAAAGAAAGTTAAAATTTCGAGAATATTAGGTTGGGAAC
AAAATAGGTTCGAACCTAAGAATCCGGGGCTTAGT
>VvP45bXY4-992#DNA/hAT-Blackjack
TGTATACTAACGTGACCATACGTCCCGCTTTGGGCGGGACAGTCCCGCTTTCAGGCTGTC
TGTCCCGCTGTCCCCAGCGAGAGTAAAAATGTCCCGCTTTCGCAAACAAACGACAATTTA
ATATATATGTATCTATTAAGGTCTAAAACAGACGATGCGGTTTTTGCCGCGCGGCGGTCG
AGTCGACGCANGGACCATTGCTGATCACGCGAGGATTTATTAGCAGCAGCCAAGACATGG
AAATGTTCGACGAGTTTTCGCTTATTTCCAACTACGTCACAGATCAAAAAATCACTAGCT
GGAACGCTGAGAATGTTGCTGCTGAAGACCGTTGGGCGGAATTATTTCAACACTTCCGTG
CTAACACTCTCAACTGCACGAACTNTCGTATAACTATTGAGTACGTTANGTGTCTGCCTG
GAAGTAACGCACCTGTCGAAAGAGTTTTTTTCTCTAATAAATAAAATATGGACAAGTGAC
AAAACACAGTTAAGTGTCGCAGTATTGAAAGCCATTTTGATAAGACTAACATCAACAAAA
CTAGACCCGATATTTTGAAACTGATTTGTTCCGCCGATAAATACAAAACAACTGCCTAGT
TAGACGTTAGATGTCAGACACTAAGGCTAAGTAACTCANCTAACATGTAATACTTTCTAC
TTATTATAAGTGTTCTTCGTTTTTAATAAAAACTAGTAAAATACGNTTTTTTTTACAAAA
TTCCTAAAGCGTCCCGCTCTGGCGAAAAAAATTCCTAAGGCGTCCCGCTCTGACGAAAAA
GATAAATGGTCACGTTAT
>VvP45bXY4-358#DNA/PIF-Harbinger
GGTACGCGCACACTAGAGCGGGCCGCGTCGCATCGCATTGAGCGAAAATGCTGCAACGCA
CATCTGGACGCAGCGAGTCGCATTTCTTTTATTGTCGCCGCCTTCGGTTCTCGACGATTA
TTCAGCCGCTTCTGCACTGCAAATGGACACATCAGACAAAGGGCTCTTATTTTTATATAT
TCATTGAAGAAGAAGAAAATTAAGCAGAAAAGGCAATGGGTTTAATTTAAAANGGAATTT
TCCGCATTTCTTAGGCACATTAGATGGCAAGCATGTTACAACAGTTCTACCGAATTGCGG
TTCTCTTTATTTTTAATGCAGAAAAAATGAATGTTTTTCATGGTTTTACTAGCCCTTGCA
GTTGCTGAATACCGTTTTGGTATTTTGGTCGTCGGAGGATTGGGAAAAAAAATTAAGATG
GCAAAACATTTAGCCACAACAATTTAGGTGAGGCAATGGCTGCAGGAAAACTGAATTTGC
ACGTTGACAACTGAGATAAAATGCAGTATGTAATAGTAGTGGATGAAGCTTTTCCCCTTT
CGAGATGAGGCCTATTCCAGAATATCAGATAAAATGAAATGAAGAGAAACGAACTTTCAA
TTACAGGCTCAATAAACTATGGAGGGTGATCGATAACTGCTTTGGTGTTATAGGTAGAAG
GTTTCAAATCTGTGAAAGAAGAATGTCGGTGTTACCTAATAAGATAAATAAAGTAATACT
AGCCACGTGCTGCATTCATAACCTTTTGATTAACGATATCTGAATTGGGTTGCAGAAGGT
AAGAACGANAATGACAACAGAGAAATTTCAANATTTGACTTACACAGGTTTCTAGGTTAC
ATCAGAAATCATTAAGATTTGGAATAATTTCACAAAATATTTTTAAACAATTGGGTTAAT
TGGTAACACGAAGCNTTACAAGCGGCATTCAAAGAAAGTGATAGAAAATTATAATACACA
CGTAAAATAAACAAAAAAATAAAATACGAAACATGACATTATACCTGGTTGTTTTAACTA
GTTTCCTATTTCCTCCCATATATTTTTTTCCTTTTTGTTATTATATTTTGCGTCTTGTAA
ATCATAAAACTCTTTGAAAGTCATTACTAATGAGATGCGGTGCTCTTTATCCATTACGTT
TGAATAGTTTAAGTTAAAACATACAAGCAAAGAACAAGTGAGCGTGAGCNAGAAATTTTA
TAATTTTTTCATCTTTATTAAAGTTCATAAAGTAATTAAATTTTCAGATTGTAATTACTT
ATTTTTTTTCAAAAATCATCCACCATCCTGCGTGCAAATTTGCAGCCAATTTTGTTGAAG
TAATGCAGTTAATTCACAGAAATAGGAACATACAAGTTACAAAAGTCAGTCAGTGCTGTT
GGAGCTCCTATCGCAAACCTGGTCGCGACTGAGCGCATCGAGGCGCACAGGCGGAAAAAT
ACGCCTGGCCAAGCGATCCGGCAGTGCGACGCGACGCGGCCCGCCCCGCCCGACTCGACC
CGCCTGTGGTGTGCGTTACCCCATTAGAATCAGTGTAAGCGATTGCTGACGCATTTCTGC
GATGCGATGCGACGCGGCCCGCCCTAGTGAGCGCGNACCTTT
>VvP45bXY4-1054#DNA/hAT-Tip100
CAGGGCCGCATTTAGGCATAGGCTACCTAGGCTGTAGCCTAGGGGCCCGCACCACATGCA
AAAAATAAAAAAAATCAAACATGTGCAAAGAAAGTAACCTATTTCCGAAACGGTTTTAGC
ACCGAAAGTCCTGAAATGCTCGTGAAAACCGAAAACAATGTTCGCGCATGCGCAGTTCAA
TCCTTTGAAGTACGGGTGTACTGTAAAATAACATTTCAGTGCACCTATACCGAAAAGTAA
CAACTCGGTGGGACTTATGACCCNNTAACATAAGGTTGCAGTATACTGTGGTCGGGGCGT
ATGAATGTAGATTGAAGTCACTGTCGTACACCTGCAATACGAACTAAAATTCCCTAGCCT
TCATGTCCGGAAGGTTAGGTAAGATAAATTCATTTTGTATACGATGTAAACAGCGAGTAG
CGGTGGGAGGTCCAAGTTTTAATGTTTTGTTTGAAAGTAAGTATTTATAAAAAATTACNT
TCGTTTATAATTGAAATAGGTGTATTTAGAATTCAATATTAATTCTTTTTTAATTCGTTT
TTATTTAATTTGTTGTTTTANTCTTTTAAAACTTTGTTTCAGCATTCAGGAATCTCGATC
GCTTGGTGTGGCGTGGGAAGGCTCTGGTTAGTGGAGCGCTGTCTAAAAACAGTTTAGTCG
CTGTCTTCCTGTTGACATGCGTGTGTNAATAATCAATATTGTGTTTTTAATCTTTCTCTA
TTGCGTGCTTTGGTGATCTTAATCATCTTTTATCGTTTGTTTTATCTTAATATGTAGGCC
TACTGTTTCATATTGTTATTAAAACTTTTGAGTTGTAATTCCGCGGGCTTTTGCTGAGGG
TGTTTGGTTGCAACAACACAACTACAATAGGCAGCGCCTTATCTATCGATCATCAGTCGA
AAAATTGAACGTGCGAGCATCACTTGCTAACCTCGTTCGCTTCAGTCTCGGAAACGATAC
AGAAAGCACGTTTCGAACTTTCGATTCTTCAGTAAGTTATCCTCGTATATTTTTACTATC
ATTACATTATTCAATATTTAAGTAATCAATATTGATATATATATATATAAGGGCCCGCAC
CACAGGTATAGCCTAGGGGCCTACAGACCCTAAATGCGGC
>VvP45bXY4-615#DNA/TcMar-Mariner
GTGTTCAAAAAGTAACGGGAATTTTGAAATTTCGCGGGTTATATTAGTCCGATTGGCACG
ATTTTTTCGTTGTTGTGTTGGCAAACATGTCTTAAAAGTATCTATACATTTTGAGCTATA
TTGGATGTTTAGTCTCTTGTCAGCTGTTAAAAGGATAACACGTGTTTTGATACAGTCGGC
GATTTTTCATTTTGTATAAATCATGGATCAGAGAATTTGCATTAAATTTTGCTATAAAAA
TGGAATTAAGTGCAACAAAGTTTTAGAAATGTTAAATATTGCTTTTGGTGAATCTACTAT
GAGTAAAACAAGGGTTTACGAATGGTATAAGCGTTTTCAAGATGGCCGTGAAGACGTTGA
AGATGACGAGCGTACGGGTCGTCCTAGCACATCAATAACCGATGAAAACGTGGAAAAAGT
GAAAGAAATGATTATGAACGATCGCCGAATCACAATTAGAGAAGTTGCTGATGATGTTGG
CATATCAATTGGCTCATGCCATGATTTTTTTTCTTTTATTGGGTATGAAACGTGTTGCAG
CAAAATTTGTTCCAAAAGTGTTGAGTTTCGAACAAAAACAGCGGCGAATGNAAGTTGCTC
AGGAATCACTAAATGAGGTCAACAACGATGCAGAACTATTGAAACGTGTCATAACAGGTG
ATGAAACATGGGTTTAGGGGTATGACGTTGAAACTAAGGCNCAATCGTTCCAGTGGAGGC
GTTCTGGATCGCCAACCGAAAAAAGCTCGACAAGTTTGGTCAAATGTAAAGGTTNNGCTC
ACCGTGTTCTTCGATTGTAACGGCACAGTGGACCACAAGTTCTTNCCACCACGTCNNACG
ACCAATAAGGAGCACNACCTTCGGAAGTTCNANACCGTTTCCGNGAATGNANTCTGAGGA
AGATGNCCGGATTTGCGGCAAAAATAATNCGTGGCAANNCTGCATCATGNTNATNCNCCT
GCTCACACNTCGCTGCTTGTTCANNATNTTTGAGAAAAAAAAAAAAATTATGCCCCAGCC
TCCATGTCCTNTTTTCCNAAAAATNAAGAGAACNTCGAAGGCCNGTCGTCTTACAAGCNT
AGATGAAATTAAAAGTGTATCGCTGAAAGAGCTCAAAGCTGTCCCAAAGATCGAGTTCCA
GAAGTGTTTTGGGGATTGGAAGAAGCGCTGGCATAAGTGTATAATATCTAATGGGGACTA
TTTCGAAGGGATAANATCGATGTAGACGAATAAATAAAATTCTTTCAAAAAAATAAAAAT
TCCCGTTATTTTTTGANCACACCTCGTA
>VvP45bXY4-1421#LINE/RTE-BovB
GCTAACAACCCTAGTTGTAACACNGATGTGTACACATCCANAGCAAATTCAAGCCAAACG
AAGGCTTAACGTGGTCCTAGTTGGCCCAAACGAACATACATATTATTATTTACCCCNTA
>VvP45bXY4-93#LINE/Jockey
TAGTTNTTCCGCGAATCCGGTTCATCCGAACAGNCGGCAGAATTGCGGTCAACGAAACGT
AAGTTGCTTCTCGCAGTCGAAATGTTTACGGTCTACAATATAAAGAAACTTAACACCANA
NCTTTTTTTCTTTTCTTTCTTTTTTTTTCTTTTTTTTTTTTTTTTTTTTTATNATTGGTG
GTGACTTTTGATGTAATGAGTGCACTTGTATGCATGTTTAGAGTCGCGAGTGTGTGATTG
TTATAGATAGGTATTGTTGACAAANGTGACTGAAGGAATTCCGTGTTGCGTGTGTCGAAG
TTGAATAATTCGGTACTGATTCGCGATTGCTGGCAGCGAATTAAGCTCGGTCACCCATCA
GTAAGTGCCCAGCGGGATCGGACGGATGGGTGACGAGGAAAGGCGCGCGCTGCACTTCCG
CGCCACGCTCGTCGAGCGCCCCGCTGAACTCGGCTTTGCCGGCGGATNTTGTGGCAAGTA
CNACGACCCGGCAAGCGGATAAGGATTCGAAATGGACGAAGACGCTACGCCAGCCGCCGT
GTTCAACATTCAGCGNATACACGGTGACGTGTACTCGGTGAGCAAAGACATAATGCCGAG
AAAGCGTCCCACTACTCCACCAGAGAGGACATACAATAAACAGCCACGCGCCGTCAACTA
CAGGAAGGAGGAGGCGCGTAAATCTACTGGAGTCAGCCTGGCAGTGGCGAAACTTGGNNC
AGNNAAGAAACCAAAGAANGNCAAGGCNCAAAAGAAGAAGNCCATCGAAGCCGCTGACAA
TNCTGCAGCCTCGGCCTCCGGCCGNAATGGAGTCAGAGGGCGNCGTTCCCGCACNCAGAA
TTGGCAGCCAGACNANGAAGGCTTCATAATGCCGAAGAAGACAGCGAAGCCCCCACCTTC
ATTGGACCCAGCNGCGATGGAGGTGGAAAACCGCTTCACNGCCTTGACNGTCGACGACNC
GCCGCGAANNGAGNCGAGATGCGACTCCATCCCACCTATAGTAGTGGAGTTCGCAGAAAA
CNACAAGACCCTTCATGACCGGGTGGCAGNTGTCATCAAGAGTCCATTCGCTGCNAAAAC
NGCAGGTGGTGACAAAATCAAATTCAGCATGACTACTGCCGAAGGCTTTGTGGCCGTCAC
TTCTCTCCTTCAACAGTGCAACATCCCGTACTACACTTTCCCNACNGGAGCGGTGAAACT
GTTGAAGGTGGTGTTTCGTGGCATTCCCAGGACTCTGCCAACAGNGACATTGAAAGAAGA
GCTGACAGAAATGGGCTACGANGTGAGGTCCGTNGCTCAACTTCGNCGCCCCGGCAGTAA
CGANGTAATGCCGCTTTTCCTNNTAGTGTTACCAGACCTGCCCNNAAATCGCACAATATT
TCAGGTTGACAAGCTCTGCCACCTCAGAGTNCCGACAGAGAAACTGCGATCGTCGGCTGG
GCCGCAGCAATGTTTCAACTGTCAGTTGTTTGGCCATGTGGCACGCCATTGCAAAATGCG
CCCGGTGTGCGTCNAGTGTGCAGGGCAACACGACGCAAAGGACTGCCACACGCAGANGGG
CCGTGACCCACCAATCCGTGGAGACTGNCGCGGCGTGCACACGTTGNCAGATGTTCGGGA
AAGAGCTAGTGCCAGNCTACAAGCGAGCCTGCGATCGTCAANNNNGAACGGGGACAGCGG
CTCTCCAGCGGCATCTACGGGCGTGCGTCTTTACTGCTCATTGGTCAGACCGATAACAAG
TGTTGGAGNTCAGTGAGNTATCAAACTCTGACTCAACGAAACCNAATCCNCAGAAACTGA
AGAAANCGAAGAAGCAGAAGGGCAAGAAACTGGCATCATCCAAAGTGCAACCAGACNTAT
CCTTCGCTGAGGTAACCAAAGACGTGATCGATGCTTCGCCCCCCAAACAGCCACAGCGCC
AAGACACTTCGACGCAGCCGGTGAAGCAAGGCCCANCTGCAAAGTCGAACAACCGATGGC
GTTGCAGACTGTACCACCAAAGCGTCAGAAAAGACAAGGTCTACCACGCCAGCAGCCAGA
AGAAGCAGCAGAGANGAACGGGACCAACTTCGGGAGACTAGTCAATATGNTTGAGAATAT
ACTCAGCATGATGGTCGGCCTCCTAACGCGGCTCGATAGAATGTCTTCGGACATCACAGC
TGCAGTGACGTCGGCGCTTGCCAACACCACCGTAACCCAACAACGCAACCATGAATAGGA
GGCCACACATTCATAGCCTCACTTTCTGTGTGTGGAATGCCAACGGCATTCATGGACAAT
TGCTCGAGTTTCGACAATTTCTGCGGGATGAAGATGTAGACATTTGCCTCGTCAGCGAAT
CCCACCTGAAGCCTTGCCTGCGGGCGGCAGCACCAAACTACTGCTGCTACCGGAAAGACC
GACTGACGGCCGGTGGGGGTGTTGCGCCGTACATNAAACGCGGTATTCCCCACTGCGAAG
TCCCTCTTCCTCCTCTTCAGCAGGTAGAGGCTGTCGCGGTTCAGGTGAAAACATCCTCAG
GCGCTATCACCGTCGTCGCAGCCTACCGACCACCACGCAGAGTGCTTGACGAAGCCGACA
TCGCCGCCCTTNTCACACTTCCTGGTAAAATCCTCATTGGCGGAGATATGAATGCGAAGC
ACCAGGATTGGCATAGCAGAACTGCTAATCCGGCTGGAAACCTCTTAAGACGCCTAGCCC
ACCGCCACAACCTATGCGTATGGGCACCTGACGAACCAACGCATCATCCTGCAAATGGAA
GCAGACCGGATGTTCTTGATATTGTCGTAACGAAGGGNATCACAGGTTTTGTCTCNGCAA
CAACCCTTAACAGACTATCTTCGGACCACTCTCCTGTGCTACTTGAGGTCGACGTTGGGG
AGTGGCAGCCGAACGGTCNACCAATTCCCGATTACCGGCGGACCGACTGGGACCGGTTCA
GGGAAGTCGTAGCGGCTAAACTGGAAAGNGGTACCAGTGAAAGAAATGTTGAGGAGGCTC
TAAGATTCTTCGCNANCACCGTAAATGAAGCTACAGAAGTCGCCACGCCANTGGTTCACA
CACGCATNGANCGTTCCCGNCATCTCCCACCGCACCTCCTTGCGCAGATCNGANACAAAA
ATCGGATCGCCAAGGAGTGGAAACTAACGAGGAACCGTGCCACTCGCCGCCTCCTCAATC
AACTGCAGCGAGAGCTGAAGGCGGCGTTGGTAGAGCACAGAAATCGTGAGTGGTCCGCAC
GTGTTGCAATGCTGCGACCAAACGATGGCAGCATGTGGAACGAAACTAGGCGACTCACCC
GCCGGAGGAAGCCGATACCACCACTCCACGGCGAACGTGGTCTTGTATTTCTACCGGAAG
ACAAGGCTAACGCGCTCGCTGACAGTTTTGAGAAAAATTTCCAGCCCGTCGATGACGACG
TTGACGACCGCCGCATTCTAGCAGTACGTCGCCGACTGCGACGGTACATGTCAGCCAACG
ACGACCATGACATCACCGAGATTGAGCCGCAGGAGGTAGCTAGCTACGTCGCCGGGTTGT
ATCCGCGAAAGGCACCTGGGCATGACCAAGTGGACAATCGAGCACTCAGAAATCTACCAC
CAGAAGCCGTNAACTACTTGACGCGACTCTTCAATACCATCCTGCGAAATCAGACTTTCC
CGAGAGCGTGGAAGCATGCCGTCGTGGTCGGTATCCATAAGGCCGGGAAAGATCCAATCT
TTCCCCAGCATTACCGGCCNATCAGCCTGCTNCCCGCGCTCAGCAAAGTGTTCGAGCGAA
TTCTGCTGAAGCGTATTGACACCTACATCCAGGCTGCAGGCGTCATACCCGATCATCAAT
TTGGGTTCCGTAGAGGGCACTCCACAACGCAGCAGCTGATGCGTGTTGTGGAGGCAGCGA
CAAGGGCCTTCAACGAGAGAAGCTATTGTGGTTTGGTGTTGCTCGATGTCGCCCGTGCAT
TCGACTCAGTGTGGCACACGGGTCTGCTCTGCAAGTTGTACGAATGGGGCTTGCCTGGAC
CCTACGTGAAATTGATCCGCAGCTACCTGTCGAGGCGCACATTCTGCGTCAGGGTTG
>VvP45bXY4-2149#LINE/RTE-BovB
GCTAAGTCATGTGGTGACTACAGAACGATAAGANATATGAGCCGCACATTGAAATTCCCG
ATATATATAAGCTCTGTGAAGAATATGTATCACGTACGCAGTTCGGATTCAGAAATGCAG
TTGGAACGCGAGAAGTCTGTTCAGCAAGTACTATTTCAGCGCTGCAGAGATATAAATTGT
GATGTCTATGCTTGTTTTATAGATTATCAGGAGGCCTTTGACAGGAAAGCATCAGAAAAT
NATAGAAATTTTAAAAAGTATTGGCTTGGATGACAAAGACCTGAGAATTATTATTAACCT
GTATTGGAACCAGTCTGCTCATGTGAGACTGAAGGGAGAAAATACGATGAAGTAGAAATT
CTTCGTGGTGTAAGACAAGGTTGTATCCTGTCCCCTTTATTATTTAACATCTATTCAGAG
TATATCTTTAGGGAGGCGTTGAGCGATGTGGAGATGGGAGTACTGTTGAATGGAAACTGG
ATAAACAACATTCGCTACGCAGATGACACAGTCATTTTTGCAGACAGTCAGGAAAGTTTA
CAATATCTTATAGATAGAGTGTCACAAAGCAGCCACGAATACGGACTTGACATTAATATA
AATAAGACAAAAGTAATGGTCATTGGCAAAAACAACAACTCCCAATGCCATATTATGATT
AACCAGAAGACCATTGAATGTGTATCAAGGTATACGTATCTTGGCACCACAGTAAATAGC
CAATGGATCCATCTGACGAAGTAAAGTCACGTATTGGTAAAGCCAGGGCTACTTTCAATA
AAATGAATAATCTTTTTAAAAGTCGTAATTTATCGATTACCACGAAGATGAGACTCCTGC
GCTGCTATGTGTTCTCTGTCCTCCTGTATGGCGTTGAAACGTGGACATTAACGGAAACTA
TCAGTAAAAGGTTAGAAGCTTTTGAAATGTGGCTGTATCGAAGAATGTTGAGGATACCAT
GGACAGACCACACCACAAATGCTGAAGTGCTCCGCAAAATGAAAAAAAAGATATGGAAAT
ATTGACCACCGTAAAAACACGGAAGCTGCAGTACCTTGGCCACATCATGAGGAACAATAG
CCGTTACGAACTCCTGCAGTCTGTTCTCCAGGGGAAAATACCAGGAAAGAGAAGTGCTGG
TAGAAGAAGAACTTCCTGGCTAAAAAATCTGAGAACATGGACCTCCAAGACAACTACGGA
GCTAATCCGAGCATCAACCAGCAGAGACAAGACAGCCAAGATGGTTGCCGACATCCGGAA
CGGATAGGGACCAGAAGAAGAAAT
>VvP45bXY4-1250#DNA
AGGCCGGCATTACACTGTAAAAGATCTTTGTCCAAGATCTTTTATAAAACATTTTATCAT
ATTTATTTTATCAAAGATATTTTATGATATTTTTTCAGTCCCATTACACTATATAAAATT
TTTCGTCATAGTTCTCTGAAATGAATGAAGTAAACTTGTAAGCTTTTGCAGACGCAGTTA
GTGCAGCTGTCACAATATGTATTTTATTGAAGATAAAGAAGAGAAGTAAACATATTTAGG
TTAGACCGTGGATTACGAGACTTGATATGATAGGAGTTCATCAAAGTTTAGTGAAAGAGC
TGCAATGTGAGGACATGGCAAATTATAAAAATTATGGTCGATGCTGAAGTATANGTCCAA
TAAATTCTTACCACAATATTTTCATAAATTTCTACATCAGAATTATTTCCCCATATATAC
TATTGGGTGTTTATTTTTACGGTGTATGTGCCATGGGTTGTACTCGATTGNTGGTGGCGG
ATCTACACCATTCTGCAATATAGCACACGCATTGGTCTGCGCATTNCNTCTGTTATTATT
CCAGAAACCTGTCAAATACTAGTTTCTTAACACATTAATTTTCTCTTTTTACGTCTTCNA
CAGTACAGCCTTCTATCATAGCACTAATTAACTTTTCGTAAGTGTTCACCTTTTTATTCC
TAATCTTATAGTCTACATGTTTCTGANTTTACAACATTTCCTTCTGTTCATACTCAGAAA
TAAAGATTTTCGTGGATTCGACAGTCGTAACCAACTTTGGTAACGTCCCTTACGCCATTT
TCTTTGTTTACGTTTGCAGGGTGGTGAAATCTTTTATAAAATGTAATGCCAACGTCTTAC
ATTTTATAAAAGAAATTTTATAAAAGAAATCTTTTATAAAATATGCCCCATTACACTGTA
AAATATTTTATAAAATATCTTTTATCAAAGATCTTTGACAAAGATCTTTTACAGTGTAAT
GCCGGCCTA
>VvP45bXY4-733#DNA/Maverick
ATATTGACGTGGATGTGCCGCAGAGCATGTCACCACCACATAGCATGCCGCCAACTCCGC
CACCACAATGGGTTCTTCCACAACCACCAGCACACTGGAATATCGGTAAGTCCAGTACAT
CAGTAATTTGCCTATATTATTTTATGCTTACAAAATTATGTTTTCCGTGATACTAAAATA
TTTTTCTTCTTTTTTATGTTTCAGAGGGCGGTCGGGCGCCCAGCCAACGAGGCAGTTCCG
CCACCAATATGGNGACCGTGGGAGACGTCGGAACCTAGCCGACCGCCCGCCACAGCGGCA
GCAGCACCGGGCCCCCCAGCCGCCAGTCCGCCGACCCATCCGCCGGGGCCCAACCGACCA
TCGCCCGGGTCCAGCCACCACTTCAACAGCCCATCGCCGGGACCCAGCCGCCACTTCGAC
AACCCGTCGCCCGGCTCCAGCCGTCAGTACGCCGGTCCATCGGCCGGCACCGTCAAGCCG
ACAGCTGCTGCCGGCNCATCCGCCCGGCATCCAGCCGGCAGTACGCCGGTGCAGGGGCAG
CCTTATGCAGTCACGATCATGCAGCAACGGNGGGCGAGTCGGCAGTATCGTCCTTAGTCC
TTGAAGACNGGNANAGTGCATTTAAAAGTAGAATNTATTCCGGGACAATTTCAAATTCTC
AAAATTNCATTGANCCAGTNAATTTCATTGATGCTTGCTTTGANCTTTTGCCGGTAAAAN
TCGCGAAATTGTTGATAATCGGTCCTCCCCGTCCGTAAAGGTNCAGGTTGGNCTGATTAN
CACATTTAAAATTCAGAAGGAAATGATTTTAGAAACCGCCCGTATGTGTTTTTTCACTAA
AATGCGTGAGGTCACAACGAGCACTTGCCTGTCGGATTGGTATGAAAAATATGTGAAGTC
GGAGCTCAGAGTAAAATTGNGTGAATTTCAAGAACGGGACAAGTGGCAAAACTCTCGATA
GAATAANATCCCTCGACATTAATATTTCTAAATTCGAACCTTTCTATCGGGGGTCTTCCT
ATGTTGCTCTGCCACTTGATATCTGTAGAAAGAAGGCCGTCGTCAATGTTGAAAACAAGA
ATGACGAGNTGTGCTTTCTATGGACGATTCTTGCNTNTCACGTAAAGGCGCTTAAAAAAA
CGGTGACAGGGTTAGCACCTACAAGAAAGTACGTTCACNCTACCCCCTCGATTTTTCAGG
TATTGAGTTTCCGGTAAAACTCTCTGACATTTCTAAATTCGAGAGGCAAAATCCAGACTA
TTCTGTAAATGTTTTCGGTCTGGATGAAGTTAAAGGTAAACATGTAGTTTCCGGGGCCCT
CCATCACACTGCAGACAAACGCGTTCACCACATTAACATGTTGATGANAACCGACGGTAG
TGGGAAAAAATTCCATTACTGTTGGATTCACGACTTGTCGGCGCTAGTTAGATCTTCATT
AANAGAACATTATACTCTATATTTATTTGTGACAGATGTCTGCAACATTTCGGACGCAAA
NATCTCCTGGACCGCCACGAGATTGACTGCGCGAGGGTNGATCCTGTAAGAGTAGATNTA
CCCGGCGACGACGATAAAACCTTAAAGTTTAAAGATTTTGTGCACCAGCAGCGTGTACCC
GTCGTCGTTTACGCGGACTTTGAAAGTTTATTGCTACCTTATGATTCGTGCAGTCCCCCA
CCCAACGCCTCTCACACTACTTTAGTCCAGAAACATATCCCTTTCGCTGCCGCATACCAG
GTCGTTTGTNCGCGCGTACCTAGTCTGTCGCGTTTCGACTCCTTCNCGGGAANAAATCCC
GAGAAATGGCTTGTTGACGAACTCGTCAAACTTGCCAAGAAAGTTGATAAAATTTACAAG
AAGTGCATTCCTCTTGTAATGACAGACGAGCAAGAAGCAAAGTTTGCTGATGCTACGGTA
TGCCACATCTGCGAGAAAGACATTGAACCGGGGACCGTCAAGGTCCGCGATCATTGTCAT
ATCACGGNTGAATTTAGGGGGGCTGCACATAATGATTACAATTTGCAGTTTNAGAATAAA
AAGTACATACCCATTTTCTTTCACAATCTTTCTGGGTATGACGCACATTTCATNGTTATG
GCNTTATCGAACCTCGATCGANGGAATGGATGTGCTTCCCATCAACACAGAACGNTACAT
TTCTTTTTCTAAAAAGATTGAATACACTTCAATCACGTTAAGGTTTCTGGACTCATACCG
TTTCATGCAGNTCCCATTAGATAAACTGGTTGGAACCCTTGAGGACGGCGACATGCGCAT
TACCCGTGCTCATTTCACCGACCCCGAGAAGTTCCAATTAGTTAAGCGGAAAGGTGTCTT
CCCTTACGAATACATGGATTCGTGGGATAAGCTCNCCGAGGCCACGCTTCCTCCAA
>VvP45bXY4-423#DNA/hAT-Ac
GAACAAAATCACACGTCTATTTATCAGTGGACAGCCTTATTTTTACAAGGTTTGATTTTA
TGAAATTGNATTTATGAAAGTATCGATATATCGATATATCGATACTTTTTTCCGATATAT
CGACAGCCGATATTGATACTTTTTAAAATATCGATATATCGAAAATCCGATATTTTTTAA
AATATCAACAGCC
>VvP45bXY4-1442#LINE/Penelope
AAGAGAGCCTGCCACAAGAACTGGAACACCTGAGAACTGTCTTCAGGCGGAACGGGTACT
CCGAGAGGCAGATAGAAAGATTTGCAATTGAACGTAAGCTGGTGAAGAGAATTCCAGTCC
AATAGGAAGANACGCCAAGGCCCANCGCNTTCCTGCCATTCGCGGGAAACANTTCGGGGA
AAATCGGCAGAATCCTCGCACGGCATGGCATAAAAAGTNTCTACCGACCACCGGCCAAAA
TACGGGACTACCTCCGTTCAGTNAAGGATGGCCTGAGTTNCGGGNATTTATAGCATCCCG
TGCGAGTGTNGAAAGACTTACANTGGCCAAACTATCCGCACTGTACAAAACCGGTGTGAA
GAACACAAACGCCACCTCCGCCTGGGACAATACAGCAAATCAGCGATCGCCGAGCACGTG
TACGACCATGGCCACAGGGTAGANTTTAATAACGTTAGGATACTGGCTAGAACTCATATT
TTTGGGAATCAGTAGTCAAAGAAGTGATCGAAATTCGACTGACCGATACATTCAATAGAG
ACAGTGGGCTATGTCTTAGTGAGGCGTGGAAACCAGCCTTGGCGAANATCCGCAGANAGC
GTTGTACCTCCGTCCAGCTGCCGCCATAGAGGGCTCCATATTAGAGTCCGCGGGCCGCAA
CGAAGACCTACAGNCACGCCCACTGGCAGCCAGCCGCCGGGCGCGGNCATGTATATAAGG
AAGNGCGGCACCCGAGCCATCTCAGTATCTGTGGGTCAGCCGACCAGTGCAGA
>VvP45bXY4-1475#DNA/PIF-Harbinger
GGGGCGCACATTGAGCTGCGTGGCGCAGTAGGGGCAGCGCAGAGCAGGGCAGGGCAGCAC
AGACTGGCAGTTACTCGCGCATATTAGAGCGCAGTTTCGTGCGGCAGTTTACAAAGCATT
GTTGTGTTGTGCGAGAAACCGACAAAAAAGCGTAACCAAAAACATGTCGATGCAAAAACT
CGATTTTTGATTTCTGAATCAGACTGGGATGCCGAGCTTGGAAAATTGTTATTACTTTAA
CAGAAGCTGAGTTAGATAAAACTATGCAAAAGTGAGTATATGAAAAGAAGAAACTCTCAT
CTGGCTTTTGCAGTGACAAGAGAATTCTCAAAAGATNATTTCCGGATGACTCGAGCGGAG
ATTCACGGCATAATGTAACCTGTTATTTTCTCGACAAAGCTCAAATACCTATTAGAACTG
AAGAAAATCTCGCAGTATTTTCGTGGTTATTTATTTAATTATTTAGCGTTTGACGGTACA
TGACATTTATAAGAATGTTTTTCTCTTTTATTTCATATTATATTTTTAAGAAAACTACAT
AACAGAACATAAACACTTGAAACTAAAAAAGCAGTGTCAACAAATTAAGTGTTTCTCGGG
GACACTATTGAATGATGTAGTACAAATAATAAGAAAACAAATAATGTAATAATAGCCTAT
ATATATATCAATCTTTTTCGAAGTTTTATTAAAAATGAATTCAAAAAAAGAAAATAAAAG
TGAAAATTGTAAGTGGACAGTTGTATGATAAATAAATGCTGAATTTACTCGCCACTTGTT
GGGCTCATTGTCCAAATTTCTTGTTTAAATTTAATTTTTATGTATTTATTATGACTGATA
TTGTGAATCGCAGGTTGGTTACGCACCAGATTAATCAATTTTTCTTATTCCATAGTTGAA
AATGATTATAAGTAAAGCAAGATTATAAATAACGCAAGAAGTGTTACGGCGAAAACCGGC
ACGAGTGAGCTGCGTGGCACAGTTTCTGTGTCGTGATCACAACGTGGCGCAGGCCACGTG
CGGCGCAGTACTGCGCTGCCCTGCTCTGCGTCTCAATACGCGCTGTTCCGCCCCAAAACA
TAGAGACACAGAAACTGTGCTGCGCCGCCTGCGTCGACTGCGCGTCAATGTGCGCCCGGC
CT
>VvP45bXY4-380#RC/Helitron
CGGCCCCGGCAGTGTAGGGGCTAGCGCGCTGGCCTCACGTTGTAAGGGTCGCCGGTTCGA
GTCCGGCCTCGGGCATGGGTGGTTTTAATTAAGTNTTGCGTTGCCTCCTGANTGTCCCAN
AATTACACGAAAGGCCAAATACAATATTTAGTACAATATAAACTGGAGCTGGCTAAATGG
TCGCACAGACCGAAGGCCNTTTTTTTCGCTAGGTTATGGAAAGATTTTTTTTAAAAATCA
GCAGTCATTTAAAACTATTTTTTTTCGCTTTTAATTTTATTTTACAGGGAAAAAANTAAA
TGCTTCTTAAATGAATTCTTAAAAACAATTGTCATAAACGANGAAAATTAGTAAGAACGT
ATAAAATACAAAATGCGGTGGTGTAAGTCAATTTTCCTTGCTTTATGGAAATTAACATAA
TGCAAAAGATATTGTAATAAATTCTGGAACATAGATGTTGTAATATATTCATTTTAGTGA
TGTCACCTGGAATCAAATTTAACACCAAGGTTATAATTGAATAAAGTCTATAAAATGGTT
ACATTTTACTGCTGACAAAAATGACTGAAACTAGTGTTTATTAAAAAACCGAACGAACAT
ACTACTGTGTATGACTTACACCGGTGTATTTATAACCAAAACTGATATATAGTGAGATTG
CGTAATGTATCTTGAATTGTAAGAAAGAAGATCTTGAATTGTTTCTTTAGAATCAATTAT
GTCTTTAGAAATCCTATTGGGAAGTGCGCTATAAGTTAGCATGTAGGATACACAGTGAGC
ACGCAGGATGCGTTTACAAACACAATGATTTAAGTCTGATTTATACCACTTTGTTGATAA
ATAAAGCACGTATTTCGTTCATCAGTTGAATTTCCAGTTCCTCCTGTTGGAAGCTGAATG
AAAATCTGACTTGCTTCATATTTTTTACTAACAGATTGAGAGATTGATTTATCTACATAT
GGTTTCGGTGTCTTTTTTTATTGAAAATGTGACTGACCTACACCATTGTGACTTAAACCC
TTCCAAATAGAACCTATCTCCGTGAGATAAAAACTTCGTAATCTTTATTTGAAGCCGCGG
CCAAAGCTCATATTTTCGATTTTTCAGAATTGTTTTTGGTGTTGCACTAATTCGCTATTA
ATACTGATTTTTTAAAAAAAATATCTGTGTACAAGAATGAAAGAACTAGGGTGAAAACGA
CGAACAGATGAAATTCTATGAATTTATTAGCCGTTCTAAACTAACTATTGGGTTTAATCT
ATAGATATAATAAAACTATAAACGGGAAAGTCTGCACATATGAGATATTCTTTAAAAAAT
GAGTTCGGGTAGTATTAACGCGCTACAGGAAAGAAATGAGCTGTATTTTTTTAATTTGTG
TCTGTCTGAAAATTATGAACAGGATTAAGGAAAATAAATATTTGTCAGATTTTGACCGAG
TTTCGCTTAATGTACAGTCCGTGGTCCCGCGAGTAAAATAAGGCAAGTTTCATTTTGATG
TGAATTCGGAAAGCTGAGATATTTAAGACAAAAGTGTCTGCAAATTAGTACCCACTTTTC
GTTGCGCGGGTTATCCCACTCCAGTCGTGGTGGGGGTAGTCTACCAGACCCTCGGCTACC
TGGCTCGGCGCGGTGGATTTTGGACTCGCCGAAAATCCAGCAGGGCCTGCCGAGCCACGC
CAGTCCGTCCGCGCCGCCCCACACACGACGAGTTTTGGATCGGCGCGAGGACATTTGGCC
TGTTGGCTCGTCCGTGTGTGGGGGCCTTT
>VvP45bXY4-337#Unknown
AAGTGGTGATGAAAGTACCATTNAGACCCTGTAAGACCNAAATGTGCACTGGGGTTGGTG
CACAAACTTGCGTCTTAACTGTGATCGTGCAAACCTAATGAATTGCAGTACTAAGCTNTT
NACNCAGTCGCCACCGTAGTTTTGACCAGAAACTANGGAAAAGGTGAAAGTTCAATGATG
AAAGTTCACTTCTGGTATGATGAATATATTCTTCAAAATTTTACAAAGTCAGAGAACTGC
ACAGGCAATCAGACAACTTTTCCAAATTTAGTTTCACAGATTCGACTGACCATTCGAGCA
CGACCGAAACCCCACGCTACTATTTCTTCTCAACTACATGAGTTCTTCAGAATAAAACTT
CCCCCATGATGACAAAGTTTCACCGATGTTAAACAAACTAGCAGTTTGCCGCGCCACGAG
CCCAGAGCTAGCCACCTTACTACATAACGCGTCTACACCGACTNACTGCTGCTTCTNGAA
TGGGGCGAGNNTAGGTTCTGGAGGGGGTATNTATAGGATCGCCGCTTCTTGGACCGTGAG
AACTTCCTTGTCTTGACTTTCCCANGGATTTNATGCGATAGCTGATCAGTTTCNGACAAA
TGTTACGAAATCCAATTTGATCATGACAGTAAAAATNATCCTAGCTCTCTGAAATTTTGG
TAGTAGCAAGATATTATTACAAACGTCAAATTAAGTTATTATAAAAAATTTTGTAACTTT
AATAGTTTNGCCAGAAAAGAGTCGTAAAGATGTGATTGCCATAACTTCCGAAATATTGCT
CCTATCGAGCTGAAACAAATTTGATTCTACTCTCCTATTGCTCATCTATTACCCGATATC
AAATAAAGNATTTTACCTATTTTTGAAAGTGGTCTAAAACTCGAAAATAAAATTTAATGT
CTTGAAATATTCCGAATATCGACTTGAAAATAACTCTAAACAAATTTCCCTATTGAAAAA
CTGTTACTGTAAAAATTTGGAATCTCTAAGTCTATTCCCTGATTTATTACGAATTTTTAT
AAATATCACTCCTCCCGAATGCCGAGCGATCGCATCATCTCGTCCAAGCGCTTNCTCGCG
CCAAAACCCATTTTATTTTATTACNATNAAATGCTTTAATATTTTGAAATAAANCTTTTC
CAGAAATCTTTATATTTAAATAAACTTTACTCTGAATATAATTTCTTTTCATGAATCCCC
GAATAAGACTGAAATATCGAACTTTTACNTNAATCACATGTCTGGCTATACCAAATTATA
TTCAAAAACGATCTTTAGANTGCATGAANCTTTCTAAAATTTTAATATGTTATTTAAACC
GAAATTACGATACTTTCTATCTATCACTTGACTTCTTAACTGTTTTCCTAATAGCTGAAT
ACTTCGANTTTAGAGTGGAAAATTTACGTGATAAAATTCTAAACCGGCAAATCACTTTTA
AACATATTCAGACTCTAAGTAAGATCTTTTAACAACAAAATTAATCATCTTCTGGCTATC
TATTTACCTAAACATCTTTTGAACTAAAGAAATATNTTGATTTAGCGAAATTANATGAAA
GTCAAATACTACCTATTCAAATCTGAGGTTAAGTTTCTCAACAGCTGTTTAAATGAATTT
AACTATTGAATTTACTGTTCATACTTGAACAAATGCTTATATNGGACATATTACTGGGAA
ATATTATCAAAATTGACTATAAAAATGACTTTAAAAGGGTGGTNCCATATACTTCAACTG
AACTCGCTATCTCGGCAACTAATTTCGCTATGCGAAATTCTAAGATGTGTTACATGCCCC
CCGAAGATTGAAGTTATTTTCCAAAGAAAACTGACTGAAATCTTAAAAAACAANCTTAGG
TGGTGCGAAACTAAAATCCCCTTATNTTACCTACTTCGTGGGNTGGTCTGTCCATTCATA
CTTCCTTTCACTCACTCTCANTCATACTCATATCAAAATTATCATATTAAATTATTCACC
AAAATGTATCAAAATTCAAAATTACACANGAATCATAAATATGAAATCATCAAAATCTTC
AAAAATTCTGCTACAATTGTATNCCATTTTGGTTTGCATTTGTGTACATGNATTGTTGGT
TTTAATCTCTTNAAATATCTGTTAATGTTCGTTTTCATAACAAACGTCCAGTTTTCAACT
GTTCNTTGTTTCCTTAAATTCTAAATGTTCATGTAACTTAATCCCAAAGCTGAAATCAAN
TCACACCAAAAATATCACTTTGTTCATCTNCNCAATAAATGTGTNNATTTCAACTGTTTT
GTCCNGTTTCATTACANANCTCCCTGAATGGGCTAAATANCCANGTCCTGTCATGGGAGT
GANACGATGTGTNTGGGGCNAAGTCAGAATACAAANCAANGCNCCNNANCTNTGTCTGCC
GAGTGCACAGTTTGTCCCTGGCGCCTGNCGCAGCAGACGCAACCCNGGGGACCTCGGTCA
GTNAGCT
>VvP45bXY4-30#LINE/RTE-BovB
TGGAAAGATGGAAGAAGAAATAGGGCAGAGAATAAGGAAGAGTGGACAATTGTATCATCA
GATAAAGGATGTAATNTGGAGGTGGAACATAGGGAAGGAAGCCAAAATTTTGCTCTATAA
AGTATTACCGCCAATACGATCCATTGACCCTGAAGCCTNGACTCAGCAAAGAGAGATATT
AGCAGATTACAGGCGGCAGAGATGAGGTTTCTGAGAGGGATAGAGAACGTCGCAAGAAAA
GATAAAATAAGAAATGAAAACATCAGGGAGAGATTANAAGTCGAAGCATTGGAAGAGACG
TTAANAAAGAAAANACTGCAGTGGCTGGGGCATGTNATGAGGATGGAGGAGGGGAGGATG
CCGAAGTTAGCACTCTTGAACAGTGGGAAGGGAAGGAGACCACTGGAAGACCACGGGCAA
GATGGATGGACCAAGTGAAGAAAGACGCAGAGGCGAAGGGAGTCGTTTGGAGACAAGTGG
TGGAGGAAAAATCTTGGAGTGA
>VvP45bXY4-679#SINE
GCTCAGTGCGCTGNGGCGCCGCACACTGGATCGGGGAGGTACAACGGGACAGGCTCGAGT
CCGGCCGTCCTGATTGCGNTTTTCAGGCGGTTTTCCGCAATCATCTAGGCGAATGCTGGG
ACGGTCCCCAATCTCCGCCTCATAAACTACACATTTCACAAACAAAAATACACTTATCAC
ACAGAACACAAAGTTACACGTTTCGCAGACAGATGGCACCT
>VvP45bXY4-1166#LINE/Penelope
AGTGAAGCCTGGACGCCAATCATCAATACTATTCGTCGACAGCGCGACCGGGACGCATTA
CACGGCGCGTCCAGATCAACGGGAAGTTCGGTAGTAACATAAGCGAGCAATTTGTTACTC
AGGCATTAATGAGCAGCTTACGGGGAAGGTTTTGCCTTCTGACTTTTCCTTCTATCGAAC
GATGAGTTGNTACGAGGCAGGACCCCGGCTACGATTGGTTACAAATCTGACCAATCACGT
GGCAGCATGGCTCAATATGAGGCCCGCAACGGATCCGTGTTGACCCATCAGTTGGATAAG
CAATTTATGGTGAAGGCTTTGTTTTCGGATATCATCTTCGAAGGAGCGATGACTTTAAGC
CCGTCCGCTACATGCCATGTGAAAAAGGACATCAAATCTAGCCGTAACTCCACCTTGGCA
TCGATTCAAGCCGCGACGAGATTTGACCCCTGCTACGACTGGTTCCACAGCCGACCAATC
AGAGGTTAGCAGCGGNAATCTGGTCTAGCTCAGCAACTTCGCACGTTCCTGACCTCACTT
CACCGGAAGATGGCGNCGACGATTGAGAGCGCCGAAATATCGTGTGATTATAACACTCCT
ATAACTCGGCTAGTCACCCGAGAACATTATTTATATTCTCAACGCCGAGAAAGACTNCGT
AATTATATAGCATTTTTTTTTTTTTTTTTTTTTTTTTTTTTTTTTTTTTTTTTTTTTTTT
TTTTTTTTTTTTTTTTTTTTTTTTTTTTTTTTTTTTT
>VvP45bXY4-1225#Unknown
TGTACGTCACGTTCACGTACAGTCAATTTTTGTGGCTATTGTGCCCTCGCTACGCTCGGT
CACAATAATTTAAAGCTGTACAATATCAACATAAACTGATATCCCGAAGGTGGATCAGAT
GCAGGCGGCCGCTGTAAGGGCCGCAGATGTCCGATAACACAACCAGATGTTCAGTGTTTG
ATGTGTTATCGGACGTCCGCGGTAAGCGGCCGCAGATGTCCGATAACACAACCGGACATC
CGGTTGTGTTATCGGACATCTGCGGCCGCTTACCAGCGGCCGCCTGCATCTGATCCACCT
TCGGGATATCAGTTTATGTTGATATTGTACAGCACAAAAATCGACTGTACGTGAACGTGA
CGTCACNATGACGACACGTTAACAGTCGCGAGGCAGCGGTATCGCCAGCTAGAATTAAAA
>VvP45bXY4-1303#DNA/hAT-hAT5
AGGGTGGCCACAGACCTGGAAAACCTGGAAAATATGGAATTATCAGGGAATTTAAAGCCA
CCTTGAAATATCATGGAAATATCAGGGAATCCAAGTAATTTAAAAAATTATCAGGGAATT
TTAATTGCAACAACCCAAAATTTGATAATTTTTTGATAATTTATTTTAATATTGAACTTT
TGCATTAAATAATTCAGCTTATATATTTTTGACATAAAATAGCCAACAAATACCGCATTT
ACACTAGCAACTTGCATCTCGTCTTGCGCCTCATCGAGATACGACGACGAGATGTTCGTG
CGCGAGCGCTAACATGAACTCTCTCTGGAACTCAGCATTTGAAATTATATTTTNAAAAAA
GGTGGATGACATCTAAATCATGTAAACTCAGAAGTTATATTTTTTACTGAATAAAACAGC
AATCGTAGAGGAGTAAGTATATAAAGATGTTTTTATGTTTCACTAAACAGTTTTACAATT
TCAAGCAAAGTGTGAAACAGATGTTCCAAAAAAATTGAATTTGTGGAGAGTCTTCGAAGT
CCTGTAGAATGTCACAAGCTGGTTTTGAACTTCTTCTGAGAAAAATTGAACCTTTAATAT
CAAAACAAAAGCCTAGATTCAATATACCAATGCCAGCAAAAATGTGAATAGCGATAATTA
TACGGCTTTATAACTTTTTTGTATTAATGATATAAGGCGAATTAAAGCAGGAACAAAATA
ATACGTAAGATCCTAAATAGGTAGGATTTATAAAGTTTTGCGTCATTCAGAGCTCTTTCA
AATGCTGAATCGATGCGACAGTATAAACATCGTGCTCGTGCCTTTGACTCGCNCCAAATA
AACCGCCGCCAAGGCGAGCGGCACAGGCAAGCAACCACACGAAGTGAACCAACACGATTG
CATGGTTTATACAAACTCGTGTTCATGCTATCTTGCGTAGACTCGCGGAAACTTACGCGA
AAGTGTTAACTCGGCAACAGAAGAAATTGAAAATGGAACAAAAGAAGCTACAATAACTGA
ACCAGAAGATTTGAAAAGAAAAGTGTAGCAAATGAAAAAAGGCATAAAAAAGCTAAGCTG
TTGACTGAGTCAAGTTACTGATGAACAATTTAAAAATCTTCAATTATTTTATCCACCAAA
TATTGAAAGATTACTAATTTGTTTTAGTTCATATTAGTCATTTGACCTATCTTATTTTTG
TGCTACTCATTTTTAATTATGCTTCATAAGATTACTAAATTAGTTATAAAATTTTCAAAT
AAACATTCTTAAACATGAATAAAATGTTTCTTTTTCTAATTTTTTGAGTTTTATACCAGA
TTTAATTATTTAGAATCAAAATCTAATTAAAACTTTAAATATCTTAACCATGCAAATAAA
GTTTCTAAATCAGGGAAAAATATGGCAAATTTCTCTGGAAAACCTGGAAATATCAGGGAA
TTTTTAAATCATTACCTTGTGGCCACCCT
>VvP45bXY4-1644#DNA/hAT-Charlie
CTCAAAGTGGGGTACGCGAACCCCTAGGGGTTCGCCAATTGANCGTAGGGGGTTCGCGAC
AAGATTTACGTTATGGCGGCTGACTGGNTATCTCGAGAGTGCAACACGCAACATGGTGAA
TTGAGACTGAACATGAGCAAAATGCTCCTAAAATCGACTCAACCTGCCGACAAGAAACAA
GCCCATCCATCANATTAATTAATAACATATTGCTCTTTGTGACTGTATTACTTTTTTAGA
CAAAAATCCTTATTTTAAAAAATAATAAAAAGCGTTTTTTTAAGGGGGTTCGCCATTGTT
TGGGAAATTTTATAGGGGTACGTGGAGCTATGAGTTTGAGAAA
>VvP45bXY4-228#LTR/Gypsy
TAACATGGCGACCGTTGACATGACGAGAAGTTCTTAAACATCTGTGGGATGTTTATCTTC
TAAAAAGAATCTGCAGAAAATTGCGACGGATTATCGGCGATAAGCGAACATAACCTGCGA
GGAAATTTCGACCGGCNACGACACGTAGTACAGGCGACACGGATTCGACGGCAAGCGGAC
CATTCTTCGGCCTAAGGCGGAGATTTTTCATCGGGAATCGGCTGTAATCTTCCGACGACG
AGTGGATTTTCTTCGGCCTCAACATCGTCTTCCTACAGTGAATTGTGAAAAGTGTGGTTA
AGTGTTTGAAGTCAGTGTGGTGTTTAATGATTAATTAAGTGCTTCTAAGTGAAATTTAAT
GTGATACAAAAGTGAGGAATAACTGTAAGTACGGCATTGAATATTCAAGTGATTTATTTT
GCATGTTATTGTGTGGCAGATTGGAAAGATTTTAATTTTNCTTAATTTTGTTTTTTATGT
TGATTTTGCTAATTACTAAAAATGGCTGATAGTCAGAACCTACAAGCATTTCTAGAGTCT
TTTGTAGCCAAATTTGACGCAAAATTTTCTGAATTTGATAGCAAATTTTCTGAATTTAGA
AATGAGTTAAAAAGTGATACTGATAGCAAGTTTTCCGAATTNGATAACAAATTTTCTGAA
TTTAAGAGTGAGTTAAATTTGATAGCAAGTTTTCTGAAATNAATGATAAATTTGATAGCA
AATTTTCTGAAATTAATTCTCAGTTTGCTGTAATCAATGATCAGTTTTCTCAACTGCAAC
AAAACAATGATAAAACATTCTCTGATTTGGCTAAATGTTTTGATGTTAAAATCGCAGAGC
AATTTCAGGGTTTTTAGCTCTCAATTCAAGGAGGATATTAACAATTTAGATTCTAAATTG
GGGAAGGTAGTAACAGAATGTCAGGAGAAATTTGAGAAGGTTAACCAAAATTTTGTGAAC
AGAATAAGGCTGAATGTGNAAATTTGATTNATAAAGAGGTGAAGGAAGTCAGTGAAAATT
GTGATAAGATGAAGGAGGAATATGTCGCTTTATTCCAAGCCAGTGATAGTAAAGCTGCTC
AAAGGGTCAATGAGTTGAGACAAGAGGTGGGATAAAATGTTAATACATTGGCGCAGCAGC
AGGAACAGTTAGCGCATGGATTAGAAAGTAATGTAAATCAGTTAGAGAAAAGGGTTACTG
GGTTGCAGATTCAGTTAAGTCAGGTTCCCTTAACAGGTAATCCAAATTTCAGTGTCGATG
TNAAGGAAGAATTTGAATTCTATGATGATAGTGGGAGGCTTCACCCTATTGAATTTATAG
ATAATTTTGAAAGATCAGACTATTTTAATTTGTTACCCGACAGTAAGAAAATTGCACTTG
TGGGTAAACATCTAAAGTCTNATGCTAGGACATGGGGTGATAGACAAGCTAGGGAAGTGA
CTGACTACAAGCTGTTTAAAGAAAACTTTTTGAAACATTTTTGGTCGACAAGCAGGCAGA
TTCAAGAAAAGAGAGAGTTGATGACTGGTAGGCCCTATAAACCTGGTAGGGAAACTCAAC
ATGATTTTTTTCATAAATGTTGGATCCGTTGTAAGTATTTAGACCATCCTTATGGAGAGG
AGGAATTCATTGATTTGATAGGAGCTAGGCTACCTCAGCAAACAAGAAATTTAATTGCCA
CTTTGGATGTAGTAAATGTGGATAGAGTTTCTGAATTGTTGAGACGCTTGGATGCCCAGG
AGTCATTCAATGAACAACATTACCACCATCAACACCATAGGAGGGGCAGCAGGAGTCCCC
CTAGAAGGGGTAATGGGTCAAGGGATGGTAGATCTAGGGGATGGGGTCGTGATAATTACG
CAAGGAGGAATGATAATGGGGAAGTGAGAGAACAGAACCCTCAATCTGAAAGGGAAAGGC
AGCATGGGGGGCAGGCAAACTAAAGACCACCCCTGTGATGGGCCCCGCAGTGGTGGACAA
GAATGTGGGTCCAGGTACCAACTGCTATAGAGTTAATACCATTTTTATGAATAATCCCCG
AGAAGATTTATTGGAAGAGGTGGAGGATAAGAATGAAGTTTTAGATAAAGTTCCCATAGT
GCAAATTAATGCTTTTAATAAACAAATAGATGCTCTTATTGACACTGGGTCACAGGTTTC
TTGCCTTGCTGAGGGATTATTTAATGAAATTGAAAGCACCAATCAAATTGAAGTGTTACC
CGTTAGTAGTATGACAGTTATTACTGCTACTGGTTCTCGTAGTAAGAGAATTAAGCAGGA
AATGTTGATGGAAGGTTGTATGGGGACTGTAAATGTAGAAATACCCATGTATGTAGTCCC
TAAGTTGAATGTAAATTGCATTTTAGGCATGGATTGGCTTACAAAAGTAAAGGCTTTGGT
AGACTGTGGAGAAGGTAACTTACGGATTAAATTAGACAGTGGGGAATACTGGGTTGATTT
TGAGAAGACTGTTTGGAAAGGCATACAAGAAGTAGATCATGTGAGAGTTAAATATAAGGA
TGCTGGTGTAGCTAGAGTTTGTGACGAACTATTACCGCAGATTTGTGTAAATGTGTTAAG
GCAGAGTAATGAGATTAATAGTCTGATTGAAGGTCAGGAGATAAGCGAAGGAAACGTTAT
TAATTACCCAAACAGTATGAAACTATTGCCGTCAGACCAACAAGAAACGCTGAAACGTCT
AATTGAAGAATATAGGGACGTATTTTCTGACAAACCAGGTCTGATAAAAAATTATGAGTG
CAAGCTTACTGTAAAGTCTGAAGAGCCTTTCTTTATTAAGCCATATCCAATCCCTTTGAC
CAAAAGAGATGAAGTGAATAAGGAGATAAATCGAATGTTAGAGTGGGGGGTAATAGAGAG
GTCAAGGAGTCCTTACGATAATCCCTTGGTTGTGGTAATAAAACCGGACAATTCTGTGCG
ACTAGTGCTGGATGCTCGCACATTAAACAAGCATTTAGTAACAGAACGGGATCATCCTCC
ACCTATCAGTGAGTTGTTGCACAGGTTTAAAGGTAAAAGATATATTTCGTCTATCGATCT
GACTGCGTCCTATTGGCAAGTCCCGCTTTCAGAAGAATCCCGGAAATACACTGCCTTTCT
ATTTGATGGCCGTTGTTATAATTTTCGAGTGTTACCGTTTGGGTTAAATATTTCTGTGGC
TACCTTTATTCGTGCTTTGGATAGTGTGTTAGGAAAGGAATTGCTCGAACAAGTAGAGAT
ATACGTAGACGATATTCTTATAATGTCAGAAACACTTGAGGAACATTGGGTGCTACTTAG
AAAAGTTTTAGAAGCATTGAGAAAGGGGGGTATGACTATTAAGTTAAAGAAATGTACATT
TTTGCAAAAAGAGGTTGAATTTTTGGGCCATCGTATTACACCACAGGGGATCTTGCCTAG
TAATGATAAAATAAATGCCATTAGGAATTTTCCCCGACCTAGAGATAAGAAACAACTACA
GAGTTTCTTTGGATTGTGTGAATACTATAGGAGATTTCTTCAGGGACAAGCTTTAAATAG
TCCAGCCTTAAGAGATTTGGTTAAAAAAAGTGTCAGGTGGGTGTGGTCCTCAGAATGTGA
AAGAGATTTTCAAAAAATCAAAGATGACTTATGTAATTCCAATATCCTCTATTATCCAGA
TTGGGATCTAGATTTTTGCCTTGCCGCGGATAGTTCTGACTACGGNTTAGGAGTTCATGT
CTTCCAGGAAGTGGAAATCAATGGAGAACCGGATTTTAGGACTATTGCCTTTGCCAGTAG
AAAACTGCAGCCAGCTGAAACTAGATACACAATTACTGAANGGGAGGCCTTATCTATTTT
GTGGGGTTTGACTAAGTTTAGGTACCTACTGTTAGGTAGAAAAATTATTGTATATACAGA
CCATAAGGCTCTTTCATTTTTATTAGAATGTAAGTTAGTCCACAGTCGGTTAACCCGTTG
GGCATTGGTTCTGCAGGAATATAATTTAGAGATTCGGTATAGACCTGCTAGTAAAAATCA
AGTTGCAGATGCTTTGTCACGTCTACCGTTAGGTCTAGATTCCGAAAAGCGATGTCTAGG
ACCACAGACTGAGGTTAGAATCGCTTATCTAAAAGGAGTACCGTATGAAACTGAGGTTAA
GTATTCCTTGAGACAAATCAAAGAGGAACAGGACAAAGAT
>VvP45bXY4-4057#DNA/TcMar-Tc1
CAGGGTGTTAAAAAAGTGTAAAATATTTTAGGAGGTGATAGTATGCATCAAAATAAGACA
AAAATGTCTAATAAACATTGGGCCGCAAACGCATACTTTCGGAGTTAATAACAGGTNCGC
AATGTGACGCCCGTCCACGGCAATGCACGCCTCAGCCCTTCGGCGTNAGGAACTGTCTTG
GTTGGTNCTGTACGTCTTCAATGCATGTCGTCACGTACAGGACCAACCAAGACAGTTTCA
AAGAGTGCGTGATTCCTTACGCCGAAGGGCTGAGGCATGCATTGCCGTGGACGGGCGTCA
CATTGCGGACCTGTTATTAACTCCGAAAGTATGCGTTTGCGACCCAATGTTTATTAGACA
TTTTTGTCTTATTTTGATGCATACTATCACCTCCTAAAATATTTTACACTTTTTTAACAC
CC
>VvP45bXY4-2060#Unknown
AAATATAAATCTTNTCTTAAACTCAAAATATTTTAGGGCCATATTTCGTTTAATTTCTGT
AAGTTCGCAAGGAGAGGACTTCAGTGCGAACATGGAAATAGTGTGACACCTCAGGTATCT
CACNCTAATGCCGTCCGTCTTGGTGAGTCTTCGTTTAGGAGAAATCGAAGCTTAAAAATC
GTTAANAAAAATGTTGGTATGACCAGGGTGTATAANTCTATGTGATNTCGACTGACACGC
GTTAAGGCGTGTCGTTCCGTACTAAAAGTCACAGGTTTGATCCNACTTGCCGGACGAATT
TTTTTNCGTGCGTTCTTTTTTGCTACTATTCTATGTTCGTGGCATTACAAATTTATTTTT
ACAAAAATTCGCCAGATTAAATTCAGTTTTTCGTGATAACGGACTTTTGATTTTGCTCTT
TNGGGTTATTTTGCTTTTTACCTTTTTGTANTGGTTCGNCTAATTTACAGCATTTTCACG
TAACTTTGATTATTTATTTCTTCAGTTTCCTGAANATGCTGAAGAGACACGATTTAAATG
TATTCGCACTGCAAAAAAAGCAGCCGATTAGCTGNGAGGGCAAAATTGTGTNTACNAAGA
TCGTTATAGTTTCGAATTCCGAAAACAGTTACGANAATACGGTAATGTTTTCGACATAAA
CATGAATTTTTCACCTTAAAATTACACTTTGNCGAAGAGAACAATACAAAACGTGATCGA
AAAATTCACGGTTCACGGACAGATAGCGGGTGCCANTTCACTAAATCGTATTTTTAGTGC
GCCTGATTATTNTGGTTTTTTACGTCTGCGAAATGTGAGACCTGGATATTTAGCAAAGAA
TTNGCTGCAGTAACTTGCAGGAACAATGGGCCATGAGCACTTGATCTCAGACGATAAAAA
AAACAGCGAAAAGTTTTCCTTCGAAANGGACCGGAATACGTACGTTATNGAGGGAGGCGT
TANGAACANTGTTACACGGAAAACGTAAATCAAACCTTTCAC
>VvP45bXY4-903#DNA/hAT-hAT19
TTGCGACGGTATCGCGGGAGTTGAGTCCACTGCAGTGACCCACCGATGAGTTGAGAGGAA
TCAATTGTCTTCCTATGATTCAGTACGGCGAAACTGCTGCTTAACGGGAAACCCCTCCCT
ACCNGGGTCAGGTATTCCCCACATACCAGACTCTCCGCGTCGAAACAAGCACAAAGCCTT
CAGCCACTCACGCACTAAAAAAAAAAAAAAAAAAAAAAAAAAAAAAAAAAAAAAAAAAAA
AAAAAAAAAAAAAAAAAAAAAAAAAAAAAAAAAAAAAAAAAAAAAAAAAAAAAAAAAAAA
AAAAAAAAAAAAAAAAAAAAAAAAAAAAAAAAAAAAAAAAAAAAAAAAAAAAAAAAAAAA
AAAAAAAAAAAAAAAAAAAAAAAAAAAAAAAAAAAAAAAAACATGTGCAGCAGCACTGCA
ATACANCAAGACACAAGAATAACGTAATACGACATTCAACTCGACAAAGCAAACAGCGAC
TTTTCTTGGATACATCTACAGCTTCGTCGTCTTCCAAATTGTCAATTTTTTCTAAAGAAC
TCTGTGAAATGATGGTATCAGCCAACATCCCACTTAATAAAGTGAACAATGAGCATTTCA
AATCGTTCTTGGAGAAATACACAACACAGACGATTCCAACCGAATCAACATTGAGGAAGA
ACTATTTACCGTCTTGTTATGAAAATGTATTGCAGACAATCAGAACTAAGATAGGCACCA
ATAAGATCTGGGTATCAATGGATGAAAGTACTGATGCTTGTGGGAGATACGTTGTAAATG
TTATCGTTGGAACCCTACTTTCTGACAGACCGGGTGATATATTTTTACTGGACTGTGAAG
CTCTTGAATCAGTAAACCACTCAACAATTGCCGTCCGTTTCGACAACGCTATGAAACTGT
TATGGAGCGGTGAAGTTAAGCGAGAACATGTCTTACTATTTGTGACCGACGCTGCGCCGT
ACATGGTAAAGGCTGGGAAATGTCTGAAGATGTTGTATCCTTCGATGGTGCATTTAACTT
GTCTCGCTCATGGATTACATAGAGTTGCCGAGGAAGTAAGACTAAATTTCCCTGATGTTG
ATAGGTTAATATCAAATGTAAAAAANATTTTTGTTAAAGCTCCAATGAGAGTGGCAAAAT
TTAAAGAAGACGCACCCTCCGTCCCTCTTCCACCATAACCAGTACTTACTCGTTGGGGCA
CATGGCTCGATGCAGTTAGCTGTTACTGTGAATATTATGAAAACATAAAGAAAATAGTTT
CTAATTTTGATAGCAGTGAAGCATCTTCCATAAAAATTGTCCAAGAACTNTTTTCCAGTA
ATTTGTTCAGAAATTTGGCGTACATAAAGTCAAGTTTTTCAGGCATCACAACTGCGATTT
CGCGTCTTGAAGAAATTGGTCTAGAACTGAATGAAAGTTTGGCGGTCGTTAAAAGTGTGG
AAACCGAAATAGGCCAAGCAGGGGGCAGTGTGGCTAGTTTGCTGAAAAACAAATTTGATA
AAGTGTTGTGTGGGAATAAGGGATATAAAACAATTTGTAAAATTAGTGAAATTTTACATG
GTGGCGAATCTGTTTTGACTGAAGACGACCCACAATTAAATTGCAGTGACCTGACTCTGT
TTAAGTACGCTCCCGTCACATCTTGCGATGTCGAACGAAGCTTCTCACACTACAAGACAG
TTTTAAGTGACAACCGGAGAAAATTCCTCTTCGAGAACTTGAAGATGCATGTGGTGATAT
ACTGCAATGCTGGCATCAAACAAGAATAAAAAATGGTATGTACACTAATTCGCAACAAAT
TTATAGTAAATTTCCATTTTTAAAAGTAAAATTCTAGTAATCCATTCTTTTACAGGAAC
>VvP45bXY4-1384#Unknown
CTCTGCTAGNAGTCTTTTTACCTTTCTCAGCTTTTACTTACTTGGTATATCACACATAAA
TTACTACTCCAAACCGTCTCTCGTTACAAATACAATAATTTACTTTACCTCTTATCGATT
TCTCTGGATCCTCCTAGCAAAGAGAGTACATTTTGCGTCCTCTGTTATGCATAGCTAGTC
GCTAATGTGGGCTCTCCCGTCACATTTTATATCAGTAGTACTTCNTTTTACCTGAAAGGG
AAAATTATACTCCACTTTCTTCCTCTCGTCTACGTAAAGAGATTCATCAACTTTTTNACC
AATATTAATCACTTCGAGTTTCACTTGAATACGCATTTATTCTGCAGCCTCACATACATT
ATACTGCACTCAACTTTTTATACAACTATATCTCTCTTCTTGGCCGTTCGTCTTTCTGAC
AGCTTAAGTCCAACTATTCGACACAACATCTTTTCGCAGCTCANCTCTTGCCGCTTCCAT
TACATCTCTCTCNTNTTCATCTCTTCTGTCGTTATATAAAGTTCTTGTCATCGGGTCTCC
TGTGGCCCGCTTTATTCCTTGCTGTCAAGGATGCTTCAAAACAGTACTATTATTATTGGT
ATTTATGACAATTCATACGCATAATAAAATACATTTACATACACACTTGTAAGTTGGCGT
GATGTATGTCCT
>VvP45bXY4-762#Unknown
TCTCANTGTGCTGGCTCATCTGCCGCTGGAGCTGAAAAAATTTCTCATTATGCTACTTCA
TCTGGCACTGTAGCTCAAAATTAAANTCTATTCCGTACCTGTATAGTTGAATATCAGGTA
TTCACAGTTGTATATCAGNTATTCAGAAATAAGCGAGANATATAAAAACAAAATTCTTTA
CTTCGATTTGTTTCAGGGAGTTACAGACTATGGCACCATGGTTGTCACAGAAACTGCATT
ACGAAACAACGCAATAAATTATAAAATGAAGAAAACCTGCTTTGTTTTTCCTAAACTGTT
TTTATTTGCAACACTAAAGTCTTAATACAACGTTCTATTTCTATTGAAAGCCATCAGCCT
ACGCATTAATTATGAACACAATGACTCTACTTTTAGCACCAAACGCCAGATATTGTTGTC
TGACATTCGATATATCGAGAAATTAAATAGATTATAATACGACTGAAAGCTAGATTATGT
TAGAAAGTAAGGAAAAATTTAATGTTTAGCTACGGGCCCAAGAGGTATGCGTCACATCCT
GAGTATTTTGCTTGTGAAATCATGTAAAATCGAAAAATGGATGGCCGGACGGCAATTTGA
ATACAGGTGATCTCGAGTTCAAGGCTTGAGCGCTACCGTTCAACCATCAAGCTCGCTNNN
NNNNNNNNNNNNNNNNNNNNNNNNNNNNNNNNNNNNNNNNNNNNNNNNNNNNNNNNNNNN
NNNNNNNNACAGAGTATTTTTGCCGTTTGAGTTAAGTTTTTGTATCTCAGAAATGTTGCA
TTTAAACTTTCTTCACAAGGAAACAACATTCCATGTCGATTTAGTACTANAACAGTACCC
GTCCGATCAGAAACGTGTGAATACTCTTTTATGAAAAATCNTTCA
>VvP45bXY4-1676#DNA/Sola-1
TACCCCGAAGTGCATATAGTGAAAAACGTGAGAAACACAATTCGTATGTCAACACAAACG
GCAGTAAACTGTAAACAGCACAGTGGAATGGGANAGTGCCTAAGCCCTGAAACAATGGTT
AGAAGCACACGTTGATGGTGGGTATAATTCTATAACCAAATATTTTAGACTCAAATCCAC
AGAGGAATCACGCACACACGCACATTTCCATGCCTACAGCGAGGTCGACACAAAAACCAG
CACCAAGATAGAACTCCCACAGAGGAAGAAGACACACACACACATTAGTGNAGGAAATGA
ACTGCGCATCCTACATCCAGACAAACGAGTTAAAGGAAGGTCTGACCATATTTACGCATA
CATACACAGAGAAAGAAGTACACACACATACACACACACACGCGCACGCACACACTTGTA
CATGCATACAGCGAGNTCGACANAAACAACAGCAAGCATCATGGAAACGATGAAGTGGGG
CAGAATTGTCGTTACCACTGATTANCTGGACAGAACTCTCGTTACAAAAATCATCAGACA
GACGAGTTAAAGTCAGGTATCGCCATACTTACGCTTACATNCACAAAGAGAGACGCAGAT
ACACATGTCCATGTCTACAGCGAGTTCAGCACAACTACCGGCACCAATCATGGAAACGAA
AAAGTGGTGTAGTACTCCCTTGCTCATGACTGGCCGAAAAACAGAAGTCTCCTTACATGT
CATCGGCCTGGCGAGATACAGGGTGTGCAAAAGATGTCAACACACCTCAGTGTTTATCCC
ATAAATAGTGTTCATCACGACCCAGTTGATTACGTGTACCATCAACAAACAGATCACCGC
CACGTCTCTCCCACACCGCAACCCTTTCTGCCATTCAGTAACATGTGNCCCCAGGTACCA
TGAGTTGCAATAGACACTTGACTATCAGACAGATATCATAACCCCGCATATTCATACTAG
GTCTCACCCACAAATCCATACGTCTCCACGCACAAGCACAAANAAACATAAGTGGAGGTA
CAGCAAAATCATACACCCAGACAGACGNTTTTACAGAAGGTATCACCATATTTACGCATA
CAGACACAGAGAGAGACGCGCACGCACNCACATTTCCATGCCTACAGCGAGNTCGACACA
ACAACCAGCCCAATCATGGCGACGAAAAAGTGGGGCAGAACCCCCATGGCTCATGACTGA
CCAAAAAATCATCAGTAACATATGTTCNAGGCATCANACTCTTCACATCAACATCATCTC
ATTTATTTCGCACTACAGACCTCACTACCATCCAGTATCATGTGTGCTAGGTACAAAACT
GTTCACATCAGCACCAACACGTCTATCCCACACCTAAGCTTTTTCTGCCATTCAGTAACA
TGTGACCCCAGGTACCATGAGTAGCAGTAGACACTTGGTCATCAGACAGATGTCATAATT
CCCATATTCATACTAGGTCTCACCAAGATATCCATACGTCACCACGCACAAGCACACACA
CAAACATAAGTGCAGGANCANCACATCATACATCCAGACAAACGAGTTGAAGGAAGGTAT
CGCNATGTGACACATTACAGCCGTGTGAAGTTGCAGCCACGTAAGTTTGCTAACGGATTT
GTGAGGCTGCAGCTAGATGCAGACAGGTAGCTGTCGCCCACAGGAATGTGGCAACCCCTC
GTATTTCCCCGAATCCGCTGGACCGCTAGGCGGAGGGGTGGCGGACTCGCTTGGGAGGCC
ACACGGGTGNGCACCTCGTGGCNGTACGCGGCCGGACGTTGGAAGATAANACGCGAGTGA
AAGTGTGAGTNCGCGCTTCTGCTGGAAGAGTTTTTCAGCCCGTATCTCCAAGGAGCAGGT
TCGNCGCCAGACTGCGTCCTGACAGAGCCTTCCCGTCCGTAGCTNCTTGAGGGGNCAGGC
TCGACGTCTGTACTGCGTCGAAGCTGCGTGAGGCGAACACGTTACGCCCTCGTGCAGCTG
ATCAGACCGCTTCGCGCAGTCGCGTCGCAAGAAGCGCCACCACGGACCTGACCGCAGCTG
TCATCACAAGAAACCCGCAGCTGCCGTCGCAGGAGCAACNATACGGTATTGTGTGTGTTG
AGTGCGTTCACCTACCGCGTCCACTAGCCCAGTAACGACCCTGATGAACAACAATGTATG
CCGGACAGTTTACAATAANAAATCACATCTCTGAATCACGTCTAATTAATTAATNCGTCC
ATATACGTGATCTAATAAATAGTAATTTTAAATTGGTGCCTTGATGATCAATTCNCATTC
CCTCATGTAAATATTAATAATGATAAATTTTTAATAANTAAAATTAACTATCTTTCTGAT
GTCGCAATTAGCGTGACACTTCAGTAT
>VvP45bXY4-372#LINE/Penelope
ACGGCCTCCTTCTGTGTTGTCTTNNTCGTTCCTATCTCGTTGTTCTTATGCCTTTGTCTT
TCCATCTTTTCCCTTCTTGTCGTGTTATTTTGGTTCCCAAGATTTTGTTTCTTATATCTT
GTTTTCGTGCCNAATTGTNTGTTTTTCNTTGTTNACTGCATCCACGCGGTACCTACTCAT
TCTGTCTCCACATNTNCGNAAAATATCATGCTTAGTTTTCTACATCTGTTTTTTTTTTTT
TTTTTTTTTTTTTTTTTTTTCTACATCTGTTCTGTCTGNGGCCACGATGTTCTCGGTGGA
AAATTCCGTTTTCGCCCTTCATTGGCAGNCGATTTTTTTTACTACGGTNTTTTGNTGTGA
ATGTTTTAGCTTTTTCGCATTCCAAACATACCCTGTTACTTCTCCGTTCTGTGCGTGCAC
TGCTCTTATTTATGTCAACCACCACATTATATTTAAAATTCCTGTATTTTAACCTCGCTC
GCGACCTGGATTATTGCTACGAGGATCTAGTTGTTACATCACTCCGCTTTTCCATTTTGT
AATTTCAGTACGATGATTCCGANTGTTTTTCTGCACCTACTCTGCAGTTTAATTACTATT
TATTTTCTTTCTAAATATCTATAATTATTTTTTTTTGTACATTTTTGCTTTCGCGATCGG
CATTTCTTTGTTTATTCCGTTTCGCGCTTTATTATCGACTTTTCTCATGATATTGATTTT
CCCGATGTTTCTCCATACAGCACGAATATTAATATTTTTCACATTTTTGCAGATGTGTTG
TAATTTATAATCTTTTTTTCTTCCCGCGATCGGTTCTTGATTATTCCATTTCGCGATTTT
TCTGAAATAGCGTTTTTGGACGATTTTTCCGCTGTTTCTCGATACAGCACTCTATTNTTA
ATTNTCGTTTTTTTTTTTTTTTTTTTTTTCCGCTGTGCTGTATCCTTTGCACCATATTCA
GATATTCCCTTTGTCACACTTAGCCTTTCNTCTCAACAGTTGTTTGGACAGTTTTGGGCC
TCATCACTCATATTAATCNATTTCCCCTAACATGTCACCCATAGATTCATACATCTCGTC
CTACAAGTTTCACGCCTTCCGCCTCGCNAAACTGCGTTCACACACTCTCTTCCTTCAATC
TTGCCTCTCTCTAAATATTCCTCCAAACGGATTAACCATTAAACTCCCTGTCTCTGGCTG
CCATCCACAAATTCACCCGCCACTCCACGCCTTTCGTTTTACACAATCACTTAACTTCAC
CAAACTTGTCCTTCAACAGCTCTTGTTCAAAGCAGACTGGCATTCTGCCCAGCTTGTCTC
CCTACACAAAATTCTTTGCCTTTCTGCCCCGAATNNAATTAATCAGTTACAGCAGATCCT
ANCAGATTGCANACAGATCTTAGCAAAACAAGCACAAAAACATCTGNGCAAGCTTTCTGC
ACTTGCGAAGAGCTATCTGGCTATGGGTCTGCCCCTACCTCACCAACACCCCAATCATCC
TCAACACACTCCTACAGCTCCCTTGATTNCCAAAACTCCTTGTCTTGCCCACATTCTCAA
TCTCCCCCACCCA
>VvP45bXY4-1747#Unknown
AAATTGTTAAGAATTAAATTAATTTTTGTTTGCATAAATTATCAATAAAAATATTATTAA
TGATTGAAATTGCTGATATGAGGAATCGGGATGTTGCTTTGCACATTAACAACACCGTTG
TACCTACGTTTGACATTAATATACGTTTATTACAAAATTATTCTTCATCAAATGTTATTA
ACAATAGTATGACACAATTAAACAAACGTCTTGAAATCCAACAATNGGTTCATTTTACAT
CAGTTCTCAGGGTTTTCTATATGTCCATTCATTAAGCTCAGCGGGGCAATGAGATTTTCT
CTAGGGCGACACTGGGTTGATCGATACGATAATGATTTGCGGTGATCACCATATCGGCGG
GGTTACCATTTAGCAGAAGGCGCCGAGTCTGCTGCCCGAGTCGTCCGACGCGATGATTCC
ATTTTCTGCTTGCCGTCGGAGACCCGCGTCCACTCGGATAACGACATGGAACACAAGAGC
AACCACACACCGCACCGGCGTTAGTCGCCGCACATCTCTTTCTGCAGGCTGGCCACGCAC
CCACCACACAGCTCGCAATCCACTGTACCATCCCCACCGCGTCACCCTAGCGGCACGCTT
CGTTCCTTCACTGAGGGCTACCCGGCCCAAGGTCGCATTCCGGAACGCAGCCGGGCAGTT
ACCGTTACCTATTGTTCGCACCGTCCACCTGTGCGAGCTACGGGTCCAGCTTCTCGCAAA
TATATTTCGATGTAGTGTGGCAATACA
>VvP45bXY4-1309#LTR/Gypsy
GTTGTCTGTGTTCAAAATGGGTTTCTGTACCCATTAAAGAGTATTTCTGCGTTGGAAAGC
GGCGTTGTGAAAATTTTGGAAGTGATTTTATGTTTGTGTTTTGCGTGTGAATTAACGGGA
TATTTCAGTAGTAATATTATTTTATTTGGCTGTGAATAAGTAAAATGGAAGTAATTAAGG
ACAAATCCTCGGGTTGTAGTGATAGATTAAATTCTAAAGATGGGGATAATGGTAGTATTG
TTTGTAACAATGAAGATTCAGGGTTTGTCGAGCAGTCAGCTGAAAGGGAGGGAAGTGGAG
TTAACTTGACCAGCGAGTTTAATTCAACTGAAGCTAGCTGCGTTAGTTTCTGTGACGGCA
TGGGGGGAAGCGGAGTTATGTATTCAACCAAAGATAGTATTGATGTAGATGTTAAAGATA
GTGATGTTTGTGAAGTCGAGTCAAAGAGTTTCATGATTAGTGCGATGTCAACGCCAATAC
CGGTTAATCAAATTAATATTCGAGAAAAAGAGACGGGTAACAAACAAATTGATGCTCAGA
AACAGAAATGCGGCGAGATGTCGATGCTAATTGTTTTATTGGAAAAAATGAGAGAAGAGT
CAAAACAAACGGCTGAGAAAATGAGAGAAGAGTCAAAACAAACGGCTGAGAAAATGAGAG
AAGAGTCAAAACAAATCGCAGAAAAAATGGAAAGAAAAATTACCGAGAATTGTAATGATT
ACCGAAAGAATTAAAGAAGAAGGGCAGATTTTAAGGCAGGATATGTTGTNGAAAATGGAT
AGNCGTATTCAACAGTCGGAAGAAAAATGTGACAGGAAGATAGAGAGTGTAAGACAAGTA
TTAAAAGAAGATATCAANACAAAAATAGAGAAAGAAATGTCAATGGTGTATGATTACGTT
GGGAAGCATGAAGAGGCTACCAAGCAGAATGTAGTGTGTCTGGTGCAACAAAAGGTGGAG
GAAGCAGTGAAGGAAAATAGGAAGGAAATACAAGAAGAGCATATAGCCATGCAGGAAGAA
AATAAGATAATTTATGAAAACCAAAAGGACTGTGCAAAAGGGATTGAAGAGTTAAAAGAA
AAAGCTGAAACCAACTCCAAACAAATTTACCGGCTGGGAGAGAGATTTATGATTATGGAT
AAGGAAGTGAAAGGAGCATTTAACCAAGTGGATGACCAGATGAAATCAGTCAAAGAAGAG
GTGAAGGAAGAAGTGAAACATCTAATTAAGAAATTTGGGGAAGAAGAACGGCGAAATTTG
ACTGCTATGGGGATTGGCGGTATCATCACAAACCAGATTAAATTACCGGAAGTAAAATTT
GAACCGGAAAAAGCAGTGCATCCGGTAGANTTTGCTCGAGCTTATAAGAATGGATTACCT
TGTGAGTGGTCAGACTTGGATAAGATAAGATATGTAAAGAATATGCTACGAGGGGATGCT
TTTGTATGGAGCTGTGGCAGTGTTGAAGAATGTAATAATTTCGAGGAATTTTTGAAATTA
TTTTTGAACAAATATTGGTCACAGAGAAAACAAAGGAATGTGAGGAGAGATTTTTGGAAC
TGCCGCTATTATAGTAGACGTGAGGGGAGCATGAAGAATTTTTGTGAAGCAGTGATGAAA
GAATTGCGCTACCTGGATCAAGAAGTCGATGACGATGAAAAAATAGAAGTTCTGTTGCAA
AAATTGCCCAGGCCGTCCAAGAAAAGCTAGTAGTAGTTCAATGGAATAGTATAGAAGATT
TTTTGGAAATAGTTGAAAGGTTGGACCGCTGGAGTAGTGCGAATGAGCAAAGCCTGAGAA
GGGGATAAGAAGGAATGACTNTCGAAGCNATNACGGGTCGAACCAGATGNNNCCACGGGA
CGATTNTGCAAGAGANAGAAGACGGCTTTTGGATACAACANAGAGGAACAGTCAATAGTA
ANTCCGGTAGAAATANAAGNAGGAAATACGAGGACCGACGACATGATTACCGACGGGAGC
ATCACAACGATGCNTTGATGGANAGAAAAGAAGAAGGAAGGCATCGNGATTNAGGAAGAG
CGGCGGGAAACTCGGCGCCGCAACTGGGGCGGTCCGNACAGTAGCGGGAATAATNGGAAC
AGGACCAAAGAAACAAAAAAGCAGGACCTATCCGGAGGACGATGACATTAACAACGGAAT
AGAGACCGTACAGAGAAATGTCAACGAATGTGATATGCAGANTATGAGCCGCAACATGCT
AGNGCCTTCTGGCGAAATCGAGNGAATTATCAGAAAGAACTGGATGTCGGGANGTNTGAC
GAGAGAGGAACCACTCAGGTGGTGGGAATGCTTCAAGTCTTTAGACGAAGGGGAGNCGCA
GGNCGTTGCAAGGANNTGCGAATATGGTTGGCAGGAAGGAGGGGTNCGACAGTTGGCTGA
AATCGATCTGGGAATCCATGATAACGAAGAGAAGTGTNGTGAGNAGTGTACGGAGAATTA
CGCTNAAGCAGGAGAGCATGTTGACAGATGAGCTTGTATCGAGAGGANTTGAGGAAGAAT
ATGTNTGAGACTNNGNCAGAAGATAGCGNTGGNNCNGATGACAGTGAAGANGGGGAGGAG
TATAGCGACGAAAATGGTAGCGAGGACGATGATGATAATCTGAAGAAGAAGAAGAATCAG
GTGGAATGTTAAGACAGTGAAGAAATGAAGGAGTGAGATTTTTCNTTGTGAGGAAATACG
GCAGTANCAATGAAGANGGAAGTGNAGTGCCGGAGGGGGCAAATGTNGAAGTTTCGGAAC
AAGNTAGACAGGGCATGAGCTCATTTGCGGGAAATGATGAATGCAGNACAGATGATGGAA
GCCAATNCAATAGAGAGAATGTAGACTTACGGCAGCTACACCTGAGNGATGGGAGTAAGN
TGGAAGTNTTAGAATGGTCTCCAGGAGAGTTTGAAAAGGACTTATTACAAGAGGAAATTT
TGAAGGAAGAAGAAGAGGAAGTGAGGCATCCAATATTTATGGTGAAAGTNTTTGGNTTGA
AGAGCGAAGCGCTAGCGGATACTGGGAGTGAATTAACGGCGATATCGCACAAGTTTTCTA
CGGCGCATGACCAAANANCGAAGAGCAACAAGATTGCTGAAATGCCAGTGAGTNANNTNC
AAGTNATNGGGGCCACNGGAAAATTGAGTAAANGNNTGAAGANNCAAATNTNGNTGGAGT
TGGAGATAGATGGAGTTGCANATGGAGCATCCNTGCNTGGTGGTNCCCGANCTNAGCATN
AACTGTATNCTGGGTATGGACTNGCTTTGCAAANNTACCGAGCGGTNATTGACTGTNGTG
AAGGAGGGATACAANTATGGAAGAGCGAAGAGAGTATTGAATGTTAANTTTGGAAAAGNA
ATTCGGTAAANGCCGAGGAATTGGNGGGGGACGTGAANATGCGAATAATGCAGCCGATGT
GTGAAGNAGNAACAGAAGANGAAGTTGTAGAGGATGAGGAAATGGAGGGTGAAGAAACGG
AAAGTGGGATTGAAGCGAACGATGTAATGGATATTGATGAGTTAAGGGGAGTTACCGAAG
AACGGAAGGAAGATTTAAAAGGAATATTGAGGAAGTATAAGAGTGTGTTTTCGGACTGTC
CCGGAATAGTAAAAGGATATGAATGCCAATTGAAGATAAAGCCTCATACACCATTTTTCG
TGAAGCCTTATCCGATACCGCTAGCTAAGAAGAAAGCTGTGGAGCGAGAGATCGACAAAA
TGGTACGATGGGGTATTATTGAAAGGTGTAGTAGCCAGTACAACAACCCGCTGATAGTGG
TCGGCAAGAAAGATGGANCAGTNAGATTGGTTTTAGATGCCAGGACGTTAAACAGAATAG
TAGANAGAGAAACTGATCGACCNGAGAATCTTGAAGAAATGTTGCAGAGATTCCACGGCG
TGAAATATATGACAAGTTTGGACTTAACGGCCGGATATTGGCAAGTNCCATTAGCTCCGG
AGTCGAGAAAGTATACGGCGTTTTTATTTGGNGGGAAATGTTACCAGTATAAGGTGGTTC
CATTTGGACTGAATGTCTCGGTCTCCGTNTTTATANGAGCNTTGGATCGAGTNCTGGGGG
AAGATTTACTNAGCAAATTATCCATCTATGTCGACGATATATTGATAAGTACTCAAGCAT
GGGAGGAACATTGTGAAGTTTTGGAGGANGTGTTGGTNGCTTTACAAAGAGGAGGCATGA
CTCTGAAANTGTCGAAATGTGAATTTGCGAAGAAAGAAATAAAGTTTTTGGGACATCNGA
TAGATTCANAGGGAATACGNCCGGATCCCGAGAAGATAAAGGCAATTGCAGAATTTCCCG
TGCCAAAAANCAAGAAACAGTTAAAGTCATTCTTCGGNTTATGCGGNTTCTACNGAAAGT
TCGTGTCAGATCAGTCNTTCAATGATCCTCACTTAGGGGAATTGAGGAAGAAGNATNCAN
CTTGGTTGTGGACGGAGCAATGCCAGCAGGCTTTCGAGAAGTTGAAGNATGAGTTGATGA
ATAGCGGNATATTGTATCATCCCGATNTGAGTTTGCCTTTTTGCTTAGGGAGTGATAGCT
CTAANTATGGCCTNGGAGTTCATCTATTTCAATTGGTGAATGTNGACGGAAAGGAGGAAG
CACGGTCAATCGCGTTTGCAAGCCGTGTACTGAACAAACATGAACGGTCTTATGGGATAT
CAGAGAAGGAAGCATTGGCCATCGTGTGGGGGTTCGAAAAATTTAAGTATTACTTGTGGG
GGCACAAGACNATCGTGTTTACNGACCACAAGGCGTTGACCTTTCTNCGCGAATGCAAAC
TCATGAACAGTCGNTTGACCCGATGGGTATTATNCATGCAGCAGTTCGATTTTGAAATAA
GATATATAAAGGGTAGCGANAACCAAGTTCCCGACGCGCTATCAAGACTTCCGATGGGAA
CCAACTATNTGGATGACGCTGTTGGCCTGAAAAGTGGTTAGAATGTTCTATATGAAGGGA
GTGTTACATGAAAAGGCAGTTAAGGATATTTGTAAGGATATGAGGCGTAAACAAAATGAG
GACGAGTGCTTGAAGCTAATAAAGCAGAATTTAGGAGATCCTAGAAATAAGAAGCTGCCC
AAGTACTATAAAATTCATGACGGAATATTATTTCGTAGAACGGAAGAGGTGTCGAGTGAC
TGGAAAATATGTTGGCCGGANAAATATGTGGAGATCATAATAGATTATGTACATTCGAGT
TACGGNCATTATGGAGCAGCTAAATGCACCCAAAAATTAAGGGAAGTCTTGCTATTCGAT
AATATGAAGAGGAGAGTGGCCAAGAGGATAGCGACTTGCGACCGATGTCAACGGACTAAA
GTTTCGACTGTAGCAACTAAAGGTTTAATGCAGAGTATATTGCCAGAGAATGTTTTGGAN
CTGGTNGCCGTTGATTTGTATGGGCCTTTGCCAAAGTCAAAGGGTGGATTTACTTACGTC
TACGTCATGTTGGATGTGTTCTCGAAGTTCGTGCGATTCTATGCAATAAGAAAGGCTACA
GGGAAGATATTGGTGGACCGGATGGAAAAGGATTATTTTAAAAATGTGGGCTATCCAAAG
AAGATATTATCAGATAACGGTAGCCAATTTACGTCAAGACGTTGGGCTCAGTGTATGGAG
GAGAACAAAGTGAAGCATGTAAGAATATCAGCGTACCATCCCGCCAGTAACCCAGCCGAA
CGAGTNATGAGAGAAATTGGTCGGTTGATCCGAACCTATTGTAGTAACAAACATACTACA
TGGGTAGACTATGTAACAGATTTCGAAGATGTCATAAACAGTGTACCAAGTGAGAGTACT
GGTTACACCCCATATTTTTTGATGTATCATAAAGAAGAACCGAATTTGATTAAAGAAGTA
ATTAATTTTCCTGCAAGTCAATGTGTATCTAAGGAAGACGTTTGTAAGCAAGTAAGGGAG
AGAATGAAGAGGAAAGCAGAGGAAAGGAAGAGAAAGCACGACCAGAGACGTAAACCTGTT
GAATTTAATTTGAACGACTTGGTATTGGTGAAGACGCACGAGAGGTCTTGTGAGATAAAT
GCGGAAATTAAAAAATTCTTTAATGTGTTCCATGGGCCATTTCGAGTGGAGGGAAAGCCA
TATAAGAATGCCTATTTTCTCGCGTACCCGAAGTCAGGAAGGAAGTTTGGGTTGCGAAAC
GTGACTGATTTAAAGTTGTACAAGGTGAGAGAGGAGAAATGATTACAATGTAATATGTTA
TAGATGTTAATAAACTTCTGTTACTGGACTATAGCAAAAGACATTGAGTGAGAAATTGTA
AAGAACCACGGTGTAATGGAAAATGTGTGATTTTTGTTACAAAGGCGTAATGCCTGGTGA
AAGGGTTGAACTTTCCCCAAATGATCAACTTTCGTGGTTACAAAAAAGTGCTAATTAGTG
GCAAAGTGGGGGCATGTGTGAGGTCCCCACTCACCAGTCATTACTGAGTTATATTATTAC
ATTATTAATTGATTGTAAATAAATTTATAATTTCATTTGTAGTATAGGTCTTCCAGCATA
GTAGTTTGTGTAGAACGGGGTAATTATAAGTTANTTTAGTAATTTCATGTTGCGAGAGTT
GGCAGTACTGTATGGTTGTGTGGTCGCGGAAGGAACAAGCCAATATGGCGAGAGAGACTG
TTCTTGGCTAGCATAAGGCGAACATGTGGAGAAACTGATTTCGGCTAGCGTAATGCAAAT
ATGTACAGAATATTGTTTCAGTGAAAGCATTGTTTCTTGTGTGAATTTTTGAGTGTAATA
AATTGTGAATTATAGTAAAAGTGTGGCGAAAGTCATTTACATAGCATTAGAATATCCGTT
GCGCAAATTGAGAGATGATTGAAGGTTTTGTAATAAAAGTACTTTATATTAATACAAACG
GCGAGGTGATAGCGACTACCGTAAAAAGGCACGTTAGGGCCAAGTGCCAATAAAGCGGGC
TATCAATCTTTCTTGTCGCAGTCAAAATAACGATAAGGAGGACCTCGCA
>VvP45bXY4-655#Unknown
TGTTNTCAACATCCGTTTTTCTCAACTAATACAAAGCNTACAGCGATGAATAAGGTATCA
GCGGATAGGATTTTTTACCGACTTCTGACGTAGCACATTNTTTGTTTAAAATNTAAGTTA
AAAGTGGGTCCGCGGCGGCCGGGACACAGTTTACCTCACCGCAGCGCCTGCGTGGGCGAG
ACGCAACCCGCCGCGCACAACAGTCGCTTCGGTAGCGGCAGCTTCAGGGGTTAGCCGAGA
TTATTTAATTCCACATAAACAATATTTTTGTATCAATTACCGATAACGACAAACAAAAAA
TTCAAGATGATTGCATTCTGACATCAAATATTGTATACAAAAAGGTATGTAATTGTAAAT
ACGTTCACATTAATAAACTCTNTTTGCTATTTTGTGTATACACTTCGCCGAGTATTTAAT
TTCAACAACCCAACAAANGACTGAATATTTTTTTTTTTAATCGTTTGTGGGGAGGAAG
>VvP45bXY4-338#LINE/I-Jockey
TAAAAACAACAGCCTAGCCGGTTTACTCCACAGTTGAATACTGCTCNAGCGCGTGGCTTA
ATAGCTCTCACACCCAGNTGGTGGACGTTCAGCTTCGCCAAACAATGCGCATCATAACTG
GCTCGCTTCTATCTACACCTATTCAATGGCTGCCGGTGCTCAGCAACATCCCACCACCTC
ACATCAGAANGCAAAAGGTCCTAATCAAACTATGGTCGAGAATTCTGAACAACGAGGCTC
TTCCCATCNATGGAGATGTTAGGGAATACAAAACACGGCTGAAGTCACGTCGCCCTGCCT
GGAAGACTGCTGTCAGTCTAACATCTAACTCCTTCAGCCCTACAGATAGCTGGACAGCGG
AATGGGCATCGTCAACACCACAGGGCATAGTGCGAATTACCGATCCCTGCTCAAAACTAC
CAGGATTCAACTTACCGCGGTCAATTTGGTGTAAATTAAATCGTATTAGATGTGGCACGG
GAAGAACTGCTTCAACTCTCCACACCTGGGGNTGGGCAGATTCNCCGTACTGCGACTGCG
GTGAGGTNTTACAAACTGCGTCGCACATTGTGCAGGACTGCCCACTGCGTGCCTTTCCTG
GTAGTCTGGAAGACTTAAATTTGGCCACGCCGGAGGCGGTGGCCTGGTTGGAGCGCCTCG
ACGTCACGTTGTAGTGGTTGTGACTGGAGATCCTGTCTCAGTGGCCGGCTGCGGGCATTG
TCCGCTGAACTATGTGTATATATGTGTGTTTATTAAACAAGGTTGTTCANTAATACAGTA
TAATTGTTGTTGAATGTTGTAAATGTCNTACAGCATCATACGCAAAATAAAT
>VvP45bXY4-931#LINE/L2
AGTTNCNTACTNCCTAACACCATCTNCTATTCATAGACTTATTTTTACTNCCTGCTTGTA
GGTTTACTTTTGTNAAAATTGTTACTCTTACTTGCTCTCATATCTCCCATACAGCAATAG
CTAATTACCAAAACTTANTCCTGCAACATTTCATCGAGAATAATAGCCAGAATAGCTGAT
ATAGGAACAAGGAAATTGGTATATTTTNCATATTTTCACTCCGTATTCACTTGTGGCATT
TNCTTCTAGTAAAATTCTTCACAGNCACAGAAAGTATTTAAGTCANGAAAACGNGCTCTA
AGAATTATTTGTGAAGGACACACGTACGTGCAGAAATCCGTTTAGAAATCAGTGCGCTCG
CAATGCCAGCACTATAACGTAACAGTTCTCCCTACTATCTTTTATAGTAGAAAATCCTGA
ATCACCAATCCTAATGCTNACATACGTAGNTATAATACTAGGAATAAATACAACGTCCAC
AAANATTACAAGTCATTGTCAATNGCACAGAAAGGGATAACATTATCTGGAGCTTCTTTA
TTCAGCGTCCTGCCACAGGAAATAAAATGTTTTACGAAAACCTAACGACTTTAAATCCAA
ACTGAAAGAGTTTTTGCTTCAGAACCCATTTTACTCTGTGAAAGAATTTTCTTCTTGGAA
TTTGGTAACTGAGGATGAC
>VvP45bXY4-18#DNA/hAT-Blackjack
AGGGCCGGTTTAAGGCTACCGCAAGAACCGCAGTCGCGGGGGGCCCCAAGCTTGAGGGGG
CCCCGCCACGATCCCCTTCAAAATTTGTCCTTACTTAACGAACAATTTTCCTGCTAAAAT
AAATAATCTACAAATTTAGAATGTTAACAAGCTGCGTTCACAATAGACGTTTCCGAGGCG
TGGAGTTCCACGAGAAGTCCTTCATCAGATTCAGTTTTGAGAAAGTCGTATCTGATGTAA
TTACAATAGGCCTATATATTTAAAGGCGTGTATTGCTCTGAACCTGTTTCAGCAATTTAT
GTAATTTCGTTCGAATAAACTCATTCATCTTTTGACGTTTCATATAAAAAGTTATTGAAT
TAAAATGTGTATGCCTGCTCACGTGTCTCCAGCCCCAAAAACCTATATGTACTAGCAAAG
AAAGGCAAGAAAAGAAATGTCGTATACAAAAAGTGTATTATAAATATAATAGCTATAAAA
TTGAATACAAAAACAATTTCATTTGACACAATGGGCAGCAGGGCTTAGCCAGAAATGAAA
GTGACAGTAGTTGGGAGATCCATATGAGATGCATTGATAAAACACCAAAGACTCGGCGAA
GTTGGTCCCGTTCAGCTAATACTCAATAAACTGCTGGCCCGTTTGTACACAGATTTAGAG
AAACCTCAGTCCGTCTCTTTAATCGTTGTTTGAGCTCTACACACAGATTATATATATATA
TGTGTGTGTGTATAAAGTCACGAAAATTATCAAAAGTGTAGGCAAAAGTACATCTAGAAA
AGAAGTAGGGGGCCCCGAAATCAAACTTCGCAGGGGGCCCCGAAATTCC
>VvP45bXY4-1093#LINE/RTE-BovB
AGGAACTGACAATCCCTGGTTCTAACTACCCAGTGGAAACATTGGACAAATTCTTAATTA
CAAGCCATGATGAGAATCAAGGCTTTGCGTGATCCGT
>VvP45bXY4-546#Unknown
TAACGAGCGGCTANTCGCCACAGCAAGCTTGAGTTCGCCTCTGATCAACCACTCCCCGGT
TAGTTTCACCGAAGATATGTGATCGTGTGATCAGAGATATTACGTTCTACCATCACTTAT
TGCTAGTAATGAGCAGGAATCAGCGATACAANTGAAACATGTAGTTGAAAGAATGGAGTG
ACTTTAATAAATTCAATGAAAATAAGCACATAGACATACACTGAAATAACTGAAAAATAC
TGCATGAAAATAGCTCTCATGAATNAANATTCTTACTAATAAAATCCTGTCACTCGGAAT
ATTCTTTCTAAGCCAGCAGAAGGGTATAAATGCATTAGCCATTACCTANTAAATTCTNCA
TGNCGTCTGGCGACGTGGTCCGTCNTGAGGATCGGCGAANAGACTGCTCGAGNGNCTGCT
NCAGACTGCGCTCCCGGGCGTAGAAGCGTGGTGGGGGAAGTCACGTGAAGCTAGTCCTAT
TCGTTTAAAGCGCCTTACTAAGGGCTTTCTGAGCTACCGTGGTGGGGAGCTCTCTTCCCA
CGGGAAGTGACTCTGCCTAACCTTGAGCTCTGCTGCGTTGGGTGGAATTAAGTTACNTGG
CTGCAGCTTGAGAAAAATTATCCCGAGTGAAAATTACNATATNTTATAGCTAAAATCCCT
CAATATA
>VvP45bXY4-1453#LINE/I
AACATAGCAGCACCCACCCCGCATCCTGTCGAAATNGGCAATCAATTCCTAAAGGAAGCT
CCTACTCTCGCAGTACCCAGCCANCCGCCCCCGCCAACTGCCCTTCCCACTTCCTCTATA
GCGCACGACGGTAACAGCGGCCAAGTATACCAATCCCATATTCACGATAATATCCGAAAT
ACTATCTCGCGCCGCCGGACGAAAGCAAACCCGGTCCCTCCCAAAGCAGCGGGAAACAGA
GTCAATATCCCCAGTCATCTTTTCTGGAGGAGCGATGGCCCGATAAACCCAATAATCAAT
AACCTCCGGGNACCAACAACCCATTCTCCAACTNTAGATTCAANTCAAACTCTAGGGAGT
ANAGTAACTACTNCTCCAACTAGCAAATCCTCTCNACTAATTGAAAATCTTCTGTTTTTT
TATCACTTCCATGATCGAAGTGGCCAGATCAGGGGGCCCAATCGACCCGATTTCCATCGG
CAATCAACTACAGGAAATACTAACCAACAACGGAACCTAAACCACCCGACTATGGACAGC
AACACAAGCAATTCTTTAACCTCTCAGCANCTAAACATACTTCAATGGAACGGGAGGTCG
GTATGGTCGAATAGAGAGAGCCTTATTACAGAATTAATACGTAGCAGAATAGATATAGCG
GTGTTATCNGAAACNTGGTTTAAACCAAACAAAAAATCACGTTCAACTCGTACANCCTCT
ACAGAAATGATAGAGCGGACGGAAAAGGAGGAGTGGCCATAATGGTACACAACACCGTGC
CTCACGACCCAGTCCAACTCGAGTAATTTACCTTTCCAAGCAGTGGCNGTACGGGTNCGA
GCCANCCAGTCATCATTCACCATCGTNTCCATTTACTGCNGCCCNAGNNCAGNAATCAGN
CCGAACGATTGGNCAAANCTNANCGGNCAAATAAACCCACCANTGATTCTGGCCGGNGAC
TTCAACGCACACAATNAGAGCTGGGGGTGTCACTACAACGACCCGNGNGGNACGACAATT
ANGGATATGGCGGAAGACNACAACCTGGTAATNGTAAACGACGGTAACCCNACNATGGTC
CNCNNACCAGGNAGACTTNNCTCGGCNGTGGACTTAACCTTNTGCTCNCCCAACCTGGCC
NCCATTNCTAACTGGGAAGTTCAGAGAGACCCANTGGGATCGGACCACTNCCCNATNCTN
TTAANNATCGGNTGCCCATACACGAAGGATATCGCAAGCCACCCAACNATCCGATGGAAC
ATNAATAGAGCGGACTGGNCCCANTACAGGAGACNAATNGAGGAAAAAATAAGCCAAACC
AACGAATANTCCACGGGAANCGAAACCTACAGAAANCTGGNAAATGTGATTTCAGAGGCA
GCTGAAATAGCTATTCGNCGGAAAGATTNCGANAACGCCAGGAAAAACCGCCCACCNNTA
TGGTGGAATCCANCATGCTCGAAAGCAGTGGCCCAAAGACGNCTCGCNCTANNCGCATAC
AGAAAGAACCCCGATCTNCANCACTACATAGCATTCCTACAGACCAATGCANGAACAAAA
AGAACGCTCAAAACGACAAAAACGCCNAAGCTGGATCAGTTACTGCGAAACNNTGGGGAA
GGACTCGAACGTCTCCTCTATTTGGTCCACGGTGAGAAAGCTCAAGAATAATAGATTCAA
CACGGGCGCCCCTGAAATCAGCGCATCGATCCTNGAAGACATCGCGGACAAAATCGCCCC
TGCCACAGTCCAGGAGGAGGACTCCAACTTCGNGCTAACCCCTCANGAANCATCGGACCA
CCAACTATGCACGCCATTCGCCATGANAGAACTACANCAAGCCTTAAAGCGATCCTCCGA
CTCCTCCCCTGGAATAGATGGAATCCATTACTCGATGNTAACAAACATGCCCCNATCTGG
CTTGCAGNNACTTCTAAACACCTTCAACAAGATTTGGATGAAAGAACCTATTCCAGCGGA
ATGGAGAACCCAGGTCATCATTCCAGTATTAAAACAAGGNAAAGACCCCACCGAAGCGAC
TTCGTACAGACCGATATCNCTTATGTCATGCGTAGGAAAAACGCTAGAACGACTCATNAA
AAACAGATTAGAATGGTGGGTGGAAGCGAACAACTTGATTCCCAACTCACAATCCGGATT
TCGNAAGGGGAAAAGCACACTAGACAACCTAGCGATCTTGACGTCGGACATTTACCTCNC
ATTCCGCAATAAGCAATATCTGGGAGCGGTCTTCCTAGACATCCAATCNGCNTACGACAA
CGTCAGAATCCCTCATTTGATGCACAAACTGGAGACGTTAGGGATCCCGAAGAAACTTGT
GANAGGACTTTNCTCCCTCCTATCGGAGAGGATAATNTACGTCAGNTCGAAGAAGAATCG
AGTAGGNCCGCGCATTGTNATCCAAGGACTGCCTCAGGGAGCTATATTAAGCCCGCTTCT
ATNCTTGATATACTCAATGGACATTAATTCCCATCTTCCGACNAGAATCATCTCTTTACA
ATTCGCAGACGACGTGGTNATNTACGCCATCGGCGATACTCAGNANGAAGTCCNCACTCT
NTTGAGCGAGGCNATNACAGCCCTCACCANNTGGCTACACANCAACGGACTNGANCTNTC
ANNCGNAAAGTCATCAGTGGTCTNCTTCTCNAAAAGGAAAATCCTCCACGACTCCGGCAA
CNTNCAGNTAGGNCCATATAGNCTGGCNCTNAAGAGACAAGGNCGATTCCTCGGGATGNT
ACTGGACCGCCGCCTCAACTGGGCCCAACACATAGATCAGCTGATAGCAAAATCNANCTC
CCGACTAAACATAATAAGAATGGTATCGGGCGCCTGGTGGGGCGCCCACCCTNAAACGCT
TACTNCTGCTNTACCGANCNCTGATCAGACCGCTANTNGANTACGGCNGCATGTTTTACC
AANACGCTAGAAAAGACGCCCTCAAAAAACTAGATAGGCTNCAAGCAGCTTGCCTAAGAG
CCTGCNTCGGAGCCGTNCGNTCAACNCCAACGAACGCCTTACTAGTGGAGGCAGGAGAAC
CTCCGCTCCACATNCGACGAGCATACCTNGAGGAAAAATTCNTAATGGAAAGACTGNCAC
TCAATACCCACCCGCTCCACCANCGNCTCGAGAGGNTGCNAGCANTAGCGAACAGAGGGA
AGAGTCGAGCTCGTCTTCCCCTACTAAACGCCTACAAACTTTGGCTAAAATACAAAGACA
AANTAGCCTCGTACGACATGCNCCCCATCTTTCAAGAACCNTNCGAACTCCGACTAGAAA
GAGTCCACATTCAATCCTCTGGGAGGAAGACAAATCCGGNAACTTGANCCAGAAGCTANA
CAGACTCCTCGCGGAGATCGGGNAAAGCACNNTTAAAATATNCACAGACGGCTCGAAGAC
CNCCGGGGANAACAGAGTAGGAGCGGCNTACTTCTGTCCCAACACGGGTCANTCGGCTCA
ATTCTCGCTACNCGAAGAGACGTCCATCTNCACAGCTGAAGCGAAAGCCATGCTGGAGGC
GGTCAAGTATAGCCAAANNACCCACGCGGACAAAGTCGTCATNCTGACGGACTCCNTNAG
CGTNCTAAAANGCCTACANAACANCACGTGGAATNGCCATACTCAAACNATCGTACTGGA
AATTAGGAAACAANTAAAACGGAGCAGGGAACNTGGNATCACGACCTACCTGATATGGGT
CCCAGCTCACAGAGGCATAGAACACAACGAACGGGTGGACGCCCTGGCAAAACAGGCCAT
CCNCGANGGAGAGGTAATCGACATGCAACTCCCGACCTCGGATATAATTCACATACATCA
AAGNANGAGCCAAGGAAAAATGGCAAGAGGAATGGACGATCTCCCCAAANATCAAAGCCT
CGCACTATGCGANCATTCAACCGANCATATCTCCAAAACCTTGGTTTTACAANTGGAACA
GTAGCAGACGACTAACAACNACGATNTCCAGAGCCGCGNTTCAACCACGGNAGATTCCCC
AGCCACCTNCATCGACTAGGGCTGAGAGAATCCCCNCNCTGCGACTGCTCAGATCAGGCT
ATAGGAGACACCAACCACATNATATTTTCATGCAAAAAATTTNAACGGCCCCAGGACCAA
ATGATCAAAGATCTNGCCAAGAACGGAATCCCCCTNCCNACNAACNTAATCCTNCTCCTT
TCCAGCGACGACAAAGCAGTACNCAGCAGCCTTACCAGATNCCTAAAAGATGGAGGTATA
GAANTCTAACGACCTTGTAAGTTAAAACAGGAAATGACTATACTTCAAACCTAAAGCCCA
AACCACAGCACAACCCCATTTCCGCGCAAGCACAACAACTAGCATGGCAAAATTAACAG
>VvP45bXY4-339#Unknown
ATTATAGCTNTGTATGCCAGCANTAAGATTGGAGTTTCAGGATTTTCCGCCGCAAAAGAT
AGTNATATATATGTTAGGCTCAAAGACCGAAAACGCTCATTGAGCGAAAAAAAAAACGAC
CACAACGCGTTGTGGTTTCTTGAAAACGGCCACAACACGTTGTGGCTTATCAGTATCTAA
CTCTTTGTGTTCACGACGAATCGGTCCAGGGTGCATTTAATATATATGATTCTTCTTACC
CGTCGCGTTACAAGGCTCTAAAAAAAAAGAAAAAAAATGTGAATCGTCATGTGTGGAGAA
TGCGACCTGGACCAGACGCGAATTTCGCGTTGTGGCCTTTTTGAGTTAGCCACAACGCGT
TCTGGCTGTTTNTTTGTAAGTGCCATAACGCGAATAACGTGTTGTGGCCGTTTTAAAGAA
ACCAGAACGCGTTGTGGTCGTTTTCGCTCAATGAGCGTTTTCGGTCTTTGAGCCTAATGA
A
>VvP45bXY4-1772#DNA/TcMar-Tc1
CAGGGTGGTCAGAAATTCACTCATCGGCGGGTAAGGGCAGTGTTCGGGACGTTGCACTAA
CGAAATAAATACAAAAAAAATCTAGTAAAAGTCGTACCGTTTTTGAGTTATTCGCAGCTA
AAGTTGGCCAATAAGAGCGCTGCGCGGGCGAATTCAAACAGCCTTCCACCGGCGGTGTTG
CCAAGCGTACTCGAGGCATGCGACCGCCACAGAAAACGAAAAGAAAAATTCTCTTCGGAA
GGGGGGATCGAACCCGCAACCTTCAGATTGAGAGTTTGCCGTCTTACCGACTACGCTGCC
AAGGCACTAGAATTTCCTTGTTTTTAGAAGCCACTAGNGCGGGAAGTCGGTGGTGGGGCT
AAAGGACCATGCCAGAAGAAGTCTCGCAGTCGAACGCAACTTACCGATAAAGACACTGTC
ATCATGCAACGTCATCAATTTTCGTTTGAAGAGTACGCCGATATGCATTTGGCGTATGGC
GCTGCTGGACAAAACAGGGCCGAAGCAGTTAAGATTTACACGACTCGATTTCCTAACCGT
GTGATTCCATCGGCCAACACTTTTGTGTTGGTTGACAGAAGGTTGAGGGAGACGGGAAGT
ATTGTTGTCCACAGGCCCGACGCCGGACGAAATCGGTTCAGGCGGAGTGTAGGATTTGAA
GACAATGTCCTGGAAATGATTGCTGATAATCCGAGGACAAGCTCTAGGGTCATTGCCAAC
GCATTGCAGGTACGTCCAGTCTAAGTGATCCCTCAAATTCTCCGTTTAAATGCAGCCTTT
CAATAGGGTCATTTTTGTTGTTTTTTAATTACCAGGCCTCACATGCCACTGTTTTGGACG
TCCTTCACGACGAAGGGTTACATCCCTTTCACTTTCAAAAGGTCCAAGATTTGGAGGAAG
ACGATTTTCCACTTCGAGTTCAGTTTTCACAGTGGTACCTGCAGCAATGTAACGATTATC
CAAACTTTGAAAGGAAGGTGCTGTGGACGGATGAGGCGTGCTATACCAGGGAGAAGTGTT
TTAATAGCCGAAACAGCCACATCTGGGATGTCGAAAATCCGCATGCAATTTTTGTCAAGT
CATACCAACACAAATTTAGTGTTAACATTTGGGCGGGTATTTTGGGCGAGTTTATACTAG
GCCCTGTTCTACTTCCGCAACGTTTAAATGGCGCTTCTTATTTAGCATTTCATGAAAACG
TCCTTCTGTTGTACTTAGAAGACGTTCCTTTGGCAATTCGTAATGACATGAAAAAAAAAA
AAAAAAAAAAAAAAAAAAAAAAAAAAAAAAAAAAAAAAAAAAAAAAAAAAAAAAAAAAAA
AAAAAAAAAAAAAAAAAAAAAAAAAAAAAAAAAAAAAAAAAAAAAAAAAAAAAAAAAAAA
AAAAAAAAAAAAAAAAAAAAAAAAAAGCTGTCAAGGCCATTGTTTATGAGACTGAAGTAG
AAACGGAAGAAGAACTTTTGGCTAGGATAATTCTAGCTTTTGATGAAATTAGAGAAAGTT
ACAATTTTGGAAGACTCGCAAATTCAGTAACTCAGCGTTGTCGTGCCGGTATTGCAGTTG
AGGGAGGACATTTTGAGCAGTTGCTGTAAAATGTAAGGANCCGTATTTTTTTGTTATTGT
TGGGATACATTTTTACTGAGATTTTTCAGAGATTATTTATTTTACGGTTACTGTCGCGGG
TTGACGCTTATTGTAAGTAAATCCGTGTTGGNTTTCAATGTTGCGACTGATAACGTCAAG
TTGGAAATGAAACTACTGTACAGTAATTTTGTTTTGTATCAGTGACAAAAGGGCTTTCAA
TGAGTAACAGCTTGTTTACCTTTTGCGGCTTGCCGCGCGTTAGCGAGTTGATACACGTTA
CCAAAATGTACAACTTGTTTGAATAAGAACAGACTTTTTGCAGCAGAGAAAGTTACGTTA
CAAACGATAGAATGGGTTTANTGTTCTTTTTCCAAAAGTTTATTGTTTTTTTGTTTTATT
GTTGCAAAATAGTAGCAAGGATATTCACGTTAATCAATAAAAATGTTGTGATCGAAATCT
AGTGAAATACGATTACATGGAATAAAAGAAGCTTCTTTGCAACGAATAAATTAAGTTTGC
AGATTTTTTTTTTTGTGCCAGTAACTAAACGATTTTTGTACAAAAATTAAAGATTAATCT
AGCAAGCAGATCAACTAATTAAAAAACAATTCCCATAAAAAAAATCCTTTAGCCCCACCA
CCGACTTCCCGAAAAATGTCGCGGATTACCGATCAATTCCGATTACGAACAAACAGTCCG
CCCTAGTGGCTTCTAAAAACAAGGAAATTCTAGTGCCTTGGCAGCGTAGTCGGTAAGACG
GCAAACTCTCAATCTGAAGGTTGCGGGTTCGATCCCCGCTTCCGAAGAGAGTTTTTCTTT
TCGTTTTCTTTGGCGGTCCCATGCCTCGAGTACGCTTGGCAACACCGCCTGTGGAAGGCT
GTTTGAATTCGCCCGCGCAGCGCTCTTATTGGCCAACTTTAGCTGCGTATAACTCAAAAA
CGGTACGACTTTTACTAGATTTTTTTTGTATTTATTTCGTTAGTGCAACGTCCCGAACAC
TGCCCTTACCCGCCGATGAGTGAATTTCTGACCACCCTGTAT
>VvP45bXY4-631#LINE/I
TAATTTAGAAGTGCTATCCGTCGACCTGAAACACAAAGATCCGATAGAAAATGTTACTGT
TGTTTACAAACCTCCTCAAGTTAACATGAAGGAAGAGGACTGGGAAGCTCTATTCGATCA
GATACCACCCAAAAGCTTCGTGGGAGGGGATTTTAATGCGCACCACCCGATGTGGCAGGA
AAGACAGNGGGATCAGCAAGGTGAAGAACTCGCGTCGGCGATAACNNCGTCCTCACTTAC
CGTGCTNAACAACAAGCACGGAACGCGACTAGGGACGCCATTCCAAAGGAACTCGTCACC
CGACATCTCACTAATNGCGGCATGCCTGAGGACCAGGACTAAATGGGAGATGCTACAGGA
CTCNCTAGGNAGCGATCATCTGATNCTGAAAATCACGTTGGATTCCCCGGCGGANNCGAA
GTCAAGCACATCAAANAGGCGCTGGAACTGCAGCAGAGCTAACTGGANCTTATACCAAGA
AAGAATCAGCACGCGGATGGAGCACTTAAGCTCCAACACAGACGACCTTCAACAACGATA
CAACGAATTGGAAGAGATAATAATTAAAACGGCAGAAGAATGCATCCCGGAATATAAAGT
AAACGAGGAAAGCAAGATCANTAGAAAACCCTGGTGGACCAGTGAATGCGCTAGAGCAGT
NGCGAGGCGACGCCTTGCAACCAAAACGTATAGAAAAGACTCGACATTCCAGAATTTTAG
GATACTCAGACAAACAACAGCAGAGGCCAGAAACACTATCAGAAAAACCAAAAGAGAAGG
ATGGAAAACCTTCTGCTCCAGCATCAAATATGGCACTTCGACGCAAGAAATGTGGAAGAA
GCTACGATGGTTCAACGGCAAGAGACCTTCCCAAAACATCATCTACACAGACGACAAGCT
GGCGGAACAATTTCTAGAATTAACGGCACCTGCATTTGTTCCCGGGAATACGGTACGGAA
TGCTCAGCAGCACCCTAAAGAAAACTACAACATCTCAAATAACGAATTCTTCAGCATGTC
TGAGCTTGAAAGTGCCATTAAAAAGAGGGATACAGCTCCAGGAATGGATAGTATCACTTA
TTCAATGATAGACAACATGCCACAAAATGCCAAACATAAAATTCTGAACCTATTCAACGA
AATGATAAACAGATCTTACGTGCCGGAACAATGGAGAAATGTAGTAATTGTCCCAGTGCC
GAAACCCAACAGGGACAAGAATGACGCATCGNCATATCGGCCTATATCNCTAATCCCGTG
CATGGCCAAACTAATGAGCGCAATGATAAAGAACAGGATGGAATGGCACGTAGAACACCA
TCGAAACCTCGATCACCGCACCATGGGATTTCGGAAGGGGTGCAGCACAATGGACGTCAT
TAGCACGCTAGTTACGGACATCCAGTTGAATTTTGTCAGAAANAACTATCTCCTAGCTGC
GTTCCTGGACATAAAAGACGCATACAATAACGTACAGATCGATATACTTACGGGAAGCCA
TGGAAGAGATGGAGCTACNTAATAAACTCATATCTTGGTGTTGCAATTACCTGGCNCGCA
GAGTGAATATAATNCACACAGCAGAAGGAAAGAGATTCGNNCGACACGTCTACCAGGGNA
TTCCACAGGGNGACCCAATGAGTCCGACCCTCTTCGATATATACTCGGCNAAGCTGTGCA
ACGANCTACCAGGAATGGTGACCTTCCTCCAGTATGCGGACGACTTTGTGATATACGTCT
CCCATCCCGACAAAGAAAAGGCAAGAGTAATACTACAAGCCGCAGTTACAGCAATCCTTG
AAAAGCTGAGAGAGAAAGGACTAGACATGNCAATACAAAAAAGCAAAATATGTGTATTCA
CTCANAGACANTATCAAGAAAATGACTTTAAAATAACNCTAAACGGCTACTGGGATGGAG
NTGGTGAAGGAAATCAAATTTCTCGGAATGTGGTTAGACTCNAAGCTNACGTGGAGAAAA
CACATAACGGAACTGAGAGCGTCATCCCTAACGCGAATNAATATCNTGAAAGCCCTAGCT
GCTTCAATGAGCTGGGGAGCGGATCCTCGNCTATTGCGCAATGTGTACTACAGCGTAGTG
AGAAGCAGACTGGACTATGGAGGNTTTCTCTACGATAACGCNTGCAAAACCCTACAGACG
AAACTNGACATCATTGCAAGCAGCGGCACTGAGGATAATAGGAGGCTTCGTTAAGACCAC
TCCNATAGCGGCGATGGAAGCAGAAACAGTAACTCCGCCGCTANACATACGAAGAAAGAA
AATAGGGATGAACTTCTGGCTAAGGGTATGCTCCAAAAAAGAACACCCACTGTTGAGGAA
AGTACAGATATTNGCCCACGAGATTCGAAGCAAACCTCCAGACCCTCACAGAACGCCAAG
ACTAGTAACATACAGACAACTAACTAGTCAGTGGAATATNCACACGGCAGAAATCAACGA
CTTTTACTCGGAGAAACAACCNTGGCAAAAAGCGGATTTATCCTCNCGTGTNCACCTGTA
CCTCACGTCAGANCNGNTAGAAAGAAAATACCGNAATCAGGAAGAANCGAAACAAANGAC
GATNGAAACANTNAATACGAGATGGAAGGGCTGGCGCCAAATNTTCACGGACGGATCAAA
GGCGGGGGAAGAGGCNTGCGCAGCCGCNTATGTGGAACCCGGNNGCGACGTCGTAGAAGC
NTTCNGACTGCCGGACCAATTCTCGACCTTCTCNNCAGAACTNTTCGCCATTCTNAAAGC
GATACAATATATNCAAAATACAGACAAAAAGAAAGCAGTGATCTGTTCAGACTCNAGAAG
CGCCTTGCAGGCAATCNTGGGAATCCCNAAAGGCAATGGCGGAAACTACNTGGCNTACGA
AGTAGCTAGAGAAATANCGAAGNCGATAGCNAAAGGGATAGANGTGCGGTTACAGTGGGT
ACCGAGCCACGTGGGNNTACNGGGAAACGAAACGGCCGACAGAACAGCANAAGGACAACT
AGCTGCCGCAGAAACGGAGGACGTTNCNGTNCCNTACACAGACCTTAGACACATCGCGTA
CCATGATAAGGAACGAATGGGAGAAGAGATGGCAAANCGACAGGGACAAAGGGACTNTGG
CATCGGGCCATCCGCAACAACATCGNAAGAAGCCATGGTACGNTCAACTAGANCTGAGCA
GAAAGAAGATTACNTTAATNAACAGACTACGNACGGGACACGCCCTNTTAAACGACAAAA
AGTACGTCATGAACGGTTNGTGGANTCGCCGAATTGTGCCCATCGATGTGATGCNGTGGA
GGATATNTATCACTTCATGCTNAGATGCAAGCAACATAATCAGAGACGAGAAAAGAACTG
ATAGAAAAACGTCTGAANATTACTGATATAACATCTCTGATGACAATCTTCTCAGNTCCG
AGCAAGAAAGTGGTCAANANAATNTACNNGTATGTCGNANANACTAAAAGTNTAATATAA
AGTTAATAGAATANATTNAATAATGAAATATGTTATTGGCTGNATTAGCCTNAGGCTAAA
GCCAATAAAAAAAANAAAA
>VvP45bXY4-1548#LINE/I
CAGTCCGCTCTGAGCCGTCGAACAGTGCGGATCGCTTCCTTGTTTACGCGCGNGCCGTTC
CAAGTGGTGCGAGCNAGCTATCGGACTTCGTGNNNACACAGCGGTTAGTGCTNCTTCGAN
CTCAAGTTACCGCTCCNGNTCAACNACACAACAGGTGGAAGATAGTGGGTGAATAGTGNA
AGAGGTGTAAGCCCGNGGGCTTACAGGATGCAGGAGGACNCGGAGGGGGGCACAGCAGAG
GAGACGGCNGAGGCTATNNCCTCGGCCCTNCAAGCGTGCTATGCGCCGATCGAAGTCGAC
NCCGTAAGTACGCCGCCCATTGCACNCCCAGATCCTGANAAGACAACAGTCATNAAGAAG
CGTAAGCTACNTGCGTATGCCGACNTAGAACAGNACTGCATGCATAACTACCAGATGTGA
AGGAGCCCCAACTGGGGAAATTGACCTAAATATGAATATCGATAGNGTNCCATCCATGCC
TANTAACCCCGCAATTNCCGCAGGCCTTNCAGCAAGTGAAGANACAGCCCAATCAGAAAT
GCCAATAACAACTTATACTAGCAATAGCAGCCAAGGCGCNATAGCTANGGGATCCAGGGA
TTTNCCAACAGNCGATTCCGCAAATGTNCAAGCAGCTNCTNCATTGGGACAAGANAAANT
CANCTATTCAGAACGCGACACCGGTCCATTCATGGTCCATGCAGAACAGACGAACNCGGA
AGACCACCCAAATAGGGGCGCCCTCGGACGTCTNCACCCCATGTCCGTTGGCAAATTTAT
CAGGAACTCCANCCCAGNAATGAANCATTCGACNCTTAACATATCAGCCAAGGGGAGGAA
CCGTGTCCAGATCGAATTCAACAACTATAAGGCAGCAAACAGCCTGNNATCAGTCACCAA
CCACCCCCAGAACATAAAATTCTTTATACCGCGCTATTGCACCGTTAAAGAGGGGGTAAT
AAGAGGGNTAGACACNAGATTAACTGAGGAGGAAATACTAAATGTNATAGATTCNGATAT
CGAAGTGATAGCAGCCAGAAGACTAAAGCGTAAGATCACAATCGACGGAATACTGTCAGT
GNATNCCGCGCCAAATGGTATGCATTACATTCAAAGGACAGACCCTNCCACCACACGTNT
NCATCCACTACACCAGATGTCAAGTCGAACCATACGTNCAAAGAGTNACTCAGTGTTATA
AGTGCTTGAGATATGGCCATGTCAACAAGCANTGTCGCAGCAATGCTNGATGCGCCAAAT
GCGGAGAGNCCCATGAAACATCCGGGTGCAACAGAACTGACAACTTCCACCGCGCATTAT
GTAGAGGAGACCACNTAGCNACATCAAGCTCCTGCCCAGAGTTTGTGANACAAAAGCGCA
TCAAGACCCNCATGGCCTACAACAACCTCACGTTAGAACAAGCCNCAGCNCTAGAAAACC
CAACCTCCTACGCCAAACAAGCTGCCAGCCCCCCCTTTACNCCAGACNCNTCCAGNTTCC
CCCCAATGCGCACGCCTAAACCCGGAAGNCCAACANCCACCCCCACNCAAGCACGGGCAG
CAGCNAGGCCNACCCCTAACNTGCAAGAGNGACTCNATAAGCAAGCCAGAGCCGAGCCTC
CNCCCNAGCAGCAGCCGACCAGAGGCCAACACGTAAGGATTCCATCNGANCTGTACTTTG
ACCACGGACCCTCCACATCNGCCCCGATAAGCTACAACCCCCACAGGCCCCNGAGCNTNG
AAAGNGAAGANCCNCTCATAGATAAGGTGGTCTNCATTGTCTCCTCGCTNCTGAAGATGG
TCAGTNCAGGCGTTATGCCAGACATNAGAGANTTCATCAGAAAATCCTTGGTGCCCAACA
ATAATGGCGAGGTGCAATAACTTCATGCAGTGGAACATCCGGTCAGTCCGGTCTAACAAG
GAAAACCTANTATACCTCCTCCAAGAAAATTCCATTGCAGTNGNGGGACTAATGGAAACG
TGGTTGAAACCNGACNGCCANTTCTCCTGTACAGGATACAANGTGATTNGGTCGGATCGA
NCAGACGGNTACGGAGGGGTCGCCCTTTTGATCAAAAGCGGAATACAGTACGANGAAGTN
CAGCTCAACNCGCAGGGNTCGCGTCTACAAGCNTGCGCAGCCAACATAGAATATGGCAGC
AGGAACCACAGAAAAANAGCAGTCGCCNCAATCTATAGATCCCCCCAAACTCCAGTCTCC
AAAAGAGAANTNCGTCAGGTAATAGAGCAATTAACCCCCCCCCCCCCCAGTGCTNATCAT
GGCGGACCTTAACGCCCACCACCAACAGTGGGGAAGCGAANCCAGCTGCGCGGTAGGCAA
AGTGGTAATAGACTTACTGGAAGAAATGAACTTGGTCCTACTGAACGACGGATCAGAAAC
GAGGTACCACAGACCNACAGAACGTAGATCGGCAGTCGATATNTCACTCGTCTCCCCGGG
NCTGGCCNTCGACATAGAATGGAAGATCCTCGCNGACCCATCGGGATCNGACCATTTTCC
CATCATGATGNCNCNNCCCGACCAGANATTCGAGGGAACACAAACAACACCGATACGATC
GCCATACCGCTGGAAGATAAGGAACGCGAACTGGTCGAGTACGATANAGAAGTAACAAGA
AANCTCGAGAGCTTCGAACTCTCGGACGACGTAGTGGCCGACTACCAATCGCCTTACGAC
AGTCATTGAAAAGGCGGCAATGAAAGCTATCCCCGAGATTAAACCGCGCGCCTGCCATAG
GAAACCACCGCCTTGGTGGGATAAAGAGTGTCACCAAGCGATAAAAGAAAGACAGATGGC
CCTTAGGAAATACAAAGNCTCGGCGACGGAAGAAAACTACATNTATCTTCGGAAGATAGA
AGCAAGGACCAAAAGAGTNCTAAAGAAGAAAAAACGCCAAGGCTGGACTGACTTTTGTAA
CTCTCTGAACAGAACTGCTCCAATAAAAGATATATGGAGGAAAGTAAAAGGCTTTCAGAA
CGCGACGGGAACTACACNTAATACGTCTCCAACTAAANACGTTGCGGAGGACATCCTNCG
CAACCTGGCCCCAGCCGCAGCCTCGGAGGAGGTGGTGAACACAGAAGATGGGAGGCAATA
CGACNCTCTGTTAGCACCCTTCACGGAAGAGGAATTTGANGCGGCACTTAAACGCAACAA
CAACAGTGCCCCAGGCCCAGATAACATCCATTATAGCATGATCTCATTCCTCCCAAGCCG
AGCGAAGAACATATTTTTAAGACTGATGAACGCCGTGTGGAGCAAACGCGTGAATGTACC
GGAGATGAAGCGCGTAAGAGTAGTACCNATTCTGAAACATGGCAAAGACCCCGCACTCGC
CTCGTCTACAGACCAATATCGCTGTTATCCTGTAGCCTCAAAACNCTAGAACGGATGGTT
AAACACCGGCTGGAGTGGTATCTAGAAAACAACAANCTACTACCATGNCAACAAATGGGC
TTCAGGAAAGGCAAAGGTACCATAGAGGTAGTTGCACATCTCATGACAGATATCTACGAA
TGCTACCGCTCTAACGCGTATCTCATGGCCTTGTACGCGGATCTAACGCATGCTTATGAC
AATGTGGTGCCATCGGTTCTCTCTAGGAAGCTATTGGACATGGGACTACCCAGCGAATTT
GTAGCTAACCTCATCTCATTGCAAGCAGGGAGGTCGCTAGAGATTCACATCAATGGTACA
ATAGTCGGCCCTCGAATAGCAACTCGCGGTCTCCCTCAAGGCTCCACGCTCTCNCCGCTG
CTGTTCAACATNTATACNAGCGACCTCGGAAGACTGGTAATAGGAAAGGTGATGATGCTC
CAGTACGCAGACGACTTATGCTTCTATGTNACGATGAACGAGTTAGNTGACTGCAAGAAC
GCCTTGGAGACTTGGTCGATCGACTACGGCAATGGCTCAGGAACAACGGCTTGGACATAT
CCCAAACCAAGTCAGTGGTGTCGATTTATAGCAGACGTAGAATCCCTGACATGGACGAGG
TACAGCTCGGATCNTACCGCTTCCCGTATCGACGAGTCGTAAAATACCTGGGCGTCACAA
TAGATAACAAGCTTAACTGGAAACACCAAATCAAAGACATCTCAAGCAAATGCGAGNCGG
CACTTAACGTCATGAAAGCAACCACAAAACCTTGGTGGGGTACAGACCCGAAAATTGCCC
TGACTTTATACCGATCGCTCATCAGACCACATCTTGACTACGCANGCATCTTCTACGGAT
CAGCAGCGGATAACACCCTCCAAATCCTCGACAGACTGCAGTACAAAGCACTAAGAATAT
GCACAGGGGCTATGACGTCAACNCCCACTAACGCGCTACTGGTAGAAGCGCTAGAGCCAC
CTCTCCATATACGACGTATGCAACTCTGTAAGCAGTTTCTACTTAAACAAAAGAAGATTA
ATAACAACACCCTCATCCGGAAAATTGAGGCCCTTGGAAACCAACTGACTNGCGGAAGAT
ACTGGTCACGCAAAAAGACCCCANTGCTAATCACCGCACTAAANGAAATCAACANGTACA
ACAACAACATAATGTCGACATACCTCCTTCCAGAGTTTTGTATGCCATATGAAGCAACTG
TTACATCACTCAACGTGAGAACCGACATCAATCTGGAAGACCCCAGACATGGCAGTACCG
CTAAGCTGGCAGAATTCCTCGCGCAATGGCCAAACGCATCCCACATCTACACAGACGGGT
CGAAATCCAATTCATCAGTGGGCTGTGCATACTTGGATCTAAAGAGGAAGCGATACGGTA
TGTTCAAACTACCCGGAGAAGCATCCGTCTTCACAGCGGAAATGGTGGCAATTCAGAAGG
CAATTGAGTATGCTGAGGCTTCGGTGGACACAACATCGGTCATAATATCAGACTCCCGCT
CGTCGTTGACCAGCCTGCAAGGACACACGCAAGCTGCCAACAAAGACAGTATCTTATGCA
ACATCTTGGAAGCAGCATACCGGGTGAAACAGAAAGGCAAAACGCTGGTGTTCGTGTGGG
TGAAAGCCCACATCGGCCTAGAAGGAAACGAACAGGTGGACCGGCTGGCGAAGCNAGCTT
GCGAGGAAGGCAGTGCCTATCCNTTCGTAACTGTGAGGGACCTAATGACAACCGCGAAAA
AAAAANAAGCAAGAGAATCATGGAACAGAGAGTGGGAGGAGTCACAACTGGTCAAAGGAA
AACACTACGGACAGATCCACCCCGTCATCCCTAAACAGCATTGGCACCANCAACTCAAGA
TCCCAAGAAAAGCTATCGTAACCATCTCCAGACTAAAGTTCAACCACGGCTGTTTCCCCG
CACACCTGAACAGAATAAACATAGCTCAAAGCCCCTTATGCGGATGCGACGAGACGAGCG
TAGGGGACATGGACCATATCTTCTTCGGCTGCAAGAACAGACACAACAGCACCACAGACC
TAATAGAGCAACTGGCGAGATTAGGTCACTTCCCACCATCAAAAGTGTCACATCTCCTCG
CGACCGACGACGCCAGGGTCTTCATACTGCTATGCAGATTCCTAAAGGACTGTGAGATGG
ACATATAAACCTACAGATGCCTATGAACATTAGTGTTTNCAACCCTTGGTTTGACATATC
TAATAACTGAAATCATGTANTTAACANATGTAGTATNGTAATAGTGATCATGTACTATAT
GTGATAGATACTCATAAGTTGTGTTATGGACGTATAAATAATACTTGTAANTTGTGCTAT
GGCTGTATGGCTTACTGGCCCACTGCCAATAATAAATAAA
>VvP45bXY4-2625#DNA/TcMar-Mariner
ACGAGGGGTGATCAGAAACTAAGGTTACAAGGCCGATATTCCTGGAGTGTCGTCCGTTAT
AGAGAAATTAGTAGCGTGCGGTAATTCTAAGACATGCGGTTGGCAACTGTGCAGAGTTTC
AGCCACCCGCCACCTACAGCGCTAGTTGTAGGTAAACACAAATGGCGACTCGTTTGGAAA
ACTGGTCTCGCGAAGAAATCCGCTCAGTTATTCGATTTCTGTGGGCGAAACATGTAACCG
CGGCTGAAATTCACCGGCAGCTGGTAGAGGTTTACGGAGAGACTGTAATGTCTCGTCAGC
ATGTCGCAGAATGGTGTCGAAAGTTTGCGGCCGGTAGAGAAAACGTCACCGACGAGGATC
GCAGTGGCCGACCCAGCACGGCATCATCACCCTCCCTNCAGCCCGGANCTCGCTCCAAGC
GACTTTCACCTTTTTACTCACTTGAAGGAGCACCTAGGAGGCCGACGATTCGCTTCAGAC
GAGGAGGTGAAACACTTCGCGACAACGNGGCTGAACACGCAANGACAGGATTTTTACCAG
GAGGGAATATTCAAACTCATCCCACGAAGCGACAAGCGCCTAAACCGATATGGAGACTAT
GTCGAAAAATAACCTAATGTATGTACTATCAGTTGGCTGTATTGGTTGTATGAAATAAAA
TGTACACGTTTCACTGCAGGCTTTGTAACCTTAGTTTCTGATCACCCCTCGT
>VvP45bXY4-1415#LINE/I-Jockey
TTAAGANATCCACAACTTCCAATNCATCAGGACTGCGCACGTCAAACTCAAAAGTTAAAT
AGGTATTCAACGTGGAAGTTTGGTGAGATGCTGGTCCAAAATCACTTCAACATAAACGAA
GCATGGCGCGCTGAGTGGACCAATTCCAATCCTGACAAACTAGCGCTAATCCAAGACCCT
ACAAGACAGCCTCCTGGATTCAACCTACCTAGGAAAACCTGGACGACGCTGAACCGTGTG
AGAACAGGCCACGGTAGATGCAACTACTGGATGCACAAGTGGGGAATAATAGAGAATCCT
TCTTGTGACTGTGNGAACCANCAGCAAACTGTCCACCACATCACCATGGAATGCCCTCTT
AGGAGATTCATGAACGATCCAGCAGCTTCATGAAGCAACCACAGAGGCAACTGAATGGCT
GCAANCTCTCGACATCAGTCTGTAGAAACATCTATGTCTTATTCCATCTATTGTAATTCA
ATATAATTACTGTNTTTGTATCCTTGTGCCATACGAAATAAATA
>VvP45bXY4-2368#RC/Helitron
ACAGGGGCGCCGACTTTTAGAAAACCTCGTGGGTGCTCATGCCCACTTGATGACTCGTTA
AAAAAGAGAACCGGCAAAGAGTGTGAACTAGTTTCGACGAGACTTTCACTGGCGGGTTGC
TGATTTGGCAGGGAATAACATACGCTACTTTTTATCCATAAAACATTTAGGGTTTCATGC
AAATTAAATAAAAACCTTCAAAATTCTTGACAAACATGAACGAAGTCGCAGGCACCAANT
AGTCTTACATAATAGTGAAAATCGCATCTAAATCCGTCNAGTAGATTTCAAGTNATAAGC
GAACAGACAGGCAGAGTAGGAAAGAAAGATTTTGCATTTTCTAAATTCTATTCCAGGCCA
AAAAACACACTAAATTTCATTAAAATGGGTTCGGCCTCTTTAACGTGATTGAGTTACAAA
GTTACAGATTTTCAACTTTATAACAGTAATANATAGATAACCAATAATTTGTGTCTTCCT
GTTAGAAATCGGGANTTTATTGTNATTTGATTNGTGTCCGCAAGGATCGCTACTTGAATG
AAGTNGCGGGTACAGCTAGTAATTAATATACAGAGGAGATGGGGAAAAAAAATGCGTAGA
AAATACTNGATTGAACAATAAGGAACGGATACCTATCCTATTATA
>VvP45bXY4-834#DNA/hAT-Ac
CTAGTGATGTGCCGGATCGTTAAAAATGTATATCCGCGGATACGGATACAGATACGGATC
ATTAGTGTCTAGATCCGCGAATACGGATACGGATCTCAACTTTCTCAACTTGGACCGACG
GTGAAAAAGTCGTCAGCTACGATCTATTATCGACGAACGTCCAGCNTACGCGACGTGTTT
TGACCTTGCACTGTGCGTGTTTATGTTTATATTTTAAGATGACATAGGATAGCGTAGATT
ATATACGCTTGTGTTTTTTGGGAAGTTGTAAATTAAAATAAAAACAAAATGTCTACAAAA
AAAAGTATAGTAGTGTAATACGGAAATATTTTACGATAGTAAATGACGAATCTGCTAAAT
ACAAAATCTGTGAAGGAATGTATTNACATAAAGGTACAACTTCGTTAAAAAATCACCTTC
AGACGAAACACCCACAAGAATATGAGTTATTCTTAAAAGAAGACTCCGCTAAGAAGATTG
CCGGCGAAAACATTCAGCAGGGAACGTCTTTTAAAAACGGTAAAAAGAGAATTTAGAAAA
NNATTTTTAACGAATACATAGAAAAAGTCAAAATAAAAATTAACTATTTAATTGCAGAAA
TGATAGCTTTATCTGGNTTACCTTTTCAACACGTAGAAGATTTTGGGTTCCGACGATTGA
TGGATCATGTTGTTGCAAATTATGTTCTAAAAGGNAGGAAATATTTTACGTAATTTATTT
GCAGCGAACTTTACGATCGAAAATAAAGAACGTGTTGAAGGATTTTGAGAAAGTTTCCTT
CACATCATATATCTGGTAGGCTTTTTGGTCAGGTGTTTCATTGTTATCCTTAACATTACA
AAANATTTTATAAGAAAAAATATCGCTTTAAAAGCGGAGATTTCGGCAATATTTCAAAGT
ATGTTTGAAGAGTAGGGAATCCCAAACAGAATGTGCACTGCATGGTAAGAGATGGGGGAT
CCAACATGAAGCGTGCCTGCACTTTATCTGACGTAGATAATATTGAGTGTACAGCACATC
AGCTGCACCTGGTTGTTAAAAAAGCTGTTAGCAATAATAGTAAAAAATTTGGAGGTCTAT
GACACATGGGTCGCACATATTTATCATCACCTGCAACAAGCGTTCCAAGTGAGCAGTTTT
TCAGTGCAGCNGGAATTATTTATGATNCTCATCGTAANAGACTTTTGGTGCAAAGCTGCC
AAGTTACTCTTTTTGAAGTACAATTTACCAAACTTAATTTTAAATATAACATTTATTTTT
TTAAGTTTCTGTAAAAGTGATTATTTTATCTGATGTAAACACTTTAACAGTACCTTAATA
ACAATTTCAGCTAGCAAATCACAAAGATTAGAGGCCTGATCTCACTATAAAGATAGTTAA
AATAATACCTTAAAACTTACTACAGTGGTAAGTTACCAGTTACCTTTGGTAACCTAGTAA
AATAAATGTTTAAATAATTAATTTTTGCAATATAAATGTGCCAGATATGAGATTTTAAGA
AATACAAAGTAATTGGAATTGAAGTTAATAGTATTTCATTGCTAGCTATCTTTAAAATTT
TATATACGTGCTTGANGAAATTCTTTACAAAAGATCCGTTAAAGATCCGCTAAAAAAAGT
AACGGATACGGATACAGATCTTTTTTCCCCCTCGGATATCCGCGGATACGGATACGGATA
TCCGGCACGTCA
>VvP45bXY4-158#LINE/RTE-BovB
GAAGAATCTAAAAATCAATTGCATTGCCTTTGCGGATGATACGGCNCTGTTGGCTGAAAC
AATGGANGAAGCAAAAGAACAAATCCTTGAACTAGAGAAACAAGCAGCTAAAATAGGTCT
TANAATTTCCTTTGAAAAAACGNAAATTATGACAAACGACAAACGCCCCAAAATAAATAT
TCAAAAGTTCAAGAACAAAAAATAGAAATNGTGAAAATTTAAATATCCGGGGNAATGGAT
TACTTGGAATGCGACANAANACAAGGCGATAGAATCCAGAAAAAATAAACTTGAATTNGC
CTTCCAANCGACAAGAGAGATATATACAACAAGAAATGTCTTTCGTGGGGATCCAAAATT
AAGCACTATNAAACAGTGGTNAAGCCAGAAGCATTGTATGCGGCAGAAACATCTGACCAT
GAATCGTATAGGGCANATNGAGAAACTGAATAAAATAAAGGAAAATTTTGAGAAAAATCA
TAGGAACAAAATTTCAAGATAATAAAATANTATACATCAAGAACGAAACTCTCTACANNC
GAAAACNGAAAAACTCTCAGATANNATGAGNAAAAGAAGACTNAATTTCTACGGGCACAT
NCNCAGAATGAACTCTGGTAGACTAACCAAACAAATCTTTNATTTCTTCCATAACCGCAN
AACNAAGCCCAACTGGTTCACAGAAATTGGAAAAGACCTAAGAGAATTAAAAATTACGGA
AAAGTCGTTACTTGATAGAACAGCGCAGATACGATTTAAAGACGAAAGGATGAGGTTCCA
AGAAAAATCTAAAATAAAGTCAAAACCCATCATNTCGGAAGAGGAGAGAAGAAGGAGGTC
CGAGAGAATGAAGAAATACTGGGNGCAAAGGAAGGAACAGCATCCAAGAAGTGACTGATT
CGTCGTACCCCAAAGAGGGTG
>VvP45bXY4-84#LINE/RTE-BovB
AACATCGCTGCAGGANTACTCACTCNACACCCCTGGACATTGCTCTATGCTGATGATATC
ACGGTCGCCTGCGAGTCTCGTCAAGANTTGGAACAACAAATCCAACGATGAAAAANTTCC
CTCGACAAACACGGCATGTACNTAATGCGGAAGACCGAGTGCATGGAGTTCCAAGTGACG
GGTCTGTTAATATTGACGGCATTGAGTTCCGCAAGACATCCGAATTCGAATAAATCTGTT
CGGATGGTCAGACACTCCCAGACGTNCGAAACAGGTCAACGCAGCCTGGNTGAAGCGGCG
TCAGGTCACAGGAGTTCCTTTCGACCGGAAAGTGCCACTGTACCTTAAATCAAAGATTTA
CAGAACCATCGTTCGANCAGTGGCACTGTATGGAACTGAATGTTGGCCAGTCACGAAAAG
ACACGAACAACAGTTGCATGTCATGGAATTGAGATGATTCGCTGGCCGCAGGGACTCACT
AGATTGGACCGCATCAGGAATGANAACGTTCGGGCGGCATTTGGTGTGGCTCCAATCNCT
GAGAAAATGCGNGAGGGTCGTCTGCGATGGTACGGCCATGTACTGCGCAGCAACAACNCT
TCAGTTGCGAGAACAGCACTCGACATAAGTCCGGAGGGCCGAAGACCACGAGGGAGACCC
AGGAAGCGCTGGCTGGATACCTTGCGGGAGGACATGCGNCTAGTCAATGCCTCACCTGAA
GATGCACAAGATCGGCNTAAATGGAAGAAGAAGTCCAGTAAAGCAGACCCTGCAATGCGG
GATNAATGCTAAGAAGAAT
>VvP45bXY4-927#LINE/I
ACAGTGTAAAAGCCAACCCCGATGCAGTAGATGTACNGGGCCCCACNACNTCAAAGATTG
CGCGATAGAAGCGCAACNGCANTNTATCNATTGCCAAGGNAACNACCTACCCACAGACCG
GNCANGTCNAGTATACATACAGCGAGAGGAAAGAAAGCAAAANCTGATAATCAACAGCGC
TCAGTCNTGNTGTNCAAATTTAAATTCACGNTCATNCGCAAACGCAGTAGCATCTAGCTC
ACTTCCGGNCGAANCGAACNAACAACTATAAGAGGGAGTCCNTNCCCCNACAGNGCACAA
ACGAGNAACCCCGCCAACTTTTCCTCCCACTNCAACTGCAGCCTACGNGAGTANCAGAGG
CCAAGCAAACCAAACNAGAAGACACTATGACGCCCGCCAAACAACTCTGTGCAGCAGACC
AAATACAAACTCGGCCCCACCTAGAGCAGCGGCAAATAGAATAATAATTCCCAGCCACCT
GTACTGGGGAAGCAACGGCCCGGCTAGCCCAATATTCAACAACCANCGGGAGNTAACGAA
TNTCCCACCTCNATCAGAACCANNCCACACCGTAGAGCACTCAGAAACTTCTACAGCANC
CAGNAAATNTTCCCCNCTAGTNGAATACCTCATGACCTNNATTACCGCCATACTTGAAGT
GGTCAAAATCAGGGGGTGCGATTGATCCGTCCANCATCAGTAANCAGCTGCANGAATTAT
TAACAANCATCGGAACATAAATCTCTGATCAATGGACAACAANTTGAAAAAAAAAAAAAA
AAAAAAAAAAAAAAAAAAAAAAAAAAAAAAAAAAAAAAAAAAAAAAAAAAAAAAAAAAAA
AAAAAAAAAAAAAAAAAAAAAAAAAAAAAAAAAAAAAAAAAAAAAAAAAAAAAAAAAAAA
AAAAAAAAAAAAAAAAAAAAAAAAAAAAAAAAAAAAAAAAAAAAAAAAAAAAAAAAAAAA
AAAAAAACAGAACACAGAGACAAATATGTTCATCAAAGGTTNCCNTCTTNTACGNAAAGA
CAGAGAAGACGGGAAAGGNGGAGTAGCCATACTGATTCNTGCANCTATCCNCTTTGCNCC
ANTCCACATNGACCATACGNANATAGANTNATTCCAAGCAGTAGCAATTGCAAAAGTGCG
AAGCCACGATAAGNATTTAACTATTGTCTCAGTGTACTGCCCACCNAAANCNAAAACCAG
ANCCGGCGAGTGGCGNGCCCTCCTACAGCAANTNGAAGAACNNTACCTGATATGCGGTGA
CTTTAATGCNCACCNTACGTCNTGGGGATGCGAGTNGAATGATGCATTCGGGGAANNCCT
NCTAGAGACCATAGACGGNTTCAACTTATNCATCCTNAACGACGGNTCCCCAGNCTTGGT
NCCCAAGNCCGGCCNACGGAAATCNGCAATNGANTTANCAATCTGCTCCCCGTCNCTGGC
CCCGCCGAACTCNANTGGGGAAACNTTCAACAGNCNTGGGNATCGGACCACTTCCCCATT
ATAATGACAACNAAACNGNTGGAGACACCNCAGNTTACCCTTCCCACCACNAAATGNAAC
ACACGGANAGCNAACTGGGTCAAGTGCGGCCAGNTAATTGAAGGAAANATAGATAGGGTG
GGTACCGCCAAAACAACTAGCCAGNAATACCAGGAATTCCTAAACGTCNTAAACGAAGCG
GCNGNAAGATCNATTCCCCGGCGCAAACCANGATCNACGGNAAAANACATCCCGTNGCCN
TGGTGGAACGAGGATTGCNCCAGANCNGTAGCGAAAAGGAAGCNAGCNTTCGCAAGGTAC
AAACGGGAAGCCACNTGNGAAAACTNCTTGAANTACAAGAAGGCAGATGCCGAAACNAAA
AGANTNCTGAAGGAAAGGAAAAAAAAGACGTGCTGGAGGGAATTCTGCAACAACCTAAAG
AGNAANGCGCCAATGAGCNCAGTATGGCGCATGATCAACAGACTNAGGGAAAAAAACCGG
AGGGNNCAAAATCGNCANCGAATTGGGTAGAAGAATTNGCAAACGNGATAGNTCCNCCAA
CGGTACCNCCCGGACCNNCAGGCCCACCAANCCATGGCANAGAAGANCACGGGGGAAAAA
AANNAAACATGCTAGAAGANGCGTTCNCGNTCGANGANCTGGAATTGGCCCTTAAAACNG
GNTCGAACNCGGCGCCCGNCATAGACAGCATNCANCATTCNATGCTNCACCACCTCCCNC
NCCGCGCCAAGGTAAAAAAAAAAAAAAAAAAAAAAAAAAAAAAAAAAAAAAAAAAAAAAA
AAAAAAAAAAAAAAAAAAAAAAAAAAAAAAAAAAAAAAAAAAAAAAAAAAAAAAAAAAAA
AAAAAAAAAAAAAAAAAAAAAAAAAAAAAAAAAAAAAAAAAAAAAAAAAAAAAAAAAAAA
AAAAAAAAATGAGANTGGAATGGTGGCTGGAACACCATGGCATGCTGCCTGAGNCNCAGT
NCGGNTTCAGAAAAGGAAGGAGCACAANNGACGATCTCAGCATNCTNACCCTNGACANNG
AANAGNCNTACANTAACAAAGGCTACCTNNGGGCCNTATTCCTGGATATNNCGGGAGCCT
ATGACAACGTACANATCCCNATATTAATCGAGNAGCTGAGGAAACTGNGCCTNCCNGACA
CATACTTACGCGNGATTTACAATCTGATCCATGNCAGGACTGTCTACGTCCGNCNGCAAG
ACAACTCCCNATACGGTCCNCGNGNCGTNTCAANGGGACNACCACAAGGGGCAATCCTNG
GCCCCATACTNTNTACNATNTACACNGCAGACATAGAAAACCAATTCAGCCCATCAATAA
GGGCNCTGCAATTTGCNGATGACGTGTGCATNTACACATCGTCTGTCACCATCTCANGGA
ATAAACTTCTGGAGATTAAACGAAGCCGGATAAGANGCTNCACGAGTGGGCACAACAACT
AGGACTAACCATATCATCTTCGAAATCATCAGTAGTGATNTTTTCTCGGAAACGAAGNAC
ATATCGAGAGACTGAGATACATCTGGGCCCATACTCCTTCCCGGTACGATCATCGGTCAG
ACATCTAGGCTTACATAATGGATAGTAAACTNACATGGAAGGAACACATAGACCACATNA
TANCCAAAACGGAACGNCTTTTNAATATCTTAAGATCCGTAACGCGCATNTGGCGGGGNG
CGGACCCGACNATTCTTCTCAACCTATACAGAGTACTATTCGNCCTATCTTCGATTATGG
AAGCGCCGTTATGGGAATGCNCCCAAGTATATTCTCCGNAAACTGGACATAGCCACACAG
GGCNATCNGACTATGCNTNGGAGCTATGAAATCCCCCANCAAATGCTCTGCTAGNAGAGG
CTAGGGAAATGCCACTGGANATACGNCGNCANCTCTTATCCAGCGTATATCTAATGAGAC
GCGCGTCCATNACAAATCATCCTGTGACNCAGAAGGTNATCGAATATATAACAACGTTGG
AGAGAAGAGGTATNCCGCCAGNCTCAGAACGCCCATGTTGGTTCANAGTTTCACCAAATA
AAACACATGATACCGTTAGTNTTCCAAGACGATACGTTTCCCNTCTTCTCATTCCAATAT
AATATCTTCAGATTTAAACCAAATATATATTACCTACCAGACTGGATCATAAGAAGCGGC
TCAGCAAGTACCATGACGGANAGATTTTTGAATCNAACCTGGCCGGACTTTGTACAAATC
TACGGATGGCTCTAAAACCACAGATGGAGTCGGTTACGCCTACTTCTGCCCATCCTCNCG
TGAGTCGAAGAAGATTCGCCTGCCATCCGAAACCACGATATATACGGCAGAGGCTATAGC
ATTAGAGAGGCCATAAAATACGGGTACGAACGTTATAATAAAATTCTNATTCTATCGGAT
TCAAAAAGTGTCGCCCAAAAACTGGAAANCAANCCGAAACGGACTGAACAAGATTTTATT
AGAGATNCTAAACATGATGTATNCAGCCTCCACAGAGGGNAAAGAGGTTCACTTATTATG
GATAAAGGGACACGCGTGTATCCAGCACAATGAAACGGTCGACCANTTAGCTAAGGAAGC
AAGGAGAGANCCAGTNCATTCAGCTTCCCCATACAGATTTCACGNCAATTATCAAGAAAG
AGTCCTTTCGCGTCTGGTCAGACTCATGGGCNNCCGCGCAANCCGACAGAGGAAAATATT
ACTCCCAAATNCAACCTCACATTCCATCAANAGCCTGGTTCGCANATTCCAAATTGGGGA
AAAGACACANAACGTCAATTATACGNATGAGATTGGGNCACGGGTGTTATCCTAGCCACC
TATTTAAAATCGGNATTGTNCATTCCCCCTNCTGCCCGGAAGACCAAGAAGAGGTAGCAG
ACATCAACCATATTATACTCGCATGCGGCCGTTACCGGGTACCCCAAAACGAACTNTACA
AAAGTCTCGTTAAGCTNAACATCCCTCTGCCAGTTTCCGTATCTANCCTGTTGAGGACGG
AGCGACAGGATGTNTATCGGGCGATAGCCCGTTTCTTAAGCGAAGCTAATATNAGCTTTT
GATTGTTAAAACATCTTCATCGCAAAGCNTCAACGTAGGCACGGTTAGTGCAAAACAAGA
AGTATTNATAGGGAAAATTACGAATGTAATAGTTATACACTAAGATTCTCTCTTACAAAA
TGTCCAAAGAAATAACTAAANTAAANACGAGCTGTAAGATAGGAGGAAAATAATTTTAAT
TACGTTCATTTTAAAAAGCNACTCTTNTGTAAANTTATATGTTAATTTATTTAAGAATCN
CTCTGTTACGTAANAANAGTTATAACCAAGACATCTTTTACAANANTTCAAACGCCAAAG
CAAATAATTATTTTANANACAAGCTNTAGGTGAGGAGGATAGTAATTATGTTCATTTNTC
CAATTTCCCTCCTGTNCAAGATTGTACGTTAANTTANCTAAGAATCACTCNGACATGTAA
TATTAGTTACCNAGAACAAAATGGGAAACAAAGTCAGTTGAGTGTGATAAAACTANTCGA
CATGTACAATTTAAAAGTTAAATGCAAAANAGTGAGTCCTGTAATGTAAAANATGTACGT
AAAACAACATGTAAACATTTGAAGCTGGCCACATGGTCGCCANGACCGAAGGCCAAATAA
ATAAAAAAAAAT
>VvP45bXY4-721#Unknown
AAAAAAAAAAAAAAAAAAAAAATTAAAACCTGAAGAATAGAGCCTCGCGCAATTAGGGTT
CCGTATTNTAATGACGTCATAGATAACCTCATGAAACTGGTCAGACGTCAGTCGCTTGGC
ACAAGAATCAATGCCTGACACGTTTTCAGGTTAGGAGGGCTCANCGCTACCCAACGCCGC
ACCACTGATGCNATCGTCCAGCTTCTAGNTCAAGTTCGTTTACGTGCAACAGGATGCGAT
ACGCTCTGAATCAGGAGCATTTTCGACAAAATAATACTAATATATACGCAAANTAATAAA
AAAATTTGTTTGTTTCGCTCGNAACTTANAAANTACATTAGATATAAGTATTTTTAGTAT
TTGTCGTTTAAATACAGGATATGGTCGATACTAGGGACAAATTTCAAGTTCCTAGGTAAT
CAGCGTTTTTNAGATAGACTGGTAGTAAAATCGACAACTTTGGCCGCTCANACCTTTATT
TTCCAGTGAAAAAAAAATCGAAAAAATATCTTAGTCATTTAAACAATCTGNACCTCTACG
GCGCTGGGGNAGAAAAAAATATGGACCTCTTTGCTTCTATGGAACTTCGTATAATATATT
TTTAAAATTTTAAATACGATATTCGGTTTTAGGTNAACGAAACGCATAACATGTGNAAAT
TCGAAATCTGTTTTTTCGTTTNAGAGCTAGAGGCCTGTGACGGATAGANAGCGGAGCGAC
AGCAATAGTGTTCCGTTTTTCTTGGGANANGGAACCTTANAATTGNATTAATACCTTT
>VvP45bXY4-123#LTR/ERVL
CGGTACCTTGGCGAAAGGGTCCANCCCAATGGTACANANGGAACCTCCATCTTNAAAGTT
AGACAGATGTGCCAAACTCAACGCAGCATACCAGCTGTGGCGAAATCATTACAACAAGAG
GTGCACTTCGNAGAATGCCAAAATCTGTCAGACCTCAGTTCTTATGCTCATGCGCGGAGA
CCTTGCTGATGAACAGGAAAGGCGCCATGGATGATCTGGAAAAAGCTGAAAGNCGTATCC
TGAGGAAAATTCATGGGCCAAGAGTGCTCCCGGGCGGAACTACCGACTGAAAGCGAACTG
CGAATTGTACCANCTGTTGGAAACGGCTAACACCAGCATGACGTAGGCGGCTGAAGTTTT
ACGGGCACCTTCTGAGAATGGACAGCAACAGGTTTACCAAGATCTTCTCACTTATCNANA
GCTATAAGACAGGAAGCATGTGGCTCAATGAGGTACAAAAAGACTTGGATTCCGCTGGGA
TTTCCGATACTGATGTTGCAGATCGCTCCAGATTTTGTAATATGGTTAACTCCTGGTCCC
CTCCACCAAAAGTTATTAAACCTCGGAAACCCATCTCACAGGAGAGAAAGGAAAAATTAT
TAGCTGGGCTTAAGAGGTATTGGAACGAAAGCGAGCATCAAGAAAGAACTAGTTATAAGC
GCTCCATAGTGGGCTTGAATCAATAATAAATAATAACAAAATATTAGAAACTCTTGCATT
TAGTAAGCTGNGAGCAAGGTAAGNAGACGTTTGGCTNAAGNTCTCTTTGCCGCATATTAA
CATNATTTTATTTAAAGTTCTCTAAATTCAGANTGCATTTCATTCTAAAGTACGCATAAT
TATGTTGCTAGACAGCGGCTACGCGGGGCATTGNAGNGCCGTGGAGACGAAGTCTAACCT
GAAAATGTGTCAGGCATTGATTTTTGTGCCAAGCGACCGNCGTCTGANCTGCCANATGCG
AGATATNTGTTTAGGCCATTAAGGNACGGACCCTTAAATGCGCNAGGCTCGACTCACACT
TACCGGGTTTTTTCCTCATTTATTTTTTTTTTTTTTT
>VvP45bXY4-442#LINE/Penelope
ATCTAGCATTGTTGATCTTTTTGAGTTGGTCCTTACATCCACTTACTTTACCTACGGTGG
AGATTTCTATGAACAANCGGACGGAGTGGCCATGGGGTCTCCGTTCTCTCCNGTAGTNGC
CAACCTNTACATGGAGGATTTCGAAGGTGGCNCTAGAGAGCTCTATCCTCAAGCCCGCAT
GCTTCTACCGTTACGTCGATGACACNTTCGTCGTGTGGCCNCACGGTATCGAAGTTTACA
TGAATTTCTCGACCACCTTAACGAGATCCATCCNAACATACGTTTTACGAAGGAATGGAA
AAGNACGGGTGCCTGCCTTTCTTGACATCCTCANTCGGCGAAAACCAGATGCGAANCTCT
GTCGCATAGTGTGTACNGNAAACCTACCCACACNGACCGCTACTTGGATGAAGCCAGCTT
CCATCACCCGGCACAACGCAACGCTGTATTGGCCACACTGGTGCATAGAGCGAAAGAAAT
TTCTGATGCTGACAGTCTGNCGACGGAACTGGAACATCTCCGTACTACGTTCAGGAGAAA
TGGATATTGTAACCGACAAATAGAACGGGCACTACAGAAAACGCCAAACAAACAGCCGAT
TGAACCTAAAGAACGGTATAAAGATCTGGCATNTATCCCATTTGCCGGTAACATATCCGG
GAAAATAGGCAGGATACTAGGTCGACATGGTATTAAGAGCATATTTCGNCCTCCTGCCAA
AATACGTGACTTGTTACGTTCTGTGAAGGATGACTTGGGGCTGAAGACACCNGGGGTGTA
TAGTATACACTGTGAATGTGGGAAATCTTACATTGGACAGACCGTACGCACAATCAAGGC
CCGTGTGGCGGAACATCAACGCTACATTCGGCTTTTTCAGATGGAAAAATCTGCTGTTGC
CCAACATGTNATTGAAAATGGCCACAGAATGGACTTTGACAACGTGAAGGTGCTGACTAA
ATGTTCGTTCTTTTGGGAGTCCGTGGTTAGAGAAGCAATGGAAATACGGTTACATGACAA
CCTGGTTAACCGTGACATGGGTTATTTGCTGAGCAACGCTTGGAAACCAGGGTTATCTAT
[truncated: 1,184,557 more chars]
