# Supplementary material for: Comparative analysis of morabine grasshopper genomes reveals highly abundant transposable elements and rapidly proliferating satellite DNA repeats
Source: BMC Biol. 2020 Dec 21;18:199. doi: 10.1186/s12915-020-00925-x (PMC7754599; doi:10.1186/s12915-020-00925-x)
Supplement: Supplementary file 6 — Additional file 6. Repeat consensus sequences of the P45bXY sex chromosome race (male) of the of the viatica species group (tar.gz file). [file 12915_2020_925_MOESM6_ESM.gz › Additional_file_6/P45bXY.RC_Helitron_from_HelitronScanner.fa]

>VvP45bXY-671#RC/Helitron_81201-86712 [forward] 5512 bps; scores=9:7 Multi_5'_ends:
TCACACGCTATATATATATATATATTACACACAGAACATAGTTACACATTTTGCTGACAG
ATGGCAACACTTCACTACCTCCATTAGTATGCAGTAAGATCTGGTACTAGGTACAAAATG
CTTGGCGTCAAGAACGGCATGGGGCCGTAAAACCAAAGCTCCAAATTTGACCAAGCCAAA
AGATTCCCTAATCCCTAATATTGAGTAAACGTGGTGAAGAAGAAGCAGAGTGTTGGGAAA
CACAGTACGTTATTTTCTGTGTAAGTATGAAAGCATGATTGTTCGAAATATTTAGAGGCA
GGGTAATTTGACATTTAGTCTGTTGACCCAAATATAAATGTTTCTAAATATTTCTATCAT
TATGCGTCTGTACCTATTACACGATAGTTGTGTACACAATTCAACCTCTCGAAGCCATAT
CGAAATCTACCATAGTTGAGCCTCATATTTCGTATTCACTAATTATTTTTCATATTTTGT
GACAGGTGTTCTACGTCATGCAAACACAGTATGTATTAAAAGCTGTCAGTGCCTAAATGT
GACTGGAGTGTAGGGTCGAAAAGGAGTCAGTGATAGACTTGGAGAAAATATATCGATATT
TTTCGTAAACTAATATCCATATTTATCGCCGATATTTTTATTCTCGATATATCAAAAATA
GATATTATATTTGGAATATCAATTTTAAGTATCAATTCGATATTTTTGTGCGAATGCAAT
TCAGTATCCAATTTAATACGTTAGGTATATAGTAAGTAAACATAAACACACATCCGATCT
TCTGAAAGCGTCTTGAAAAAAAATTCGTCGTAATTTAACAGCTTTTCAAAAAGTTGTTAA
TTTTTAACAGATTCACGTTAACGTGTTATTTGAATGTTAACGGTAAAGTTAATTTAATTT
AATTTAATTTAATTTAATTGCAATGGAGCACACGCTCCGGTGGCAATTTCCCTACACACC
CAACTTCCCCCTATCCTACACTCACCTACATTTGCCCTCTACAAATTTTAACTTTAAATT
CTTTTAACGTTTTCGGTAGGTTATTCATCATTCCCCTTGGTAACTCATTCCAATCCCTGA
CACCCTTACCTAACAAAGAAAATCTTCCCACACTCTTGTGCCTGAAATCGAATTTTTATA
GTTGAATAATATTTATTAAGGATCTGTGTTGCGAAGTTGAGGGTTGACGTAAGTTAAAAG
CTTCTGTTTTCAACTGGTTTTATCATTGATGAATAACAGTTAATGCGTTGACGAAATACC
TGACGTGCCAAGCGTCTTCTATGTAGCCTAAGAGTGACTTCTGCAGTTAACTTGGTGGCA
CCGGACAACAGGAGTAGTTGAAAGTCTAAATCAGGCGAATACTGGTTTTATAGACTGTAA
AAATAGATAAATTAGTAAAATTTGCTTTATATTCTGCAGGTTTCTTTAATTTTGAAATAT
TTTGGGAATATTTTAAGATAATAACTGGCTTTGTGCAAAAATATCGATATATCGGAATCT
CGATATTTTTTCTCGATATACATCGATACTGTTTGTAAATATCGATACGATATTTATCGA
TATATTTTTTCATTTGGCCGTCCCTAGCCTGTGAGCATGGCAAGTCTCTTGTCTGCGGTG
AGGAATTCGGTGGCGCAGATCGCTGTGGGCGCATCCTCATTGTGCTCTGCGTCCCGTTAT
CGGTGCCGGCGGCGGTGTTTCTGGAAACCTCTCGCTGCTTGTGCAACGCTGGAAGAATTT
GCTCTCTGCCAGTGAGTTCTCGGGTTTTGCGGCTTGTTGCTCACTTCAAGGAGACGTAGG
AATGGTAGTCGCCGTGACTTCTCCATATAATAAAATTAGAATACAAGTAACTGTTTTATA
ATTTAAAAACCAAGTGGCTATTCAAGAAGAAAATTCAGTAATCATCCTATTTACATTTTA
GAAACAGATACAATACTACGCAATATCTGTTAATATACACTCCTGTTAGTCAAAAAATTG
ATTTTTAAAAATCGGATTATATAATTCTGCTCAAAATGTCTGACATTGCATTTACCTTAA
TGTATTGGATGATTTTTTATAACGCCTTATTGCTAACTTATTATAATTCTTTATTTTTTT
AGCTACATATTTGGATAAATAATTTCTCTTTCCGTGGTATTGAGGTTATTTAGGCCTACA
TCAGTTCTCTTTTGATATAATCCAGTATCTTTGTTTATCAAAAGCAGCATCTCAAATATA
CATACCGAGCGTGGTGGATGAATGGTTAATGTTCTGGCCTCGCATTCGGGAGGACCTCGG
TTCTAATCCCCGTCCTGGCATCCAGATTTGTGTTTTCCATAGTTTCCCTAAATCACTCCA
AGCGAATGTCGGGTTGCTTTCTTCAAAAAGGCCGTAGACGAATTCCTTACCGTTCCTCGT
TCCCATTCCCTTCCCACCTCTAATGACCTTAGCCTTCGACAAGGCTTAAAGCAGTAAGTA
AAAAAAAACAAAAAACATACACATATTTATTATTGTCACAATACCTGTTTCAATAAACAG
TGGCATGAAAGGTTCTTGCTCTTTATTTTTTTGCTTTTCTTTTTTCTAAACAAGTAATAT
TATCTTATACTCCATATTTAATTATGCTTTGGCAAAAAAGTAAATTAAGCTGCTAAGACA
TACTTAAAAGATACATTCTTCTTCAAATTAGCTATAAAAAAAAATTCTTCGCTGTTTTTA
CAGACTATAAAAGTTTTTTGTTCAATTTCACTGAAATAGAATCAAAGTTCTACTTTTTGT
AAAATTTTTCTGACAAGTTGTCTAATTATTGTACGTACATTATTGTACGAACTGGACAGA
GAGATATTACGTGCATATATACTTACAAAACCAGATAGATTCAAACTTGTTAACCATTAT
TTAAAAAAAAAAAAAAAAAAAATGGTCTGCAGTCTCAACACAGAACTTTGTGGAACCCCC
TTAATGACTATTACAGTTAGCAAATATTTTCCCGAAACAAACAAAAAAGAGATCAAATAC
AGGGTGTATGAAATATGAGACATCGGCTGCGTTGTCTCCCAACATTAGTTGTTTACTGTA
CACTTTAGGAGGGGTGTTCAAGTTTAAATTATAATTTAATATTTACTCGCAAAGTTATTT
CAGATAAAATGGTTTACGTATTTGTTTCCAATATACTCTTGCTGCTTTTCTGTTCACTGC
CATCATCCTGCCTGTAACTCACGTGCTGCATCGTAAACAAAAGTCCGTTTGGTATGCATG
TTCTTCACATTGCGAGTACGATTCAGTCTCGACGTGTTCGCGGCCATCTTCCAAAGCTGT
GGTCTGTTTATAGATTTCGCTATGTCTGACAACATTAGCTCACGAAACTGCCTTTTAGGT
CTCTCATAAATTATACCCTGTCCACCCTCAACTTATGGTTCAAGGTAATGTTCCCCTTAC
CCTTCTTCTCACCTCACTGCCCCCTCCCGTTGCCTACCGCTAATGACCTCGTTGTTGACG
CGCCCTGAAGCCACAAACTCCGTTGCCTAACGCTTCGAGCAGACCACTATGTCCAGGCAA
GCGAGTAGAAAATTTGTCAATGGTCACTCTTATCCCTTGTCACGTAGAGATAAGGACAGA
GGTGTAGGAATATAGAGATGAGTAGAAGAGTGACCCTGAGCCGCCTCTGTTAAGGTGGCC
GCGCCGGTCCATTTATCAAGGGGGCGTCCATAAATTACGTGAGGTGAAATAGGGGGGGGG
GGGGCCGGGGAAATCTCACCAAGGGAGAGGGGAGGGGGTCAACGGAAATCTCACGTGAGG
TTGTGGAAATTTTTGTTGGACTTTAGAGCTAAAAAAATTGTCTACAAATGACGCGAAAGT
CGATTTAAGGGTCTAATTCGTCGAAAAGTGGGGGTGTAACCGGTTTTGGAAGATGGAGTT
TCACGGACCACATCTCACCAGAGAGGGGCGGGGGGTCGAACTAGATCTCACGAAGTCTCA
CCATAGGGGAGGGGGGGAGTCCGGAAATCCGGAAAAACACCTCACGTAATTTATGGGTGC
GCCCCAACAGCGGGCATGGATGGCGCACCTCTATGAGTCGTCCAATCGGTAAACATCAAA
TGCCCGGATAGCTGAAAAGACACTAAGAAACGTGATGGGTAGGTGGCTGCTAAGGCTAGC
CTGTGGCGGGGGCCGATCCGTACAATTCGGCTGCATGCGCTATAGTGACTTAGGTGTTGC
CTCTTCTAAGAAATTTAATTATTGCTTTGCTACACGTTTTGAGGCAATAATAGTACACAT
AGATTATTACTTCTTACCAAGCGCGGTGGGTAAGCTGTTTCTCTCTGGAAGCGCATTCTG
GAGGTCGGAAGTTCGAATCCCCGTCCGGCCATCCAGATTCCGGTTTTCCATGGTTTCCCC
AAATTGCTCCATACGAATTCCGGGATGACTCTCAAAAGGTCGTGGACGAATTCGTTCTCG
TTCCTTGCTTCGAGTACTTTCCCGCCTCCAAAGACCTCGACGTCAACGAGACGTGAAGCC
ATAAGCGGGAAAGAATACTCCTTACCGCGCATCAGATAATGCCACCAACTTTGGTATATG
TTTTGTTTAATTGAGCACTAAATTCAAATTACCATTTAAATGACTTTTGTAACGAAAAAC
GAATAATTGAAAAGTTGTGTCTGCTTCTGATTTCTTTTACTTTGCTGACTCGCGATAAAA
AGTCGTTTGCAATTCTGTGTTCTGTAATAAAACTCTTTTTTATGGAAGGCAGAGGAGGGG
AAGAGAAGAGGGACAACGTTTTTGTATCTTTAAATTGAATCATGTATTCGGTGGAGAGTT
GAGTACTTTAGCCCAAGACGGGCTCAGAAGAATCGAGCAATATCAGAGAAGTAAGTTCGT
TAAAAAAAAATCACTTTCATCCTATCAAGGTTTCACATTGACTGGGAGGAATTTATTATT
TCGTGCGAAGCAGTATCGGCCGTGAAAATTTCTCTGAATCGTTGAAATTAACTATAGATG
TGAGTTTAAATCTTAAATTAGTGACGTTTGATTTTGTTTCTTTTATACTATGGTATAGTT
CTACACTCCAGACACCGTAGGGTAAATCTGAATTAAAATAAAACTCCTGTCACCGACATT
TACAAGATTTTACAAAACATTCTGTTTCTCGCTACCCCTTAGTTCAGATGATGGGGATAT
ACTAAAGTTTACAGTAAAATTGTAGCTAACTTGCTGGAATTTTCTCAAAATTGTGAGTGA
TTAACAAAGTCGGTAAGTAAAAAAAAAAAAAAAAAAAGTACATACAATCAGTTGGAGTAT
TTCATGAATCAGATAATCTGTCATGAAAGTAAATTTTAAAAAATTTCCAGGATTATTTTT
TCCAATTTATTTTTTTATGATATATATATTTATATACAAGCAATTTAAAAAATAATATCG
TAAAGCGTATAATAAACTCTATTTAAAAATAATTTTTTTAAACAAAAAAGTATTTTTAGC
GTCCTCAGTGCACAATCTGTAAACGGAACTTAAAGCGCGCGAGAGTAACTGG
>VvP45bXY-1123#RC/Helitron_15384-25825 [forward] 10442 bps; scores=9:7 Multi_5'_ends:
TCTATTATATTGTATTATATTATTTGTGATATTCTGTATGAGTTTAACCGTTGACCATGA
TTCTTGTAATAAAATGTTTGAACAAGGCTTGCTCTTTATAACCATGCTCCCACATGCTTC
CCACTGAGTCCTCAGTGACAACCACACATATCAATGTTAACAAAAGTTGAAAGAATTTTC
GGTGTTAAGACTAGTAATAAAAGATGTTTAAGCACTTTTGAGAAGTAATGGAGATAAAAT
TACAAGTATACTGTAGTATAGTACGCGTTCCAATTTTTGTTTTAGTACACATTCCAATTT
CTGTTTGAATTGGGTGTTTCTAGGTTTATGATACTGTTAGTGAGAAGACAAACCAAGATA
ACAGTAATTAGTGTTTATGCGCATCGTGTTAGTGTTTTTTTTTTTTTTGCTACATGTTAA
CGAAAGAGGAAAATTGTACACAAATAACATACGCGATATGTTAAACCATCTCCAACATCA
AACGTTTTCGTTGACTATTTATACCGTAGAGAAGAAATAGTCTTGAAAGCGCAGCAGTAA
CCTTACCCTTCGCATATAGTATGCAATAGTATTTATTCCAATTAACCTTAGGTTAGGTAT
TTGCAACTGAATGTACTGTTTTCAACGTAACGTATAGCTGTTACTATACCATCACGTTTC
TAATTTCTGGTCGAAAATTTAACTATGATAGGCTGTTTTATCTACGGTGAACCCTCTCCA
AAACTTCTGTACCAAGTATTTTGTAAAACGGAAATCATAACAAAACAAAATATTGTAAAC
GTCATACCCGCTTTATTTCCATTCTCAACTCTATTCATCTTTAAACACACTTTTCTGCTT
AAAAAAGCGTAAAGAAATAGAAGGTAGCTTGAATGCATGGACTGTGGCAATTGTCTATAT
GTGACTGTTCATAATACGAGAATTTCTACCCAAAAAATCTCAGGTTAAAAGATTCGTCGT
CTTGTATGAAAACTGCAACCTACTTAAAATGTACGCCTATTTCTACGTCCAGATAACTTG
AAAAACACTGCCATCCGATATTTTTTAAATGCCTACATCCAAAAATTACTTATATGAGAA
TGTGTACCAATAAAAACAAAACAGACACATACACACATTCTCTATTTGGTTCTCTTCGAT
GAAACCCGCAACCTGTTTAGAATCCGACGTGGGTGTGTTCCAGGCCACAACATTTTTGAA
AAATCAACTCTTTTGTGCCATTTGTAACTGTCTGCATGCAAATATTTCTAATCCGAAAAT
AAATAACAAAAGAATTAACTTTTTTTTACTTATGGCATTACGCCTCGTCGACGTCGAGGT
CATTCGAGGCGGGATTGGATTGGGGACAAGGAACGGGAAGGAATTCGGCCATGGCCGTGT
TTGGAGGAACCCTGCCGGAATTCGCCTGGAGTGATTTGGGGAAACCATGGAAAACCCAAA
TCTGCATGTCCGGTAAAACAATTCACCTATTCAAAGTTTGTCTCTCTTTTCCGAAAACTA
CTAATCGTAATTTTAGAAAAATTAATGTTACAACTATTTCTTGTTTCTTTCGTCAACAGA
TTGTCGACTGTTCTTATCCTACGCAGTATCTTTTTTGATCCTGAACTTCTCTCTTCATCC
CAACAGACCCTCTAAACCATTCTCCCTCAATTATCTGCTGAATAAACTGAAATCTTTGTA
TTCTACCGGAATTCTTTCAAATGAACGCATTCTAACGAAATTAAGTAATTCTCCAAATAT
CAGGCACTCACCCATCACTCCGTTTTTGTTGGCATTTTTTTTTTTTTTAATAATTCCACA
TCAGTCCTTTCTCCTTAATCACTTCGACAAACAGTACTCTCTGTACTTCAAAGGGCGTTG
TTATAGCGTCTCGTTCAAAGGGCTCCGACCACCCTTTGTGAGCCCTCTAAGGCGCAGTTC
ACTCGAATTACTGTCCTTCTGAATAACTTGTGTTTAATAAAGAAGCGAGTTAACTTGTTA
TAAATGGGGTTCGGATATTTCTGACAGGTCATATTTTCTTCCTGACTTCTTTTTCAGCTG
TAATGCTGAATCAATCACTGATTCAACGTTTCTGATTGTATTTAAATGTACTGTAGTTTA
TATAGGATATTAATGCATATTCACCCCATTTTCATAGGGTTGGTCATATTAACAGTAAAT
TTATTTTTATATAGTCATATTTTGAGAGAAAATCTGATAATTTTTAATAGTACAGCAAAT
TCACTAGAAACTATAGATTAGAAGTTAAGATATTGTACTGGATTTGAGGAAGAAACAAAA
CTAATTGTCACTGAACTGGTCAGAATTCGCCAGTCGAGAATTAAAGTTATCCATTATTGT
CACTATCTAAACGTATTTTAGTACACAGGAGAGAGTTCATTCCTGTAAATTATGGAAAAT
TAAAGTGACTTGCAACACAGCGATTTCTTGTGCAGAAGCATTACTATAAGGCAAGACACA
AGAACAAGAATCACGGCATTAAGCTCGACAAAGCAGACAGCGACTATTTTTTTTTTTATT
TTTATTTTTTTTGATAGGTTCGTCATCTTCCAAAGTGTCAATTTTTTTCTCAAGACTCTG
TGAAATTATTATATCCGCCCAACATCCCACTTAATAAAGTGAACAATCGACATTTCAAAA
CCTTCTCGGAGAAATGTTTGGTCATATTCTGTAATTTTTAGGTCAAATTTACCGATTTTT
TAATATTGTCATATTAGCATGCAAATTTCTCTATGTTTTTGGTCACAAAGATCCGAACCC
TTGTTGTAAATAAATAGAAATATTTCATGATTGTCTGGTGTTTTGGTGTGTACGTTGTTT
GAAAATTCTGTTAATCAACTGAACAGCTCTTACAAATGCGTTCAGTGTATTCTGGTTCCT
TCCATATTAGGACATTCATTTAAAATATTGTGCTAAGGCATCAATGTTTAGAATATCATT
TCCACAGTTCGCAATGTTTATCTGAGTCAACTTGATGTTAAATGCTTGTAAATTTCGTTC
CTATTGTTTCCATACGATTTAAACCAATTTCCAATAATTTTTAATAGTTTTAGCACGATT
TGGATCGTTGGCGCTCTAGAAAAGACTGTCGGCACTTATGATGTTATCGAGAACGTTCTA
CGCCACGTATGTAAGATCCCGAAAATCTTAAGCCAGCAAACTCTCTCCAAATGGTTAAAC
ACGATGCTACCTCATTTTGTGTTATGTAATGTATTCTTTAACGTGTGTTTTTCTACAAAA
TAAAAGTCATATTAAAATTTATCGACAGTTTTGTTACTTAAAAAACTGCTTATCTTTTGT
GTCAAGAAGTTTTACGGTAATCTAGTGCGGGGTTGACTTTAGATGTTGAAAAAAAAATGC
AAATCCTCGAACGTTTATAAGATTGATAAAAGCATAACCATCGAGACTGATTTCTATACC
TTCCCTCTGCCCAAGGTTAACTTATTTCAAGCACTTCGCTTTATGCGGTAAATAATTACA
TAAACTTGTTTTTTCTAAATCTTGTGTCAATTTGTCGTACTAGGAACGTATTCCCCATAC
ATACGTTTCCATCCATAGTGAAGAGAAAACAATACTAGTTGGATTATTGTGGAAAATTTA
ATTTATAGTTCATACATAATATCACGAGAGTTTTTTTTTAAATTATCTATTAAGTCTTAG
TTTTCTACCAACGATTTTGTAGCATATCTTTCTAATAACTCTACTAAAAATTTGACAACT
ATGCCAAACTTCCGTACGCAATTACTCAGGGTAAATGGTATTAGTGGAAGGGCAATGTGA
AATTTTCTTAGTAACAGCATAACACAAATTGGTGGAGGAGCTAGAAACAGCATGTGCAAG
GGAAGAAAGGTCTACCACAATATATTGCCACATGATGGGAATAGGAACGTTTTCATTTGT
TGGTAGGTGAGTGAGGTGTTATAACAAATTGCCTGAGGTGGTAATGAATAATATACCTCA
GATAGTGAAGGAATTTCAGGTTAAAATACGTATGAATCGCAAGCAGGTTTGCACGAAACT
TGTGACATTGACATAATATACATTTCAAATACTTAATAATGATAATCAGTTTGTATAAAT
ACCGGCTCACAGAAGTCGGAAAACGTAGTGAAAAATAAAGATACGCAAAAATTGCCTATA
GTGTAAAACTGCAGTTAAAAAAACAGCTGACCCTGAGAATAGTGTATAAACACAAGCAAA
TGTGAAACAATGAAACTATAGGATCGCTGAAGATGCTGCAGAGAATGAACCGAAACGTGT
TCAGAAAATAAATAATAAATAAGAAATAAACAAATTCGATTGCGTTGGCGTGTTATTAAT
TATTGGCACAAATTAATTATATCTCAGTTGAGGAAATAGCGCACAACTCGCTCTTGTTAA
TAGTAATAATTACAATAGCAGCACTCTCATTGTTACCGAAGTATTTTTAGTAGAATCCGT
AACCAATGTCTGAATTTCATTTTAAAAAAATATATAAAAGAGCTGTTCCTATAGCAACTG
TATAAAAGCATAAATCTCCATTTAATTGCCCTTTCAGTGAATTCGATAGTTTTAATTCTA
AGGTCGTTAAATTTGGTTTTCACATAAATTCTCTCTTTAAGGTTCCTAACCGTGCATTTC
TTCAGCCTTAAGTAATACAAAACGAATATTAAAGGATACTCTTAACATTGTCAACTTTTA
AATTTATTAAATATTATGATACCTGTTACGAATAAAACTATTCGCGGAACAACAAGCGTT
TATGTGAAATTTTTTACTTAAAATTACTATTCCTTTCCTCGTCGGCGTAACTGATCCTTT
AGGACTGAAAAACTCAACGGACGCGGTGAGAATGTGACGCCAAATTTTCTGCTGTGCTTA
AGGGTAATTTCCTGTAGCATGTTGGTATTACTACATTTGTTCGATGTAGGCAACTAACAT
AACGGCAATGATACGATGATTGCAGAAAAGTAAGGGACTTCTTGGTGACGAGAACCTGTC
AGCTGCCGTCGCGTGCAACCCCCTCGACAGCGGCAGCCAATCCTACGTCACTGTAAAGAA
GGTTGCCTGTCTCGTCGACGTTAGGCGGCAGAGAGTGGAAATTGTCTACTAATTTCTTAC
GATGTTTCATAATCGTTCTCGTCAATACCCGTGATATACTTACGCTATAGATTGCTATAT
CGAAATTCAAAATCAGGGATTAAAACTTTATTTAGGATAAATATAATATGAAGCTGAACT
ATACACAAATTACTTCTTGCCCTTCTAAACGTGTTCACCCAGTAACATATAAACTTGCAG
AATCTTGCGAAGTTGTGCTGCAGAACTGGGTTACAGGTGATAAATAGCAAACGCAGGGAT
GTTTACCTTTTTCCCAGCCAGGAGGAAGGATGTGAAGGACCGACGAGACCTTCGGAAGGG
CGGCGAGACCTTTGCGCTGTGTCTTGCTGACTCCTCCGTCCGCGCCGCTCCGAAAACCGC
GCCGACGTCTTGTAGCCAGTTTTCAGATAAACAGTCAAGAAAAAAACAGTTCTCTAAACT
TTTTTTTCCACAACACGACTACCGTACAAATGCGCCGCCAGCAGCAAAAGTTTCCAAAAA
ACAGTCTGGTTCGGTCAGACAAAAATTGTTTCAGTCGTACAAACTACGGTCGCCAAAACC
AATTCTAAAAATGGCGAAGAAGCGTAAAAGAGAATTGCCTACGTGTAAAATGGTTACCAA
AAAAAGTTGTTCGCTACCGCAAAGTTCTTATGATTCTCGCTACACTTTTTTTAGAATTTT
ATTAAACAGTCGTCGACCCTGGTAAAGTGTTTCGTGATCTGGAAGATATGTTCGTAAGCC
ACTTCGATTGCCGTAGGTTTTATTTTCCTCTTTCTACTCGCGCTCCGCTTTCCTTTTCTT
CCTCTTCCTGTTCACCTTGCAGCCTCCGCGGGCACGTCGACAATGCAGTCAGATGTTGCA
GACGGCCTCCGTGGGGGTAGGTCGACGGTGAGTCGACGTCGAGATGCAAGTCGCGAGGTG
GTGAGCCCCTGGACCGTTTTCCAACATCTGGAACTCCAGAAGCGACACGCCAAACAGTGC
GCTGTTAAGTTCCTGTAACACTTTGCCTGACACCCTCCTCTTCAGACCCACGTGGACACA
CGCAAAGTACAGTGCTACTTATACTGACCACTCGGTACAAACTTCGTGCGAGAGTTCTCA
GAAAATGCATAAATTCTCGCAGGCCGGTGATTGTTTTACAGTTTCTGGTGACAGTGCTCG
AATCGTGGTGGATTTCCCTTGTAAGTGGCGTGTCTTCTGAGCGGCTTGTACCGTTGGCGC
GGGAGCAGAGTGGCAGGTTCTGGAAGCGCAAAGTGTCCGGGCTCGACAGCTCCGCGTGGC
CTAACTGGTGGACGCTGCACGCGGCGCCTCCTGCGCGATACACGTCCCGTCTTCCACTAC
TACCGGCCCCGAGTGTGTGGCGGTGGGGGCGGCCGTGGTGGTGGGGGCGGCGGGGGCGGC
GTCGCTTTCGCGGCGCGGGCCGGCGGCGTGCGACTCCAGCGCCGCGCCGGCGGAGGCGCC
GCGAACTTGAGAGGTGTGGGCGCACGCCGGTAGGCGCCAGCACAGGAGCGGCCGTATATT
TCCGAGCGACCCGTCTCGATACATTTGCCTTTATGCCGTATTCAGACTCGTATGCTGCCT
CTTTATTGTCCCGCAGCGATTCGACTACCTCAAGCTTCAATACTGGGACCACCTTTATTT
ATTACCGACTTTGCTTGAGTTTTTCTACTGTAAAAGCATTAAACATAAAACATACTGGTT
TTTCAATACACATCTGATGGTTGATTATTTTTTTTACGGTTCGTCGACGTCATTATAGAT
GGGAAAGGGCTGAAGGCACGGGAACGAATTTGGCCAAACTCAGTTTTAGGGAACCATCCC
TGCATTCGCCTTGATGCAAAACCGGATGATTGTTGTTTTTCAAACTGACTTCATTTACAT
TGGTAAGACTCGCAAATTGCTCTCATTCTTTCTGGCTGTATGTTCGTTTTGTGATATTCT
GGAGTACCGTTCTTCGAGTACTCGGCGACAGGGTAAACCATGGTGAGGGCGGTTGTTCAT
ATATTCCGTAGTGATTTGACTAATTTATACAAACCTTTTACGTAACTTTAATTACTGTAA
TTATTTCTCCAAATTTTTAAAGCTACTATGTTAAACGAATTCGAATGAAATTTAATACGG
TGTTAGATTATAGTCGGCATTAACACACAGCATAAATTTCATCCAGGAATGATGAACAAT
TCCTACTGGGAACGAAACCAAAGACTATTTTAGCCTGAAGAGCGTACACAAGGAATACAA
ACACAAGAACAACGAAATCGACTGTCTGTCAGTATCACTAGATTTTTTTTTTTTTTTTTT
CATCTCTCTCTCGAATGGTTTTATTCAATCCTCCATCCCTTCCTATCCTGTGCTAACCTC
TTCATTTCTACATACCCCTTACAACCCACGTCCTCAATTATCTGCTTCATATATTCTAAT
CTCTGTCTTCCTCTACAGTTCTTACCTTCGACTGTTCCCTCCACTAACAAATTAACCAAT
CCAGCATGTCCCAAAATATGACCTACCAGCCTGTCTCTTCTTTCTACAAGACTCTTCCAC
AAACTTCTATCCTAGCCCTTCATTTCCATAAACTCGTTCGTTGCGTACTTTATCTGTCCA
CTTAATTTTCGGCATTCTTCTGTAGCACCACATTTGAAATGTTTCAATTTTCCTTCTTTC
TGGTATTCCTAAAGTCCATGCTTCGCTGCCATAAAGTGCTGTGCTCCACACATAGAGTTT
AGAAAGTTCTAAGTCCTAGATCAGTATTTGAAACTAAAAGATTTCTTTTATTCATGAAGG
CTTTTTTTGCTAGTGCTATTCTGCTTTTAACATCATTCCTGCTTCGGCAATCGGTTGTAA
TTTTACTTCCTAAGTAGCACCCACTAACTTCTGCTATTGCATCCGACCCTAACTTTATAT
TTAATCTACCAGTTTTGGTATCATTCCTGCTACATTCCATCACTTTTGTCTTACTTTGGT
TTATATTTAGTGCAAAATCTTCCTTCAGTATTTTGTTCATAATATTCAGTAACTTCTCAA
TATCCTCAGCCCTCTCTGTTAACAAGACAGTGTCATCAGCGAAATCGTAGCATACTGATT
TTTTCTCCCTGAACATTTATGCCACATTCAAATCTTGTCCCCATATTATTAACAAAACTT
CGTATGGGTAATCGATATGACCGAATATTTAGATGTTTATGTTCTGACTGCTTTCATTAC
TGTTATGAGATGGGTTCAGGAACATTCCCAACTCAGCACTGTAAATTTAAAGTGCAAGTT
TTCTCTTCAGCAGATTTCCGATCTTAAGGCAGTTCACATCAACATCAGCTATGTAAGCAA
CATATTTTTTCTTTTTGATGAAAACGAATGCAGTAGAATTAGTTTTTGTTGGCACTATTT
ACAAGTGTGCAGTACTATTCGCGGCTAATGACCGCTTGCGATTGGTCGTGACGTATGGCA
ATCAGTACCTTATTGGCTGGTATTTTATGTATTAATCCGCGTATTGTAGTTACTAATCGT
TCAGTGGTCAATAAAATTGGCCTGGAAAAGCACTCGATTTAATGAGAAATGCCGTCCCCT
CATTCTGTTAGTTCCACATCCAATGAATTATATTTCATTCCGTTCTTGTGCATTTCCTCA
CGTGACTGAAATTGCTATTAAAATCATGTACACGAAATAAAATATGATTTCCTCTTTCAG
AGATATGTAAACACTCAGAGTACGGCGCTGAGGTCGGCAACGCCTATATAAGACAACAGG
TGTCTGGTGCAGGCGTTAGATGGGCTACTGTTGCTACAATGGCAGGTTATCACGATTTAA
GTGAGTTTGCAGTTGGTGTTATAGTCGGCGCACGAGAGATGGGACACAGCATCTCCGAGG
TAGCGATGAGGAGGGGATTTTCCCGTACGACCATTTCACGAGTGCACCGTGAATATCGGG
AATCCGGTAAAATATCAAATCTCCAACAACGCTGTGGCCGGAAAAAGATCCTGCAAGAAC
GGGACCAACGACGACTGAAGAGAATTGTTCAATGTAACAGAAGTGCAACGCTTCCGCAAA
TTGCAGCGTGTGAACCATTCAACGAAACATCATCGATACGGGCTTTCGGAGCCGAGACCC
ACTCGTGTACCCTTGCTGAGTGCAAGACAAAGCTTTACGCCTCGCCTGGGCCCGTCAACA
CCGACATTGGACTGTTGATGATTGGAAACATGTTGCCTGCACTGACGAGTCTCGTTTCCA
GTTGTATCGAGCGGATGGACGTGTACGGGTATGGAGACAACCTCATGAATTCATGGACCA
TGCATGTCAGCAGGGGACTGTTCAAGCTGGTGGAGGCTCTGTAATGGTGTGGGACGTGTG
CAGTTGGAGTGACATGGGACCCCTGATACGTCTAGATACGACTCTAACAGGTGACACGTA
CGTACGCATCCTGGCTGATCACCTGCATCCATGCATGTCCATTGTGCATTCCGATGGACT
TGGGCAATTCCAGCAGGACAATGCGACACCCCACACGTCCAGAATTGATACAGAGTGGCT
CCAGGAACACTCGTCTGATTTTAAACACCTCCGCTGGCCACCAAACTCCCCAGACATGAA
CATTATTGAGCATATCTGGGATGCCTTGCAACGTGCCGTTCAGAAGAGATCTCCACCCCC
TCGTACTCTTACAGCCCTGCAGGATACATGGTGTCAATTCCCTCCAGCACTACTTCAGAC
ATTAGTCGAGTCCATGCCTCGTCGTGTTGCGGCACTTCTGCGTGCTCGCGGGGGCCCTAC
ACGATATTAGGCAGGTGTACCAGTTTCTTTGGCTCTTCAGTGTGTATTGCAATGTTAACA
AAACATCCGCTATACTTCCGCATTAAAATTTGCGGAAACAGAATTTCATGCGGAAGTTCC
GCACTTGCGGATGCGGAAATCAGTTACGTCCTTATTTGAGAATCTCAACTAAATTTTTGG
CCATATTAAAAACGACCCAATATACGACTAGAAGTAAGACTTACTAAAGTTATCATCTAC
TAAGCTACCAAAACGGCAGTACAAGCCATCGAGAGAATACTCAGCGTTATATGGCGAATC
TGATAGAACCAGAGGGCTGGAAATAAAGCTGCAATGGGTCCTGAGCCAGGTTGGGGTAAC
TGTGGGGATGTTACGGCTCACTGGAAGCAGAAGGTCCCCATACCCTACAGGACCACACTA
TTGCATTCGTAGTGAAGGAAGAAGGGCAGGAAAAAGTCCTTTAGTACAGAGTGGGAGGAT
CATAAACCATGGCCACTTAGAAAGGAGAGAACCATGGTGTGTATGCTGCTAACAGACCAC
GCTATGCTACGGGCGCGTCCATAAACTACGTGGCTCGGTCTAGGGCGCGAGGGATTGACT
GG
>VvP45bXY-1342#RC/Helitron_611-8793 [forward] 8183 bps; scores=7:12 Multi_5'_ends:
TCTCATACTATTACATGTAAAACTTTTATTTTTTAATAATTTAATACTTTTTATACGGGG
ATACTTTAGGTCAAGTTTCATTCATTTATCACAATTCTGTCTAAGTCTTTTAATTTCCGT
TTATTAGACGTATGCCGATGCATGAGAACATACCAGCATTTAACATAACAAGTATTTTCG
GAAGTGGCTTCAAATTTTGAGTTCGAGGCAAGTGTAGAAGATGAAAGCGAAACGTTTCGA
AACAAAAGGGCGCATTTGGCAACAAAAAACTAATATTCTTTATGTTTTTTTTGAGAGAAG
GCAATGAGAATACGCCGCGGAATTACGGGCAGCTTTCATTGAACAACAGAGTCGTCATTA
CGAACAGACGAGGTACCTGGGAGGTACTTACTAAAAGCTGTAAATACACCGCCGCCATAG
GAAGGCAACCTATCCTTACGGAAAACGTTCATGCTGCTATTAATGATTTCCGCGGAACTT
ATATCCGGTTTTAACCAACTGTCTGTGCCTTCTGTGCCTATTACGACATAAGCATCTGTA
CTACGTATAACCTTCTCGAGTTCAGGCTGTTTATTACAAACACTTCTTCAGTTAACTACT
AGAACTTTTAATGTTCGAGATTATTTTAAGCTACCCATAATACGCGGCGTTAAATTTATT
TGGGCTGTCCGTAAGTAAATTTCCTGTTCAGGGTCATATTCCCTCAGCCTAAAAACCCGC
CCTATTCATTCCACACGGCCCCTGCCACCCGTATAACCGATTTACGTGTGTAGTGAACCC
CTGATCTATCCAAGGTTTCCCTACATGACTCAATCTGAGGGCGAAGATCGAGGAATGTGC
AGCCATGAATATCACAGAAACGCCGTAGTCTCTGGTTCAGTCGCTCAACACGGTTCGTAA
CCTGAGGTCCACAGTCAGTTATATCGACAATGCTGCAGATATTTAGCTCAGCCGAAATCT
TGCGGCCAATGGCCACAGAGTTAAATCTTTCTGCAAGTCTCTCAAAGAAAGAGAGGATAA
CCTTCAACCCTAGGCTTTAAGCATCATTGGTGCCGACGTGGGCCACAATCCGCAGCTGGC
TACACGCCTTCCCGGCGTATTATAGCAAGTCCAACCATAATTAATTGTTTACCGCGATGC
ATTGTTTCACTTCAATGTGACCTGAGACGTTCTGCCAGGGAGACCTGTTTAGGCAAGTTT
TGTTTTCTCAGGGGGACTACACTCCAGTTGTGAAAAATAAATCTGGGCTTGTTGAGAGGC
GACCGTCAAAATAGTATGTCGTCTTCTTTCGATGTTATGAAACAGGACAGTTTCATGGCA
TACCTGAGGTTGGTATCCGCCAGAGACCACAGTTACATTGTTCAAATTTTTGATAAAGTA
ATACGTATGTTTTGTAAATAGTTTTGATGCCTAATTTGCATATGATGCACCGTGCACGCA
GTAAAATCAGTCAATATTTATGTGTATCTTAGATCAATAAATGATAAACTGTGAAATCTC
GAATATTATATTTCTCTTTCTAAAAAAGGGGGAGATATCCCATCACAAGTATAACAAATA
ACTTCTTTAAGTATTATTAATAATAACCACTTTCCTCAGCATGCGGCGTGACGAAGTATA
ACGTTACCAATAATAATCCTCACACTGTAGTCTGTATGGAGCGACGTTAGCAACTACGCG
ACGGGTTCGGTGGAAAGTTTAGTACAAATTATGTTTTAATCTGGACAGCAAAATTCCAAC
TCTTTTTTTAAAAAATTCAGTTTTAAATACTGTAGTTAACAATAACAATAACAGGTCAGT
TTGGTCTTGCGAGTTACGCTTTGACGTCACGCAACTGAGTGGTACTTCTTCACGGTGTCC
AAATATCAAAGTGAAGTAGGGCGCGGCCATCTGTGGCCAAACAGTGATACGCAAAGACCT
TTTAATGTTTCATATTAAATTTGAAAACCAAATATAAAGAAAATTATGTTTAAACATAAA
TGTTAATCGCTAAGTGCTCCACTATATTCGTTTGTTATTGTTATATTCTTTTTGAATAGT
TGTGGCTGTTACAACAAGCTAAGAACGATGGTTAAATATTTTGATTATATCTTAGTGTTA
ATTATTAAGATTCTCGGCTATCTTTGAATGTTTTCGCTAAATTCACTGCCCATCGCTGTT
ACTGCAAATTATGTAGAAAGGCAACGTATTTATGCTTCTGTACGGGCTTAATATGTTTTA
CGTTTAAATTGCAAACTAACTATTCGTTTAAATCTACGACTGTGAATGTTCTATTTGCGT
ATTTTATAGATATCTCGTTTTGGGCGGAAGCAGCAAAAGAGAAATCGTCTTTAAACCAAG
AATCGATATAGCGCGAATACAAACATTTCACGACAGCTGAAAAGTTTCAAACCACCATTT
CTGACCGACATTTAAAAGTAGTAGTATTATAAAACAGTTTTCACAGAATATGAGTCACGC
ATCTTACCAGATAAAGCTAAAGCGAACTGAAGGGACTTGAAATTTTAAAATAGTTGAATT
ATTGAATTTCAGAACAGGAAGTAAAATTTGTCTACTTTGTACCATCGTCGCAGTATTAGA
ACCAGGATTTTTTTTTTTTTTTTTTTTTGAGTAGCCTTTTTTTCAGATTGGGTCAAGAAG
TTCACAGTCGTTTAACATTGCCTGACAAAGGCACAGAACACGAACTCAAGTTTAATAATA
GCAAACGAATTACTGCACCGAAGGAAGGCAATAAACTCAATCTCTTAAAGTTGAACTTTT
GTAGATTATATACAAAAAATGAGGAGAGATAGCGAAGCAACGGCTTGTATGGAAGGCGGT
TTCTGAAGAAACAGCGGCTGTGAAAGGTGCCTCGGTCGAGGGTTGCTATTGAATTATACA
ACTGAATAAGCTGGCTGGGAGAACAGGAGATCTCCGTGCAATCTGCACACGGCAATGACA
TTACCAATTTAACAAGTGCTCAACTATTAAACAGATACTGCAGGCCGGGGTAGCGACAAG
ATGGATGGCAAGCGCTATGACTGGGGAGCAAGGGACGCGGTAAAATTTTAGTTATAAAAT
TAAAGTGCGATTCTCAATAGCCAGATAAAACATTGGCGTGCCAGCAATGAATTATGAAGT
CGAGAAACTGTCATTAAGATAAGCTGAAGCCATTTATTTTTGGTACTATATCAGTCTCTC
TACGAGAATTTGCTACCAGAATTTTGGGAATGGCGTTGATTTGATTTCATAGAATCATAT
TTTAGCGACTGTATTTAGCTGTTATGTTACGGATTGTACATATGATCGTTGCGAAAGCGA
CAATTTTGTCCATATTCAGGTAACATATTAAGAAGCTAGTCTTCCATTGTGGCTGAGAAT
ATTACGATTCTTAGTAAAATGTTTAATAAATATGCTGATTAATAAATATTGTTTCAAATT
CTAAGAAAATTAAGGTGCCTCATTACAGAATGCAATGTTAGTATTCAGAGGACCTAATAA
AAACAGAGCTTATTACCATAATTTCTTTGTGATATACAGAAACGATTTCAGTAAGTACAG
ACTAGTCACTGCAAAGCACAATATTTGGAGGCTGGCTTCGGCTTTTCCGACGTGTTAGAA
TTTCCTCGGAGTTCGGTTCCTGTTGTGCGTTGTCGACTAGCTTGAGTTTCTGCGTGACGA
TAATTCTGATGCTTTGTCGGGAAGTTCCAGATCGAACATCCGAGGCGTAACCTTACTGAA
GTTTCAGTCTGTGACACACTGGTTCGGAACTCGAATGCTTCACTTAGTATCATAGCCGAC
AAAGCTGTTTTAGCGTTGGAATTGGTGAAATTGCCACAGTTGCATGAAAGAAGAGGCGAT
GTCTGCTCTGTACGAGTAAAGGGAGAGTACAGGTCACACGGAACCCCATATAAGTTACAG
AAAACAATCTTATTTTTTTATTTAATTTTGCATCTTTCTCTTTCCAAGTGGCAGATGTTA
GTTAGATGAAACTCCAATAATACTATAATACTTCAGGCGGCTGTAAAAAGAATTTAGTCA
ATCCGTAAGATTAAATTTTCTAATATTCCATTATGAGAGCTTTGTCACAGTAAGATTAAA
GTTAAGGGAAGCTACTGGTCTGATTAAAAATTAGATCTAATGGAGTTCATGTTCTCGCTG
TTGGTAGTCTTTGTCTAGAGCCATTTTCCTGTTTCAGGTAGAGAAAATTACGGTGCATGA
GGATTACTCAGCTGTCAAGTCATAGGAAGTAAATTTTTCTGTTTATTATACACCGAACAT
ATCGTTTGGTCATGAAGATTAAATTATGATTTGGTGTTGCTTTTAATAGTTCCGATGCGT
TACATACCATAGAGGTTGACTTTTCCTCTTTTGATATGTATCCTGCAATCCTGCAGACGG
GCTACATTAAAACACTTTAATTTTGCCATATAACCGAGAATAGATTACTATTATTGTAAG
TGTCGTTACACTAAGAAACGTTTGTTTTGTGGTGCAAATTTCCTGTAAGGTAGCGGAAAG
CCGCAGTCAGGGAGGCAGGAATTGCGGCGGATTATTATCAGCAATATACCCGCTTTGCAA
TCCTCAGCCAAACTGCACGTATACGTGTTGAGTCTTCAGAGGCGAGAGATACCTGGTTTA
TGGAGGTTACCTGCAACTTAGCGTTTCTTAGTGAAACAATTTCTCATGCCAAGAAAGGCG
TTGGTTTATGTTTTGATTAATCACCAATCCTTCATAACAGATTCCTTGTTACTAATTCAA
TACCTGACACAATTGTAAAACTGTATGAAAAAAGTCCTTATTCCCCTTTGTCGGGCAAAT
GTGGTCAACTGCCTTCTAGGAGTCTTAAATGAATCTTCTAAGTCCTGCTTTCGTGGCTTA
CTTCTATTTCTGTCCCTTAACTTAGTGCACGCCGGCCTCGGTAGCGTAGGGGCTAGAGTG
TTAGCTCAACGTGCCGGAGGTCGCCGGTTCGTTGTTGTTGTTGTTGTTATTTGGGTTTTA
GGGCGCGTCGACAACGGGGTCATTAGCACCCTAGCAACAACCAGGCGTGACAACGTGGCA
AAATTGCCGTCTGTGTGGCCGACTGTAAAGGGGTCGGCCACAGAGACAGCACAATAAAAT
ACTAAACTACTAACTAAAATACCGTCTGCGTGGCCGACTGTAAAGAGATCGGCCACACAG
ACGGCTACATGAAATATAAAACTGAAACAACGCAATAAAATATAAAAATTCATACATTAA
CTGGTTGGCTGTAAAAGGGCCAACCAGTTTAAAAAATAAGTTAAGTGGCTGGCAGTAAAA
GGGCCAGCCATATAAACAGTGTCACAAGTAAAAACTGTACTTGGATTGGTGGTTGTAAAT
GGCCACCAATCCAATAACAAAATCTAGGCCGATCTGCCCAAAATTTTTGGAACAAGACCG
GCCAGGCAACAAAACTTTAAAACCTTAGCCACGTTGTAACCGTCATCGTTTAAAATAAGG
GACAGATCGTTGGCTAAGCCAACGTCTGCCCTTAGATCTAAAAACAATACACATTCGGTT
AAAATATGGCGTACCGTCAAAGGTACGCCACAAGCATTACATTCCGGAGGGTCCTCCCGG
CGGAGAAGAAAGCTGTGCGTCAGAGGACAGTGCCCTATACGGAGGCGAGTAAGGAGAACC
TCATCCCTCCTCGCCCGCTGGAAGGAGCTGCTCCACGGCTGAACGGTCGGTTTGACCAGC
CGGAGCTTATTATGCTCAACCTCTAGCCACTGCCTCTGCCAAACGTCGAAAACCAATCTT
TTCCCCGCCGAGGCAAGGTCAGACTTTGGGACCGGATCAAAGTCAATTCTGACCTTGTTG
CAGGCTAACTTGGCAGCTTCATCAGCTGCCTCGTTCCCCCTGATTCCCACATGACCAGGT
ACCCAGCAGAATACGACCTCCTTCCCACAGGACTGGAGGGAGAGGAGGGCGTCCTGGATG
TCCTGGACTAGACGGTCTGCTGGGTACATAGTTGCTAACGCCTGAATACAACTGAGGGAA
TCACAGCATATGAGGTACTTCATATGACGGCGTCCCTTCATATGCTGGAGCGACTTTAGT
ATGGCATAGCACTCTGCAGTGTACACGCTGCACCTGCTATCCAGCTTGTATTTGTAAGTC
GCTCGAGGGAACACTACGGAGCAGCCTACTCCGTTAGCCTGCTTAGACCCATCCGTATAT
ACCGGGGTAGACTCCTGATACTGGTTTAAAATGTCGTTAAAAACTCTGTTAAAAACACAG
TCAGAGGTAGACAGCTTGTGGAACCTTGACATTTCTAAAATCGTTCTGGGCCTCTTTAAA
AGCCAGGGAGGAGATTTACTCCAACCCTGGTGATAAAAAGTGGGAAACTCGAATCCGTAT
TGTTCAAAAATAGCCTTTGTACGGTAGCTGAACGGTTTAATTGCTCTATGCCGGTTGGTA
TAGAGCCGCTCGTAGTTGGGATGTAGCACTATGTCGTACACGGGACTGCCAGGAGTCGTG
GCAACATGTACATAGTGTCGCACCATGAGGAGATTCCGCCGGATGGAAAGCGGCGGCTCG
CCAGACTCAGCACAAATGCTGGGTATTGGGCTAGTGCGATAGGCACCCGTGGCGAGTCGA
ATTCCAGCATGGTGGACACTATCCAACATCCGAAGATAGCTGTCGCGTGCCGAACTGTAA
ACAATACACCCGTATTCCAACCGCGACCGTACAAAGGCTCGATAAAACTGTAGCAGGCAG
GAGCGGTCGGCGCCCCACGACCTGCCACACAGACATTTTAAAACGTTTAAAGCTTTCAAG
GCTCTGGCTTTTACATCTTTAAGATGTGGCAGCCAGCTTAGCCTTGCGTCTAGAATAAGG
CCCAGAAACCGAACAGTATCAGTAAAATGTAAAACGGTGTTCCTCAGGGTAAGGTGGGGT
TCAGCTAAAATACTTCTGCTATGAGTAAAAAGTACACACCGGGTTTTCTCGGCAGAGAAT
CGAAAACCGGTGTGCACTGACCATTCCTCCAGCCTGTTTAGCGCGAGTTGCAGCTGCCGC
TCAGCGCTTCTCAGGCTGGACGATGCAATAAAAATTAAAAAGTCGTCCACATATAAGGAG
CACCGCAGTGGACTCCTTATAATTGCTGCAATGCTATTAATAGCAATGGCAAAAAGTGTA
ACGCTTAAAACTGAACCCTGAGGGACACCGTTTTCCTGAATAAAAAGATCAGACACTTCA
CTACCGACTCGGTACCGGAAGCAACGACCAGATAAAAATGATTTTAAAAAACGGGGTAGG
TTTCCCCTAAAACCCCATTCATGCAACTGTTTTAAAATAACATGCCGCCAGGTAGTATCG
TACGCCTTTTCAAGATCGAAAAAAACACCCACAAGATGTTGGCTGCGGATGAACGCATCC
TGTATTGCCTCCTCCAGGAGGATCAGGTTGTCCAAGGTGGAACGGAACTTCCTGAATCCA
CACTGAAAGCGGCTCAGCAGATTATGGGATTCAAGACACCAGACGAGGCGGCGATTCACC
ATCCTCTCCAGTGTCTTCCCCACACAGCTAGTCAAGGCAATACTACGATAACTACCTGGC
AACAATTTATCCTTCCCAGGTTTTAAAATGGGAATTAACGTTGCTTCTTTCCACGAGTCG
GGGAAGTGTCCTCCGGTCCATATATCGTTAAAAATATCCAGAAGGTACTCCTTAGCATCT
CTACTTAGATGCCTCAGCATCTGGTTCTGGATCAAATCAGGCCCTGGAGCAGTGTCGTTA
ACGCTGTTTAACGCACACTCCAGCTCCCAAAATATAAATGGGCAGTTGTAGGCCTATGTA
TTCGACGTTTCGAAGCATAGCGCGCGCCTCTCGGCAGCAATCTTGCGTTCCTGGAACCGA
GGTCAAAATTTGTTGACGAAGTGATAGCGGCGAAGTTCTCCGCCATCAGCTGCGCTATGC
TTCGTTCATCGGTGACTATACGTCCGCGATCCAGTAAATCAGTTACTGGAGGGCGGGAGT
ACCTTCCAGATATACGGCGGATAGACTCCCATACTTTCGACGAAGGTGTGGAACGATTTA
CACTGCTCACAAAGTTCTGCCATGACCTCTTCTTGGTCTCCTTAATAACACGACGCGCCT
TAGCTCTTGCTATACGGAACGCTGCCAGGTTGTCAGGTGTTGGGAACAATCTAAAACGCC
GCAACGCCCGTCTGCGACCCTGA
>VvP45bXY-1744#RC/Helitron_699-12539 [forward] 11841 bps; scores=11:10 Multi_5'_ends:
TCTATTTTTATATATATATATAAGATTTAAATAAAAAATTTCCTATGTTTATTTTTGAAT
TTTGGTTAAAAAAAATACGAGTTTGAATTTAAAAATAATTGCGGGGGAGTGCGCGCATCA
CAGGTTCAGCCCAAGGGTCTACTTTTCCTAAATACAGCCCTGACTCTTGTAATATTTCGG
GAGGGCAAGGTAAAGTCTATTTTTACGAAAGGTATGTCGCTATACATTTTATAAAAATTC
GCTTGGCGTTGAAGCAACAATGACGGATCGGCAACATCTGGCGGTCGTTATTCGGCCGCA
GTGGACGAGGTTAATCGGACGAACTGGTCGGCCGTCTAATCGGGCGTTACTCGGACGAAT
ACGGTTCGGACGAAATTCGGTTCCAGCGGAAGACCAGCCTAAGTCAATTGATCAACCAGA
TCGTAGAACGTCGACATGAAATAGATTTAGTCTCCAGTCTAAATTTTTCTGTCTAATTTT
GCGGATAGTTAGAGTCGTTGGTATGAACATCTACCACCGCGCCTCGGGAGCAATGCGTCT
AACGGGGCAGAAAATCTCGCCGTGTCCAGCCAGCCTCGGAGTGGTTCTGTGGTGGCGCTG
GAAGGCGCTCGGTTTATGGTTGTATGTTAGGAACTAATTTGCCCCGGGCGCTGCTATAAC
GTTCACAACGCCCCCGCGGCGTCATAAACCAGTGCTCGGGACAAGTCTGCCACAAGCTGC
TCGCCACACTTCCGCTTCCGCCTTAGTGCACTTCCACCGTTCGAGCTCCACGAAATTTAA
GGCATGTGAATAAAAGTTGCAGTGTATACTTTCCTTTTATAGTTTGAGTGCCCCCAATTC
TCGCGTGTATGTCTTTTGTTGGTAACCTAGATCTAGAATGTGTCAATTCTCGTTTTATCC
ATTGACAGCTGGAAAAAATGATTTAAACAATCAATAAGGAAATAGTTTACGCAAATTTCT
GTTCTGTGTGTATTTCTTTGTCGTTTCTCAAGAAATTATTCGTTTCGAATCACTTTTCAA
TCACTTCTTTCCACACTGAGCTACTATTTCTCGTTCTAGACATAAAAAGACAATAATACA
GTGTCGCGGTTATGCTGGTGGTTCGGCTACAATACTTACTGTGAACTTTTAAAGCTTCCG
CACACTCACTAGATTCTGGTTCTTTCTCTGACAGTTGCCAACCAAGTCTATGTTGGTAAA
TGAAATGAAAATGCACCTTCTTATTTGAAACACATGCATTCAATACTTAATAAGATAATC
TCGCTCAAACTCCCAACTTTTATGAAAGTTCGATATCGGTACTTCGATCCTTTAAGATTA
CAGATAATGCCTCCGATAAATTTAGACTGACTAACAAGCACACTTTTCATTCAAACAACA
CCCTTACTAGTTCTCAGACCATGCCTATGGCTCACCACGAAACAATTCATATAAAATTCT
GCAAATACTTTCTTCATTAAGAAAGTTCCTTCATATCACCAAAGAAATCACCTTCTACAA
AATTAATTCCTTATCATAACGAACACGCGTTATCGTCGACTCGACTGACTGTTCACTTTC
ACTACGGACTCACCTACTCCACGGCCAACGGAAGACTGACCACCCAGAAGCCTAGGTGCG
TCTTTCTCCCAAGCGCACAATGCTTCCGAAATTGGGGTTTACACCCCCGAGTTCACGGAC
CCGGCAGATGCTGACGTCACTAGACGACGACCAGTTTCAACCCATGCGTTAAATCTGGGT
TCTACCCCCTAAACTCACGGACTTGGCGGATGCTGACGTCACTAGACAACCACACAAACC
GCCAATATTTAAAACTTCTCAAATTATCTTCCAAAGTAATTGGGAAATGTCATTAACCCG
TTACATCACCCTGCCAGTTTACTCTTGGTATTTAAATTTCCATGCCAAATAGCAATGGGT
AAAATCAATATCCCCTTGCTTTGAAACACTACATCCACACTCCACTCATGCCTACAAAAA
GACTCAAGACACATCAGTATTACACAAGCTATCAAAACCTATTCTTAATTCAAGTTCTGT
TTCTTGGTTGGGGTTGGAGCTACATAGATTTCTACAATACTTTCCAATCAAAAGATTTAC
CATCTAAGCCACACCACATGTGTTAACTTGTCAATAATAAATTTATCCTAACTACATTGT
CCAAAATGTGTGCGGCATTTAAAATGGGGAAACTGAAATATTGAATGTGAGAAACATTAA
ACATTAGCAAAATTACTCAGTTGGCCGACAATGTGTGAGAACATAGTAAACATTGAATGT
CATTAAATACTCAATCACCTAAAAATTAGAAGATTTACAAAATATTAGGTCCTGCCACAT
CGCCAATAATACATTAAACTACCATTATTGTTTGAAAAAATATAGTGGTGATAGGATGGA
GATGTAACCAAATAGTCCTTTAATACCAACAATTCAAAAAATATTAGATCCTACCACATC
AACAATAATTCACTAAGCTACCATCATTGTTCCATGAAATCTAGTGACGATATGACCCAA
ATATAACCAAATAATCAAAGTGTCCTTGTAAATGTATTACATAATTGTCCTTCACCCAAT
ACTGATTACTTTAGTTTAATAAAGCATGTCGATAAAACTGATTTTACGACTAAACACAAA
ATACACATGATAAATCCTTGTCCATAAATGAAGAAAGAGATGATGAAATTTTGAAAAACA
GACCCTTTATCCACTTGGGCTTTACAACCTAAGGTGTGGAAATAGTAAGAATTCAATCAA
GGGAGGTTGGATACTACAGATTACAGAAAGACACCTCGTCACACGTAAGTAGAAACAATG
ACGAGGTAAGCATGAGGTACATCGTGTTTGCCATACACGCCACACCCAGACACTGTGTGC
CTCTGAAGAACTGAAGCACTTCACAACATACTCACTGCACAGCACGCCTCTGTTGGTTTC
TCTTGAAGTCTTCAGTACCTGCTGCTTGTCACCACACCTCTGCACTGTCTGCAACACATA
TACCACTTTTTTAACACCGGGGTGGTTGTCCCACGCAATATCTAACATGGAATGTTCCAA
TCAACATATTTCTTTAAAACATATATTTGCTATGTCTCTAGTTGTTTAAACGGTTTCAAT
ATTATCACATTATAGGTTCCTTTTATGGATTTGGTCAGTGGATGTGTCAATGTGTAAGCA
ATCTCATTGTTCCTTTGCCCTATCACATACGGGCCTTCATATAGTAAATGGAATTTCTTG
ATTTCTCCATCTAAAGATGAGGATTTCGTATGGGTTTTCACTAACACCTTATCACCTAGC
TTGTAGATTGTAGGTTTAATACCCTTGTCATTTTTCTGTTTCCTAATATTAGTATTGTGC
TGTAATTTTTCCAACACTCACTTGACTTATTAATGTAATTTACTTGCTTCTGGGGAACTG
GTTAAATTCTTTAACAATTCTGGGGGTTTCTTTATTTAACATTATTTCGTATGGTGACAT
TGACTTAGATTCATGTGGAATGGTATTTACCACCTCTTCAAAGTTGGAGGTTTCCAGGGC
CCAAGCCTCGTGATTTGTATTACAATAGGTTCTGCTAAGTCTCCCTAACTCCCGCATCAC
TCACTCAACTGCATTTCTTTGAGGGAAATATAATGAGGTTTTTAAAATTTGTACTTGAAA
ATCTGTGAAGCATTGAGTCCAAACATTTCCCGCAAACTGCGGCCCATTGTCCGTAAGTAC
TTTCTGTGGTTTCCCAATTGTCGGTATATAGTCTTTTGTAATTCTGTTGCAAATGGCTTT
TGCTGTGGCTCGTTTTAATGGGTATAATTTGATAAATTTAATAAATATATCTCGAATCAC
ACAGATATGGCGTACTCCTCCTCTCGAAACTGGTAGGGGACCATAAATGTCAATTACAAT
TAATTCTAGTCGTTGTGAGGGTATTTCACTCTGCATCTCTCCCAGGGGCGTACCAATCGG
AAATGGCCCCTAGGGCAAGCATCAAAGTTGCACCCGTTCGTAGATTATAATAAAATAAAA
CTATTATATATACATATTATAAATTTCCTGTTTTACAACAGAATTATTTCATAATATTAA
ACTTAAAATTGCAACTTTCATGCCTTCTGTGACGCAAATAGATAAAATAATAATTACACG
TGGTCGTTATGGCCAGGAGACAGAGTTTCTAATGGCTGCGCATTCCGCCCCTGCCGTAGC
CGCCTTAACCTAACCTGGCAATCCTACCGGGTACAGGGGCCTAGAGTTTAACGTGGAATC
CAAACCACGGAATCTTTTTGGCATACTTCATATTACACAGCAAGCTGTGCCAGATGTGAA
GGTTGGGTTAAACGCCTTCGAAAATCTCCACTGGCACAGGAATTCGAACCGGTGACCTTT
CGATCTCCAGTCAGATGCGTTAACCACTGAGTCACCAGGTCGTTACGCAAATAGATTAAT
AACAATTCTGAAAAATATTTCTTCGATTTCTTCTGGCTCTACACTGAGCAAAGGCATTCT
TGACTCATTCATTGTAGCCCTCAAATACGAAAGTAGTCCCTACTAGTTTTAGCTTACTGA
AAGATCGCTCGCAACTTGTGCATATTGCTGAAGTAAGCGTAACCTATATTAATGTGCGCA
GATTCTGAAAGATGCTCTCATCTCCTTACTCAACAACAAATTCAAGAAGCTCTTCAGATC
TTTTTATGTTTACCTTTTTTTCTGGTGGATAGTAGTGTTCGAACATCCAATATTTCTTTG
AATCTGTTCTCCGTTAACGTCAGAAGCATACAAGTATCAAAATTCTTTAGATTTCTTTTT
TAAATGGTCACAGTCGCCAGTGCCGTAATACAGTTTTTTAATATCTAGGAGAAATCCAAA
TCTGGTGTTGGTTTCATGCAGTCGACTGAACCTTACGCGCATTTCACTCACAACACGCTC
CTGCGATTCCTTCAGAACTCTTTCTATTTCTTACTTAGCATCCAAACCAGCGCATTTTCT
CTACCCATTCGTTTTTTTCGCCTTTGGCATCTTTCAATAAGATCCCATTCCTGGAAAAGA
TTGAAACCTTTTTCGAGTGCATCACTTAATTTTCCTCTCTCTTTTAATAGTAAAAAGGTC
TCGGAGGTCTTTTATATCAACGGCAGCATCATGAAAATTCATGCTAGGATCCTAGAGTCG
CTTTTGAACATGGTAGATAGTCAGATAATCGTAGGACAACACGCGATTATACAGAAGTCC
TCACTCATTTCTTGTTTCACTAGTTTGATTGCCATCGTCTGTCATTTCTTCGACAACTTT
CAGCACATCTTTAGCTGGCTTAACTTCTTCAATCCTTGCAATGCATCTTGTTTCATACTT
TGATTTTACAACCACGGGAACGGAGTTTTTAGGTTTCTCCAAGCGCAAAGAAAATAATAC
AAAAATTATCGCAATTCACAAATGTCGGCAGATTATTGTTTTCGCTTATTCTTTCTTGAA
CACCAGTTCGGCGCCCAGTCATCACAGCAAAGTTGTAATAACGTTGTGAACGACAATCCT
GCATATCCATACCGCTTTTCTCTATCTGTTTAAGGATTATATCAACTAAGCTTCCAGCGT
CCTTTTGGCTCATCTAAATGATACCGAGAAAGGACTCTCTAATGAGAAATGATTTCGTTT
CGAAATCAACTTCTATGTATCTCACTACTTCTGACATGTGAATGGTCAAGAGTAGAGTCA
AACACGAGACCATAGTACAGTAGAAGTCCGATTATCCGAGGTAAACGGGACCGGGACCAC
CTCGGATAACAAAAGACTCGGATAACCGGAGGAATCAAAAAAACGTATTGAAACTGAAAT
AATACAGTTTATTTATAATGAAAATCTAATTTGTGAAGCAATAGAGTTGTTTTTTGTATA
TTAATTACGATCACTTGCTAAAAAAGTCTTTAATTGTCTTCTGTGTATACAGTATCACGC
TTAATATCGTACACACTCTAGTTGGAAAAATATTCCATATCTTCATAAAAGCTCCCTATC
ATATTTCAAAAATTTGCCTCGGTTAACCCGGCGGCTCGGATAATCGGAACTCGGATAACC
GGACTTTTATTGTATATTGATTAGCGAATGTTTCACAATAAACATTGGCGAAAAGTGCTC
ACTATCACATGAACGAACTCATTTTGATTACGAGGTGAAAAGTAAGATGTGGTACCAGGA
TGATTTTTAACCTGAGCAAGACAGTTACTCATGATGGAGTCAAATATTCCTAGGAGCAGT
GGTGGATCCATGATTTTGGTTTGGGGGGTGCTAGGATTTTGGTTTGGGGGTCTTGTCTTG
GTGGCTTATAGGACAGGGAGCGGGGGGGACGGATCGACGAAAAACATTGCCGCCCTTATA
AAAACAGTATAGAAAAAATGGTCTGCAAAATTACGATGTTGTCGGGGTTGACCTAAATGC
TTTGGGGAGGGGATACTTGAGACCCTTAGTTCCCCCCCCCCCCTGGATCCGTCCCTGTCA
AGGAGCTTTATCAATCCAAGGAAATTACCAATATTATCGGATTCGGCTCCATCGCATATA
GGCTACTAAGTGACACCACTTTCGTTTTTCTGTCTTGAGCTGGGTTTGAAGTTCAGCGTC
AATAATACCTTTAGCTGCAGCAAAATTACTTTCAATTTCTTTCCATTGGGTGAAGCACTC
ATGACGATTCTTCGAATTTTCGTGGGCAGTGAGTCTTTCAAGTGCTTTGAGAAAGTAAAT
CCATCTTCGTGTTCTAATGAAGATAGATTATATAATTGTGAAAATATAAGATGATAGATA
CAACAAACAAAAACAACAGATTTTTTTAGACGGGGAATAGACTAGCCATGAGCAAGTCAC
AACTCCACCACAATTTCCTTGTTTGTTCTTAAACCAGCTTTTGTTATACAACGGTTATTT
GTAGGTAGTAAAGGACCATCAGTATTTTTAAAATATTTGGAACCCATTTTAATTATTTCG
TTTTCAAACAATCTGGCAGAATTGATTTCCCATTTATCTTATCAAAATGTAGAATTCCAA
TGTCATGCTGCTTAACTACTTCTGGTATGACAGTGATTGGGTTTTCTACATCATCCACCA
TATCACCTCCACCAACTTTTTTTCCTACCACTATACTAAAGTTTCCAACAAATTTTTCAG
TAGCCTTAGAACTCGTAGCCTCACCGCTCTTAATCTCGCCACACTCAGAATTATCCAAAG
TTAAATCCTCCTCGTCTTGTGCTTAATTAGTTTTGGATACTTTGTACATGCTAAACTTCA
AGTAGCGGACTTTTCTAGAAAAGGTATCCATACTTCTTGAAGTACTTGCTGGATTTTTGT
GCTACTTCCTCCTACAATTTTGGTTTTTTCAGTTCCTCTCTCTTTATTATTTGAAAAAAT
CGATTCACATTGTGTTGGTATTATTGCGAAATAAAGTAGCTTCACGCTCGCTCGCAACGC
ATGCAATGCAAATAAAATATACAAATATACAACTGCATCATCTCATCAGCAATTATGGAC
GACGACACCATTAACTACCCATTTCCTTCTTGGGCAGAGTAGGGTGGAGTGTTTGTCTTG
CGACATTTACTCCTAGTCTTATAGATGGGTACTAGCTTCAGGTTAGATTTGTCTTAACGT
TTGGCGTAGATATTTTCAGATGGTTTGGGGGTTTATTGAACAAGTGAGATAGGTTCTATG
TGTGGACCTATTCTTACCGGATAATTCCCCAGATCCTTGATTAGTGGGTTGTTGGATTTA
CGGGCTGTATTATAAAATTTGGTAGCAAGATCCTTGAATCGTTGTTTTAAAGTTGGTAGC
CCTGTGGCTTCATGAAGGGCAATTGTGGGAAATCGGCAGTCAAGATGAAGTGCTCTCTTC
AAAGCTCGATTCTGAATAATTTGAAGTCGGTCAAGATTTGTTTTAGCTGTGTATCCCCAC
ACAGGGCAGGCATATTCAAATATTGGTCTTACTAAGGTGCAGTAGATCCGTGCTCCTAAG
GGTGCGGAGAGCTTACTGTCCCTGTTTAGCATTGGGTACAACGCTTGAAGTCTCGCGCTA
GCTCTTCTGCGGAGGTCGTTTATGTGGGCCCTCCAGGTCAACCTGGAGTCAAGAAGGACT
CCAAGGTAGCGAACTGTGTTTGACCATGGGATAAAGTTGTGTATTTTGAGTTGTGGATCC
AATTGAGGTCTCTGTCGAGGTCCTATCCTTTTAGTTAGTAAGATGGCTTGGGTCTTCGTT
GGGTTGATTCCAATACGCCACCTCCTCGCCCAGGCCTCAGTCTTCTGCAAAACCTCCTGC
AGACGACGGGTCACGATAGCTTTGCTGCGGCTGCGAGTGAAGTAAGCTGTATCATCTGCA
TATGTGGCGGTGTGAATTCCGTTTTGAGAAGGTACATTGGCTATATATAAGGAGTATAGC
AGAGCTCCTAGGGTCGAGCCTTGTGGTACTCCTGCCTGAATGCTACGCCTTGTGGAGTAG
ACGTTACCAATTTTGACTTTGAAGGAGCGGTTTTCCAAGTATGATTTTATCAGTTTGACA
AGCTGTCCCTGGAGTCCCAATTCGTAGAGTCGGAGTAGCAGTCCGGCGTGCCATACCGAG
TCAAATGCCCGGGAGATATCTAGTAGCACAAGTCCACAGTATTCTTTATGGTTGAAGGCC
GTCGTAGCAGTCTCAACCACCCTCATCAGTTACTGGATGGTTGAGTGTCCCTGGCGGAAC
CCAAATTGATGGTCTGGCAGAATACTCTGTCGCTCGATATACAGGTTTAGGCGTTTGAGG
AGCAGACGCTCAAACACCTTGCTGATAGATGGTAACAGACTTATGGGCCGGTAGTTTTGA
GGTAGAGAGAGGTTTTTCCCACTCTTATGGATAGCTACGACTACGGCCTGTTTCCACCGG
GTAGGAAAGTTCTTCATGTCTACAATTATGTTGAACAGCATCGTGAGGTGGTTAAATGCC
GCTGGAGGAAGGTTTCTCAAACAGATGTTACTGATTCAGTCGTGGCCTGGGGCTTTTCTT
GGGTTTGTGCTGGTCACACAGGTGAAGACTTCTTGAGAGGTAAAGTGCTCGATGTTGTGT
TCGTCTTCGTCATCTGCTTCAAGGAAAACCCTCAGTCGATTGTTGATTTCTTCGATTAGA
TCTGGGCGGCCGGGTGCTGGTTGAAAGTTTTGTTCGAAAGCTTTAGCTAGAGCATTAGCT
TTGTCTTCAAGGCGATATATGTATCCCTGATCTCCAAGTAGAGGTGGAATTCGACTTTTC
TTTTTAGTAAACCATCTGGTCTGTGACCACAGCGAGCCATCGTCCGATCGCAGCATTGAT
AGTCTGGCCTCCCAATCACGATGTTCAGTTAAAGACACTTTCAATTCTCTTTGGAGACGA
TTAAGTAATTACCTGGTATTGGGTTCCTAGTGATCCTCCACTCCTTTGCGACCCGATTTT
TATATCGGATCGCTGCTATCAGGTGAGGTGGGAGCTGGAACGATTTGTCGTTTTTCTTGT
GCTTCAAAGTGGAGGCTGTGATGGCGTTTAAGACTGCACTTTCAAAAGCCTCCATCGCTG
TTTCAGGATTTTTGTCTGCATGGTGGTCCGCCAGTGCTTTAGTTATTAGATTCTTGTACA
TCCTCCAGTTGGTAAACTTGTGATCAAATATGGGATTTAACCTATCATCTGGCTGCCACT
GGCCTATGCTGACTTGGAATATAACTGGTAAGTGGTCTGTTGATAGTTCATCCACAGTGG
ATGCTGAGATGAACCCGTTGAAATTCTTAGTAATGAGCACATCAAGGATGTCAGGCCGAT
CGCCATTGTAAGGATAGTGCGTGGACTCGTCTGGAGCCCATACACACATGTTATGTCGAT
TTATAATTCTTCTGATGACAAGTCCCGTCTGGTTAGTGTTCTGACAGAGCCAGTCTCCAC
CTAGGAGTAGTTTGCCTCGCAATGCTGCCAGTGCTTCTAAGTCTGCATCCAGAGGCATTC
GTCTAGGAGGTCGGTAGGCAGAAATGACGTTGAAGGTCTGATTGGTAAGGTTTAATTCTA
TGGCGACTGGTTCTATATTTTGCAGCGCTGGGAGAGGAGTTTCGTGGTGAGGTAGGCCCC
TTTTTATGTAGATTGCAACGCCGCCTCCAGCTGTGAGTCGGTCTGTTCTATAGCAGTCAT
AGTTAGCAATCGACGCACGTAGTCCTGGTTTAAGGTGGGTCTCACTGAAGAGGCATAAGT
CAATATTGTTCTTTGCAATGAATGTCTAAATTCTGTGAGTTGAGGATAAAGCCTGTTTGC
ATTCCATACGCATTTGGAGATGCAGTGTATGTGATGCCTGCTATCCATTGTTAGGTAGGT
TAGCACTTGAGGTGATAGCTGAGGCTGACGTAACTGCTGCCTGGATTTCTGCAGGCAAGC
GATTCATCTTTTCGATGAGACACATTAGGGTGTTGAGGATTTTATCAATGCTATTGTAGA
GCCTGTCGAGACCAGGATATTGCATATGTTCATAGGGGCCTGCATTCCGTGCGTGTTCGC
CAGGGAGACGGTTGCGGAGGCGAGTGCGATTCCTGGGTGCTACTGGGCGCAATGCCGGAG
CTGATGAGTTTTCGGTTTCGACTGTAGGTGAAGGGACGGCTGCGCCTGCAGATTCCTCTG
TTGGTTTAGTGATAGTATGTTGGGAGGAGTTGCTTTTTCCAGCTCCTCTGGTGGCAATTG
TTGAATTTACCTCACGCAAGTTCTTTTTCTTGTCGGCTTTAACCTTCATTTTCTCTTTGC
TATGTAGCAGTTGCTGTTGATTGGATGTCTGTGATTTTTCCACAGCAGTTAGACTGCTGG
ACGTTAGTTCTTTATTCTCTAGATTCTGCTGAGTTGCTTTGGTTCATCTGAGTCGATCTC
GAGCTAGCTTATAAGCGATGCAGCCTTTGTAACCGGCAACATGATTACCTCCGCAGTTAC
CACATTTAGCTGCACACGATTTTTCTGTGTTGTACATTCGTTGGAGTCGTGGGCTCCTAC
ACATTTAACACATACAGGGTTCATTTTACAGTTTCTGGTGACATGGCCATACAATTGACA
ATTGAAGCATTGAGGGGGGCCAGAAGTCGCCTTGAGTGTCTCAGTTTTGATTTTTATATG
ACATAGGTACTCCACCTCGAAAAGTCTTCTGTTATCTGGTGTATCAGGAGCGACCACCAG
AAATAGTGGCATTGCTATATTTGTCCCAGGTCTCTTTAATTGGGCTACAGTTTGCACGTC
ATAACCCATGTCCAGGAGTTCGTCTTTGAGGTCCTGGGTTGGAAAGGTGCGTGGTAATCC
TCTCAGGACGACCTTTAGTAACTTGACTGCCCCTGAGGGGAAGGTGAAATAGGGGATACC
ATTTTTAGTGAGCAAATTTGTCACGTTAATGTAGTCCTCAGTAGTTTTGAAGGAAAATTT
AATTTTATCACCTCCTGCAGTTTTGGCCAGAAAGGGGTCTTTGGCGACATTAGCTACCCA
ATCATGTAGCTATTTGTAGCTTTCTTCGAATTGAATCACAATAGGTGGGATATTGGAGTT
CCTTTTGGATGGTTGAGTTGTACATTGCAGGGGTTGGAACTGGTTTGTTAATGTTATTGG
TTGGTCCTGAGCTAAATTTGCTGGAGCTTTGGCAGTACGACGCAGATGGATGAAGCCTTC
ATCAACATTTACAGTCGTGCTGTGGTCACATTCTTGTGCTGCGAGGTGACCGTTATCTTC
CGGTGCCGGTGCGGTATCCATTACTTCATTACCCATACCAGAGTTTGGTTCAATAGTTGC
ATCCATGTCTGAGGAGATAAGTCGACTGAACTTCGACTATGCGGAGCTGGGAATGATGTT
ACAGCACGGGTTGTCCTCTGA
>VvP45bXY-299053#RC/Helitron_1037-5223 [forward] 4187 bps; scores=14:7 Multi_5'_ends:
TCTTTATTATATAAACTTTAAATTAAAGGAGATACTAATCAGTGCGCTTACTAAGTTTCA
TACTATCGACAGTTGTAACATCGATTCATTTAAACACGTTGATCAATTTCCAAGCCGTTC
GTGCCTGTGGTTATGGTAATAATTATTTCTAATCATACCTTACATTGTAAATAATAGCCC
TTTTGTTTATACATCTGAAGGATAAACTTTACACTGAAATTAAATGTTTTCTCTGACATT
CCAAACGTAACTTAATCCAGTTTTCTACAGTTTTAAAATTTCCTGTGGCGACAGCGTAGG
GGATAGCATTCTGGTCTCGCGATGCATGGGCTGCCGGTTCAAGTCCGGTCTCGGACATGT
GTGGTTTTAATTAAGTGTTGAATTCGTCTTGTATCGTCTGTAACGTGACGAGTCTAGTGT
ACACTGAGTGCAGCGATAAATAGTTGCAAATTACACAATTACATAGTGATGACTGTGTGG
TGTCGTAACCAAATTCCATATTTAAAAAAAAAAAAAAACACCTTTCCTTGAATATATCAT
AGCAGAACCAATGAAGACGTGGTCATCCCCAGACTAACTTTTAAATTAATTTTCGTAGAT
GAAAAGCGAAGTTGTAAGTAGAAAGCGACTTGTTTGTTCAAACCCTTTCAATTTTAATGA
TGCACAGCAGTTACTGCATCATGGGGAATACAACTAACCACGTTTCAATGCCATTGGACA
AAAGTCGAAGCGGCTGCAAACCAGCAGGGTACCAGTAGAAGCGAAGGTTGAGCGTTCGTT
CTGCACTTGGCCTCGTTATGCGCCTGGCACCTGTTGCGCTGGCACAGCACGCTGGAAGGT
CGAGGACACACGCGAGCTCTACTCGTATTGTGCCGCAAAAATAAAAATCTTTCAGTTTAC
CTTAGATGTATTACGTGTGATTATAAAAACGGCAACCAAGTCTGGTGGAGTCGCCGATGC
AACATTGGACTACCTTTACGGCAAAACTATATTTAAATCCTCGTCAGTTTTTAGTATCGT
GAAGGTCATATGACATCTGGACTTTCTCAATAATTTATTTAACATCCCATTCCTTGATTG
ACCTTAATGGCTTTAAGCTCAGTGAGCCGTATAGTTTCAAAATCACCCTCACAGTTGAAA
TAACCATTAATGACGACACTAATTTTGGTTCAATTATTACACTTCAGCGCTTGTCACTTA
GTAGGCCACTTCCAGCACTACGTTGATAAAATCTAACGCATTTATCAGAAAATAAAAAAA
ATATTCAAGTGACATGACATTGGAACAGTATTAATTAACGGCATGCAATAAGAAGCAAAT
GAATGAGAGCCCTAGCTGATACTTAAAGGCAGGGCCGCATTTAGGCTCTGTGGGCCCCTA
GGCTATACATGTGGTGCCGGCCCCCCTGTTGACAGTGGCCCTGGCTTAAATATTCGAAAT
TCGACCCAAAAAATTTATTGGCGAAAAAAAAGGGATTCAGGGTTGTGGTGCGGGGCCCCC
CTTTATGATGCGGGCCCTTAGGCTGCAGCCTATGCTTAAATGCTTAAAGGGAGAAATATA
TATTTTTTACATTTATATCCTTTTAAAATTCTTCCAGGTCATCTTATGTTACACATGACC
TAAACAACTCTCAGAAGCCAACTACTTAATTGATAAGCGCCGCTTTGTATGTAATTTCGA
CTAAGATAGATGGCCGATTGACTCTTCGTTACATGTTAAACGATCACCTACACGGTTTCG
CTTTCTTCCATGTCCCACGAAAACATTTTCACGTAATTTCTGCACGTCTCAGAGAAGTCT
AAAAATCGAATGTTCTAAACGAAGCTTTGTTATTACAGTTGCTTCTCATTTACATTCACG
TCCAGGAACCGTCATTGTACCATAATCACACCGGAGGGTCTATAACACAGGCTACACTAA
TGGAACAACGTATGTACTTCCTTCAGTTTACGACCTTACAAGATTTATAATAATCTTTGC
TGCGATCATTTGTTGTTTAAATTTTAAAATTTTGAAACATTTAATAATTTGCCTAAGTGA
TAACGCGAAATTGGACAACTGCAATCTCGGTAGCTAATACGCGTTGGAATGATTTGATCT
TACACTACTTGTGATAGAAAAAAAAAACTTTTATATTTTCCTACAGATTCAATGTTAGTA
TTCTCGCGTCAGAAACAGCTTTTGATGGTCAGAGTGGGGAGTCTCAGAATGCGGATGTGG
CACGTTGTAAAACTGCTGGGCCTGCTTGCCGCTGTTTCCTCGAAGGCAGAAGGCGAGAAT
TGTTTCAGTTACATTCAGTGCGGCGTACGCTACTGACGAGACAGACAGTAAGCGAAATAG
TTTGGGAAGGTTCACCACAGTAAGCCACTATAGTACCGCAGGTGGAACAATTCAAGGAAA
CCAGCGTACAGAAACGGTTGGAAGTTGTCAGATGAGTAGAGAGTAACTCGTACAAAGTAA
TGACCAACACGTGAAGCAGACAGTTCCTATATAAAATTAGGATCAGCTAGTTGCATTATT
TTAGTAAAGCAGGACAGAGCACGCATAAGAGTTCTACATTCAATATGACCGCGAATGTCA
GTCGCGATAATGGAATACGAATCTGGACATTAACGACAGGCTAGGTGGCAGATGGACACA
AAAGGAGTTAATACAACATTTATTTTTATCTATCATTACTTGCATCACCAGGTAAAAAAT
TTAAAAAAATCTCAAAGAAGGTAAACGTAGATAATAAGCCCCTTATAAAAATCACACACT
CATGCACATTTGAGACAAACTCTTAACACTATTCATAGATAAATGTTGAATTATTTTAGC
ATTTTAGATGGACTAGTTCCTACGGATACCTATTGCTATCATTCAACGTGTTCAGTTCCG
CGTATTTGTGTGCCAGGGTGCTTATATATCTTGTCTGATTAGTATTCTGTATACTGGCTA
GCAGTAAAGACAACGTCGGGTGAAGTGTGTACTCACCCGTCGACGCAGTGAGCGGCGGTG
AGTACGTGGGAGGGCGAGATGAGGCTTCCGCCGCAGTAGAACTTGCCGTTCTTGGTCAGC
GCCGCCACCCAAGGGAACTCGTTGACTCGCGTCACTTGTCCGCCCACGATGCGCTGCCGT
CGATTGGGCACTCCACAAGCTGCGGGCACACAGAACAGAGCGAGACTTCACCATAGGCTA
CGGAACTTTTCTGTAGAAGTGCATACAGTCTGTGACGTATACCTACGTTTTCGTTACATA
TAAATGCTGTGTAAAAGTATGTATAACATTGTATCTGAGATCCCACGATAGAGCTATTCA
GCTGTGTGCAACAGTAAGTCACATATATGGACAGGTGGATCGGTGGCCTGACTCCGCTCG
ACAGCGAGAAGGGATTCTCGATTACGCAGTAGCCAGTAGCAGAGCTTATGTTGTGTGCGG
GAGACGTACACATGTAGTGTGATCGAGAAACCGTGTATCATACTATACAAAATTTGAGTA
ATTGTATGTAAATTTGAATAAAATAATTATAAAGTCAATGTTCAATCAGTAAGAATTACT
ATCAGTACCATATTCTATAAATAAAGATTTCACGCTGGTACTGTACCAAGGAAATGTTTA
AATTTATATTCTGCCGAATTTATGAACTGATTTGGCAGACAACGTGCATAATACAAAGTA
AACGACAGTAGCAGACAAATAAAGCCATTACATATAGGCCCTACCAATATTTCCAAGAAT
GCCAGCCAGCAAGGAATCTGTGTCACTGCGTGTGGGACGATAAATCTGACCAGGAATCTT
TCTGTGATTCGAGCGATTGCAGGTTTCAGATAAAGTTCATCGTGAACACTATCGAATGGA
TTCCACTTAAGATTTTAGTAAATGCTACTCTCGTTAAGTCACTAATGCCACCGGAAATTA
TTATCATGGTAGACCTAGCCATATACCGATGGCAATCTTTAATTAGAGTTTCTATCCGAT
TCTTTACTGGAAGCCAGTGGCATTTAGTATGAGCCAAAGAAGAGTTTTAGGCTAAGAAAA
CAGCCATATTTTCTTTTCTACAAATGATTTCTATATCTCAGCTCTGTTTCTCACTTTACG
CATACGCCAAAGCCCCAGTTGAATACTTTCTTGTTTACAATTTTATGCCTCATCAATGTA
ATTCGAGGCGACAAAGAACGGGGGGCAAGGAACGGGTAGAAAGCTGG
>VvP45bXY-360311#RC/Helitron_240-14389 [forward] 14150 bps; scores=9:10 Multi_5'_ends:
TCTTTATTATAAAAACGTCTGTAGCATGAGAAAAGGTAAAAATTGATAACTGTATCTGAA
AACGTTAAAGCTATCTCAAAATCTGACTTTAATATGTCTGGTTTTAATGTTTTCACGTGG
CGCCATACTAGACACGCGGAGGAATAGTACAGGGTAAGCCAAATCCCGTCACGACATTTA
TGGCGTTTTCTGGATTCGTTTAGGAGTACCTAATACGTAACACCGTAAAGCAGAAAATGT
ATTCCACATGTATCCTTTTGTCTTGTATGAATTTGAACGTAATAATTTAAATATTATCCG
AAAAAAAATGAATTTTGGCAATAAGCCAACGCTCTGGTCTCGCAATCGGAAGGACGCGGG
TTCGATTTGGGTTTTCCATGGTTTGCCCAAATCACTCCAGGCGAATGCTGGGATGGTTCT
TGTAAAAGGCCATGACCGAATTCTTTCCCGTTCCTAGCTCCCACTCCTTTCCCGCCACTA
ATAATGCCGACTTCGATGAGGCGTAAAAGCCGAATATATATATAAGCCAAGTGCCCTTAA
AAGGCTAAAAGGAGACTAAACAGAAATAATAACCGATGCGGATCTTTTTCTGATAAAAGA
AAACTTATTTAATCGACGATGATACTCAAATATGGTCGCTTACTGAGCAGAATAAATAGC
AGTTTCGGATTTCACTTTCAGTTTTTTCTAACGGAGTTTTTAAGCATTGTCACCATTGTG
AATTTGAGAATATTGTCATAATTTAATTTCTGATATAGATCTTAGTATTTTACTTACCTA
TACCATGTTATTATCTAACGTAATTTTGAATTTTGTTTAATTTTGTTCCAGGGTTCTAAT
ATTCAATTAAGTTATGTAGAGAGCATCTATGAGAAGTTTCTACGCCGCTCAACAACGAAG
AAAGCAGAAGCGCTAAGGACAAAGCGTTGAAAACAAGTCATAAATATTCATTTCACAGCT
TCGACAGTCGCGAAAACAAATAACTGGTGGTTTCAAAACAAGCGCTCATTGCTTCCATAT
AGGCCTACCGAATTATCTAGGTTTCCATAGAAATATAAAGCTTACGGTGAGATTATCGAC
TTATTTTTTTATGTTCTTTGATTAAAATATTAATATTAACGTCTCGAAGAAGGTGCATAC
ATCATAACACTTCTAATAATAATCCATACGTCTGAGAGCCAATATTTTCTCGTAAGAGGT
AGAAATGCAAGGTTATTTTAAAGCACAATAAGGAATGCTTTCCGAGAAGCCGATTTTATT
ATTATTATTTTTATTATTGCTCCATACTTTACAGCTCGTCGACATCGAGGTGGGAGAGCA
TTAGTTGAATTCTCAGCTTTCATCTGAATCTAAACAATAACTGAGGTAATTATTTTGATT
AGTTGATATGTGCTTGCCTCGTTGGCTCATTTGGCTGTGGTGTCCAGCACTCGTTCGAGT
CCTAGTGGAGGAAGAAATTTTCAACGTCAAGAGGTGGTGGTACACAATCCAGATTGTACA
CCAGATTCCTGGGTTAAATCACAAACCTCTCCGCAGTGAGTAGAGCGAGGGCGTACGACA
CTGTTGACAGTGATACGTCGGCAGGAGGGGGATGTTAAAAACATATGGCGACCCCTTCGT
CACTTTCGGAAGAGTAGGCCTGAATGCGCCGGCAGCGGGTTTCCCTCTCTCCCTTCTTTC
ATCTCTCATCCACAACACAAAACAACATTCTACAGTGAGCAAACATACTATCATAATCTT
CAGTACTTACACTGAGGAAGGCAACGGTAAACCACCCCAGTCCATCTCCCCAGACGTTGC
CATGCGGGTATAAACATTACCCGTGGTATCCGCTTACGCTCGGACATGGGAAAGCATTCA
TAAGAAGAACAATGAGCTGTTATGTGTTTAATTTCTTTAAAATAAAAATTGATATTATTC
TTTTTTAGAAAACGAACTGTTGCATATAGATGTGGATGTGAGTGAAACAAATATAGTTGT
GATAAGCTATTCTCGGCTTCCAACAGCGTTAAAATGTGTATTGTGACGTTTAGAGGGATA
CAATGATCGATCTCATTCACTACCAACTGGAAGAAAGAGATTATTTTATCAACACACAAC
GAACTGAAACTTTTCGATCTTACAAGCGTAATTCAGTTTGTCATAGTAGTTATATCAAAC
AACGACAAATAATAATAATAGTTTCCTGAAGCCTTAAAGGCTTGGATACACACTTTGAAT
TATCTCGCAATCCACTTCAGTCTTGGTCGCCTATTATAATCTGCTAGGGTAAAAGCTGAT
CTATGGATTGTAGTAGATTCTAAACCACGGAAGTGTTCTTTGTCAGAGAATAAGACCGGT
CAAAAAAGTAATCAAGTCCTAGCCAATACAGGCGCCGCGATACTCTTAATAAAGTTAACG
TAGGCCTGGCTGCAAAGATAGGATTGCCAGTTATTTTCCCAAAGTCTCCAAAAATCCTAG
ACAAAAGCACTGGAATCGTGTATCTCTTGATTCCTCGCCAATGAACAATACGTTTAAAGT
TAAAAGTACATTAAGCTCATACGTCTGATGAATGTATTTATCAGCAGAACGCGGTAAGAG
TTGAGCATATGTCATGTATAAATATGATGGCAGGGCGAAGGGATACCACCGTGCCGTTTA
TTCATGCCTAATCTGTCATAAAAATACCACTGGATCCAACAAAAATGACAAGGCGAAATG
TACATGGATACAAAACATTAGCGTTACGAAACTGTTCTTATGGTTTACTTTCTTACCGAT
GTAAACACATACCCACACTATAATGAAGACGCTGTATGCTAGCAGAAAGAACCTTGCATA
CAGCTGCATATCCATCAACTAACAATGTCATAAATGGGAAGACACTCTCACATTGTTGTT
CCTAAGATGCCGTCTATAAATTACCCTCCCTCTTTCCTTGTCATGCCAGTTCACTTTGTG
TGGACTCTCCCACCCCGTTGAAATATCACAGATTTTGCAATTTCAAATTTAGAACATGAT
TAAAACAGCACTTCTAAAGTTAGATCACGACGCTTATGTTCTCCCTTCCCTCTTGTCATG
CCACGTCACACGTTGTGGGCCTCCTTTTCCTTTAACGTGTGACATGGCCCCTAATCTGAA
TTCCCTCCATCCTACATGGTGGCATGGTGGGTGAGCGCTAACACATTAGGGAGGACGCGA
GTTCGAGTCCGCGTCCGGCCATCCCGGTTTGAATTTTCTATGATTTCCCCAAATCACTCT
AGGTGACTGCTGGGATAGTTCCTTCAAAAAGACTATGGCAGAGTTCCTTCCCGTTCCCTG
TCTAGCCACCAGTCCTCCTTACCCGCCTCTAATTTCCTCGACGAGGCGTAAAGCTTGAAA
AAAAAGTATAGCAAGTTGTTATTGACTGAATCATACGGTGTGTATTTCAAGATTAATTAC
TGCTGGAGAAGAGTTTAATTCCGAAAACTTCTAAATTATTATTTGTATTTGTCCTATGGC
TGTTGCCGTGTCTACATCTCCACTTACAACCTCGTATAGTCTGTATAAAGCGGCCTGGTG
GCTCAGTCTTAAAATTGTCTTACTAGGGATCAAGAGTAAAATAATCAGTGGAATTATAAA
ACACGTAAGTAACACTGGAACATCAAAATCGGTGGTATTTAGGATGATTATACTTCGTGT
TGGTAAGAGAGTGATAATGTGTGCCGCCGCGTGGAGGGGGTGGCTTGTTAGCCGATCGGC
TGCAACGCGAACCCTCCCAGCAGGGCCTGACACGCCATTAGTCAGAGCCGCACATATCAC
CACCGCTTTATTAGCAACACTACGCCGGCCATACGATGGACACCACCACATGACACTAAA
ATAAACATCAGCACAAACGACAAACGTAGATTAAATGTCAAATCCTTGGTGGATGAATAA
GAGCATGCTGTTATTTAGGTACTTACAATAAGAATATAAATCTGTTTGTCACTCTTACCT
CATGTCTCGGAGTATAACAATTGAATTTAAAAAAATTGAGACAGAGATGGAATACTTTGC
ATTTTATAAGCATCTGCATATAACTTTCACAATTGATCATTTTTTAATATTAAAAATTGT
GAAAATTAAACTATTTACATACAAGTTTCATCGTATGCGGACAAAGAAAATGTAATCATT
TACAGATGAAACGAACTTGTTTCTGGGATCGACCAAAACAACGTTTCATGAAATCCTTTA
TCTTTTCATTTAATTGACTGATATCCGTAATTTGAGACATGTCCGTGCGTCAGAGCGTCA
GATGTGTTGGAAAATCGTATTCCCATCTCACAGAAAGAAAGTTACTTTGAAACGTGGGCG
CCACTCAGCTAACTTAAATTTATGGATCCAGGGCAACCGAGAAAACACTTTTCTTCTAGG
TTTTCTTACCAGGACGTGACGGTTTAGATCACGTAAACTGAAACGCAATTGGATGAGATT
ATGCGTGAATTACCAACGTCTGTTGTCTGCAGACTGCACCGATTACTGTGTGACTTTCAA
GCCACTATATTACCACACTTTAACTCCTAACACTGCCTTACTCATAGTAAAACTTCTGCC
AACTTAAAGATACACATTGGGTATAGAGACATATTGTTCGTATGGTGTAACAAAGCGTCT
TCTTCGTCCAGTAGTGACTTCCAACCCAAAATTCCCTCCTTACCTAAGTATTGGCTTGCC
CCAAAGTTTTGTGTTACGTCATCTTTTTTCCCCCTCTTCTTCTTTTTGGTTCGCCCAGCG
TTTTGGAAACACACACAGAACAAAAAATAATACACAATATTAGTAGCTGATTGCTTTCCT
TCCTTTTCTTATTGAAGCAAGCTATTCTCCACAATTCATATGGTAGTATTGGTTATGCGT
CGCGTCGCTCGATTCCTTTTCCTAAGAAATTTTCCTCGGCTGCCGGTGGTCACTTGTACT
CTTAAAATCGTCGTTCTTCCTCCCCACAAAACTGTCTTTCTGTATCGTCATGTCATTTAA
CAAACATTTTAACAAAGTGTAGCCTCTTAATCTCTTAATGGTAAAACATTACCCGTAGGC
TCTTAAGCTTTGCTGGCGACCTTCAGGGAAAATCTCCTGCTGCGTGAACCTCATTAGATG
CGACACGCAAATAACAAGTCGCCGCCTTTTCTCTTGGCATCCGGCTCCGTCATGCCATTG
CAGCTGCCAATCCCTTCCCACCCCCCTTTTTTTGAGGCTGCGTGCTTATCCTAGCTGACT
TACATGTATAGGCTATATCACAGATCGAAAAGTTACTTTTCTCCCTTGATTCATCCTCTC
ATATTATTTTTTGCACCCTCCTTGCTACAAATATTTTTCTTTTAATTTTTATTAATATTT
CGTATGAGTTAATTACGAATCTTTTTCTTCTGACCTTGTACATTATTCTTGATATTAATA
TATATAATTGATAAAATTGCGATGGAGTTCCCGCTCCGGTGGAAATCACCCTACACACCC
CCCTTTCCCTTTTCGTCTTCCAACCTACTTTTTCTTTCTACCAATTATTACTTTAAATTC
CTTCAGTGTTTCCGGAAAATTATTCATTATTTCTTTTGGCAATTTATTACAGCCCTTCAC
ACCCTTTCCTACAAAAGAAAATTTTCCCACACTCTTATGCCTGAAATCAAGTGCCAGCTT
CTTGTCATGGTCAACCTTACGATTCCAAGCACCTCTCATAATTTTCCCACCAATATCTTT
CCATGCTTCATCACCAGTATAGGCTTTGTACATTCCCATGATTCTCTTCACCCTCCTTCT
ATTCTCCAATTAATCCCACTGCAGCTCCTTTATTAGTTACCGATTGTGTTCTGCGGTAAT
TTCCAAAGACAAATCTGGCAGCCCTCCTCTGCACCCCCTCCAACTCCTGTATTTGATACC
CAAAATGTGGATCCCAAACTACACCAGCACCATATTAGAGGCGGGATGGGACTGGGTACA
AGGAACGGGAAGGAATTCGGCCATGGACTTTTGAAGGAAGCATCCCGGCATTCGCCGGGA
GTGATTTGGGGAAGCCATGGAAAATCCAAATCTGGCTGCCCGGACGAGGATTCGAACCCG
CGTCCTCCCGAATGCGAGGTCAGAACGTTAACCGTTCACCTACCACGCTCGGTAATTGGA
AACGAGACTTGTCAGATAAGGCAACATGTTTCCAATCATCTACAGTCCAATGTCGTTGTT
AACGGGCCCAGGTGAGGCGTAAAGCTTTGTGTCGTACACTCAGCAAGGGTACACGAGTGG
GCCTTCGGCTCCGAAAGCTCATATCGATGATGTTTCATTAAATGGTTCGCACGCTGACAC
TTGTTGATGGCCCAGCATTGAAATCCGCAGCAATTTGCGGAATGGTTGCACTTCTGTCAC
GTTGAACCATTCTCATCAGTCGTCGGTTCTTGCAGGATCTTTTTGCGGCAACAGTGATGT
CAGAGATTTGATGTTTTATGGGATTCCCAATATTCACGGTGCACTCGTGAAATGATCGCA
TTGGAAAATCCCAACCTCATCGCTACCTCAGGGATGCTGTGTCCCATCTCTCGTGCGCCG
ACTATAACACCACGTTCAAACTCACTTAAATCGTGATAACCTGTCACCTGTAACCGATCT
AATGCCTGCGCCAGACACCTGTTGTCTTACATAGGCGTTGCCGTCGCAGCGCCGTACTGT
GAGTGTTTACATATCTCTGTAATTGCATACGCATGCCTATACAGTTTCTTTGGCTCTTCA
GTGTACATAAAATGATAGATGTCGATGCACTGAAATCGAAAATATTTCAGTCTATCATAC
AACTTTAGAGCATTCCATCCAACAGAGAAAACTTCAGGAAAAGGTGGGATTATTTCATAA
GTGAATTAAATTATTTAATCTTTGTCATATGAACTTCGCGGAGTTCGTGGCACGACTAAT
TCAAGCGTCAAGCACAAGGCCACGCCACCGCACATCTCGGTTCACCCGTTTTTTTTTTTT
AAATTTATGGCTGTATGCCTTGTCGACGTCGAGGTCATTAGAGGCGGGAAAGGATGGGGG
CTAGGTACGGGAAGGAATTCGGCTATGACCTTCTAAAGGAAGCATTCGCTTGCAGTGATT
TGAGGAAAACATGGAAAACCAAATCTGGACGCCCGGACGGGGATTCGAATCCGCGTCCTG
CCGAATGCGTGGCCAGAGCGTTACCGCTCACCCACCACGCTTGGTTCCGTGCCCGCCACC
CGCCTTCCGACCGCTCTTAGTGGCGCATTCACAGTACAACTTGTAGGATCTACGATGATC
CGATTTTCGATACAGAACTCTTGAAGTGCCGTGAAAGGGTTACAGGACTACATGTAGGAC
GTGCTGGATGTTGTTGGATTCCCAGGCAACGAAAACGGGTCTTACTGTCCAACAAGCTAT
GGACATTGGGGGAAGGTATTGAAAGAAACATCCTATCAATGTGCGATAAGGACACATGGT
ACTCCGCGAGAAAGTATGAGTAAAAAGGATTGCTTGGAACATTTTGTTGGATACCTTCTA
TTAGTATGAATGGGTGAGCGCATCCTACGGTAGTTCTACACGGATGTCCTATAAGTTGTA
CCGTGAACAGGCCGCTTTACTTTGCAAGCAAGTTCAAACTTGTAAATTCGTTGTTTAGGT
AATAACACCGTTCAGTTCATTGTTACTTTTATTGCAAGATAGTCAGAAATAAAACAATCA
CTTTGTTGTTAACTAAGCGACGATGGGCAGAATCTCGCATATTGTAACGGCCCAAGTTTT
GGGACAAAATATTTAGTTGGGTGATTTAGAATTAAACGAGTGCTAGGTTGAGTCGAGACA
GTACGCCAGAGTTACGTGCCGTCCGCACGCGAGAGTAATGAGTCAGGTTTTGCTGACGAA
AACGATCAGCGCATACCACAGCCAGGGACACTGGCCGGTCAATTGCCGAAAGAGGTCTAG
AATGTTCGATACGGGCAATATAAGGAGCGCAGGACATGTGTTCGGTCTTCGCAGTGACAG
ATTGACAGTAGGCACGTCCCTATGCCAGTTGGATAGTCAATAGTCTCTCTCTCTCTCTCC
GATAGCCTGGTCTCGCGTTAGGGTCGACAATGCTGCAACACTTGGCGGAATCCTCCGATA
GCCATTCTACATGTATGTAAGTAATTGTTCCATCATCTACTAGTACTTCAGAAGATGTAA
ATCCAATAGAAGCCTACGGGGATAGCCTCGCAGACGGCGTCAAAACGGATGATATGTATT
CAGTCAAGGACGAGTAATAAACAGTATCGAACGACAGTTAGGCTATGTTCTCATTGGTAA
AATATAAGAGAACCTGCTGCTTGCCATAGTAAGCCTTAGTTGGAGAATCCATATTAACAA
CCACACAGGTCTGTGGCCTTAACCCACAGTGGTGTCAGAACCTGATATTAGTAAATAGCC
TTACAGCTGAGCTGGAGAGTGGAGCCGAGGTCGCCGGAGGCCAGCAGCAGCAACTCCATT
AAAGGTTGGTACCTGAGTTTCCAGACACTCTCTGCCGATTCCAAATTACGCCCACAGAAG
AGGAGCTAGACCACTCGACTAGTCCGTTACAATATAAAGAAAAGAATAATATATATTGCA
ATTTAAACAAGACATCCGCCATACATCCGCATAAAAAATTGCGAATGCGAAAGCGGATGT
AGGATTTCACGCGAATGTTCGGCATTTACGGATGCGGATATCCGTTACATCCCTAGTATG
GAGTGAGCGCATACGTTGTTTTGTACGCGAGTGGTTCGTCGGAAAGAGAAATTTAACTTG
GCGATCTTAAAGCCTGAATGGTCTGGCACCGTGTTTCGTATCCTTCCTTTCTTTGTCTAC
CTACAACGCAAACAAAGACCATCATAAACATCTATTCTTACAGTAAAACTAGGTGAAAGC
AAGGAATACCACAATATCCAAGAAGATGCTGTAAATTGGGTTCTCTTTCCGTGGCAACCA
CCAGGGAATGACAGGTATTAACCTTTTTGTAATAACTTCGTATGAAAACGATTTATAAAC
TGGATTTGTAGAGAAGAAATGGCATTTCATGATAACCAGCATAGTTGCTCACCCTGAAAA
GTTTTAATAACTATCTTCTAGTTCTTACCACTGTATGTCCAGCGGTGAATAGAGTTTAAC
AAACTTATCCTTTAAGTATGTTTTAAATAATTAATTTAAAAGTTTATAATATTGTAACTC
GTAGATAATATCTGATTTGAATTCATCTGCACATAATTTCTTAACTCTCTGCAACGGTTA
CTTCTGAATCAGCTCGATAACAGAAGCAGCCAATCACTAAGTTCCTAACAACTACTTTGA
ATTTAACCCAGACGGTTTCGCAAACAGAATCGACATCTACATTGGAATTCGTCTCTTGAA
AATTGAAAGTTGTAGTCAAACATTTCCACTTAGCCAACGCCACACCAAGTCACTCCATCA
AAAGTCAGCCAATTTTAATAAATTCCCGAAACTTACTGAAATGTTGTCCGAAAAACATAA
GCACCTATCAAAAGACCCAAAATTCACTGCGCTTTACTTTTAAGTCATTTTCCTAACTTT
AAAACTATTTTCACATAATTTCGAGCCTAAAAGTAGTGCAGGCTTGCGACCTCCACAAAC
TGAGCCGCAATACAGATGACAACAATCAAGAAGCAAGATCTTTTATAGTGCACAGCGGCA
CCTGTCAATGCTTCTCGAAGGCTTGATATTTCTTAAATAACTACTTTTCATTTCCTAAAC
AATTAATTTTATTGAAAATACTACTTTAAGCTCTAAAAATGCTTTAGCCTTAAACAGGAT
AGTTCCAAAACATGTTAAACTTAAAGATTACTGCAAACCCGTTTTGAGTGGCTTCTCCAC
AAAAAATTCTCCGAATCAACAAATCACCGTCTCGTCACATTAATATCTAGCAGATTTCTA
CTCAATAGTATATCATTCACCACATCCGTGGGATTTGCAATAAATTCATATTTGTGAAGA
ATTTCAAACTGTCTTTTTTTATTATTAAGATACTGGCTTTTGAAGTGGTAATATTTTGTT
TTTTTGCACTTTTCTACAGTTAACTAGGAGACCTGGAGATTGTTAAGACTTCTTCTAACA
ATGCTCGCCACGTTGTGGTGCTTGCATTTGGATTGTCCTGTTTCGTGCCTCTGGCCTTTT
TCCTTCAGCTACGATAAACTCCACACGGCTTCCGCTACCCATGTACCCGATTTTTTTTTT
TTTTTTTTATTTTTTTTTTATTTTATTGGCCTTTGGTCTTGCCGACCATACAGCCATCTT
CTAGTTTTACAATTCCTATATACATTTCAGGCTTGTTATCTTTACTTCCTTTTACAGCTT
GATACTAAAGTTACATAATTCGTTGTAAGTTGACACATGTCTGTAATTGTGATTTATATT
TATATAATGTTTAACTATATTTATTAACTAAATGGCTCTTAATTATATTTCCCTAATTAT
CTATATTGATGCCGTTTGAGCTTTTATATATAATAGGAAGTATACTTCCTCTCTTATTGT
TATATTTATACAATTTAAAAGATTTAAACAAGATTGGATAGTACATAGTTATTTACATAA
CAGAGGAGCTTAATTCTGTTAATACAGAATATACACAAGAGTGATGGTTAGAATAAACAT
TGTTTGAATTGGCTTTACCGTGTTTTTCCCCTAATCTTTACTATTATAGTTTGTCTTGTC
TCTTTTGTAATGAATATATTGATGTGAGGCTCTTGCATTGTAAATATCCTTATATTACAC
ACTCATATGAGCAAACCATCTTTATGGTTGCTTGCTACGTTTTATACATCACAATTTGAT
GTTTGCTTCACTAAGGAAAATAGCAATCGCCTTGTATACATCTTGTCGTTTTGAATTGAG
CAGGACAGGTACGGAGACGGGAAGGGGAATTTTAATCTTTACCAGACTTGTGTATAGGTT
TTTTGTGGGTAACAGATTGCGGCTGAAGGCCAGGACTATGTGATTTATATCTGATATCTC
TTCTTGGTCCTCCGGACAAAACGGGGAGTGTTCCACTCCGATTTTGAATAGGTGTTGAGG
GTAACATCCATGTCCCAGTCTCATTCGAATAATAGATGTTTTATGCCTTTTACTTAGTGT
GGAATTTCCGAACCATACTTTAGCTGGAATATTAGGTTGGATTTGTGCGTAATATTTTCC
TCTTTCGCATTGTGTAGTAGTCCATGAATTGGACCAGATTCGAAAAGCCTCTTTTTTAAT
AATAGATATGAAATCTGTATGTGGAAGTTGAACGTATTGTATATCTTCCTCTATTGTGCT
TGCCTTGGCTATGCGGTCGACTGTTTCATTATGCTGAATACAGGCATGCCCCTTTATCCA
TAATACGTGTATCTCCTTATTCTCTGTCGAAGCTGTGTACATTAAGTTTAGTATCTCTAA
TAGAGGTTTGTTCAGTCCGTTCCGCTGTTTTGAGTTCTCAAGTTTTTGCGCCACGCTTTT
GGAATCTGTTAGAACCAGTATTTTGTTGTAGCGTTCTTTTCCGTAATTAATAGCTTCTCT
AACAGCTAATGTTTCGGCCGTATATATCGATGTTTCAGCTGGTAAACGCACTCTCTTCGA
TTCGTGAAAGGAAGGACAGAAATAGGCATATCCGACTGCGTCCGTGGTTTTGGAACCGTC
CGTATAGATCTGTACAAAATCTGGCCAGGTTTGTTTCAAAAAACTGTTTGTCATGGTATT
TGCTGAGCTACTTTTAGCGATCCAGTCTGGTAGGTAGAATATATTTGGTTTATATCTCAG
GGTATTATAGTGAAATGAGAACAGGGGAATTGTGTCCCCTTGGGTAACTAATGGTATCAT
GTGTTTTATTTTGGCGAAGCACTGTGCTAACATGGGCATTCGGAGTCTGGTGGCTATATC
TCTTCTTTCCTGTAATGATATATATTTTATTACTCTTTGTATCACGGGGTGATTTGTTAG
AGATGCTCGTCTCGTTAGATATACGCTGGATGAGAGATGGCGTCGTATTTCCAGTGGCAT
TTCCCTAGCCTCTACTAGTAAGGCATTTGTAGGGGAGGATTTCATGGCTCCTAAGCATAG
TCGGATCGCCTTATATTGTACTATATCCAGTTTTCGGAGGATATATTTGGGTGCATTTCC
AAAGATAGGGCTTCCGTAATCGAAGACAGGTCGTATAATAGCTCTGTATAAGTTGAGAAG
AATAGTTGGGTCCGCTCCCCACCATATGCGCGTTATGGCTCTTAAGATATTGAGAAGTCG
TTCGGTTTTGGTTATAATGTGCTCTATGTGTTTCTTCCATGAGAGTTTACTATCTATATA
TAGGCCAAGATGCCTGACCGATGATCGTACTGTGAAAGAGTATGGGCCCAATTGTATCTC
AGATTCTCGATATATTCTTTGTTTCCGAGTAAAGATCACTACTGATGATTTCGTAGATGA
TATGGTTAAACCTAAGTTTTGAGCCCACTCATGAAGCTTGATAGCCGCTTCGTGTAATCT
CCTGAAGTTTATTCCATAAGATGGTGACACGGTGTATATACACACGTCATCGGCAAATTG
CAGGACCCTTATTGATGGACTAAATAGATTTTCTATGTCTGCAGTGTATATGGTATACAG
TATGGGGCTTAGGATTGCCCCTTGTGGTAATCCCTTTGATATCACTCGAGGACCGTATAA
AGAATTGTCTTGCAGTCGGATGTAGACAGTTCTGAGATGGATCAGATTATAAATCCCGCG
TAAGTATATATCGGGCAGACCCAATTTTCTGAGCTTCTCTATTAATATTGGAATATGTAC
GTTATCATAGGCTGCTGATATATCCAGAAATATGGCCGTAAGGTAGCCTTTATTAATGTA
TGCCTGTTCAATATCAAGGGTAAGTATGCTGAGATCGTCCGTTGTTCTCCTTCCTTTTCT
AAATCCAAATTGAGTCTCAGGCAACATGCCATGGTGTTCCAGCCACCATTCCAGTCTCAT
TTTTATGATGCGTTCTAGGGTTTTTGCTATACATGAAGATAGCGCAATTGGGCGGTATGA
GTTAGCACTATTTATTTCCTTGCCAGGTTTGTGCACTGGGATAATAATTTGTGTTGTCCA
TTGTTTTGGGATTTCGCTTTTGGCCCAGATCTTCGTTAGTAATTGGAGTAAAACTACCTT
AGCGCAGTGTGGGAGATGGTGCAGCATGGAATACTGTATGCTGTCTATGCCAGGTGCCGT
GTTCGAACCGGTTTTAAGGGCCAATTCCAGCTCTTCCATCGAGAACGGCTCTTCTAGTAT
GTTTAATTCATGTTCTTCTTTGTCATAGATTGGTGGGTCTGTAGGTCCGGGTGGTACCGT
TGGCGGAGCTATTATGTTTGCGAATTCTTCTATCCAATTTGATGTCGATTTTGGACTCTC
CAGTTTTTTCCTTAGTCTGTTGATCATGCGCCATACTGAGCTCATTGGTGCTTTACTGTT
TAGATTGTTGCAGAATTCTCTCCAACACATCTTTTTCTTTTCCTTTAATATTCTTTTTGT
TTCGGCATCTGTCTTTTTGTATTTTAAGTAATTTTCCCAAGTAGCTTCGTGTTTGTATCT
TGTGAATGCTAGCTTTCTTTTTGCTACCGCTCTGGAGCAATCTTCATTCCACCAAGGCGA
GGGGATGTGTTTTTCCGTAGATCTTGGTTTGTGTTGAGGAATGGATCTTGCTGCCGCTTC
ATTTATGACGTTTAGAAATTCCTGATATTTCTGGCTAGTTGTTTTGGCGGTACCCACCCT
ATCTATGTTTTCTTCAATTATTTGGCTGTACTTGACCCAATTTGCTTTTCGTGTGTTCCA
TTTGGTGGTGGGAAGGATAAGTTGTGGTGTCTCTAGCTGTTTGGTTGTGATTATAATGGG
GAAATGGTCTGATCCCCATACCTGTTGAATATTTTCCCAGTGAAATTCCGTGGCCAGCGA
CGGAGAGCAAATTGTTAAATCTATTACAGATTTCCGTAAGCCAGGTTTGGGTACCAAGGT
TGGAGATCCATCGTTTAGGATGCATAAGTTGAAATCGTCTATGATTTCTAGAAGGGATTC
CCCAAATACATCATTCCATTCACATCCCCAAGACGAATGATGTGCATTAAAATCACCACA
TATCAGGTATGGTTCTTCAAATTGCTGTAGGAGGGCGCGCCACTCGCTGG
>VvP45bXY-409866#RC/Helitron_1269-4074 [forward] 2806 bps; scores=9:8 Multi_5'_ends:
TCTCGCATAGTATAAATTTGATAGACTCTCTCCTACTTAGATAAAACGTGTTAGTTATAT
ATTATATCTGGGTGTTGTGGTTCATTTTCGTCAATTGCTGATAATATTAATAAATAAATT
ACGCCAAAGCAATTGACTTTTTTCTGATATTGGTGACCCAATGGGTAGGCCATCATTTTG
TGTGTAATACTGGTTGTTAAATTTGAAGTAGTTCTGTGATGTTAGGAGTGTAAGTATGTC
TATAGCCTCTTCAATGTGTGTGTCAAGGATTAGTTTGTGTTGTTTAAGGTTTTGGTTTAT
TATTTCTAAGCTTTGTTTGATTGGAATGTTTGTGTACATGTTCTGTATATCAAAGGATAG
TAGTGTTGCTGAATTTGGTATGTCTATGTCTTTGATATTTTCAATGAGGTTTGAGGTGTT
TCTTATGGTTTTGTCATTGTGTGGAATGTAGTATTGTGAAAGAAATTTCTGCATGTTTTT
GGCAGCATAGTATGTTGGTGCTTTCCTGAAATTGATCACTGGGCGTATGGGTATTGCAGG
TTTGTGGACTTTGGGCTGACTTCTTAATGTGGGAGCTCTGGGGTTTATTTGTGCCATGTG
TATTCATTTCTTTGGCGCAATTTATTTATTAATAAAACGTGTTAGTTATATTGTTCAGAA
CGGTATGATAAATTGGTTAGCATTTTATCTAGCCTAATAATAAGCGCTCACAAAGTTGTC
ATTTGATAAAATTGTTATTTAGTACAATATAATCTGGACATTATTATGTAGGGTCTCATA
CAGACAAAACTTAACAGAATGCAACCTAGACAAATAGCATAATCTATTGAAAAGTTTATT
GGTGTGACATCGGAATGTACCAGAACCTCTTCCATCCAAACAATATGGTTTTAATAAAAT
TCCCTTCTTTCACGTAACCAAAATTTATAAGAATATAACCAAACTGAATCTGTTAATAAT
ATTGTTAAATACTATATAGATTTAATTTAATAGAATCTAATATAAGGAAATAATCAGTGT
CAAAAACGTTGTTCAAGCAGACATAATTAAAATTCAATAATATCTAATTTATCCACGTAC
CATGTATTAACTATTTCCTCAAACTTTTATAGAAAAAAGTTTGTAAAATCTGATCTAGTT
AATAAAATGCGTTTAGAGTGATTTTCTGTTTGAGATAATTAAAATTAATTCCAATTTACT
AGTAACTTACGGTTCAACTTCGGATATTCAGAACTGTGTGGTGTTAATTTTCGCAGTGTT
AAGTAGGAAATAATCAGTGTCAAAAAAAAAAAAAAAAACATTGTTCAAGCAGACATAATT
AAAATTCAATAATATCTAATTTATCCACGTACCATGTAGACTATTAACTATTTACGCAAA
CTTTTATAGATAAAAGTTTGTAAAATCTGATCTAGTTAATAAAATGCGTTTAGAGTGATT
TTCTGTTTGATATAATTAAAATTAATTCTAATTTACTAGTAACCAATTAATATGTGTTAA
GGTTCAACCTCGCATTTTCAGAACTATGTGGTGTTGTCTGTGCTTGGGTAGTAATTGACA
TTTATCGTTTAGTTGATGGTATTGTATTCAATAACTTAATTTAATTGTGATATAGCACAC
TCTCCGGCGGCAATCCCGTTAGTCATCTAATCAGCCCTTTTTATTATTTTTTATCATCTT
ATTTGTTTGATAGATCGAGAATATAATATGACAAGGAATACTTTGAATCATTCAAGTGCT
TACACCTGTATTTAATTGCTTTGTTCAATTACACACCACGTAGGTTGTGCAAATAACTTA
GTTGCTTTACACAGGTAAGTACTTTTGTTCCTGCCAGTAAATAGTGTCGGGACAATTTTC
TGTTCGTAATGTTCATATTTTCTGAATGTATAAACAAACAAAAAAATACAGTTTTTATAC
AAATTCTGAAGTTTTATCCTTGAGCAAAGTTTCAGTGAATTGTATCTTCCTTTAGTTAAC
AGTATGAACGGTCAACGTTTAAATTATGTGGGTTTTGTAGAAATACCGTAGATTGCTGGG
TAGTTGTTTATGCAAACATTTCGCAATGGGAAAAGATATGCTCTGCGTTAGGTGTCAAAT
ATTTTTTGCCAGCTAAACTTACATCGAGACAGATTAGTGCGAATAATTTTACGCATAGGC
GCTCAATTTTATTTTCCCGTCATTTGTTTAAGTGCGTATACACAGGTAGCTTGCAGTGTT
TGATTAGAATGCCTGACCGCTATATTGCTTCAGGGAAATGGCACAAAATGTGGGATATCT
TCGGTCTTTCACAGTGTCCGTTCTAAACGCTGCAGTACGTTCGTACGGGCTGTAACATAT
ATTCACTAACAGCGTTGCCCTTTTTGGAACCTGTTCAATTCCGATCCGTTAATCCTCTTG
CATGTCAAAGGTCTGCGACCAGTGATACACTACAGCTGTGCGTGTTGTCTCCTTTGGGCT
GTTATGGTTGACTGAATCCTGTTTCTTGGTGATTCGCTACATTTTAAAGTTGTCGCTGTT
TTCTCCAACCTGTCAACAGTCGAATCTAAGTGCAACTATTTAGGGCTCAGATTGTTTTTC
ACAGCTGCTCAATGTGGTGGGTTCTGAGCCATGTGCAGGCAGGAGTATGCCGAGCAGCTG
GCGCACCTTTGTTCCGAGGACGCTCTCGCGAGCTGGCGCAATCGATTGGCCGTGCGTGCA
GCCCGACTCACCTGGGTCCCGCAGCGGGGAGCCGCTGCAGCCCACAGCCACCATGAGCAC
CGTCAGCAGCAGCCTGATCGCCGCCATGGCGCGGGCTGTCAGCTGG
>VvP45bXY-414912#RC/Helitron_2598-9012 [forward] 6415 bps; scores=9:10 Multi_5'_ends:
TCATTTATTTATTAAAAGGCTCATTTCCTGTACTGTATTGTCCTAATATTCGATTAATAT
TGCACACCCATTGTTATCATTAGAGTTCAGATCTTTATAACCAAAAAATAAGAGAAATAT
GCATGCAAATATGACCTTAAAAATGGGTAAATATTTGTTGTTGATATCTTCGCTTACACT
GTATGTGATGTCACACCAGAGATAGTTAATAGTTTAAAACTTGTTCAACCAGTTGGCCAT
TTACAACTATTTTTGCACAAACAGCATATCGAGCACAGAAAGCCCTTATTTGCATTTTGT
CGAGGGCTCTTTGTAATCGATAGGTCATCATCAAATAAAAGTACATTTCAGGATGTGCTT
TGTCTTAAATCTACACCCTTCATTTAATATTCATTCTGTGACTTATTGATGGCATTGTTC
ACACATATGGGAAAGACTGAATGTACCCCTATCTCACACCTTTGTTAATTGTTAATCTAT
GCTGCTTTTTTTTTTTAGTTGTATCTTGCATTAAAACATATACTGCTCACTGATTCTATG
CTATGCTTCAGATATCTATTCCTTTGAAGGATTTTCGACAGCAATTTTCTTTGTACTTTG
TGAAAAGTCACAAATGTAACGTACGTTGGTAGGTTATAATCCCTTCTGTTCTGTACATAT
ATAATACCAATGAACAGGAAAATGTTTTAAGGCAATAAAATTAAGGAAGGATAGTGAAAG
ATGACCCAACATTTACCACTGATGAATGCGGCTGGGAACGATGAACACAAAAAAACAAAC
ACAAGTAAAGTGTAATATTTCGACGTACCGCTTTATTCGTGCAGAAGTGAAACACCAGGA
GGAGTCAGATGAGTACACTGCCATCCTTAGTTTTATATACGAGGGTTGGAACTTAAATAA
TGGCAACTATTTATTCACAACCAATACAAAAGCGTTACATGTTTGCACCTGTTACTGTCC
TTCAAAGTAGTCACCAGCGTTGTGTAGAACCCATTTCCAGTGATGTGGAAGGCGTAGTAT
ACCGTTAGCAGAGCCTGTTCTGTTGATGGTGCGAATGGAGCAGTCTATTGCCTGTCGAAT
CTCTGGAACAGTTCTGAAGCGAATGCCATGAAGTGGTTCCTTCATCTTCGGAATCAAATC
AAAGTCACAAGGTCTTAAGTCCAGGGAGTATGGTGGATGGTACAGTACTTCCCAATCTTC
ATTGTATGGACTTTCTTCTTGTAGTTCTTCTCATTTGAAACTTGTGGCCCTTCTTCCTTT
CTATTGACCTCTTCCTTGACTTTCTTCTTCTAGGTTGTTCCCACAACCTAGTGTTTTAGA
TAGTTGTCTGTTTTTACTCTTCAATTTCTAAAAAGATTTCACAAGATCCACTTTGTAAGA
TTAAGATATTATCACTATGGATGAAGTTGGTTTCCAACCTCTAGCTGAGTTCCTCTTCTG
AATGATGGGCACAGGACTGATGTACACTGGACCAAACCAAGGAATTTTTGGTTTGGTTGA
AAGCCCAGGATGATTAAAACGTTCTCGTAGCACCGCCGCGATGCAAGGTGTGGCTGCATC
TGATCCTAGATCATGTTTACAAGGATCTACTGCATCATCATAAGGATCTTTCATGCATGG
GACTTCTTGAGAGGCTGTAATGAAATAAGAGTCTTGAAAAATATTCCTATCTACTGGGTA
CATGCCAGTGAAACAAAATCCAGTCACTGCAATCTCTGCTTTCTGGCACTTGAGGTAAGC
TCTTCCAAACAGATCTATTACATCGAAAGTGGTGACAGGTCTTTGGTTTTCTTGAAGTAA
AATTTGAACCTTTTCATTATAATAAGCTTTAAGAGGGGCCATGAAAGCACGGTCCAGTGA
CTGCATTTTGTGAGTTGAATGAGGTCGCAGGGAAGTGACTGCAACATGGTTTTCTCTTGC
CATGTCTATTATCTCCATATTTCTGGTGTGGCTGTAATTACCATTTCCATAATTTGTTGG
ATGTGTTTGTCGTATAAATCCCTCAAACCATTTTGAGCATACGCTGGACTGAACCCAACC
AGAAGGATGAACAGTGACAGTTGTTCCTGGAGGGTTCCCTCTTTCCACAGCTGTGTTCAT
GTTACTGTGAGGGAATTCCACCAGTGGCAGGATAAAATTTCCTGATGCACTCATGGAGAC
TATCACAGTAGTCAAGGTACCCCTCTCAGCCGAGGTGATAGACCGAATCTGCCGATTCCC
TTGGAGTCAATCACTTGAGGAATTTTACTCTGCACAACAGAAAGACCTGTTTTACCAACA
TTCCAAATTCTGCCAGGTGTGTATGTCTTCTTCTCTAATTCTTGTACATAGTAGTCATGA
AACTTAGATACATTCTTTTTGTTGAAACCTAGAGCAATAATGATTGATGTTCCAGTTGGT
TTATACACTGATAACTGCTCTTTGTGTCTTTTAAGAAACAGTTTTAACCATTTCTTGCCA
GCCCTATGATCTTGAAATGGGTGCATTAGAGTGTTTTTAATTTATAAACTTACTGCCATT
CTTCTTATGTCACCCCTAACTAGCCCAAAGAAAGTGGCCTCCATTTTGAGGCACTATTCC
ACGAGCCCAAGGACTGTAGGTCTTCCCTTTTTCATGTGAGATGCATCCTTCGGGTCACCA
TACCACTTATCTGCAAGTCTAATCAAGGTAGTTTTAAGAATGCTGAATACTTTCCCCATT
GTCTTATTTCTAATTGCTCTGATAGCTCCTTCCATTTTTTGGGGATTACTATGTAGGAAT
CCATATGTTTTGGCCATCTGAAACAGTGTTTCAAATCACTTTAACAAAGTGATGAAATAT
TAATTTGATTTACAGGGGATCTGACTTATAACAAGTTATGTTTTGGGAATTAAAAAAAAA
ACAATATTGGATTGATATAGAAAACAGACACAGTCATCAAGAACAGTAATTTCTGTCAAC
ACAGCAGTTAACAGATCGTTAATTTATTTCTTTGAAACACTATAAAAACACTCTTTAATT
TACCTCTGCAAAAAAATTCCACTCCTACTGATAGCACTGACGGGAGAACTGGCGAAATAC
TTGTCTCTGCCCAGTCTTCTCAATTTCAAAACACATCATTTCTTTTGATATCAACATGTT
CCAGGTGTATGCCATCAGAATGCAGCACCATCAAGAATGGCTTTTGTGTTCATGATTATT
AGATAACATAACCTGAGACAAAGAAGTTGTTGTTGTTGTTATTCGGGTTTTAGGGCGCGT
CGACGACGGGGTCATTAGCGCCCTAACAACAACCAGGCGTGACAACGTGGCAAAATTGCC
ATCTGTGTGGCCGACTGTAAAGGGGTCGGCCACAGAGACAGCACATTAAAATACTAGCAT
ACTAATTAAAATACCGACTGCGTGGCCGACTGTAAAGAGATCGCAGACAGCAAACATAAA
ACTGAAAATAGACAATAAATTATAAAAACACATATATTAACTGGTTGGCTGTAAAAGGGC
CAATCAGTTTAAAAAACGCGTAAGCTGGCTGGCTGTAAAGAGGCCAGCCATATAAGCAGT
GTCACAAGTAAAAACAGTACTTGGATTAGTGGCTGTAAATGGCCACTAATCCAATCTAAA
ACCTAGGCCGATCTGCCCAAAATTTTTGGGACAAGACCGGCCAAGCTGCAAAACTTTAGC
CACGTTGTCACGGTCATCGCTTAAAATAAGGGACAGATCGTTGCCTAAGCCAACGTCTGC
CCTCAAATCTAAAAACGATATACATTCGGTTAAAATGTGGCGTACCGTCAAAGGTACGCC
ACAAGCATCACATTCCGGAGGGTCCTCTCGGCGGAGAAGGAAACTATGAGTAAGAGGACA
GTGCCCTATACGGAGGCGAGTAAGGAGAACCTCATCCCTCCTCGCCCGCTGGAAGGAGCT
GCTCCACGGCTGAACGGTCGGTTTGACCAGCCTGAGCTTATTATGCTCGACTTCCAGCCA
CTGCCTCTGCCAAATATCAAAGATAAATCTCTTCACCGCCGAGGCAAGGTCTGACTTTGG
GACCGGTGCAAAGTCGATTCGGACCTTGTCACAGGCTAACTTGGCAGCTTCATCTGCTGC
CTCGTTCCCCCTGATTCCCACATGGCCCGGTACCCAGCAGAATAAAACCTCCTTTCCACG
AGATTGGAGGGAAAGGAGGGCGTCCTGGATGTCCTGGACTAGACGGTCTGCTGGGTACAT
ATTACCTATGGCCTGAATACAGCTCAGGGAATCACAGCATATGATGAAACACTTATCGGG
ATTTACTTTCATATGCTGGAGCGACTTTAGCACGGCGTAGCACTCGGCAGTAAAAACGCT
GCACTTGCCGTCCAGTTTGAATGTGTAAGTCGCTCGAGGGAACACTACGGAGCATCCTAC
TCCGTTAGCCTGCTTAGACCCATCCGTATACACCAGGGTAAACGTGTGATGCTGATTTAA
AATGTCTCTGAAAATATTATTAAAAACACTGTCAACGGTACTCAGTTTATTGTACCGAGA
CAGGTCTAAAATTATTCTAGGCCTCTTTAAAAGCCAGGGAGGAGATTTACTCCAACCCTG
GTGATAAAATGAAGGAAGCTCGAATCCGTATTGTTCTAAAATAGCCTTTGTACGGTAGCT
GAACGGTTTAGTGGCTCTATGTCGATTGGCATAGAGCCGCTGGTAGTTGGGATGTACAAC
TATGTCGTACACGGGACTGCCAGGTGTTATGGCAACCTGCAAGTAGTGTCTCACCATGAG
GAGTCGCCGGCGGATGGTAAGCGGTGGCTCGCCCGAGTCAGCACAAATGCTGTCAATAGG
GCTGGTGCGATATGCACCCGTGGCGAGCCGAATTCCAGCATGGTGGACACTATCCAATAT
ACGCAGGTAACTGTCCCGTGCCGAACCATACACGATACAACCGTATTCCAGCCGCGACCG
TACAAAGGCTCTGTAAAATTGTAGCAGGCAGGAGCGGTCAGCGCCCCAGGACCTGCCACA
CAGACATTTTAAAACATTGAGAGCTTTTGAGGCTCTGGCTTTCACATCTTTGAGATGTGG
TAGCCAGGTTAATCTGTTGTCTAAAATGAGGCCCAGAAACCGAACTGTTTCAGTAAAACT
TAAAACGGTGTTCCTCAGGGTAAGGTGAGGCTCTGGTAGAAGGCTTCTGCTGCGAGTAAA
AAGTACACACCGGGTTTTCTCGGCAGAGAAACGAAATCCGGTGTGCACTGACCATTCATC
CAGCCTGTTCAGCGTGAGTTGCAACTGCCGCTCAGCGCTTCTCAGGCTGGACGATGCTAT
AAAAATTAAAAAATCATCCACATATAAGGAGTACCCTATTGGACTCCTTACAATGGATGC
TATGCTATTTATAGCAATTGCAAAAAGGATCACACTTAAAACAGATCCCTGAGGAACACC
GTTTTCCTGAATAAAAAGATCAGACACTTCACTGCCGACTCGGTACCGGAAGCAACGTCC
AGATAAAAATGATTTTAAAAAACGGGGCAGGTTTCCCCTAAAACCCCAGTCATGTAATTG
TTTTAAAATAACATGCCGCCAGGTAGTATCGTAGGCCTTCTCAATATCAAAAAATACCCC
CACCAGATGTTGGCTGCGGATGAACGCATCCTGTATCGCCGCTTCCAGCAGGATCAGGTT
GTCCAAGGTGGAACGGAACTTCCTGAATCCACACTGAAAGCGGCTCAGAAGGTTTTGGGA
CTCCAGACACCAGACGAGGCGGCGGTTTACCATCCTCTCCAGTGTCTTACCCACGCAGCT
TGTAAGGGCGATACTACGATAGCTACCTGGCAACAATTTGTCCTTACCAGGCTTTAAAAC
AGGGATAAGTGTTGCTTCCTTCCACGAGTCGGGGAAGTGTCCTCCGGTCCATATGTCATT
AAAAGTATCCAGAAGGTACTCTTTAGCATCTTTACTAAGATGCCTCAGCATCTGGTACTG
GATCAGATCGGGCCCTGGAGCAGTGTCGTTAGCGCTATTCAACGCTGACTCCAGTTCCCA
AAATGTAAATGGGCGGTTGTATGCCTCTGTATTCGACGAATCAAAGCACAGCGCGCGCCT
CTCGGCAGCAACTCTATGTCGCTGGAACCGAGGTTCAAAATTAGCTGATGAAGTGACGGC
GGCGAAGTTCTCCGCCATCAGCTGCGCTATGCTTCATTCGTCGGTAATAATACGTCCATG
ATCCAGTAATCCAGATACTGGTGGGCGGGAGTACCTTCCAGATATACGGCGAATGGACTC
CCATACTTTCGACGAAGGCGTGGAACGATTTATATTGCTCACAAAGTTCTGCCATGACCT
CTTCTTGCTCTCCTTAATAACTCGACGCGCCTTAGCTCTGGCAATACGGAACGCTGCTAG
GTTGTCAGCTGTTGGGCACAACCTAAAACGACGCAACGCCCGTCGGCGACCCTGG
>VvP45bXY-431008#RC/Helitron_114-8475 [forward] 8362 bps; scores=9:7 Multi_5'_ends:
TCTTCGTTACTATAAAATTATGGTCAGAGTCTATGTCTGCTCCTTGGTAGGCTTTACAGT
CTAGAACTTGATTCCAGAATTCCTGTTTGATCATGATATAGTCTAGCTGATATCTACCGG
TATCACCTGGACGCTTGGTAGAGCCTGAGGGCCCAAATGTTTTTTTTTTTTTTTGTTTTT
TTTTGTTTTTTTTTGTTTTTTGTTTTTGTATCGGGGTCTTCGTTAACCTAGCTACTACGC
CACTTTCGAAGTGTATACCCTTTTTCCATGATTCTTAAGTAAAGTATTCGCCACAAAATT
CTAACAACCTGCTTCCTCGCTCCTAAACCAAAACTTCCTACAGTATTCCCCTCTTTTCCT
TCTCCCACTATCTCATTCTAGTCACCCATGTGTGTTAGATTTTCATCCCCCTTCACATAC
TGGTTTAATTCTTCAATTATAGCGTATAATTTCTCTATTTCTCCATCTTTTCCTTTAACG
TTAGCATATACACTTTTACTAACGTGGTTGGGAGGGCTTAGTTTTTAACCTCCTCCCAAT
AATTCTGTTACTAACTTTTCATAATAAATCACCCTTTACCCTATTCTCTTGTTCATTACA
AAACCTATACCAGTAACTCCGATAGTTTTTGTGTTTATTATTCTGTGCTTTCCAAATCAG
AAATCTTTAATTTAATTTAATTTAATTGCAATGGAGCACACGCTCCGGTGGCAATTTCCC
TACACACCCAACTTCCCGCTTGTCCATCATTCCACTTAATCTCACTAATTCCAACGACAT
CTAACTTAGGTCTTTCCATCTCTCTAAGTTTTGTAATCTACTTGCCCTATTTAGGCTTTT
AACATTCTCTGCTCCGACTTGGAGCTATCCATTCTGATGACTCCTTCATTAGCAGTTACC
ACAGAGAGATCCGGTTGGAGGACAATTTTACCTATGAAATATTTTACCCATACTAGCGGT
ATATGTAATTTGCATGTTTTATATTGCCCGGCGATATCCTTCGGGTCTTCAATACAGTGG
CTTCCCATTGCCTTCTCCATCCCCTTGTCGTTGCTCATTTCTGATTCATCCGCCTTTAGA
GGTCGTTTCGAACGCCATTTTTAAGAAGGTGTCCTTGACCACTAACTACACTTCTGCCTT
CCTTTATGAAGCTGATGGCAAGTGGTGGATGACTTCTGAAGTGCCGGTAGATGAAGGCGT
TGCTGTAATATGTGCAAAACGTCTTGCCCAACGAATATCTACTGAGTGGCCTGACCTGAC
AGAGTCAGCTGTTTTCCAATATGGTGGTCAACTTCATGCTCAAGTTGAAGGTGCGACTAT
GGGGTCTCCAATTTAACCTGTAGCCACCAACATATTTACGGAAGCATTCGAAACGGAGGC
GCTTAGCAACGAGTGACTAAAAATTTACAAAGTTGACCCGGTACAGGATGACACCTTTGC
CATCTGGCCACACTGTAAGGAGAATTTTCAAGAGTTATTAGACCACCTTAATAGTGTGTA
ACATAACAAACGTCTGTGCCCTGCAATAGTATCTGTGGCAGTTCGTGTGTTAATGCTATG
TTGGCATGGTATAGTAGTGAGTCTTTGACCTCCGTCAGGTGAAAGTCTGACGCAGGAACA
TCTTGCGGTCTAATAGTTGAAATTGTGAAAACTTCGGTGATGTGGATGATGGAGACTTGT
ATTTAATTTAATTGCAATGGAGCACAGGCTCCGGTGGCAATATCCCTACACACCCATCTT
CCCCCTATCCTGCACCCACCTACATTTGATGTGGAATTCACTGTTTTAAAGGGAATGCTG
TGTTTTCAAGTGACTGTATAGCGTTAAGAGGACGATAGTGAATGTGGGAGACTATTTTGT
AAGTCAAACTCTCTTATCCCACGAATCTGGGGTTTTCGAAGAAGAAGTCCGATTCCTTGT
TGATATATTATTTGGTGGTGGTACTTTCCGTCGGTGTGTGTGCAGAGGTTAATGAACTAG
AATAAAGTTTTTTGAGTAGATGTTCACCCTACACTGTGTGACTTTCTCATTTAATTATTC
CCGACGAAGAACAGTACCTAAACGTGGCGACCGCGGTTTAAAGAACCTTTTACTTAATTA
ACAATTGTTTGTGTTTAGATAAGTGACTTTTAATTAAAATTAATAATCATGCCAGTATGC
TTTTATGGCGACTCAGTGGCAGTACGTGTGGTGAAATAAGCATCTGGAGGAGAAATAAGC
TTTCGATTCCCGAGCATACACACGGGGATAAAGAGGAACGAAATTAAATTACAGTAAATT
ACAAGAGAGACGACAATTGGGCGCAGAGACAACAATAGTCAAAGAGGAAGATATCCCACA
TCGGCAGCCCGAGCTGTTAAGTCAAAGAGGGCCAGTGAAGATAGTCTACTTGGAGACTGG
TTGGAGCTGGTGCAGCCCGGTGGAGGACAAAGTAATTATACGAGCATTGCCGAGCGGAAC
CGAAGGCGGACAACGGCTACATAGTGGAGACTTCCAAGAAGTTACCCGGGAGGAGCCGAA
GACAGACGATCCGAGTGAAACCGAGAGCGGCCGACGGGAGCCGATCTAGGAACAGCTGAT
CCGAGCCAGACCGGGGCAGCCGACGGAAGCCAAACCGAGAGCGACGACTACGGAACGCTA
AGTCTGGGCTATTTGCTGCTAGCAATCTGTTGCGAAGCGTCCTTCACTATCCGTTCCTTT
AATATTTTTTTTCCTGTTATTTCAAGCCACATATAGGAAGAAAAGTTGGGTTTTTCTCTC
CATTTCCAAATCTTTTGTCATTATAGTGACACTTACGGTATATTGATATCCCAGGCGCTG
GAATGTTTACGCTGCGGAAGTAGTTTGTTTCTAATTTGTATGCACGTAATTCTTTAATAT
AGCCAGTGCGTTTTGTGAATAGCAGCGTTGTGTTGAATTTATTTGCTGTGAGTCGAAGGG
GGAAATTAAAGTGACTGAATGATTATCTTTATTGGAGTTTCCCGTTTGATTTGTAAGATA
AACATACCGAAAATGGGTGACGAGAAGGAGTTAAATTTCGCTGAAATGCTGGCTAGGTTT
GCTGAAACCCTTAATGATAAATTTCATTCTAAATTTGACTCTTTAGATAAAACCCTTAAT
AATAATTTTTTTTTTTTTTGTAACAGTTTAACGTCCCTTTTTAACAACGTGGTCTTTAGA
GACGGGAAAGGATGGGGGCAAGGAATGGGAAGGAATTCGGCCATGGCCTTATGAAGGAAG
CATCCCGGCATTCGCCTGGAGTGATTTGGGGAAACCATGGAAAATCCAAATCTGGATGCC
CGGACGGGGATTCGAACCGCCGTCCTCTCGAATGCGAGGCCAGAACGCTATCCGTTACAC
CACCATTTGATTCTAAATTTGACTCTTTTGACAAATCCCTTAATGGTATACTCGAAGTAA
TGGGAATGGACGCAGAGGTTCGTCACGCTAGCTTAATCAAGGAGCAGAAATTGCACATAG
CAGAGTTCGGAAGAAAACTTGACGATTATGGTGCTATGTGGATCGGGCAGACGGAGAAGT
TGTCCTCTCAAATTTCCGAGTTAACAGAACCGGTAAAGAGGCCAAATGCAGGAAGTGAAG
GATTACGGAAGAGGAAAATTAAGGAAGAAGTTTTTATATTTGATACTATATTAGGGAATG
CCTTAAGGATGAAGGTGAGACAAACTATAAAGGTGTTATGGCTGCGGAAACAGATGTTCA
AGAATGTCAAAAGGAGTTTGTGGAGGATAATATACAAGACAAACTTTTTGAGGTAGCAGA
TGGAATTTTTTGTGATACCCTTGCGAAGGAGAAGGCTAAATTACGGGAGAATGAGGTTAT
AAAAATTGATATATATTGGCCACAGCATCTTCACAGATGATAGTTGTAGCGACTCAGCTA
TCACTAGGGTTGAGTGCATCACATCTTCTTTTGTGGCTGAATAGTCCGATGGCGGCGCGA
CAAATTTTGCCACATCTATCGCACACGAAAGAGGGATCCGGTGGATGTACTTCCCTGTTA
CGAAGCTTTTTCAGCTTTATTTTTTCCAACCATGCTCTGTCATATTTGGACATGCCGGTG
GTAATATGATGACGCCATAGGGGTCTCGTCCTGGCGCAAGCTTCCCAGTCAGAAGTGCGC
ATGCCGAAGCTCTCCAAATCACGTTTGCAGGAGTCCTTAAATCTTAACATTGGGCGCCCT
ACAGTTCTCTTGATGTTAGCAATCTGACTTAGCATGACTTTCCGTGGTAGTCTCTCAGGG
TCCATTCTATGGACTTGGCCAAGCCAACGAAGTCGTCTTTGTTTTAGGGTGGCGGTAATA
CTGTGACACTTCGTGGTAGACAGAACACTCTCATTGCTCATTTTGTCCTGCCCCGTGACT
CCAAGTATTGTCCGCAGGCAGCGCATATGGAAAGCGTTCAGCTGTCTCTCTTGCCAGGTG
TAAGTGGACCACGTCTCAGCTGCGTAAAGTAAGATGCTCAGGATAGACGTCTGGTATACT
AGAATTTTGGTGGAGAGAGTTAGCTTCGAGTTTCTACAGACACGTGTGAACAGCTTGCCA
AAGGTCGTCGCGGCTTTGCCAATTCGTGTGTCAATCTCCTTTTGAATGGACTGGTTGGAT
GTAGTGATGGAGCCGAGATAATGGAAGTGTTCTACTACTTGAAGAGGGATGCCTTCCAAT
GTTATTTTTGGAAGACGGTCTCTGCCCTGAACCATGACAACCGTCTTCTTGGTATTGACA
CTCATCGAGAACAGATGACATGCATGATAAAATCTGGCGAGAACTTCCTGAAGCTCATCT
TCGGTATTGACGACAAAAGCCGCATCGTCAGCATATAGAAATGCACGATCAATTAGTTCA
ATAAGCTTTTTAGTAGATCTCAATAGACTTGTATTAAAAAGTCTACCGTCACTCCTAGTA
TGCAGATGTACTCCAACGTGACAGTTTTTAAAAGCTACTAAGACTAGAACAGAGAAGAAA
ATTCCAAAGAGTGTGGGCGCTAAGACACAGCCCTGTCGTACACCGCGGTTTACTTTAAAG
GATGCAGAAGCTTCGCCATCAAATATCACAGAGCCTCTCATGTTATCGTGGAAGGCCTTT
ATTAAAGACAACAGCGTAGGTGGGCAGCCGATTTTGTGCAGGATGTTGTAAAGGCCGGTA
CGGCTAACAGTATCAAAGGCTTTATTTAGATCGACAAAAGCCAAGTATAAAGGCACACGA
TGTTCACGGCATTTTTCTTGAAGTTGGCGGACAGTGAAGATCATGTCACTCGTGGAGCGG
CCGGCGCGAAATCCGCAATGAGATTCGGGGTAGACACGTGAGGCGAGGGTTTCCAGTCTT
CCCAAAACGACTTGAGCGATAGCTTTTCCAGCAATGCTGAGGAGGGATATACCTCAGTAA
TTGTTGCAATCGCCTCTATCACCTTTGCCCTTATAAAGGGTAAATATATCTGCATCACGC
ATGTCCTGTGGTTTTGTACCCTCATACCAGCACCGCTTTAGGAGTTCATATATGACCGGA
AAAACACAATCAAGTTTAATGATTTCGGCCGGTAGGTTGTCACGACCTTTACCTTTTCCT
AGTTTGAGTCTCTTCAATGATAAATGAAGTTCATCCTGTGAAGGTAAATCATCAAGTTCT
AATGCAGTAGGATAAGTAGGTAAACTGTCCAGTGCTTCAGGCTTTATGCTGACTGCCCTG
GAGTAAAGGTTGGTGTAGTGTTCTGACCATCTTTCCAACTGCTTCTGCTTGTCAACAATA
GGTTCCCCATTTAAGTCTTTTAGGGCGGCACGTTTCCTGGTTGTGGGCCCGATTGCACTC
TTGATGCCTTGATACATGCCTCGGTAGTCCCCTCTATCATGGTACTGCTGTATGGACTTG
CAGAGGTATGTCCAATACTCATTCACTCAACGGCGTGTGATACATTGTAGATCTGCTTTA
GCTTTTTTGTATTCCAACTTGAAACGATCACTGGTGCTGTTTATAAGTGTTATATGAACT
GCTCTTTTGTGCTCAATGTATAGATGTAATTTGTACTCGTAATCAGCAAACCAGTCATTC
TGAGACGCATCTTTTTTTGTTCCAAAGGTTCTAAAAGAAGTTTGTAAAAGTTTTTCTTTC
GCTAGAAGCCACATGTCTTCAACGCTACCTGTGTCCCTCAGTAAAGCATGACTGAGATTC
TCTTTTACTTCGGCTGAGAATTGTTTGTGTAAAGCATCATCATGATTGACTGGGATATTA
AACATAATTTTGCGGCGGTTGCTTTTCGCTGAATGGATCTTCTTTGGAATCATACGTGTT
TTGACCATTATCAGAGAGTGATCAGTGTCGCAATCTGCACTGTGATAGATTCTGGCATTG
AGAACGTCACGCAAATCTCGCCTCCAAGTGATGATAAAATCAAGCTGATGCCAGTGACCT
GATCTTGGATGTTTCCATGACACTTTGTGAGCAGGCTTATTCTGAAAATAGGTGTTACAT
ACGCAGAGGGAGTGTGATGTGCATAGTTCCATTAGATGCTTGAAGTGGTGGGATTTTTAT
CTGTAACTACCGGAGAAGTAAAGTTAGATAGAATTAAAGCAATACGACAGCCATATGGCT
TTGACAATAGTGACTGGAGCGGGAGCAGTGGCCGTCAGTCGGCGCGTAGCAGCATATACC
GGGGCACTGTTGGTACCCGGGCCACAAAAGATTTGACCTCCGCAACTCTAGCGAGCGTGG
AAGAACAAGCGGACGAGTTAGATTATGCACTCAAACGTAATAACTTGGCAGAATCAGTCA
CTTTCGAAGGCGAGAGATATCAAGGAGTCACATGTATAGCGAAACGATCCCAGTTTGTAG
GTGAGGAGAATAAAATTGACAGAAAATCCATATGGTGGAAAACTAATGAGGACAATGAAA
TCGACAGAAAATCCATACGGTGAAAAACTAATGATGAGAATAAAATCGACAGAAAATCCA
TATGGTGGAAAACTAATGAAGGTGGGAGAAAAAGTGTTAAATTACGCGATTGTAACCAGA
CGCAAAAAGAGAATAGGTTTTTTTTGTGAACGGACCAGATGGACAGAATTCATTTTCATT
ACACAAAAAGAAAATATCAATCCTATCCCGTTATTTCCATGTTTTTCTTTTCAATTACCA
ATCCATTTTTTTTTTTTAGAAAATCTCGATACCACAACAAATCCTACTTTTCCTTTACCT
GCGAAGGCGCTAACAGCAATACAACAGCTCGAAGAAGGATGGTGAAGTGAATAATATGAT
GCGTGTGAAGTGATGCTTTGGAGAATAAAGGTATACAGGTCATTGACCTGAGCGCAGCTT
GTATTTCTCTCGGAAGCTGTGCTTCTGACGGCAAATTGAATCATCTGACAATTTGATACA
AATTCATGTTGTTTATTTTAATTTTATTCTGTTCTCTTGTTTTTTTATGTTTTATGGTTC
TTGATTTCTCTTGTGGTTGATTTTTTTTGGTTACTTGGACTTAATGTGCAAAATGTTGTC
AATGTAGGACGGAAGGCTGCCAAAGTGGAATTGTACATTGAGTTTTTTTTTCATTTCTTG
TCTTGATAATTGATCATGCCAAACCTGATCAATTATCACAAGGTATTAGGGAGGGAGTGT
AACATAACAAACGTCTGTGCCCTGCAATAGTATCTATGGCAGACGTCGTGTGTTAATGCT
ATGTTGTCTTGGTATAGTAGTGAGTCTTTGACCTCCGTCAGGTGAAGGTCTGACGCTGGA
ACATTTTTCGGTCTAATAGTTGAAATTGTGAAAACTTCGGTGATGTGGATGATGGAGACT
TGTATTATGTGGAATTCACTGTTTTAAAGGGAATGCTGTGTTTTCAAGTGACTATATAGC
GTTAAGAGGACGATAGTGAATGTGGGAGACTATTTTGTAAGTCAAACTCTCTTATCCCAC
GAATCTGGGGTTTTCGAAGAAGGAGTCCGATTCCTTGTTGATATATTATTTGGTGGTGGT
ACTTTCCGTCGGTGTGTGTGCAGAGGTTAATGAACTAGAATAAAGTTTTTTGAGTAGATG
TTCACCCTAAACTGTGTGACTTTCTCATTTAATTATTCCCGACAAAGAACAGTACCTAAA
CGTGGCGACCGCGGCTTAAAGAACCTTTTACTTAATTAAAAATTGTTTGTGTTTAGATAA
GTCACTTTTAATTAAAATCAATAGTCACGCCAGTAGGCTTTCAAGTGCCTACCCAAGAAT
CCAATTCACCACGGAGGTGGAAGAAAATTGACATCTGCCATTTCTCAAAGTCCTAGTTCA
AAAGCATGGTGATGTACGTTTGGGTCATACTAGGCGACCTACACAAATATATATCTGCAC
GCCATGTCGCACCATCATCTGG
>VvP45bXY-431343#RC/Helitron_77-8062 [forward] 7986 bps; scores=7:7 Multi_5'_ends:
TCCTATATATATATATATATATATTTGGATCATAATTAGCAACCTATGTAAGTTTATTAA
TGGTATAAATTTTATATATTTTTTGAGTATCAAGGCTGTTCACATTGGTGAATATTTTTC
TTCTTTAATGCTCGGTATTTGTTTCTATTTCTGGGTTACAGTTTTTGCCTTCTTCCCTAA
ATCCGAAAAATTCTTTTGATATGACTGCCTTTGGTGCTGGAGATGTCTTTCAATGATAGA
ACATAAGGCTAGTTTGGGGTTGTTCAGTGTATTTCCATATTTTTATTATTAATGCCAACA
TTCAATGTAATTCAGCTTGTCCCCCAATATAAATTTCCATACGCATCTGCTTATGTGTTA
TGTATAATTCTACTTTAGTATCTATTGCTGTTAGAGGTATATTCTTTATAAACTTCCTCC
ATAATTCATCCCTGTCCATGGCTTCCCTACCTCCAAATTAAAACTTTCTCACTCCATTAT
GCATGAAATAAAGTGCTAATTCATGGCGGTGCCGGATCTCTGAGGAAGGCAAAATGAGGC
GAGGGGGAGGGGTGGTAAAATCAAGTTTGAACAGGCAGTAAATAGCAAATGGGCTAGGGG
ATGTGACTGCAAAATTTTGTTTGGGAGGCAATTTTAAGTTTTTTCTCCAGCTTGGAAAAT
TCGCAGATCCAATCCGCCACTGATCATGGGTCATGGCTCCCATTTTCTTTCCACATTCTA
CTTTCTACAGCTATTCTTCATACAATATGCATCTAGACTTATTTGTCAGCACCTTATCCA
CATTGAGCAATTTATTTTTCCTGTCTTCCAGTGACTCTCAATCCTTTACCATACGAATTA
CCTTCAGTGAAAATTGTGTTCAATTAATTTTAACTTATGATTTCAAACATATAATATGAA
ATAAGAACTCACCATATTATAATCTCAGTACAAAATCAGGAAACACTTGAACAACTAAAG
ATTGCCCTACTGTGAAATTTCTGTATATCAACCTGGCACACATGCATTAGATTTGTGTCT
GTTTTTAGACAAAAAAAAAAAAAAAAAAAAAAAGGAGTAAAACTAATTTTGATATGAAAT
TTACATTACATCATTTTAAAGCAATTTTGAAAAATTTGATCACACAATCACATTCAATAG
TTAAATAAAATAAGCTGTATGATTCTGTATGCATTTCAATAGTTGTGTTTCTGTCATTGA
AATGCTGCAGCAGAATAATTGTTTGGTCACTTTACATTCAGAAAGTTTGCTGCTGTTCTT
CCTTATCTAAATTTAAAGTTCTGTCAGAAATCATATAAACATGTCACAGACAATCCTGGT
TTTCCTGTAAGGGTGAAAAATTTACATGTTGCAAACAGAAATTGACAGAGTCAAAAATTT
TAATTTGTTATTTTACATTAAACAATATACCTGATTCCCTTTGATTTATCTAAATTTTAA
ATTATTTAATACATAGAAATGATATACCTGTATACTCAAACCATCAGCCAAACAGGCAAG
ACAAAATTTTGACAAATTGGAAATACCAACAGAAATTAATTCTTTAACTTGAAAATATGT
AGATGATATCCAGAAATATTAGCAACAGTATAGTACTATGTTGTATAACTGCATTACATC
TGACCATTCTTTTATTGGTCATTAATTTCTGTTTTTTAATATGCAAAATCACTAATGATG
TTACATGAACAAAATGTATGTTTGCCAGATATGAAGAAACTTTTAATAAATACAAAAATA
AAAATTCACACTTATTCTCAATATTCAACAGAAGTATTATCTAAAATTATATTCAGTTCA
AATAGAAAAAAGTTTACAGGCATACTACATTACTTTTTAAAATAATTCCGTTCTCCTATT
ACAACTGTTGATGATTTAACAAAATATCAAATGATAGTTGTCTTCTTTTTAGATTTTTTT
TAAAGATGGCAGTTACTTATTTAATATGAGAAAATACTAACAATAAATTAGACATTAGCA
GAATGAACTTAGGAATCATCTCCATAAAAAGTTAGATTGAAGAAACAGTGAAAAAAGTTA
AGGCAGCTGGTTGCACAATGTTTTTGATTTATTTGTGGGCTGTTAAATTGCCTGTCATGA
ATGCCAAAAGGGATTTGGTATTGAAGGAAATCACATCACATTTGTTTGATGACAATAATG
CTTCTTGGATGTCTAAAGGAATAGATATTGTCACATTGCCTGCAATTGCATTAGTTTTTT
TTTTTTTTTTTTTTTTTTTTAAAAAAAAAAAAAGATTATTGCAATTACCTTTTCATTGTT
AAAGGGTTGTTGAAAATTAAAAAGTTCACTCAGATAAAAGTTTATATTCTTGAAATAAGA
TTTGTATGAGGTTTGGTACCAGTATGATAAGGCATCAAAACTATCAGATCAGTGACTTTG
GATTGCAAGTCAACATTACTTACACTATCACTCACTGCTGGAAATATTTTATAACATACC
CCCTGAATATGAAAGAAGTTTGTAAGGCACTTGATTGCAGTGGAGTTGTCTTTACTCTGA
CCGTGTGTAGCCTTGGATGTTACAGTTTTGGCTTAGATAGAATTATACGGTCGCCACATA
GATTTTAACCCAAAAACTATGAAAAGGGAAAGTTCAATAAATAGTTCATTGCCATTTAAA
TAATTATATTCTTCAATTTCACAAAACCAAAAACAAAGTTCGATTAACCGTTCGAGCCAG
ACCACACCCCAATAGTTCACAGTATCAAACTTTTAGTTGCAGAAATTATACCAAATTGAA
TCACACGCTCCCATTGTTCCACCATTTAGTAAATTCAAACAATCCCGAGGCTCCACATTG
CGGAAAATTACTTTAACGCGACATTATGTACAACTTGAATAAAAGAAGAGACATTACTCC
CAAAATAAAACTTGCACTGACTACTGAAGCTAACGTGGTGTTGCGCCGATTGCTACTTGA
AGACTGAGGCTGAACAACTTCATGCATGCATGGGTCTATATCACATAGCGCTTCTCGAAG
ATTCCTAGCGGCTGCTCTCTCATGAACCGTGGGAACGTATTCTTTTCCTTATTCACAGGG
ATGGCTGCTGGCAGGTTGATCAGATATGAAATCGCACGTCTTAAGTCCTTACATTAGCTA
ATTTGACCTTGTCAATAAAAATAATTCTATCTTTCTGAAATTTTACCAATTGCTAGATCT
TTAAATAAATGTTAACTTTAGTTATCATACAAAATATCCTGACTTTAATAATTAAGCCAA
AAATAAATAATTTAGATATGACCTTTCACAATCCCACTCCAGGTGAATGCCGAAGAATGT
TGAAATTGAAAAATTTGAAAATACTATCTTAAAAACTGTAAAACTGCTTTCTAACTTGAA
TAAACATAAAAACTAACTATAGAAATTAAATGTACAAATATTCTATCCAATCTAACTTGT
GGTTCTGAGAGCAAAATTTTGTCATGCAGTTACAAAATTTAACAGATAGCTTACAAGTTC
TATGGTGTCACTGAACAGAAACAAAGTCCACCATTTGACTTTTACTAGAAAGCTCATAAC
ATTTTTAAATTTTCTAAGTACTTCCAAATTATCGTAAGTTCCTCTTTCCACCACTCCTTA
AAAATTTTCAGAGTTCACCCTACATGTTTCACTGCCTATCACAGAGCTCTTACATGTGTG
TCCTCTTGTCTCAACTACCTGCTTAAAACTTTTTGCATGTAAAGGATAGTGGTGCCTTTT
TATAGAATCCGGCCAAACTGACCTCTGGACTGTCTGTCAACATACTTCAGTCTCCCTGAA
ACTTTTACATCTTGTAGCCCCTCTTTTTCTGAATATTATGTTCCATCATGATTTTTGTCA
AAAATTGCTTCATTTAAAAGATATAAAATTATAAAGCTTCAAATCCCAAAATCTTGAATT
GCACTTAAAGCTTTCAACCCCCATGAAGGTTCTAATTTAAAATTACTTCCTAACATTTTC
ATACTCGTTTGAAATATGTCACTCTACTGAAAACTTTGTTCTTTGACCGAATTTCATGTA
AAACTGAAACTATGCAGTACCCTCAAAATTGCCAAAACCTTTTAGAATTTAATTCTCCTA
AACTACTGCTATGTTCAAAATGGGAAAAATACTATTTTCCTTAAGAAAAATCCCCCTACC
TCCTAGTATTTTTTTCTGGTCCCTAAAGTGATTCTTTATTCTCTTCTTACCGACATGTTG
ATCATATTTCCCCCCCCCCCCCTGATGTCACACTTAATAAAGCAGCCATCATGATAAAAA
CTATAATCATACTTTTAAATTTTCATCTGATTGAAAAACAAAAACCATCTTTGTAATCAG
TGAATTTTTTCCTTTAATTTGGGCATATTTTTAATCTTGAATCTTAACTTTTCAAACTTT
CATTTCTATTCCTACATAAAAAATGTATTTCTGTTTTAACTACGAGGTCTATTTTTACAT
ATTAGTTGCATGTGCTCATTCCAAATCTTTTGATGAATCAAACGTTATTATATCTCAAAA
ACAGAAACAACTTTTCTTTGTGAGAATTTTTTTTATGGCGTGATTATCCGGAAATTACTA
TAACTCTTTAAATAAAATTTTTCGACATGTGATACCTTAAATTGATCATTATTTTCTGTA
CTATCTCTGGAAATGAATGTAGAACTGGGGGTTCAAATTAAAAATCTACCTTTTTGAAAC
TTTATTCTTTTAGGATGTTTACTGCTTTAAAGTTAAGAAAATCATTATGGAAATGCTTTC
CTATGCGGCTAGTAGGTTGTAAACTTCTTTCTACACCATATCGGGTGTATTATGGAAGAT
ATTCTGATTATATGACAAGAGAGTTAGAATATTTCAGCAACAATATAGATTGACGGACTC
ATTACCGGATTAGCCACGTAGCAGGAGTTAGCAAATGTTACGGGCCCCGCGCCTTTGGGG
GAGCCCCGTGGCTCCTAGGATTCTCGAGAACCTCCTCGTCAGGCCAGATAGGTGACCTTC
TTTCCCCAAACTTTTGAATTCTTAGAGGAAGTGAACTTTTAATAGTTTTTCTGTGAGTAA
TTTAACATAATTATTGTGATTCATGAATATTGGGGATTTCATAAATGATTGATTGTGATT
TTCATATTGTAGTGACCTGCAACTTTCATATACGGTAAGCGAAGAAGTCTGATATATGAT
CATAATTCAAAATGTCATGTCTGCCTGATACCAGCATTAATCTCGACAATTTGTGAAAAT
ATATTCAGTGACTTTCACGTTTGACTTTACAATTTCTGTGATAGAATATTTCCACCAGGA
TTCCCTGTGGTATGTCTTACTTAAATGAATACAAGGAGATTGGTGGCCAATTTAGGAAAG
AATTTTGAAAGAACAAATTGAACATTAGTATCAGGATGGGACATACATCATGGTCAAAGT
TTATGTTAGAAATTGTTCTATTCCCAAGGGCAGATTTCTCATTAAAATGTCATACACTCT
TTGTTTTCAATGTACATTTTTTGAATTTTTATTTCTTTATAGCTCTTCTCCAAAGAAGAG
CACTTTAACCAATATTCTTTTCTCCTTATCCTCATTTCTTTGGAATTATTCGAGAAAATG
ATCCAAAATACCCTTTAATGTGAAATCTAAATATATACAAAAACGTTTTTTTTTTTTTTT
TAATTCTGAAACTATTGATAAGATTCTTGTTACCTTTTAATTGTTTTACTTAAATTCCCT
ATCATTATCCCCCTGAAATAATAACTTTTCTTATAAATTCCATTGTGTGGAACATTCTAT
TCTTGAATCTTTAAAATTAAATATATTTTGTTACAAAAGTTTTCCAAACATGGGATTTTT
ACACACATGTTTCTTGGCTTCTCTAGCATCAGTGACATTACTAGAAATGTGGAACATTAT
GGCTTTGGTCGAGAAAACAATACCACCATCTTTTCTTGTAAATGGAACAATTAAACTGTT
ACATTACAATATCAGTTCAGTCAGAACCTTATGCAAGACTTTTCTCTGCTCTCCTAATCT
TATTTGTCTGCATCTCCCAGATTACTTACACCAACTGCTTCAAACACTGTATTACAATAT
GTTGGAAATAATAATGAAATCTTATTTTCCTCTCATCCCTTATCTCGCTGCTTACAAAAA
ATTTCTGGAATTATAGACATGTTGAGTTAATATTTACACATAGATATGTGATTAATAGTG
ATGGTCAATATATAATGCAAACACACAAATTTAATATTTTACACCTTCATTTTGTATATA
TTATAACACATAGAGTTAACTGTTTCACACAAATTGTTGGATGGAGTAGAAGATTTAACC
TTAAGCTAATCTTTCAGTTTTGTATAAATACATATCCATTACCTATATACTGCCCTTTAT
ACTATTGTAATGTTTGTTAAACAGATATGGCCCTGAGTAATCAATTCATTTTTTTTTTTT
ACTGACAACATTGACATTTTGTTTTTTTTTACATTTTTTACTTTTTTTATTTAAATTGTG
TTTTTGGGAATTTGATGTGAATAGAGAAAAAAAGTTTCACTACAAAATATGTAACCAAAT
ATGTATGCTGAGACTTCACAGTTAGAACAAGTGTTCTCCACAAGGAGTTCTTGTTTTTAT
CCTACAAAACATTCTAATAACACTTTTCTGCAGTGTAAAGACTTTTTTAGTTTCTGGAGA
GTTTCTAAAAAATAAGTGTGCCTTAACACATTAAGGAATGAAAATTAGTACATTGCATCT
GATTTTTATGAAAATGTAGACAAAAATAGATGTAATGATCATACGGTCGGTAAAGCAGCC
ATAATTAATGGTTCTTCCACTACGTAAGCACAAAGCCATGCCTCCTGCACCATTGTACCA
AGCTGTGTTGCTCAGAGAAGTTGTATTTGGCAGTTGTAAATTTTTTCTTCAAAGCCTTTT
TGCCTATTCCGCTGAAGTGAACAGCATGTGGCCATGAATTTTTGGTTCCTACTTGAAAAA
CAAGCCACAAAAACTGTTTAGATGACAACAGTTAATGAAGATGCTGTTATGGATACCATT
GAAGTGTATGAGTGGTTTTCCAGTTTTAGGGAAGGTGAAATGTCGATTGACGATCATCCA
TGCTCTGAATATTGACACATATTTATGGGTGCAGTTACTTCTGTGAATTTATGTTGAGAT
AGCAGTGGGGTACTGTTGCATCCAGAATATGTCTAATATTGATTGTGGATCTGTAATTTG
TGATGCACAATAATATAGTAAGTGGTTTCAATGAACAGTTCTTTCCACCCGTCCCTTTGA
ACACTTTGCTAATTAGGTTTGTTACTGTAAGAAGCAACAGTAATGACAGGATAGGTTCTA
AATGTTTGCAGGAAAATATGTTTCACCGTATTTATTGTGAAATGATTTGAAATTAAATGG
TCGTATCAGGACAATCAAAGTCTATTGGATTCGACCCTTCTTGAAGACAGCAGATTACCT
TCTGAGACACAGCAATCTCAGCTTTTGCTCACTAATGGCAATTTCATCAGGAACCCCTGG
AGTTTATTGTTGATAAATTTAAAGTAAAGAGAACAGTTTGAATCAGTTTACTCAACTCTT
TTGAAAGTCTATTTTAGTTAAAGTTTATTTCAGAGACTAATATGGAATAACTTTGTCCAG
TGAAAACATGATGATAGTGTGCCAAACCTTCTGAAATTTTAATCCTTCAATAACATCCCT
GCTAACATATTCCTCCCAGATTATATGACGTATGAGGGCGGTCTGATAAGTATTTAGCCT
ACAAAAGAAAAACGAAGATTTTGGAAAAGTGACGATTTATTTCTCAACAGAGTCTCCTTT
TTGTTCAATACACTTAACCCAGCAATGCTCCAACTTTTTTAACTGATCTGAAAAATACGT
TTTCTGGAGATCTGCAAAGTAGGCCTCAATGGCGGCGATAACCTCCTCATTCGACTCAAT
TTTCTGCCCGGCGAGTGTCTTCTTCATGTTTGGAAACAAAAAGAAGTAGCACGGGGCCAA
ATCTGG
>VvP45bXY-450579#RC/Helitron_2853-3133 [forward] 281 bps; scores=8:7 Multi_5'_ends:
TCCTAGTATTATATCGACATCATTAGTCGCAACTAAGGCGTGAAAATCCGCTACTTTCCC
TCTAATACTCCGACAATTTAGTACCATTATCCTTAGCTGCTTCGTATAGTTATTTGTGTA
GTCTAAGATAGCATTTTTCATACTGTTCTTGTGGAACAAAACGAAAATCAGAATATTTGG
CTGCGACGTAACGCTGCAGGCAACCTTTGTTCTCATCCCAGGAGAAGAAGTACCGTTCTC
GGCCGAGCGCGGTCCGTGCAAAGCCCGGGCCAGCTATCTGA
>VvP45bXY-451835#RC/Helitron_1575-9034 [forward] 7460 bps; scores=9:15 Multi_5'_ends:
TCTGCGATATTATAAATCTACATCTTTTTTTTAAACTGCTTAACGTCTCTTAACAGCGAG
ATCTTTGGAGACGGGAAAGGATGGGGGGCAAGGAATGGAAGGAATTCGGCCATGGCCTTT
TTTGAAGGAAGCATCTCGGTATTTGCCTGGAGTGATTTGGGAAACCATGGAAAACCCAAA
TCTGGATGCCCGGACGGGGTACATCTTTCAAGACACCTCGCTGTATGACATATGGAATTT
AAAATCCTCTGGAGACACTGAAAAATATAAAACTGTAGAAATAAAACATAGACAGATTTT
TTTTTTTTAAGTACAGAATAACAGTGATACCTGTATGCACTTGCTACTTAATGGTACAAA
GGAAAAAAACTTATTTTTTGTAAAAAAAAATATCAAGTGATAGCCTTTTTTATCGTCACT
GTTACGGTGACCGAGTTTTTTGTGGGCTGTCCGTTGGTAGAGAATACAGTTGACTGGTTC
CTATTTTGTGGGATATTATTTACAGAGGTGAAGCGCGCGGTTGTTCCTCCTAAGCCCAGG
TCTAACTTCTCAGTTTACTTGGGACCCTGTATACATAAGAGGAAAGTCCTCTCTCTCGGT
AAACAACGCTCTGTAGCGTTTTCAGAGAGTCTCCGCTTTTCTTCAGTCTGCTCGTTACCT
CCTTCCTTAACAAGCGCATCACGTATTCAGACAGTATGGCGGTCACATTCATTATTCAGT
GCCACGGGCTGTGTACCGCCTGTTACTCACCTGTCCTCATTCACTATACCGCACTGACCA
CCATAAACTGCAGTATAATCATCGATTCAACGTAACAGCTGTTTCGGTTATGTGAGATTT
GAATTTTTAAATCGTAATTATTATTATCTTTTTGCTCTTTCATCAGTCTCTCGATTGATT
TGATGTAAACCTCCATGTATTCTTCTCCTTATAACGTACGTCCTCAATTATCTACTTCGT
ATATTCTAATATTTGTCTTCCCATACAGTGTTTTCCCTCCACTAACAAATTAGCCAATCC
AGCATGTTTTTGTGCTCTACCATCTAGTCATTTCTTTCCGTGAGACTCTTCCAAAAACTT
TCTTCTTCGCCCTTCATTTGAAAAACATGTTCATTTTCTACACTAACCGTCCATTTAATT
TTCAGCATCCTTCTACAACATTACATTTCAAATGCCCCAATTTTCCTTCTATTTTGAAAT
CCAAAAGTCCATAGTTCACTACTATTAATGCCTACATGCACACAGTTTTAAAAAGTTCTG
AGTCCTAGACCAATATTTGAAACTAAAAGGATTCCCTTCCATAACAAGGCTCTTTCCACT
AGTGCTATTTTGATTAAGACATCAGTTGTAATTTTACTTCATAATTAAATGTATTTATTT
AGTTCTTCTATTGTATCTGATCCGGCACCTGTGCAGACATCCATAAATTACCTGAGGTGT
TACTCCGGTTTTCCGTAACCCCCCCCCCCCCCNNNNNNNNNNNNNNNNNNNNNNNNNNNN
NNNNNNNNNNNNNNNNNNNNNNNNNNNNNNNNNNNNNNNNNNNNNNNNNNNNNNNNNNNN
NNNNNNNNNNNNCCCCCCCCCCCTAGTAATCGCCGTGGCAACTCTTTTTGAGACCTTTTT
TGTTTTAGGTATCACCCACACACTTTTCGCCGAAATACCCCCCTAAAATCGGCCTTCGCG
TGTTTTGTAGACCTTTTTATTCCAGCTCTACAGTCCAACAAAACCTCACGTGAGATTTCC
CTTGATCCCACCTCCCACATGGTGAGATATGGTGAGATTTCGCCCCCTATTTCACCTCAT
GTAATTTATGGACGCCCCTTTATGAGAGGGGGAAGACATGTGCTCCACAATTAATAGAAC
CTGACTGGTCATAACGTAGCATTTACCCTGTTGGGGGAATATTGTGTTGCCATCTGTTTG
TGTGTGATAATGCATTTTTGTTTGTTAAATGTGTAGTTAGGCGGAGACAGTGAACCGTCC
CAGCATCCGCCTTGATGATTCGGGGAAATCACCTAAGAACCGCAAACAGGACGACCGGGT
ACGCGGAGACCAGGACTCTATCCTTTCTGCTACATTTAATTATTTTTGTCTTTCTTTTAT
TTATATTTAGTCCAAAATTTTTCATCAGTATTTTGTTCATGCCATTAAGTAATATCACTC
TGCTCTACCAGCATCAACAAATCACAGCATACTGATCGTTTCTCATTTGCGTAATAATTA
TGTGTGCTTAACAGTCTGGTAACTGTGCAGGTCAGACACATACATACTTGAGACACAGGT
ATCACTGCAGCATCGCATCATATTGGGTCAGGTCATGCAGGCACAATGATGATGTCGAGC
GCTTCCTACGGGATCAGCTGATAAGCGCCCCAGTGGTGGAAGACATTTCCGTATTCGAAT
TTGGACAGCAAAAGCTGTCGCGCACAGTTTCTAACAGCCACATTGTGAAGCACTATTCTG
AATTCAATCCCAGACCACTCCGTGGTGGGTGTGGCAGGAAAGCAATCGCAATTGTTACAA
GTGATTAGTCTGTCGGTATGAATAGGCCTTAATCGGTCGGTCAACACTAAAGGTGGCTTA
CCACGGCGAGTGCATTTGCCGGACGCGCCGGTCCAACTATCAACAGTGGGCCGTGGGAAG
GGAGCCACATCTACTGGCAGGGATGGCGCGCCTCTATCCGTCGCCAAGTCTGTAAACATC
AAAAGCCCGGGTATCTGAAACGTGGTGGGGAGGTGACTGCGAGTTGGCGAGGGCTAACCT
GTGCCCCGTGATGATCAGTACAATTGGGCTGCATGGCGCTACCTACAAAATAACGGGCTG
TGGGAATCCACCATAAAGGCCCGTTCCCACGATCCCTTGTAACGAAGGCGAGACGGGACG
GGACGGGACGGGACGAATACTCGACCACACGCCATGGGAACAGGGTCGCCTCTGCTAGCG
GAGACGAGACGCAGCTACCCACTCTGAGTCGGTAAACATCGAAGGCGTGTTTAGCGGTGC
GCTGTTGCCATCGGTTTGCAGCAGCTGTACGCACCCCTTCTGTTGCAGTAAAGTGCTCTG
TGCCAAACGACACTAGGCAACGTGGTGCGGAGGTGGCGGCGAGGTAAGCTAGGACTAACC
TGCGGCCCGCGGTCGTCCCTACACTTCGGGTAATGAGGTCCCGTCTCGTCTCGCCTTCGT
TACAAGGGATTGTGGAAATGCGCCTTAAGAGTGCCCACTTTACTCAAACAAATTTCGTGC
AAAGAAAGTTCAGCAGACATTATAGCACCAATAAAAACACCAGTGAGGCTGCAAGCGTTA
AGGCGCCATCACGCTGGATCTGGGAACTACAACAGAAACGGCTACAAGTCCTTGACCCCG
GCTACCAGACGTTCCGACTGCGGTTTTGCGGCAGCGACTGCTGGAATGATTCCAAATCTT
CCGTCTCATAAACCACATGTTTCACATACAAAAATACACTTAACATACAGAACACCAGTT
GCACGTTTCACAGATAGATGGCAACAGAAACATTCCTCCCTTAGAATAAACGCTCCAGAT
CAAACATATCTGTTCTGCGTGTGATGGCGCCCCCTAACTACCTGTTAGCGTAATCCACAG
TGACAGCAGAGAGGAAACATTTAGACGCCGGCCTCGGTAGCGTAGGGGCTAGAGTGCTAG
CTCCGCGTGCCGAAGGCCGCCGGTTCGAATCCGGCCGCGGGCATGGATGTTTAAGTGTTG
TGTGTCTGTGTGAATGTCCTGTCCGTCCTGTGGCGTCCATACATTGGAATAATGCACACT
GACAGATACAATAATTATCCGCTGCCAAATGCCATTAAAAAAAAAAAAACATTTAGACAC
AGATTAAACTTTTTACAGACAGATCAGGACAGTTGCAAACCTTGCGGTAAGTCGGTTGGT
CATTTGTCAGTAAAATAGAACCGTATAGAACAGTGAGGAAGATGACTACTACTGACAAGG
GACACCTCTGACATCGAACGCTCGGAACAACATGAAAGCATGCTTAGAATAACACGCGAT
CATAAACAGTGGTGTGTGTCATTTCCGTGCAGAAAGTTGTATTCTACCTCAAGTAACGTT
TTAATAGAGAGAAAAAAATTAAAATTATATCAATAATATAAGAAGGAAATTGTACGTAAT
TCAATGACGTTAGTGCATCATTACATTTTCAATCAACAGTGCCAAATACTCTCTGGTTAA
AGTACTTAATATAGCGCAAAACACGTATATACAGCAGCACTACACACCTGATAGTGCTTG
TATTAATCCTCAAAGTGCAGATGCGGGATTTCGATGATGTGGTTAAAACAAAGTGGAAGA
GAACAATGTGCACACCTCACTGAAGCCACGTTATCACATTCCAAATCACTTTCGCACTCA
CGCAGTCCAATATCAAAAGCCCCACTAATTACATTTTCAAATGATGGTGTTGGTATGTCA
ATGTCATAATCCGGCTTTCGCCAAGCATATTGCAACATAGGCTTATTTGTAGGTGCAGCA
AATTTATTGTTAATCACAGAGTGATGTTTCATGATGAAATAAGGATCATGTATCTTCACT
TGTGGCTTGACACATTGTAGTCTTACGAAATCGGTATGTTACTTGAGATAGAATGCAATT
TTTTCATGGAAGTGACACACACTACTGTTTTGTTTATGATCGCTTGTTATTCTAAACATG
TTTCCGTGCGGTTCCGAGCGTTTGGTGTCAAAGGTGTCCCTTGTGAGATACTTCGCAATG
GTGGTTCCGTGGCTCAGTAAGTCGAGTTACTGATTTCGGATTGCCTGGTCGGGGTTCATC
CTCCAACGAAGTCGAGAATTTTCTTCGATTCCAGATCGGCCCCTCGCTCCCGCCCCTCAC
TCAGCCTGCTATACAATAAGTACTGATTACCAAAACCATTGGATCTTAGTGGTCGCCATG
AGATCTTAACGACTAGTCATGAAGCCTAGATAGGGAACAAGTAGCTCTACCTCTACCTCC
TCGAATATCTGCAGTCGTACAGCCTACAAAAGAGAATAGCTTTCACCTTACGCGTAAGAC
AAATAATTTCCTAAGAATTGGTATAAGACGATATACTTCTTTGCTAAAATACATTATTGT
ATCAATCACTTCTCAGGAGGAAAAATAAATAAATTGTTTCACAGAGTTAACTGAAGTCTG
AGAAAATATTTCATTTTTAGGTTTAATGTTGTTAACATAATGAAATGCACTCTTAATTGC
TACAAAATGTACCGTAGGTACTAAAGAAAATAACATCGTGCTCTGCGTATCTGACAATGA
TGTATCTGGTATTTAGGTTAGGTATGACAGCATAAAGAATTGTTTGGGGTTCTCTGTTAC
AAAAGAAATGAAGAGGTGTTAGTGCAGAGATGTCACTGTAAATGCACGTAAATCTGTGCA
ATCACTTCTGCCCGAGGTCCATGGAAGTATTGATTGCTGAAACACAAACTTCATGTGTGA
ACGGAGGGTTTCATCAATACAGAGCCAAAATGTAGGCAGTCACAAAAACATAAGTCATAC
AAACATAGACAATAATATAAAATAGACATTAGAGTTGAGATTTACCAAACAAAATTAAAA
TTCTTAAAAAAAATCGATGGGTAGGTAAATTTCCATCGGGCCGTATGCTACGTCACAATT
TAATGGAATTAATAATAAAGATCAGTCGAGCAACAGTTAATGCCGGAATTTGGCCCTCAA
GACGAATGAACTTTTACCAGCTCGACAAAGGAATATATGATCAAACAGTAGTTGATGAGG
AACTACTATGTCATCTTATTTTGGTTATAAAACGTTTAAAAATTTGTTACTAGTGAATTT
AAAACCGCTTGTGAGAACATAAGGATTAATATTTAAATAAAATCGATAAGGTCTTATAAA
TATTTAAACAGCCTGATTTGAATTTTACAATAACTCAAAGAAATATTAAGTGCTCTTTAA
ATTGTTTGTCCTTGCATGAGAAAATAATAAATCCCATAATCCATATTATATGATACGAAA
CGCAAACGCCTCTCCATTTGTGTGTGTCAGTACAATTGTAACTTAAGAAATTATTATAAA
ATTGTTTTTAATATTTGGGTTCATTATACGATAAGGGTACTTTATTCTGTTTGTTAGTTA
GGTACTGAACAGTTTTTATTTGACTGAAGTAAAACGACAAACTACAAGATAATTGAAAGT
TTCTTGATATGTTGCCTAAACACTTTCTTAAGTAAGAAAATTGTTTAAAATTACTTCTTT
TGTAGTAATGGACTAAATACTTATTCACTAACATCCATTATCTACCAATGTGTAGTTACG
AGCTATGCATTAAAATCATTTATATACTTGGATAGACTCGAACTAGCGGTATTTACAAAG
CGAGCGTTGCCATCACACTACTAAACGTTACACATTACATTACCATGCCTAGATCTATGA
ATTTACGGACAAAGGTTTTATGTTTGTGACTCGGAGGGGAATTTTAAGCAAGGCATTTTT
CTTATAATTTATGAACAAATCATTTCACATGATACGCAGACGTTGCCGATTCAATTTAAA
CGCAATACAGCTACATCTATTATTTATTAATCCTGGAAATGTTTTGCGAAAGTCCTCAAT
GATACGAGATCTACGCCCAATGTATGCAGCTCAGATCATTCATAATTGCATTTGCAAAAA
CTTCTATAACTGTTTAAGAAAGCTATGTATCACATATCTCTCATTTTCTGCAACAATGAC
ATAACTAAAAAAACAAACTGTCTTGAGTTATAATCTCAGAATGGACCATTCTTGTAAATA
CAACATATGCTATATATTTTCCCTTCTTTTATATTATATCATTTCAACAAAACTTGCAGA
TAAGTTATTTTCAAGTGAATCCATGAAGTTGTTTCACCCGAGACATTTCAATTGGCCCTT
CTATAAAATTGACGTTATTGAATCATGTTACTGATGCAGCAAATGAGCGATATGTATTTC
GACAATTTGTGAGTGGTCAATATTTCTGAAATACCGTGTATAAAAGTCTGATTCATTCTT
CATCCACTTGAAGTTGCCATTCCTCAATTCAGAAAAGCTTAACATTGCCAATAAATCTCC
TTAGAAACCTTTTCGGAGATTCAGATTTCATTATGTTTAAGGTCATATTTGCCTAATTTA
TTCTGTTTACCACCCCTTCCTGTCTATCTCATCAAACGTTCCCTTACTGTAGTGGTAGTT
GGGGTCTAAATCCTGGTGTGAAAATCCACTAAAACTTAAAGTCGTCTTTAGCTTCACGCT
TACTTACGCAGCACAATATAGTAATGGTAAGAAGTAAATTCACGTGGTCTTACAACATAG
TTGACAAAGTTTTGATTTACAGCGCATTCCGCTTTGTTGTGACTGGACCTACAGTTTAAA
GGTGATTTCCCACGGCACGTAGTTTTGTAAGCCACGCCACATCAGCCGAAGTGCCCGGAG
CAGCGCGCGCCACTGGCTAG
>VvP45bXY-453603#RC/Helitron_3253-5424 [forward] 2172 bps; scores=9:12 Multi_5'_ends:
TCTATTTATATATTATTGTGTAGACCTGTGAAGAAATAAAATGGAATAATTTGAAGAAGT
ACTTACGTGGTGAATCATTAATAAAGAGATGATGAAATAAAAGATTTTATTGACAAGAGA
ACGCTAAAGTTGATTGTCAAACGTAGCGAATATAGCCGGTAACCGAACGGCAGGCAACTG
TAATCTTTTGTCCAAAAGCCACAATAGGGAAACGACCCGTCGCGCTGTCGAGAACCAGTG
TCTCTGCTACCTGCTAGCCTTTGAAAGGGAAAGCGTTCGTGGAAACAGGTGGGGTTTGTT
TACTCCAGTCAGCTGGCTTGTCAAAGTTAACCAGTGGAAATGTTATGAATGTCTCTGTTG
TCTTGGAAAACATTCAATAAAATCTGTATTTATCTTAAATAATTAAATGGAAAAAGATAC
CAGTCTGGGAAATTATTTCAACAGAGGTTGTTAAAAAAGGAGGCTGTAATAAAATTTTGT
AATTAATTACAAGTATTAGGATTTAAAATGCTAGTTCATGTCATGTATTGATTTGACAAA
TATAACTGTTAGGATACTTTTGTGATGAAAAAGTGAATTAATAAGTAATTATAAGAATAA
TTGTTAAAAAATTATAGATAATTTTGCATATTATAATAATAAAATGATGTAATTTTATGT
TAATTGAATATTTTTTTTTAAAAAAAAGGGCAATCGAAGAAAGATTTAAATTAGTTGTAT
AGAGAATGATATATGTCACATGCTACTCATAAGATATGTAATATGTAGTTATAAGACATG
CTGGATTGTCTCGCGAGTTCACTGAGGAATCAAATAGGGCACAAGAGTATTTCGTGAAGT
ACAAAGCTATCACATGTTGTATTAAAATAGAGAACTGAAGATGGGTATATCTTAAGAAGT
TTGGTAATGTAACTATTAACAAAGATCACAAACAGTTAGAGAATATTAGAACGAACTAAT
CTCACTCACAAGGAACATTAACCCAATGACCAGAAATAAGTGAAGATATAGTGAAAAACT
GAATTGAAAACTATCCCATAGAATAATTTTCAATTGTACGGGTGATGGGGTAGTTGTAAT
GAATTAAAAGGTACAGTGCCATTAGGCACTAAGTGATCCCACGGTGTGTGTGAATATTGC
CGATGCGTCGTGTCAACGAACAGAAACGTGACGGAACTAAAGCGTCCAGATTTACACGCA
CCTTGGGGGGTGCTGACAACGTCCTACTCAACGTGGACATAAAGCGGATTTATAACCCCC
ATAAATAACTGAGACCCGCTTTCTATTTTCGCACGTTTCGGAAAGTTCCCGCCGAAAACT
GGCGCAGACTAGCAAAAATAAACCTTAGTGACGTTTCCTAGTAAATGAGTGCTTTATGAG
AGTAGGGGAAGACGATCCAGCCAATAGAGAAGCCGCCTCAATTTATTGCCGTGTTGGTGT
TTTTTCTTGTCTGTTCTGGGCCAGTGTGGTGCTGGTCCTTTGGCGCGGATTGCGGTGATT
CGCCAAGAGCCCGACCCGACATCGCATTACGACAAGTACAGAGTCTTGCTCGGAGGAGAA
GAACGGACGACGAGACACTCTGGTGGAGATCTTCATCGAGTACGGCCGAAGCTGGGGACG
CTGCCAGCTGAAAGACCGCATGTGGCGCTGGTCTTACCTGGTCGCTGACCTGGGCTGTGA
ACAATGGTAAAAGCTACGACCCGGACGGAAACTCATGCAATCGTTCCACCCAGTAATGAC
CCTGAGATTTTGCTCTAACTGTTTGACATTCAATGATATGTAATTGTTAACCTCAGAATA
AAAACAAACTTCGTGTTTGCCTAATTTCACAATAATAAATTGAACACCCAATTTTCAATT
TTCCTATTCATTACAATAATATTTCATGTGATTAGCTGAAGATTAAGTATGATTTTTGAT
ATTCCAAATTGATAATTTGCTAATGATAAAACAGTATGACCCAAAAGTAAACGTCCCCAA
GGTAGACGTTACAACTCCCATACTTTCGACGAAGGTGTGGAACGATTTACAGTGCTCACA
AAGTTCTGCCATGACCTCTTCTTGCTCTCCTTAATAACACGACGCGCCTTAGCTCTTGCT
ATACGGAACGCTGCCAGGTTGTCAGGTGTTGGGAACAACCTAAAACGCCGCAACGCCCGT
CTGCGACCCTGA
>VvP45bXY-453621#RC/Helitron_15326-21541 [forward] 6216 bps; scores=9:9 Multi_5'_ends:
TCAGGCACTAATAAAAAACAGGAGAGAGCGGATTTCTTCAAAAGTGATATACCTTACTTA
TTACGCAAGAAACCGACCAGACTTGTAATAGGCGGTGACTTTAACTGCGTAATTGACCGA
AGCGACCAAAGACCAAACCCTAATATCTGCCAAGAATTAGCAAAAATGGTCGAAGGACTA
GGCCTCAAGGACACGTTTCGGACATTGCACGGAAACCAAACAAGTCACACACACATGACC
CCGACATCAAAAAGCAGACTTGATAGAATTTACGTATCTAACACTCTAGACCCAGCAGTT
AGTAGCGATGAAATAATACCCTTAAGTTTCTCCGATCACTGCGCGTACATATGCAGAATT
AAGAGCGACCCAATTAATATTCAAAGAGGTAAAGGATACTGGAAGATGAACGTTTCGCTT
CTTCGCGATGCTGAATGTAAGGAAAGCGTCATCACCACCTGGCTTTCAAGTGTCAGAAAC
TGCCACAAGTACAGCTCTAATTTAAGCTGGTGGATAACCCATGCGAAACCAAGAATAAGA
AAAGCTATTATCGCCTACTCACACGTAAAACATCACTGGACAAACAATACCATGGAATTT
TACTACAGATGTCTAAAGGACCTGTACAAAAAAGACGTGCACACCATTCATGACCACGTA
CTGATTAATAAGTATAAAGCCAAAATCAACAAACTACAAGCATCAAGAATGGAATCCCTT
CTAGTCAACACCGACAGCGTGGACTTAGTAGTCAAAGAGAAGGCATCGCTATACCATCTG
ATTAGAGCGACAAAAAGAAGAAACTCCCAGTACTTATCAAACATAACTGCGGAAGATGGA
GTCAGAACAACCAACCAAAAGGAAATTCCCGCAATGATCTGGAACCATTTTTCATCCTTT
TACAGAGCCTCCACCACAATCGGAGATAACAGGGACTCCACCCTAAACCATATAAATGAA
TACATGGACGACAACGAGCGAAGAGAGATTACCAGAGACATCACACTAGAAGAAGCAGAG
TTGTCCCTCATGGCTGGGAAAACAAGAAAATCTCCCGGCAACGACGGTCTCCNNNNNNNN
NNNNNNNNNNNNNNNNNNNNNNNNNNNNNNNNNNNNNNNNNNNNNNNNNNNNNNNNNNNN
NNNNNNNNNNNNNNNNNNNNNNNNNNNNNNNNGAATTTTATAGAGCTTTCTGGAACATCA
TATCCCACAAGATGGTCGAAATATTCAATGAAATATGGCAGATTGAACGATTGCCTGAAG
CCTTCACGGAAGGCATAATAATTCTCATCCCAAAAGCACCACACACGAAGAATATCAGAA
AGTTAAGACCCATAACGCTACTGAACTCCGACTTCAAGATTTTGACTCGTATCCTGAAAC
GAAGAATAACACCATTACTCACAAAAATTCTTGGCCCGTACCAAGCAGGTCCGATCCCTA
ATCGCGGGATCCAACATGCAATCTTGGAACATAGAGATATCATCTCCTTGGCAGACAACT
TGAAGCTAAAAGCGGGAATTCTCTTTCTAGATTTCGATAAAGCATACGATCGTGTCGAAC
ACCAGTTTTTATACAATACCATGAGGAGAATGGGCATGGGAACACGCTTCGTATCAGTAA
TCAAGAAACTAACCAACGGTGCTACCACAAGAATATTAGTAAACGGATTCATCTCAAAAA
ACTTTCGTATGGGCCGAGGGCTGAGACAAGGCTGCCCCCTCTCAATGGTCTTGTTCGCCA
TATATACGGAACCCTTACTACGGAGCATCCACTCCTTGACAAAGGGTATAACGTTCCAAG
GTAGAAGATACACTTCAAGAGCTTATGCAGACGATATTGGATTCTACGTAACCGACAATG
ACGACCTAGTAACAATTAATAACCAGTTAAAGATTTATGGCCCTGAAAGTGGCGCCACAG
TCAACATGGACAAATCAGGCATACTTTACATTGGATCAGGAGTTCAAAATCTTGCAAATA
CTTATGGATTCAAACAAATGAACAAACACAAGGCCTTAGGTGTGTGGCTAGAAACCAATC
CACTCAAAATGAGTGTAATCAATTGGCGAGAAGTTTTAAACAACACAAGGGCCACTCTGC
AACTGCACAAAACCAGACGGATCAATAAAATACAGAAAGCAAATTTAATAAATCTGGCGG
TCCTTGGCAAATTAAACTATGTTGCCCAAGTGCTCCCTGCACCGAAAGGGATAATACAAA
GCGTTCAGAGGGCAGTATCCTGGTTCCTGAGCCAAGGTGACATATTCAAAGTCAACTTCC
AGACGCTAACCCTGCCAAAAGCAAGAGGAGGATTAGGGTTAATGGATGCAAGAACCAAAG
CAAATGCGATCTTCATACAGGCAATGAGGAAAGTATCTGAAAACAAAGAAACCATAACGG
CACAATTATTGGAACACTACAAACCGGTGAGTACAACAGCACCGGTAGGGATTTCCCACA
TCAATAACTCCCTTTACCATTTCAGGCTGTACTTCATCGAAAGCAGCTATATCATGGAGA
CAAGAAAGAACAACTTTCCCAAGACAACAAAAGAGATTTACGCATGTATGATGGCCCATA
AACGGGGAAATATAATAGAAACTAAATACCCGGAAATCAACTGGAAAAACGTGTGGGCAA
ACATTTTCAACAAAACAATTCCGTCCGAGACTCAAGCTCTATGGTACAAAGTAGCCAACG
AGACCCTGGCCACCAATGAGAAGCTACATCGTATTCACCTCAAGCCAACAGATAGATGTG
ACACTTGCGGCAACACAGATACGCTAGTACACCGAATCTCTTGCGGAAGAGCACAAACAA
TCTGGACGTGGACAAAACATTTAGTGGCACACATGATGCAAAAACCGCCCAGAAAAATAC
TCACCAATATCCTAACAAAGCCGGATTTCAAGCTTATACCTGTAGAGAAACATAACAGTC
TAATATGGATTTTAGGACATGCAATGCAGGATATACTGCAGAAGTCATCCCAGAACTTAG
AAGAGTTTGTATCAACCTTGAAAATTAAAGTTTGGAGTTTAAAGAAAACGACGAAATACA
AAACTAAATTTGGAAGCTATCTGGACGAAATACCAAAAATAAAAAGACTGTCAAATTAAA
AAGTAAAAACGTCAGAACTTGAGACTTCTGGCCAAAAAAAAAAAAAAAAAAAAAAAAAAA
AAATAAAAAAAAAAAAATAAAAAATAAAAAAAATAAAAAATAAAAAACGGTAATTGCAAA
CCCAAAGCTTGGGAAACAGAAAAATATTTAAGTTATAAATTAAATGGCGGAGAAGCCAAG
CCGAAGAAGGCAGTAATGGAGAGCGAAAGGACGGCTGTAAGGGGTGGAGGAGGCCGATAA
AAAAATAAAAAAAAAAAAAAAAACATCAGAGTTTCTGATCACTTTTGATAGAACGAATTG
TTTTAAAAGCTTAGTCAGTTTCTAAGGCACAGTAAAATTTAATGATCCGTATGGTACAGA
GGAAAAGTTAAACCACAAGCGGAGAAATTATGAGCACGGTCGGTAGAGCAAATGAATACA
TATTAATCCATCCCCGTATTTTTTCTTTTTCCAGCCATACTACCCAATTGTGTACAACTT
TCTATTATTTTTTATAAATTCATCGGGTTTTAAAGCACTGTGTGTTGAAAAGTATACAAT
ATACAAAAGACGAGTGATACATAAAAAGATACATAAGCTTAAAAAGTCTGTAGCTCATTA
GGGGTCTGGCGTGCACGCTAGATGGCAGCAATGGACAAGATGGCAGAAAAGTTGGAGAAG
AATTTTTCTGTGTTAGAATATCCGAAGTGTTCTTCCGTTACGAAAATATGGAAAAGCTGC
ACCCAGTCAACAGAGCATTTTACTGTGGTTTTGCTAGTGTCGGTGTAAACGGACCACGTG
TCTCAGAGGAAACAGTGGATCGCATGAGACAAAGCACTGTGCGCAGGCCAACCATTCATG
CCAGCCGTGAAATGGGCACTCCCAAGAAAACAGTGTTTGCGTTTCAAACCCTTCCTTGTG
AAATTGAACACCACCTGATTCCGAAATGATTATTGTAGCCTTTTTGGCTTTTGTACCCGA
ATGCTGGAAGCTATGGAAAATGATGAGGACTTGGGGGAGGGGGACTTTGTATTCAGTGAC
GAGGTGACTTTTCATCTGTCTGAAAACGTGAATCGTCACAATGTGAAAGTGTGGGGTACT
GAATTGCCACTTACCTTCGCGGAGCTGGAAAGGGATTCGCCAAAAGTGAATGTCTTGTGT
TCCATATCAAAGAGGAAGCCGTATGGGCCCATTTTCTTCATCGAGCAGACGGTGACTGGA
TCCGTGTACCTGGATATGTTTCAGGTGTGGTTTTTTAAACAACTGACTCCTCTAATTTCT
TCATACAACAGGACGGGGCTCCACCTCACTGGAGTACAAACGTAAACTGTCTATTCACTA
GATAGGGCGCGTCAGTCCGAGTGATGTTCGTCTGTTGTCATGGCCTGCCAGGTCGCCAGA
TCTGACTCCATATGATTTCCTCTTGTGGAGATATTTGAAGGACAATGCTCATGTAGACCC
AAAGCCAACAACACTGCAAGAATTGCGGAAACGTATCAGATCTCCTATAGCGGACATTGA
TAGAAACATGCTATCGAGCGTATGGACGAAACTCGATTACTGCTTCGATGTATGCCAGGT
AGCTAAGGGCACACCCATTGAACATTTATTGTATGTGCCATAACCTTGGTGAGTTTGTGT
ATCTTTTCGTGTATCACTCGTCTTTATAGGTCATATACTTTTCAATTCACAGTATTTTGA
ATCCCGATGAATCATTTAGACTAATACTGTATGTTATTTTTTACCAATGTTACTGAATTA
TATGTTATGTACAACACAACACGAACAAAATAATTACTTAAAACCAAGACCGCTCTTGAC
CGTAGTCACACCAGCGACTAAAGAAACGAAAAAATTATTACCTTAGTCACTATGGTAGAA
GAGCTGAAAGCTGAGACGAGTTAAGATTTCGAGGATATTAACTTGAAGCTTCAGGAATGG
CATCACAGGACTCAAAGGTCAGTGACGAGAACAACCTAAATCGTAGTTCAGAAGTGAAAT
CATTAACGCACTTACCAATAAAATTATGTAAAACGAAATACTATAACACAGAAAAGGAAG
CAGTATTTCTTTGACTATAAACGAGGTCAAATAAATATTTAATTAGAAGTATAGCATCTG
GTTATTACTGTGATAAAAATGTGGTCATAGTGGAAACCAGAAAGTTATCGTGAAAACTTT
AGTAGTTCTGATGGAACTAGCAGGTGGGACATACATATATGGCACAAAGAAGCTAATCAG
TAAGTATAAAACCTTATTTGTTAATGACTGAAGCATTCAGTGAAGGCTTCTAAATGAAAT
GAATATAGGTATATTAAAATCGTTTCTCATTAGCCAATGGATCAAATCCAAAACTATGAC
AGAATTGTTTGAATTGGCCCTTTATTACTAGAAAAATAACCAAAACTCAATAACGATGTT
TCCATAGTGGTATACACAATTTCCAACATCGAGATAAATTTTTAATGTTTTATAATGGTT
TAAATAAGAAATACGATATCAATAAACGCTGGTAAAGTGACAAGTGCATAAAAAATGAAA
AAATAATATATTCTCGGAATTTATTTGAATTTATCATTCGGGAAGACACGGGTTTAATTC
CTGCCCTGTTTTTCCACTAATTCCAGAAATCGCTCCAGATGAATTCCAATGGACAAATAA
CTTCATATTGCTTCTTTGCATCCTCTTCCTGGTCTAATTACCAATGAGCTGTAAAGTCTT
ATATTGTAACTAAATCACGAAAAGAGGAGGAGCCTGAGCTACACGTATCAAGTGATTTTT
GTATATTTTTGATTAAGCACAAAAGTATCAATTAATAAGAGTTTATAGAATTTGGACTCA
AATATAGTAGTCGTCTTCGGATTTTGCGTATCTGTGGTTAGCACTGGAAATTGTGGGTTC
TTTTTAAATGCTAAGTAACTAATCTGTAATCAGCAGCAGGTAATAGTGTTGGCTTCTTGA
AAATGTCATAAACGTCCTCGCGTCTTCTAAAAACAAGCATATCTAATTTAAATTAAAAAA
GATACGAACATTTCAGACAGGTTTGTTCATAAATGTCCGATTTTAGAATTCCAGTAATGG
CACTAGCTGAAAACACCAGCACGGGAACTTGGCTGA
>VvP45bXY-456109#RC/Helitron_1614-5534 [forward] 3921 bps; scores=7:10 Multi_5'_ends:
TCCAACTAATAAAAAAAAAAAAAATAAGAAAATCACTTACAGTTTGTGAAGAAATTATCC
ACATCTGCGGCAGAGAGCACCGGCAGTTCTGAAAAAAAATAGAAATACTAAGCATCACTG
GTATACAAACACGCATGATAATTTATTATTTAAAGGCACTTAACATTACCTGAAGCAGAC
TGAGAATGTTCCATGGTGGTGTAGCGACGATCTAAACGCAACCGGCAACAGAACAGCAAT
GAGGCCTGGCCGATGTGGCGGTAGCTATTTATAGCGGTGGGGTGTCTCAATCGTGGCGGG
CGCAAACAGCTTGCTTAACGGCGCGCACACATTTCGTCACGTTTAATGGATTAGCAAACA
AAGTTAACTCTCTGTATGTGTGTTGAAACATTTCACAACGGCTAATGGAGAGCAGTGAGA
AATATTTGTCGGAGACCAAAATGATACATGCCACGCCACCTACCAGTGAGCCAAAGAACT
AACAGGGGCTGCCATCTACCAACGGATCTGTGAACTAACGGTGCAGCGCAAGCCCGCCCG
GTGCTGCACTCCCAGCGGCCGGTTGAGGAACTAACGTGTGACGTCATACGACCTTGGCCG
CCATTGGCTGATTCAAAAAGCCCGCCGGAGGGGAGGGGAGGGAGGTCCCCCCACCACTTC
GTGACGTCACGGGTTTTCCCGGTTTCTTCCTTGAGTCGCCTTAGTATTACTACTAACATC
AATCATAAAAATTATAAGGAAAGGAGAAGTTAAGGACCCCATACTACCAAAGTCTCACAA
ACCAATTTTCCTACTCAATACACTTGGGGAAATTCAAGAAAAATTACTATGTAAAAGACT
TTAAGAATTCAGATTACTGAAAGGTATGAATCAGCAGCAGTTCGGCTTCCGCAAAGGTAG
GTCAATAGAGGATGCCATAAATGAAGCTCAGCTATAGTGAACTCAACAAACAAAAAATAT
GTCATTGGCATATGTATCGACATTTCCGGCGCCTTTGATAATTTATGGTGGCCGAGTATG
TTCACAAGACTAAGGGAGTTAGGATGACAACGAGTATTGTATGAGAGCTTAAAAGACTAC
TATGACGGAAGAAATGCAACGCTTCACAGCTCTGGTCTGAAACTTATAAAACATCTCACA
AAAGTATGTCCACAAGGTTCAGTATGGGACCCAGAATTTTGGGATATTGCTCTCGAACCT
GTCCTTAACAGACTTATGTGTCTGCCAGAGCTTGAAGGAATCGTTACCTTTGCAGATGAT
ATTTTGTTGCTAGTTGGAGAAAATAATAGAAGAGAGATCGAGACAAACACCAAAAAAATA
ATGAAAGTAATGGAATGTTGGTTAACCAATTTAAGCTCCAGCTAGCACCAACAAAAACCA
AATACATATTGATGAAAGGAACACTGAAACGCAACCTTGGAGTAAATTTAATTAAAAGAC
GCAAAACAGTAAGATACTTAGGGGTTATTCTGGACGAACACAGGAATTTTAATGATCACA
TTGATTATATATGCCAAAGAACGACAGCAGCAATGAATAAGATAATTAGCATTGGGCAAA
GAAGATTTCTAATCCCACTGCCGACTATAAGGCTGTATCATGGTGTCATTACCACAGCTA
TTGCAAGTTATTGAGCAAGCCCAAGGGCGCATAGGTTAAGACTGGTTAAACCTGCAAGGG
ATATCAGACGAATGCAACAAGGAATTCTCTTGCGTCTTACAGGCGCATTCGGAAGTACCC
CAACTGATACACTTACAGCCATTCTCGGAATATGTCCTCTAGACCTAGAAATAAGAAAGA
GAGCAGCATGTTACTGGCTACGAAAAAGAAACTCTGACAAGGTAACAGAGATCCTGGGTC
AAGTGGCTTCCAAGAAGATAGACATCAAAAATTGTATTTTAATTTAATGGCAGCGGCATT
GGAACAATTCGGAAACAGGAAGGAGAGTATTTGAAATTCTTCCTGAAATCAGAGAAACGA
TGCACACGAAGCACTTCAATCCATCCCGAGGGTTGATACATTTCCTCACAGGTCATGGAC
CATATGAAACATATCTCTACAGGATCAATAAGGCAGAGAATGATTGATGTATGCATGTGC
GGATTCCCAGGAACACCTGATCATAAAGTATTTTAATGTGATGATCAAATCAAACAGTAC
AGAGTGAAGCTCACGGGAAAAACTACCACGGAAATTCTAAAAGACAACCTCCTCTGGAAA
GAACTGGACAAGCTGGCGGATGCTGTGTCAGATGCAGCCAGGGAGCGGTATCGGCTTCAG
CATAGCCAGCAACCTGTCAGGATACAGTAAATCATTTAAGGAATGAATCAAGATACCCTA
ATCGAGATATGTTATAAACAACTAAGTGGAACGCAGATGCCGGAAGTGTGGCTTCTGGAA
TTTACCGAAGCTTATTCTTGAAAAGATGCCAGCGTTAAACGAAACTTTTGAAAACTCAAG
ATGTTTAGTTGTTAGAATTAGTGGGCAACAGTCTTTTACTAACAGGTTGTGATAACTTAC
AATGTGTGGTAATTATAGTTAATTATTTGTACCATTTTCGTAGTATATAGGATTTGTGTT
TATCTTTCAAAATTTTATTAAGTATAAAATGTTATTATTGCATTATGAAATAACGGTTCG
TTGTTGACTATAGTGAACGAACCATCAGAATGTTCAGATAAATAAATAAATAAATAATAC
CTGGAGGGGGCCACTAGCAAAGTCTAGGGGTGCTCCCTCTTCCATTAGCACTCTTGTTTG
CAAGGCTTCCCTCATAACATATGAAGAATCACTACGGGGACCACTTAAGTGATCTACCTA
CCGCATATCTAATACATGCCAACAAGCATCCGTTGCCCACTACTTGAGATCTGGCAGTTC
GCCAAAAGTTTTAATGGTAAACACAGAGCCGTCTGCCGGGAGCTAGTGGGATACTAGAGT
TGCGACTGCTCCTCGCGCCTACCCAATTCACAGTTGTTATGGTGCCTTCGACCACTACCA
CAGGTCCCATGGAAGCCAAGATGACTGTCTAGCGTAGCTGCTTCACCGGCCCGTATCCCT
GGTGCGGTGAATGTTTCTAGCAGCCATTCACATGTAATACGGTTTATCCGGACATGACCA
TCGTCCTGGAGCAACATGGAACCTAATTTATCCGACTAGGCGACACGTTACCAATGATCT
ACGGTCTCAATTATCTCGTGCCACTGAGATTGGAATTGATAATGTCGTTGGGTCAGCATG
AGAACAGGTAGAGTCCCATATTCAACAATGAGAGCTGAATGGAGTGCTCCCATACACTAC
GCCTCCGCCAGCAATTCACTCTGACGTCAGATCTGTCACAGATCGCCTCTTATCCTGCTT
TACAGCCTCAGACCTCCACGTTCTGTGATGAGGCATGGACATCCACCACCTTGTCGCCTA
TGCGTGGTTTCCACTTCCATAGATGCTCACTACAGTAGCACGTGAACAGTCTACCAGCCT
CACAGTTTCCGGGATCCTAGTTCTCATGTGCCACACGTATCGTCGCAAGAATGTCTCTGC
TCCGCTTATATACTTTCCTTAATGCATGATGTAACCGCAGACGGCATTCGATCTGGTGGT
GCGCAGTGGTCACAGTGTTTTGGCTCTCCAGCGTATTTGTTAGGGGATGATTTCATCATC
AAAATCCGTAAGATTGTTGGTCGTTGCATTGATGTGTCTAGTTGAACAAGATGACTGTTC
GTGAGGCACCAGCAAAATAAATTGCACGTGGCATTGTTTGATGGGAGACGCCGAAGGATA
GTTTGGCCACCTGGTGACAGATTTTCGATTTGACGCACATTCCGCGTCTGTGATGGCTGG
ACCTACTTTAACTTAGAATCTGAACCACGGACCGTCCTAGCACACTCATATGTTCAAAGC
AACGCCCGTAAAAATTACTGG
>VvP45bXY-462403#RC/Helitron_4902-10777 [forward] 5876 bps; scores=13:10 Multi_5'_ends:
TCTCAGAGTATTATAAACATATTTGTTTCAATTTTTCTGTCGGTAGTTAAAAAGTAGAAG
CCTTTCCTATTTCTTGAATGACAATTTGAATTGAGGGAGGCTGAAATTTAGGTTGCATCG
CAACCGCCGATCGTATTTAAGATACACCAGTGTCTGCAAGCATTTAAGTGGACTGTTGCA
ATTGCTGTAATAGGAATAGTTTTACAAAATGTTCTGTTTACTTAGATTTATTTGTACACG
CCTTTTGATCCTTTGGAAGAATACATCTAGATTGTCTGTAAGGCAGGATTACTTCACCAC
GTGTCCATGAAACAGATAACTTGTAATCGTTACTTCACACTATTAACCGTACAGCTTAAA
CAGCGTAAAGGGAGAACTTTCCAAGATTATTAAGAAAATTTATTAAATACCTAAAACACA
GTGGAGCATCGAAAACAGCTTGAAAGCAGGCGAAATCGCTTGAAGGCTTGTATAAGAGCG
CCTTACGCCTTCCTGACCGCTCGCTTACGTAATAGAGTGGTGTTCTGATGACCGGTATCG
GCCTCGCCATCTGTTTGCTTGTATTTTTACCTTATCTCTGTGCTGGCTTGTTCACCATGT
TCTTAAAATGCGTTTTTTGTATGTAAAAACATGGAGTTATTGTAGCATTTTCCTTGATTA
CTAAGAGAGAACATATTAATGTTGTAACAAGGGCTGCAGGATGTGAACCTGTATTAATCC
ACGTTTCCTACACTTGTTCATAAAGTTGCGTCAGAAGACAAAACCTTACTCTCGCATACT
TGCTACTTAGTTAGCGTTTAGAAACACGTAATAATGAAACATTAATTTAACATAAACGAG
GATTGACCAGATCACATTCCGACTGACCAACCAATTCTTTCGCAGGGAGTTATACTCCTA
TATCTGATTTATTTTCGTTGCAACGATGAGTACACTACTTGCCCATATCTAAACTTACAT
AACTATTCAATGTATCGACAGAGGTGAAAGCTACATTCACAGAATATATTTTCGTTTGGT
TTTGATTTTTCACAATCATTGATAATAAAGTTATTGACGTGTGATTTCCAGAGCTGTATT
GTGGAATTACCAATATAGAAGAATAATTTTTAATCTATATAAAAATCAAGTGGCTATGAT
AAAATTAGTTAATCATGAGAGACATGCATCGGGTTAAGAAAGGTGTGATTCAAATTTGTA
GTATATCACCATTAATATTCATCTTGTAAGCAGAAGAACGCAATAAAGGAAGTTAAAGAA
AAATTTCAATGTGGCATAATTGTTCAAGGAGAAAAAATCAGTATGCTACGATTTTGTAAT
GACATTGTCCTTTCAGCAGATAAGACTGAGGGTCTTGAGAAGTTTTTAAAAGACATGAAC
AAAATACTGAATGAAGATTATGGAGTAAATATAAACCAAAGCAAGACAAAAGTTATGAAA
TGTGGCAGATTAAATACAAAACTAGTATCGGCTGCAATAGGAGACGTAATTGAATTCTGC
TACTTGAGAATCAAAATTACAACTGACGGAAAAAGCAGAAATGATAATAAAAACTGAATA
GCTCTAGTGAAAAGAGCCTTCACGAAAAACAGAAATATTTTAGTTTCAGATATTGATCTA
TGGCTAAGAAAGAATTTTTCAAAACTATATGGGTGGAGCACAGCATTGTTTTATAGTGAA
GCGTAGGTTTTAGGAATACAACAAAGAATAAAAATTGAAGCATATGAAATGTGGTGCTGC
TGAAGGATGCTGTAAACTAAGTGGACAGATAAAGTACGAAATGAACTTTTTTTTGTAAAT
TATGGGTGAGTAAAGAAGTTGGTTGAAGAGTTATACAGAAAGAAGAAACAGGGTGGAATT
ACATTTTCAAAGATTGGGGATTGATTAATTAGTTAGTGGAGGGAACAGTCGAAGGTAAGA
ACTGTAGAGGAAGACAGTGATTAGAATATATGAAGCAGATAATTGAAGACGTGGATCGGA
AGCGATATGTTGAGTTGAAGCGGTTAGCGCAAGATAGGAACGAATGGAGGATTGCATCAA
ACCAGTCGAAAGAAAGATGACGGAGGAAAAGTGGGTGTATAATACTTTCGAAATTGCTTC
CAGCCTAGTGTTTGCATTACAAACATTAAAGCCTACGACAGGAAAAAAGTAGCGATGCCA
TAGCAGCATTCGGTTTGACAGTTGTTACTATTCGTTCTGTGCAGCTGAGAGGTGGTGACG
CAACCAGCACGCCGCTTGAATTCCATCTGGCAGGTCGTATGCCGGTGACGCTATAAACAT
CATCACGTGTCCACGGCTGATGTCACGCTCAACTCGTTAACGAAACAAAACTCGTTAACT
CCTGCTGCTAATGAAGTTGGATACTCAAAAGGCTGCGATACTGATTTTACGAACTGTAAC
ATCGTCCAGAATATTTTGTTCCATTTGGGATAGCCTGAATTGCGCTTATTTTCCAACTAA
CGAAGTCATTATCTGTTAGCGTCGTGTGCTGTACCGATAATGATGTGCCATTAATACTTG
TATTTACAACAAAAATGTGACATTTGCAATTATTCCTAAAGTGCTTTTACTCACATAAAC
GGTAGTTACCGCGACTAGTGGGTGTCTGGCATTCGGGAAGACACGGATTCAAATCGCTAA
CCAGACCTCCAGATTTCGGTTTTCAAACGTTTAGCGAAATTGCTCCAGGTGACTGCCGGG
ATGGTTCCTTCAAAAGGTCATGGTCGAATTCCTTCCCGTCCCTAATCCCCAAAACTCTTC
ACCCTCTAACTACCACTAATTACCAAATGAGAATAGATTGAGATTAAAATATTAACAACC
CGGAAGTCCACATTATAAGATCATAACTTCAGCAGTACTTTCGACGAAAATATGTTTTCA
AAGTCAGCACCATGTTGTGAACTATATGTACAGCAGTGTAAGAGTAATATCCGTGCAAGC
ACTATATATTGCTGTATATATACTAACTGAGTTTGTTGCATTCGTGTCTGCAGTTCACAG
CTTCCTGAAAAATGTATTGTCTGATATTGAGCTGTCTACAGTAACTGTACACAATCAATT
AAAATTAATTGTAATTACACTGAAGAACCAAAGAAACTGGTATAGGCATGCGTATGCAAA
CACAGAGATATGTAAACACTGAAAGTACGGCGCTGCGGTCGGCAACGCCTGTATAAGGCA
ACAGGTATCTGGCACAAGCGTTAGATCGGTTACTGCTGCTACAATGGCAGGTTATCACGA
TTTAAGTGAATTTGAACGTGGTATTATAGTCGGCGCACGAGAGATGGGACACAGCATCTC
CGAGGTAGCGACGAGATGGGGATTTTCCAGTACTACAATTTCATGAGAGCACCGTGAATA
TCGGGAATCCGGTAAAACATCTAATCTCCGACATCGCTGCGGCCGGAAAAAGATCCTGCA
AGAACGGGACCAACGACAACTGAAGAGAATCGTATATGTGACAGAAGTACAAATCTTCCG
CAAATTGAGGTTGATTTCAATGCTGGGCCATCAACAATTGTCAGCGTGCGAACCATTCAA
TGAAACATCATCGATATGGGCTTTCGGAGCCTAAAGCCCACTCGTGTACTCTTGCTGAGT
GCACGACACAAAGCTTTACGCCTCGCCTGGGCCCGTCAACACCGACATTGGACTGTTGAT
GATTGAAAACATGTTGCCTGGCCTGACGAGTTTTCAAATGCATTGAGTGGATGGACATGT
ACAGGTATGGAGATACACTCATGAATTCATGAACCCTGCATGACAGCAGGGGACTGTTCA
AGCTGGTGGAGTCTCTGTATAAATGGTGTGGGGCGTGTGCAGTTGGAGTGACATGGGACC
CCTAATACTGTACGTCTAGATACGACTCTCACAGGTGATTCGTACATACGCATCCTAGCT
GTTCACCTGCATCCATTCATGTCCATTGTGCATTCCGACGACCTTGAGCAATTCCAGCCG
GACAATGCGACACCCCATATGTCCAGAATTGCTACCGAGCGGCTCCAGGAACACTCTTAT
CAGTTTAAAAACCTCCGCTGGCCACCAAACTCCCCAGACATGAACATTATTGAGCATATC
TGTGATGCCTTGCAGCGTGCCGTTCAGAAGAGATCTCCACTCCCTAGTACTCTTACGGAT
TTATGGACTGCCCTGCAGGATGCATGGTGTCAATTCCCTCCAGCACTACTTCAGACATTA
GTCGAGTTCATGCCACGTCGTGTTGCGGCACTTCTGCGTGCTCGCGGGAGCCCTACACGA
TATTAGACAGGTGTACCAGTTTTTTGGCTCTTCAGTGTATATTGTTAAGCACAGAAAGGG
AACATGTCCTAAAACTTCTACCGATTATTCTATGTATGTGTGTTAAATGGACTACATGAA
CAATATTTGTGAGAATCTACACATGTAGCTCGCACAGGTGATGGGTGCGAACAAACGTAA
TGGTAATTGTCCGGCTGTGTTCCAGAAAGCGACCTTGGGTCGGTTAGCTCTCAGTGAAGG
AACAAAACTTGGCCGCTAGGGTGACGCGAGGGGAACAGTACAGTGGATTGCGAGTTGTGT
GGGGAGAGCGTGGTCAGCCTGCAGAAAGAGATGTACGGCGACTAACGCCGATGCGGACGG
TGGGGATTCTTGTGACCCATGTCGTCATCCGAATGGACGTGGGCGTTGGATGGCAGCAGA
AAATAGAATCATCGCGTCGGACGACTGCGGACGGCAGACTCAGCCCTCCCGCTAAATGGT
AAGTCCGCTGATATGGTGATCACCGCAAATCGCTACCGTATCGGCCAACCCAGTGTCGCC
CTATAGAAATCTCTTTGCCCCGCAAAGCTTAATGAACGGATATATAGAAACCCGGGGAAC
TGATGTAAAATGAATTCACTGTCGGATTTCAAGATATTTGATTAATTATGTCATAATATT
GTTAATAGCATTTGATGAAGAATAATTTTGTAATAAACATATATTAATGTCAAACTCAGG
AACAACGGTGTTGTCAATATGTAAAGCAACATCCCGATTCCTCATATCAACAATTTCAAT
CATTAATAATATTTTTATTGATAATTTATTTAAACAAACAGTAATTTAATTCTTAGCAAG
AGGGGTACTCTTCAAAGTATTTTTTATGGGTGTAATAAACGAAAAAATCATCAAGCCTTT
CTTTATTTTTGTGCTAATCCAGTGGAATCAAGTGTCCAGTTTTTTCGAATGGTACACAGT
GTTCTTGTTCATCAACCTACGAGGTACAGGTAAATTCAGCAATTCTGAGTATTATCAGAA
TCCAAGTTAGGTTCCAATAACTTGCCAAATAGGCAGTACATTCTGCTTATTAGCACCAGA
AGTCGTGCAACAAAAAAACAATGCTTTCATAAGATAAACCACATGTTAGAAAACTAAGGC
GTCACCATAGCGAAGCTGATCTGTTTCCCCAAAAAATTACAAACACTTTAGTGCAATCAG
ACAAATTTAAAGATAAAATTATGTTTCAGAATTGCCGCTCCCAGACAGTACCTCGTTACG
CGTCATTGAGAACAGTGTCGGAGATGTTTGTGAAGAAAGATGCGGGTGAGTGAATATATG
CAAGAAATACAAGTGCCCGTACGTTGGCTACAGTTCACAGCTCTGTGCTGGTAATAGATG
TTGTTGGCCACTCTTTGTTTGCTACGTTGAATTGTAAATGGTATGGTAAAGGTAAAGATC
ACAGGGTTCCTACGGCACCTGTTGCTTCCCGCACAGTCCGCGTAGGTGGAGCTCCGCATG
CCCATTACAACCTGGTCAGCGTCACGCTACAGCCATTCTTTACCTTCCCTCAGTACTCAT
TATGGTGGCCGCGCCATGGAGCAGAATTTTACGGATCAGCGCGCGCCACAGGCTAG
>VvP45bXY-495701#RC/Helitron_1248-6019 [forward] 4772 bps; scores=7:8 Multi_5'_ends:
TCGCAGTATTATTATAATTACTCCGCGATTCACTAAAAGTGTTTGGCGGAGTGTGCATTG
CACCTATCCAAAAGGGTGATAGTTTGGAAGGGATATACGGGATATGGCAGGAGGCGCCCA
TGGGCTATTGTGAGGAATCATCCCAACATTCGCCCTGAGTGATCCGGGAAAACCATGGAA
AACCCAGATCAGGATGGCCAGAGAGCTTTATCGAAAGCTACTCTTGTCGGATTTTAAGTT
TACTCGCCCGGTAAATCCTTTCTATTCCATTCCCTAATCGCTTGTGGGAAAAATGAGTAC
AGAAATTATTCGGTTCTGGCCCTGATTTCTCTTATCTTATTTTCGCGGTCATTCCGAGAT
ATGAATGTTGCTGGTAGCAATATTTGCTGGCTGTCATTCCGAAATACGTCAGTCGTAAAT
TTTTCAATCAGCTTCTGTCGAGAGCAACGCCTTCGGTGCTCTAGGTCTTCCCAACCTAAC
TCCTTCAACATCGCACTTACGCTTTCCCTCCAACTATATATACCTGTCGCGAATCGGGCG
GCTCTTCTTTGGACCTTCTCTAATGCCTCCATTAACCCCTTTTGATGGCGACCCCATACA
GAACAAAAATATTCCAAGTGAGCACGTACTAGTGACTTGATACAGTTGATTTAACTTCTG
GAGTATGGGGCAATTCATAAATTACGTAACACAAATTTCATGATTTTTGGAGCCCTCTCC
CCCCTCCTCCTCACTCCCCTGGTGTGACGTCACATTATTTAAAATTTATAAATTATTAAA
TTAAAATAGCACTTCCAAAATTATTGATACATTTCTATTTAAAATATTTTTCATAAAATC
AACAATAAATCAAACATTTTAAAAAATTGGCACAACATAACAATTAAAATAAGTGATAGA
AAATTTAATTATCCTGTGTCCATGGACTTTAGAGGCCGAATCTTCGTGATGGGCAAAACC
GCATGTTGCCTTTTATGTGATTGCTTGTTTTGGTTATTGGCTTTGTATGATGAAAGATAT
TGAACACAGATGCCACACATTCATTTGAATAGGTATGCAGAAGTCATATTTTGTCAAAGA
CTCAAAGGTGGTATTAGACTTCCGGTGTATCGCCTTCAAAAGATGATACAAATTATACAT
GTGACGTCATGAAGCTTATGACTCGTCCTCCCTTGTCACATGTTGTCACACTTTGTTGAC
CCCCTCCCTCCCCCTTAACGTGTAACGTAATTTAGGGATGGCCCCTATCAGGAACTAGAG
TTATCTATAGAAGTGTACAGAAATTTTTTAAAAATGGGTTATATCTGCCAGAAATCTACT
GAAGGTTGGTGCCATGAACGTTGAGGCTAGGAGACTCAAAGGCCTGAAATTTCTAAGACG
CTCTTGCAGTCCTATGCATAAGAACGAATCTCTTTTATGATGAGTTTTGTCACAAGCGAT
GTGTAACTGTTATATATGCCTACCTCCATACTTCTCAAAAAAAGAAGGTAACACTGAAAA
GACATGCAGAAGGATAGGCAGCACTAGTAAAGGCGACACCCGTTTGTCTGTTGGTAAGTT
GTGTTTTGAGTTAATAAAGGTGTTGTGTACGAACAGTATCTGTTTGAACAGTGAATCGCC
AACGCTGTATACTATGAAGTCTCAGGTGAGATCAGAGAATTCTGTCTGTCAAAAACACAC
AAATTTCGGCCATCAGCATCCGATAAAGCTTAGACCCACACTGCTACCAAGCAAGATAAA
AATTTTGAAGAACTACACTGGACATCACTGGATATACCGTTTCCTCCCCCCCCCCCCTTT
TCCGGTTCTCCCAACTTCATGGGTCCGATTTCCGACCAACTTATTTTGGATCTCTCAAAA
TAGATATAAGTTTAAAGGAGTTGTTCAACGGCGATTTTTTTTTTCCTTAGGGTTTTGCGT
CAAGGTCATTAAATCTGGTAGATGATAATGGGGCAAGGAACTGGAAGGAATACGACTATG
ACCTTTTGGAGAAACCATCCAAGCTTTCACCCGGTATGATTTCGGGAAAATAGAAATTTC
TATGGCTGGAACGGGGATCGAGGTCGCGTTCTCCCAATGAGGTGGCCATAGCGTTAACAG
CTCACATACCACGACGAAGAGATGTAGATATATTTCCAATTTTAATGAGGGTGAAGTTAC
AAAGTTGTAAATGGGGTGAGGAAAAAATGTAGACTATTGAGCAGGCTGTATAGAAAATCA
GTTTTCTATTGTTTTCTATATAAGAGTCTTAAACCAATAAAGAATATTTCAAAAAATAGT
CTTGTTCATTCGACAACAACTGTAATATGTAGCCTTTGTTGACTGACAAAGCCAGCTAGT
CTATTATACCTTTCGCTAGTAATTTTTTACATTGAAATCTTAAAATCACTTCAGAATGGG
AATGCGGTTTACTGAAGCCGTAATAATTTCAAAACAGTTATATAACTACTACAGAACCCA
CAATTATTTTCATCATAATCTGATTTAAAGCATTCGGCAGCCAACTACCACAAATTTCAT
GTCAGCCTATTAACCTTCCATTTTTAATTAACCGTGACAGATTATAACTGATTTTAAAAC
AGTCTTTTATTAAGAACTCACATTTTGGATTCCGGATAGACATTTAAGAAAAAAAAATTC
TGAATAAACTGAAGTAAGTAAACCTACTAAAAAAAATTTGGTATATGTAGAACTTCACTG
TGCTGTTTGGGACAGGAAAAAAATACATTAAAGGTGCTTAGAACAGTGGAGAACATAAAA
ACCAACCCTACCCTACAGATCGTTGTATAGGATTTCTAGACGTTGTCACCATAAATGATC
TATGCGCGGTAATGGAAATATGGAAAGGGGACTTAATGTTCAAGCGACTGCCAGAAATCA
GATTTTTTATGGTTCCCGTAAACAACTTGGGCAAGCTGAGGGAATGGTAAGTTAACACAG
TAAAGTCCCTCTACAGGCAGTTGAAAATCATTAACAATAAAACAAGGAAAATTCAACGAA
TTGTCACGGCCATCGCTTCCTATTAATTTCAGTTGAATGACTTTAAGTACATTGGTGTTG
GGGAAAGATAAACATTGATTAATTGTAAATGTGTATTTTTTTCGTATGAACGAGTATTGT
TTTGATGGCAGGAAATTGAGTAAGTAATGTTTAATATGATTAAAAGCAGTGCAGTGTTTG
AAATGTTAAAAAAGACTGTAATTATGAATATTGTGTAAGCCATAGTATGGTTTTCGGTTA
TATAGAATTGTTTAAATTTGTCAGTTTTATATTCAAATGCCTGTAAATAGTCTATATTTT
TCATTTAAGGTTTCGTCATGACTGTAAATAGTTGTTTTTATAGGTTTTGAGTGTTCTTGT
ACTATTTCCATTGTTTGGATTGATTTTTAACAATCCAGAAACGTCGGGTGGCCTTTCTGA
TTTTGTCTGGAAAATTCCGAACTGCCTAAGTAAGCTGCCGAGATCGGGAAATTCCGAGTT
TGCTTGAAAGAATGTTAACAATATTCTGTTTATGTGGTATTAGCAATGTGCTTTAGAGTC
TTTGGTAGAAGTTGATGCAATGCCTTATCAATGTATGAGTTTATAAAGATTTCGGCTGAA
TAAAACGTGTTCCGACGGTCCTGTTTAGGGTTGCCACTTTTTTTTATTGAAAATAAAGTA
CATTGGTTATTAAAGGTAAGGAAAAAAGTACATAGTGGGAAAATAAAGTACAATTTTTTA
TTATTATGTTTAAAAACATATTTTTATTGCTTTTCGCAAGTTTTATCAAATTATTATCAC
TGCTAAACAATTGCACAACATCTTTACAATCAATATTAATTTAAAGTAGATAAGTAATTC
GTTTTTTATCAGATTCAGAGACGCTGTGTTTCTTTCGTCTCGCCATTAGCAATTCATTAC
AAAAAAAAAAAAAAAAAAAAAAAAAAAAAAACTTTCTCTGTGAATGCTGACGTAGTGGGA
ATAGACAGTAAAAATGAAATTGCTTTATACAATTTTGCGAAATTATCTTCAGTCTTATTA
AGTGCTTGCTGCTAATTTTGTGCAGTAGATAATTCCGACAAACCTTTAGAACTATATATC
AGATCACAAAGTTTGTTTAATAAAGAAATTTCTCCATAAAGATAATCCATATCCATATTA
AGGTTTTGCGGTTTAAAATTTTCTATTATGTTAACAATAATATCAAATTCAGCATTGCTC
TTTAAATTTATATTGCCAAGTGTAAATCATTGAGTCATTATAATCAAACCATTCATTTAG
CTACTCTAAGGCTTCGCAAATAAATAATAAGAAAAAAATTCAGTGTAACATATTTACTAT
CTATTTGATCCGTTTCACTACCAAAATTGTTTTGTAGGTGTACATGGAGTTCTTTGTTTA
TTGAAGTTGTCCTTGTCCATGATTTACTATAATATAGATCTATAAAACTGATAAATCGTA
TACTTATTGCTCTCAAACCGCTTTACATAAAACAAAGAAAAAGTATTGACACGAAAATGA
CGTTGATAATGTTGACGTTTGAGTTTAGGTTGCGTTCAAAAATTATCAAAAATGACCGTT
CTAGTGGCGCTGGGGACCTATCGTTTTGACACCAATAGATAACGTACCATTTTACGCAAA
ACGCTTACGACCAAAATTTTTTAAATCCCAGAGAAATCAAATCATGCGAAATAAAGTATT
TTCGCGTACTTTAGTGTTTTCACAAAGTATAGAGTACAATTACCAGAAATAACGTACAAT
ACTTTATTATAAAGCACGGGAGGCACCCCTAG
>VvP45bXY-509113#RC/Helitron_13537-15121 [forward] 1585 bps; scores=9:9 Multi_5'_ends:
TCACCTATATATATATATATAAAACTTTTTCTGCATCAACTTTCCATCGCATTCAAACCA
TATATAAAGCGCATGTTACCACTCTTCGTTCAAGTACTGCATTCTGAGATTAAAGCCGAA
GAAAACCAGAAACCCGAATATAACAACAACAAAAAATCGGTCTTAATTAAACGCCTATTA
CAATCGTTCCCTTAAACGAAACCAAATTCAACATCTTACAGGTATTGCTTTTTTAAGATT
CCAGAAATTCGCTGTGTGTTGAAAGGAATAGTTTAGTAACCACCAATTGCAATGTTTGAT
CACGGAAAATTAAAGCTCAAGTCACTATTGACAAGATAGCATTAAATTTTAATTTCGTTT
CCCCCAAAATTTGATAAGCAAAGAGTATACCACAATTATGCATACATTAAGTGCTGCTCC
GTTTCTTAAATTTTGTAAATACTCGTGTGAGAAATACATTATTATTTCTTCTTTACTCCC
AACAAATACTTACTTCAAAAACAGCATATACTCCTCTCCAGATCCCCAAAGATCTTTGCA
CAATGATATTTGAATACTGAATCAAAGCATACTGACTTTTAATGCAGAACTTATCATCTC
ACAAAGCATCTTGTCTAAATCTAGAAAGGTATTTCATGCCCTATTATAGTTTTTTTAATA
TTTACAGATTCGGATTTATGGCTGAAAAACATAATTAAAGCTTTAAATGTAAGAAAGAAT
TTTAAAAAAAAAGTGATTGAAATTCCAAGATAAGTGCCATCTTCCACCATATTTTGATCT
AACCACGACTAATTTGTTAGGGAGGATATGGAGGAAAATGCAGTTGTTAGTTTGCGTATT
TGTATATTACGATTAACCAAACATTTTGCCCCGGTTTATGTTTTCAAAGACCGTCACGCA
GATTCAATATACCGATAATATTCAAAGCTTTACATGTCGTTCAAGCAAACTGACCATCTG
GTGTCTCATTTAGAATGATTCCTGAAACCAATATGTAACGATTGTCTACGTTATCTGCTC
AGCGCATCGAGAGTATGGCAGACAGACAATATGTAATTTCTGCTACTTTCTCCTCATATT
GCAACAGCTAGCGTCCGGTATCAGTGAGATTAGAGAAGCCTCCATGACACGTGCTCCTAC
ATGGCTTATAGTTCCGTATCTGAAACCACGCCATCTGGGACATATTACGCAGTAGCGATA
GCAAATCTGAAGTGCACTTCATTTCTTAATCTTCTTGTTCGAGCTCTGCATGTTTCACAT
ATAGCTTAACAACGTAACGAAACCAGTCTGTACAAAAACATGATTCTTGGGCTCATACAT
TCGGAATGCCTGCAAATGTTTAAGAATATTTAAATTCTAACAAGTTAATAACTAATAAAT
TCTCTGGCTTCTAGCCATGTATAAATATCACAGCTCTAGGCCGTTTGTAAGGTGTCTATC
ACCCCCTCATTTTGGTTGAAAATGAGGGCATGTTTTAACGCCTTCGGAACGTCCCAGAGC
TGCGACATTTATTCTGGGCTGGAAGCCAGAGAAGTGTTTATAAATTTACAACGCCGTGAA
AAGCAACGTACGTACAAGTTACTAA
>VvP45bXY-510552#RC/Helitron_2427-16872 [forward] 14446 bps; scores=12:10 Multi_5'_ends:
TCTTATTATATTAAACTGTTACAGACTTTCACAAAGTCCATATATCATAGATAAAGTAAA
AATTTTAGTGCCAAGCCAGGCAATGAAAGTAATCTATAAATATAAAAACACGAAAATGAA
AGTTTTCAAAACAATAGCACATATAAAGTTCAACAAGCAGTGCAAGAGCTTAGGCCTAAT
CCCCAACTACGTCAAAGTCAAGACAGGAGGAAACAGCTACACAGCCAATATAACCAAGCA
GAAAGCTGAAAAACTATGGATAAATACCGAAATAAAGCAACTACACAGGAAGAAAGATCT
ACTAAACAAACAGCTGCTGAAGTTACATCTAGAACTAGCAAACAACACGCAAGCTACCAC
CTGGGATCTCATCTGGAACCACATCCATGATATTATTTATAAGGAATATCTAAAAATATG
TAACACACACAACAAAAAGCTGCATACACTTAAATCTAAACAACTGCCAGTTAGTACCAC
AAACAAACATACCAAACCGCCACACACTTTCTGTAACAGAGTCATAAATACTACTGATAT
AAAATTCAATGATAAAGAATCAGCACTACTGCACATGGGATTAAAATACAACTTAAAGCA
AAACCTCAATACCAACACACTTAAAGAACTAATAGATACCACAAAAAATGCTGTTGACTT
AGCTAAAGTTGATAACAATACCAAAATTGCAATAGGACATAAAATCAACAAGTTACTTGG
AAAAGAGTTGGAGAAAGACAAACACAACCCCAAAAACAAACACAAAGACAAAAACACAGT
GTTCAATATAAATAATAAACTCAAAAATAATAAGGCATTAATAACTAAAGCAGATAAAGG
TAATACTATTGTAATTATAAAAGAATATGAATACATAGAAAAAACACTCAAATTCTTCAA
TGAAAACTACATAAAAGAGATACATAAGGACCCCACAAAACAATTCCAAAACAAAATCAA
AGAGCAGATAAAGAGAACAAACTTCCTATTAACAGACATTGAAAAGAAATTCCTCCTCTG
CATGAATCCTAAAGCCCCCCTCCTACGATCACAGCCAAAAATACATAAAGAAGGAATTCC
AATCAGACCAACAGTCAACTCAATGAATAGCCCTGCATACAGACTGACTAAAAAGCTAGA
CGAGATTTTGAAAAAGCTTTACACTTATGAAACTTCGTATTCCATCAAAAACAGCTCTGA
ACTGACAAGTACACTGAAAGACATAAATATTCTACTAGGTGCCCAGTTTGTTTCCTTTGA
CATAACTAACCTCTACACTAATATCCCCATACAAGAAGCCTTAGAAGTAATCAAAAACAA
CCTAATAATTCATCACAAATGCTCACAAGCAGATATAGTAGAAGTTATTGACTTACTCCA
GCTAATCCTAAATTACAATTATTTCACCTTTAATAACAACATTTTCCAGCAATCTGATGG
CCTTGCAATGGGCTCAAGTATCTCTGGCACAATTGCTGACATATACATTAATCATATTGA
ACAGAAAATCTTAAACAACCTTGATCCATGTATCAAAAAGATCATATATTACAAACATTA
TGTGGATGATACACTGATGCTTATTCATGGAAACACAAATGACATACAAGATATTCTTAA
TATTTTTAATAGCACACACCCCAAAATTAAATTTACAGCAGAGTTTGAAAGAAAAAAATG
AATTAACTTCCTAGACTTATGCATCTCAAATATCAACAATAAACACACCTTCTCAATATT
CAGGAAAAACACAATGACTGACTACACCATACCCTCCACATCATGCCACCCCAACTCACA
CAAACAAGCAGCTTACTGGTCCATGGAGCCAATAATATCCCCTTAAGCAAAAAACACTAC
AATCATGAGCTAAAAATAATAAAACAGGTAGCTTTAGCAAACCAATATCCCACCCAAATG
ATTGACAAAATTGAAAATAAAATAAATAAGAAAAAGATATACACCAATTCCAAAAAAGGT
GATAAACAGTCTACGTATAAATTCATTACCAGCATCCCTTATGTGGGCACAATATCACAA
AAAATTGCAAATGTACTCAGAACACATAAAATACAAATAGGATTCAGAACCAAAAACAAA
ATACAGCAGAAATTAATACATAACACTTGCAATAATTCAGACCCATTCCTTAAATCTGGT
ATTTATAAAATAACATGTAGACAATGTTCTAACTTCTACCTAGGACAAACTGGCAGAAAC
TTCAAAACAAGATACCTAGAACATATTAATGCATTCAAAACGGGTCAACACACTAAATCA
GCTGTAGCAACCCATATCCACAATACTGGCCACCCTTTCAGTGAAATCGACAAAGACTTG
AAAGTACTCCATTACCTAAATAAAAGCCACCAAATGGATTTGATGGAAGAATATGAGATC
TATGTGCACCACAAATTATTTAATGACACAATACTTAATGAAAGACTTGAAAGTGAATCT
GTAAATTATTTCAAGTGTTTCGATAAATTATTATAAAATATTTGCAATCATCTATTAATT
AAATTCATGGCTTTTATATTTATTAAATGTTTTTGTAAAATTATAAGGCAAGCTATATAG
TAACAACATGTATCATTAATCATTCAATCTTTAACATATTATCTTTGATTGTTTTTATTA
AATAAGATGTACTAAAGCATCTTTGCACTGTTTGTATATATATATGTAAATACTATGTAG
TGACGAAGTGCAAGTGTGAAATTCTGTGAATCAAACTTTGGAATATCCTTCGTAAAATGT
AAGTTTTATTTCAAAAATTTATTATTCCACTCCATACTAATTGCAATAAACTGTTTAGTA
CACAATGCAAAATATCAATTTCAGGAAATACAAAGTAAAACTGGATAAGGTCAAACAGAA
GATGACACGAGCACTCGTCACACCAAAAATGTAATAAAATAAAATAGCGTTCGAAAATGA
GAATAAATTCTTGAAACGCGTCACGCATATAAATAAGATAATAATTTATTAAAGTAACTG
TGTAGCAGAAAATTATTTGCATATCTTATGCTATGAATTGTTTAAGTTATGACATTGAGA
ACATTATATTAAAAATCTATAGCCATTTTTCTGTGTCGGCATGCAGAAGAGAAGAATTAA
AAAGATTTGTAGCACTTGCTGAAGGAGAGTTTCATGAAATAAAACGACACATAGGAACTC
ATTGGCTATCTCTTCTACCAGCGATTGATACAATTTTGCTTAGTTTGACACCAATTTGTA
ATTACTTTGTTTATTTGGATGTTGACTGTCCAATGGTTATTCAAAATTTATTAATGTTAG
ATGATAATGTTAAAAATAAAGTAATTTATAGTTACCTTCTGTATGCTAGTCATATATTAA
ATGTTTTCAATAAAACAATTAAAAAATTAGAAGGAAATAATGTAACTATTTTAGATGTTT
ATAACATTATGACTGGTTTAAAGACTGAGCTAATTCAAAGAAAAAATGATAAGTATTTTG
GCCATGAAACAAAAAAAGTTTTAAATACTATTAGAGAGTCTTCCCAAGAAGTTTTTAATA
GAACTATAAATAACTTTATACTTTTTATTGAAAAAGCTAATTTGTATTTAGAAGAATGGT
TCGATTTCAATCAGACTAATTGGCTTTCTTTAATTAGCTGTTTGTCATTGAAGTCTGCAG
TCACATTTGATCATTTTGAGAAAATTATAGATAATCTAAATTTATATAGACTCAATATTG
GTATGGATGATTTATATTCAGAATTAACAAATTTTAAAGTAATTTATGAAAAAATATCAG
AAGACAAAGATTTTCTTGAAATGAGTGCTAGCCAAAAATGGAGCCATTTATTAGTAAACA
CTTCAGAAGAATTTAAAAAACATCACTAAAATTGTCTCATATCTACTTTCTGTTCCTGCC
ACCTCAGCATTTACTGAAAGAGTTTTTTCAGTAATGAATGCTAAGTGGCGGGATGATAGA
AATAGAGCATCTATCAAATTAATAAAAAATGAGCTCCTCATTTATTTTAATTTCGATATT
AATTGTGATGAGGCATATGAAGTTTTTAAAAAAGATTGTAAATTAGTAAGTTGTGCGACA
AGCTCTAAAAATATGTATTTAAAACAATAAATAAATAAAATACTGTTCGTTTTTCTAAAA
TACTGTTTAATAACCTTCATAGACCTGAATCTACTTTATTTCTTGTAAAGAAAGTTGGCA
ACCCTAGGGGAGGGAGGGTTTTCGAGCCAGGCCACGTTGCTTTCCTTTCATAATATTTTT
CACAGTTAAAATAAGGAACAGAACACACAACAGCTTGTGAATATTTATTTCCCTAAGTTA
AATATCTCCGTATGTAATTTACAATGGTCTGACAGGAGAAAAAAGTACAAAATGTCTTCT
GGAATCAAAACATAGAAAAGCTAAGTGCTATGTGAGGAGGGAGGGGGGGAGGGAGAGGCA
AAAGCCACGTAGGGCTACGTGGAGGTAGAGGGGGAGGTTCACAGGAGGCCAAATTGGAGC
TGCGTGGTTTATGGACGCTCCCTTAAATGAGATTTAAGTATCAAAACTTTAGATGTCAAA
TTAACGGCATTTATTTTGTATCTGGGGTTTCAAAACAGAGCGACAGCCGAAGAACGTCAC
ACACAACGCTCCAGATTATATTCAGCACACGGCCGTCCGGGTCGCATGCCGGACTCAGCA
TAGCAGGTATCGGCCGATCGCCGCATTCCCGCGCAAGTAGACAGCTTAGGCGTAAACAAA
GCAGCACTCAGCGAGGGCTCTGTCGGGCAATCTCTAGCAGTCAAAGGGTTAAGAAAATTC
CTAGGCATCTGTGCTTATTATCGGGGGAATGTCCCAAAGTTTTCCAGAGTACTGCACCCA
ATCTATGATTTACTGAAAAATGGTGCACCTTGAAAATGGGAGGAAACGCATCAGCAGGCC
TTTGAAAACATTTAAAAAATTTCAACAAGACATCTGTTTGGCACATCCTGATTTCTCGAA
GCCGTACTTCTTATACACTGACGTGAGCTATAAAGGGATTGGTGCATGTTTGCAGCATGA
TGATAAGGAAGGGAGACAACGCATAATTGTGACTGCAAGTCAGACGCTGAGACCTCGAGA
ATTACGATATTATATTAGCAAATTGGAAATGATGGCTATACATTTCATCAAACAGAAATT
CAAGGCATATTTACTAGGGTGGACAACCTATCTGATGACAGATCACCTTACCCTGACTTT
TCTGCGAAGCGCCCGTTTCATTAGCAACCAAATTGCTCAATGGGCCATGTTCTTACAGCA
GTTCGACATCCAAATACAGTATTGTAAGGGTCGGAGAACATTATAGCGGACTGGTTGAGC
CGACATCCAAGACATGGAGATGCTGTAGAATATGGGCATGGGGACCTGAATGAAGTACTC
ATAGCGGTGTTAACCCTGCCGGTAGGAGGGAGTGTGAAAGAGTTGAAGAAACACTTAATT
GAACAACAGTGTGCTAGCGAATATATTAAAAGGATATGAGAATACCTCACAACCAGAGCT
CATGGACATGATGATGTGAGAAATGTTGCGTTACTCTGCACGATATTAGATGACGTATGT
TACGGGCGCGAGAATGCCGTCAAACCATGGTGTATCTGGTTACCACAAACCATGTACCGG
GAAATGACAGAACTATATCATTCTCATCATGGACATCCAGGAATGGAGAGATTGTTTAAA
ATGTTGACGTTAGAATATTATGCCGATGCACTTAAGAAGGAAGTCGCCATATGCACAAAG
ACCTGCGTCGAGTACCAAAAGGTGAAATCAACTAACACGCGGAGAGAGGGAGAATGTCAC
CCAATTGTTCCTGATAGACCACAGCAATTAGTGTGTGTGGATCACTTTGGACCCTTGCCG
TCCGTACACTTTGGGAAGAAGCACATATTAGTAATAATGGACGCATTTTCCAAGTACATT
AAACTGTAGATAGTAGCGAAGATAAATACTTTGGGCACCCTGAAGATCATTTTGGAGAGG
TACGTGCCAGAATGTGGAAACCCATCGCGCATCCTTTCAGACCATGGCATAGTATTTACT
AGTCTACGCTGGGCGAAGGCACTGGACGAAGCAGGAATAAAAGCTATATACAGTTCAATA
AGGACTCCTCAAACCAATCCTGCTGAAAGATATATGAGACAGTTGGCATTGTACTTCAGG
TTTCCCATAGGAAACAAACATTATTCCTGGGTGAGCTACGTGCCAAAAATTGAGAAATAT
TTTAATGAAACCGAACATTATAGAACAGGAGAGAAGCCATTTGAGCTGCATTTTAGTAAA
AGGGTTATGACTTATGCCAAAGAGCTTGTGAGGCACCCGAACTCAGATATCGTCGAAAGT
CATGATAAGAGAATCAAGCGCACACACACATATTTGATGTAGAAGGCAAGCAAACGTAAG
CAACTGCAAGATAAACATGGTAAACAGAAATACGAGGACAAAAGGTGTTGGTGTGACAAT
TAAGCACATCCATTGCTGACAAGAAGATCACAGCTAAATTCTTTGATCTATTTGTAGTCC
CGCTCGAAGTTATAAAATTTACCGCTCCAAACGTCTATGAGCTGCGACTGGCAGACGGTG
AGATTCACAGGACTGTCAATGGAGGCAATATCAGCGCATTTTATTCTAGGTAGCCACAGG
TAAACAATAAAGCTAAACTGGTTTCCAATGCAGCAATAATAGTTAAGTCTACATACTCAT
ATCTTCAAAAGGCTACCCAGTTTCCATCACATTTTAAATCCACATGTCTACATGATAAAG
AAAAACAATTTGTTTTACAATATTTGAAGTAGAATGTTCAAACATACTTTGATATGATAA
TTTTACTTTAAAAATGTAAGTTGATCGTGCACATTTTTCTGTTGTTGTTTGATATTGTGT
TAAAAATTAAATAATCTGCGTAAAGAGAGTTGATGTATAGCTGGGACGAAAAGAATAGAT
GTCGGAGTAAATAGGCAACGGATATGACTCAAGTGGCTTCAAAATTCTCATTAGTGGCAA
TGATATGTAAGTCCACAAAGTAATTAAAATAAGCGCCCGAAGCAATCCGATTGCATGTTT
AAAGGTTTCGTTTGATAAAACACCATGACTTTGTTATTAAGGTTTTTTTTTTTTTTTTTT
TTTTTTTTTTTTTTTTTTTTTTTTTTTTTAGGGACTCGTTTCCCGGGTAATTCTTTGCTA
TTACTCAAGTTGCTAAGGTCTAGGACTGTTTTGTTCATAAAACAATAATTAAATGTGTAG
CACTATGGTAGTTGTAAAGTAAAGTAAATATTAAATAGTCTTTCCACACTTTCTGGGTAC
ATGGATTTAACTCAATGTCTTCTCCCCTATTATTTAATAATGTTTTACGTAAATTATTCA
CACTATCAAATGGAACAGCACTTAAAAAAATTTGAGTAAATAAATAAATTGAATAGAATT
TTCTTCTTAATTGTGAATATAAAACAGAAGTAACCTCTACAAATATTTAAAGTAAAAGTA
TGTATTTTGAGGAAATGGATAGATGTTTATGATTAGAAAGATGTTGATAGTGAAGGAAAA
TTAAACGCATTTTTTTGTAAAGTTTAAGGCATTATGTTGTCTTTATGGAACTTAAGATTC
ACATTTTGATGAAAAATAATGCTAGATGCTAGGAAACAAATATACATGCTCTTTGTTTAT
AAAGATGACAAAGCACTAACTTTCAATACGATGTAGGATAAATTATTTGTCGTAACGAAT
GAGGCAGAAGTTGTTACCAGAATTTGTGGTACCTGATTATAGTTTAAATGATGTTATATA
TATATATGTATATATGTTTTAGTCTGTATTATGTACCTAATAGTTAATTATAATTAATGC
TAGACATAAGTGTACTCAAGGTTGGAATATAATGGTTCAACATTTGTATATTTCTCGTTA
TAAGCTATGCATTTCTTGTATCCGTTGGCTAGACTTTTTTAGAATATGTTAACATACCAT
ATGCTGATAAGTGTAAACATAAATTTTTCCTACAGTAATGGTTAGCTGATTAAGGCAGAG
TTATGCAAGTAATGATAAATGAAACACTTTGTAAGAATATAGATATAATTAAAAACAGTT
AGTTTCATAACATGGAGTTGTATGAAGGGACAAATCAAATTAGCCAGGAAAGATAAGGGC
AGACTTTAGATGAACCATCAGAATATAAAGTGATTCAGGGAAGAAGGCGTGTGATGTATA
ATTTTATTTCTTTGTTGTACAAATAAAATTTTAATGTGGACCAGAGCCTATGTGGTGATT
TCAAAACGTCACCACATGTTTTATTAGAAGGGATGATTGAAATTCAAAGATTTTCATTGA
GTGAACATTCCTACTGTGATCGAATTCGGTGACGAAGGGATTCCAGTTTGGCGCTGCATA
GTCGTCTAGCCGGAGACAGACAATAGTTGGGCCTTGGAATGCTCAGGGTGACAGAGGGTG
GCCACAGCAGGTGTAGGGGAGAGGAAGACCGGTAGAGCGGACACTGCGGGAGAACGGTGG
CAGGTGCCGGACAGTGTGGTTGGCAGCGAAGTGTTTATTTGTAAGTGTGTATGCTGCAGC
ACCAGAGAGGACTTCGCATGGTAATGTACCATCCCGTTTGAAAGAAAAAGTATTGACATT
TCACTGCCATTGTCATTAAAAACCCAGTGCGACCCTGAGAGCATTGAAAATTGCTTCTTG
AGTCTCTCAACATCAATTTAACTTCAGTGAGCTAGCTGTGGAACTTGAATTATTGATAAA
CGCATGTATGCCCTTCTGGAACAGAACTCCGACATTTCATGTGACATGGTTTATGTGAAT
TTATTTCAGATTAATTTAACATTTTTTAAATTCCATATTGTTACAACAAAATATAATCGT
TTTAAATAATTTAATTAATTCTCCTATTCAGTTGTGAGGCAAAATTCTGTCCTAACTTAT
CCTATCTTGGAATGGCGCCCTTGGAATTATTTTCATACTATTTAATTAAATAAGTTAAAC
AAAAAATAATTATTATCATCACAAAGAGTTCGCTCAGATACGATAGTATATAGGTTATTT
CACTGTTCACCTGTCGTTGTAAATTTTATTGACTTCCCTGCCAAGAATGACGAGTTCGCC
AACAAGCTATCTCTCGGGATTTACTCCCAAATAGGATGTTGTTGTTGTTGTTGTTGTTTT
TGTTGTTTTAGGGCGCGTCGACAGCGGGGTCATTAGCGCCCTAACAATTACCAGCCTAAA
CTGTGGCTTAAGATAGTGCTAAAATACTGTCTGCATGGTCGACTGTAAAGGGGTCGACCA
TACAGACAGCAAATAAAATAATTTACAAATATAAAACGTGGCTTAGGAAAGGGGCCACCA
GAACACAAGACCGTGCACCACCTGAATGGCTGTAAAGGGGCCATACAGGGTCACAAAGTA
ATTAAAAACACTACATCTCTCGCCGGCTGTATAGTGGCCAGCGAAAAGGAATTTAAAAAC
ATAAAATTTAAAAACAATGCACATGAAAGGGTGGCTGTATAGGGACCACCCGTCCATCTA
AAAACTAGGCCGATCTGCCTAAAATTTTAGGCACTAGACCAGCCAATACACAAAATTTTA
AAACACTTGCCACACTGCTGGTCTCATTGTTTAAAATAAGGGCCAGATCGTTGGCAAGGC
CAACGTCCGCCCTCAAGTCTAAAAACGCAACACAATCAACTAAAATGTGGCGCACCGTCA
TAGGTACGCCACAGGTATCACATTCCGGTGGGTCCTCCCGGCGGAGAAGAAAGCTGTGTG
TCAGAGGACAGTGCCCTATACGGAGGGGAGTAAGGAGAACCTCATCCCTCCTCGCCCACT
GGAAGGAGCTGCTCCACGGCTGAATGGTCGGTTTGACCAGCCGGAGCTTATTATGCTCAA
CCTCCAGCCACTGCCTCTGCCAGATGTCAAAAACAAATCTTTTCCCTGCCGAGGCAAGGT
CAGACTTTGGGACCGGATCAAAGTCAACTCTGACCTTGTTGCAGGCTAACTTGGCAGCTT
CATCAGCTGCCTCGTTCCCCCTGATTCCCACATGACCAGGTACCCAGCAGAATACAACCT
CCTTTCCAGAAGATTGGAGCGATCGGAGGGTGTCCTGTATGCCTTGGACAAGACTATCTG
CTGGGTACATGCTTCCTATAGCCTGGATGCAACTGAGGGAATCACAGCATATGATGTACT
TCGTGCCGCGACTTACTTCCATATGCTGGAGCGACTTTAACAAAGCGTAACACTCAGCAG
TGTATACGCTGCAGCAGCTATTAAGTTTGTAGTTATAAGTCGCTCGAGGGAATACCACAG
AGCAGCCAACTCCGTTAGCCTGCTTAGACCCATCCGTGTATACCGGGGTAAAATCACGAA
ACTGATTTAAAACATCGCTAAAATTTCGGATAAAAACACTGTCGGCGGTACACAGCTTGT
TATACCGCGTCAGATCTAAAACTGTTCTGGGCCTCTTTAAAAGCCAGGGAGGAGTTTTAC
TCCAACCCTGGTGATAAAAAGAGGGCATCTGTAACCCAAATTCCTCTAATATAGCCTTTG
TACGGTAGCTGAACGGTTTAGTTGCTATTTGACGGTTGCTATAAAGCCGTTCAAAGTTAG
GATGAATAACTACGTCGTACACGGGACTGCCAGGAGTTGTGGCAATATATATATAGTGTC
GCACCATGAGGAGACGCCGGCGGATGGAGAGTGGCGGCTCACCAGACTCAGCACAAATGC
TTGGTATCGGACTGGTGCAGTATGCACCTGTGGCGAGACGAATTCCTGCATGGTGGACAC
TATCCAGAATACGGAGGTAGCTGTCCCGTGCCGAACCGTAGACAATGCAACCGTACTCCA
ACCGCGACCGTACAAAGGCTCTATAAAACTGTCGCAGGCAGGAGCGGTCAGCGCCCCACG
ACCTACCACAGAGACACTTTAAAACATTAAGAGCTTTCAGGGCTCTGGCTTTGACATCTT
TAAGATGTGGTAGCCATGTAAGCCTACTGTCGAAAATGAGGCCCAGAAACCGAACAGTTT
CACTGAAACCTAAAACGGTGTTCCTCAAGGTGAGATGAGGTTCTGCTAAAATGCTTCTAC
TGCGGCTAAAAAGTACACACCGAGTTTTCTCAGCAGAGAAACGAAAGCCGGTGTGTACTG
ACCATTCATCCAGCCTGTTCAGAGTGAGCTGCAGGTGCCGCTCAGCGCTTCTCAGGCTAG
ACGATGCAATAAAAATTAAAAAGTCGTCAACGTATAAGGAGTACCGGAGGGCCTCCTTAT
AACAGTTGATATGCTATTTATGGCAATAGCAAAAAGGGTTACGCTTAAAACTGAACCTTG
AGGAACACCGTTTTCCTGAATAAAAAGGTCGGACACTTCTCTGCCGACTCGGTACCGGAA
GCAACGTCGAGTTAAAAATGATTTTAAAAAACGGGGTAGATTTCCCCTAAATCCCCATTC
ATGTAACTGTTTTAAAATAACGTGCCGCCAGGTAGTGTCGTAAGCCTTTTCTATGTCGAA
AAATATACCCACAAGGTGTTGGCTGCGGATGAAGGCGTCTTGAATTGCCATTTCCAGTAG
GATCAGGTTATCCGTGGTGGAATGGAACTTCCTGAATCCACACTGAAAACGGCTCAACAG
TTTACGGGACTCAAGACACCAGACGAGGCGGCGGTTCACCATCCGCTCTAGAGTCTTCCC
GACGCAGCTCGTTAAGGCAATGCTACGGTAGCTACCTGGCAACAACTTGTCTTTGCCTGG
TTTTAAAATTGGAATCATGGTTGCTTCCTTCCACGAGTCGGGGAAGTGTCCTCCGGTCCA
AATTTCATTAAAAATACCCAGGAGGTACTCTTTAGCATCTTTGTTGAGATGCCTCAGCAT
CTGGTACTGGATCAGGTCAGGCCCTGGCGCAGTGTCTTTGGCGTTGTTAAGAGCCGACTC
CAGCTCCCAACATGAAAATGGGCTATTGTAGTCTTGCAATTCCGACGAGTCGAAACTAAA
GTTTTGCCTTTCAGCAGATGTTCTTCGTTGTTGGACCTGTTGGTCCAATCCGGCAGACGA
AGTGATCGCAGCGAAGTATTCTGCCATCAACTGCGCTATTCTTCGCTCGTCGGTAACTAC
ACGCCCCCGATCCAGTAATCCAGATACTGGTGGTCGTGAGTACCTCCCGGATATTCGGCG
GATAGACTCCCATACCTTTGATGATGACGTGGAACAGTTAATGGTGCTCACAAAGGTCTA
TGGCCTGAATACAGCTCAGGGAATCACAGCACATGATGAAACACTTATCCGGATTTACTT
TCATATGCTGGAGCGACTTTAGCACGGCGTAGCACTCGGCAGTAAAACGCTGCACTTGCC
GTCCAGTTTGAATGTGTAAGTCGCTCGAGGAAACACTACAGAGCATCCTACTCCGTTAGC
CTGCTTAGACCCATCCGTATACACCGGGGTAAACGTGTGATGCTGATTTAAAATGTCTCT
GAAAATATTATTAAAAACACTGCCAACGGTACACAGTTTATTGTACCGAGACAGGTCTAA
AATTATTCTGGGCCTGTTTAAAAGCCAGGGAGGAGATTTACTCCAACCCTGGTGATAAAA
TGAAGGAAGCTCGAATCCGTATTGTTCTAAAATAGCCTTTGTACGGTAGCTGAACGGTTT
AGTGGTTCTATGTCGATTGGCATAGAGCCGCTCGTAGTAGGGATGTACAACTATGTCGTA
CACGGGACTGCCAGGTGTTATGGCAACCTGCAAGTAGTGTCTCACCATGAGGAGTCGCCG
GTGGACGGTAAGCGGTGGCTCGCCCGAGTCAGCAAAAATGCTGTCAATAGGGCTGGTGCG
ATATGCACCCGTGGCGAGCCGAATTCCAGCATGGTGGACACTATCCAATATACGCTGGTA
ACTGTCCCGTGCCGAACCATACACGATACAACCATACTCGAGACGCGACTGTACAAAGGC
TCTGTAAAATTGTAGCAGGCAGGAGCGGTCAGCGCCCCAGGACCTGCCACACAGACATTT
TAAAACATTGAGAGCTTTTGAGGCTCTGGCTTTCACATCTTTAAGATGTGGCAGCCAGGT
TAGCCTACTGTCTACAATGAGGCCCAGAAACCGAACAGTATCGGTAAAACGTAAAACAGT
GTTCCTCAAGGTGAGGTGGGGCTCTGGTAAAAGAGTCCTGCTACGACTAAAAAGTACACA
CCGGGTTCTCTCGGCGGAGAAACGAAATCCGGTGTGCACTGACCATTCATCCAGCCTGTT
CAGCGTGAGTTGCAACTGCCGCTCAGCGCTTCTCAGGCTGGACGATGCTATAAAAATTAA
AAAATCATCCACATATAAGGAGTACCCTATTGGACTCCTTACAATGGATGCTATGCTATT
TATAGCAATTGCAAAAAGGATCACACTTAATACAGATCCCTGAGGAACACCATTTTCCTG
AATAAAAAGATCAGACACTTCACTGCCGACTCGGTACCGGAAGCAACGTCCAGATAAAAA
TGATTTTAAAAAACGGGGCAGGTTTCCCCTAAAACCCCAGTCATGTAATTGTTTTAAAAT
AACATGCCGCCAGGTAGTATCGTAGGCCTTCTCAATATCAAAAAATACCCCCACCAGATG
TTGGCTGCGGATGAACGCATCCTGTATCGCCGCTTCCAGCACTATCAGGTTGTCCAAGGT
GGAACGGAACTTCCTGAATCCACACTGAAAGCGGCTCAGAAGGTTTTGGGACTCCAGACA
CCAGACGAGGCGGCGGTTAACCATCCTCTCCAGTTTCTTACCCACGCAGCTTGTAAGGGC
GATACTACGATAGCTACCTGGCAACAATTTGTCTTTCCAAGGTTTTAAAATGGGAATTAG
TGTTGCTTCTTTCCACGAGTCGGGGAAGTGTCCTCCGGTGCATATGTCATTAAAAGTATC
CAGAAGGTACTCTTTAGCATCTTTACTAAGATGCCTCAGCATCTGGTACTGGATCAGATA
GGGCCCTGGAGCAGTGTCGTTAGCGCTATTCAACGCTGACTCCAGTTCCCAAAATGTAAA
TGGGCGGTTGTATGCCTCTGTATTCGACGAATAAAAGCACAGCGCGCACCTCTCGGCAGC
AACTCTTTGTCGCTGGAACCGAGGTTCAAAGTTGGCCGATGAAGTGACGGCGGCGAAGTT
CTCCGCCATCAGCTGCGCTATGCTTCGTTCGTCGGTAATAATACGTCCATGATCCAGTAA
TCCAGATACTGGTGGGCGGGAGTACCTTCCAGATATACGGCGAATGGACTCCCATACTTT
CGACGAAGGCGTGGAACGATTTATATTGCTCACAAAGTTCTGCCATGACCTCTTCTTGCT
CTCCTTAATAACTCGACGCGCCTTAGCTCTGGCAATACGGAACGCTGCAAGGTTGTCAGC
TGTTGGGCACAACCTAAAACGACGCAACGCCCGTCGGCGACCCTGG
>VvP45bXY-511304#RC/Helitron_7477-11697 [forward] 4221 bps; scores=11:8 Multi_5'_ends:
TCACTTATTATTATATATTAATTATCATAGAAGCCTTCAAAAAATACAAGCTACTTCGCG
TGGTGCAATTACAATATACCACCTGGTTAATTGTAATTAAAACTTCATTTAATAGTTATA
TTGTATTACTGATTCTAACGGAAATGGCAAATCGTTAAATTTCTGACAGTTCCTACTATT
CCTATTAATTTTAGTTATGTAAAAATTTAACTGTTGTCTCTGCATAGAGACTCAATTTTT
CCTTAGACATGAAATTGACTTCAAATAGAACTCAAACTTTGTTCAGGTTGAACTCTGCGG
CTTATAGGCACGTTCATAAAAATATTCTTTCATTTACGCATCCTCATCTGTAAAGTTATT
AAATTCAATTTCAATAATTTTTATAATTATTTTATTGCATAACACAAATTAATAAATAAT
ACACAAAATTAATATTATACATTAATACAAATACAAGTGTCAATTTTTAATAATATATGA
ACCTATTTTTTAAGATAATAAAATTAGAAAGTAGCCTTGCATTGTGTTAACTCTACACCT
GCATGGCTGTTGAAGTATTCTGTGAATGAGTCTCTCACAGAAAACCAATCAGCGTGTGCG
GAACCGTCACTCCCTGTTAATGGTCCAAGATTTTTGGTTGGCAGCCGTTCATTTGTGTTT
ATTTTATAATGAAGTACGTAATTCTTTTTGAGGAATGCATCTTTAAGTAAAATATGCAAG
CAGCAAACAACAATAACCAAATTATCAGTTGTTTCTGGCTTTAAACCGATCTAGATTGGT
GAGACGAGAACATAACACCGTTAACAGCAAGGCAGTAGGGAAGTTATAAAACAACTAACC
AACCAATTAATAATTTCAAAGAATCTAACTAAGGATGAGTTGATGAAGAATATTATTGGT
GCAGGGGAACCTCTTACTGATGCACTTAGAAGTTCCAGGAAACTGAGGGGAAGAGAGGGT
ATTGAGACAATTATAGATAAGGATTGAGAAGAAGTAACTGAGGATTTGAAAAAGGCAAAG
TTATTGAGTAACTGATTCAGTGAGACCATTGGGGACAATAATTAAGGGGTTATATCTGGA
AACGAGCATACCCGCACACTTGGAGGTGAGCAGATTCAAAAATTTGAAATTAAATATGAA
GATATCATGAAGGAACTACGGAATCTAAAAAAGCGTAAGCTGGTGTTGATAATATTACTA
CAGATGTCTTAAAGATGGTAGGATGGGGCATTGTACCTTACCTTGAAACATTATTTGAAT
TGAGTCTGGATACTTGTTGTTTACCAGAAAAGTGCGATAGTACTACCGGTCCATAAAGGT
GGAGTGACAAAGAGGGTCGAAAACTATAGGCCAATTAGCTTGACATCAGAGGTAGGTAAT
TTAATGGAGAGATTAATATGAAACCATATTAGAAGTGTCTGTGGGGAAAGTAAATGGTTT
TAAAGTCGGCAAAATGGCTTTAGACAAGGATATTCATGCGAATCTCAGTCAGTTGGCTAA
GTGCAAGATATTTCTGGTGAAATGGACAGGGGAGGTCAAGTTGATAGTGTAGTACTTTAA
CAGAGTGAACCATAAAAAGGTGCTAAATAAGGTAAAAACTATTGGTGTTGATAAAAAGGT
GATTTGCTGGGTAGAAGAAGTCCTAAAAGGTAGAAAGCAAAATGTTGTGTAGATAATGCA
GTATCAAAAGAAGTAGGAGTGAACACGGGAGTTCTACAGGGTAGTGTATTGGGACTATTG
TTATTCGTTATTCTAATGAATGATTGTGTAAACGGTTTACTGTCAGAAGTTGGTATATAC
GGAGAAACTTGACAGTGCATTCCGTACACCGAAAGATATTCTGGTAAAGTTTGAGTGTGA
AATGTCACTACACAAGTTCGCAAAGGAATTACTTTTGTTTGATTTTCTATTACTACCCTT
TTAGTCATTCGTCTAATTCTAGTTACGGGTGATTAGAGAACGCTAGTTAACGTCCTCCCC
GATACTTGTATCTACGTTCCTTATTACTCCTTGTCTAGATACTACATGAGCCGGGATGTA
TGCTGCAAGTTGTTGTGTAGAGAATACTGGCGAATCAACGAGGTTGTTGGCAGCCTGTGG
TGTCGCAAGATCTATTTTGATTCTGTTTTTATCCTTGTGCAACAATGTTTTGGTAAGTTT
TCTGTATTCTGTGCTAGCTCCAAATATTATTTTCCCCAACGCCATGGGATGTAGGTTTCC
AATATTCTTTCCTATCCGTCTACATGTATGTAATATGGTCCTGGTGAATCTACTTTGCAA
TGATTTGCGTTATTGTGTACATAAGCAGGTAAGCGGGACACATTATTTTCCGTCAAGTGG
GGGCCGGATGCTACTCTGGTGGTTACTTTTTTTAGCCGTGTGTCATTTATCTTGTCTTGT
ACTGACGACAGCGTTGGCTGGGTTGGAGTTTCTAAACTATTCACTGCGTTATCTCCATAC
ATTGCATTAATTACAGAGTTTTCTGTTGGCTTACTCAGATTATATGATGCCAACGCTTTC
TGCTTGTCGTTGCTTCTGTTATTTTCTGCATTGCGTCGCTTGTGGTTCTCACGTTTACGT
TTGAGGTTTCGGTGTGTAGGACGTATAAAGCGATTCTGCTGGTGCTTCTTGATGGTCGAC
GGGCAGGCTGTACGGTGGATCACCACTCTCCCCGTACATTCCGCTTTCCACGTCGTTCAC
TGTTCACTTGCACTATTCAGTAGATGTTATTGTATCACTCAGTTGAATGTGGTCTAAACA
CAGCAGTAGATACTATTCGCTGATCTGCGTGCGCTACACTCTCGCTTAAAGAAAACGATG
TTGCTTCCTCGACTGCTTGAGAGGAAATGTCGGAGCCAAAAATTTACATATTGCTTTGAT
AACGAAGATTTAAAAAGTTGAGGGTGCCAAGATCTGTTAACTGTCTGTTAAAAAATATCT
TTTATGTTGGTCTATGGTCCCTCGCCAAATCTATCAAGTGGTTTGTTCTAGCGTCAGAAA
ACAATGTCAAATGTAGTAGTTACTTATATACCATTTCAATAATACTGTCGTCAGACCATC
GATATGGTTTCGAGGAATCAGCTCTACAATATGCGGTGTGTTGGCTCAATGGTTAAGGTG
TCTGACTGGAGCTCGACCGAGCGTGGTGGTGTAACGGCTAGCGTTCTAGCCTCGGATTCG
GGAGGACGGCGGTTCGAATCCCCGTCCGGGCATCCAGATTTGGGTTATCCACGGTTTCCC
AAATCACTCCAGGAAAATGCCGGGATGCTTCCTTCAAAAGGCCATGGCCGAATTCCTTCC
CATTCCTTGCCCCCCATCCTTTCCCGTCTCTAAAGATCTCACAGCTAGAGAGACATTAAG
CAGATGGAGCTCGAAAAGTCCCCAATTCGAATATCTGTCTCAACGGAGATTTTCAAAAGC
CCTTAAACCAAGTTTATCTGTGACAACTGTAGCACAGCTTGCTTGCCAACGTGAAGTACG
CCATACCACATCCGTGATTCAGATTCCACGATAAACTGTAGTTCCCCTTTAACCGGTAGG
ATTACCGGGTTAGTTTCAAATAGCTATGACAGAAGCGCTAGCGCGGCTTATCGAAACTCT
GTCAATTGGCAGTCCAACCCTTCGAGGAGATCGCGTCCAATAATGCCAAACACATAGTTA
TTATAGATCAACCTTCCACTCGGAAAAACGAAGTTCGATTCCTCCTGTTGCCTCAGAATT
ATTATTTTTCTATATTTTTGGCAGTTTTCTGTTTCACTCAAACTAATAATTTTATGACAA
AAAAATTTGGAGTGGAAGTTTAATATTACGTCCCTGAATTAATTACATTTTAGACAAATA
TTTTTGCGACAACCCTAGTTTTAAAACGTTGTTTTGTAGTGTAGAGTACACGATCATTTT
AATTAATTAAATTGTAACATCTCTTATCGTTTATAATGGTAAAATTCTCGTTATTTCCCC
AGAGCTGTACCATCCTGTTGCTTTTCAGACATATGGATTTAGTTTCAAGGTATTCTGACA
ATGGACAATAATCCTCTATACCCATAAAATGTGTGTCATTAGTGTGTTTACGTTAGTCTT
CAGTGTATAATACCAGAATCTTCTCGTGTAACAATTTTTCTGTTGTGAATTTATTTCAAC
GCTTAAATTGCGAGCAACTATATATATATGACGGAATCAACCAGAGAGCGCCACAGCCGG
AGCGCGCGGGCGAGCTACTAG
>VvP45bXY-511959#RC/Helitron_6079-16316 [forward] 10238 bps; scores=8:7 Multi_5'_ends:
TCTATCTATTTATTTATTATTATTAAAAAGAAATGCAGAAAAATTTGGACGGAAAATTAT
TTCTAAAACCAACTGCATAGAAACTTTTCTATGACAGTATTCACAAACCACGAATTTTTC
ATCTTTTATTTGACAGAGTCAATTCTGATTTGTGTATTTCCATTTAACGTTTGTACAAAT
TGTATAAAAGTTATTATTCAAGACGTGACAGTCCAATTAAATATTTTCCTTCAACTAAAA
ATTAAATCTGTGGATGCATTTTTTTATTCTGAAACTTTAACTCGCAAACGAGAAGTTGTA
AAAATAATTACAAATAAAGTTAAAGTATCGTGTTTGCACATTGAAATATGTACAGTAATA
AATCAAAAACAATTAAATAAGATCTTTGTGTTTTTAAGCTGTTTACTGAAATGGGAGATG
AATACGAATAACATGAAAACTGTTTTCATCAAAGTCTACGGTTAGAATTAATCGAAATCC
TTATTGTTCAAAGTTTAAGTGATCTCTAAGAGAAAATAATGTGTAATGCATACATTCAGT
GACTTTTTTTTATCATGAAAGTTACTCGAATTCTCAGTCTGTTCTAACATTCGCTACAAA
TACTCGAATGTCGCTTATTTTATACTAGCCAGCAGCATTGGGGGCTAGGGATGGGCAGTC
AAAAAATATATCGATAAATATCGAAACGATATTTACAAACACTATCGATATATATCGGGG
GAAAAATATCGATATTTCGATATATCGATGTTTCGATATTTTTGTCTAAAGGGAGTAATT
ATCCAAAAAAACAACATAAAATAGATCAAAATATTTCAGAAAATTCTGAAAATTAAAGAC
ACAGGTAGAAATTATACAAACTTTTATTAATTTATTATTTTTTTCAATGAATCAAACCAG
TATTCGTCTGATATGGACATCAAAAGGACTCTCTGTTTTATGTGCTCCCCCGTCAATCTA
CTCCTGTTGTTCAGTACAGCTAAGTTGACTGCAGGAGCCACTCTCTTGGACGACACAGAA
GAAGCTTGACATATAAGGTATTTCAACGCGCTGCAGCTATGGCAATTCACCCAAAACTTT
ACTGGGTCTGATTTTCTGTCTATTAATGGTTGGTCCAGATACTGCTTAAGCTCATTAGGA
ACTGAGAAAGAGCTTGGAACCTCTTGCATAACAGTAGTGCTAAGGGATAATAGCTTTTCA
TGTGCGGACCAAATTGATGCTTTATCTGCGATATATTGTGTTGCTGCTGTAGACCTTACT
TCTGGAGAACTTTGTCCTCGTCGTCTAAGTTCCAAGCGAATATCATTACTTATTGTAGAT
ATCGCATTTGACACACCGATTGGAGAAGTGAAGTGTATACGTTTGAAACGCGGGTCCAAA
ATGGTAGCTGCCGCAAGGAATGTATTTCCTTCTAAAGGACTTAATTTCTCTTGAATTCTT
TGGAGTAAAGCCTCTTTTACCGTGAATCCTAAAGTGGTCGAAGGAGTAGCTTGTTCCGTT
ACTTGTCGAATCAGATTTGTAAAAGGAATGGCTAAGCTAGCAGTCCCATAATTTGTACCA
CTAACCTCTTCAGAGGCTTCTTTGAAAGGACCAAGCAGGACAATGAGGTCACGTATTACA
TTAAGCTGTTGAGTTGCAACCATATCAAGTGTGTTTAAATTTGACTGACTTTTTGTAGCT
AAGATTTTAGCTACAATTGCAGAGAGTCTGACAAATCGTTCTAACATGTTAAAGCAGGAG
TTCCATCTAGTGCTAACAGCTTGTGTCAAAGTCAACACCTCTCCTTCCTTTTCCCCAGAT
GCTTCTTGTTCAGATCTTAATAGATCCATAGCATTGACAGACTGCTTAAAATAAGTCACA
ATACTTTTTGCGTGATCGCAGAGTGCTGCAACTGAATTATTTTCACTTAACACTACATCA
ACGATTTTCATCATCAGGGCTTGACCAGTAAGTTGCAATTTCTAATCACCAAACCTCTCT
GCATTGCGTATGGTGCAAGGGCATACGATGTTGTTGATGGTGATTCATCCGTTGGATGGG
AATGTTAAGCTTGGCACCCCCTTTAGAACGTTTCGCAAAAGTAGGCCTGAACATGCCGAC
ACCGGCTTCCACCCTCTCCCTTCTTTCATCTCTCATCCACAACACTCTATACCGAGCCAC
ACAGTGTCACTGTCATACACACTTAGGAGCACTGTCACACTGAGGAAGTAAACGGGAAAT
TTTTTTTAACTGCTTAACGTCTCTTAACATTGAAGGTTTTAGAGACGGGAAAGGATGGGG
GACAAGGAATGGGAAGGAATTCGGCCATGGCCTTTTGGAGGAAGCATCCCAGCATTTGCT
TGGAGTGATTTGGGAAACCATGGAAAACCCAAATCTGGATGCCCGAACGGGGATTCGACC
CACCCTCCTCCCGAATGCGAGGCCAGAACGCTAACCATGTTCGGTGAAACGGGAAACCAC
CCCAGTTCATCTTCCTAGGACTTTCCTTGGAGGGATATACATCACCCATGGCAATCGCCT
ACTACCTGACACGGGAGAGGCGTTCGAAGAGGACATTACTATCAGTAAAAACCATTGGTG
TTTCAGTGAATAAAAAATTAAAAACCGCTCTCACTGCATCAATCGAAGACAGCAGTCACA
AGAAAGTATTCTTTAGTGGGGCTGTAATTCACGAGAAAGCTATATGCATATTTTAAAGAG
CATTACAATGAACTTTAGGATAGAGGATTTAAAGCAATCCAGAATTGGTCTATTAAGTTC
AAAGTGCGATAATCACTCCATTACATCAAAATTTTTCTGTATACTCGGAACGTATTCCCT
ATAACCCTATATAAACTAACATTCTGTATTCAAGGTTTCCGTATTTAAGATTTTCGTATT
TGCGGCTAATTTACGGAACTTATTCTTGCGATTAAGGAGTTTTGACTGTAGACTAGATTG
CAGACATTTAAATGAATTAACAGTCATTCATAATGACTTGTGGTTCATCAACCCATTAAT
TGTTATTTGTAAATGAAAAAAAAAGTTGAAAAGATAATATTTCAACTACAAAGATAAAAC
AACCGCTTACGTGCTAACATAAAGATGACGTTAACGTAAAATTGTTGAAATTTAACAGTG
TTTTTTTACCTATCAACCGCTGATGAAGCTGTTACATTTCAACGAATTCATTTTTTAAGA
CACTTTCAGAAGATTGGATATATACGTATATTTATCTTATATACATATAACGATTAAATT
GGATACTGAATTGCGTTCGTAGGAAAAATATCGAATTGGTGCTTAAAATCGATACACTAA
ATTCAATATCGATATATCGAAAATAAAAATATCGGCGATAAATATCGATATTTTTTAGAA
AAAATATCGATATATCGATACATCGATATATTTTGCCCATCCCTAGTTTGGTTCGCTCAG
TTATTAAAACCTGATGTTTGTCATCACGTATATTACAGTTGAAGAAGAAGACGCTATATA
GTAGATATTGACAAAATCTGGAACCTGTAACTGTATCAACTGGAACATGGTATTTTCACA
CAGACCCATACTACGACGAAATATGCGATCCGTTGAAACATTCACATTTTACCTTATTTT
CGCACCTTCTTATGCAAAATAAGAAACATCACATCTGGATACGTGCGTAAAATATCTTAC
CCCTAATGACCGAACTGAGAAGCTCCGTTCGAGCTCTTTACAAACATATTGATTGGCGAC
GATATAAGCACTTTATCATCTAACAACTGATTTCGGAGTGGTCGTCATTTTTTCTCTGTT
TATGTTACGTCCTCCGAAGAGGTGCGCCTAACACTGTAAGTAAAATATAATAAGCAACAG
CTGAAATCATTCCCAGGATGCTTTAACTAAGCAAACTGATATTAATGTGTTATTATGAGC
AGGGAACTTAGGACAGCAGTGTGAATTAATCTTCCTAATTTGATTAAAATTACGACGTAA
ATATCTGGATTAGATAAAGCAATTGAAATAATATACGTGGTAGAGGAAATCTGATCGACT
TCGAAAACTTATAACCAATTACCAAATCTGTTAATCGTTTGTTGCCCCTATGAGTTATAT
TAATGGCGGGCTGTAGCAGTCAGATACTATTAAGAAATAGCTTCCTATTTTTAAAATCGA
GTTGTTAATATCAGAATCTATTACTGTTTTGAGTGCGAATCTTTGTTTGAAGGTTCATAC
AATACGCTGTAGTAATCGCATTCACAAAAATGCACTGTACACTGACAGCGATATATCTAC
ATTACTCGAGACGATTCAAGTGGAGCAAATAAAACTATTTTGATCTACTGTCGTATGCAG
AAAAAGTAAAAATTAATTCTCAGACTTTGGGAACTATTCATTAACATTCTGCACCTTATG
TTAGGCAAACATTTCTCGCGTGAACGCGATACTTACATTTGGAGGACTTGAATGTTTTAA
ATGAAAATTTATTTTGGCGAAAACTAAATAAAAAATTAAGTCATCAATGAAATGCGTTAG
ACATTATTTTATTTGAATGGATTATCATAGCCAATATCAAATGTTTTGTACGTTAAATGA
GATTCCACCCCAATCGTAAGATACGGATTTTATACCAAAAAAATTGTAGTTGGTGTGAAG
AAGTTGCAATATCTTCGGTTGGAGATGTTTCTAAGGATATCTTTGTTTGACCGCCATGTC
ATTAGAGCTGAGGGTAGGATGGGGAGGGTGACGGACGAGGAACGGGAAGGAATTCGGCAA
CGAACCACACCGGAATTCTCCTAGAACGATTTCGCTAAACCAGCGAAAACCGAAATCAGG
GTGGAGTGACGCGAAATTGAACATGCGTCCTCTCTATCGCCTTAATCGAGCGTTACCGAC
CACCAGGCTGGATACCTCCGGTCTGTTACAAATTACTGCCCATGCCTCTGAAGGACTGTG
AATACCATCGCTGAACCTCTGAGACGTTTGATGGCAATTGAAGTTACTCTTATCAAATAC
AGATACATTTAAGTAGGGATTGTTCTACTAACTATAAGTTATTTGACCAGATCTCTATTT
AGAGGAGGCTTTTTCTTTTTAATATGGCGTACTACATTGTATTTACATTTTTAGTCACTA
TGTTTCTATTCAATTGAGTGACAGCACAGTACATAGACAAGACTTAACTGAAATTACCTA
CGCCTGTCGGACTCTAACCGGCTAAGATCGCTGCCTGGAGCTAAGTCTCTAGCTCGTATG
TTACCACTGCAGGAAAATGATTTATGGGAAAACTTGGTGATATATCTGCGTTATTTCATA
TACGTACCTGCAATTCAAATTTTTTTTGTTAAAGTGATCTAATGCTACAAATAAAAGTTT
CAATCGTATTTCTTAATTCAGTAATAGATTTAAAGCTATAAAATTGATAATTTCCATTTT
GGGTTCTCGAAGTGTCACAATTTAAATGAGTAAATTGAAACGGGCAATGAAAATCCTGAA
TTTATTTTTTCAAGAGTTGCTTAGCAAATATAATAAACGGCTGCATTTACTAGGTTTAAT
ACGAGTTTTTCCTAAATTGTTTCACTGCTAGTAATATTCAAAACACTACTAAATCCTCTA
TCGTGTGTTGGGTAATGAGAACATTCGTATTATTCCTCTATTATTTTTAGGAAGTAACGA
TGTTACACAACTAGTGTTTTCCTTACAAATTGCGTTCTGGGCTTAAAATAACAAATGTGA
AGTATTTGTCTTTCGAGATAACGTAGTATGTGTTAATCTACAATAATTCGACGCCACTGA
AACGGGAGTATTCCTAATTATGTACACCGAGCGTGATGATTTGGTCTCGAATTAGGGAGG
ACGAGGGTTCGAATTCCATGCGGGCATCCAGATTTGGGATTTGCATGGATTCTACAAATT
ACTCCAGGCAAACGCCTGTATGCCCCTCTTTTAAAAAGGCTATGGCTCAATTCCTTCCCG
TTCCTTGCCCACAGTCTTTTCCAGTCTCTAATGATCTCAACCTTTACGAGGAGTAAAGCA
AAAAAATAAATAAAAAAATAAAGCGTAGTTATGAACTACAGAAGCAATTAAACGCAAAGT
GGTATCGTGTCAAATTCATTTCTGAAGAACACGAGAAAACGTTTCTGTTAGAAAACCAAA
TTTAGTTGTTGTAGATGTCGGCGTATGTAGGATGATTCGTCGGTCATTATTCCGACTGAC
TGAGAGTGGCAGATCCAGCGGAGAGAACTCGACGCCCAAAGTGCGGTCTCGACTCGTCCT
TGGCGGCTGCGGTGGCTGGGGCGTGTTCTCCTGGGAGGAGCGACACATCCCGACGACACC
TCTGCCGATGCCGACTGCTATATAAGGCCCGCGACGCCCTGCTCGGGGCACACTACCACC
AGCCGCGAGTACTGAGACACCTCAGCAGCGCAGCTCCACACGACATGGCCAAGCTACTGG
TGAGTATATCCACTCCCGACGTTATAAGTCTTCTTTCTAAATTCCAATTCTGCACATTTA
ATCTCGATGAATCAACAGCTATAGAAAATCATCTTAATCGAATTCAGTAAACAATATTTT
CTGCCTTCATATGAAATGATTTCAAAATTTATTATTATTTTAAGTACGAAAGTGTGCATC
TACGGTAGTGGATGAATAAAGCACTCAGGTCGCTGTAGAACTCTGTGGATGATGTATTCT
TGGCTGCGACTGTACACTACAATTACAATTCGGTACATCACCTACATGCCAAAAAATTAA
AAAAATCCATATGTAATTTGGATTTTAAGGTTAGAGCCCTTATTTGCTTAACCTGTAAAT
CAAATACAGGTGTTGTTTGATATGCAAAGGATGGCAGGTACATTTATTTGCGGAAATTAT
CTTAACGGAGCTGGATTGGAAGTGATCTTAGTGAACGCGGTTTACATTGGCGGTGGTACT
TGTACGGATATTGCTAAAAGAACTGGGAATAGTTCATGGAAGGTAAGAGATAACCATATC
CACAATTATTTTAGCAGTGAAGGGGGAAAATTTTCTTTTGTGGGTAACGGAGTGAGGGAC
TAGAAGAAATTATACAGATATGTATTGAAAAATCTAGCTGAAACATTCGAAGAGTTTAAA
CTAAAACAAATCGTTGACGGCAGAAGTAGGTTTATGGAAAAATTGCCACTGAAGCATGTG
TTCAGTTGCAATTGATCCAGTTAACATTATTGTGCTGATAAATCGATCATCAGCTCTGTG
AGAATTTTGTTTTTCTTGCACGTGAGGGGTCCTTTACGATTCGAGTTTGATTTTACACTG
TAGGAATGCCAAGATCTGCGTGCAAGTAATTTTGGCAATGATAAATTTTCTGTGTTGCTG
CACATGCTGCCTCAGCCGGAATACGAACAAGCGGTGTTTCAATCTACCTGGAGCGAATGG
TAAATGCAAGCAGTACCTTGGCTGAGACTGAGGTCAAAGATCCCGAGCAGCAACGAGTCA
TCATAGTGGCAGCGAGACTTCATAAACGAGTACAGTTTGAGAGAATAAAAAGGAGACCCT
AGTTAAAATATTTATGATGTATTTGAGAGATAAGGAAATACTTAAGCAAACCTAAATTTT
CCTATTTTTGTGCAAGTGAAAAAATTATTAAGAAAAAAATTAAACCTGTGGTAGTGATTC
TGGGAATCATCGATGGGCAATTAGAAGAAAGAGTAACTGTTATCCAGAAAATGTTTGGTG
TCTATCCTAACGACTAATCGTATTTTACTTACTCAAGCTTATTTAAAATTCAAATCGTTA
TATATTTTCTGCCAGATGCAGTTATAGCCTAACGAATAATTAACATCGGAATTAAAATTT
TTGTAGTAGATTTTGACATTTTTAGAGAACCGGTTCTAAAAACGACTGAACCTGTTGATT
ACACAACTAGCTGTTGGAACATCTGATCTGTATATTCGGAATACCTGACCTCAAATAAAT
CTGTCAACCACTAACGAAGAGAAACGTGAGATTGTAGCAGCTCTGTCTAACTAACGACAC
ATTATGCGGGATTTTATTTTTGGGTACTAAACATTTTGTAGTTGGGATGACAAGGTGTGA
TGCGAAAACCTTCATTTTATTTTATTTATTTCTGCAAACAATTAGTGAATAATATTAGAC
CAAATATTATTTTTTTTCTTTTCTTTTTAATGGCTGTTCGTATCGTCAAAGCCGAGGTCA
TTAGAGGCAGGAGTGGATTTGGGACTAGGAGCGGGAGGGAATTTGGCCATGACCCATTTG
AGCTACCCATTCGGCTATTCTCCTGGAGTGATTGCGGAACCGGGATGGCCGGAGTTCCGA
ATGCCAAGCCACCATGATCGCATCGGCTTGCAACTATTATAGCGGTGTGAAGTCGAGAAA
GAACGGCGGAGGAGGGAGGACAAGAATGTTGATGACGGTTTGTAGTGACTAACACCAGTC
AGGATGAGGAAACTTTCTTTTTTCTGTAATAGGCAGTTATAGACAGTGGAAGTCCCGGTG
GCTTCTCTTTCTTTTCGTCTCGGCTATGCGGAGAGTCCTTAACGGTCCTCGTAGGCTTCT
CAGATTGCGCTTCGGCCTCGCTTCGAAGGTGACGAAACGTGATACAAACCAAGATGTAAC
GCCGGCAGCCGTTTTGTTGGACCTGGCTTACTACTAGAAAAATGAACCACAATGTGACGA
TCCATTTACGAGGTTTTATTACAGAACTACTAACAAAGACTTCTCGGAAAATATATCAAT
GAATAGTAAGAACACTCTTTCCAAATAAATGAAATGTAGCAGTTTGTAATACTACAATGA
GAACTTCAGTTTTTAATCAGCTGAGTAGGCTAACGGATTTTTTTTATTTTATTTTACTTG
ATTCTTCAATTTCGTAACGTAACTCTCTAGGAAATAATGAGATTCAGGGATTTGCAAATA
CTGCTCAATCGACGAGAAATGATCGGCGATTTTATATTATTTTATTTCAGTTCTACTGGT
TTCTGTCTCTAAAACCTACAAATGCAGATATTTAAGAACTAAATGAAAGATAACGTCTCT
CAGTCCTAGAGGTGTATGTGATTCGTAAAAAGATATTGAATATGAAAATGAAGGGTGCAA
ACTCTAAAAGAATTGTGAAATAGCCTATAAATTTCCGAAGTATATGTGTTTATACATTTT
AAAGATTGAACAACTTGTATTGCAGTTAATTAGATGAGTACGACATAAGAAGATGATTAA
ATCTTAATGTCATTCATTTAATTTTACAGGAAATAATTCTTTGTCTTGTAATTACTCCAA
AGGGTAAGAAATAACCACTAACTTTAGCACTAGATATGCAGTGAACGCGCTAGGCCTTGT
GTTTCGTACAGCTGTCCATTTTATACGCTCTATTTACATGTACCAGCAACTGACTATGTT
GTCCTAAGAACTACTGTACTCCGAGACAGTTTTTGTGGTGTATTGCTACTGCGACTCGAT
GCCGGCAGGTTACCCTGTGCGCCCTCGTGGCCGCCGCAAGCGCCCGACCGGGCTTCCTGC
ACGGAGTGCTGCCCTATGCCGCCATCCACGCCCCCACCGTGGTCGCCGCCGCCCCCGTCG
CCCTCACGTCGCAGTACCACGCGCAGGACGAGCTCGGCCAGTACAGCTACGGCTACCACG
GAGGACTCTCCGCCAAGACTGAGACCCGCGCCTTCGACGGCTCCGTCGCTGGCGGCTATT
CCTACGTCGACGAGAAGGGCGAGCTGCAGAGCGTGCGATACACCGCCGACGCCCTCAACG
GCTTCCGCGTCTCCGCCACCAATCTGCCCGTGGCTCCCGAGGCGCCCGCCGCCCCCGCCG
TCGAGGCCCCCAAACCGGTAGAGGACACTCCGGAGGTCGCGGAGGCCAAGGCCGCCCACG
CCGCCGCCGTCGCTGACGCTGCCGCCCGAGCCGCCGCCGCCCCCGAGGAACCCGAGCCCG
CCCCCGTGGAGCCCGCCGCCCCCGCGCCGGCAGCCGTCATCCCGGCCGCGCATATCGCGT
ACGCCGCCCCCGCCCTGGTCCACGTCAGCCCCGCCAAGTCCTTCGCCTACTCGACCGTGG
CGGCCGCCCCCATCGCAGCGCCCACCATCACGTACGGCTACCAGACCATCGCCGCCCCCG
CCGCCATTAGCTACTCGCTGACTGCTGCCGAGGCGCCGGCCGAAGCCAAGATCGTCATCA
ACGAGAACGGCGTGCCCGAGTACACTCCCGAAGTGGCCGCGGCGCGCGCTGCCGACGCCA
TCGCCCACCTGCAGGCCAAGGCGCGCATCTTCCTCTGA
>VvP45bXY-517355#RC/Helitron_6914-10091 [forward] 3178 bps; scores=7:7 Multi_5'_ends:
TCCGGAATATTAAAATTGAAGATGAGATCCTCTAGGACATCAGAGTAAGGGTTTACCACT
GCTTTCTGGATATTTGGTAGTTTCTGATTCATCACCTTTTACTTCAGATTTCCTATCTTA
AGATGAACAGGTACCCTCAATGACTCCACTGTCCGGTAAGTTATTGGCGATTCCTTACAC
CTGGATTCTTTGTTCTATTGATTCTGGTCTTGGAGAAAACAATATATAACATGTAGAATA
ACAACTTGTAGCGAACATCAGATAGGATAAGGCCTAGCCTGATGGCTTAACGGTAACCCT
CTGGTCTCGCATTCGGAAGGTTGCGGGTTGAATTCCTGGTTTGACCATGCAGATTTCGGT
TTTATTATAATTGCTTACGGCTTTATACCTTGTCGGCGTCTGGATCATTAGAGGCAAGAA
AGAAATGGAGGCAAGGAACTGCAAGGAATTCGGCCATGACATTTTGAAGGAACTATCTCG
GCATTTGCCTGGAGAGATTTAGAAGAACCATTTAAAACCCAAATCTGGATTGCCCGGCAT
TCAAACCCGCGTCCTCCCGAATGCTGCCTTTCATCCACTACGCTCAGTATTTCAGTTTCA
GCGTTCCAAAATCACTACAGGTAAATTTCGTGGCGATTCCTTCAAGAGTGTATAGCCAAA
TTCCTTCCCGTTCCTTCTTCTCAACCCTCCCCCACCCAACATCTACTCTTAAGTCGACGA
AGCGTAAAGCCATAAGTAAAAAATAAAAACAAAAGAAGTTTAGTAAAAATGCTTGTGTAC
TGGAATCGCAACCATTGTTTTAAGCCCTTATATTATACCTTATGACTTTAGATAGTAATT
GCAGATGCTTTTTTTATGCGTATAACTATTTGAAATGTGGGATAAATAAACAAAGAAATA
GATAGCCCTATTAATGATTTATTTTACTGCAACGGCCTCTAGTATGTATAAAGGAGTGTA
TAGTAGATCTTGGTATCAATCCGTTAATCTTTAATGCAATTTACAGCAAGAAGCATTGTG
TATCTCATTTTGCATATCTCGTTGATCAAATTAACGATAAGTTACGAAGACTTGAAAATT
CATAGTACAGTTCCAGTCTGTCACACTGATCAAACTGTATTTCTCTTGTGACCTCTGACT
TCTACGCTCTCTGGCGACCTCGCAAATCCCGAACTCCATCTCGACAGTAACGCAGTGTGG
CCAACCGCCCGCCTGTGGCTGCTGCCAACTTTGCCATCTCCATCAACGTCCAGGGATATC
CTCCAAGCTGCGTCCAATTAAGGAGTCTGGTTAAAATTATTGCTGAAAGTTTCGTGGGGG
TCATACACGGCACTACGTAACTGTAACATTCTTTTAATTACGTCCGTAGATTATATCATA
CCAAAAAACATTCGAACGTACGATCAGAGTTTATGAAAATTGGACGACGAAGTTTTACAG
TAATAAGGTTTTAACTGATGTTTGTTTATGATTACACGGTGGGAAAGGAATTGCATGTTA
AAGACATGAGGAGTAAATAGATTGGCATATCATATTTTGCACCTTTCGTAGGCGTTATTT
TGGAAAACTGCACTTACTTCTCTTTTCGAATTTTGGCACTAAGGATTTCTTGCTGATGAT
AACACCGTTTCGGTCCTAACCTGTAGCCATCATCAGAGCTGTTTTAATTTAATGCATCCT
CTTCGTTTTCCTATAAACTATATGAACTGTTTCAGCAGATATGGTGTTGTTTCTCCAATA
GAATGCCCGAGTTTTGCACAACGTGGAGCGATTTGGTTGTTATTTTAACGCATTTATTTT
CTTTACGCCACGTTGACGTCAGTATCATAGGAGGCGGAAAATAACAGAGTTAAGAAACTG
GAAGGAATTTGTTTAAGGAATTTTGAAGGAACGATCCCACCATTCGCAGTGATATGGGGA
AACTCTAGAAAACCAAAATCGAGATGAACAGACGGAATTCGAACCATAGCCCCCGCTTTC
TTGAAGTTTTTAGGCCGTTTATAAATTTATATTTATTTCCTAATCTTCCGATTTAAAAAA
TCCTTTGGTTGTGCAACGATTGCACTTTTGTCCAACCGAATACCATTTTTTTTCTTCTTT
TTTTTACCCCTCGTCGACGGCTAAGGTCATTACAGGCGGGATTGGACTGGGGGCAAGGAA
CGGGAAGGAATTCGCCCATGGCTTTTTTGAAGGAAGTATCCCGGTATTCGCCTGGAGTGA
TTTGGGGAAACCATGGAAAACACAAATCTGGATGCCCGGAAGGGGATTCGAACCCGCGTC
CTCCCGAACGCTAGGGCAGAACGTTAACCGTTCACCCACCATGCTCGGTCCCGAATTCCA
TGTCCTCCTTCTACATGTAGAAGAACATAGAATTAAGTGAAGAAAAATTCATCCATTGCA
CAACCGAAGGATTTTTTGGAACGTAAAATTAGGGAATCACAGAAATTTATAAACATGGGC
TGAGTAAAATGTCAAAGTGAGTATTCTCAGACAAACACATTGTAACAACAACAAACAGCG
CGAACCTCTTTGGAAAAGCGGTCACTCTTTGTCGAAGAAATAACACCATATCTGCTGTAA
AATATAAGCAGTTTATCCGCTGTACCCGAAAATTAAGTTTATATGTTAACTTCAAGCAGC
CCTGACGACGTTCCCAGATTGCGACCGAAACGTTGGAAACATCAGCAATAAACTCGCAGC
GTCAAACCCGAAAAAATTAAGTGCGATTTTGGCCTATAATTTGATAGTAAATTCAACTTG
GGAGTTTGCATTGGGCAAATGATAGCAACATGTTTCAAAATCTTTTTTATACTGGACAAA
GTGTCGATAGAATATACGAACTCAACCGTCAGGCTTGGGATTTTTTGTATTAACTTTTTA
ATGAAGGAACTGTTCCGGCAATTACCTGGAGGGATTTTGCGAATCCCTAGGAGTCCGAAT
TCAATATACCCGAACGAGGAATCAAGCCAGCTTTTCAGAAAGACACAGCAATACGCATAT
ATAGAGCAATGAGGGAAACTCCGAAAGACATCAACAACCGATAGGCAGGGTAAACGTTAA
CTGATAAAAGGAGATATGTCAGAGAACTATGCATGTATTCCAACGATGCTGCTATACGCA
GTCAGGAAAGAAAGTAGCTAAGCGGATTCATTGATCCAAAGCACGTGGATCCAGCTAA
>VvP45bXY-523400#RC/Helitron_4145-9725 [forward] 5581 bps; scores=17:7 Multi_5'_ends:
TCTATACTATTATAAATCTGAAGGCGTGGTACCTCTGGCTGAGGTTTACAACAAAGCGCC
CCATCCGACATGTAAGCAAAGTAAAGATATATAAACAAAGAAAATTTCGTGATTATTGAC
AATCTGTATAAAGAATCAAACTGTTATAAAGGAAGCAATCAATTATATAAAGGTATAATA
CGTCAAACAGGAGGAAAACGGAAATGTGTCTTTACTTTTGATAACGTCTACTAGCTATGA
GACATTATTCCCTGAACATGGAAATCTCTTCAGCACTGCTAGAAGGCAAACAATCTGACA
ACGTTGCAGGAAATTTTACATCGCTGTAGGAGGAAATAAATCTTAAATTTCCTTTTACCG
GCCTCTATAACACGTGAAATAAATAATTTCTCACCAGCACATTAGTTCAACAGTTTATTG
GTTTATCTTCAATTATCCAAGTTAAATAATCAGGCTGATATATAAAAATACAGTGGGAAT
CCATGTTTATTGTACGAAGGAAATTGTAAAGTAAGGTCTCCAAACCAAATATAGATTCAA
AATAAATTTATTTTCTGTAATATATTCATCATTTTAAATGTTGAAAATTACCTATTTTTC
TATATAATCACCTTTTTTACCGAAGCAGTTTGTTAAACATTCTGATACCTTGTAATGACT
GAGTGTGATGGGATAAGCAGTGACGCTCTGGCCTCGCATTCGGGAGGATACACATTCGAC
TCCCTGTCCGGCCATCCAGATTTGGGTTTTCCATGGTTTCCCCAAATCACTCTAGATGAA
TGCTGGGATGGATGTTTTAAAAGACCATGGCCGAAATCCTTCCGTTCCTTGTCCCCAGTC
CGTCACCCCTACGAAGACGAGGCGTAAAGCCATAAGCTAAAAAAAGCTATATCTTGTATG
ATCTTTGAAAGAGGTCACTCTTTCAAAAATTCCAGAGATGAGAGTGCTAGAAATCGTTAG
TTATGTGAGGAGTAAATTTAAGGGATGATTCTTTTTTTAGGTCAGTGCTTTTGGTTAGAG
ATGATTTTATTCAGCAAGATTTAATATAAATAGATTTTTTTTTGTCTGATGTGTTAATTT
TTATCTATTGTTTATTACAGAAATTACGTACGTTATATGTAAGTGTGGGTATGTTGGAAT
GGTTTGAAAACGAAAGGAAAAAAAATAATAATAATAAAAAAAAATCACCCAACACAGTTT
CGAACCTACGACCGCACCGTTAGTAGACGGGAACCTTCACCACTAGACCATACAGCCTGC
TACGTTGGATAGCACCTCGGCAAAGGAAAAATGTAAAAGGGGAAACGAACAAAAATAGCT
GACGATCGTGTTATTTGCCATCTTGCAGAAGTGGGCTACGTTTAGTGAAAAGCCACGTAC
CGGGAGATTATTTAAATACCTACTTTCACGTTCGTAGCTACGTATTCTAAGTTTCTATCC
ACAAAACTTAGTTTTATTGCGATGAAAAACTTTTACGGAAGCAGACGGCTGTAATCAGTT
TTGATATGGCCTATGTAAAATGAATTCTGTTAAACTCAGGGAAGTTACCAACCACAATGC
GAAACATGATCATGACGTATCTGAAATCTCAGTACACATACAATGAAATAACATTGAAAT
TAAGCCCTAGAAATGTTTGAAAAGAATCATCCACAGAAATTACAGAAGTCAAATAATAAC
TTTCTTTCAGTGAGAAAACTTTTTTAAACAAGTGATAATGTAGATTTTTATCATTACTCA
GCTTATAGTCGTTATAATATTACTCGCAGCCAGACCCTTACAATTTCCTCCTTCAACTAT
AACTGCTGTTCTACAAACCAACTGCAGAGAATAACAGAGCTAAACTATAAAATTTTGAAA
CAGTTTGCAGTTTAGTCCTTGATCGCAGGGTCTCCTTTTCAGCTGACACATAATTTTCAA
TATTCGAAATATTAAGTTATTTCAGATCCTTACGTAAAATTCGTCCTCACTAATCGCTAT
TGTATTTTAGTATTTTGACACTATTTTATGGCTCAACAGCTTCAGTAATTCGATAACTTA
CCGGAGATCTTTACTCAGACTTAATGAAACGTGAGATCCACGTATAACCTTTTCTTCTTT
GGGAAGGTATTTTGGGGCTGTTGTGTCACCGAACTTATTGGGTGAATGGTTAACGCTCGA
GACTGGAATTCGGAAAGTCGCATGTTAGATGTCCTGATTTCGATTTTCCATAGTTTTCCG
TAATTACTCCAAGCGAATGCCGCGACGTGTTTCCCGAATTGCCATGGTTGCGACACTTGG
CGTTCCTTTCTCCAGCGTTCTCCAGGCCCTAATGACCTTGAAATCGGCTTGTCGTAAAGC
CCTAACCAAATAAAATCTTTGTTATGTCTTCACAGTTTTGAACTCCATCCTGCTATAGCT
GTGATGACAGAAAATTTGTTGATACATAGATTGGTGAATATCAATCAATAATTTCCTTTC
AGTACTAAGCGTGCTACAGGAGACAATTAAGATCGCAGTAACAAACCACCATTAACTGAT
TTAAGCGATTTGACGGAAATTGTTAGATTTTTATGATCAAGAAGTTTATTCTTTCTGACA
ACATTTTTGCTTTTAACGTCAATTACGTAGGCCTATACAACGAAGACAGTAGAACAATTT
CTTCTGATAGAATGCCTGAATAGCATTCTGAATTTGCAACTGCCGATCTATCTACCACAG
CGAAACTTTGGCTTGCCTTTCTAAGTTAAAAGTAAGCATTGGAAGCTGCACTTCTATTCA
TGAAATCGTTGAAATTTTTACCAGTTCTGTTGGCAATGACATTTTGGATGTCCACTTTCA
AGTATATTTGTCAGTAATTTTGTGTATGTCACGGTGAACAAAATCAATGTTTTGGTTTTC
AGAGGATTAACGAAATAATTTCAGGCTAACAGGGGACTAGTTCATACTTGAATGCCGTGG
CCGGATTCCTTTCCAATCCTTGGTAAATAATCTTTTTCGTGACTTTTCAAAAAATATAGG
ATACATTTAAAGATTGAATTGGTAAAAAATAAACCAAGAAAGCATTCGTGTTAGTTTATC
GATACGTGCATCCTCTCCATTATTTTATCTTCTCAGATGGTGTATGTTGTGATTTCAGTG
AACCACAGTACATTTAACACAAGAAGAACGTAACAGTTCATGAAAATTACTTATGCCCGA
GGCTGGATTCGAACCGTCTGCTCCAGGAACTACGTGAGCGTTAGCCACCATGCTTCCGGG
TCGCACCCGCGACGCCTACAGTGGCAGCGGCCGAGTCTTTCCCAGACCGCAGCAGAGGGG
GCAACAACTCTTATATACGTGTTGACCAGCATTACGTTTGCTTGTTCCCAGTTTCCTGTG
TATTCCTCCAAACTTTATTCTCATAAACAACAGTTACAAAATATAAAAACAATCGTTCAT
TGTCATTCATTATTGATTAGTATCAGCTTCTAAAATTTTCGCACTTGTGAAACTTCTGGT
TGTATTCTGGGTTACCAGTTGACTGGTAACAATTTTACTCCTTAAATCAGTGCAGGTTCT
TTACGGACTACTATCGGAAGAGTTCACCGTAGTATTAACATCTGAATGGAGTTAAAGTTG
GTCTACTGTAATAACTTCAAGTAGCAAAAAGGGTATAAATCGCGAAATAAACAAATGATT
TCGTACGTGTTCGCTAGCAAACGCAGCAGTTCGTTAATTACCAAATGTGTTAAGTGCACG
TCCTTGGATACTTACCAACAACGTTTTTGGTAAGAACATCAAACCAACGTTTCACCTGTC
GTTTGAGTTTTAACAGCACCACCCACAGAATATTGCTATAGCTAGAAAGCCGTATTAGTT
TTTTTGTTCTTTGCCAGCTTATGAAACACCACTGAAACCACAAAGGTGACAACACTAAGT
GAAATTGTGTCTTCAACTACTGAACCCTCATCGTATTTTGTTTTTGTTTCAAAAAGAGTG
TTTGTTTCACCTTATGCAGCATTCGTTATTAATGGTAGGTGGAAATAAGTTTTTTTTTAC
GCTAAAATACTGTCAAATCAGACTGCGTTGACGACATCTCATGTCACCGACAACAGTAAT
TTAGTTATAAGTTTTTCCGAATGTTTCTAAAATAAGTTTAAATGTAGTAGCAACTTGTCT
TCATAGCACACCGCAAAATTAACTAACTTCAAAAATGTGCAACTATTTGTCAACACACTC
ACCTAAAACTATCCTTACATCGCAAATATTGATTTTATGATTAATAGTTAGTTATTTTAA
GTGACAGATGATCGGTATAACCTCTTCCTTTCTTTTGACCCTAGCGTTTGTTCAAAATTA
ACTTTTTGTTTGAAAACGTTAACTTTTTGGGTTCCGTATGGACACTTAATTTCTCTTGAA
TGTTTTAAAAAACCAAAATGAAGTACATTCAATGTCTGCACAATTCTTTTCTTAACGAAA
TATAATCCATATTTTCGTTTGTATAACGAATATGTTAAAATATGTCACGTTTTTTTGTGA
GGTGGGTGAGTCTCAATTTTGGATATTTACGTGGATGTACCACCTACCGGGTATAGTACT
GTCTTGGTAGATGTGTATAATCGGTTGAATTAGTCGCAGGAGGAAATGTAGCGATCTGCA
ATTCAGATCGTTCGGATTAATATGAGCATGGTAGTACCAGAAAATAAAAGTTTCATTGCA
TTTCTACACAAACCAAAGTTCACTCACGCGAAACAGCTGTCAAAAACTAGTTTGATTATA
AAAAATTAATAAAAAAGTTTATCTGATAAATGGGATACAGAATGGGTTAACAGATCTTTC
AAATGGTTTCGTTGGTGACCTATCCGCGTGTCAGCATATAAACATAGTCCAAAGAAAGCT
GTTACATGCGGTTAATAGAACACCAAGGAAATATCATTTGCTCGTAACCAATAATTTATG
CGATTATCAACGGCACCTGTAAGACGAAAATTAAAGGTAAGTGAGAAATGAAAAAAGAAT
CAAATAAAATTATTTAGAAATACAATTGAATTATCGTGAAAGTCAAAATAATACGATGAT
AAGGATACAAGATAACATAAAAAATCTTAAATGGCGCAGTAAAAATAAAACTTTATATAA
GAAAGGTAGATATTTTACAGGTGATCAAGAAGCTTGGAGAGCATTGTCGGCGATGCACGG
AAAGATATACGCCAATGGCCATATGAAGCGACGATCCTGACATTAATTAGCCTCTAGTGA
TTTCGGGAAACAATTGAAAACCAGAATTCGAATAGCCGGACTGGGTATCCAACCAGCGTC
ATCCCGAATACCAGACCAGAAAGTTACCACTCATTCTTAGATTCGGTGCTGAAGCCAGAC
CTAATTCAATGAAAACAAAAGTGTTATTGCGAAAAAAACAAATAAAGATTTTAAGAGCGT
TAACAGGAATAATTCTGAGAGATAGAATACGGAACGAAAATTTTAGACCTCTTAGTAAAG
TACAAAAGAAAATAATGAAATCAATGTATGAAGATGCTTATTTATTTTTATTAATGCCTT
ACGACGTCGAGACTGTTAAAGTTGAGAGAGGATTGGGAGCAATGGACGGAAAGGATACTA
G
>VvP45bXY-523550#RC/Helitron_576-7248 [forward] 6673 bps; scores=7:10 Multi_5'_ends:
TCGTAATTACAATTTATGTAACTCAAAAAATAATAATTTATATGTGACAATTAAGTTTTT
CCCGGCGTATGGTAGACAGGAATTCTTCACGGGTCTTCTGCCGGATAAGATCTTCTAAAC
ACGACGTTTCGGCAGTCACCTCCGCTGCCTTCATCTGGTGAGCTGTCATCGCGAAGTAGC
TGCCGCGACGGTTCGACACCGAATGTCACATTGTTTTGTTGTCTTTAACTTTAAGTCTCA
TCAGTGTTTGGTAAAAATTACATTTAATGTTGATTAACATTTTTCTGGTCAGGTCTTGAT
TCACAGCCTCAGTATCGGCATAGTAAGTCAAAAATGACAACAGAAACAATTTAATAACTT
TAAACCATTTTTGTTGTTTTTGAACTATTTGCAATAAAACACATAAAATGAAGAATTTTT
TCAACTATATCTTCACTAATTATAGTTAGATAAAAGGTTTATACTTCTATTCCTCAAAAA
GAAGTGTCTCATCGATTTGTATAATAGATTAGGTACATTCAAAACGAACTTCTGAAAGTT
TCATTTTGTTTTAATCGGTTGTGGGGATGAAGAACAGTTGATAGGAATTTCTCAGCTTGA
AAATAGTATGGGGATGACTTGGGGGAAAGCTGTATTTTCAGCAATGGAAGAGTGGGGGAC
AGTTGTGTTTCGATTATTTTATATTTTTTTTTTAGTTTGGCTTTACGCCTCATCGAGGTG
ACTGGAGGCGGGATGGGACTGGACACAAGGAACGGGTACGAATTCGGCCATGGCCGTTTG
AAGGAAGCATCCCGACATTCGCCTGGAGTGATTTGCGGAAACCTTGGAAAACCCAAATCT
AGATGCCTGGACGGGGATTCGAACCGCCGTCCTCGCGTTAACCGCTCACCCACCACGCTG
GGTGAGTGCTTTGATACCACTGCAGTAAACACTGGTCGCCCCAGGGGAACTCGTGTTTTT
CTACAGCTATTATTAGAGCAAAATCTTTTGTATTTACCATGTCGCCACCTTTTTTTTTTA
GGAAATTATTCTAAAAGCAGTGTTGATTTTAAAACGGGCACAAGTACTAGCCCCCAGCCA
GATATTTTTAAAAGATTTCATACTGGGTGGTCTAAGCTTGATAAGAAAAAGTACGAAACA
GGTGTTGAAGATAAAAATATTAGATATAGAATACTTAATGCAGACTAGATTTCAAGTTTT
GTTATCAAAAAATTAAAACACCAACAGGTCAGGGATGATTATAAAGAATTTATCCAACTT
TGTTTAATTTTTGAAGGACGTCTTACTACAAAAGACATTTATTTATATATTTTCAGAGTA
CTTGGGCCAAATTATCATGCCAGATGGATTGTAAGGGCCATTTATTCTCTCAAAATATAT
CTTTTTAAGAATCAGTTTTGAATAAAACATTTAGAGCAAAAATGTATTTGAGATATTTGT
TTAATTATAATAAATATTTATGTAATAGCGTTGTTCAATGCCCCCAAACCAACTTTGGAT
CCCAACTAACACCTACAATTATTACCATCATTTATTGACTACAGAAAAACTTATCAAGAG
GTTACAGATGAGGCACTCTCTAAAATGATAAAACATCGTCAAAGCAAGCATTTTCATTTT
TCCAGGATATTTTGGGAAAAATATTAAATCAAGCATAGCTATAAAATTAATGTCTTTTGA
TGAAGAAAATGAAGAGGTTAGGGAAGTAAACACAAATATAGGTACCAAAGAAGTGGATCA
ATTGTTGAACAAAGTAGTCAATTTTTCGTTTCCCCACAAATTATGAATTTTGAAAGAGAT
TTTTAGTTAATATAAATTCTATGTGTGGTGTAAAAATGAACATAAATTGAAGACAAAAAA
AAAAAAAAAATAGTGAATACTCTTAGGGTTATCAATGGCCCAGCTGAAAAAAGAATAAAA
TTAATGCAAGGCTTCAATTCCTGTTTAAAAAAAGACGAAGAACAATGGCAGGTTTTGTTA
CAAGTTGTATCTGAGGACAGAAATTTTTTCCTGATTCTTCAAAAGCCACCGTTTTAAGGC
ATAACCGCCATAATAACATAATTGGAAATAATAATAATTTCTCTTCTTTATAATGTTTTC
TTTTTTATAATGCAACTTTAATAAAAATACAATTGAACGTTATTTGTTGTCATTTCAATA
CTTTCTTTGCTCTATTCTCTTCTACTTCCTTAATTTTCAGTTTGAAGTTTGTTCATTTAC
TTTCGCAAACACTTTTAAATAACCATTCTCAGTGTAGAAAATTGGAAATAAAGAAGGGAA
ATCTCGAAAGCGGAATGTTGCAATGTGTTTATGGACTTTCATAATCAGTCAATTTTGAGG
ACATGGATAACGACTTAACTTGAAAAGTTCTAAATGTCATTAATTATAAGTTTTAGAAAA
AAAAAAATATATGGGATTTAAAGTTCAAGGGAACAGCATTTTCTATGAAATGACAAATAA
TAAGGTTTCTAGGACAAATTGTTTTAACTTTATAAAGGTAAAACTACTATTTTTCAACAA
AAATCTCATTTTTTTCAAGATTTCAACCTCTATGAAGTACGGGTTAACGTTATTCAATTG
AGCTGAAACTTTGCCAATCTCATTTTTTAGCCATTTGTCAACTTTTAGAAGGTCCCCCGG
GAAACCTTCGATACCTGATTTCCTGTGACTACCTTGGTAGCTCATGCGGTGGACTTGAAG
CGGCTGAGTGGCTATTTGGCCTGTACCTGTGAGGCTCTTCTACACTCGTGAATGCTTTCT
GACTCCATGAAGGCTTAATGCAGGATCTCTTGTTTCTTGTAAACTAGCTACTAATCCTAT
ATCTTTAAACGAGCAATTCTTGTTAGGGATATAACGGATATCCGCATCAGCAACTGCGAA
ACTTTCGCATGAAATCCTATATCCGCTTTCGCATCCGCAATTTTTAATGCGGATGTATAG
CGGATGTTTTGTTTATAATGTAATATAAAATATGTGTTTCTCTTTTCTGTTTATTCGAGA
TTCTGGCCATCGTCGCTTAGCTAACACCAAAGTAATTGTTTCTTTTTCTGACGGTCTTGC
AATAAAATAACAACGAACTGAACGATGATCATCTAAGCGACGAATTAACAAGTTTGAACT
TGCATGTGAAGTAAAGCGGCCTATTCTCGATCCAACTTACAGGACATCCGTGTAGAACTA
CCGTAGGATGCGCTCACCCATTCACGCTAGTAGAAGGACTCCAACAAAATGTTCCAAGCC
ATCCTTTCCACTCATACTTTTTGGCGACACACCATGTGTCATTATCGCACACTCGTAGTA
TGTTTCCGCCATTAAATTCCTCCAATATCTATACCTTGTTTGATAGCGAGGAGCCGTTTT
GGTTGCCCGGGTGTCCGACAACATCCAACGCGTATTACATATAGTCCTCTAACCCCTTCC
ACTGCCCATCAAGAGTTCTTTATCGAAAATCGGATCATCATAGGTCCTACAAGTTGTTGT
TGTTGTTGTTGATTTAGGGCGCGTCGACATCGAGGTCATTAGCACCCTATCGATTACCAG
CTGTAACTATGGCTAAAAAACGTTCTAAAATACTATCTGCATGGTCGACTGTAAAAGGGT
CGGTCATGCAGACAGCAAATAAAATAACTCACAAAACTAAAACGTAGCTTTAAAGGGGCC
ACCACGACCTAAGGCTGCAGAACACCTGGATGGCTGTAGAGGGGCCAAGCGGGTTCGCAG
AAAAATTAAAAATCACTACATGTCTCGCTGGCTGTATAATGGCCAGCGAGACAGGGAATA
TAACCATATAAAAAAAATATAGACAGTACACATGGAAGGGTGGCTGTAAAGAGGCCACAC
ATCCATCTTGAAACTAGGCCGATCTGCCTAAAATTTTAGGCACTAGACCGGCCAAAATGC
AAAATTTTAAAACACTCACCACGCTGCTGGTATCGTTGTTTAAAATAAGGGTCAGATCGT
TGGCCAAGCCAACGTCTGCCCTTAAGTCTAAAAACAATACACACTCTATTAAATTGTGGC
GTACCGTCAAAGGTACGCCACAAGCATCGCATTCCGGTGGGTCCTCCCGGCGGAGAAGAA
AGCTATGTGTCAGAGGACAGTGCCCTATACGGAGGCGAGTAAGGAGAACCTCATCCCTCC
TCGCCCGCTGGAAGGAGCTGCTCCACGGCTGAACGGTTGGTTTTACCAGCCGGAGCTTAT
TATGCTCTACCTTTAGCCACTGCCTCTGCCAAATGTCAAGAACAAATCTTTTCCCCGCCG
AGGCAAGGTCAGACTTTGGGACCGGTTCAAAGTCAACTCTGACCTTGCTGCAGGCTAACT
TGGCAGCTTCGTCAGCTGCCTCGTTCCCCCTGATTCCCACATGGCCAGGTACCCAGCAGA
ATAAGACCTCCTTCCCAGAAGATTGAAGGGATCGGAGGGTGTCCTGTAGGTCTTGGACAA
GACGATCTGCTGGGTACATGCTTCCCAAGGCCTGGATGCAGCTGAGGAAATCACAGCATA
TGATATATTTTTGGCCCCTACTTGCTTTCATATGCTGGAGCGACTTTAACAAGGCGTAAC
ACTCCGCAGTGTATATGCTGCACATGCTGTTTAGCTTGTATGTGTAAGTTGCTCGAGGGA
ACACTACTGAGCAACCTACTTCGTTAGCCTGCTTAGACCCATCCGTATACACCGGGGTAA
AATCGTGAAACTGATTCAAAACATCACTAAAAAGACTGATAAATACCCTGTCAGCGGTAA
ACAGCTTACTGTACCGTGACAGGTCTAAAATCATTCTGGGCCTCTTTAAAAGCCAGGGAG
GAGATTTGCTCCAACCCTGGTGAATAAGAGAGGGCATCTCAAACCCATATTCCTCTAAGA
TAGCCTTTGTACGGTAGCTGAACGGTCTGGTTGCTCTTAGGCGGTTGGTGTAAAACCGTT
CATAGTTAGGATTAATAACTACGTCGTACACGGGACTGCCAGGAGTTGCGGCAATATGAA
TATAGTGTCGCACCATGAGGAGACGCCGTCGGATGGAGAGTGGCGGCTCGCCAGACTCAG
CACATATGCTGGGTATAGGACTGGTGCGGTATGCACCTGTGGCGAGACGAATTCCTGCAT
GGTGGACACTATCAAGTATACGAAGATAACTGTCCCGTGCCGAACCGTAGACAATACAAC
CGTACTCCAACCGCGACCGCACAAAGGCTCTATAAAACTGTAGCAGGCAGGAGCGGTCAG
CTCCCCACAACCTGCCACACAGACACTTTAAAACATTAAGGGCTTTCATGGCTCTGGCTT
TAACATCTTTAAGATGTGGCAGCCATGTAAGCCTACTGTCGAAAATGAGGCCCAGAAATC
TAACAGTTTCACTAAAACTTAAAACGGTGCTCCTCAAGGTGAGATGAGGTTCTGCTAAAA
GACTTCTACTGCGGCTAAAAAGAACACACCGGGTTTTCTCAGCAGAGAAACGAAAACCGG
TGTGCACTGACCATTCGTCCAGCCTGTTCAGCGTGAGTTGCAGCTGTCGTTCAGCGCTTC
TCAGGCTGGACGATGCGATAAAAATTAAAAAGTCATCAACATATAAGGAGTACCGGATGG
GCCTCCTTATAACGAATGAAATGCTATTTATTGCTATAGCAAAAAGTGTAACACTTAAAA
CTGACCCTTGAGGAACACCGTTTTCCTGAATAAAAAGATCTGACACTTCATTCCCGACTC
GGTACCGGAAGCAACGACCACATAAAAATGATTTTAAAAACCGGGGCAGGTACCCCTGAA
ACCCCAATCATGTAATTGCTTTAAAATAACATGCCGCCAGGTAGTATCGTAGGCCTTTTC
AATATCAAAGAAGACACCCACAAGATGTTGGCTGCGGATAAACTCATCTTGTACTGCCGT
CTCCAGCAGGATCAGGTTGTCCAAGGTGGAACGGGACTTTCTGAATCCACACTGAAAGCG
GCTCAACAGATTGCGGGATTCAAGACACCAGACGAGGTGGCGATTGACTATCCTCTCCAG
TGTCTTGCCCACGCAGCTCGTAAGGGCGATGCTACGATAGCTACCTGGCAACAACTTGTC
CTTACCAGGCTTTAAAATAGGGATAAGCGTTGCTTCTTTCCACGAGTCAGGGAAGTGTCC
TTCGGTCCAAATATGATTAAAAATATCTAAAAGGTACTCTTTAGCGTCTTCACTAAGATG
CCTCAGCATCTGGTACTGGATCATATCAGGCCCTGGGGCGGTGTCGTTTGCGCTGTTTAA
GGCCGACTCCAGCTCCCAAGATGAAAATGGGCTGTTATATGCCTCTGTACCAGACGAATC
GAAGCACAGCACGCGCCTTTCGGCAGCAATCCGACGTTGCTGGAACCGAGGATCGAAATT
GGCAGAGAAGGTGATGGCAGAAAAGTTCTCCGCCAATAGCTGCGCTATACTTCGTTCGTC
AGTAACTACACGTCCCTGATCCAGTAACCCAGATACTGGTGTGCGAGAGCACCTTCCAGA
TATACGGCGGATTGACTCCCATACTTTTGATGAACTAGTGGAACGATTGATAGTGCTCAC
AAAGTTCTGCCATGACCGTTTCTTGCTCTCCTTAATAACTCGACGCGCCTTAGCTCTGGC
AATACGGAACGCTGCCAGGTTGTCAGCTGTTGGACACAACCTGAAGCGACGCAACGCCCG
TCTAAGACCCTGG
>VvP45bXY-537295#RC/Helitron_5854-8407 [forward] 2554 bps; scores=7:18 Multi_5'_ends:
TCACAGCGTTGTATATAAATAAACTCTTCTCTGGCTTCCAGCCGGGTAAAGATGTCACAC
TTGTGGGACGTTTCGAAGGCGTCTACCTCAGCCCTCATTTTCAACCAAATGTCAATGATT
AACAGTTTGTTTACCCGTTGCCGTGGAAACGGTGTAAGACAAAAACCAAGACAGCGCTAT
GACGTCATCAACTCTTCTGCTCGTTACCGAGGCGAAACTGTTTCAGCATTTTAATAGCCG
GGTTCCAGGCCGCACTGAGTTGATAATCAGTGTCCATGTTATCTAATGAATCAGTTTTTC
TGATTACTACAGCTTCTGTCATAACACTGGCCCAAAAATCTTTGACCCGGGCTAAAATTG
TAGTTTTTTCAAAATCAAATGTATGACCTTCTTGCACACTGTGTTCAGTCACCGCAGATT
TCTCTTCTTGCCCAAGACGAACATTTCTTGCGTGTTCAACACATCGCTTCACAATACACC
GCTGCGTTTGTCCGACGTAACCACGGCCACATTCACATGGTATATAATATACACCAGGGG
TTCGTAAACCTAGGTCATCTTTAATGCTGCCTACATAGTTCCTAATTTTATTGGATAGTC
TGAAAATTTTCTTGACACAGAGGACGAATGATTTGTGACAAACATAGCCTTGCAGGTGAA
TTGGACTATTTCCGGAGAACGTTCTTAAATAAAGGTTATAATCAGGGGCAGAAAGAATAT
TGATAGAAAGATCATATTGATACCAAGGGCCTTGCCTTTCTGCCGTTTGTCGGTGCCCTA
AGTTCCCAAATAGGTAGACTGTTGACACAACATGAAGTCAAGACAATTTTCAGACCACCC
ATTATAATTAAAAACTTGTTAGGCCGCATTAAAGGTCACCTAGGTTTAAAAACTCCTAGT
GTATATTATATACCATGTGAATGTGGACGTGGTTACATCGGACAAACGCAGCGGTGTATT
AAGCAGCGATGTGTTGTCGTCTTGGGCAAGAAGAGAAATCTGCGGTGACCGAACACAGTG
TGGAAGAAAGTCATACATTTGATTTTGAAAAAACTACAATTTTAGCCCGGGTTAAAGATA
TCTGGGCCAGTGTTATTACAGAAGCTGTAGAAATCAGAACAACTGATTCATTAGTTAACA
GGGACACTGGTTATGAACTCAGTGCGGCCTGGAACCCGGCTATTAAAATATTGAAACAAT
TTCGTCTCGGTAACGAGCGGTGACGTCATCGCTCTGTGTTTGTTCTTGTCTTCCACTATT
TCCGCGGCAACGGGTAGACATACATTTTTTTTTTACTCAGGGCTTTACGCCTCGTCGACG
TCGACGTTGAGGTTATTAGAGGCGGGATGTGATTGGGGACAAGGAACGGGTAGGAATTCG
GCCATGGCCTTTTTGAAGGAAGCATCCCAGCATTCGCCTGGAGTGATTTGGGGAAAGCAT
GGAAAACCCAAATTTTGATGCCCACATGGGGATTTTAACCGGCGTCCTTCCGAATGCGAG
GCCAGAACGTTAACCGTTGGCCCACCACGCTCGGTGTAAACAGACAGTTAATTATTGAAA
TTTGGTTGAAAATGTGGGCTGAGAAAGACGCCTTCGAAAACTTCCACAAGTGTAACTTTC
TTATGAGGCTGGAAACCCGAAAACAGTGTATTTAAATATTTGTTACTGAGATAACTGACG
TGATATGCGCTATTTAAGAAAACTGTGTGATGGAAGAGATATAAGGAGACAATCTATATT
GATGCTGAAGACAATTTTACTAAAGGGAACTATGTAAAATCGCATAGATCAACGACGAAC
TATTGTAAATAGAAGATCAACATTTTCCGAGAAGTAATAACTTGTTCTTTGATAAAGTAA
GCTAGTGTTGCGTTACGACCGTGACAGAGTTTCGAATTCTCACGCATTCCGCCTCTGTCG
TTGCTGGACCTACAGTTTAACATTCTGGCGTATCTCATATGATCAAGCACCTCTCTTAAA
ATTCCTGGACCCACCGAAAATTGAAACCGGGACACTGAAATTAAAGAACAAGGGCTTTAT
CCAATGCTCAACCAAAGATAATGTTTTTCCATACGACCATTACCTCCAAACCTTTCTGCT
GGTTGTAAATTACTATACTGTAAACGTTATTTCAAAGGTTCACTTATTATACATCATATT
TACCAGTAACTTTGTTGTCAGTAACTTTCTCACGTAAGACTTATTATATTTCATCTGAAG
ATTAGTGATGAAATGCAATTCTATGTCTGTAATTTTTGGAGAGACTGATATTTACCAGTA
TTTTCCCGACAGCAGATGCTGTTTAGTGAAGTGAGCTTCCGTCGAGTCATATCGCTCTGC
GACGCTTCCACCGCCTACAACACTACTGTAGAGTTATTAATAGATGAGAAGCCAGCACCT
CTTTGATGAGGAGAAAATAAGAACAGAATGATAAACCTCGTGTCACTGTGTGTGAGAGAA
ACAGGCGGGTGGATTGCAAGCTATGTTGGTGAGAACAAATCAAGTTTCATGTGTTGCGCC
GCTCTGGACGGCTGTAGCACGGGCAGCTGGCTGA
>VvP45bXY-545869#RC/Helitron_4338-4829 [forward] 492 bps; scores=15:30 Multi_5'_ends:
TCTAACACTATTATAAAAACAAATCTTGTATATAGGTAAAATTATTTTCTCCAAACGTCT
CTAAAGATTTTGATTAAATCTTGCGCACTGAACAAAAATCGAAAGATGGCGTGCGAAGAT
CGGTCACCCAGATACTTTTAAAGTGTGGTACCTTATATCTACATAGTACATATATACTCT
GCAATTCACAAAATTGTGGGTGGCAGAGGGTGCTCAGCACCAAACCTAATCTCTTTGTTG
TGCATTCCAATCCCTAATAGTACGACGGAAAAAAGTATTCATATAAGAATTTCTCTAATC
TTTCCTGTCATTCCGGCTCAAATAGGTTGGTGGACGAAGTGTTTAATCCTGCAAAGATTG
TTGTTGTCTTTTTGCACTTTGTGTTGGTTTGACTAATCTACACGCAGTTTTACGGAACAT
TTATTAATCATTTCTTCAGTTTTCTGAACGAGATGAACAGACACGAGGAGCAAAGCACGG
GTATTCAGCTAG
>VvP45bXY-546984#RC/Helitron_203-10478 [forward] 10276 bps; scores=8:7 Multi_5'_ends:
TCATTGTTATTATATATAAATTTACTATGATATGACTCATATTATGTGTATATGTATCAA
CAATGACATGTTTCACATCCCAGAGGTACTTCCTCAGCAGGGATCCATGGAACAAGTTTG
ATAAATAAATAAATAAATAAATAAACACTGCACAAACCATGGATCTCCTTTTTATGTCAC
TCTTTGCTGTTCGTCTTGACTGCACTGAATGCCAGAACTGAGAGACTGAAGAATGGAAAA
CTGAATGTAGCCTACACATCTACAGTTCAGACTGTATGGATTTCGAATCAGTTATTTATT
ACACATATCTGTGCAGTCAAACTGAAGGTGTGTAGGCCCCTTTAAAGGTGTTGATACAAA
TAAAATAACTGATGGGTTCTGGATGTTTACAATAGTGAATGACTGAATGATGAAGATGAG
ACTCTTGTGGAGAAATTAAATTTGTATTCAAAGGAAAGTATATAAGAAACAATTCTATAC
TTTTAAATATTATTACCTTTAATTTGGAAGCTACCAGAAGACTGGAAAATTACCATAGTA
GTTGTGGTACAAATGTTGAAAATTACAGGCAAATTAGTCAGATCTCAATGGCAGGTAAAT
TGATGGAGAAATTGATATGGAAACACATAAGAAATATTCGTGAAGGAAGAATTTGAAAAA
TGGCAGAATGGGTTCAAACAAAAATATTCATGTGAACCTCAGTGGACTAGAGGCAAGAAG
TTTTGGGTGAAATAGACAAGAAAGACCAAGTTGAAAGTGTAGCATTAGATTTCTCCTGAG
CATTTGACAGAAATGGTGGTAAATAAAGTAAGAACCCATTGTGGTGGATGAAAAAGTGGC
TTGCCAGGTACAGGAATTCTTAAAAACTAGAAACCAAAGAGAGAGAGTAGGAAATGCATC
ATAAAAAGAGACGGGATAAAAATTTAAGTGCCACAGTGAGTGTATTGGGATCATTTATTC
TAATGTTGGTGGTCAGAAGTTAGGTTGTTTGCTGAGGACATAATAATATATAACAGAATA
GGAGTATGAGAAGACTGTGAACAGCTATAGGTGTATCTGGGGAGGACATCTAGTTGGTTA
GGTCAATATAGAATGAAAATAAATTTTATGACTATCTATTTGAGGAAGAATTGCTTAATA
AATTCTTTAAGTGTAAATATATTAATACAACCATGTTTAATTATAATAATATTTGATTAA
ATTGTGGTAGTAAATTTATTTTGATAGGACAGATTGGGCAGATGGTACCAATAGGTTTTA
AAATCCTTCATTTACTGGGGAAGGTGATGAGAAGATGTAACAGACTAGTGAGGGAAGGTG
GGGAAGTATTGGATTCATATGATAGGTATAATATAAATTAGTTGGAGGGATTCAATGGAA
AGGGGCTAGATTTGTTTGTGTAAATTACTACACAACACAATTAGCCATGGGTTTGGAGTC
AATGGAAAACGGGAGGTACGTGAAGACAGTGCTGGGAGTGTAAGGGCATATAACTAATGA
AAAGGATGGATATTGATCAAAGAATTAGAAGTAATGTATGGAAGGGCAGAAATTACTCTG
ACAATAAGCTGTCAGCTGAATTCAGATGGAAGGAAATGGAATGTTTTGTTTGTTTGTTTC
CTAGCTGTGTTAAGGATTTTTATAAATTAACAAAGAAAATGGTAAATAATTTACCAGAAA
CACTGAAAGAACTTACCATTAAAATTCACAGATGGGTTGTGAAATTGGACTCAAGGAATT
TCAGATTAGAAAAAACATCTTTGGGCATATGCTTCATCGCAAATAAATAATTTGTAATAA
CAGACTGAGTTGCAGATATAGCAAAGGGCTACACCTCCAATCCATCAAACTGAAGCAAAT
GATATATGCAAAAAATTAATAAAATTGTTGAGGTAAACAACAGCATCTCATGTTACAGTA
AAGTAGATCAAGCCAGCACTAATTAGAATAACAAAAAGGTTTCAGTTAAAAATACTTGAG
TCGCCATTATTATTTAGTAGTTAGGTGGCATTTTCAGAGAGAACTGATAAAAATTCATGT
GGTCAGTATGACCTGGTGTTAGGGTTTTGCGATCGGGCGTGTAATCCACCCCTATTGTAG
CTGTCTAGCCTAACCCAGTAATCCTGTCATATTTAAGGGACCTACAGTTTATTGGGTGAT
CTGAACCAGGGGTGGATCCAGGGGGGGAGGGGGCTAGGGGGCTCAAGCCCCCCCAAAAAT
ATCTAGATCCGAGGAGGCTATAAATACTAACTCAAGCCCCACAAATCCAAGCCCCCAAAC
CAAAGTCCACTCAAGCCCCTTGTAACGTAGTTGGCCTTTTCGGCAACTGAGAAAATGAGG
AGGAAGAGTGTTTGGTATCGGTTTTAGTAGGTTACCCAAAGTAACATTTCCCTCAAAAGA
TAACACTAATCAGGGGTAGAAATGAAAGTTGACAAAGGGGAAGGGAAAAACTAGAAAAAA
CAACAAAATGAGAGCAGATAGGAAAATTTTTACAAGGACAGAAAATGCTTAGGATGAGGA
ATTCTACGTAATCACAAAGTTTCAGGAAAAACAGAATAACTTGGGGGTAAAGCCTTTGTG
AGCGGAGCTGAGAGAGAGAGAGAGCGCATAGAGAGGACGCTAGATGAGTGGAAATTTCCA
TCAGGCTTGGGAGAGCCTATATAAGAGACCCGAGGCGGGACCTCGACCGCATTAGTTTCG
AACTGGTTAGAGGGTGAAGGTGTGAAGTGTGGGCGAGCGTTATAGCAGTGCCACATGGTG
TGGGTGTCGGGTTAGAACAATCATGAATATTCGTAGACGGCAACTATAATTTTTGAAACA
GATCATTAATTTAACAAAACTCTTTTCCATCATTTAAATTTGTAAGATTTCGTTGGAGGT
TTTAAATGGAGTGAACTTTTTATTGTGTCTGAATTGAGTGTATGTAATTATCGTGGCATT
AATCTGCAATTTTCGGAAACGAAGTCTTTCTGGTAACCATTTCTGTTGTCAGAGTGAATA
TATCTTTAAACGTTGAAAATAAAAATACTGGACTTTAAAATCTGTGTTGAGAACAATCTT
TAGATATTAACCTTCATTGAAAAATCACATTATTAAAACCATTTGGGTTGGCGACCATTC
TAATTAAATTAAATATTGCAGGGAAGAAAGTATAGGAAAGAATTGAGTTTGTGAACATTG
GAGATTCCCACTCCATCACCCCAATAAGAAGTTTTTTTTCCTACACCCTCCCAAACCAAA
ATCCTGGATCCGCCCTTGATCTGAACCACAGAAGTGTTCTGGGGTACTTCACATTACAGA
ACACGCTGTGTCAGAGGTGAAGATCAGGTTAAGTGCCTGTAAAAATACCTGCCAAGACAG
AGATCTGAACTGGGGACCTTTCATTCGCCAGTCAGACGTCTTAATCACAGAGCCACCAGA
CTGCTCTAGAGAAAACTGATAATAATATGTACCAAACAGATATTGCAGTTATCCAAAAAT
AATTACTCTCAATAACTTGGAAGATATGAGCATTTATGGATCCACGAATTTTCCAAGCCA
GTCAAAAACTGTGAGATTGCCACCTCAATTTTCACCATCCCCAGGGTTGCTGCCCCTATT
GTTGCCACCCCTTTGTCACTGCTGGGGTAGAAGGGGAGCTAAAAAAAGAAGGTCATTGTG
ACGTAACTTTGCCACCCTTCAATCATGATTTTGCCACCCCCATGCGGTTGCCACACAGGG
CAAGTGCTCTGGTTTACAAACTATACATGTTGACAAGCAATGAGTGCCAATAATCACAGA
TCAATAGGCTGCTGTCTTCATTGAAGTAGCTGATATTTTTTAAAAGGTTTGTGCTCTCTC
TAAACTAAATTTGACATACTTTTTATGTTGACACAGCAATCAGTGCCAAGCATTGTGGAG
AAATAAGTTGCTGCCTTTATTGAAGTTGTTGGTATTGGTTTTTTTTAAATTTCTGTTATT
TCTCTAACTCATCGCAGATTCTTTTCATGTTGACATAGCAATAAGTGCTAAACATCACGG
AGTCTTATAATGCTACCTTCATTGAAATATTTATTATTTTTAAAAATTTGTTTTGTCACT
CTCAATCATCACATATACTATTTATGTTGACACAGGAAAGGGTTCCAAGCATCACAGAAT
AATATGCTGCTGTCTACATTCAAATGGTTGGTATTTTTTTTAAATTTCTGTCATCTCTAT
AGCTCATCAGAGATACTACTTATGTTGCATAGAAATGAGTGCCAAGATTCAAAGAGTAGT
ATACTGCTGTCTTCAATTAGGTTGCTGATATTTTTTAAAAATTTCGGTTTCTCATTAGAG
ATACTATTTACACAGCAATGAATGCTAGGCATTACGGAATAGTGTACTGCTGTCGTCATT
GAAGTTTTTGGTGTTTATTTAAATTTCTGTCTCTTAACTCATCCTTGAAACTATTTATGT
TGGCAAAGCAATGAGAGCCAAATGTCACAGTGTAAAATGCTGCTGTCTTTATTTGAGTTA
TTGGTATTTTAGTCTCTCTAATTCATCAGAGATATTAGTTTTGTTGGTATAGTACTGAGT
ACAAATCATCACACAGTATAATACTGTTGTCTTCATTGAAGTTGACATAGCTATTAATGC
AACGTATCACAGACTAATATGATGCTGTCTTCATTGAAGTTGTTGGTATTTTTTAAACTT
TCAATGAGTTCCATAGAGATATTTGCTTCTGTCTTCATTAAAGGTTTTTTTGAAATCATT
ATTGTTTCTCTTCCTCATCATAGGTACTATTTATGTTGATATACTGATGAGTGCAAAGAA
TCAAAGATTAATATGCTGCTGCCTTCATAGATGTTTTGGTATTTTATAAAATTTCTATTG
TTTCTCTAACCCATTGGGTATACTATCTGCGATGACATAGCAATAAGTGCCAAGTCTTAC
AGAGTACTATGTTGCTGTTTGCACTGAATTGGTTGGTATTTTTTAAAATTACTGTTGTCT
CTCCCACTCATTAGAGATACTATTTATGTTTATATACCAATGAGTGCCTAGCATCACAGA
GCAATGTGCTCCTATCTTCATCAAAGTTGTATTTTTTTAAATTTCTGTTGTCTCCCTCAC
TCTTTGCAGGTTTGATTTATGTTGACATAGCAATAATTGCAAAGAATTGCAGAGTATTAT
GCTGCTGTCTTAACTGTGGTTGTTGTCTTTTTTAATTTTTGTTTTCTCTCTAACTCATCA
GAGATAAATAGGAATGAGTTCCAAGCATCACAGAGAAATAGGCTGCTTTTGTCATTATCG
TTTATGGTATTTTTTTAAATTTCTTCTGTGTCTCTAACTCATAATAAATACTATTTATAT
TGAAATAGCACTGAGTGCCAAACATCGCACAGTAATATGTGCTGTATTCATTGAAATTGT
TGGTATTTTGTGAAATATCTGTTGTCAGTCTTACTTATTAGAGAAACTACTTTTGTTGAC
ATATCAATGAGTGCCAAGCATCACAGTGCAATAGGCTCCTGTCTTCACTGATGTAGTTGT
TTTTTTTTTTTAATTTTGTTGTGTCTTTAAATTGCATTGTGATACTTTTTATGTTGACAA
ACCAATGGGTGCTAAGCATTGCAGAGTAATAAGTTGCTATTTTTATTGAAGTTGTTGGTT
TTTTTTTTAATTTCTTTTGTTGCTCTAACTCACCGATGATTTTTTTATGTTGACATAGCA
GTTAGTGCCAAGATTCATAGAGTCCCATGCTCCTATTTTCATTTTTAAAAATGTCTGTTC
TCTCTCTAACTTATTGCAAATACCATTTATGTTGACATAGAGACTACAGCCGTGCATCAC
TCACCAATATCCTTCTGTCTACATTCAAGTTGTTTGTATATTTTAAAATTTCTGTTGTTT
GTCTAACTCATCAGAAATTCTATTTATGTTGCATAGAAATTAGTGCCAAGCATCACACAG
TATAATGTTGCCGTCTTCATTGAAATTGTATTTTTTTAAATTTCTGTTGTATCTCTAAGT
TATCAGAGAACCTATTTATTGAATGCCTGCTGTCACATAGTAATATGCTGTTCTCTTTGT
TGAAATTGTTATTTTTAAAAAATCTCTTGTCTCCCTATCTCTTTACAGATAATATTTATG
TTGACATAGCCATGCGTTCCAAGCATCATGGAGTAATCATGCAGCCATTTAAATAGTTGG
TATTTAATAAAATTTAATATAAATTAAAGATAAAATTTGTAGAGGGCAAATGTAAGTGCC
TGCAGGATAGGGGGAAGATGGGGGTTTAGGTAAATTGCCACCGGAGCCTGTGCTCCATTG
CAATTAAATTAATTTAAATTACATATCAACCTCTCCATCCATTTACCTACCATTGATGTC
AGACCAATGAAACTGTAATTTTTTACCTAATTATAATCTGCATTTATATGCTTTATAGTT
TTATTAGTTTCTTCATAATTAATTAATTAACTTATTGTAATTGTGTTGGCAATTTCCCTA
ACCAGCTACTTATCCCCATCTTCTTCTAATTATTATTTTTTACTATCTTATATATGTGTA
GTGCAAATTCTCCCACCCATATATTTTTGCCCTTTACAAATTTTAATTTTAAGTTCTGTC
AGTGTTTTTAATAAATTATTCATCACTTCCTTTGGTATTTTATCCCAAACCATAACTATC
CTACCTATGAAAGAAAATGTTTGCACTCAATTATGCATAAAATCAAGTGCCAGCTTTTAC
TCATGCTCATCTTTTCCCTTCCATGCACTACTATTAGTTCTTTGACCAATATCTTTGCAT
ACTTCATCACCACCATATGTTTTGTATACTCTCTTCGTCCTCTTCCTGTTTTCAAATTAC
TCCCAATCTAGCTATTTTATCGTATCAATTACTGACTGGATACTGCAGTAATTGACATAA
ACAAGTCTAGCTCTCCTCCTTTGCAGTCTCCAACTCCCATGTCTGATGCCCAAAGATGTG
GGGTCCATATCTATACCCTCAAATTCAAGCAATGGTATGATCAATGTTTTGCAACCCATT
TTCCTTACGTCTCTGGTATAACTCATTAGCACCACTCCATCCTTGTCTACAATTATGTGA
ATACCTTTCATTCCCTCCATCTTCTAACATAGCTATAGAAATTTCTAGTTTAATCATTCA
GTGGTACCCCTGCGCCTGTAATTTTCTTCGTATACCCATCTTTAGCTTCCCTCTTGCTAT
TATTAATTCATTGTTTAGTTGTTTCAAGTATTCACTGCTGCCATACTGTCATTTGACTCT
GTTGTGTTCTCTTCTCATCAGTATCTGTACGTCTCATTATTTTATGTTTAGGTATAAATA
TTTCTTCACCTGTTTTTATCATCTCCTTGACACTTCGACTCAACAGTACTTGTACCTTTT
TCCATATGCTGAACCTTTCCCTGAAGTATCTTTCAATTTCTGAAATTTGTGCCTTTTTGT
AATAATGTATGTACTTATTTCCCCCTTCAATTTTGTCTACTGGTTTCCTCAATCATCTAA
TATTCATCAGAACTGCTTCGTGAGCACTTATTTCTTTATTTACTTGAAACCATTTTATTC
CCTCAAACTTAAAAGGCACAGTCCTGACTCAATCATAACTGAAATGGTTGAATATCAATA
ATTTTGTTTGCTCATTTCTAGTTGTGAGGGTGAGCTACTCCTCCAATTTACACTATGCCA
TTAATGGAATCATAGTCCCTAATGATTTCAGCAAGTTATTACTTAACACCTCTGCTTTTT
TAAAATCATCAGTAACTTCTTTTCCATTATTTTCTACAACTGTCTGAATACATTCACTTC
CCTTCAGTTATCTAATTAATCTATATAAATTTCTAGGTGCATAATTCAGTGAGCGCCTTG
CACCCACAATAATTTTCATAAACCTATTTTTAGGGACTTTGCTGATAAGAATTCTTTGTT
TAGTTGTTTCAGTTGGTGTTTACTGCTTAGCTGTTTATTAACTCTGTTATATTCTCTTCT
TATCAACCTTTTTAGATTCCTAACCTCCCAATCATAGTATTCTGTACTTCTTTCTATTTT
CTGTTTCGGAATAAGAATCCTTCCTGCATTATTTCCTTACACAGTTCTCACTTTGACTCC
ACTATTCATGTTCTTTCCTACCACATACTAAACGTTCCCTAAAATATCTCTTTAGTTCTG
AAAAACAGGTTTTTCTGTAACTGTACCTATTATCACCTTCAATTTTGGCCACTGAATTCA
CTAATATCCTTTAGATCAGCTTCTTAATCAATGATTCCTTCAGTTAGTTGAGATCCCACT
AGGTTGTTATTGGCTCTTTAATAGGAACCAGGGCTGGATTAAGACAGGGTGGGGCTCGTA
GCAAATGTGAGAAGAGGCCCTCGATTTTTGCCATCCGAGGGAAAATTGTAGAGCAAGACC
CCCTCTTGAAGGCGCGAGTCCCATAGCATTTACTACCTCCTGCTACGTGGTTAATGTGGT
ACTCATAGGAACATATCAAACATATTTCTTCCCCTTGTGCTTTGCTTGTGCTACCATTTC
ATAAATCCTCCTTCCATTTCTAAGATATTGGAAAATCTCTGTTCCTTTCTGTTAGTACCA
TATCAGTTGACACCTGTTAAATTTAAATCCTCACTGATAATAACAATTCTACCTCTGAAC
TCTTAACATGAAATTAGTTTCTCCTCATTTGTTTCAATGTGACATGCAGCCAAAACCCAT
TTTTTTTTTTTATTACCACAGATATCTATTCTTAGTAACTCATGGCTATGATATATGAAC
ACTGGTATACTGTGCCTACCTCACCATCTTCCTCCATCTTCCTCATGTTATTCTCTATGA
TATAACTCTCATTTCCATCTTGCCCCTCTATTGTTTATTCTATTTTCTTAGTGAAACCCC
TACGTCCTCTATTATCAGAATTGATGTTGCACCAGGTGTGGAAGAAACCTGTAACGTGGT
AACTTGGAGTGTGCAAACAGTGTATGTAAGTTTAATTTCAAGTTCAAACAATACAATCCC
ACTTCTACATACTCTGGTAAATAGTTTGGTTGAGAGAAGTAACTGATCTTATACGGATAC
TAGTTTCTAGACACCTTGAAGGTAAAGGAAGCTGAAGTATTGTGCTGATCAGGTACCCTC
ATTCATATTGCTGAAAGTTAAAATGTAATACAGAGCTGCTTTCTCTGCAAATCACACACA
AAGTGGCAGCAGTTGTAGCAACCCTGCAATTATCTCTGCTGGTAAACGATTTTTTTTTTG
ATATAAAATCGTGCAATATTTCTTTCAGCTCATCACTTCTTTTATTTTATTTCACAAAGA
ATAGAAATATTGAATTTGGAACAGAGCTGGATTAAGGCAGCATGGGTCTTGTAGCAAATG
AGTTTTCTTTGGGTGTCAAATTCAGGATAAAATATAAATCAGCACATTTAAAAAACTACC
TTTCGTGATTTAATGTTTGAAAATTTAAAGACAACACTAGCAAAATCAATATTTCTAAAG
AAAACATTTTCTATATTCATTAAAGCCAGAAAGAACATTTAGGTGTTGTTATCCCATTGT
GTTCCTTAGCTCATTTCAATATGCTTTAATGCTGAAAAATAACTTTCTGCACTGCTGTTG
GTGACCATCAAACTCAAGTAAATGTGTAACATTTTGGAAACACGATTATAATGAATTTTC
CATTACGAATGTAAGATATTGAAGACCTAAAGCAGCAGCCACATCTGTTTTCAGTAGCTC
AGTGAAATGTACCAGTTTATTGCCGATACTATCTTCCACTTACACTTCACTGACAATAAT
TGACGATCTTTTCAATATTTCTTTTCTTGGTAGAGACTTTAATATCCCAAGCATTAAAAT
ACACAGGTCACTTGATGGTATGCTTCTATGCATTTAGCTAATGCATGCAGCACATTATCA
ATTATGACAATAAAGTGACAATAAGGTGCGGCAATGGGCTCGCCACTTTCACCTGTAGCC
GCCAACATTTTCATGGAATCATTCGAGATGAAGGTGCTTAACAACGCGCACCTAAAACCT
ACAAAGTGGATCTGTTACGTTGATGACACTTTTGTCATCTGGCCTCACGGTAAGGAGAGT
TTGCAAGAGTTCTTAAACCACCTGAATAGTGCCCACGCAAGAATTCAGTTCACTATGGTT
GTGGAAGAAAATGGACAACTGCCATTTCTCGATGTCCTTGTTCACAAGCGAGGAGATGGA
AGTTTGGGTCACACTGTGTATCGCAAGGCGACCCACACTAATAGGTATCTGCATGCCATG
TCGCACCATCATCTGG
>VvP45bXY-548596#RC/Helitron_14186-24391 [forward] 10206 bps; scores=9:7 Multi_5'_ends:
TCTCTTACTATATATAATTTTCTTTGGCCGCGCCCGCTGACCAAAGATTATTGTCACTTA
AAATTAATACTTAAAAACTAGTCTTAGCGTATATGTCACACCTGGCCCCACTTCGAGGCA
GATTAATGAATTTAGCACAATTTAATTTGCCATGATGTTATTGAAATACATAATGGATAA
CACCATTTTCTCCTTGAATACAATGTCCAACAGTTCTTCTCAAATTTACTTTGCAATGGC
CTTACTTCTTCCACACTATGCTAATAATTTCGATTAAAAATCCATTTTCACAGTCTATAT
CAGTTAACTATTTAAATTTTTGCTTGCCACTAAATCTGGCATCATAGGCGCTGTATGGCG
TCCAATTCTATTATTGTTCGTTCGCACTGACAAGTACACTCAGTTCAGATTAAACGTGCT
CAAATATCAGTCTTAACCATTAAATTTATCATGCTACTTTTTAGTCACAACAAGGTGTTA
ACAATAAAATTACATATTACCATGAACCATTGGATTGCTTTTCATGTTTCTTTTATGATA
CTATTCTGTTTTAAGATCAATACAATATTACTTTGTCAATTACTTAACATTTTATCTTTT
TAGTCCTTTGTTCTATACAATTTTAAATCGACCACATTTCTTAATACTAGTATTTTATTA
GATTTGGGATAAGCAAGCAAATAGCGTTTGGCTTATCAACCATCTTAAAAGGTCCGTGAT
AGATTTTTAAAGAATTTTAATCTCTGCATTCAGTTTGCAAGACTTTTGTTTAGTTTTCAC
CAAACACATATCTTCGAAAACAACTCGATAATGGAAATACTTGCCCCCGCCGCGAGTGAC
AGTTAAGCTTCTTGCATATACATCGTTCTAGCCGTAGCTTTGTCTTCCGCCTCTTCCAAT
TCCTTTATGCCGTTTTTTCATATTCTTCCAGCTCTTCCTGTAATTTCTTTCTTGTTTTCC
AGTTCACCATTTTATGAGACCATTCAACTACTTCTCTTGTACTTACGTATATCAGATGGG
TACTCTTTTCTCGAATAATTTGAAGCAATTTGGTGTCGGCCGTCATCGATTATGTCCTGC
AACAATACTTCCGTCGCTCTCCTTTCATATTTCCCGTCAAAAGAAACATTTGTAGCGGCG
TCTGCATTACCGTGTCGGAAAAATACATTCGTTCTTTTATAGCTACCTGGTACAATATTC
TTTTCTTCGGTTCCCATCTTACATTTTCATCTTCTTCTTCGTCATAACTCCTTATGAAAA
ACATTCTTATTCCACTTTCATCATTTTCTTCATATTCATTCTCACTACTTCTGCATTCGT
ACTCTTCCCCATCGCTGCTAGGAACATTTTCACTTTCTTCACTTTCATTAATATTTAAAG
GTAGCTCGCTATCATTATCTGATAATTCTTCTTCCTCGAATGTATCTTTTAACGACTCGT
TTCGATCTTCCATTCCACTTATTTTTGTCAGTTCTTTTTCTGTCTCCTTCTTCACCTTCA
AAATTCTTGCACACACACTTACTATCGTTTCTTCTGTCCTTTTAATATTCTGATTAATAA
TTACCGTAATCCTTTTCTCAGATTCTTGACTCCTTTGTATAACTTGCGTGATTTTTTTAT
TAATTATTCCGATGTCTTGTCTGGTTTTTTCTTGGCTCTGTTCAAATCTTCGGATGTCTT
GTCTGGTTTTTTTCTTGGCTCTGTTCAAATCTTTGGATATCTTGTCTATTTTTTTTTTTT
TTTTTTTTTTTTTTTTGGCTCTGTGTTCAAATCCTCGGATGTCTTGTCTGGTTTGCGTTA
TGGCATTTAATATCAATTCAAGGTCCGTACTCATTTCTCCAATATCGTTCGGTTGATCTT
GCTTTGGTGAAACTGCACTCTCTATCAGATTTTGCCCCCCCATTAACATTATTCTCTTCA
TTAATTAATTCATTATTTTCAGTATTATTATGAAGTTTACTATTTGCAACATAACCGGAA
AGCTTAACTTTACTCCCGCTAATAATAGAACTATCAAAGGAATCGTTTTGAATAAGATTG
TTGTCGCCAAAGACTCCCATTAAATTTACATAGCTGTCATCAAAACTTTCTATTTCTGAA
CTTCCCATCTATCTTTCGGAAACACTACCTTCAAATTCTCCCAAATTACCTTCAGCACTC
ATTCTAGCTAGTGTCATACAATTATTATATATTACAAGCAACAACAAAAGTGTTACTACT
CAAGAGAGCCAATCCCCACACCAAAAATCACTGCTCCATATTTAACTTCTTTACTATACA
CTACTCACTACTTATAAAAAAAAAACTAATATACTACTGAAGAAAGACAGTCTCAACAAC
AATCACTGCTTCAGTTTCAAGTTCTTTACTATACGTTATTTACTCAGAGTCAAAATTTTA
ATTACTTTTCTTTTTTCTTTATATGACTGATGATTACTGCCACCTCAGAACTTATAAATG
GAATGTTCTCTACTTGCCGCGCTGGGTAGAGTGAAAATCTGGAACTCGCCGCTGCCACTG
CGTCATCAGAAGTCCAGTCGTTTAGGGTGCTATGCTCATTAGTAGTAATTAACACCCGTA
AATTCTGGTACTGGGTCGCCAAATATAACCCGGCTATTTTCTTTTCAACCTCACCAGGAA
AACCAGGTTATAACCTGCCGAAGATGCCTTTTATTTGTTTTGGCAGTTGTGCATATTAAT
GTAAGGCATTTAGTTGAATATGATGTTTAATAAAAAAGAAAAAAACCACACGTATACATC
ATCAACATGAAACGTTTATTCAAAACCAAGATAATCATAACCTCTCGTAGTGACCCACAT
TTTGAGTATCAAATACAGGATTTGGAGAAGGTGCAAAGAAGGGCTGCTAGATTTGTTTCT
GGAAATTATCGTAGAATGCAATCAGTGACAGATATGATAAAGGAGCTGGAATGGGATTCA
TTGCAAGACAGGAGGAGGATGAGGAGGGTAAAGGGAATGTACAGGGCGTATACTGGCGAT
GAGGCATGGAAAGATATTGTAGTAGGTATGAAAAGTAGTTCATGGAAGGGAAAAGATGAC
CATGACCACAAGCTGGCACTCGATTTCAGGCACAAGGGTGTGGGAAGATTTTCTTTTTTA
GGTAAGGGTGTCAGGGATTGGAATGAGTTACCAAGGGGAATGATGAATAACCTACCGAAA
ACGTTAAAAGAATTTAAAGTTAAAGTTTGTAGGGGGCAAATGTAGGTGAGTGTAGGATAG
GGGAAAGTTGGGTGTGTAGGGAAATTGCCACCGGAGCGTGTGCTCCATTGCAATTAAATT
AAATTAAATTAAACAAATAACTAAACGGCTAAAAATAACCGTTATTTTAAAAAACGCTGT
TTAGCAAGTAGCGGCCAAGACGATAACTGGAGTTATTCAAATAACTGTCAGCACATCCCT
CTGACAGCGCTGTAATTGTTCGTCGACCGCCCGCTACGAGTGCATCAGTCACCGCTTTTT
GCTTCTCTCACCGTTATTAATTGCAAAAGAAACCACTAGATGACACTACCATCGCAAAAT
AATAGTTATTAACTACGATAGCGACCACTAGAGGACACCACCTATATAAACTGCTTTTTC
CAACCTTTCACCGTTATTAACTGCGTTAGCGCCTAACAGATGTAACTTTTTTTTCTTTTT
TTTAATTTGGGGGAGCACCCAAAACCCGCTCCTCCAAGCATGGCGGCCTTCCTGTTAACT
ACTGCTCGCCTCTGCACATGCATTAAGTTAGTAATTCTATAGGTGATCACAGGAACGGGA
TTGTTATGTATTCCATGCGTCCATGCGTCCGCCCGTTTACATGGGTCCATCGGATAAGAT
AGACAGAAACTTTTGAAAGAAGAGACAGGGCAGAGGGAAAAAAGTGCCAAGGTTTTACCC
CTGGGAAAAAAACCTCTGCGATAGTTAGGTAGGGAATAAGAGCGGCTGGCTAAGATACTG
CCAGTACCGCGACAGATTCTATGCTACAAGGTTGGATGTATGAAGGGTTTGTTAGTTTTG
TTAGGATATGGTATCATGCAACAACTACAGCTGGTCCACCGCCGCTGAGGTTGTCAGCTG
GTGCCGCTCGCCGTCGCTGCCGTTGAGATGGTCCTGGAACATGCCGAATCGTTATATTAG
TAACAGCTGTGTGCAACAGGTGTTGTAAGTGTTGGTGAGACGTGATTCGCACCGCCAGGG
TGCCAGAGCGTAACCGCCGCAACGCGCAGAGCCTTTCCTCATCCCGGGAGTACACGGTAA
GGGTTTCGCCGACGGCGACAGCCACAGTGCTGCTAGATGACCACTCCCGACTTGCCCGGG
CTTTAGGACGATGACGGACACCACCGCCATGACCACCCCCGCCAGCACGTGTCATCGCCA
CCGGGAAAGACAACCCTACCATGCTCATTCCAGGAAATGTTGGAGCAGGATGCATCGCGC
TAGCCTGCCACGACAACCGTCACCCCCGCGGTGTTTACCACGCCGGATACTGTACTAATG
CTGTTTGTGGATTGATTTCTTGTTATATGTGGCTGCCTTCTACACCTGCGATCGCACTGT
AACCACTTTCCTTAGCCCAGTGATCACATTGCAGGTTGGTTAGGGAATGGGACCTTAGCC
CCAGTGGCCCTTGATGCAGTCGACAGATTTCTTACTTGTTTATGCATTAGTTTTTTCCTA
ACTGTTCAGCAATATTTTCGGCCGTGGGTGTTTAAATCTGTGGTTGTGATTGTAACTGCC
TATAGTGCGTATCAAAGGATTTCGCGACATTTGGGATTTCCCGTACATGTTTATGGCAAG
CTTCTTAATTACTTGCTGTATTGGCTCGAGTCGGAAATCTCGGTGTAAATCTGTTGTTCG
TGTTCCCCAAGGAGCATTTGCTATGATCCTGAGTACTTTGTTTTGGATTAATTGCAGTCT
CCTAATGTGAGACTTAGCGGCGTACCCCCAAACCGGAGCTGCATACGTCATGAGTGGCCG
AATGAGTGCTAAGTACATTGTTCGGGCATTACCTCGGTGTAGTGTGCTTTGTCTGTTTAG
CATAGGGTATAGCTGTTTGAGTCTAATGTTTGCTTTATTAACCATGTGTTCTATATGGAG
CTTCCATGTTAGCTTCGGGTCAAATTTGACTCCAAGATATTTAACTTCGTTCCGGATATG
TATTGGTTGATTGTGTAGTGTTAGCGGTCGACAGTGTTCGTGAATGCGTTTTTGCTTAGG
TCTTCGTGTAAATAGGAGTGCCTCGCATGTAGCTACGCTGACTTTAATTCGCCATCGTGT
GAGCTATGGTTCGACTACGTTAAGCGCGTGCTGTAATCTACTGTTTATATGAGATGGTTG
CTGTGATTGTGCAAGATAGGCGGTATCGTCAGCATAAATAGCTTACATCGTTTTGACTGT
GGTCGGAGCATTATTGACGTATTCTGTGAAGAGCGGAGGGCCTATTAAACTTCCTTGAGG
CACTCCTGCTTGTATCTCCTGGGGTGTGGAGTTTTTGGTGTCAACGCAGACGTGGAACGT
TCGGTTAGTGAGGTAGGAGTGTATTAGGCGCACCAGTCCGTCCGGGAATCCGTCGTCACT
GAGTCTACGAATGAGGCCGTTGTGCCAAAGACGATCGAACGCCTTCTCAATGTCCAGGAA
CACAGCCACGGTAGACGCAGACAAGTTATACCCCCTTGTTACGTGCTCAACAACCCGCAT
TAATTGTTGTGTTGTGGAGTGGTGCTTCCTGAAGCCGAATTGCTCCGGCTTCAGAATGTT
ATTGTCCTTTATGTGTTGTGTAAGGCGTCTGAGTATAACTTTTTCAACAACTTTGCTAAG
GGAGTTGAGTAAGCTAATCGGCCGGTAGTTGTTGGGTGAAGATGGGTCTTTCCCCGGCTT
TCTGAACATTAGCACTTTGGCCTCCTTCAATCGGTCGGGGAAATAGTGGTTGTGTAAGAT
GGCATTCGCGATATCTGTAAGGTACTCTATCGCTTTCCCCGTGAGCTGTTTAAGAACACG
GTTCTGAATACCATGCGGACCAGGTGCTTTTTTAGCGTCCGAGTGCTGTATAGCCCATGA
GATTTCATCGGAAGTTGCCCTACGCGGATAGTCGCGAACCGGTTGGGCTAACAGCTGTGT
CACCATCTTGTCTGTTTCCAATGTAAACGCAGGATCGGAACGATCTATGTTTAGTCGAAA
AGATTCTGATAGTGTTGTGGCCATCAGCTCCGCCTTGCCCCCCTGTAGGGTGGGTGTATG
ATGTGCTTCACGAGTGAAGTGACGAGCTAAAGACCACACGGAGCGGTCAGAGGTGTCAGT
GTTCAACTCCGAGAGCAGACGCCCCCATTGTTGATTTTTGTACTCCTGGATTCTATGACT
AATTATGTCTTTGAGTCTGTTGATATGCACTTTATGAATGGGACGCCTAGTACGTTGCCA
GTATCTCCTGAGCCTATTCCTAGTTGTGATTAACCCCGTAATTGCCTCAGGTAGCGCCAT
TTGTCTCTGGTGTGGGGTTGATTCAGGGATGCTACTCGCCATAGCTTCCTGTATGGCAAC
AGTTAGAATTTCAACAGACTCATTAATGCGTTGTTGACTAATCTCGTGTCTGTCCGGTAT
GCGACTATCTAACACCTCCTTGAACAGAGTCCAGTTGGCGCGTCGATAGTTTAGCATCCG
TCGCTTGTCAGTGTTCTGCGGTGTACCTTCAGTATTGAGTATGATTGGCATGTGGTCTAA
ATCCAGATCGTTTACAACCTGTAGGTCGTGTGTGCGGGTTATACCCTTGAGGAGGGCTAT
ATCTAACACGTCTGGATTTTGTCTCCGAACATGGGGGACAAACGTCGGTTCGTTTAGCCC
TAGTATTAGTTAATTGTGCTCTAGTGAGTATTCGTACAGTTTCCTGCCGTTGGTGTTTTG
ACGCTGCGAATTCCAACTACGATGTTTGGCATTTAGATCTCCAGCGACTATTACTCTAGG
TGCGGTATTTAGCAGCCTACTGATATCACGCGTGCTAATATTATTGGGCCTGTTGTAGAC
TGCGATAAGATTAGTGTATGCTCCGTTAAACCGGATTTTTACGGCTGTGGCTTCAATCCT
CTCTAGCTCGGGAAGCACTACGTTTGATTGCTCTATGTCCGTGTGTATAATCACGGCCAT
GGCTCCACCCCGTGCGCCGTTCTGCCTGTCAGTACGGTGCACACGTTATTGGCTCATGTG
GAAGTTATCTTTTGCGCCCAGGTGTGTTTCGTTTATAAGAGCAATACGGAGACCGTGCCG
CTCCATAAACGCCGCCAATTCTGCTTTTTTGTTTTTCAGTCCGCGAGCGTTCCAGAAGAG
GATACGCGTATTCAGAGGAGTTGGGTTGTCAGGCATTGTTTGGTTTCTGGACGGACAAGA
GGCCAATCTGGATTACAGTCCAACTGCCCCTATCTGGGGGAGTGGTCTTGAACTGCAGTA
GGGTAGCTAGGATTTCTGGCTTTGGGGATGTAGGGATTGCAGTCCATCTCCCCCATCTGG
GGGAGTGTGCAGAATCTGCAGTGGGGTTAGTAGGAAGGATTGCCCTGCAGTCCATCACTC
CCCATTTGGGGGAGTGACCAGAGGCTGCTGAGGGGCAGGAAAGAAGGATTGGGCTTCAGT
CCATCTCCCCCCATATGGAGGAGTGTCCAGGCGCTGCAGCAGGGTAATGTATAGGATCAG
GGTTAGGATTACAGTCCATCTCCCCCCATTCAGGGGAGTGTTCAGGATCTGCAGTGGGGT
AAGTCGATAAGATTGGTCTGCAGCCCATCTCCCCCCATCTGGGGGAGTGTCCAGGTACTG
CAGCAAGGTAATGTGTAGAGTAAGGATTACAGTCCATTTCCCCCCATTCAGGGGAATTTC
CAGGAGCTGTAGTAGGGGTCTTAGGAGTTTAGACAGCAGCGGATTAGTGGTGTGAGACAT
TGCTGGTGCCTAGGACGGCAGTTCTGGAATACAGCCCATCTCCCTCCATCTGAGGGAGTG
GTTAGGAGCTGTAGTAGGGCGCTTACGAATTTTGGGATGAGTGTCGCCAGGGAGAGGTCA
ACGGAGGGGAACATGGGTCGAAGGAGATCCTCTATTGTTTTACGAATTGTTGCGAGAAAA
TCTATTGCGGGCTGAGTGTGTGTCTGCTCCGCAGGGGTAGCTGGACCCTGTGGAGGTGTT
GCGTTTGCTTCTGAATCAGCTTGGGTCGGGGCAGACTCTACCGACTCCGCAGTGGACGGG
CCAGCCGGGTTGGCGCGGGCGGCTATGTCAGATCCTGCCGGTGCGCGCTCAACCGACTCC
TCGGCGGCCGGAGCCACCGGGCCCTCGGGAGCAGCCACCCCAGCGTTCACTGCCGCGCGC
CCAATCACCCCCTCAGCGGCCGTCGCCACCGGGCCATCGGGAGCAGCCACAGCGGCCCTC
GCTTCCTCGGCGGGAGGGGGAGGGGTTGTCTGGCTCCCAGCGTTCCTCGTGCGTGTCCTG
TTATTTTTAAAACGCTGGGATTTAGGTTGTGATGAGGCAGCTGAAGGCTGCGTCGTATGC
TCTACAGTGCGTGCAGAGCCTGCTGTTTGGGGCTCTGCAACCTCTGTTGTGGTGGATATG
GTTTGTGAGCCTTGGGGTGCGGTTGACGTTTCTCTCTGAATGGGTTGCGCCGTGTTCGTG
ATCGCGTTCGAAGCCGCGACACTGTAGGACACATTGCTCCTAAGGTAGGCCGCGTTCTGG
ATCACTTTACGCTGGTTTTTTTGTGGACGCTTGTTGTGTCTGTGGATGTGGTGCCCCTTT
TGCATTCTTTGCATTTCGCCGGGCTAGTGCGAGTTTGTACTCGGGGCAGCTTCTGTAATT
GCTAGGATGTCCTCCCCCACAATTAACGCATTTGCGTTCGTCGGGCATCCTAGCTTTGCA
TGTATGTGTGGCATGATTGCCGGCACATTTGCGACAGCGGGGTGCCGCAAATCACCGGTC
TGTGGCATGTCCATACCGCTGACATTTGTGACAGACCAGGGGTGTGTTGGGAGGCTCATT
CTTCTTCACTTTTATCACCATGTGGAGCTGGCGCGTGGCCTCCTCAAACATGAGTGATCC
GGCCGAGTCTTGCAACTCGACCAGATAGAGAGGCAATGGAGCCTTCGTATACGTACCTCT
CATTTGGCTGACCTTCTTGGTGACCCAGCCGTCACCAAGAAGAGCTTCCTTGACACTGTC
GGGAGGGGTGGTAGGGTGTATCCCTCTGACTACATATAGCTGTGTCCTTTCGGTTTCCAG
CCTAAAAGTGTGGTGCTCGATTTTCTCCTCTCCGAGGTACCTGAGGAGTTTCTTGTAGTC
TTCATTCGTTGACACATAAATTGCCGTGTACTGTCCTGCGAGCTTGGTGTGATACTGTAC
AGGGTTGTATTTTCCAATGAAAGAAGAGTTTATGCGACAGAGATCGCCATGGTTGCGAAT
CATGACCGGGGGGGGATACTCGATCGCGATGTTGAAGTGGCTGCTGGGGCAGTATTTTGT
TTTGGGTCGGTTTCTGCAGGTGCCGCGGGAGTCGCTTTCGCGCTCTCGTCAGCTACTGCT
TGTTTGGGCTGACGGCCCTTTTTTGGCATCCTTGCCGGCCTAAATTCGAGAATTGGGGAT
TGCCCCTGTGGTACACTTTCATCGAGAAGACTGGTGTGCAGCGTGTACGACACACTTACA
TCAATAGGCTTCCCTTGACTGTCGTTAGCAGGCACGGAAAAACCGAACTGCTGTATGTCT
TCGCACCTCGGGGTGCTCTTCTGCGGGCCACCAGGCATGGCTGGGTCTGCCATCCTGGTA
GAGGAAACAACTGCCTGCGTCTGACAACTTTGCTTTATGTCTGACGACTTTGCTTTCTAT
GACGGCAGGCAGTCGCAGGAAGTTACCCTAAGAAGGGGGGATCCCAGTTTCTAATCGGCG
CAAGAGAGCGCGGAGGAAGAGAGTGGTCCTAGAGCACGCGCAGTTATCCCACGTGAAGGG
GCCGCTGGTACTCAAGTTACCCTATAAAGAACGGGTGATTCCCGCTGGGGAGGTTAGGGC
AAAGCCCAAGGACTAGGCAGTGACCCGCAGGTCACTGCTTGAGTTGGTTAGGGAGTGTGT
TGATCTGGCCCTTCGTTCTCACCGCTAGGTATCAAGGCCAAATACAACCCACAGCCACCA
AACAACTCGTAGAAGAAGTTCGCTCCGCTCCGGAGCCCAGGCGGCAAGGCCGCTAGTCGA
GGCTGA
>VvP45bXY-550421#RC/Helitron_4495-8617 [forward] 4123 bps; scores=7:9 Multi_5'_ends:
TCTCTTATATACAAATTAAATCAAACTATACTCCCTTATTTCTGAAATCAAGTGGTAATT
TATTTTCTTGGTGCTATCTCCCTTCCACATGCTGCACCTAAATCTTGTCCCTTGTCGCCA
ATATGTCTCAAACATGGCCACGTTCCTCTTCACCCGTCTTCCATTTTCCAATAACTACCA
ACCTAAATATTTTGTCATTTGAATTGCTGTGTGCATTATGTGGTAATATCCATACACAAA
TCTAGCAGCTCTACCTTTTACCCTCTCTCACTCCGATATTAGATAGACATAATGTGGATC
CCGTATCATCCGATAATAATCTAGCCAATATTACGTAATCCAGCTGTCTTACTTTCCTAA
TACATCCCATCATTATTCACTCAAATATATTGAATACTTTTAATCCTTCCACTACAAATT
CCCCAGTATGAACTGCCCCCCTTAGATTACATTCATCTGATACTTCCAGATTCTTAAAAA
ATTATCTACAACTAGCAGTGTGAAACCGTATTAAACCTTTATATTTCTATCTGTGTATAC
AATAAATATCTTTATTCCATGCATACTCATCAAACGAGATATCCTGTCTAGATCTCTCTG
CAGTTATTCATAGTCTCTTATCGATGTAATTAAGATAAATGAAAAGAAGAGTCAGCTTAT
TAGATAGACAAATAAAAAAACAAAAGGTTAATACTGAATATAAGGTGGAGAAAGAATTGC
TTGCTTAAGACCTGAAATGTAAATATCTTGGCATTACATTTGATAACAAGCTTAACTGGG
CAGGACACATTGGACAGGTGGTAGGAAAAGGTTGCAAAATTCTTCACTTGTTGGAGAGAG
TGATGAGGGAATGTACGAGAGAAGTGAGGGAGTTGGGTTACAAAACTTTGGTCAGACCAT
TGCTCGAATATTGTAGTGTAGTATGGGACCCTCTTTTTAAGTATCAAATACAGGAGTGGG
AGAGGGTGCAAAAAAGGGCTGCTAGATTTGGGACTTATTAGAAGACAGAAGGAGGATGAG
GAAGGTCATGGGAGTGTACTGGTCGTATTACTGGCGATGAGACATGGAAAGGTATTGGAG
TATGTATGAAAAGTAGTGCATAGATGGGAAAAGATGACCATGGCCACAATCTGGCACTCG
ATTTCAGGCACAAGGGTGTGGGAAGATTCTCTTTTTTAGGTAAGGGTGTCAGGGATTGGA
ATGAGTTACCAAGAGAAATGATGAATAATTTACCGAAAACGTTGAAAGAATTTAAAGATA
AAATTTGCAGAGGACAAATGTAGGTGGGTGTTTGATAGGGAGGAGATGGGGTTGTAGGGA
AATTGCCACCGGTGCCTGTGCTCCATTGCAATTAAATTAAATTAAATTGTGTTATCTGTA
ACAAGCGAATTATTCTGTGATACTGCTGATCTCTGTTCCAACTCTCATGATATTTCATTT
TGTACCTTGACCCTTTGGTTCTTACCCCATTTCGAAAAAGATTATGGGAACTTTATATGG
TCTCTAATCACCGCCGCCGTCGACATATTGATTATTATGGTAAAAAAATTGAAATGTTTC
AGTCAACGAATTGTACGACCGTTGTTATGAATTAATGCAAACTAATTTGTTCATTTATTA
CATACTCTCCAGTGGCCACAACTAAATGTATAGAACTCTGAGTTTCTTTACATCCTTTTT
TTTTTTTTTTTTTTTTTTTTAATGCGAAACATCTTGTGCTCTGAATAATAGAATGACATA
TTTTCTTGATAAAAAAGGACTCGTGTTAATCCAAACCGAGATCTTTCGAAGCCTTGTCTG
AACCACCAGATCAAAAAAGACCTCTTGGCGTGGAAGATAATCTTATTTTCAGATTCTAGT
GTGAGAGGACTTTTTCTTTTTCTCTTGTGTTTCTTGTTGATTTGTAGGTCTCTAGCGCAG
ATCCGAGCACAAGTTTTCTTCCACTGATTGGATTAATTCACATGCTTTGTTTTCTTCCTT
TCAATTCTATCTCAATCTCGTAAATTCCTCACACGTTTTCTTTAAGTTAGCAAGGATAAA
GCAATACAACACTGAAAAAAAAAAAAAAAAAAAAAAATTCACGACATTTGTTTAAAACTT
ATATTTTGAATTCTTGCTAATAATTTTTGCTTGCAGCACACCCTCGTTTTGGACAAATTA
TTGTTACTAAAATTAAAATAAAAAGGGCAAGAACATAAAATAAACGAGAATTTGACAAAG
CTTTGCTAAAATCTGATATCACAATACCTGAAAGATGTGTCAAAAAAAAAAAAAAAAATG
TATTTGTCATTAATCTTTGTTGTTACAAGCATATATTATTAAATACTAACAGGGCTAACA
GAATCCTTTTACTGAGTCTCATTTCGTATTTAGTCTACCATTTAATTTTTATGTTTCAGA
ATCGATTTCTACAGTCGTTTCAAACAATATCTGGATATTGTGACCGATGGATTCGGTTGA
ATTTAATCGCTAAATTCTTTATACATAATGCATATTTATGCAAATAGAAACATTTGTTCT
GTTTTCTCCCATATGTAACAGACACTCGTAATATATGAGTATAATAACATAATAAAATAA
AACATTGTACACGCCTCTCGAAACACAATGAAGAACCTCCACCATCGTAAATGACACTAC
ATCACCAAAGACCCGCACAGTCAAAACAATTACCTAAACGTAAACATTATACAACTGGCG
CAAATAACGCGAGGCGAAAAATATGACTGTCACAACAAAGCATATCATCGTAGCGACTCG
GGAACGAAAACAATAAACGTAAACATGTATGTATTGTTCCAACGCAACCAGTAAATAAAC
CCAGAAAATTGCCAAGAGAAGTCCCGGATGCTGGAGAGCAGAAAACAAATTGTTTATACC
AAAAAGAAATATAAGTAAAAACCTAATTTTTATTGTAAATATACTTTGAATTCATAACAG
TATAACCAAAAGCTAAAGATAAATTTGCAAAAATCAGCAGACGAACTACTGTGATGCTTT
CTATTGGAAAAAGAACTAATAATAATAATAACCATTTTTGTGTTTCTTATGGATATTACC
ATATATAGTCTATTAATATCAGTTTTGGGATATCGTATCCAAATCAAAACGGATTCCTAT
TGATGACCGTTCGTCTAACATAAGTTACTAGCTCTTAAATGGAATAGGTTTCAAGACCAA
ATTTTTTCTTAGTTATGTGTTGCATTGACAAGAAAAACGAACATTGTTTTTAAGGTTTTG
TACAAATTTATTTTGGAAGTTCCATAGAGACAAAGGATGTCGAAGTGTCTTTTCCTACTC
CAGTGTTTGGGATATATATGCTTAATACTAGTCATGTAGAGAGCGAGGATACATTTTATT
TCACTTGAAAATTTGTCTATTTTAGATTACTTTTGTTACCGAGTAAATTTTAATAGTTCT
GTTACCAATAATATTTAAACTTCTTTGCCAAGGAATTGAAATTTGTTACCAATATCAACT
ATATCCTGTATTTAAATGACAAATAAATACTAAAATTTATCAAATTTAGGAATAATGTAT
GATAGTTCGTAAGTTTTCTAGCAGAAGAAACAAAAGTATTTGTTTTAATTTTACTTTGTC
ATATATTGATTCTGTTTCATTGAAATTGCTCTTAATTCGTACTGATGATTCGAAATGAAC
GATTGGTTTACCGTTGGGAGCGGTGCGATTTGATCATGGCACTAAAGCTCAATACCTAAC
ATAAAAATATATCAGGCAATGCTTTTTGTGCCAAATGGTCGCACAAAATATTTGCTAATG
TCACTAGAGTACTCGACTAGCTTCCAGTTTTAAGGTACTTTTTATCTACTTGCCATAGTC
TTAACAGAAATGAACAAACCAAAACTTGTTACATGGTATTCTTTAGCAATATTGCCTCTT
GGTGGTCTACTGATATCAGTAATAATAACACAGTATGAGAAGAGAATGTTTGCTGTAAAA
AGCATTAGAAAGGAGTATGGAGATGATGCTATTTTTGAGAAACAAAGTTAAAAAAATTAT
AAATATTGCAGAATTAACCCAGCATATTGAAAACAATGGCCGGGAAATACCTTTCACCTT
CATCATCTTATACAGTTTCTAACATCTAGGTGGATCTGTCTGG
>VvP45bXY-555812#RC/Helitron_8342-13389 [forward] 5048 bps; scores=8:7 Multi_5'_ends:
TCATATATTATATTCACTAAATAAACAATGTGGTTAGAAATTAAGAAGTTAATGCTATAG
TATTATTTTGAATGCTATTTTCTGCAAGTTGTAATATTGCAGAGAGCAATAATAACACAA
CAGGAAAATCATGTTGATTAATGTATATGATTACTATGCAGATCTCTTTGAAACAATAGC
AGCCTTGAAAGGATTATTTACACACATATATAAGTGATTTATCTAACTGAAGCTTATCTA
ATACAGCAGGCAAGATAAGATAAACTGTCAAGATAACACAATGCAATCTGTTACATCAGT
GAGTGCAGTGCTCTAGATGAAAGTATTTGAACACCACAGTTTTCAATTAAAAGTTTAGGA
ATGGTTCTTCATCGACTACTATCCTAGTTAAGCTAGGAAGACTCCATGGCGGGTCGTAAG
TTTTTGAGCTTTTTTACGGACAAATCGTGGTCACCTTTTACCACGGATAACAATGAACCG
CCAACTCGAAGAAGGCTTTCAGTGTCAAGATCAGGGCGTTTTAAAGAGCAAAAGAAAAAA
CGAGCTGCACTGGGTGAAGAAACTTTTAAACCAGCAGAGAATTCACAAATAATGGAAGAC
AAGCCAAGTACAGACCTTAATGCTGCATCAAACTCAGATTGGGAGATGGTTGTTGAGAGT
ATAGTTACTGCTGCAACTGAAAATGATTCGAGGAATGATGAAATAGAGCGAAGGCAAGCT
ACTTTAAAGAAGATACGTAGTCAAATAAACTCTGAGTGCAAAGAAGCAAACTCATAGGTA
TCTTCTTTCATTCTTTGTTTTCTTACTACTATTCATTGTTTTAAAAGACTGGCTGTGTTT
ACTGTGACAATTATTTTTGTAGGTATTTAGGGCTCTCTATTTGACGTAAAGAATATCAGT
TGCAAAATTATCACGTTGTATGACTAAATATGAAAAGCAGTTTTATCACCAGCAATTAAC
AGGATTTATTTGTGTGTTTTGTATGTATGTAATTGTTTGTAAAATTTTAATGTCACAGTT
TAACTGCTTCATAGTTCAAAATATTTGGTAAATTTTAAATTATAAAGTTTTACATTTTTA
AATAAAAGATGCACAAGTTATTGCAAGTATTTATCAACAATGCTCCAATGTATAGACTGA
TACAGAACCTTTACAGATATCAGTACAGAAATATGTTGATCAGCAAATAACAAGTAATTA
AAATTTAAACTGTATCTAAACTGACAGATATGTGATTACATTTATCACTTCCTTTAGAAT
CAATGTCTTACATGCAAATAACTTTAAAATATTTTTATGGTATTATTTTTTGAACTGTTA
ATATTTATGTATAATTTATGTTTGACTAGAGAAATATAAATAAATATTAGAAAGTGTTGG
AAATTTGCTATAGAAATATTTTGTGATAGTTATTGGTTTGTATCTCATTTCTTATTTAGA
TTTGTACAATTTAGTTTACCTCACAAGCAGGGATGCCATTTGTTGGTAGTTGAACTTCAC
TTCATTCATGAGTAATCTTTAGATACATAGCAAAATATTCCTTCCATTTTACCAACATCC
TAATATATATCAGGTAACAAAAGCTAAATAACCTTTCAACTAACCTGGAATTATTGTTCA
ACATGCAAACAATAGATTTTTGCTACGTGGTTATTTCACTCATTCTCGACACTTTTTGAT
GTAATAAAATAATTTTAAAATAATAATAATTCAAAAGAAAACTAAATTCATGAAAATTCC
GGAGTTTCAGGACGTGTAAATAACTTAAATAAATTTTTAAACACGTCGTGGAACTTTCAC
TTCCAACATTTTTAATCGTGTGTTTTCGATAATTTCCCAAGCTAAAAAGTAGATTTCCTG
AAAGACCATAAAATTTAGAATAACATATTAAAATTTCAGAACATTTCATGCAGTAGAACA
GATTTTAGATCAATTTGAAAGTTATTTTGTCACTAATCACAACGTGGAAATTTTGAAATT
AAACCAAGCCACTTCCGTAAATAAAATAACTGTTAAAACATGGAATTAAATTCAATGAAA
ATTCAGATAACTCCACTTCTTCGATATAAACAACACTTTAATAATTATGAACCAGAAACC
AAGGGTTTGCTAAATAGTCTTCAAACCCGATCTTGTTAGACTCATAACTTGGCCATTTTA
CCACCGATCGTGATAAAATTTACATCACTGGAATCAGAAATTTTTATAGAATACGATAAC
ACTAATTTTATTATGATAATGTGCAATCCAGCTGGGTTGCCAAAAAATTGAAGAAATTAA
CATATAAATTGGGGAATCACCACTGAACTGGAATCTTTTATCAATATGCCGGTTAAACTA
AATTCGTTTACAAGCAAACTAATCTTTTGAAAATTCTCACTAAACACTTTTTATGTACCT
TAAAGACAAGACTACATGCAGTTAAAGTTTGAACACATTCTATAATCACAATCATTTTAT
ACTATTTTGGGTAAGTAGTTGAATACTTGATGTCAAGTGTATGGGGTATATAAGTGGGTA
CCTCGTAGAGGGGGTTGTCTTTACTCCGGGAATGCTGTGTATGATGAATCTACGCAAGGA
GCCGGATCTGGTTGAGTCAGCCTAGGAACGTGTGTTGGCCATGATGATTTTCTTACCATG
ATATTATAAATTTTCTAAAGGGGTCGGTTGGTTCTATTCTCTCCATAATCAACAATTTCT
GGAAACATTTGTTCGATTGCCTACTCAACTGTAGAATGCAATTTTTTAAAAATGCTAATT
TGAAAATAAACTTCAAATTTTTATTCAAGTGAACTTTTTTGTGATTTGGTAGTAGACTGA
AACCTTTTCTAAGCTTATGGGTTAACAAACTTGGTGGCGACCATCAAGCATTTCATTTGA
GTATTCATTTAAAATTATTAACGTAAAATCGGAGAACATTTTCTATTCAAGTAAACTTTC
AGTAAAGGTACTAAACCTGTACTTCACCCCTAGTATAGCTTTCTCTTACAGGTTGGATAT
CAAGAGTTATCATCAGCAACTTCTTGTGAAGTTTCCAGCCTTGCCAAAGTCTGTCAGCAA
TACAATCTAATCCATTCTCTTTTGTCCCTCTTTCATTCTGTCTCTTCTGCTACTGATCAG
ATCACTCCTCTATCATCCACACTCTTTCTTACTTTCTTAAACCAACTATACTTTTGTCAT
CAATATATCAAGAATTATCAGTTTGCTATTTATTAAGTGTTTCAAGAACTGATTTGGCTC
ATAAAAATGGTGTATTTATTTTTATATTGGAATTTTATGGTTCCATCTATCACAGTCAAA
GGAAAGATTCTACAGGAAAGATTCTTACCTCAGTAGCCACACTTTAATAAATGCAAACAT
TAATTTAGAAATACTGTACCAAATAAAATGTTCTAGTAAAGCTTAAGGACATCTCCTAAA
AAGAGTGTTTGACAATCATGAAATCTTGTTATATATCTATTATCTTGCCTAAACTGTTCG
CAGGAGGCCTATTACACATAATTCATATAGAAAATAACTTTTATAATCATTTTCGTATTA
ATAAAGCACTTTTAGCTCTGAACACAACCTTGTTATATATCCATTATCTTGCCTAACTTA
TTTAGTAGGAGGCCTATTACATATAATTCATATAGAGAATAATTTTTATAATCATTTTCT
TAATAATAAAACACTTTTCAGATCAAATTCTAACCATTAATGGAAAGAAACAAAAAAAAA
AAAGGTTAAAAGTGAACATTTTATGTTAATCCCTTATAGCTTCAAAATTATGTTTAATTT
GAGGTGTAATGTGTCTAGGCTTAAAATGTTCATTAAAGAAATTTTTCAACTTTCTAATTG
TATGTTGCCATGCGGTTGGAGGAAAGACAGGAGAAAGCACATAATTTAAAATTGTTAATA
AATGAAAAGAGTTATTCCAAACTTCAATATCAAAGTTTGTTGTCAGCTAGATGAATCATG
AATAAAGTTTGAGTAAGATAAGGAAATTTTAAACGTGTTTTTTAGTAAGATAATATAAAT
AACAAGGAAAGGGAAAAGGCTGCGATGAGAGAAAAACATAAATGATGTAAACTAAAATAC
ACAATACATGTTGTAGTGAACGAGTCATGTGGTTCAAAAGGTGTGCACACGCCGAAGCAT
AACACATGACAGTAAGGTAAAGAATTTGAAATTTTTAAATAAAAGAGCTAGGAAGATAAA
GTAGGTTTAAATAAGAGAGAAAAATTCATTTAATAATAATATTATAACAGTTGGAAGGAA
ACTTGAAATTTAAAGGGGAAAAAACCTCCAAAATTCTAGTGTTAAAATGCCATGACATTG
CCATGTGTGACCTTTAGGAATTTATAATTCTTAAATGAGGATAATTTTGAGGAAATTTGA
AATAACTTAAAAGCTTGGGAATAAATCAGACTAAATGAAAAGTTTCAGAAAAATCTGAGT
AAAAATAGTGTTCCATGAAATATGGGATTTTTGTAATTCACAAGAGAATAATATTTACCC
TTAAAAATACCTCTTTTTTATAGGATACGTCAGCTAAAGATTAGTCAAAACTATAAAAAG
CCAAACAGCGTTCCCTTGGAGAGGCAGTTTCCAGGGCACGTCATATCACCCTATGAATAC
ATCTATAGTCAACAAGCGGGTGATAGATTTTGGCCGGTGGGTTTGGGACTTATAAAATTT
CCATACTAGGCAATGACGTCATCTAACATTTGGCAGACAAGAGTGAACTACTACAAATAT
TATCATTAACTGAAGGGATTTTCTTAAGTTTTCACCAACTATGGGGAGTTGTGAAATCTT
TATTGAAGTTGTGGACTTAAGTAAGTGAGCTGAATATACTTGCTGTCTTCAATAATGGAT
GTGTAGGTCAGATGCCTGTCCTTAGGCTTACAACTGATACCAGTTATGCTGCAAAATTTT
TCAGAATATACAGTTTTCAATGAAGTGACATTTTTATTTGACTGTACAACCTTTCACCAG
TTACAGGTTAAATTAACAGGTTGGTGAGTACTTTCAAGAAACCTAGCAACTCACGGATCC
AATTCTAG
>VvP45bXY-560194#RC/Helitron_40439-45326 [forward] 4888 bps; scores=8:10 Multi_5'_ends:41877:8
TCGTTAATATTAATACAGGATAGCAAAAAATAAGAAATCAACGCCTAGAGGTACAATTAG
CAGTTTAACCAACAAAGAAACTAATAAAATTTACTTTGAAATTAAGCTAAAAAAATTAAT
GTATCCGAAGGATTGACACGCAGATGCAACCTCGCTACCTCACACGATAAGAGAGCGTCC
ACCAGCTTGAATAGTCCCCTGCTGATTTGCAGGGTCCGTGAATTCAAACAGACATCGTCA
TCGATGATGTTGTGACTTTACAAAGCTTGGGCGCTATTAATGGAAAATACATCAAATGTA
CCAAGATGGTCTTGAAAAGCAAACTGCTTTCTTAACGTACCAGTATGCCGTTGGCTCAGT
AGGGTTCTATTAATACAGTTAGAAACTTCTTATTTCAGGTACGCTTGTGAATCGCTATCT
GTTTCAGTGGAATGCATAGACACTGTACTTGGAGTTGTAAGAAATTACCATAGCAGCTGC
GTCTGAAGCTGGCGGTGATATAAGGTCGACCCACGGAATGTGAGACCTACACCGCACAAG
TCAATCCCGACCAGGTAATTCTCACATTAATATTACGGATGTCTCCTCAGCATTCGTCTC
AGAATGCAAGTTGCAATGAATGGCGCAGCGTCAGGCTTCAACTCCAAAAAACTATACCAG
AATCGAAATTCCGGTAACACCGTTCCGCGGCAGAAGTCCAAACACCGGGAAAAGCGTCCC
GCAGCAGAATGAAACTAGTGGCTCTTCCACCGTTCAAGTAAACTTTGGCACCGTCCTTGT
AGTCTCGAAGATACACATTGGACAGAAACATCCCAGACTTTCAGTAGTATGCTGATTTTA
ATATGATTGTGGGATAGACATACTGATTCCATGTAACATCGCTGACATTTCATTTGTCCA
CGCTCATCTCGAGGGTGGACCATGCCGTTCGGAACCATTCGGGAAAACGTCGTGGGTGAC
GTATTTAAAGTGCAGTTCTAGTTTTTTTTATTTTTTTTATTTTATTTTATTGGCCTTTGG
TCTTGCCGACCATACAGCCATCTTCTAGTTTTACAATTCCTATATACATTTCAGGCTTGT
TATCTTTACTTCCTTTTACAGCTTGATACTAAAGTTACATAATTCGTTGTAAGTTGACAC
ATGTCTGTAATTGTGATTTATATTTATATAATGTTTAACTATATTTATTAACTAAATGGC
TCTTAATTATATTTCCCTAAATATCTATATTGATGCCGTTTGAGCTTTTATATATAATAG
GAAGTATACTTCCTCTCTTATTGTTATATTTATACAATTTAAAAGATTTAAACAAGGTTG
GATAGTACATAGTTATTTACATAACAGAGGAGCTTAATTCGGTTAATACAGAATATACAC
AAGAGTGATGGTTAGAATAAACATTGTTTGAATTGGCTTTACCATGTTTTCCCCCTAATC
TTTACTATTATAGTTTGTCTTGTCTCTTTTGTAATGAATATATTGATGTGAGGCTCTTGC
ATTGTAAATATCCTTATATTACACACTCATATGAGCTAACCATCTTTATGGTTACTTGCT
ACGTTTTATACATTACAATTTGATGTTTGCTTCACTAAGGAAAATAGCAATCGCCTTGTA
TACATCTTGTCGTTTTGAATTGAGCAGGACAGGTACGGAGACGGGAAGGGGAATTTTAAT
CTTTACCAGACTTGTGTATAGGTTTTTTGTGGGTAACAGATTGCGGCTGCAGGCCAGGAC
TATGTGATTTATATCTGATATCTCTTCTTGGTCCTCCGGACAAAACGGTGAGTGTTCCAC
TCCGATTTTGAATAGGTGTTGAGGGTAACATCCGTGTCCCAGTTCCGAACCATACTTTAG
CTGGAATATTAGGTTGGATTTGTGAGTAATATTTTCCTCTTTCGCATTGTGTAGTAGTCC
ATGAATTGGACCAGATTCGAAAAGACTCTTTTTTAATAATAGATATGAAATCTGTATGTG
GAAGTTGAACGTATTGTATATCTTCCTCTATTGTGCTTGCCTTGGCTATGCGGTCGACTG
TTTCATTATGCTGAATACAGGCATGCCCCTTTATCCATAACACGTGTATCTCCTTATTCT
CTGTCGAAGCTGTGTACATTAAGTTTAGTATCTCTAATAGAGGTTTGTTCAGTCCGTTTC
GCTGTTTTGAGTTCTCAAGTTTTTGCGCCACGCTTTTGGAATCTGTTAGAACCAGTATTT
TGTTGTAGCGTTCTTTTCCGTAATTAATAGCTTCTCTAACAGCTAATGTTTCGGCCGTAT
ATATCGATGTTTCAGCTGGTAAACGCACTCTCTTCGATTCGTGAAAGGAAGGACAGAAAT
AGGCATATCCGACTGCGTCCGTGGTTTTGGAACCGTCCGTATAGATCTGTACAAAATCTG
GCCAGGTTTGTTTCAAAAAACTGTTTGTCATGGTATTTGCTGAGCTACTTTTAGCGATCC
AGTCTGGTAGGTAGAATATGTTTGGTTTATATCTCAGGGTATTATAGTGAAATGAGAACA
GGGGAATTGTGTCCCCTTGGGAAACTAATGGTATCATGTGTTTTATTTTGGTGAAGCACT
GTGCTAACATGGGCATTCGGAGTCTGGTGGCTATATCTCTTCTTTCCTGTAATGATATAT
ATTTTATTACTCTTTGTATCACGGGGTGATTTGTTAGAGATGCTCGTCTCGTTAGATATA
CGCTGGATGAGAGATGGCGTCGTATTTCCAGTGGCATTTCCCTAGCCTCTACTAGTAAGG
CATTAGTAGGGGAGGATTTCATGGCTCCTAAGCATAGTCGGATCGCCTTATATTGTACTA
TATCCAGTTTTCGGAGGATATATTTGGGTGCATTTCCAAAGATAGTGCTTCCGTAATCGA
AGACAGGTCGTATAATAGCTCTGTATAAGTTGAGAAGAATAGTTGGGTCCGCTCCCCACC
ATATGCGCGTTATGGCTCTTAAGATATTGAGAAGTCGCTCGGTTTTGGATATAATGTGCT
CTATGTGTTTCTTCCATGAGAGTTTACTATCTATATATAGGCCGAGATGCCTGACCGATG
ATCGTACTGTGAAAGAGTATGGGCCCAATTGTATCTCAGATTCTCGATATATTCTTTGTT
TCCGAGTAAAGATCACTACTGATGATTTCGTAGATGATATGGTTAAACCTAAGTTTTGAG
CCCACTCATGAAGCTTGATAGCCGCTTCGTGTAATCTCCTGAAGTTTATTCCATAAGATG
GTGACACGGTGTATATACACACGTCATCGGCAAATTGCAGGACCCTTATTGATGGACTAA
ATAGATTTTCTATGTCTGCAGTGTATATGGTATACAGTATGGGGCTTAGGATTGCCCCTT
GTGGTAATCCCTTTGATATCACTCGAGGACCGTATAAAGAATTGTCTTGCAGTCGGATGT
AGACAGTTCTGAGATGGATCAGATTATAAATCCCGCGTAAGTATATATCGGGCAGACCCA
ATTTTCTGAGCTTCTCGATTAATATTGGAATATGTACGTTATCTTAGGCTGCTGATATAT
CCAGAAATATGGCCGTAAGGTAGCCTTTATTAATGTATGCCTGTTAAATATCAAGGGTAA
GTATGCTGAGATCGTCCGTTGTGCTCCTTCCTTTTCTAAATCCAAATTGAGTCTCAGGCA
ACATGCCATGGTGTTCCAGCCACCATTCCAGTCTCATTTTTATGATGCGTTCTAGGGTTT
TTGCTATACATGAAGATAGCGCAATTGGGCGGTATGAGTTAGCACTATTTATTTCCTTGG
CAGGTTTGTGCACTGGGATAATAATTTGTGTTGTCCATTGTTTTGGGATCTCGCTTTTGG
CCCAGATCTTCGTTAGTAATTGGAGTAAGACTACCTTAGCGCGGTGTGGGAGATGGTGCA
GCATGGAATACTGTATGCTGTCTATGCCAGGTGCCGTGTTCGAACCGGTTTTAAGGGCCA
ATTCCAGCTCTTCCATCGAGAACGACTCTTCTAGTATGTTTAGTTCATGTTCTTCTTTGT
TATAGATGGGTGGGTCTGTAGGTCCGGGTGGTACCGTTGGCGGAGCTATTATGTTTGCGA
ATTCTTCTATCCAATTTGATGTCGATTTTGGACTCTCCGGTTTTTTTCCTTAGTCTGTTG
ATCATGCGCCATACTGAGCTCATTGGTGCTTTACTGTTTAGATTGTTGCAGAATTCTCTC
CAACACTTCTTTTTCTTTTCCTTTAATATTCTTTTTGTTTCGGCATCTGTCTTTTTGTAT
TTTAAGTAATTTTCCCAAGTAGCTTCGTGTTTGTATCTTGTGAATGCTAGCTTTCTTTTT
GCTACCGCTCTGGAGCAATCTTCATTCCACCAAGGCGAGGGGATGTGTTTTTCCGTAGAT
CTTGGTTTGTGTTGAGGAATAGATCTTGCTGCCGCTTCATTTATGACGTTTAGAAATTCC
TGATATTTCTGGTTAGTTGTTTTGGCGGTACCCACCCTATCTATGTTTTCTTCAATTATT
TGGCTGTACTTGACCCAATTTGCTTTTCGTGTGTTCCATTTGGTGGTGGGAAGGATAAGT
TGTGGTGTCTCTAGCTGTTTGGTTGTCATTATAATGGGGAAATGGTCTGATCCCCATACC
TGTTGAATATTTTCCCAGTGAAATTCCGTGGCCAGCGACGGAGAGCAAATTGTTAAATCT
ATTACAGATTTCCGTAAGCCAGGTTTGGGTACCAAGGTTGGAGATCCATCGTTTAGGATG
CATAAGTTGAAATCGTCCATGATTTCTAGAAGGGATTCCCCAAATACATCATTCCATTCA
CATCCCCAAGACGTATGATGTGCATTAAAATCACCACATATCAGGTAAGGTTCTTCAAAT
TGCTGTAGGAGGGCGCGCCACTCGCTGG
>VvP45bXY-564383#RC/Helitron_1086-3725 [forward] 2640 bps; scores=8:12 Multi_5'_ends:
TCCTTAATATTAAAGAAGGTGTATGCTAATTAGCGAGCAATACGGAATCGGCCATATTTC
CCCACATAGTAACTAATAAAACGAATGTGAATGCATTGGTGTATGATTACACATTACTTC
CAAGAAACAGTTTTCGAGAGAAACAATATACCCAAGTTAACTCCAAAATTCCAGTATTTC
CAGCATATCAAGCTTTTTCTAGGAGTGATTTCAGGAAACCATGGAAAACCGAAATCATGA
TGGCCTGATGTACATTCGAACACATGTCCTCCCGAAAGCTCACCCACCACGCTCGGTGCT
AACTACTGTAGGTAAAAAAAGGGGGGGGGTATGTGAAGGCAAGAAAGTCCTATGACGCAC
ATGAAATAAAACTATAAGTACTGAATGATGTATTATTATCCAATAAAATGTATTTCAATA
AATGTGTATGATTTACCAATACATTTTTTTTTTATTTAACTAAACCCCCTACCGCGCAAT
TTAGTATATTCCTTGAGTAAGATGGGATAGTTTTGTACCCTTATCACGAGTATGAAATAC
TTGAAATGGAGAGATAACATAGTTTATAAGTGCCATATCACAAGAGTCGCGTTGGGTTTC
ATTGAAAGACATGAAGCAGATGAAATAGATCTCTGTGAGTGTATAAGTAACACATTGGTA
ATGAGGATGTTGGGATGAAATAAATAGCCAATAAATATCACCGAAAATTCCATTAAATGT
GATGTTAAGAGCAATAAGACAATTGGAGTGGTAAAAAAAAATGGCGGTTAAATCCATAGA
AGAAAATGACCTTACAAAATGTGTATGAGGTATATGAAAGAGATGAGTGGGGGGGGGGGA
TTTTCAAGTAAGGACTTATTGGTGCCAAATAATAGTATTTGCAGAAGGAAACAATAAGTT
TTGCCCAAAAACTATGAAAATAAATAATTTTTGAAGTTAATTTATGGTAATTTAACAATC
AAAGAATTAAAATACTTCAATATATCAATAACACATGACAAAATACTAGGAAGAAATTTC
ATAACGAACGTTAACAGCAAGCAAGCGGATTTCCTAATGTTATTCTTGATAGCGGTGTCC
TGTGACGTCGCTAATTGTGCGCTGAAAATAAAATGGCGTGTGATACTTCCACTGTTCGCC
TGCGGGAGCGTTGTGTCAGAAATACTCAGATTGAGTGTCCTTGCTGTCGCGTCATAGGTT
AGCGGTACATCCCGGAAATAGTCGTGCAAATTGAGGTCAGCGGTGATGACAAGCTGTGCG
GTTGACAGGTGGCGACGCGCCCGTAGGTGAACTAGTGACGTCACATGGGTGACACTAGCG
CCATCAGTTAGTGCTGCCACCTGGCGGGTGTTTTTGCTTCCCCGAACGGGAACCAACGCG
TCACCCGGAAATAGCGCTGCGCTAGGAAACTATGCACTCCAGGAATAGCGTATAACGGGA
CCCGACGCGTCATCTGTGGCGCGCGCTGGGAATAGAAACAACCGTTGTCGCCTGCGGGGT
TGTGCGCCCGACTAAGCTCAGATAGATTCAGGTTACGCGAGCCATGGAATGTCTGCGCAG
ATTGAGGTTTGTGCTTCCATCTGGGCGGGCGGTCAAGGAACTATCGTTTGCGCAAACGCG
GCCGGTGCTGCCCCCCTAGCGGCCACCAAATGAACTAACGACCGACGAGTGGAGTCTCTT
CCGGGCGTCACGCGGACGAGTGGAGTCTCTTCCGGGGCCGGCTTAAGATCTTTTGCACCA
GCTCCGGCTTAGTCCTACTACTCAGTACCAGTACTTAGAAGAAAAGAGATTACCAATAGC
ACAAAACAGCACCGGATTTCACACATAAGGAATTTGAAATCTTTATTTTTAGGTAACTGA
CTCGGAGACAGAGTGAGCAGCTTACCGCAAACACTGAAATAATTTAAATTAAAAATTCGT
AAATTTTTGAAGTAAGAGAATAAGGAAATTATAATGCAAAAATATAAAACTAAATATTTG
GGAAAGGAAAAAGTTGGCGAGTTTGAAAATTTCGTTTTCAATGCTTTCACTCGAGGTGAA
AGTCGGGTGGTTCATTCGAAAGGCCATGGCCTTCCTTCCAGTCATTTTTCGCCTCTAATA
ACCTCGACGTCAACGGAGAATAAAGTCATAATACAGTTGGAATTGCATTTGAATTAATTG
CGTCCTTCTGGTTATTGATAGTAATAATATTTGCGTGTATGAAACAGATAAATTCTGTAC
TTTAATTGCTTAAAAACTGATTAAAAACACTGGACGATACTAAACATGTTCGTATCCTGC
CCAGAAACAGCGTCAGGGTTGTATCAACGAACTGTTTATTGACGTGACTTGAATATTAGA
TACGATATCTAAATAGAAAAGTCTATTGGTGCTCATTGTGTACGTGTCTTTGACTCCAGA
CCAGGTTAAATATGAATTATTGTGGTCAGATTCACATTTGCCAAAAATCTTTGAAGACAA
ATTTGTCTGGACTGTTTAAAGTGAACATAAATCACAAAATCGTGTATAACATTTCAACGT
TGAAAATAATTTTCGTTCTTAGGTACTGTAGTGCTCTAATTACTTTTTGAATCTTTTGAG
CGTTTTATGTATGAAAGTGTCAACCCGCCAGTGTGGCTCAGTGCACGGGCACGATCCTAA
>VvP45bXY-568383#RC/Helitron_1792-8043 [forward] 6252 bps; scores=13:10 Multi_5'_ends:
TCATATGCTACTAAAAATAAAATAACAAGTTCTAGATATTCAAGCGGCCACAGACCACGA
GACTCATAGAGGCAACACCTGATTAGGCTAGTACTGCTTCTACGAATGTAGTAATGATTG
CCCTTCATATGTACAAGACATATATGCGACCGCGAATCGAATACGCAGATATTCCAACGA
CTGATATCGTAGAGGAGATAGCAATTCCACTGCGCTATTTAGAAAGACGAGGCATTTTAA
GCTGGACAGTCATACTCCATCCGAAGTGGTGTAGGGCGAGGCAAACTTGACAATGACGAA
AACTGAATATACGAGTAGAATACAAATGAAAAATTATGACATGGGAGATCCTCTAACTAC
ACAAAAACACAAGTACAAATGCATGTACCCGCCCAGAATTACTGCTCTCAACAAGACGAA
TACATTCAAAGAGACAACTGACGAAGACAATCAAAGGGCTCTCTCTAAATGCATCTATCC
GAAAATTACATATACTAACCAAAGTACTTTGTAAGCAGTCCTTAAAAATGTAATTAGTAG
AATAAGGAGAGATGGAATGAAATGAATGAGTGTATAAATTACGGTGAGGAAAATATAGAT
TAAAAACAAGCATCGAAAATGAAAACCTATAAATATATTTCATAGATGTAATAGTGAGAC
GAATTGTACAAATCTTGTAAAATGTACATATATCTTATCGAACATATCGAATTATGTCCA
CACAGCAGCCCTGTTTATCCGACCAAATATAATCTTAGAAGCATATAAATTTCTTAGATG
CCTTACAATCAAGATGATTCTTCGCCGAAATTACAAATGAAAAAAGGAATGTCTAACCCC
CTCAACTTCTACGCCATTATGGTAAGAAATTTAACAACGGAACGAAACTTAGAATTTACA
AATCCGTCGTAGTGCCAACACTATTATATGGATGTAAAGTATGGGTCACTACTTCCACAA
CCAATTTCCAACATGCAACGGGTCAAAGATAGAGTCATTAAAACTAATCTAAACTTTCCA
TGATATACCGTAACTGTTGAAATCCATATAGGAGCGTCCACAAGGACAAAAACGGATAAA
ATCAGAAGATTAAATCAAATTGATGAATGCCGATAAGAAGATAATAGATTCGTCAACCTA
GAGACATTGGAATCAAAAGGGTGGCACAGGCATAATAACATAATTTAATGGTGCAGAATA
ACCCAGAGGTTTTAAATCGGGTCACAATAACCAGAGCCATTTTGTCCTCAAAGCGAAAAA
CTGTGTCCGCAAACAAACTCTTCAAAACACTATATCAAGCCGCCTACACAGCAGTATTTT
AACATCACAAACAAGTTGCATACTGATTAAAACCTGCGAACACCACATCACATTGACACG
CAGGAAGAACTTTAACACAACAGTCCCAATAACAACAACCTGATAAGAGTATTTTCTCGA
GAAGAGGAAACTTTAACAGTTTCTAACAGTGATCTGTGGCAATCATTTTTATCCTTAGAC
CAGTGAGTCCTTTATGTTCTAATATGTAATCGTATTCTAATATAAGTAACTGTGAATTTC
AGTAATAGTAAACCAAAAGGGAAGTTGCGGTTAGGTACTACCGGTGGGTGGCGGAATAAT
CCCATTCCAGTCTACTCAATCCAAGACGTACAATGCAATAGACGTGTCATTCCAGCGTGT
CATACATATGTATGATCTGACTACGACACGACAATGCGACACCGACAGTTGCTGTTCCTG
TTTTCACAAACAAGATTAGTTGTACCAACAGCGTTTATCGCTCGCTTCCAGCTAAGCACT
AATTTGAAATCGATTAACACGCCTGATTTTCATGTAGACACACATTACTTAACTCTATCG
TTTAACGGTTCAGGTACATTGCATGGAACTTACCGAAAAACAAGGATTTTGTAATTGAAT
GGTTGTTGTTAGTAAATGTTGAACTAACTTTCGAAACAAACTGAGTTTTCAACAGCGAAA
AACTGAGACAAGTTTAATTCAAGTTATGAGCGATAAATTGCCACACAAAAAGAGTTCAAC
AAGCACGGAAGCTTTAGAATTGAGAAACATTCCCTCAGATTGGAAATTTGAATCCAGAAA
CCTATTACAGTTTAAAGTGATTTTTTCACGAGACTGTAAACATTTTTAGCAACTGTTATT
AAGAGACGTACCAGTTAGATCTTTTCTGGATCACTTTCCAACTTTTTTTTGTAGATAAAA
AAACTACCTGTTACATTTTGGGAAATGTTATTCGACTGAAGTTTCAGAGTACGATTTGTT
TGTGATGTGCAACTGTTCTCAATGTATGTACACGTAGTTGTTATTTTAACTGAGACTATC
ATTAATGTACGATTTAAAAATATTATAGGATACATCAGCTGTAGCTACAATATTTCGATC
CTTTTTCATTCGGTTCGAACTATTATTTTTTATGTTCACAGGTTTCTTCGAATCTATTTA
TTCATTCAATGTTTAGAATAATTTCTTTATTCTTTTGAATGGATTTAACAACATTTAGAT
AGTTTTTAGTTTGATAATTTAGATCCTGTTATTGTTGTTGTTGTTGTTGTTGTTGTTGTT
GTTGTTGTGATTTAAGGGCGCGTCGACAGCAGGGTCATTAGCGCCCTAACAATGACCGGC
TTAGCAATGTGACTTAAAATCTATTTTTTTTTTTTTACCGTCTGTATGGTCGACTGTAGA
GGGGTCGGCCACACAGATGGCAAATCAAGTAAAATGCTAGAATGTTGGCTGTAACGGGGC
CATTAAAATATGAACTTAAAAGCCCATGTCTGGTTGGCTGTAAAGAGGCCAACCAGACAT
AAAATCTTAAAACTAATAGCAAAGTGAATAAAAACGAGACAACACAAAATCAACAACAAA
AACTATGAACATGTATTAGTGGCTGTACTGTTATTGTTATTTTCTAGAATGTGCGCAATA
GCAAAAAAAAAAAAAAAAAAAAACAGATTACAAGCTATGAAAGTTTTGTCACTTGCATTA
AGTCAGCCATTTTAGCAGCTTCGTTGTTGTTGTTGTTATTGGGGTTTTAGGGCGCGTCGA
CGACGGGGTCATTAGCGCCCTAACAACAACCAGGCGTGACAACGTGGCAAAATTGCCGTC
TGTGTGGCCGACTGTAAAGGGGTCGGCCACAGAGACAGCACAATAAAATACTAGCATACC
AATTAAAATACCGACTGCGTGGCCGACTGTAAAGAGATCGGCCACGCAGACAGCAACGTA
GAACATAAGACTGAAAAGAGGCAATAAAATATAAAAATACATGCATTAACTGGTTGGCTG
TAAAAGGGCCAACCAGTTTAAAAAAACGCGTAAGCTGGCTGGCTGTAAAGAGGCCAGCCA
TATATGCAGTGTCACATGTAAAAACAGTACTTGGATTAGTGGTTGTAAATGACCACTAAT
CCAGTCTAAAACCTAGGCCGATCTGCCCAAAAATTTTGGGACAAGACCGGCCAAGCAACA
AAACTTTAAAACCTTAGCCACGTTGTCACGGTTATCGCTTAAAATAAGGGACAGATCGTT
GCCTAAGCCAACGTCTGCCCTTAAATCTAAAAACAATATACATTCGGTTAAAATGTGGCG
TACCGTCAAAGGTACGCCACAAGCATCACATTCCGGAGGGTCCTCTCGGCGGAGAAGGAA
ACCCTGTGTCAGAGGACAGTGCCCTATACGGAGGCGAGTAAGGAGAACCTCATCCCTCCT
CGCCCGCTGGAAGGAGCTGCTCCATGGCTGAACGGTCGGTTTGACCAGCCGGAGCTTGTT
ATGCTCAACTTCCAGCCACTGCCTCTGCCAAACATCAAAAACAAATCTCTTCGCCGCCGA
GGCAAGGTCTGACTTTGGGACCGGTTCAAAGTCGGTTCTGACCTTGTCGCAGGCTAACTT
GTCAGCTACATCAGCTGCCTCGTTCCCCCTGATTCCCACATGGCCCGGTATCCAGCAGAA
TAATACCTCCTTTCCACGAGATTGGAGGGAAAGGAGGGCGTCCTGGATGTCCTGGACTAG
ACGACCTGCTGGATACATACTTCCTATGGCCTGAACACAGCTGAGGGAATCACAGCATAT
GATGAACAACTTATCGCGCATTACTTTCATATGCTGGAGCGACTTCAACACGGCATAGCA
TTCGGCGGTGTAAACACTGCACCTACCGTCAAGTTTGAATGTGTAAGTCGCTCGAGGGAA
CACTACGGAGCAACCAACTCCGTTAGCCTGCTTAGACCCATCCGTATATACCGGGGTAAA
CATGTGATACTGATTTAAAATATCTTTAAATATATGAATAAAAACACTGTCAGCGGTATG
CAGTTTATTATACCGAGACAGGTCTAAAATGGTTCTGGGTCTCTTTAAAAGCCAGGGAGG
AGATTTACTCCAACCCTGGTGATAAAAAGAGGGTGTTTCGAAACCATGTTCTTCTAAAAC
AGCCTTTGTACGGTAGCTGAACGGTCTGGTCGCTCTATGCCGATTGGCATAAAGCCGTTC
GTAATTTGGGTTCATTACTACGTCGTACACGGGACTGCCAGGTGTTGAGGCAATGTGCGT
ATAGTGTCGCACCATGAGGAGATGCCGTCGGATGGAAAGCGGCGGCTCGCCAGACTCAGC
ACAGATGCTGGGTATCGGGCTGGTGCGGTAAGCACCCGTGGCGAGCCGAATTCCTGCATG
GTGGACACTATCCAGTATCCGTAGATAACTGTCCCGTGCCGAACCGTATACTATGGAACC
GTACTCCAAACGCGACCGTACAAAGGCTCTATAAAATTGAAGCAGGCAGGAACGATCAGC
GCCCCATGACCTGCCACATAAACATTTTAAAACATTTAAAGCTTTTAAGGCTCTTGCTTT
CACATCTTTAAGATGTGGAAGCCAAGTTAGCCTACTGTCTAAGATGAGACCCAGAAACCG
AACAGAATCAGTAAAACTTAAAATGGTGTTCCTCAAGGTAAGGTGAGGCTCAGCTAAAAG
ACTTCTGCTACGAGTAAAAAGTACACACCGGGTTTTCTCGGCAGATAATCGAAAACCGGT
GTGCACTGACCATTCGTCCAGCCTGTTCAGCGCGAGTTGCAGCTGCCGCTCTGCGCTTCT
CAGGCTGGACGATGCAATAAAAATTAAAAAATCGTCCACATATAAGGAGAACCGAATGGG
ACTCCTTATAACCATAGAGATACTGTTTATTGCGATAGCAAATAGGGTCACGCTTAAAAC
TGACCCCTGAGGAACACCATTTTCCTGAATAAAAAGATCAGACACTTCACTACCGACTCG
GTACCGGAAGCAACGACCAGATAAAAATGATTTTAAAAAACGGGGTAGTTTCCCATAAAA
CCCCATTCATGTAACTGTTTTAAAATCACATGCCGCCAGGTAGTATCGTAGGCCTTTTCA
AGGTCGAAAAAAACACCCACAAGGTGTTGGCTGCGAATGAACGCATCCTGTATTGCCGCC
TCCAGGAGGATCAGGTTGTCCAAGGTGGAACGGAACTTCCTGAATCCACACTGAAAGCGG
CTCAGCAGATTACGGGATTCAAGACACCAGACGAGGCGGCGGTTAACCATCCTCTCCAGT
GTCTTCCCCACGCAGCTAGTCAAGGCAATACTACGATAACTACCTGGCAACAATTTGTCT
TTGCCAGGTTTTAAAATTGGAATTAGTGTTGCTTCTTTCCACGAGTCAGGGAAGTGTCCT
CCGGTCCAAATATCGTTAAAAATATCTAGAAGGTACTTTTTAGCATCCCTACTGAAATGC
CTCAGCATCTGGTACTGGATCAGATCAGGCCCTGGAGCAGTGTCATTAGCGCTATTCAGC
GCTGACTCCAGCTCCCATGATGTAAATGGGCAGTTATAGGCCTCTGTGTTAGACGAATCG
AAGCACAGCGGGCGCCTCTCGGCAGCGACTTTTCGTCGCTGAAACCGAGGATCAAAGTTA
GCGGACGAAGTGATGGCGGCGAAGTTCTCCGCCATCAGCTGCGCTATGCTTCGTTCGTCA
GTAATTATCCGTCCGTGATCCAGTAACCCAGATACTGGTGGGCGGGAGTACCTTCCAGAT
ATACGGCGAATGGACTCCCATACTTTCGACGAAGGCGTGGAACGATTTATATTGCTCACA
AAGTTCTGCCATGACCTCTTCTTACTCTCCTTAATAACTCGACGCGCCTTAGCTCTGGCA
ATACGGAACGCTGCTAGGTTGTCAGCTGTTGGGCACAACCTAAAACGACGCAACGCCCGT
CGGCGACCCTGG
>VvP45bXY-575145#RC/Helitron_1994-8370 [forward] 6377 bps; scores=7:12 Multi_5'_ends:
TCGCAAAAAAATAAAATAAAAAAACGTCCAATAAAGACAAAAATAGAAGAAAAATTATTG
TGAAGCTTACAAAAATTTGTAATTTCGAAGTTTTAAAAACAAATAATTTTCAAAATAACG
ATATATTTACCATCCGATTCATGAAATTCTTAATCGAATGATGCATATGATTTTGTGCCA
CAGTAATACCTGTCTAAGTATAAATTTTGTAAGAAATCTCACATTTAGAGATTTTGCGAA
AACCATTAAACACACAAAGATTGCTTAGTTTTCCCGTAAACTTTCGCAGGCTGCATATTA
CTTGAAATTTCTTTCCCTTCAGCTATTTTCAAGGAAATAATGGGTTTTCTATCCAGTCTT
CCATCAATAGTGAAACAAAAAACGCAAATTGAAACATTTACTGTGTTCGTGGGCTGCTAG
CTTTAATTTTATAAACGTTTATACAATATATATCTGTGGAATATCGAGGGGCACGTACCG
CGCGAACAAGTGTATTTAAATTATAAATAAATGGTTTGTGTTATAATAGTAATTTCAAAC
TCTAATTATACTACTTTCTTCTACTGTGAGTGTTTTTATTAGTTCAAAAATATATATATA
CTTTTGTTTTATGCTGTGATCTGTTCGGTGTTAATTTTCTGTGTTTGTTTACATTTTTGA
ACGCTAGGCTTAAGTTCAGATTTTTGGTATAGAGTGTTAATATCGTTTACATTGGTTTTT
GGTATTCGTATTATCAGTGAACTTTTCCATAGACCTTGTTAAATCTGTAAATTGTAGAAT
CAGTGTTCCATGGCTTATGTTTACATCCGTGTTTAACGCCTAGTATTAATATTCTTGTTT
TAGCGTAACAGAATTCATAGTAAATTTGTTTAGACTGCATTAGTTTTGTTTAGCAGTAAA
TTTTGAAGTTATTAAGTGACAGTGAACATTTTTTTAAAATAGATAATCAGTACAGTGTAA
ACAAATTTTATTTGTTTACATTTGAGGTTAGGCCAGAATCAGAGTTCTAGGGTGTCAAAT
TTCATTGCAATTGTTTAAAAAGTTCTTTTGATATCGTTTGTTTGTTTTTGTCGCAAGTCT
TGTAATTGATAAGTGTTTTAATACAAATTTCGGAAAAGTTTCGAGTGATTTACATAGTAT
TTGTTTAGCATTTTTCTTAGAATCCTACCTTTACTTTTCTTTGGCAACTGCAACACAAGT
AGTTAATTAAAGGTAAACGTTTTAAAGGTTTTTTCTCCTAGTTCTTAAGTTTTTTATAGT
AGTTTAAAAAGTAAACGTTTTAAAGTTTTTATTCTCTTAAGTTATTAAGTGTTTCTGATA
GTACCATAGTATCATAATTGAAATTGCTGAAGACCAGTAAGAAAAGGAGTGACGTGCCGG
GACTGCGGGCGCTGGTTTCACTGGGGGTGCAGCGATGTTACTAATAGTGACTCTTGTGTC
AGTATTGCCTGGAACTATCACTCCTGCAGAATTAAGGATCAGGAACAGCAGATTCTGGAG
CTCCAGGCATATCTAGCATCTGCAGAGAGGGATTTAAAGGCCCTGAAGGCAGGAAACTCA
GTTCTTAGGCTTAGGCAGAACAGTGAATGGAAGGAAGTCAGCTCTGGCAGGAGAGGTAGG
AGACGCTGTCTGTCTGATGGTTTTCAGCTGGAGACATCCAATGTGTTTCGGCCATTGGAG
GATCTAGATAGTGACTTTGAGGACCGTAAAGTTGGACTGGATGATCTGGGATCTTTTAAA
GTAAAAGGGAAAACTTTTCAGGGGGTATCTAAACGTAGGAAGGTACCGTTGCTTGGAAGC
AGTCTTGGGAGAGGAATCAGTGAGATGGTTCAGTCTGACTTGGGGCCAGATTGTGAAGTA
TTTTCAAACCAAATGCAGATCTTGCAAGTGTTGTAGCAAATGTGGAAGACTTAGGGAAAG
ATTTCTCAAAAGAGGATTGTATTGTAATTGTAGAGGGACCTGGAAATAGTCTTGATAGGG
ACTTCAATTATTCAATTGAGGAAAACATTGTTGTTGTTGTTGTTATTTGGGTTTTAGGGC
GCGTTGACAACGGGGTCATTAGCGCCCTAGCAACAACCAGGCGTGACAACGTGGCAAAAT
TGCCGTCTGTGTGGCCGACTGTAAAGAGGTCGGCCACAGAGACAGCACAATAAAATACTA
AACTACTAACTAAAATACCGTCTGCGTGGCCGACTGTAAAGAGATCGGCCACACAGACGG
CTACATGAGATATAAAACAGAAACAACGCAATAAAATATAAAAATTCATACATTAACTGG
TCGGCTGTAAAAGGGCCAACCAGTTTAAAAAATAAGTTAGCTGGCTGGCAGTAAAAGGGC
CAGCCATATAAACAGTGTCACAAGTAAAAACTGTACTTGGATTGGTGGTTGTAAATGGCC
ACCAATCCAATTACAAAATCTAGGCCGATCTGCCCAAAATTTTTGGGACAAGACCGGCCA
AGCAACAAAACATTAAAACCTTAGCCACGTTGTCACCGTCATCGTTTAAAATAAGGGACA
GATCGTTGGCTAGGCCAACGTCTGCCCTTAGATCAAAAAACAACACACATTCGGTTAAAA
TGTGGCGTACCGTCAAAGGTACGCCACAAGCATCACATTCCGGAGGGTCCTCCCGGCGGA
GAAGAAAGCTGTGCGTCAGAGGACAGTGCCCTATACGGAGGCGAGTAAGGATAACTTCAT
CCCTCCTCGCCCGCTGGAAGGAGCTGCTCCACGGCTGAACGGTCGGTTTGACCAGCCGGA
GCTTATTATGCTCAACCTCCAGCCACTGCCTCTGCCAAACGTCAAAAACCAATATCTTCC
CCGCCGAGGCAAGGTCAGACTTTGGGACCGGATCAAAGTCGATTCGGACCTTGTCACAGG
CTAACTTGGCAGCTTCATCAGCTGCCTCGTTCCCCCTGATTCCCACATGGCCAGGTACCC
AGCAGAATACGACCTCCTTCCCACAGGACTGGAGGGAGAGGAGGGCGTCCTGGATGTCCT
GGACTAGACGGTCTGCTGGGTACATAGTTGCTAACGCCTGAATACAACTGAGGGAATCAC
AGCATATGAGGTACTTCATATGACAGCGTCCCTTCATATGCTGGAGCGACTTTAGTATGG
CATAGCACTCTGCAGTGTACACGCTGCACCTGCTATCCAGTTGTTGTTGTTCAGGTTTTA
GGGCGCGTCGACGACGAGGTCATTAGCGCCCTAACAAAAACCATGCGTGACAACGTGGCG
AAATTGCCGTCTGTGTGGCCGACTGTAAAGGGGTCGGCCACAGAGACAGCACAATAAAAT
ACTAACATACTGACTAAAATACCGTCTGCGTGGCCGACTGTAAAGAGGTCGACCACACAG
ACAGCAACATAAAATATAAAACTGTGACTAAAATATAAAAATAACATACATTAACAGGTT
GGCTGTAGATGGGCCAACCAGGTTAAAAAACAAGTTAGATGGCTGGCTGTAAAAGGGCCA
GCCATATAATCAGTGTCACAAATAAAAACAGTACTTGGATTGGTGGTTGTAAACGGCCAC
CAATCCAATCTAGAACCTAGACCGATCTGCCCAAAATTTTTGGGACAAGACCGGCCAAGC
AACAAAACTTTAAAACCTTAGCCACGTTGTCACCGTCATCGCTTAAAATAAGGGACAGAT
CGTTGGCTAAGCCAACGTCTGCCCTTAGATCTAAAAACAATACACATTCGGTTAAAATGT
GGCGTACCGTCAAAGGTACGCCACAAGCATCACTCTCCGGAGGGTCCTCTCGGCGGAGAA
GGAAACCATGTGTCAGAGGACAGTGCCCTATACGGAGGCGAGTCAGGAGAACCTCATCCC
TCCTCGCCCACTGGAAGGAGCTGCCTCTAGGCTTGAGCGGTTGTTTGACCAGCCGGAGCT
TATTGTGCTCTACCTCCAGCCACTGCCTCTGCCAAAGGTCGGAAACAAATCTTTTCACCG
CCGAGGCAAGGTCAGACTTTGGGACCGGATCAAAGTCAATTCTGACCTTGTTGCAGGCTA
ACTTGGCAGCTTCATCAGCTGCCTCGTTCCCCCTGATTCCCACATGACCAGGTACCCAGC
AGAATACGACCTGCTTCCCACAGGACTGGAGGGAGAGGAGGGCGTCCTGGATGTCCTGGA
CTAGACGGTCTGCTGGGTACATAGTTGCTAACGCCTGAATACAACTGACGGAATCACAGC
ATGTGAGGTACTTCATATCACGGCGTGCCTTCATATGCTGGAGCGACTTTAGCAGGGCAT
AGCACTCCGCAGTGTAAACACTGCACCTGCTATCCAGCTTGTATTTGAAAGTCGCTCGGG
GGAACACTACTGAACATCCTACACTGTTAGCCTGCTTAGACCCATCTGTATACACCGGGG
TAAAATCTTGATACTGATTTAAAATGTCACTAAAAAATCTGGTAAAAACACTGTCAGCGG
TAGACAGCTTGTTGAAGCTTGACATTTCTAAAATCGTTCTGGGCCTCTTTAAAAGCCAGG
GAGGAGATTTACTCCAACCCTGGTGATAAAAAGTGGGAAACTCGAATCCATATTGTTCAA
AAATAGCCTTTGTACGGTAGCTGAACGGTTTAGTGGCTCTATGCCGATTAGTATAGAGCC
GCTCGTAGTTGGGATGTAGCACTATATCATACACGGGACTGCCTGGAGTTGTGGCAACGT
GTACATAGTGTCGCACCATGAGGAGATGCCGCCGGATGGAAAGCGGCGGCTCGCCAGACT
CAGCACAAATGCTGGGTATTGGGCTAGTGCGATAGGCACCCGTAGCGAGTCGAATTCCAG
CATGGTGGACACTATCCAACATCCGAAGATAGCTGTCCCGTGCCGAACTGTAAACAATGC
ACCCGTATTCCAACCGCGACTGTACAAAGGCTCGATAAAACTGTAGCAGGCAGGAGCGGT
CGGCACCCCACGACCTGCCACATAGACATTTTAAAACGTTTAAAGCTTTCAAGGCTCTGG
CTTTTACGTCTTTAAGATGTGGCAGCCAGCTGAGCCTTGCGTCTAAAATGAGGCCCAGAA
AACGAACAGTATCAGTAAATTGTAAATCGGTGTTCCTCAGGGTAAGGTGTGGTTCTGCTA
AAAGACTTCTGCTGCGAGTAAAAAGTACACACCGGGTTTTCTCAGCGGAGAAACGAAAAC
CGGTGTGCACTGACCATTCGTCCAGCCTGTTTAACGTGAGTTGCAACTGCCGCTCAGCGC
TTCTCAGGCTGGACGATGCAATAAAAATTAAAAAGTCGTCTACATATAAGGAGAACCGTA
AGGGACTCCTTATGACGAGTGATATACTGTTAATCGCTATGGCGAAAAGTGTCACGCTTA
AAACTGACCCCTGAGGAACACCGTTTTCCTGAATAAAAATATCAGACACTTCACTACCGA
CTCGGTACCGGAAGCAACGACCAGATAAAAATGATTTTAAAAAACGGGGTAGGTTTCCCA
TAAAACTCCATTCATGTAACTGTTTTCAAATCAAATGCCGCCAGGTAGTATCGTAGGCCT
TTTCAAGGTCGAAAAAAACACCCACAAGGTGTTGGCTGCGGACGAACGCATCCTGTAATG
CCGCCTCCAGGATGATCAGGTTGTCCAAGATGGAACGTGACTTCCTGAATCCACACTGGA
AGCGGCTCTGCAGTTTACGGGATTCAAGACACCAGACGAGGCGGCGGTTAACCATCCTCT
CCAGTGTCTTCCCCACGCAGCTAGTCAAGGCAATACTACGATAACTACCTGGCAACAATT
TGTCTTTCCCTGGTTTTAAAATGGGAATTAATGTTGCTTCTTTCCACGAGTCGGGGAAGT
GTCCTCCGGTCCATATATCGTTAAAAATATCTAGAAGGTACTCCTTAGCATCTCTACTTA
GATGCCTCAGCATCTGGTACTGGATCAAATCAGGCCCTGGAGCAGTGTCGTTAGCGCTAT
TCAGCGCCGACTCCAGCTCCCAAAATGTAAATGGGCAGTTGTAGGCCTCTGTATTCGACG
AATCGAAGCATAGCGCGCGTCTCTCGGCAGCAATCTTGCGTTGCTGGAACCGAGGGTCAA
AATTGGTGGTTGAAGTGATAGCGGCGAAGTTCTCGGCCATCAGCTGCGCTATGCTTCGTT
CATCGGTGACTATACGTCCGCGATCCAGTAAACCAGTTACTGGAAGGCGGGAGTACCTTC
CGGATATACGGCGGATAGACTCCCATACTTTCGACGAAGGTGTGGAACGATTTATAGTGC
TCACAAAGTTCTGCCATGACCTCTTCTTGCTCTCCTTAATAACACGACGCGCCTTAGCTC
TTGCTATACGGAACGCTGCCAGGTTGTCAGGTGTTGGGAACAACCTAAAACGCCGCAACG
CCCGTCTGCGACCCTGA
>VvP45bXY-575788#RC/Helitron_134-2741 [forward] 2608 bps; scores=10:7 Multi_5'_ends:
TCAGCTAGTATATATATAAACCGCAAATGCCAGATTTTTTTTTATCTGCCCCTTAAGTGC
TGAAAAGGGTGAGAAGTAATAAGAGAAAGAGAGAAGAACTGGATGGGATATTTGCTGAGA
GGGGAGTGCTTGGAAGGATTAGTTTGTGGGAAGAGAGTGAGAGGAAGAAGGAGGTGCAAG
ATTACAGATAACATCAGAGAAAACGGCAACCACATGGACATGAAGAGGAAGGCAGAAGAC
AGGAGAGCATGGACAGCAGTCATGTGAAAACCTGCCATCTTCGACCATATCATCCTATCG
TGTCATAAGCTTGTCTGGCTCCACTGCAACCTACCGACCTCCGTTATTTGATTCTCATAC
CTAACTTCTGTCTTCACTACGGTAAGTATCTTCTGCTTTTCCACCCAGTAACAAATTTAC
TGATCCAGCAGTGTTCCACCATTTTGTTCCTTCATTCAATGATAATAATGTGCCAACTCG
TTTTATAACCCATCATTTCGAGGTAATCATCATTTCGCGAATTATCTAATCCTCAACATC
TTTCAATAGAACCAAATTTCGCATTTTTTAGTTTCTACTATATCAAACTCCAACAGGATC
ATGTGTGTGTCTGTTGTGACGTAGATGTATACATAGAGCGTACAAAATCTTCGTAATCCT
ATGTATAATTTTTTAATTGAGGTTTAGTTTGGTTCGTTTTGTAACCGGTAAGTATTTTCT
ACTTTTCCATCCAGTAACAAATTTAGTGATCCAGCAGTGTCCCACCATTTTGTTCCTTTT
TTCAACGATAATAATGTATAAAATCGTTTTTTAACCCATCATTTCGAGGTGATGATCATT
TCGTGCATTATCTAATCCTCAACATCTTTTAATAGAACCAAATTTTTAGCTTCTACAATA
TAAATCTGCAACAGGGCGATGTGTGTGTCTGTTGTGACGTAGATGTATACATAGAGCTTA
TAAAATCTTCGTAATCCTATGTATAATTTTTTAATTGAGGTTTAGTTTGGTTCGTTTTGT
AAGTAACTGACTTTTCAGGTCCACGAAGCAACGTCCAATATCTTCTTTTACCCACGGTCT
CAACATGTCGCCTGGCAGTAGCTGTAGAGATGAGCCCGCATCACGCCACGTAGATGACTC
ACCTGGCGCGAGTTCGCAGGTGTCTCCACCCACGCGGGCAGGTGACTGCGCCGCATCGAT
CGACAGGTCACAGCTTCCTAGAAGCCACCTCTCACACTACAACCCCAGGCAGGAGTCACA
CAGACCCTGCGAATGTAGCGTAAACGTGAGTCACTTAGCTTGAAATTGGTTTTTCTAAAC
TATGGATGTGACTTAGGGGGCGTCCATAAATTACGTGAGATGAAAGAGGGGGAGGTCGGA
CCAGATCTCACGAAACCTCACCAGAGAGGGAGGGGGGTCCGGAAATTCGGAAAAACACCT
CACGTAATTTATGGATGCCCCCTTACCAGTCACCGTTTGGAGTCGGCTTTCTTCGTTGAT
ATGAGGGCCATACCGAAATTATTGAGCAGCGATATTTAACAGGCCCGCTCCGTTATGGAA
CGTACATAAAACAACGTGCACTGGTTTAGGGGAGGAGGAGGGGTTGGGAAGAAGCAACGC
TTGGCTACGTGAGGAAATGGGGGAGGGGGATTCCGAGCCAAGCCACGAAGTTTTCATTTA
TATTATTTGTCACAATTAAAATAAGGTACAGAACACACAACATGTGAATATTTATTTCCT
TGATTTAATTATCTTCATATGTAATTTACGGTAGTCTCACAATAGAAAACAGTACAAAAT
ATCTTCTGGAATCAGTAAGGGGAAAAAAAAGATACGTGCCGCGCGGGGGTTTGGGGGAGT
GGTGGGGGGTGGGGGAGAGAAGGTGTGTAGAGGCAATGGCCACGTTAAGTTACATGGGGG
GAGGGGAGGTTCACAGGAGGCCAAAATGGAAGTGTGTACTTTATGGACGCTCCCTTGGCT
GTGGAGTTCAGGTGCTAACGCGGGGTTAGCTGGTTCGAGTCCTGCTAGTGGAAAATATTT
TTTCATCAGAATTTTACCGTCACGGTAGGAGAAGTGGTGCAGCACAATTCCTAGCCACTA
CATTGTGCATTAAAGGCCTGGGTTAAATATCAAACCTCTCCGCAGTGCGTATGGAGTGAG
GACATAGGACAATGTTGATTCGTCCGTCGGATGGCGACTTTAAGCCTGGCGACTCTGGTG
TCTTTCGGAAGAGTAGGCCTGAATGGGCCGGCACTGGCTTTCACCCGTTCCCTTCTTCAT
CTCTCATTTAGAACAGCAAAAACAACACTCTATACACCATCAAAGTCGTTAACACCTACT
GTAACACATACGAACAGAGACTTTGTGACACATACGAATACAGACTGGGAAAAACGTCGG
GAAACGATCCCAGGCCATCTTCCCAAGAGTGTTCCCATGGATGGGGTAACACCCAACACG
GTAGCCCCAGCGCTTGGAATCGAGTATGGCGTCATAAGAAGAAGAATATTTTACAGTTTT
CTTTTTTGCTTAGGTTTTTATGCCTTGTCGGGCATCGAAGTCTTTAGAGGCGGCAAAGGA
CTAGGGCAATGAACGGGGAGGAATCTGG
>VvP45bXY-576319#RC/Helitron_2021-12684 [forward] 10664 bps; scores=12:7 Multi_5'_ends:
TCATGTTACTACTAAAAATTTCGGCGGAACTTATATGCAGTATGTGGTGATGCATTTGAT
TGGGTTGTACGTTACTGTTTTATGTGTTACGGATCTTCCTCATTCACCCTAAAAATTCAC
CCAGTGCAAACCACACTGCCCTTATTCAGTGGAACACTACATGACTCAAACTATGGCGAA
GATCAAGAAATATGCAGCCAAGATCATCACAGAAATCTCGTAGTCTCTGGTCCAACACCT
TAATATGGCTCCGAACCAGAGGTCCACAATCAACTCTGTATACAATGCTGCAGATGGTAA
GCTCTGCAGTTATCTCATGGCCAATCGCCATAGAGTTCACACTTTCAGCCAGCCACCAAA
AGGAAGAGAGGATAACTTTTTTTTTTTTTTTGTAACAGTTTTACGTCCCTTTTTAACAAC
GTGGTCTTTAGAGACGGGAAAGGATGGGGGCAAGGAATGGGAAGGAATTCGGCCATGGCC
TTTTGAAGGAAGCATCCCGGCATTCACCTGGAGTGATTTGGGGAAACCATGGAAAACCCA
AATCTGGATGCCCGGACGGGGATTCGAACCGCCGTCCTCCCGAATGCGAGGCCAGAACGC
TATCCGTTACACCACCACACTCGGTGAGAGGATAACATCCGATTCAAAGGGTAAGCATCA
CTGGTGCCAACATGCGATACAATGTGGAGCTGTCCGTACTCTGTACGTTCTACAGGGTGG
TTCCGAATTTATGGTACAAACTTTAATGATAGGTACAGGACATTGTAAGAATAATTTATT
GTATAGGGATGTATGGTCGCAAGTGACGCGGTGAGGCGCAAACAGGGGAAATAAAAGGAA
AGAGACATGGAGTAATCGGTTGGTAGCATTGCCTTTAGAGGGCAGTAGATGTCTAGCCGC
CGTTCAACATGATGCATCGCAGTAGGGAAAAGCGCCATTCACAATTGTGCTGCCGTAGAC
GATGGGTGACTCTACGTATGCCGAAAAAGCAGACATGCATTACATGTACGGCCGTGTAAA
TCGAGCACCGATTACTTTTTATAGGGACATCTAAAGCATCTTGTTTCTGAGACTCCAGTT
GACTCAGATGAGGATCTCGTTGCTCGCATATCCGTAGCTGCTGCAGGTGTGCGTGAAATA
CCAGGCTTCTTTGAACGTGTGCGCCAATCGCTCCACCGACGCTGTCAAGCATGTATCGCT
TACTGGTGGACGCAAATTTGAACACTTAATGTAAACATGACACTTGTCAACAACGCATTC
AATAAAAGCTTTGTTTTTCCTTTCGGCTGTTATTTCCCCTGTTTGCGCCTCACCGCGTCA
CTTGCGACCATACATTCCTATACAATATATCATTGTTACAATGTCCTGTACCTACCATTA
AAGTTTGTACCCTGAATTCGGGACCACCCTGTATAGCATCAAGGATAGCCTGTTCCACAT
CATGGATTAGGACACCCAGAATACACACCGAATAGATATTGTATTTCTTGCCAGAACAAT
CAGCCATATCCCTAAGGTGCATTATAAACCACCTACCGTCAGAGATCCCGATTATGAGAA
TCCACTTCTGCGATTGCTCAGACCAAGCAGGCGGAGGGGCCACCAACTCACAGCATGACG
ATTGTGGGACTGAGTCAGCCTCCGACAATACACTAAACCAGTTGGATAGTTCAACATGCA
TAGCTTCCTGGCGTTTAAGCCGGTTTAACTGCCCTGACGTGCAGGCACGAAGTCACGGAT
AGGTGACCGAGGCAAAGTCTCTATCCTCTCAGACTGGGTTGCAGATGCAATGGTTGACAT
GGGAGAATCTGAGGGCGGCATGGCCACATCTGTGTCCCCTGTATTACATTTCCTGCAACC
TTTCACAGCAGCCTTAAGTTGTGTAGTTTTCGCTAAAATAGCTGCAAGACGTGTTCGCAG
ATTAGCCACCTCAGCTCGCGTCTGTACATAGCAATCTCAGTCCCTAGACATACAGTACTA
TCGTTAGTTTTTATTAAGAAAACAGAAGAAGAACAATAAGAAAAAGTTGGTACTGGAACA
GAAAAGCGGATGAAGTGTCACTTCTACACAGTACCCTGATATCACCCGTTAAACACAATG
GACATGATGAGAAATTAGACTGGTCCTCCTAACGATGAGAACTGGGAACAAACAATAATT
TATCAGAAATTAACTTAACCGAATCTACATCACCAAAATGTAAATATAATGATAAACACG
GCACTACTACCATCTGTCACTCGACTGCTGCCGATAAGCTTTGACTAAAAACAGAAAACT
CTCAGAGATAAACAAAACAAATGTACACCACAAAATGATAAAATATAATACGATACCACG
TTACTGCTCTCAGCGGCTATTCAACTGCTGCTAACGTCTACTGATTACAAATAGTAAACA
CTCAGAGATTAAACTATACAAATGCACACTACTAAAAGACAAAATACAACATGAAGCTAC
GCTGCTAAACTAAGCAACTGCTACTAAAGTGTACTGACTACAAATAGTAACCACTCAGAG
ACTACTAAACAATGTACACCACCAAACGATACAATAGGACACGAAACTACGCTACTGCAT
TCAGCAGCTACTCAAGTGTAATTAAGATGTACTGACTACAAAACAGTTGCATCTAACAGC
ATGAATTATTCCGAGGTTACAATAGCTTCCCAATCGGATCTCCTGGTGGGGACTGCTCAG
TGATGAGACATCAGAATGCATAGAAACATTCTACGAGTCGTAACGTGGAATGTTAGAAGT
CGGAATAGGGCAGGCAGATTAGAAATCTTAAAAAGGGAGAAGTAGGTCGTTGGGTTTAGT
GAGATTAAGTGGAAAGACGCACAGGATTTCTGGTATGGGGAACACAAAAGAATTGAAACA
AAAGCTGCCACCGAAGGTACTGGTATGGGATTTGTAAAGTTCAACAATGAAAGGAAACGG
ATGTGTTATAAACAGTTTAGTGGTAGGATTATATTTATGAGAATATAAACTAAGTTTGTA
CCAACTACGTTGGAACAAGTGTGTAAACCGCCGCCACAGGAAGGTGCTGAAGAAATGGAG
ATAACATACAATGAAATTGAAGAATTTATTAATTAGTTGAAGTGAGAGGAAAATCTAATA
ATCATGAGTGATTAGAATGCGGTATTGGAAAAAGGCAAAGCGGGGAATACGGTTGGGAGT
TTTGTACTAGGAGAAATAAATGCGCGAGGAAGCCGGTTGTTAGAATTTGATATCAAACAT
TAAATCTTCATAGCAAACACAGTATTTAAGAATCATGCACGATGGATATACACCAGTCAA
CGTCCCGGGGATTAGATATCACATAGCTCATGATACGGTCACACAGAGATTCAGGAATCA
CGTTCTAAATTGAAAGCATACGCAGGAGCTGACATAGAGTCTGACCACAATCTGACAGTA
ATGAAGTACTGGCTGAAATTCGAGAGAATAAAGAAGCAACAGTGGCAGAACACTCTGTAA
GTGAACAAAGCGAAACAACTTAACAAGAGAGAAAAAATTTCAGAGATGGTACAAGTGGGT
GTAATAAATAACTCTCAGAGGAGTTATGTTGAGCACGAATGGAATGCATTGAAGAGAGAA
ATAATCAAAGCTGATAAAGAAACATTAGACGTTAGGAAACAAGCAGCCTCAAATCCTTGG
TTCACATAATAATTTTTTTTTTTTTTTTTTAATGGCATTTGGCAGCGAAGGCCATACAGC
CAGCTCGATGTAATTTTTCCAAGGTATGGACGCCACAGGACGGATAGGACATTCACACAG
ACACACAACACTTAAACATCCATGCCCGCGGCCGGATTCGAACCGGCGGCCTTCGGCACG
CGGAGCTAGCACTCTAGCCCCTACGCTACCGAGGCCGGCTATAATAAATTTTGAAGTTGA
TGGACCAGAGGAGAAGGCATAAAATTGCTCAGGATGAAGCAGGACATTCTAGATATATAT
TCATATAGATAGAAGAATACTTGTACTCTATACAAGAATAAAGTTGCTATAATAATAGAA
AAAAATAGGGTGAGCCAAGGATTAAATCTATCCCATTAATATTTAACTCGTATGTAGAAG
AAGTAATAAAGGAAGTAAAAGTAAAATTTGAATTTGGCATAAGCAAAGAAAAATGTGAAA
CAGGTCACCGTAAAACTTAAACCCATAAAAGATAATTTTAAAGTTATTAAAATGTGGAGT
GTCAATAACTCTGTAATTATTATCACAGAAAATAATAAAGATATGAACAATTTAAAGAAC
TAAATCAGTAGCTAAAATACGAGCTTCCGAGAAAGGGGAAGCCATTAGTAATTCTGTACG
CCCTACCAAAAAGTATGACATGAATAAATAGAGGAACTATATAAGCATCATACCGGAGCC
AAATTATTAAAGAAAACGTTCGTTAGCGTTTTCTGATACAAATTTCAGACAGGCTTCTAT
GAAAAGTCTACGGTTTATTATGCCATTGAAATGTACCCATGTGGGCTGAAACTACTATTA
GAACAAGAAAATAATTCAGTGCAGTCCACTGCTATGCTTCTAGCGTGATACCAAGTTGTA
TTAAATATCAAGACTTCAGTTATGTAAGAGAACACTGCCTAAAAAAACTCGAGGACTTGT
GTCACTGAAGACAGTAAGGTCTCAAGCGTTATCAATGTGATAAAATACCGATATCTTAAT
CGATTATCCTTTGCATGACATGAGGTAAGGTTGGAGAAATGTGAGTGAAAGACTACACTC
AAAAACAAGCTGTAGATATCAGACATGATGTTTACATTTTATAATGCAGTTTTACGTGCT
GATTTCAAATCTGAAAACCGTTCAGCTGTATCACGTCAGGGTTCGAAAATATATAACAAA
TACATATTTATATGAACACCTTTCGTCGAATACGATTTCAACGGTTTTCGTTATTTGTAA
TGCAACTCGAATTGTGTTTTCTTCGATTTTGAATACAGTTACACTTAACATCATACATCG
AAATATTTTTGAGACCACAGTACTATTATTTCATTTGTTTATTTATTATTTTCAGGAGGG
AAAGAGGGCGTCGAGAGGTTGCAAGAATTCACCAGATTTGTTTTGCTATGTGTGCGGCTA
TCTGACAGACAAATCACCGTCGGAAGACTTTTACACCGTTTCTGAAGAGAGCATATGAAC
TATACTTTGATTCGAAGGTGGATAGTGGTAAGTCATGGGCACCGCAGTACATCTGTTTGA
GATGTGCATGCAAATTACGCGGTTGGCTACAGAAAGCGAAGAAGAACAACCAACTGGCAT
TCGGAGTTCCTATGATATGGCGTGAGTCAAGCAACCATGAAACAGATTGTTATTTCTGTT
TAGCAAACGTCACCGGATTCTCCTGCAATACTCGTGCAAGTGTAAAGTATCCAGACGTTC
CCTCCATTTCAAAGCAAATACAGCATGATCCTGTCACTTGTCCAATACCAACAGCGCCAA
CAGTATAATTCTATAACCATATATTTTAGACTCGAATCCACAGAGGAATCACGCACACAC
GTACATTTCCATGCCTACAGTGAGCTCAACGCAACAACCAGCACCAAAATAGAACTCACA
CAGAGGCAGAAGACACACAGAATCACACACCTTAGTGGAGGAAATGAACTACACATCCTA
CATCCAGACAAACGAGTTAAAGGAAGGTCTGACCATATTTACGCATACATACCCAGAGAG
AGACATACAGACACACACACACGCACATGTATACAGCGAGTTCGACAGAAACAATAGCAA
GCATTATGGAAACGATGAAGTGGGACAGAATTGTCGTTAGCACTGTTTAACTGGACAGAA
ATCTCGTTTCAAAAATCATCAGACATACGAGTTAAAGTCAGGTATCACCATACTTACGCT
TAAATGCACAAAGAGAGTCGCAGATACACATGTCCTTGTCTACAGCGAGTTCAGCACAAC
TACCGGCATCAATCATGGAAACGAAAAAGTGGTGCAGTACTATCTTGCCTCATTATTGAC
TGAAAAACAGAACTCTCCTCACATATCATCTTCCTGGCGAGATAGAGGGTGCGCAAAACA
TGATATGTTTTCACCACACACATAAGTGTTTATCACATAAATAGTGTTCATCACACCCAA
TTGATTGCATGTGCCATCACCACCATGTCTCCCCCACACTACAACCCTTTCTGCCAATCA
TTAAAAGGCCTCAGGTACCATGAGAAGCAATAGACACTTGTCTATGAGCAGATACCAGAA
CCCCTCACATTCATACTAGACCTCACCCACAAATCCATACATCTTCACACCCAAGCACAA
AGCAACTTAAGTGGAGGAACAGCAAATAATACATCCAGACAGACGATTTTAAGTAATGTA
TCACCATATTCACATATACAGACACATAGAGAGACGCACACACACGCACATTTCCATGAT
TACAGTTAGCTGGACACAACAACCAGCCCAATTATGGCAACGGAAAAGTGGTGCAGGACT
CCAATGACTCATGATCGACAAAAAATGATCAGTAACATGTGTTCAAGGTACCAAACTCTT
CACATCAACATTGTCTCATTTATCTCACACTACAGACCTCTCTGCCATCCAGTATCATGT
GTCCTAGGTACTAAAAAGTTCACATCAGCACCACTATGTCTATCACACACCTAAGCCTTA
TCTGACATACAGTAACATATGCCCCAGGTACCATGAGTAGCAGTAGAGCACCACCACGTC
TATCCCACACCTAAGCCTTTTCTGACATACAGTACAATATGCCCCAGGTACCATGAGTAG
CAGTAGACACTTGGTCATCAGACAGATATCATACTAGGTCTCACCCACAAATCCATGCGT
CACCACACATAAGCACAAACAAACATAAGTGTAGGATCAGCACATCATACATCCAGACAA
ACAAGTTGAACAAAGGTATCACTATATTTACGCATACATACACGGAAAGACGAACACACA
CGTGCATTTCCATGCCTACATCAAGCTCGACACAACAACTAGCCCAATCATGTTACAAGA
CGATATTATGAAAATAATTGCGTGGTGTAAAGATTGGCAGTTGGAGTTAAACGCTAAAAA
GTGCCAAGTCATGCGTGTAAGTAAAAAGGTGACACCATTTAGCTTTGAATATACAAGTAA
TGGCACTGTCCTTAGAACGGTAGATTCCGCTAAATACCTAGGGGTAACAATTCGTTATAA
TTTGTCGTGGAATGAGCACATCGAGAATGTAATTGGGAAAGCAAATCGTATGCTTCGATT
TCTAGGTCGTAATTTAAAACAATGCACTCAGGAAGTTAAATCGATTGCGTATAAGTCACT
AGTGAGGCCTCACTTGGAATATTGTTGCTCTGTATGGGGTCCCCATCAAAACGGATTAAT
GGAGGCATTAGAGATGGTCCAAAGAAGAGCCGCCCGATTCGTGACAGGTATATATAGTTG
GAGGGAAAGCATAAGTGCCATGTTGAAGGAGTTAGGTTGGGAAGACCTGGAGCACTGAAG
GCGTTATTCTCGACGGAAGCCAATTGAAAAATTCTCGACTGACGTATTTCGGAATGACAG
CAAAGAAATATTGCTACCAGCAACATTCATATCTCGGAATGACCGCGAAAACAAGATAAG
AGAAATCAGGGCCAGAACCGATTCATTTCTCTACTCATTTTTTCCACGAGCGATTAGGGA
ATGGAATAGAATGGATTTACCGGGCGAGTAAACACAAAATCGGACAGGAGTAGCTTCCGA
TAAAGCACTCCGGCCATCCTGATCTGGGTTTTCCATGGTTTCCCTAGATCGCTCAAGGCG
AATGCTGGGATGGTTCCTCACAATAGCCCCTTGGGCGCCACCTGCCATATCCCGTATATC
CCTTCCAAACCATTACCTTTCCTGATAGTGCAATGCACTCTCCACCAAATACTTTTAGTG
AATCGCGGAGTAATTGTAATAGTAATCATGGCAACGAAAAAGAGGGACAGATCCCTCCTG
ACTGGCCAAAAATCATCAGACAGACGTGTTAGAGTGTGTGCAAATGATGACATATTTTCG
CTATTCATCTCAGTACTTATGCCATATGGATTATTCATCACACCCAACTGATTACATGTA
TCACCAACACATAGGTAGGCAGTCATTGTGAAATCTCAAAGTCGATTATAATCCTATCGT
GATAGACACACAACCACATAGAAAGACACACATACACACACAATTACATGTCCATGCATA
CACACAGATCCATGCATCACTACACACTTACACATAACCCGAGGAAAGGGACTGATCAAC
CTAGGTCCAGACTAAATAGGTACAGGATGTGCGAAGTGTGACATGTCTTTGCCACACACC
TCAGTGCTCATCGCAGCAAACTGATTACATCTACCATCATCACATAGATGGTCACTGATG
ATGAAATCTTGAGATCAAGTAGACTCCTATCACCATAATTAGACACACAACCACATAGGA
ACACGCACACTCTCATATATCGATGCATATACCACAACTCTACACATTACCACTTACATA
CAAGTAAATGGAGGAAAGGAACTCTACACCCCATGTCCAGATTAAGGTGTTACAGGATGA
GCAGAGAACAGCATGTCTTTACAATTCACCACAGAGCTCATCACACCCAACTGATTTCAT
GTGCCATCAGTATCGATGGTCACTGAAACTGAATTCTTGTGCACTGTTTGGTCAAAGTCA
TTTGTTAACAGCAACTTCTGTAAGAAAAATTTGTGTCAACCTGCCCAGGGAGGCGTGGCG
ATGGGGACTCCTCCACACTGCGGACAGAAATACCGTATTACGCCGGCCAAAAAAACGCGG
ACCGCTATGGATTACTGGATTATTCCGATCGGGACCTTTAACCGGTAACCGCATTTTAGG
ACCGCACCGAAGACCCCAATTTCTTTGCGGTCAAAAGTGTTTATATGCGCAGGTATACCG
TCCTAGAAACACTTAATACACGTCCGCTGTGATGAGGAGAACCCATCGCCACGCCTCCCT
GGGCAGGATGACACAAATTTTTCTTTCAGAAGTTGCTATTAACATATGACTTTGTGTGTA
TGTGTGTGTGTGTGTGTGTGTATGTGTGTGTGTGTGTGTGTGTGTGTGTGTGTGTGTATA
TACGTCTGTCTCTGGGTATGTATGCGTAAATATGGTCAGACCTTCCTTTAACTCGTTTGT
CTGGGTGTAGGATGTGTAGTTCATTTCCTCCACTAAAGTGTGTGTTTCTGTGTGTCTTCT
GCCTCTGTGTGAGTTCTATCTTGGTGCTGGTTGTTGTGTAGAGTTCGCTGTAGGCATGGA
AATGTGCGTGTGTGCGTGATTTCTCTGTGGATTCGAGTCTAAAATATATGGTTATTGAAT
TGTACTCACCATCAATGTGTGCTTATAACCATTGTTTCAGGGCTTAGGAACTCTCCCTTT
ACACTGTGCTGTTTACAGTTTACTGCTGTTTGTGTTGGTATACGAACTGTGTTTCTCACG
TTTTTCACTATATACACTTCGCGGCAAAAATCATTTAATGGGGAGGGTGCTGAGGGGGTG
TGTCAGAGAAGCAAAGTACTTGGGTACAAACCCACAGTCAGACCATTGCTTGCCTATAGT
GGTGTAATATGGATCCATATTTTTGTACATCAAATGCAGGGTGCAAAGAAGGGTAGAGGG
TAGCTATATTTATTAGTGGAAAACATTCAACAAGTGACATAATAAATGGCTGGATGTGAC
TGGAAGATATTAACAGTGTTGGCCGTATAATGATGTTAGAATGAATATTGGTAAAATAAT
TCTGAGTGGTGTATGGAGCCTAAGTTTACCATGATCATAATATTGCACTAGACCTAGGTG
ATGAGGCCCGAGTGGATAAAATATCCAAACACACACTTTCATATACAAATGACCTAACAA
TTTACGACAGTTCAAGTATGGGCGATATCTTCGGCGTAAAAGAACTAGTGTCTGCACCTA
TGGTGACGTTTTGGATATTTGCCAATGTGTGGAGATCTTTTATGAAAAATGTTGGTGATG
ATCATGAAACCATCAGTTAGCTACAGGGTGTTTCAAAAATGACCGGTATATTTGAAACAC
CTAGCAAAAGCATTATGGTAACTTTACTGTATGCGCTGTATTTTTTTCCGTACCTTTGTG
AATGAATTTTAAAATTAGGTGTTTGTCGTGGCTATCTTAACTTTCCAGTCTACCATATAT
TATTACTGGCACATTGCTGTCGTCATACATGACAAATTTCAACGACCATCCAAAATTCTA
GTATTTCCACCATATCATGCTTTTTTTCGGGCTTTGTGCCTCGTCAAAATCATCGTCATT
AGAGGTGAGAAAGGATGTATGGCAAGGAACGGTTAGGAATTCGGCCATAGACTTTTGAAG
GTTTCTTTCCCTGCATTTGTCAGGAGTGATTTCAGGAATCCAGGCACTTCCATTTCACTG
TTCTGTTTACAGTTTGCTGCCGTTTGTTTTGTGGTACGAACTGTTTTTCTCACATTGTTC
ACTATAAGCCCTTCGGTGCAAAAATCGTGATGAGTGGATATACCAGAGAAGCGAATAACA
TGTGTTACAAACCCACAGTCAGACTATTCCTTGTATAAAGTGGTGTAATATGGGGTCCAT
ATTTTGTTGGACTTGAAATGCAGTATGCACGGGAAGGCAGCTAG
>VvP45bXY-578810#RC/Helitron_5113-5943 [forward] 831 bps; scores=8:7 Multi_5'_ends:
TCAATAATAAAAATAGTTTCCTCAATAGGTTTGAGTTTTATTTTGTAAGAAATCGTCGTT
TTTCAGTCCCTCCCCCCATTTCCTTCTTTTCGGGTTTAGTCACATTGTAATTGAGGCTCT
GGTAATCTTCATTTTATTTCTTTGGACTTAACGTTTTAAGAAGCAGGGAAATTATTGTGA
TCAACTTTTAAAATTGTGTTTCCTGGATCACAAAAAAATTTAGTATCTACATTTAATCGA
GAATGAGTTAAAAACCCAGAAATTTGTAGACAGCATAATTAAATGAAATCTTACCCACTT
ACTTCATATTATTTGTTGATAAACATAATATTCAAGATAAATTTTGCAGTTAGTATCTTA
ACTTTAATAAAAACTAAGCGAAAAAAGTGTTGATTCTGTGGTTCTCTTTCTTTGATTTTG
GACTGGTAATGTGTTTACCATACTTCACGTGGTTAGCCAAATCATTTCTTCACAATGTAA
GAAATGCAAATCTTCCCCATTTCCTTGATTTTAACAAACAGGAAAAATTCTACGGAATAT
GCTTCTCCAAATGTCCAGTAACACTATTTGTTAGAGTTTTTCATGGCTACATATCGATAC
TTTTTTTTAAAATATCGATACGATATTTATCGACATATTTTTTTATTCGCCCATCCGTAG
CTTGTGATCAGTTTACCTCTGTCGGTGAAGCAGCAGGCCGATAGCCTTGCACAGTGGTTT
GCGGGTCTCCTTGGCTGTCGAAGGCCACTCCACCGCCTGGCTGGCTGCTCAACTCAGCAC
TTTCACCGCACACAACCGGAACACCAGACGCAGCGCGGGATGTGAGGCTAA
>VvP45bXY-579321#RC/Helitron_5764-6844 [forward] 1081 bps; scores=8:11 Multi_5'_ends:
TCAGTTTCAAATAAAAACATGTACTGAATTATTATAATATTTTATTTATTTAATTGTATA
GTATATGCTACAAAAACCATGATTCTTCTTTCTGTGTCACATTGCGATCGCGGGCCGTAT
GGATAGGGCCCGGGGGCTGGATGCGACACGCGGGCAATATCTTTGACATCACTGGTCTAG
GGTATCATGCTGTTATCATTATTAAACCTCTAGCTCATCATCGCATTAAGTTCCCTACAT
ATTTTCCAACAAGTTGTATATATTTTTACTAATTGTCCGAGTCATAAATTTATCCCCTCC
ATAGGTAAAATTTGTTCACATACCTGACAGCTGTACCCACAAATAATAAGTTTTTTCCCT
CATATCCCGTATAAATATCGTCACCAGGCAAAGAAGACATTTTGGCTTATCAGAGAGAAT
GTGTCTGCAATGGGACAAAGTAGAAATACAGTAGAAAAAAATATTACAAATTTATAAGGT
GGTAATACTCCTATACTTGTTTCACCGCTGTTGTATATGGGAAACACTGTTTTAGTGTTT
GCCTAATAGGTTCTAGTGAAGCTAAGCATTTACTCAAGTTAACAATTATCAAGGGCTCAC
CGCATCACAAATATTCTTAACCACTCCGCAGCCACCCCCGCCTTGCAACTTACCTGAAGA
GAAGTATCACCTGCTATTGCGGCGTAGACATTGGCGCACTTGGCCACCTGGAGGTGTTGC
CACGCGGCGGTGTCCCATCACAGCGGACTGATAACCCGCGTAGCCGGGCTATTGATACTG
TGGGGTCGGAGGAGTTCACACAGCCCGTCCCGGCGTCAGGGAGTGCCCTCGCAGGACACG
ATTACGCCCCATTAGTCGAAAGGACACACAAAGCCGGATTATAACAGCGCGGGGCTTGTA
GCAAACGTTAAAAAGAGGCCCTTGGTTTACTTTACGTACGATGTAAAATAAAACAGCCTA
TTGTCGCCACCCAGGGGAGTGGAAGAGCTAAAAAAAAAGATGGGCCTCATTACTCTGGAC
CCGAGAATCATAGCGCCGGTCCTGTTGCGATGCGCCCAGAAGGCGCGGGATATGCGGCTA
A
>VvP45bXY-583808#RC/Helitron_10612-18499 [forward] 7888 bps; scores=7:7 Multi_5'_ends:
TCATAAGTTATTATATAATCCTGTCTTTCACAATAGATCAAAACATATTGACATAAAATA
CCATTTTTGTTGAGAATATTATTAAAGTAGAAACAGCAAGTATGTCTGCAGACATACTCA
CAAAGTCTTTATGTCATGTAAGGCATTGTAAACTTTAAAACTATTGGGAATACAAGAAAA
GTAATGTTGTTAGTTTATTTTGATATGGTGGGGGTATTGGTCATATATCAAAATATGTTA
AGTTAGATACTAGTAGCAATATTTGTTAAGTATAATCTGTGATCCATGTACATCTACAAT
ATTATCTATGCTATATATGTGTGCTTCTATGATCTCTGCTTATTAAATAAAAGTCAGTCA
TTCTTAAAACACGAAAACGTGCACTACAGTTTTATTTAAAACTTACAAATGGTCCCAATA
CACTACCCTGTGGCACTCCCATATTTACTTTCACCTCTTTTGATAATGTATTTCCTACTC
TAACACACAGGATTAAGTTAATGACAATTTTCTGAGGGTCTCATAGTAGGTGTGAAAGAC
CAAGGTACATGGTGGGGTTGGTAACACAGACATTGACAACATTGCTAAAAACACCACTCA
CACCAATGTTGGTTTTGTTGACCTCTTCAAACGTTATGATCAACCCTGGATGCGTGGTCA
TGTACAGCGTACACAGGCAGATCTGAAGCGTGCATTATGTCAGGCTGACCGAACACACAT
TGGTCTGATAGATGTTTCTTGCATAACACGGAGTGACCATACCTCCCATGGACTCCACCT
GAATGTTCGGGGCAAGCAGAAGCTAACGCAACTGATTGCCAGTAGCATCAGGAGAGGCAG
GTTGGATGTGAACCCCATCCCAGTGGTAATTGGTGGTAGGACTCAGTCTTTTTTAGGCCA
AACGTCAAGAGTAGGAAGAGTTATTTAAGAAATGTACATAATGATATTACAGTAAAAAAT
AAAGAATGTCAGTCTAAAATAGCTTTGTTCCATCAGAACATTAGGGGTATCTCAAGCAAA
CTTGATGAGTTGATAATATCTATAGAAGAAACCAAAAAATCGATGAATATTAACATAAAT
ATTGTATGTCTGACAGAACATCATCTGAAGAATTCTGAAATATGTCTCCTCCCATTTGTT
GGATATAGATTAGCTTCATGTTATTGCAGGTCAGAGATGAGAATGGGTGGTGCAGCAATA
TATGTAACAGAAAATACTGAAACAAAATCATTAGATGTAAGTAAATACTGTATAGAACAA
GATTTTGAATGTTGTGCAACACAGTTAGAATTACAAAACAAATATCTTATAGTGCTGACA
GTTTATAGGGCTCCCACAGGAGACTTCAGTAAATTTTGTAATAAACTTGATTATTGGGGG
AGCACCCAAAACCCGCTCCTCCAAGCATGGCGGCCTTCCTGTTAATTACTGCTCGCCTCT
GCACATGCATTAAGTTAGTAATTCTATAGGTGATCACAGGAACGGGATTGTGATGTATTC
CATGCGTCCAGGCGTCCGCCCATTTACATGGGTCCATCGGATTAGATAGACAGAAACTTT
TGAAAGAAGAGACAGGGCAGAGGGAAAAAAGTGCCAAGGTTTTACCCCTGGGAAAAAAAC
CTCTGCGATAGTTAGGTAGGGAATAAGAGCGGCTGACTAAGATACTGTCAGTACCGCGAC
AGATTCTATGCTACAAGGTTGGATGTATGAAGGATTTGTTAGTTTTGTTAGGATATGGTA
TCATGCAATAACTACAGCTGGTCCACACACCGCCGCTGAGGTTATCAGCTGGTGCCGCTC
GCCGTCGCTGCCGTTGAGATGGTCCTGGAACATGCCGAGTCGTTATATTAGTAACAGCTG
TGTGCAACAGGTGTTGTAAGTGTTGGTGAGACATGATTCGCACCGCCAGGACGCCAGAGC
GCAACCGCCGCAACGCGCAGAGCCTCCCCCTCATCCCGGGAGTACACGGTAAGGGTTTCG
CCGACGGCGACAGCGACAGCCACAGTGCTGCTGGATGACCACCCCCGACTTGCCCGGGCT
TTAGGACGATGACGGACACCACTGCCATGACCACCCCTGCCAGCATGTGTCATCGCCACC
GGGAAAGACAACCCCACCATGCTCATTCCAGGAAATGTTGGAGCAGGATGCATCGCGCTA
GCCTGCCACGACAGCCGTCACCCCCTCGGTGCTTACCACGCCGGATACTGTACTAATGCT
GTTTGTGGATTGATTTCTTGTTATATGTGGCTGCCTTCTGCACCTGCGATTGCACTGTAA
CCACTTTCCTTAGCCCAGTGATCACTTTGCAGGTTGGTTAGGGAATGGGACCCTAACCCC
AGTGGCCCTTGATGCAGTCAACAGATTTCTTACTTGTTTATGTATTAGTTTTCTCCTATC
TGTTGAGCAATATTTTCGGCCGTGGGTGTTTAAATCTGTGGTTGTGATCGTAACTGCCTA
TAGTGCGTATCAAAGGATTTCGCGACATTTGGGATTTCCCGTACATGTTTATGGCAAGCT
TCTTAATTACTTGCTGTATTGGCTCGAGTCGGAAATCTCGGTGTAAGTCGGTTGTTCGTG
TTCCCCGAGGAGCATTTGCTATGATCCTGAGTACTTTGTTTTGAATTAGTTGCAGTCTCC
TAATGTGAGACTTAGCGGCGTACCCCCAGACCGGGGCTGCATACGTCATGAGTGGCCGAA
TGAGTGCTAAGTACATTGTTCGGGCATTACCTCGGTGTAGTGTGCTTTGTCTGTTTAGTA
TTGGGTATAGCTGTTTGAGTCTAATGTTTGCTTTATTAACCATGTGTTCTATGTGGAGCT
TCCATGTTAGCTTCGCGTCAAATTTGACTCCAAGATATTTAACTTCGTTCCGGAAATGTA
TAGGTTGATTGTGTAGTGTTAGCGGTCGACAGTGTTCGTGAATGCGTTTTTGCTTAGGTC
TTCGTGTAAATAGGAGTGCCTCGCATTTAGCTACGTTGACTTTAATTCGCCATCGTGTGA
GCCAAGGTTCGACTACGTTAAGCGCGTGCTGTAATCTACTGTTTATATGAGATGGTTACT
GTGACTGTGCAAGATAGGCGGTATCGTCAGCATAAACAGCTTGCATCGTTTTGACTGTGG
TCGGAGCTTTATTGACGTATTCTGTGAAGAGCGGAGGGCCTATTAAACTTCCTTGAGGCA
CTCCTGCTTGTATCTCCTGAGGTGTGGAGTTCTTGTTGTCAACGCAGACGTGGAACGTTC
GGTTACTGAGGTAAGAGTGTATTAGGCGCACCAGTCCGTCCGGGAATCCGTCGTCACTGA
GTCTACGAATGAGGCCGTTGTGCCAAAGACGATCGAACGCCTTCTCAATGTCCAGGAACA
CAGCCCCGGTAGACGCAGACAGGTTATACCCCCTTGTTACGTGCTCAACAACACGCATTA
ATTGTTGTGTTGTGGAGTGGTGCTTTCTGAAGCCGAATTGCTCCGGCTTCAGAATTTTAT
TGTCCTTTATGTGTTGTGTAAGGCGTCTGAGTATGACTTTTTCAACAACTTTGCTAAGGG
AGTTCAATAAGCTAATCGGCCGGTAGTTGTTGGGTGAAGATGGATCTTTCCCCGGCTTTC
TGAACATTAGCACTTTGGCCTCCTTCCATTGGTCGGGGAAATAGTGGTTATGTAAGATGG
CATTCGCGATGTCTGTAAGGTACTCTATCGCTTTCCCCGTGAGCTGTTTAAGAACACGGT
TCTGAATACCATCCGGACCAGGTGCTTTTTTAGCGTCCGAGTGCTGAATAGCCCATGAGA
TTTCGTCGGAAGTTGCCCTACGCGGATACTCGCGAACCGGTTGGGCTAACAGCTGTGTCA
CCATTTGGTCCGTTTCCAATGTAAACGCAGGATCGGAAGGATCTACGTTTGGTCGAAAAG
ATTCTGCTAGTGTTGTGGCCATCAGCTCCGCCTTGCCCTCGGAAGAATAGACAAGTCCGT
CCGGCCCCTGTAGGGTGGGTGTATGATGTGCTTCACGAGTGAAGTGACGAGCTAAAGACC
ACACGGAGCGGTCAGAGGTGTCGGTGTTCAACTCCGAGAGCAGACGCCCCCATTGTTGAT
TTTTGTACTCCTGGATTCTACGACTAATTATGTCTTTGAGTCTGTTGATATGCACTTTAT
AAATGGGACGCCTAGTACGTTGCCAGTATCTCCTGAGCCTATTCCTAGTTGTGATTAACC
CCGTAATTGCCTCAGGTAGCGCCATTTGTCTCTGGTGTGGGGTTGATTCAGGGATGCTAC
TCGCCATAGCTTCCTGTATGGCAACAGTTAGAATTTCAACAGACTCATTAATGCGTGGTT
GGCTAATCTCGTGTCTGTCCGGTATGCGACTATCTAACACCTCCTTGAACATAGCCCAGT
TGGCGCGTCGATAGTTTAGCATCCGTCGCTTGTCAGTGTTCTGCGGTGTACCTTCAGTGT
TAAGTATGAGTGGCATGTGGTCTGACTCCAGATCGTTCACAACCTGTAGGTCGTGTGTAC
GGGTTATACCCTTGAGGAGGGCTATATCTAACACGTCTGGATTTTGTTTCCGAACATGGG
GGACAAACGTCGGTTCGTTTGGCCCTAGTATTAGATAATTGTGTTCTAGTGAATGTTCGT
ATAGTTTCCTGCCGTTGGAGTTTTGACGCTGCGAATTCCAACTACGATGCTTGGCATTTA
GATCTCCAGCGACTATTACTCTAGGTGCGGTATTTAGCAGCCTACTGATATCACGCGTGC
TAATATTATTGGGCCTATTGTAGACTGCGATAAGATTAGTGTATGCTTCGTTAAACCGGA
TTTTTACGGCTGTGGCTTCGATCCTCTCTAGCTCGGGAAGCACTACGTTTGATTGCTCTA
TGTCCGTGTGTATAATCACGGCCGTGCCTCCACCCCGTGCGCCGTTCAGCCTGTCAGTAC
GGTGCACACGGTATTGGCTCATGTGGAATTTATCCTTTGCGCCCAGGTGTGTTTCGTTTA
TAAGAGCAATACGGAGACCGTGCCGCTCCATAAACGCCGCCAATTCTGCTTTTTTGTTTT
TCAGCCCGCGAGCGTTCCAGAAGAGGATACGCGTATTCAGAGGATTTGGGTTGTCAGGCA
TTGTTTGGTTTCTGGACGGACAAGAGGCCAATCTGGATTACAGTCCAACTGCCCCTATCT
GGGGGAGTGGTTTTGAACTGTAGTAGGGTAGCTTGGATATCTGGCTTTAGGGATGTAGGG
ATTGCAGTCCATCTCCCCCCATCTGGAGGAGTGTACAGAATCTGCAATGGGGTTAGTAGG
AAGGATTGCCCTGCAGTCCATCTCCCCCCATATGGAGGAGTGTCCAGGCGCTGCAGCAGG
GTAATGTATAGGATCAGGGTTAGGATTACAGTCCATCTCCCCCCATTCAGGGGAGTGTTC
AGAATCTGCAGTGGGGTAAGTGGACAATATTGATCTGCAGACCATCTCCCCCCATTTGGG
GGAGTGTCCAGGCACTGCAACAAGGTAATGAGTAGCTTAAGGATTACAGTCCATTTCCCC
CCATTCAGGGGAATTTCCAGGAGCTGTAGTAGGGATCTTAGGAGTTTAGGCAGCAGCGGA
TTAGTGGTGTGAGACATTGCTGGTGCCTAGGACGGACATGAGGCAGTTCTGGAATACAGC
CCATCTCCCTCCATCTGAGGGAGTGGTTAGGAGCTGCAGTAGGGCGCTTACGAATTTTGG
GATAAGCGTCGCCAGGGAGAGGTCAACGGAGGGGAACATGGGTCGAAGGAGATCCTCTAT
TGTCTTACGAATTGTTGCGAGAAAATCTATTGCGGGCTGAGTGTGTGTCTGCTCCGCAGG
GATAGCTGGACCCTGTGGAGGTGTTGAATTTGGTTCCGAATCGGCTTGGGTCGGGGCAGA
CTCTACCGACTCCGCAGTAGGCGGGCCAGCCGGGTTGGTGCGGGCGGCTACGACAGATCC
CGCCGGTGTGCGCTCTACCGACACCTCGGTGGCCGGAGCCGCCGGGCCATCGGGAGCAGC
CACCCCAGCGTTCACCGCCGCGCGCCCAGTCACCCCCCCAACGGCCGTCGCCACCGGGCC
ATCGGGAGCAGCCACAACGGCCGTTGCTTCCTCGGCGGGAGGGGGAGGGGTTGTCTGGCT
CCCAGCGTTCCTCGTGCGTGTCCTGTTATTCTTAAAACGCTGGGATTTCGGTTGTGTTGA
GGCAGCTGAAGGCTGCGTCGTATGCTCTACAGTGCGTGCAGAGCCTGCTGTTTGGGGCTC
TGCATCCTCTGTTGTGGTAGATGTGGTTTGTGAGCCTTGGGGTGCGGTTGATGTTTCATT
CTGAATGGGTTGCGCCGTGTTCGTGATCGCGTTCGAAGCCGCGGCACTGTAGGACACATT
GCTCCTAAGGTGGGCCGGGTTCTGGATCACTTTGCGCTGGTTTTTTGTGGACGCCTGTTG
TGTCTGTAGATGTGGTGCCCCTTTTGCATTCTTTGCATTTCGCCAGGCTAGTGCGAGTTT
GTACTCGGGGCAGCTTCTGTAATTGCTAGGATGCCCTCCCCCACAATTAACGCATTTGCG
TTCGTCGGGCATCCTGGCTTTGCATGTATGTGTGGCATGATTGCCGGCACATTTGCGACA
GCGGGGTGCCGCAAAGCACCGGTCAGTGGCATGTCCATACCGCTGACATTTATGACAGAC
TAGGGGTGTGTTGGGAGGCTCATACTTCTCCACTTTTATCACCATGTAGAGCAGGCGAGT
GGCCTTCTCAAACATGAGTGATCCGGCCGAGTCTTGCAACTCGACCAGATAGAGAGGCAG
TGGAACCTTCGTGTAAGTTCCTCTCATTTGGCTGACCTTCTTGGCGGCCCAGCCGTCGCC
AAGAAGCGCTTCCTTGACACTGTCGGGAGGGGTTGTAGGGTGTATTCCTCTGACTACATA
TAGCTGTGTCCTTTCGGTTTCCAGCCTAAAAGTGTGGTGTTCTATTTTCTCCTCTCCGAG
GTACCTGAGGAGTTTCTTGTAGTCTTCATTAGTAGACACATATAGTGCCGTGTACTGCCC
TGCGAGCTTGGTGTGATACTGCACAGGGTTGTATCTTCCAATGAATGACGAGTTTATGCG
GCCGAGATCGCCATGGTTGCGAATCATGACGGGGGGGATACTCGGCCGCGATGTTGTAGT
GGCTGCCGGGGCAGTATTTTGATTTGGTTCAGTTTCTGCAGGTGCCGCGGGAGTCGCTTT
CGCGCTCTCGTCAGCTGCTGCTTGTTTGGGCTGAGGGCCCTTTTTTGGCATCCTTGCCGG
CCTAAACTCTAGGATTGGGGATTGCCCCTGTGGTACACTCTCGTCGAGAAGACTGGTGTG
CAGCGTGTAAGACACACTAACATCAACAGGCTTCCCTTGACTGTCATTGGCAGGCACGGA
AAAACCGAACTGCTGTATGTCGTCGCACCTCGGGGTGCTTGTCTGCAGACCACCAGGCAT
GGCTGGGTCTGCCATCCTGGTGGAGGAAACAACTGCCTGCGTCTGACGACTTTGCTTTTT
GTCTGACGACTTTGCTTTCTATGACGGCAGGCAGTCGCAGGAAGTTACCCTAAGAAGGGG
GGATCCTAGTTTCTAATCGGCGCAAGAGAGCGCGGAGGAAGAGAGTGGTCCTAGAGCACG
CGCAGTTATCCCACGTGAAGGGGCCGCTGGTACTCAAATTACCCTATAAAGAACGGGTGA
TTCCCGCTGGGGAGGTTAGGGCAAAGCCCAAGGTCTAGGCAGTGACCCGCAGGTCACTGC
TTGAGTTGGTTAGGGAGTGTGTTGATCCGGCCCTTAGTTATCACCGCAAGGTATCAAGGC
CAAATACAACCCACAACCACTAAGCAACTCGTAGAAGAAGTTCGCTCCGCTCCGGAGCCC
AGGCGGCAAGGCCGCTAGTCGAGGCTGA
>VvP45bXY-590268#RC/Helitron_14943-26170 [forward] 11228 bps; scores=11:7 Multi_5'_ends:
TCTGTTGTTACTATAAAAGAAATTAGAATATCAGGATATAGCTATGAAATTACTGTAGTA
TTATTAGTTGTCAATACATTTTCAAAGTTTTAAATAATGCGGATATCAGGATGTGGGTGA
ACACTGAAATGAAATGTTCCGATGCGTTCGAACACTTTTCTATTGTTACCGTCACAGTAT
AGTAAATATCAGGACATAGCTAAAATTATATTATTATCATCAGTCCTAATACATATGCCA
AATTTCAAACTATTTGAACATCTTGAAGTGGGTGAAAATTGAATTAAATGATTCCGCCAC
TTTTTTACTGTTACTGTGAAAGTAATCAGAATATTGAGATGTTGCTATGAAATTACTGTA
TTGTCACCGGTTCTTAGTTAAAGTGCAAAATTCAAACAGCTCGGACGTCTGAAAGCTGGT
GGAAATCTAATTAAAAGATACGTTTATATTAACACATACATGAAGGTGAATATAATATAA
AGCTTCTAAAAAGTATGAAATAGAAGCATTTATAACACACTAACCACGATTTGTATCGCT
CAAGTGGGAAAGTAAATTCGGAATCTTATGCTTGGATGAGCGCTAAGGACATTTCCCAGG
CCGAGTGAGGTAGCGGAGTGTTGTTATATCTGTAATGTTATTGCTGTAAACTGTATGTTA
TTAGATACTGAGGGCAAATTGCCACTGCCGCCATCTCCCATGCACGGATACGAGATATAT
CAACGCGATTCCAGTAACGGAAATGTAAATCTCCTGTGCATGATGTAAAACGACGTCCAA
AGCATTTGATAATGGACGGTGGAAATGTCCCAGACTCAGAATAGCTGCCTTTTGCTGACT
ATGTTTGCTACATTTTCACTGCAGACACGTGTCCTGTTGTGATTTCTGTGACGTGAATGC
AGAACGGGCGCGATGGAGCCACAAATTTCTGATTGAATCAAACTTCGTCTCGTGCCATGG
TCCGTTGTCACCGGTCAAGATTCGTCAGTAGCAGGGTAGACCGTGACGTAATGAGGTTTA
TATCCGTTACTTTTAAAGATCTGTACGATGTGTTTGCAGTATTAACGGTTATCTTTTGAC
GCACTTTCCGAATTGATGGAGTGGGAAAGTTTTCTTTTGTGAGTAAGGGTGTTAGGAGTT
AAAATGAATTACCAAGTGGTGAACAATTTACCAAAAAACGCTGAACGAATTTAAGGATAA
AATTCCTAAATAGATAAAGTAGAGGGTGCTGGAATTTAATACTCAAAGGATATAAAACAA
TTATTTAAAAAAGTAAGGAAGCAGTAATTAGATAACTAGGGAAGTTTCAACCAAAGCATG
CACAATTAAATACAAATTCAATTCAACTTTGCTACAAATTCCCGCCATACCGTGAAATCA
TTTCTGTTTCTGATTCTTGAAAGAATCTTATGCCCCACCAACGTCAAGGACATTAGTGGC
GGGAAAGGAATGGAGGCAAGGACCGGGATGGAATCCCGCCATGACGTTTTGAAGGAACAA
TCCCGGCATTCACATTCAGGGGCGGCCCAAGCAAATGTTTCAGGTGGTGCGAGACCTTGT
GGCGCCCCAATATGCAATCGCTTATGCATGATTAAGGTGTTCCTATATACAGATTGAAAA
CAACATACTTTTGTTTACATCCTACTAATATTATTAAAAAAAAAGTTTGTTTGCTTGGAT
GTTTTTACTGTTTCGCATTGAAACGGCTGAAAGGCTTAAGATAAAATTTGGAATAATGTT
ATTGGCTATCTACTTTTATCTCGATCGAAATAGTAGTGCAATTGGATTCAAATACGAATA
CGTGTATGAATCGTTTATGAATTCCACACGAGCAAAGCCGCGGGCAGAAGATAGTCTTTA
TATACTAATATTAATTCAAACCTCAGAAAGATTAAACAACAACAAATATGGAACACTCTA
TGTATGTAAAGGTTTATTTCAGCTACTATGGCGTACACAATCCTCATATCGCGTGTACAT
CAAATTCACATAATGTTCATAATATTTTAAACTAACAAATAGGAAATAAAATCATAACAA
AAGGCCTTCATTTCCATTTTCCTTGCTTTTTGTTCTTTGGCAATATTATTTTCTATAGAT
AAAACTGCAAGATTTGAGAATCTAGAGTCTGCGTACACCGTAAATAAGGTTTGATAGGTT
TTAATTTACTGAAACTTCGTTCTCCTTTAGCGACAGTTATATGTACGGTTAGCAAAATTC
GAAATGCTGTCCACACATTCAGAAATATATCATGCCAACCATTTTGTTTCATTAGTTGAA
CTTTCATTGGTTCTGCTGATACAAGCCTCATCAACAACAGTTCCTGTTAGAAAGTTTCCA
ACCAATTCACAACCAGATATGTCACATTTTTCTCCATCAGTTAAACTTATTTCCAAATCT
GTACCGGATTCCAATTCAGACTTTTCAGAATTTTTTTGATAATATGTATCATTAATTTTG
GATGGTGGTGTAAGCTGAATGTCCAACTCATTCTCAATTGTATCGATCATATGCTAAAAC
ACGTTGATTGTAAAAATAAAAAAAGCTCTGCTTTCTTCGGAATCTGACTGGCTTCATAAT
AGGATATGCCCCATTCTGAAAAGCCATTTCTCTAGCAGTTATCAGAGCAGACGAATAATC
CCGGTACTCTTTCTCAAATTCCAAACTGTTTCCCAGCAGTTATGAAACGTTTCATAAATC
CTCTTTCAGTCTACATAGACTTGCTTAAAACATTTACTTGAAGCAACTCAATTATTCGTT
ACCAGAATGAATGATTAGTGACAGCGAACTCCAGCGAGACCAGAAACTCTATTCTCCAAA
CGAGATTCGCAAATTTTTTGGCGATAGTCCTTCTACGTAAGTGCTTAGATACCACTTCCC
ATCGGTTTGGGGATTTATAGATTAGAACAAATATTCTTTAAACAAATTTGGACAAGGATA
CTGATTTAACTGGTATCACCAAATTTAGTGACAGCTACATGGAGAAAAAATTTGTAAGAT
AATAATTCAGAATTCTGTTGTGGACACCGTTGTTTCCTCCTGATGTATTGGATCCATTGT
CATATTTTTGGCCTCGACAATAGTTCATATCCAAATCGAACTTTTGCTAAGTATTATCGA
TGAACAGGCCAGTGAGACCAGCTCCCAGGTCCCGAGTCACTTACCAGGTTGTAAGCAACA
GAACACTCACGCACTTGACACCATTAGTGTGAACAAAAGCATCGATAAAGATAATTGTTC
GACGTGACTGACATCATGATATTCGGTATGATGGAAAAGTATTTAGATAACTTATCCGCA
GTCAAAATTTTATTACGAACTTCATTCGTTTTGAATACATTTGCCAAAATAACAGATATT
AAGTCTCCTTATTGGCAATACGGCGGAGATGCACCATCATTACAGGGTCAAATTTTCCTA
TTATTTTCAATAAACCCAGGAAGCTACTGTTATTAGAAGTATTTTGTGTTTCAGATCCAA
AGCGTCCTCTAAACAAGAAATTAATGCACGTTAAAAATAATACTTTGGACATCATTCATT
CGAGGATAGCAACCCACCGTGATTTTCCGTCTTCAATCTGTATTTACAAATGCTTGTCTA
TTACACCGACGTTCTTTAATAGAATCAACGTTTTTATCAAATTGAGCATTGTTTTCTGGT
GATTTGAGAAAAATTTCGTGAATTTTGAGACTCTCTGATAAGTAGTTCCACAATTTACTT
CATCCGCAGATTTAGAGTGAACAAGTCATTTTTAAAAGTTTCTCGATTTGACATTACTCT
TTGAAAATACAGATTTGAAAAATGACGTCCATGATTTTTTTCTTGAATTTTTTCATTTCT
CGAATAATTATTTCATCTGTGGCTGCAGTCAATGAGTGACCATTTTGAAGTATCGTCATA
ATTTTTGCTTTGAAAAGGTGGCGGTGGTGGTATGCCTGGTGTACCTCATTCTGTAATATT
TTGAACTGCGGACGCAATGATTCTTATATGAATTCTTTTTTCCCTCGTACCATTAGGGAT
TGAAATGCTCAACAAAGAGATTAGCTTTGGTGCTGAGCACCCTCTGCCTCCAACAATTTT
GTGAATTGCAGAGTATATATGTAGATATAGATGTAGACTTTCCAGCCGTAGGTAAATCTT
CTCGTCCATGTAGCTCCTTGTCATCATGAGCCTCGTCTGAAGGACTTCTATTAAATAAGT
TTCCTTCTGTTGCGGGTGGATCTAGTTCTGGTGACGACGATTCAGATGACTTCTCAACTT
TACAAAAATATTGCAAGCGATTTTGAGATTCGCCCTATTATCAGGTAGCAAACGTCTTGT
CTGTTGAATTTCACCACATGCACATGCACCCGCATGCGAATGAACTCCAAGACAACAGCC
GAAAAGACAGGAAACAGTTGTGGGACGAGTTGTGATTTTGTTGATCTGTCGCTGCGTTTT
TGGCGCCTCCAATATGACGGCGCCAGGTGCAGTCGCATTACTTGCACCGCCATAGGGCCG
CCCCTGTTCACATGGATAATAGATGTATGAGTAGTGTCAACTAGTTTAAAAACGATCAAA
CAGAGTATTTAGTGAAAAACAGAATACCGTTGTTATAAACATATTTTCTAAAAGTTAACT
GAAAAAATAGTTAGAAGCTTTTATATTAAGACTCTGTTGATATACGAGCATATGGTACCA
CAGAGGAATCAAAAATTAGCTAAGGTGGCCACTAAGCATTCCGTAACACAAGCCCTTCAG
TTTGACGAGTACGCTTCATACTTCACTTCGACTAGTTTCGCTTCTCTAATGTAATGGTGT
TTTAATTGTGCTGATATCAGACAGTTATGACTAAATTAGGTTGCCTTGTGCCCATGTGGC
GTGTATGTTCGAACTATTCCCGCGTGCTTGCGCGTTAGCGTAATCGAGCAGCGGACGGGA
CAAGTTGTGTCTCGTTTCGCCTGAATATTTGGTAGCTTCGTAACCGAACAATACAGGCGC
GTGGTTTTAATGCTGTAATTCATAGTTTTAAAATTTACAAGCGACAGAAGAATGGAAACA
CAAATCGAGCGTTGAAGCTCTCAAAATAAGAGCGAGAGGAAGCCGGAACAACGGAAAAGG
GACCGATCAAACCCAAAAGCACATGCCTGTGGGCAGCGAGTCTGTTATATGCACTTACGA
GATATTCGAGATCTTCGAGAAAGAGTTGGGTGCATTAAACAGTAGCTCAAAAACACACAA
ACACGTGATAAACGGAGCAGTTAAGTGTGCTCTCCTTGAGGGCATTGTAAGGAAACATCA
TGCACAGAGAACACGTCACGTCCGGGTGTGGTCAGATCATCTGTGATTAGAGGCGGCCAA
AGCCTGCGCCAGCTAGGCCAGGAGTTGCATCTCGACCGTGCCATCAATTTACGGCTGTGT
AGAATATTCCACGACACATGAAACTTTTGTGAGATAACAACCATAGGGCTAGTTAATTGT
AAAACAACTAATGTAAGTAATAGTAAAAAATACTATGGTCGAATATTTAAGTTGGCAAAC
ATGTAATGCCAAGAGCTATACAATTAATATCGCTGACTGCATTGGGAGTTTTTTTGTTTT
ATCGTGGACTGGTAGTTGTCATGGATGTTTTAGAGTAGAGGTTTGACTTGCAAGTCGATG
ATTTAAGATTGGTTAAGTTTTGTGAGAAATTCAATACTGAAGATAAATAAATAATCAATG
TTGGAAAATTATTGGAGAATTATTTAGTTGAGTGCTGAATAAAATTAATCAAGATAATGA
TTTGTACTAATCAGCAGCGAGGCGGCCAACGTTTGACACTTTTGGCTAAATTCAAAAGTG
CATAACGGGCCATAATAAACCACTGAAAGTAAGCATAAACCTCGCACTTTCAACGGCACA
GCGAGCAAACACAAACTAGTTGTTTAACCCAGCGTCAGGATTGTTATTTCGCCTTAAAAG
GCAGAAGACGTCCAACCAGCAGATCATCTGCAGTGGCTTTTGGCTGTAGACCTCCCACCA
GATAGTGTGTGATCCCCGACCCACCAGATCACGGCGTGGCTCGTCGAATATAGCGTCTCG
CATACCGTGATGAGTCGCGGGTTGGTTTGGGGAGCGACTCTCGACCTCTGTTCATACGGC
GCCAGCGTGCTCAGCATTATGTTTAACAGCAGTACGTGCCCCACTGCACGTGTTTCCTAA
GGATGCTGTGAGTAGGGATGACACCCTGCTTGCGGCTGTTCCATGGTGCATGTGGACCAG
CGCTCCATCTGGTGGATAAAATGTTCCAAATGCAGATTCAAAACTGCCATAATAATCGCA
ACAAAAATAACAGGTCAGAAACTATAATTATTAAGTAAAACTTTATACGAACACTAAACG
AAATTCCAGGTGCGTCCAGAATGTAAAACAATTATTTTCCACTTGTATTAGAAATTCAGA
TGTTTGTATTCTTTCTTGTATGATATCTTGATGCGAATCCTTGGTACTCGAACACCGATA
ACACAATCACATTACTTTCCTTATCTTCAACATAATTTGGTTCTGCAGATACTGTCTGAC
TACATTCCTCAATCTCAGTTTCAAAAACTAGGTTCTTGTAATACGAGGCGTGTAAGGAAA
GTAACGAGACTGATTTTTTAATTACCAAAGTTTTTTTTTTTAAAAAAACAACCATATTAT
TTCCATCAAAGTAGTTTCCTTGGGCAGCTATTCATTGGCGGAGTCGTTGTTTCCACTCTT
GGTAGCAGCGCTGGAAGGCTTCAACTGGGAGGGCTGTTAACTGGTCGGTCACAGTCTTTA
GAATGTTCTCCAGAGTTCCAAAATGACGTCCTTTTAAGACATGTTTCAAATGCGGGAAAA
GGAAAAAGTCACAAGGAATTAAATCAAGTGAATAGGGGGTGTTGAGGAACAACAGGAATG
CGTTTTGATGTAAAAAATTCACCGATGGGAAAAGCCGCGTGACACGGGGCATTGTCATGA
TGAGGCATCCACTTGTCTGCAATGTCTGGTCTCACACGAATCACTCTATTCCTGAGCCTT
TCAAAGACACCTTTGTTAAACACCTGGTTGACGGTTTGACCTGCAGGAACAAATTCTTTA
TGCACGATACCCCTAACCAATGTTTCCGTCAGTTTTTGAAGTTGAAGGTCTCCCTGAGCA
AGGTCGATCTTCAACGTGTTATCGGCGTTCCAAAAATCATTTGTGATAACGAAAAACGTG
TTCCCTTAAGAAATGTTTCCCATAGGCCTTTTCAAACTTTTCAAGGATCACAATCACGGA
TTCCTCAAGTTTAACACAAAACTTACACAACGTTGCTCTAAATTCTGATGCTCCATTTTC
GTAACACACAACAAAAATACAACTACATAGATGACGCTGTCAAAAATAATGTGTTGGCTG
AACGGAGTTGAAACTCTGACTGAGCATGTGGAAGGGATGAACAACCCGGTATAGCACAGA
CCGGTAGACACAACGTTGGACGATCGCTCGTAGTGTTTCAAATTTCATTATGTATCTCAC
AAACCTCGTATTTATTTATTTATGAATCTTGTTTCATGGATCCCTGCTGAGGAAGGACCT
CTGAGATGTGAAACATGTCATGGTTAATACACATACATACAATATGAGTCATAATCACAG
TAAAAACAATTATACGTTCCAAAGACTAATAAAGAGAATAACAATAAACTTTAATTTTTA
TATCTGAATATTGCAAAAGTCATATTGAACACAATTAANNNNNNNNNNNNNNNNNNNNNN
NNNNNNNNNNNNNNNNNNNNNNNNNNNNNNNNNNNNNNNNNNNNNNNNNNNNNNNNNNNN
NNNNNNNNNNNNNNNNNNNNNNNNNNNNNNNNNNNNNNNNNNNNNNNNNNNNNNNNNNNN
NNNNNNNNNNNNNNNNNNNNNNNNNNNNNNNNNNNNNNNNNNNNNNNNNNNNNNNNNNNN
NNNNNNNNNNNNNNNNNNNNNNNNNNNNNNNNNNNNNNNNNNNNNNNNNNNNNNNNNNNN
NNNNNNNNNNNNNNNNNNNNNNNNNNNNNNNNNNNNNNNNNNNNNNNNNNNNNNNNNNNN
NNNNNNNNNNNNNNNNNNNNNNNNNNNNNNNNNNNNNNNNNNNNNNNNNNNNNNNNNNNN
NNNNNNNNNNNNNNNNNNCCGTGCATGGGAGATGGCGGCAGTGGCAATTTGCCCTCAGTA
TCTAACAACATACAGTTTACAGCAATAACATTACAGATATAACAACACTCCGCTACCTCA
CTCGGCCTGGGAAATGTCCTTAGCGCTCATCGAAACATAAGATTCCGAATTTACTTTCCC
ACTTCAGCGATCCAAATCGTGGTTAGTGTGTTATAAATGCTTCTATTTCTTGCTTTTTAC
AAGCTTTATATTAGATTCACCTTCATGTATGTGTTAATATAAACGTATCTTTTAATTAGA
TTTCCACCAGCTTTCAGACGTCCGAGCTGTTTGAATTTTGTACTTTAACTAAGAACCGGT
GACAATACAGTAATTTCATAGCAACATCTCAATATTCTGATTACTTTGACAGTAACAATA
AAAAAGTGACGGAATCATTTAATTCAATTTTCACCCACTTCAAGATGTTCAAATTGTTTG
AAATTTGGCATATGTATTAGGACTGATGACAATACTATAATTTTAGCTATGTCCTGATAT
TGACAATACTTTGACGGTAATAATAGCAAAGTGTTCGAATGCATCGGAACATTTCATTTC
AGTGTTCACCCACATCCTGATATCAACATTGTTTGAAATTTTGCAAATGTATTGACAACT
AATAATACTACAATAATTTCATAGCTATATCCTGATATTCTAATTTCTTTTATAGTAACA
ACAGAATGTAATAGAATTTTGCAACTGAATTTTAACCCACTTCTAGGCATCCCAATTACT
TGAAATTGCACACACACATATTAAGAACAGATGATAATACACAAACACAAAAAAATTTCC
AATAGCTGAAGAATCTCGTATTTCTGTAATAAAACATAGTTTATTCAGTACAGGCATAGT
AGCATCATTGCTCATACCACAGATGTGGGTAATAAGTTCAACCTATGTTAAAATAAAATT
ATACTTTTAAAAAATTAAAAAAATAATTCCATTGTAACAGTGTGAACTAAAAAGATAGAA
ATACAATTATAGTTTAAAAAACTAAAATAAACACTTTTGTAGCAATGTGATCTAAAAGGT
TAAAGATAACCTTTAAATATAAATTTTTTAATAGCGCTAGAATGTTCCCAAATTCAGTTT
TCCTTAATAATCTTAAAATAACAAAAAAATTAATTTTAATGTAAAGAATTCGTGGGGTGG
TACATATCAGTAATTTTAATTTTTTTTATCGCTTGCTGTTCATAAATGTAGAATCTTTAC
CAATAAGTAGAGATCACCTTAAGCTTTTTTTTTTTTTTTACATTAAAGTTAATTTTTTGG
TCAGTGACTGTCTTTACTATTCTAAACTTATTCAAAAAAAGTTATACTGAATGGTAGGAC
GTTCGAGCGCTGTTGAACAACATTTTTATATTTAAAAAATATTTTCAACCTGTTAGTTCA
CATTGCTACATACGCGTGTGTTTAAGTTTTTTAAATTATAATTTTATTTTGAATAAGGAT
GCTCGCTGAGTTGTCACTGGTTCCGAGTAGTAACTAACAACCAGAGCGGCCGCTGGTGAG
AGCGTAGTTACCAGACTTGTTAGTGGTATCGCTTGTTCGTTGAAGAGTCTGTTACAGGGC
AGAGCACACCTGGATTGCGCAACACACCGCAACAAGCGCACAGATTGCGCCACACCGCGC
CAACTGCCGTAACGCGACGTAATGTTCGGCTTACCACAGCCGCCAATATAAGACAACGCC
TAATACTGCCTATTCGCCGGATCTCGTGTGAGGGTTTACAAGTCATACAAGTGTTTTTCC
TGTCTATTCTTGACTGGTTTTCACACCCTCCTCATTATCCGTAACCAGCGCTGTATTACT
GTCTTCATTTTAATTTTAACACTGCATATTGAGATTTCTTCCATCGAGAATTTCCTGCTA
CACATGGCAGCAACGAATAGACATTAAAGTTTTTAACAAATAGTGAAGTCTTCTGTAGAA
ATGAACGGCTGTCAAATTCCTCAACGTAATTGATAATCGGCTGGAACTGCATCTCTAAAT
ATGGTTTCTGTTTACAAATAACAAGCTCAAGATTGCTTAGTAAAATTTCAAAATCTGTGC
TGACATTCTGACTTGGTTGTAACATTCTCGTCGAGGTTCACAAACGGTTTCCCCAATAAT
TTTTCCGTTCTCTGTCCATCGGATACATTAAGACTGTATGGTTTACATAATGTAGTTTAT
TTACCTGATTGGCAGCCGATGACGGATTTTAACCGTGTTGCTATGTTTTTACCTTTGAAA
ATATTCACGAGTTTATATACGCATTGATTGTACACCCATCATGGATGTTTGCAAGATCAG
TGTTACCTGAACACAGACGAACATAACGGAGCTCACGAGGCGTCTCAATGCGAAGAGCAC
TGCAGCTGATCCTACTACAAAATCACAAAGATTTAAACAAAAAAACAAAAACAAAAAACA
AAAATCAAACAAAAAACAAACAAAAACAACAAAGATCATATCTGCGACATAGACGTTGGC
TTCGTTTCGGAACTGAGTTTGTAGTGAAAATTAACCGTGTGACAGTTTTGCTAGACACAC
TGTTTTGCCTGAACCAGCGAGTTACACCACTGCTGGAGTGGTTTAGTGGCTCACGTAGTC
TGGACTGGCTGAGGCTGGACCACAGCCTGAACCATTCGCTGTCAGGCGCACCAGAAACAC
GCCAAATCAAATAGCTTCATCACATTGTCCCTAACCATCTCAGCAATGGAGAGGCATTGA
AATTTCGGAAAAAAAGAAATGAAAATGTACACGAACATTAGTATTTTCTGTAGTATTAAA
TGAAACGACAAAATCGCAATATTAATGGTATAGTATCATTTATAGAATAACCGGAAGCCA
ATTACGCAAACGCTGACATCTGTCCGTTTCTTTTATTTCGTTTTTACTGCTGACACAATC
CGATTTCAGATTTCAAGATGAGAAATAGCTGAGTTCCAAGGGACAATGAACATGAGAAAC
GTCGCCATGTTGATGACGACGATGGAAACATGACTGTTTCTGTTAGCGGTTCCTCAAGTC
ACAGTGCGTGCACCCAGGAAACTGCTTCCCTTGACGCCACGCGTCGCAACGCAGTCGCCA
TGCACTGG
>VvP45bXY-591291#RC/Helitron_7664-17213 [forward] 9550 bps; scores=12:10 Multi_5'_ends:
TCAATACTAAAATTCAATTTTTCTCCCTTTAAATCTCAAATTGCTGTTAAACTGTTATAT
TGTTATTATTTTTTAATTTTTCTCTCTCATTTAAGTCTATCTTTATCTTCCTAGCTGTTT
TATTAACAAAATTTAAATTCTTTATTTTTGAAATATCTCCTTAAATAAAATTTTAAGCCT
GTACATATTATACCTTAATTTGATCAGCCTTTTGCACTTTATTAGTAGAAATGGATGTGG
CAAAATCTGTTAACTTTCAAGAAATTATACTTTACAAATGTTTTGTTCCTTACAAAAATG
CTAGTTTCAGAGGTGAAAAGTATTTTATTAATAAGAAAATGATTATAAAAATATTTTCTG
CATTAATTATATGTAAAGGCTCTCCTATTAAATGGTTTATGCAAGATAATGGATATATAA
CAAGGTTATGTTCTACACTGAAAAGTTCTTTACAATTAGGAAAATGATTATATGTAATAG
ACCTCCTGAAAACAGTTTAGGCAAGATAGTAGATATACAACATGTACTGGGCATATTAGT
TAAGAAGGAAGTAGTATTTAAACTATTATTATTAATTATTTCATATTTGTTAGAAAAAAA
ATGTGATAATTTTACAAATACCTGAAAATCCAGTTCAGTTACCAAACTGCAAAGCATTAT
GAAGTTCTCATAAATAAGAACCTCAAGAGATTCCTCTTTCTTTTTATATGTTTAATTTAT
CCAGTTATGATAAAACCCTCTTATTGTATGTTTGGGTCAGTAACTTAAAAAATAACCATC
TTTAAGTCTTCTTTCAGGCATTACTATCTTGTGCAGATTCCATTTTAAATATTGCAGTTT
AATTATACCACAACAAATAGTTATCATTGTACCAAGCTCACGACTTTTTAATATAAAATG
GTGAATTTAACTCTGCTACAATACAAGTCAAATACAATTCTTCTCATGTAACAGTGCATA
CATGCTTTGGCTTCAGCTGGGCATATAAATTATTTATTCTGGCAATGGAAGCTTAGTCGC
AACATTTGCCATTTTAAAATATGAAATTTAACTACTACAAATACTAATATTTTTTACTGA
ATACTAACAATAATGAAAACAAAAGAAACCATTAATTATTATATTACAGTGATGTAAGCA
TAAGATTGATGTGTTATATGATGAAACGAAAGTATAACTTTCATCAATAAGTAGGGTGTT
TACATGGCTTCAATAAAATATTCATTAATCAAGCTACAAACAAAATATATGCATAGATTA
ATACACTAGACTAATTATAGAATATAAAAAATAATTACAGGAAAAAACACTTATAACTAA
AAGATCTAAACCTGATTTTGATAGCCGCCAGACAGTATTTTATACTGGATTGTTAAAAAC
ATATGGAGCAGGAAGAAATGCCATGAGACACTAAAAATAAAGATAAAGTAGCCATAACAT
TTAAAGTGGAAGGAAGGGGGCTGCAATGGGAGGGAGAGGGGGAAAAGCCTCCTACACAAA
TACAATGTTTTAGGCAGTATTTGTGAATAGTAAGTAATGCACATGGCTAGATCAGCACGT
AAACCCACTGTTAACTCAGCCATGTAGGTTGACCACAGGCACATAGATGGTGTAGCTTTA
TGCATCAATTCTGTCTACATGAGTAATGGTAAGGCCTGAAATAAGTGTTTTTTGTGTCTG
TGTAATTTTTTTTTATCACCACAGCCATCAATCTAGTCACTTTATAAATAACGTGTCTAC
TCTATTTTTCATTTCCATATTTATAATGGATTATTATTAACATGTTTCTTGACAGCAGAA
AACAGTGAAAACAACACATGTAGAGACTGAATTCTTGATTCATATACTGGAATGTCAAAG
AAACCTGTGGAATGAGAAAATACATTTTACAAATTTCCATTTAATTCTTTCAAATATAAT
TATTTGTTGCTAATACCAACAACTTACTGCATATAATATCAACATATTTCAATAGATCAC
AATCTAAATCTGCTGTGGGTAATCCAATATCTTGTAACAGTTGTTCAAACTCAGTTGGCC
ATTCTTGCATCAAACTGTCAATGTCTGGCATTGGTCTAAAAAAAATATATATCTGGCATT
AAATCACACATCACTATAAATTTTTCCATAGATAGTTCTAGTTCTTACATAGGCCTCACC
ACACAGCAGCTCTCAGTTGGAATTAATGGCCACAGACAAACAGTCCACACCTGCAACTTG
TACCTTCCAATACCAGAACATGCCAATAGCCATGATTCCAACAATCTCAACAACTGTTTT
ACTGTGAGAGCAATCAGAGTTTTCCCTGACAGCACCACTGCAGCAGAACTCCGGAGATGG
GAACTAGAATACCAGAATATCCTGGATACCAGACACCCACCTGGCCTTAACCACCATTAA
AATCCAACCACTTAACTCACCACTTTTTTTTAGTAGATATAACTTTTCGCGTCAATACCA
TGCCCTTGCTACATATGTTCATTTTACCATCACCTGCGTTTTATTATCTCAACAATTTTC
GATATATTGATAGTCTACTCCTTAGCTGTCCCCCCACCCTTCCCCCACTATCCAGTTAGT
CATTGGGTGACGTTCGTTGTGTACACACGTACGGAGCCTAATGGCCTATTTATCTAGCAC
TGAATAATGCAGATGCCGAAATATTGTGTATTTGTTTGTCAATATAAGTGTTCCCCCTCA
TCCACTTTTGTATGTGGTGGGTTAGTTTCCCTTTCCTTTATTATTTGCATAGATAGATAG
ATAGTTATGTCCGCTTTGAGGCCATGTGAGAACAGTCTCGGGGATGTGGAACAGTTTATA
TACACTTATAAATAATATCAATTATATTACCAGCAATTGATAACAAGTTAGCTACTTAAC
AACCCATTAGTATAATCAATATCCACTGTAATTTGGAAATACAATCCAATGTTAATTACT
ACATATGTGGAACAGTGAATACACTTGTTACCAGCATTTAATAACCAGTTTTTCCTAATA
GACCATGTCACATAACCTTCCTAATGTCAGTATACTTCCAAAGAAACAGTTCAAAGGGTC
CATAACACACTTAAAACCAATAGCAGATCATTTTATAAGCATTTTCCAGTATTTTGATAG
TCAGAAAACATGTTAGTAAGAAGAGTTTGAGTTATTGTGTAAGTTTTTGAAAAAACTATA
AAAAAATGTGAACATTTTAGAAGCATTTTGATCACATTAATTTTCAGAGGTGTAAAATGA
GATGACAATTCAAATTAAATCTAACACTTGCATTTTAGAAAATTATATTAAGGAGATATC
GTGAAATTGGTGGTATTGCAAGCTCATGAAATCTATTGCACAAGTAACTTTTTTCACCTA
ATTTTCAAGGTACAGCTTAGATTCAGACTTCAAAATGTTCAGCATATCATAATACACAAC
ATATGAAAAGATGGAGTCAATAACTATAAGGAAAATATGTTTTTTTAGACAAAATAGGAG
ATTTTGACGACTTTACAATTCACCATTTCTGCGAACATACAGATCTGAGGGCACAGAAAT
GACATTTAGATCAAAGAGAAGCTTTCACTGAACACATGGAGTGATTTTCGTAAAGATTCT
GACATTATATAAGCCATGAAAGGGAAATTAAGGTTTGAACATAATTGCTGCTACAAAGCA
TCATTTTGGTAACAAAGGATTAGCCTTAAGGGAAATAGATAATGTGGAAATAATATTACC
ATCAGATAGAGAATTAAATTTAGTAAAGTTTGAAATATATTCCAGATCGGCAGCATTCAT
ATATTTGGAGATAATGAACATATAAGTTTTTTAGCTGACTTTGCACTTATAGTCAAAATT
GATTTACACTATCAAATACATTTGGGATCTAGACGTGTTATATATCAAAAGTTGATGAAA
TTTTTATAGAATATTTTGATAACAGAATCATTTCACAGACTAACGAATTTCAGGAATGAT
GACAAAGTAAAGCTTTTACAACTTTAACTCGAAATCCACAAATCCTAGGAGAAAACTTGT
CATAACTAAAACTTACATTCAAAATATGCTTCATAACATATAAAAATTTCGGAATGATCA
GAATAAACATAAGGTTTCCCTTTGTCAAATCAAAGTCTGCTGAGTCAGCTGGCCCAATAT
GAATATAAGGAGCCTCCAATGGCCTAGGCGGGCAGCAGTACTTTGGCAGAAATTGAACCG
AGAAGACGGCGTTGGTCGCAGAGATGTAGAAAATTTTAGTAGTGGTGAGGGCTCAACCTT
CCTTCGAGATGAACTTTTAACTTTCACATCTACGGGTTAGGAGGAAGTTGCTTACTGTGA
GAGGATGGTTTAACCTGTAATAATTTATTTTGGATAGAAGTCTGATGCTTTTCTTTTAGG
CCTACGCTGGTACCAAGTTTATGTAAGAATTTTTGAAAAATATATAATTTGGAATTAATC
AGGAAGTCTGAAGTTGTATTTTAAGAACGTACCTTTATCCTTTGGGGTATTTACGGGGGA
TTGGCGACTGTAAATAGAATCACTTAAGGGTACCAGACACGATCATAGACACGATCATAG
TTAAGACAAGCTGCTGTAAGCTACAACCCCAGCAAGCAGATGTTTTACAACCAATTATCA
TAATAAGCACTGTAATCTGCAACTACATATTATAGTTATTATATATTTGTAACATTCCAC
ACACATATTAACAATATCAATAATATTACAAACAACTGATAACCAGTGAATTACTTAGAA
ACCTGTTAGTATGATAATTTTCAACTGTAATTTGGGAATGCATATTATCCCGTGTTAATT
ACCATAAATGAGTGAATTTTCCAAACAGTGTAATTACTTCATTTGTTAACAGTTTCAATA
GAAAGATAAACCATATATCATTTTATTAATTGTGGACAACTTTGTCACCTTCCTCTACCA
TACGCCATTATTATAGTATTTTCTCCGCCATTCTTAGTTACCAAATTCTAAGAAGAAAAT
TCTTTCACGGAGTAAAATGGGTTCTGAAGCAGAAACTCAGTTTGGACTTACAGTATAATA
GTTTACTTAAATAACATTTATTTTGGTAAGACATTGAATAAGGAAGCTCCACTAAATGTT
ATCCCTTTTTGTACAACTGAAAGTGATTTGTAAACCTTGTGAATATTACATTTATTCCTG
TTATTATGGCTATGTATGTCAACATTAAAATTGAAGTGTTCAGGATTTTCCAATACAAAT
GACAGTAGGGAGTATACATACTGTGCTGGCATTTTAAGTACATCTAGATTTCTAAATAGA
GTTCTGCACTACAATTATGGGCTTGCTCCACAAATAATTCTTACAGCACTCTTTTGTGAT
TTAAATACCCTCTGTACTTGTGAAGAGTATCTCCAGAATAAGATGCCATAAGTGAGCAGA
GAGTAAAAATATGCTAACTTTCTTGTTTCTATATTAGCTATTCTAGATATTACCCTCAGT
GAAAATGTTGCAGAATTCAGTTTTTTGAGAAGTTGTTGAATATGTTGTTTCCAGTTATAT
GTGTTATCTGTATGTACACCCAGGAATTTTGTGAAACTGCTTTCATTGATTGCTTTTCCT
TCTGATATCACATTATTGCTGTGACAGCAGAAGTAAAAATTGCTGAACCTATTGAAAAAC
CTTGCATAAAACCACACTGTGCTTTACTGAGTAGGTCATTCTTTTGTAGATGTGCATGCA
CCCTTCTGTAAATTGCTTTTTCGAAGATTTTTTAAAATGCCGATAGAAGTGATATGGGTC
TGTAATTCTCAGGTCTTTGAGGTGTCACCCTTTTTATGAAGTGGTTTGATTATTAACTTC
TTGAATGAGTTGGGAAGATACATGTTTCAAAAGAACTGTTACAAAAATAACTAATAATAA
TTGTGGCCAAATGTATTGACCATACCTGTTGCCATACCTGGGAACAATCTTGTGTAGTGC
TCACTTTCTATCACTAGAAAATTGCAACGCTGAGCGGCCTGTGTTGCCTAGTACAAGCGA
CAACAGTTCGCTACCCAACCTCAAACCTTCCACCTCCCTTTCCATGCACAAAAAATGTGT
GAACCTGTGAATGGGAATTAGAAAGTGTGTCAGGTGAGCATGCTCGAGAGAGGATATTTT
GGTTTTTAGTAATGTGCGATTTTTACGTGTGATATTAATTCGTTTTAGTTATTTATTAAT
TATAGTAATTTACTGTAATAATTTTATTGAACAAAAAAGTGTAGTATTTTATAATTGGGA
TAATTTAGCAAGAGAATGGTGCTACTTAAAATGGATACTTGGGAAGATACTTATTCTCCT
ACTCCAGGTGTTTTGGAACTAATGACTCCAACAAGACGCACGACATCAACAGTAGAAACA
CCGTGGCTGAAGAAGACAACAGAGTTTCGCCGGCAGAATCAATCTGTTGTTGTTGTTGTT
AGGGCTTAAGGGCGCATCGACAACGGGGTCATTAGCGCCCTAGCAACAACCGGCTTAGCA
GTGTGGCTAGTTAATAATATAACCGTCTGCATGGTCGACTGTAGAGGGGTCGGCCATACA
GACAGCTAACCAAAATAAAATCAAAACACGACTTGGCTGTAAAAATACCACCAGCGTCGA
ACAGGTTTAAAAATAAATTAAAAATCATTCCCACCACACTGGCTATATAATGGCCAGGGA
TATGGGAGTTACTACAACATAAAAAGTAAAAGCAATACACATGGACAGGAAGCTGTAGAG
GGACCTCCCATCCATCTTAAAACTTATGCCGGTCTGCCCAAAATTTTTGGGACCAGACCG
CCTAATGCACAGAATTTTAAAACTTTTGCCACGCTGCTGCTATCATTGTCTAAAATGAAG
GACAGATCGTTGGTAAGGCCAACGTCTGCCCTTAAGTATAAAAACATCACACATTCAGTT
AAAATGTGGCGCACCTTTGACGGTGCGCCACAGACATCACATTCCAGAGGGTCCTCTCGG
CGGAGAAGGAAGCCGTGGGTCAGAGGACAGTGCCCTATATGGGGGGCGAGTGAGGAGAAC
CTCATCCTTCCTCGCCCGCTGGAAGGAGCTGCTCCAAGGCTGAACGGTCGGTTTGACCAG
CCGGAGCTTATTATGCTCTATCTCCAGCCACTGCATCTGCCAAACGTCGGAAATAAATCT
TTTCACCGCCGAGGCAAGGTCAGACTTTGGGACCGGATCAAAGTCAATTCTGACCTTGTT
GCAGGCTAACTTGGCAGCTTCATCAGCTGCCTCGTTCCCCCTGATTACCACATGTCCAGG
TACCCAGCAGAATATGACCTCCTTTCCAGATGATTGGAGGGATCGGAGGGTGTCCTGTAT
GACCTGGACCAGACGATCTGCTGGGTACATGCTTCCCATGGCCTGGATGCAGCTGAGGGA
ATCACAGCATATGATGTACTTCATGCTGCGACTTACTTTCATATGCTGGAGCGACTTTAA
CATAGCGTAACACTCTACAGTGTATACGCTGCAACAGCTATTCAGTTTGTAGTTATATGT
CGCTCGAGGGAACACTACAGAGCAGCCGACTCCGTTAGCCTGCTTAGACCCATCCGTATA
CACCGGGGTAAAATCCTGATACTTGTTTAAAATGTCACTAAAAACTCTGGTAAAAATACT
GGCAGCAGTTGACTGCTTGTTGAACCTAGACATTTCAACATCATTCTGGGCCTCTTTAAA
AGCCAGGGGGGAGATTTACTCCAACCCTGGTAATAAAATGAGGGCAATTTAAATCCATAC
TCTTCTAAAATGGCCTTTGTACGGTGGCTAAACGGTTTGATCGCTCTGTGGCGATTAGCA
TATATCCGTTCGAAGTTAGGTGTCATCACAACGTCGTGCATGGGACTATGAGGAGTTGTG
GCAATATGTACATAGTGTCGCACCATGAGGAGATGCCGCCGAATGGAAAGCGGCGGCTCG
CCAGACTCAGCACAAATGCTGGGTATTGGGCTAGTGCGATATGCACCCTTGGCAAGCCGA
ATTCCTGCATGGTGGACACTATCCAATATCTGAAGATAGCTGTCCCGTGCCGAACCGTAT
ACAATGCACCCGTATTCCAAACGCGACCGTACAAAGGCTCGATAAAATTGTAGCAGGCAG
GAGCGGTCGGTGCCCCACGACCTACCACAGAGACATTTTAAAACGTTTAAAGCTTTCAAG
GCTCTGGATTTTACATCTTTAAGATGTGGAAGCCAGCTGAGCCTTGCGTCTAGAATGAGG
CCCAGAAAACGAACAGTATCAGTAAAATGTAAAACGGTGTTCCTCAGGGTAAGGTGGGGT
TCTGCTACGAGTAAAAAGTACACACCAGGTTTTCTCGGCAGAGAAACGAAAACCGGTGTG
CACTGACCATTCATCCAGCCTGTCCAGTGCGAGTTGCAGCTGCCGCTCAGCGCTTCTCAG
GCTGGACGATGCAATAAAAATTAAAAAGTCATCCACATATAAGGAGCGCCGCAGGGGACT
CCTTAGAATGGCTGAAATGCTATTAATAGCAATGGCAAAAAGCGTAACGCTTAAAACTGA
CCCCTGAGGGACACCGTTTTCCTGAATAAAAAGATCAGACACTTCACTACCAACTCAGTA
CCGGAAGCAACGACCAGATAAAAATGATTTTAAAAAACGGGGCAGGCTACCCCTAAAACC
CCATTCATGCAACTGTTTTAAAATAACATGCCGCCAGCTAGTATCGTAGGCCTTTTTAAG
ATCGAAAAAAACACCCACAAGGTGTTGGCTGCGGATGAACGCATCCTGTATTGCCGCCTC
CAGGAGGAACAGGTTGTACAAGGTGGAACGGAACTTTCTGAATCCACACTGAAAGCGGCT
CAGCAGATTAAGGGATTCAAGACACCAGACGAGGCGGCGATTCACCATCCTCTCCAGTGT
CTTCCCCACGCAGCTAGTCAAGGCAATACTACAATAACTACCTGGCAACAATTTGTGTTT
GCCAGGTTTTAAAATCAGAATTAATGTTTCTTCTTTCCACGAGTCGGGGAAGTGCCCTCC
GGTCCATATATCGTTAAAAATTTCCAGAAGGTACTCCTTAGCATCTTTACTAAGATGCCT
AAGCATCAGGTACTGGATCAAATCAGGCCCTGGAGCAGTGTCGTTAGTGCTGTTTAACGC
TGACTCCAGCTCCAAAAATGTAAATGGGCAGTTGTAGGCCTCTGTATTCGACGAATCGAA
GCACAGCGTGCGCCTCTCGGCAGCAATCTTGCGTTGCTGGAACCAAGGGTCAAAATTGGT
GGACAAAGTGATAGCGGCGAAGTTCTCCGCCATCAGCTGCGCTATGCTTCGTTCATCGGT
GACTATACGTCCGCGATCCAGTAAACCAGTTACTGGAGGGCGGGAGTACCTTCCAGATAT
ACGGCGGATAGACTCCCATACTTTCGACGAAGGTGTGGAACGATTTATAGTGCTCACAAA
GTTCTGCCATGACCTCTTCTTGCTCTCCTTAATAACACGACGCGCCTTAGCTCTGGCTAT
ACAGAACGCTGCCAGGTTGTCAGGTGTTGGGAACAACCTAAAATGCCGCAACGCCCGTCT
GCGACCCTGA
>VvP45bXY-591478#RC/Helitron_27599-30104 [forward] 2506 bps; scores=11:7 Multi_5'_ends:
TCTTTTTATATATATATTTGTAAAGAACTAATTAATAGGTGCTAAGTAGTGAAAAGGAAT
TAAAAATTAGGATAGGGAAATGAGTCACCACTTACCTTATGATGTTATGAGGAGTGAACA
CAAATAACAAACAAAAACACACATGCTATAGTAATTTTGGGTCTTAGCCCTTTATAAACA
AGATAACATTGTGTAGGATGGGTATTGTAGGAGACTGCCCCACAGGGTAAACAGTCACTC
TGCGAAGCAGTCTCCTACAATACTCCACAATGTTCTCTTGTTCTTAAATGGCTAAGGCCG
GTGGTCCACTGGAATCGAATTTCATCCGAACCGTATGAGAGCATCCATAAACTATGTAGC
TCCATATTCACCTCCATCAAATAAAAGATTAAATTTTTTGAGATATATGGTAGAAAGAAG
TGGGGAAAATGATTTGGTTATTTGCATCTCAAAAATACAACCAAGATTCAACAATTTATT
AAAAAATAAACGGGCACAACCTTCTCACTGGAAATATTGGATTTTTTTTAATATTGTAAG
ACATAAAACCCATGCTTTTTACATTTACCTGGCTTGTGACCACGGTCCCCCCCCCCCCCC
CCCCCCCCCNNNNNNNNNNNNNNNNNNNNNNNNNNNNNNNNNNNNNNNNNNNNNNNNNNN
NNNNNNNNNNNNNNNNNNNNNNNNNNNNNNNNNNNNNNNNNNNNNNNNNACCACTTACGT
TTAGATGATGGATGTGGGGCGCATACACACAGAAAAGATAAAAACACAAATGATACAGAA
ATTTTTAGGACAAGCCCTTTGTTAACAGGAGAACATTATGGGAGGTGGGTGATATGGGAA
ACTGCCTCACAGAGTTACTGTTGATTTTTCCTGGCCAACAGTTTTTCTGTGAGGAAGTCT
CCCACATCACCCACCGCCCATAATGTTTTCCTGTTGACAAAGGGCTTGTCCTTAAAATTT
CTGTATCATATGTGTTTTTGTCTTTTCTGTGTGTATGCGCCCCACATCCATCATCTAAAC
ATAAGTGGTGGCTAATTTCCCTGTCCTAGCTTAATTCCTTTTCCCTAAGTAGCACCTTTG
ATTTCATTATTATATATGTACCTTTTAATTTGTTATGTGGGTACCTCCCACAGTAAGAAA
CCTTTGTTTCAACTAATTATGTATCAGGAAATGTTGTTTATTCACTAACACTTGTCTCAG
TTTCAGCCAAACCTGATACTGGTGTCAGCAGGATATGATGCTGCAATTGGATGTCCAGAG
GTTTGCTTATAGATTTTCTTATTATTGTATTTGCTTATTTTATTCAGTTTCAACCTGAGC
TTGTGGTCGTGTCTGCTGGCTATGACTCTGCTTTGGGTGATGAAAAGGTAGTGCTTGTTT
TTTTAGAGATTGATAGTTTATAGTTAATCTTAGAATAGTATAGAAGTCTAGAAAGTGGAG
ACCATTATGTACTAGTTTTTATAGGAGATTTAAATTTTTGTTTTGCAAGGGAGCATTCGG
CTTTACTTAAAAGCTTTTCATTATTAGCAATGGGGGAGATTGAGAATATGATTCAATGCA
TTTTTTGATTATACTAGACAGAAGTTTGATTTAAGGAAAAAGGATGAAAAATTTAAACTC
CCTACCAGCCTATTGCAAATGCTCAGGACCTTGAGACTTATTTAACTCACTTTTAATATT
TTAAAGACCTTGGCACAGATTGTAATACTCCTCTATAATAATTTGTATTACTCTTCTTAA
GTTAGCCAATTATGATAATCCCTCAGACTTCCACGGCCATCTTTGTTCATGATTAATTGA
CTTTCGGGTTTTGCCACATTGTTTATTTCATTACCTAAGCTTTCAGCTGGTATCCTCCAG
CCTTCGTCAGAGTTACCGTTTATGTTGACATAGCAATGAGCGCCAAGCATCGCAGAGTAA
GAGGCCGCTATCTTCGTTGATGTTGTTGATGATCTGACGCTAGAGAAGACTGATGTCATG
GTGAGTTTCGATATTGTCTCATTATTCACTAATGTGCCGGTAGACGAAGCTGTTGCTGTA
ATACGTGCTAAACTTCTTGCACAAGGAAAGTCTACTGAGTGGGCTGGCCTGACAGAGTTC
TGCCTTAAGTCAACTGTGTTCCAGTACGGTGGTCAACTTTATGCTCAAGTTGAAGGTGCG
GTAATGGGCTCGCCACTTTGACCTGTAGCCGCCAACATTTTCATGGAATAATTCGAGAGG
AAGGTGCTTAACAACGTGCGCCTAAAACCTACAAAGTGGATCCGTTACATTGATGACACT
TTTGTCATCTGGCCTCACTGTAAGGAGAGTTTGCAAGAGTTCTTAAACCACCTGAATAGT
GCCAACCCAAGAATTCAGTTCACTATGGTTGTGGAAGAAAATGGACAACTGCCATTTCTC
GATGTCCTTGTTCACAAGCGAGGCGATGGAAGTTTGGGTCACACTGTGTATCGCAAGGCG
ACCCACACTAATAGGTATCTGCACGCCATGTCGCACCATCATCTGG
>VvP45bXY-593107#RC/Helitron_2332-8353 [forward] 6022 bps; scores=15:7 Multi_5'_ends:
TCTATTATATAGGGCTACCAACTGGGAGCAGAGAGAAGTGCGCATGGAGGGAGAGGTCTA
GCTGGGCACCACTTACTTGGTGACGTCATGTTTCGATCGCTACTGTGTCCTAATTTGGTT
CGGTCCCATGTGACTTGCAATAATTTAATTACTGGCTTCCATGTTTGGCTTAAGTTGAGA
CCCAAATCCCAATCAATCACATTATAACTAAGCCCTATTTCTATCACCTTCTTCATAACA
CTATCCCAGAAATTATTTGCACGGCAAAGGTGTGTCATTTTGTCAAACCAGGCTCGTCGT
CATTGTCAGTGGCGTGTTCAGCTATAGTAGATTTTTCTTTCTGTCTGAGTTTAAAATATC
TGTTATGTTTTTTGTGTCTTTTGTTGATTGTCCTTAAAGTTTGAAGTCGAAGCTGAATGG
AAGATTAGGGCATAGCATTTACAGAAAACCTACACTGATCGCTACCAACCTTCCCAGAAG
TGGGAAGTGTTGAATACTCTTGTCCAGAGGGTAAAGGCAGTGTCCGACAATGAACATCTA
GGAGAACTGCAACACTTGGAATGCATGTTTTGTGCAAATCGTTATGGCTCTAAAGAAATC
AAACATGCAATTAATGGAGAAAAAAACAAAACCAAAACAGATGACAGAGTTCGAGAGAAA
CCGCATGCCTTCTTGCCATTTTGTGGAGCAGTGACATCTAAAATAGCTTGGCTGTTCAAC
AGAAATGGCATCTGCTCTATTTTTCAGCCTCCACCCAAACATGGACAGCTATTATGAATG
CTGAAGGTAAATCTCAACCTCCAGTCACCTGGAGTCTACAAAATTCCGTGTGGATTCAGT
ACTTTTTATATGGGACAAACTATAAGGACGATCGATGAAAGACACAAAGAACATATCAGA
TATTTTAACCCTTTCCTACCGGCTATTGGAAAAAAAGGGAAATTTATAATTTCAATTATA
TATTTGTATAAAGGTACTTGAAATTAAACACACATATTTTTTTCAATTTTTTTTTGGAAC
TCTAAGTGCTAATTACTAAGCCGGTACTTATAAGTACCGTCAGGGACTTTGTGTATCACA
TGATGTACAGAAATAGCAATTGAAATCAATTATGTTCATATTGGTATGAAATATTTGCCT
CACGATATTAAAAAAAATAATTATTTTTGCTCATTCAGACACAAACGACATTGTAGTGCA
ACATTTGGAATGATGTTTTTACTGTATTTTCTTCGTTCTACATACTTCACATCTTCATCA
GATGTTTACAATTTAGGGACAGTTTCCAAATCTTACATTGTATTCATAGTAATGTACCAC
TTGTTTTTTTTTGGTCTGTATGCTGAAAACTTAGAAAATTAATTTTTTGGCAATTTCACG
CAGAAATTTAAAAATAAATGTTGTCATTGTCTGATTTAATCATACAGCAATACATCAACA
GGCTTAAAAATGCAGTGGACACTGGTATTGCCGAATTATATGGTGGTAAATACAGTGGTA
CTTATAAGTACCGTCAGGGAGGAAAGGGTTAAACTCGGACAGAAAGAAAAAATTGCTATA
GCTGAACACACATTTGACAATGGTCATGAGCCATGGTTCGACATAATGACACACCTTTGC
CATGCAAATAATTTCTGGTACAGTGACAAAAATAAGGCTTAGTCATAATGTTATTAATCA
GAATCAGGGCTTCAACTTAAGTCAATCATGGAAGCTGGTAATTAGGTAATTGAAAGTCAC
ACAGGACCTAACCATATTAGGGCATAGTAGCGATCCATAGATAACGTCACCAACTAAGCG
GTGCCCAAGTATATACTCCCCCCCCCCCCCTTATCCTCCATGCACACTCCTCTCTGCTCC
CGGCCGGTAGCCTATATAATAGACTACTGTGAAACAGTCTTCAGTAGGTTAAGCAGAGAC
TGACAATGGAAGCAGTGCCAGCTTCCGAAATGTTACTTTGACAGGGCTAGAATCCCGAGA
GGATTTTCTATAGAATATTTTAATGCCTAACAAGTCACATAATAGAATAATTGAATCATG
TTTATGCTATTTCTGGTAGTTCAAGTATTCATTGATGCCATAGAAGCTATTGACTAATAA
CATATTTTTCAGCTTTATTTAAAATTATAGAAATTTGCTACATGTTTTCAGGCAGAGAGT
TGTGAAGAATTTTTGGTTGGTAGAGCACATTTTGTTTGTACAGAACTCTCTCGTGCCACT
TCCCCACACGGACCTGGCAAACCATTGCCAAATATGGGTTTGGCGAACCCGCAGTACCCA
AGCAGGAAACTTGTGAGCACTGCAAGTTTCTCACACCATGAGGTCCTACCACACTTCAAC
GACCACCATAGGGCATGGCGGTGGAATGTTGTGTGTCTAGGAGAATGGGGATCTTGGCTT
CATTGCCCGTATCATGAGGACTGTACAAACCTCTGTAACAAAACCCCTCAACCTCATGGT
GAGTAACATGCCGAGAAGGTGGATGGGTTTTACGCCAAACCATCTGCTAGCATACAACCT
CAGGGGCATCTGCCGCACCCCTGTTGTATTGGGCTTGGTGATTTAATGGAGCTCCACATC
ACTCGACATCTATTCCTCCGAACTCGTGGAACAAGATGAAAAAAAATCTAATTCCTCTTC
TACCTGTGGCTTGGGAATGATATAGGCAAAATATAATGCCCAAAGAGGTGGTAAGCGGGT
GAGGGTTGACAGCCCTCCCCCTGAGATGAGAAACAGTTTCAGCAAGGGTTATCTCATTGA
TAATGCCTTTGTAATAATTGCAAGAGTGGAGGGATCCTTTGAATAGGTCTCTCCGTTCTA
TATACAGAAAGGGTTGGAAGAAATCACCAGAACACTTAAAAGTGTGAAAAAGCTGAGGAA
TGTGACACTGCTTTTGGAAACATCTACCTACAAGCAGGCTGTTCTCCTCCTTAACTCTGA
GAAGCTCAAGGAGTTTGCAGTTAAATGCAAACTCCTGCAAAGGAATGATCACTTGCAGGA
ACCTGATAGATATAGAGTCTGAGGAACTCCTTAAGTCGTGGGTATCAGAGAATATGGTCA
AGGTCCATCAGATCACATGAAGGGCAAATGGCAGTCTTGAAAAGTCCTTCTTCCTGATAT
TCGACACTCCGACATTGCCGAAAACCATCAAAGCCAGGTATTTAAATCTTAACGTTCGCC
TGTATATACTAGATCCCATGTGCTGCTTCAAGTGCCAGGAGTTCAGGTATACAACAGTGC
CACTGTGAAGCCAACCCCACCTGAGGAAAATGTAGAAAGGCAGCACATGAGCTGCATACC
AGATGCACCCTCCCACAGGTGTGCATCAACTGCTCTACAATGAAAAGAAGGTACAGGAGT
TGAAACAAAGGAACGACTATGTTATGGTGATACAAAGAAATGGTTTAAACACTTGAGCTA
CCGGTCTTCGCCACAAGCTTCTCCAAAACATTGTCAATTCCCATCAGGAAAGAAAGTCCC
CTTCCTCTTCTCCTCCCAGACCTACAAGTGGCAGGGAAATGAGGGGGCGAAAGCCTCGGT
GGAAGAAAAATCCACTAGTCTCCAAGGCCTTATCAGAATCAGACTTTTCTTCAGATCCTG
AAGATGTAAAAATGCTGGTGGATGAACCTGGTCCCATTCTTTAGCAGTCACTGACCGAGG
ACCCACCCATACTGGGGCAGGTGAAATTAAATAGGTAGAATGGCTCCCATTTGTCAGTGG
AACATTAATGGCTTTCAGGCTCACAAAAAGGAAGTCCAACAGTCTTCACCTTTGTGTCTC
TGCCTCCAAGAGACACACTTTAGACCATCACACTATCCAATGCTCAGAGTTTATATCTAT
AGAAAGGACAATACCAAGGGTGATCGAGCAAAGGGCGGAGTAGCTGTGTTTGTTCGAAAC
ACAGTCCACTCCAAACCTTTAGCTCTTAACTCTGACAAACAAGCAGTGTCAGTGAGTATA
TACAGTCCCATTAAACTGACCGTATGTGTCCCTCAATCATAACAACCTCTCTAATATCTT
GTGGCAGCTTACTTGTCCAGTCCTCCTACTAGGAGACTTCAACTCTCACAGTGCATTGTG
GGGCTCAAACACTGATTGGCCCAGAGGCCGATTAGTTGGTAGATTTTTAGAGCAAGGGGA
AATATACATCATCAATACTGGTCAAAAGATACATTTCACCACTGCTACTGGTTCATCATC
TGCAACTGACCTTTCATTGTGCTCTCCTTCAATTGCAGACTTCGTGCAGTGGGAGGTGGA
TCGTGACCTTAACAGAAGTGACCACTTCCCTGTATGGTTGCACATGGGGATTGAGTGTGG
AGGAGGAAACACATGACACAAATAGAATGTCAGTAATTCAGACTGGCAGCTCTTCCACCG
TTCTGTTGTCCTGGAACCATATGACAACATACAACAGAAGGTGAATCACTGGGCATCTGA
TGTCACCATGCCTAAATGCTCCAGAATGCTGCAAAGGACGCCCGTTCCCTGGGGGAACAA
AGAATGTTGCTCTGCTAACCAGAGTCGGAGAAGGGTGTTACAGCGTTTCAGGTTGCATCC
AACAGCCGGCAACCTAGCATCATTCCGTATTGCAAGAGCTAAGGCATGTTGTGTGCTTAA
GAAGAGCAAGAAAAGGTGCAAGGTGAGCATAATCAACCATTCCACTACATCATCAAAAGC
ATGGGAGTCCATCCACTGTATATCTGTATATCTAGAAGATACTCCTGCCCACCATTGTCT
GGATTACTGGATGAGGGGCGTGTAGTTACCAATGAGTGAAACAGCACAGCTGATGGCAGA
GAATTTTGCTGCCATCACTTCATCTGCCAATTTGGACCTTCGGGTCCAGCAACAAAGAAC
AGCTGCTGAAAGGTGCATGCTGTGCTTTGATTCGTCGGACTCAGAGGCCTATAATACCTT
ATTTTTGACTTGAGAGCTCAAATTTGCATTAAATAGCGCCAAAGATTCTGCTGCAGGGCC
TGACATGATTGAGTACCAGATGCTGAGGCATCTTAATAATGATGGTAAAGAATACCTTCT
AGATATTTTTAACTGTATATGGACAAAGGGGTACTACCTCACTCATGGAAAGAAGCAAGA
TTAATTCCTATTTTAGAACCAGAGAAGGACAAGATGTACCCAGGTAGCTATCGTAGTGTT
GCCCTCACAAGCTGATGGGAAAGACACTGGAGAAGACAGGAAACCATGCCTCGTCTGGTG
TCTGGAATCCCAAAACCTTCTGAGCCGCTTTCAGTGTCGATTCAGGAAGTTCTGTTCCAC
TATGGACAACATGATCCTACTGGAAGCGGCCATAGAGGATGCATTTATCTGCAGCCAACA
CCTTATTGGAGTGTTTTTCGATATTGAAAAGACCTACGATACTACCTGGTGGCATGTTAT
TTTAAAACAACTACAGTAGAACTCCAATTATCTGAATTCCGATTACCCGAATCACCAATT
ATCCAAAGCGCTTTTTTAACTAAGACGGAAACGTACTGCGTAAAGGATTCCCCTCTTTTA
TAAAAACCAACACAAAGTTCGGCTGACTTCAGCTTTGTTTACCGAGTGGTACGTCGAAAT
TTTCATTCCTGAAGTGGAAAAGCACCAAAAATCTCTTGGAAAAGAAGGCATTTTCAGCAT
ATATACAATAAATAATTAAAATAGACCCTTTTTTGGAAAAAATCCGATTATCCAAATGGG
GTCCGGTCCCAATTGATTCAGATAATTGGAGTTCTACTGTACATGAATGGAAATTTAGGG
GAAACCTGCCACACTTTTTTAAAATTGTTTTTATCCACATGTTGCTTTTGGTACAGAGTC
AGTAATAAAGTGTCAGATTTTTTATTCAGTAAAACGGTGTTCCTTAAGAATGAGTTTTAA
GTGTGACTCTTTTTGTCATTGCGATTAACGGCATCTCAACCATAATAACGAGTCCCATAT
GGTACTCCTTATGCATGGTTAATTTTTTAATTTTTTGCGAGAAGCGCTGAGCAGCAGCTG
CAACTCACGGTGAACAGGCTGG
>VvP45bXY-593541#RC/Helitron_11665-30791 [forward] 19127 bps; scores=11:10 Multi_5'_ends:
TCTTGTATATATTAAATCTCATAGAAGATTTGCTCTCTCTTTTTTTGTTAGGTCTTCATT
ATCATAAATGATAACCTTTCCTCCAATTCCTCTCTTCGTCTCTTCTGCACTATAAGAGTT
CCACTTCCTACGATTTCATAAATTAAGTTTCTTATGTTTCAAAGCCCTGCACTAATTTAA
ATGTTTTAGGTTCAGAACCTTCTTTTATCTGAGAGAGAAATTTTGGGGATTGGGGTGGGG
GGGGTGGCGGGAAGGAAGTTACCCATTACCTGATGTACACACCAGGAGAATATCAGGTGC
CTAAGTTATGTTGATCTGCCCACTCCTATCTTCTGAAATAAATGTGGCCGTTAATCCTTT
TTAATGTATGAGGCAGGAGAGTGTGTCTGTGTATATCAGCTGATATACAATCCCAGAAGT
TAAGCCTGTTTTTAGAGGGGCAGGTAGGAATTTTGGCAGCAGCAGCCTAATTTCTGGAAA
GAAACAGACCAATTCATGGCAATGTCTCAAACTGTTTCAAGGTTGGTGCAGTATTCGGCG
AAAAGCTGTAAACTATATTATTTTCAGAAGGTACATGTTATCACAAACTAGGACACAAGT
CAGTTTGTGAACCAGCTCCCAGAAATTGTAGATAGTCACAGAACATAAAGACTTAAGACA
TGTTGTGAGGATCAGCCTCGGTGAGCCTACATGACCTGTGTGGCGACGAGTCACTAATTC
ATTGAACACCTGTTCTCAGAACAGGGATTGAAGTTCCTTTATGCTTCTCCTTTCTTTCTT
GTAGCAAGAGAAGGTGATCAGACATGAGACAGGTTTTGGTGAGGTTGTGAAAGTTGTCGG
TGGTGCGAGTTTTCAATGATGTAATGTTTTCATTTACTGGAGTTATGTATTACATTTCAC
ACAAAATAAGAGAGCTTTTCAAGTGTAAAGCTATGATTTGATCACCATTATCCACTGATA
ATTATTATTATTATTTATTTTTTTTTGCTGATGGCTTTACGCCTCATCGAAGTTAAAGTC
ATTAGAGAGGGGAAAGGACTGAGTACAAGGGACAGGAAGGAATTTGGCCTTGGCCTTTTA
AAGGAAGCATTCTGGCATTCACCTGGAGTGATTTGGGGACACCATTGAAAACCCAAATCT
GGATGCCAAGAAAGAGATTCAAATCGGCGTCCTCTCGAATTTGAGGCCAGAGCGTTAACC
GCTCACCCATCATGCTCGGTGAGATGATGATAACAAATATGAATCAATATTTAATATACA
GACACTGTCAGCAGAAGAACAGTCAGCACTGCAGTAGAAACAGAGGCCTGGAAGTTCTCA
GGACAATCGCAGATAACTGGATTCCTGGCAATCATCGGTGGGTACTAGCACTGTACACAA
CTAAGTGTCACCATTAAAATGTTACCAATTTAAAGGATGAGAAAAAGTTTGGCAAAGCAG
ATGTGTACACCACAAAAACTATGGCTGAAAAAAGAGACAGAGCATTTGGTGAAAAATTAC
TTACTTTTGCAGGTTGATGGGCTTCAAGGAACAGATGAAGTTGAGGCACTCAATTAACCG
AGTTGGTCTTTTCCGTGCAAGATGAGATAATAAAAATGACATTTATGGCAAAAACAATGT
TTCAAACAAACATCTTTAATTATTAGCCAGCCAGATCATTTAATACATTTGAAAACATCA
TTAAATGTTTCAAACTATTATTTTTTGTTTATGGGTTTACACCTCGTCAAGGTAATTAAG
GGCAGGGGAGGGGCAAACATTTGGAAGGAATTTGGCTGTGGCCTTTTAAAGGAACCATCT
CAGCATTAGCTTGCAGTGATTTGGGGAAACCAAGGAAAACCCAAGTCTGGATGGCTGGAC
AGGGATTCGAACCCACATCCTTCCGAATGCCAGTGTTACAACCCACCCACAATGCTCAGT
TTCAAATTATTATACACAAAGTTTTTGATTGCCTATTCACATTTTTTTTTATTATTATAG
GTTTAGAACTCGCCAATAATGATATCATTAAAACTGGAAGAGAATCGAGGACAATCAGTC
GTGGCTTTACTATAAAGGATCATCAGACAATTAGAGTGATTTTTTGATACCATAGTAAAA
TTAAATCAGGAAGCCACATTGCAAATTAAAAACATGCAGAATGCCATGCCCATACCTAAC
TAATCAACTACCAGATTTATATGTTACAGAATTAGCAGGGACAATATTGTAACTACCTCA
TTTTTCAGAAGTAAATTATCTTGAACCAAGCATGATTTTTTTTAATAACCATCATTACAG
ATTATATAAGTAGGATAAAAATATCTTGTTTAAACTGTAAACTGAGGTCTGGAGATGAAA
AATACACAACAAGTTTCCAATATGATGATAGAAATGTCGTAGCCATAACCAATACCTTTT
TTACTAGGGCTTTAAGGCTCGTCAATGTTGTTACAGCCGGGAGAGAATGGAGTGCAAGAA
ACAGGAAGGAATTTGGCCATAATCTTGTGAAGGAAGTATCCAAGCAGTCACCTATAGTGG
TTTCAGGAACCATAGAAAAACAAAATCTGAATGGCCAGATTGAGATTCAAACCCAACCCG
CATCCTCCTGAATGTTAGCCACTCACCCAAAAAAACTAGGGTAAAAATCATGACTTAACA
GTGCGAAGGCTGAGAGGAGAATTATTTACAAGGATTTTCCTTTTCTGACAAAGTTTATTG
TGGACAGCTAAGGCCATTTGATTACAATTACTGCTAATGCAGAAAAATGAATTTTGCTAA
CATTATATGGGCTTCATAAGCTTTAAACTACTTCTGTTATTTAATTTGTGAAAGGGGTAT
TTAACAAGGTAAAAATTGGAATCATCTCACCAGAATATTACAGAAACGATAATAAATTTT
TAAATCATTCTATCTAATATAATTTGTCTTTAATTTGGAAAAACATTTGGTGCAACTAAA
TGTGTTCTTTTCACTCAGTTCCTGCAGTCTGAGGATAAATTTTGAATATTTAAACGACAG
TGGCATGCATACTATTAAATGTAAAACCTAGATAGAAAAAACGGTTTTAATAAAGTATCT
CTCCTCTAATCTCACAGTGCACTAACAAGCAGGTAAGATAGATAAAACTTCCACTAATAT
TATAATAAAAATGTTACATAGTGTCCCATAGTAGGGAAAGTTAAATAATAAAAATAGTGG
CATATAAACACATGTTTATATCATATTTTTTCATTTCACACTTCCTGGGAATGTAGGAGG
AATAGGAAATAATAGCCTTTGTTCACACTGTTGTAATCAATTTTTGAAGTAGAATCAGCT
AAAAGGAGATCAACATAAATTGTGAGTGAAGCATATTCTACTAAAATAATATACTGCATA
TGTCACAAGGCCTAAGTATGAAAGATTCTTTCAACAATAAAGATGTCCAGCTGTTAAAAT
GGCAGCACATTTTGTGGAGGCAAATAAAAAAAATTCTCTGTCACCTCAAAAGTTAGAAGG
CAGTTTCATGGACACCTTCAACTGCCTCTGTAAACACAATTTATCTATACTCTCAATCTG
TAACCATCTTTTTGCAAGATCCCTTAAAGTGGTTTCCCACGGCACATTATTTTGCATGTC
GTGCCAGGCCAGGCTGAACTGTACAGATTAGCACGCGTCACAAGCGAGCCCGCACCACCC
TAGGACAGCCCACATGCGGTTTGACTAACATGTTGCCTAATAAAGCTTCAACTACATTGC
AAAACAGCCAGTTAAGTTTATAAATATCACCAGCACTACTACTTGTCTTCATAGATTCTT
TAACTTTATTATGTAACTTTCTATATGTTGATGTTAAGTTGTCCCATTACTTCACTGATT
GCAGTGGTACCATTCTTTAATTTACTTTTAATTCTACTTCATGCATTGTGCACATCATTT
CTATTTTATGCTCTGCAGTATTGGTGTTCCATACAGTGGGTTCGTTTTTGTATGCACACA
AAAACTTGAAATGACTATATCTGACCACTGCATATTGATTAAGCACAAGTTGAAAACACG
ATAATATGGTCTGAAATGAAATGAAGTGACACATGGGCCCAAACAAAGGACGGTATAGCA
GCAGAGGAAAGTGTGCACACCTCTGCTCCAAACATTGAATGTCTCATTGCTCAGCTGGCA
TCCCTCCCGCCCCTGCCACTATGCATGCCTTTGAAGTTTACCGACTGACGATGGATAGAG
GCATGCTGCCACAGGCCAACAATGGACACCATGGATGTCTCAGTTCCCATGGCCTGTTGA
GGCGAACTGCTATGACTCGGCCCACAAATCACGGTCCATATGATGCCACCTTTAGCAATA
TTTAATGGCTTATCATCAGATAAGATAATTGCAAACAATTTATGCTAAGGGAGCAGAGTG
GGTGTCACTATCTGCTTGCAAATTGCATACTTTTTTTTCCTTCAATTACATGGTTCTCTT
TGTGAAATGTGTAGCACTGAGGAAGGAGTTTGGGATTATGTCAGCACTCACACAGATAAT
CACACAAAATCAAAGACCAATAACAAAAATTAAACTCTATTTGTCTTCCACCATCTATTA
CAAAAAGGCCACAGAATGAACTGATGCAATGGTCATCCTTAATCTTTACCACACTAAAAT
ATATGCAGTTATTGATGAAATGGTAAAAATTGAATACAGAATTTACGGTGGTGAGTAGGC
CACCTTCCAGTCTGCTGTAGCAAATTTTACTCCACATTAGCAGTGGCATGAACATTAAAT
TTATATTAGTGTACCAATAATTGCTTTATTGACCAGAGATTTTTTTACATGTATGCAACT
AATGCCAAATAATGACCAGTGCCTCATAGTGCTCTTTAGTTCTGATATTGTTAATTTCAT
TACATTATTCTCTTCTAGACTAACCCAATCCACATTACTCAACGCTACAGTCAAAATTGT
TATTGCACATCTAATGCAGTGCAGATAAGGCACCCAACTTAAGTGCTGCAAGTCTTTACC
AACTAGAGACCAGTGTAATGCGACATAGTTTTTATTGAGAAATCGGTGTATAAATTTTCG
TCTTTAGACATCGTGAATTGTAAGTTTGCTTCAGAGCTAGATGCAGGCTACATTTCACAA
TCTTTTCACATAGACTAAAGCAACTGAAAGTATGTCATTGGAGTTGGAACAAATGAGCAT
ACGGATAACCCTGCTTCTATTTCTTTCAGCAAGGTCACATGTTAGTATGAAGCTATCTAT
CCTGTAAAATATTCTATCTCATAACTTGTCTACTTTCACTAGTGGATTTTAAATCATAAA
TGATTTCCTCAAACCAAAGTCCCATTACACTATTAGTTTGTATAACTGCAATCCTCAAGT
TCAGAGATGAACAACGTTCATATTTGATTCTGAGCTCTTAACGAGAACAATTTTGAGAGG
TGCTTCATGTTATAATTACATAGCTTTCAATAGCTAACACTGATCCTGAATGTAAGTGAT
ACAGGAAAGACAATTAATCCCATCCCACTCATTTTATTTGTTAATGTATGACAACCTTGT
GCAAGAAGAAACAGTACATTTTATTTTTAGGGGAACTTCATGGCTTTCTAAGTCCCTTAC
CACATACATAAATCGAATACAATTTATCAGTAGTTCCAGAAGATTACTTTGAGGTATATA
TGTGGAGTTTGTCTCAAGACTAAGCTCATAGATGGAACTAAAGATGGAATAGTGTTTCGA
ATCAATATTACTTACATTCTTCTTCTTTTTGGCTTCAATCTTCCGATCTTTTGCAGACCT
CAGTTTTTTAGATCCTCCAGCTTTCCGAATAGCTTCCATGAGGTTAGCTCTTGCATCCCC
ATTTGTGTCAGCAGGAGGAGGCTATAAATCAATACAAATGTATATTTAAATGACGTACTG
AAAGGTAACACTTCTCAGGCACAATATATATGAAAAGAAAATTCAGAGAGAAAAAAGAAT
TGCCTAACAAGTTGGACTGAGGAAGCAAGTTCGTATCAGTGTTGGCTGGAGAAACTACTC
AAGAGATAGGTGGAGTTACAACAGAAATCAAAGCCACAAAAGGAAATTGCAGAAAGTTTT
GAAAATAAACAAAAGTAGAAGATGGATCACTACAAGTAATCAAACAGGATATTAAAGACT
AATATACAAAGGAGAATGGGTCAGTGGTAACCTCAACTATCTTAGATGAAAATTTAAGGT
ATGGAAAGCTAATTATTTTTGTATATTGTACAATTTAACGTAATCTAATCTGGTAATACA
GTAGGGAAAGAAAAATGCCATAAGGTAACATTAATTTGTAATGGATAGGAAAACATCAGC
TTTCTTATACACTAATGCCAAAGACAGGTTGTATACCAAACAGTTGCAATGTTTCATGTG
CCAATTCCTCCCTGTTACCATCTATGGTAAGTGGTGATTGAGTTACCTATCCATGTCAAA
CCCCACCACCAGATAAATATTTTATAACATTTGCCCTCCAACTGTAATGTAAATCACTTT
TTTTGTTGCCATTATCAGTTTCTCAACTGGTTTGATTCAATCCTCCATCCATTCCTATCT
TGTGTTAACCTTTTCATCTCAACATACTCCTTACAACATACATCTTCAATTATATGCTGC
ATATATTCTAATCTTGTCTATCTCTACAGTTACTATTACTATTACTCTGCGATTCACTAA
AAGTGTGTGGCAGAGGGTGCATTGCACCTATCCGAAAGGGTAATGGTTTGGAAGGGATAT
ACGGGATATGGCAGGAGGCGCCCATGGGCTATTGTGAGGAACCATCCCAGCATTCGCGTG
GAGTGATCTAGGAAAACCATGGAAAACCCAAATCAGGATGGCCGGAGAGCTTTATCGAAA
GCTACTCCTGTCGGATTTTAAGTTTACTCACCCGGTAAATCCTTTCTATTCCATTCCCTA
ATCGCTCGTGGAAAAAATAAATACAGAAAATAATCGGTTCTGGCCCTGATTTCTCTTATC
TTATTTTCACAATCATTCCGAGATACGAATGTTGCTGGTAGCAATATTTCTTTCCTGTCA
TTCTGAAATATGTCAGTCGTGAATTTTTCAATTAGCTTCCGTCGAGAGCAACATCTTCGG
TGTTCCAGGTCTTCCCAACCTAACTCCTTCAACATCGCACTGACAACTTCCCTCAAACTA
TATATACCTGTCACGAATCAGGCGGCCCTTCTCTGGACCCTCTCTAATTCCTCCATTAAC
CCCTTTTGATAGGGACCCCATACAGAACAACAATATTCCAAGTGAGGACGCACTAGTGAC
TTATATGCAATCGATTTAACTTCCAGAGTGCATTGTTTCAAATTACAACCTAGAAATCGG
AGCATACAATTTGCTTTCCCAATTACATTCTCAATATGTTCATTCCACAACAAATTGTTA
CCCCTAGGTATTTAGTGGAACCTACAGTTCTAAGGACAGTACCATTAATTGTATATTCAG
AGCTAAATGGTGTCTCCTTTTTACTTATACGCATGACTTGGCACTTTTTAGCGTTCAACT
CCAACTGCCAATCTTCACACCACGCAATTATTTTCATAATATCGTCTTGTAACAAAGCGC
TGTCTTCCTGGGTTTTGATTTCACAATAAATAATAGCATCATCGGCAAATAATCTTTTCA
TCCCCCTTATTATGTTACACAAATCATTAATGTATATGAGAAACAACAGAGGCCCTATCA
CGCTTCCCTGGGGAACCCCAGACCTCACCTCGGTAAATGATGAACCCTCACCGTCGAGAA
CTACACACTGTGTTCTGCCCTTCAGAAAGTCTGCTACCCAGTCGCATATTTGTCTAGATA
TGCCGTAGCCACAAAGTTTCCTAAGTAACCTAGTGTGAGGCACAGTGACGAAAGCTTTTT
TAAAATCTAATAGAACTATATCAACCTGGGAGTGCCCATCTATAATATGGCACAAGTCTT
GAATTAAAAGTGACAGTTGCGTTTCGCAGCATTGGCCTTTTCTGAATCCATGTTGATTTG
GGTTTAAAAGCTCATCTTCATCCAAAAACTGCATGACATTTGAATAGATGATGTGTTCTA
AAATCCTACAAAATATTGATGTTAACGAGATCAGTCTGTAATTTTGAGGATCATTAACAT
TCCCATTTTTAAACACTGGACTTACGATGGCGGTCTTCCATTCAGCTGGTATTTTTTCTT
GATCCAAGGAGGCGGTATATAATTTCATCAAATACGGTGCAATTTCCTTTGTGTACCTGG
AGTAGAATCTTGTAGGAATACTGTCTGGTCCGGGAGCCTTATTGGTTTTTACATTCATAA
AGTAGTTTAGTTATTCCCTCGACATCAAGAACGAGATCATTCATAATTTTGTTGGTACGA
TTGGCAAATGTCGGAATCTCCTCCGAGTTTTCTGTCGTGAAAGCTTTTTTAAATATATTA
TTCAAGATTTTCTGCTTTCTCTACGCTAGTTTCGGATAATTCCCCATTTTCCTTAATCAG
TGAAGGCATTACCTTACAAGAGCCTGTTAGTAATTTGACATACGACGAGAACTTTTTTGG
ATCAGTAATCAGATCTTCGGACAAATTCCTGGCTTGGAATTCTTTAAACGCATCACGCAT
TGCCTTACGCACTTCTGCTCGTAACTGGACTAATTTAGCACGATTAGACGAGTCCCCCGA
TTTCTTTACCATTGCATGTAAACGCATTTGCTTTCTGAGCAATCGATTCACTTCCCTATT
GAACACGGAATGTTCTTACTTACCTTAATAAGTTTCTTAGGAACAAATTGATTTAAACTG
TTCTATATTAGTTCTTTTAAATTAAACCAAAGTCCCTCAACATTTGTATTTTGCATGTAC
GTTTCAAAATTTTTCGTCAAGTGATAAACCATACACACATCGTTTGCCTTATCGAAGCAA
TACACGAGTTTGTCATTATCATGCTTCAAATTCATACTAGATTTTAAAGTTACCACAACC
GCCTTGTGATCACTTATACCGTCTTCAACACAAACTGTATCTACAATATCAGGATTGCTT
ATAAGAAAAAGATCCAAAATGGATGAGGAACCTTTATCGCACCGCGTTGGCTCTTGAACC
ATCTGTTCAAGAGATCTTTCTGCAAATACTTCTAGGAACATTTCGGTTATTAAACTATCT
CTTCCGCTCAACCTGAAAGTGCATGTGTCCCAATTAACAGACGGTAGGCTAAAATCACCA
CCCACGATCAATATATGTCCCTGAAATTTCTTATAAATTTTATTAAGTGACTCTCTGAAG
TATTCCGCGTTAGCCAAATCAGAATCCGGAGGTCGATAAAATGACCCGATTATGAACTTT
AACTTTTTACCAATTTTTACCTTGATCCATAACAACTCGCAAAAATTTTCAGTTTCGGTT
ACGACAGAACAATTAACGGTTTTGTTAACGGCCACGAACACAACCCCGCTCATTGAGACA
GCTCTTTCTTTCCGAAAAACATTGAAATGAGGGCCAAATACTTTGCTAGATTCTACCTCT
GGCGTCAACCAGCTCTCAGTTCCTAGTATTATATCGACATCATTAGTCACCACTGCAGCA
TGGAAATCTGCTACTTTCCCTCTAATACTACGACAATTTAGGACTTAGCTGCTTTGTATT
ATTTGTGGAGTCTAAATTTGTATTTTTCATATTCGCATTCTGACGGGAAATGGGTGAAGT
ATTTGGGGCTGCTACATTCAATTTATTCGCACCATCACTACCAGAACCAAGATCTAAGTT
ATCAGCACCTCCTCTTTGATGAACTGAAGGATCCTCGGACCACACGGTGTTCCTAAAAAA
TAATTTACATCAAGACGGTTCCATATTTTAGCAGCCACCATGGTCGCCATTCTCGGTGTG
TAGTGGACACCCGACTTGTGAAATGCGTCCCAGCTGGTAGCTATCATCGGTCGGCCTGCT
TCGGCCATTAGTTGTAATTTTACTTCCTAAGTAGAAGAATTCATTTACTTTTCCTATTGC
ATCCGATTCTATTTTTACATTTAGTCCACTATTACTGCTAGGATTTCTACTACGTTTCAT
CACTTTTGTCTTGCTTTGGTTTATATTTAGTCCAAAAGCTTTCTTCTGTATTTTATGCAT
GACATTCAGCAACTTCTCAATACCCTCAGTCTGTTCTGCTAACGGGACAATGTCATCAGC
AAATCGTAGCATACCGATTTTTTTCTCAGTGAATAACTATGCCACATTCAAATTTTTGTT
TTACTTCATTTATTGCTTCCTCTACATAAAAATTGAATATTCAAGGAGACAGACTACAAC
CTTGTCTCACACCCTATTTAATTGCCTCCCATGATTCTCTACTTTTATTATAGCTACTGG
ATTCTTATTTATATTCTTCTATCTCAGTATTTTACCCCCAACTTCTTTAAAATTTTGAAC
ATCTTGTCACAACCAACCTTACCAAAAGTCTTTTCTAAATCAACAAATGCCATAAAAGTA
TCTTTACTTTTCCTAGACCCACCCTTCAAGTATTAAAGCCAGAATTGCTTCTCTTGTACT
GTGGTTTTTCCTAAACCCAAGCTTATCTTCACCTACTCTCTTCTACTATCCTTTCTGTTC
TTTTGCATGTCATCCTTGCCAGTAATTTTGAAGCATGCGATGTTAGAATTATGGTGGGAT
AATTCTCACATTTGTCGGCTAGTGCTTTCTTCAGAAGTGTGAAGATGATACTTTTATTAA
AATCAGTTGGAATCTCTCCTGTTTTGTAACTGATTGATATTAGTTTGAATAATCTTTGGC
TTCCTCCTTCTCCTAACAATTTCAGAAGTTCTGTAGAAATTTCATCAAACTGTCTTATTT
GATTTCAGATCTTTAAAAGCTCTGTCAAATTCTGTTCTTAAAACAGGATCTCCAAAGTCA
TTAATGTCGATATCGCTCTTTTCTTCCACTACACTGTTATTTAAATCATCTCCATCATAC
AGTTTTTTTTTATGTATTCCATCCATCAGTTTCTTCTGAGTTTAAAAGAGGTTTCCCATC
AGCAGTTTTAATTTTTATACATCTTTTCTTCATTTCTCCAAAATCTTGTTTGATCTTCCT
GTATGCCACATCAACTTTACCTACGACCATTTCCTTTTCTACAAGGCGTTTCATTCATGA
CACGTCCGCACGCACAGCAATAATCGCCCGGTGCAGCGCCGGCTCACTTGCTGGCATCTC
ACATGGGGCAGCGCCCATGCTCGGGAATGCCTCTTGCGTGTGTCGATTTATTACCTTATA
GCACGTGCTGGAAATGTTGGCCATCGGCTTCAATACATGCTTGACATCTTCTAAGGATGT
TTTGGCTAACTCTCTGCAGTGTTTGTGAAGAAATATTATTAATTTTAGTTTTTATGTTTT
CCTCAAGTTCCACTTCCGCACGCGTAACCCCCGTGCTCCGACAATGTGTGGGCCGCCCCT
CGGACGATATCGGGCCCTTCGCAACACAACAAATTCGCTGTTGCAACTCAGTTAGATTTT
GTGAAGTGAAGGTCAAGTATACTTTGAAGTCAAGATGAAGTATACTTTGGAGCAACGAGT
TTACCTTTATGATTGTTATGTGAAATACAAATCTGCAAGGAGGTGCAGGCGTATGTTTAT
TGAAAAATTTCCAGGAGCCGAAGTGCCGCACAGGTCAACTATACAAAGATTGGTAAACAA
ATTGTGTGCTACAGGTTCCCTAATGGACATGCCTAAGAAACGTAAGTGCTCCGATCTTAC
TGAAAGAAAAGTCAAAGAAATCCCTCCGACGACTCTCCCAAGAAGTCGATGTTTCCAAAG
CAAGTGCATTTAGGGCTACAAAAATTTTGAAAATGAGCCCTTATCGAACAACTGCTGTGC
ACGAATTAAAACAAGTAGATTACACTACATTAATGAGGTTTGCAAACAGGTTTATGCCAA
GTGTGCATGATGGCGAGCTGGATCTGCGATTGACATTTTTCACCGATGAGGCGTATTTTT
ATTTAAGTGGACGCGTAAATAGTCAAAACAGTCGGTAATGGAGTACAGAAAATACATATC
TTATCCATGAACAGCCGTGACACGATGTAAAAGTTGGAGTTTTGTGTGTAATTAGTGCAA
GGTGAATTATTGGACCAGTGTTTTTTACTGAAACAATTACATCTTCTCGCTATGTGGACA
ATATTTTAAATACCTTTCTGAACAGCTGACAGAAGATGAAAGAAATTACGGTCATTTTCA
ACAAGACAGTGCAACTCCCCATACAGCCGAAAATTCTATGCGTGCTTTAAAGCATGTTTA
CAATGAGAATCTAATTATCAGTCATGGATTACGGTCTTCGCGTTCTCCAGACATGACACC
TTGTGATTTCTTTTTGTGGGGTTACCTAAAAGAGAGTATTTATGATTCAAATCCCCATAC
GGAAGAGGATCTTAGGGAAAACATAAGAACTAAAATTAATCATATTTCTTCACAAACACT
GCAGAGTTAGCCAAAACATCATTAGACGATGTCAAGCATGTACTGAAGCTGATGGCGAAT
ATTTCCAGCATATGCTATAAGGTAAGAAATCGATGCACGCAAGAGGAGTTCCCGAGCACA
GGCGCTGCCCCGTATGAGTTGGCGGCAAGTGAGCCGGCGCTGCGCCAGGCAACTATTACC
ATGCGCGCAGACGTGTCATAAATGAAACTCCCTGTTCTTCTTCGCACTTTGCTTGCAGAC
ACTTTTCTTTTGCTTTTTTTTCATTTTCTGTTGATTTGATTTCTAGTATTTCTTTACTAC
TCTCTACCTGCTTCATCCTGTGCATTTTTGTACCTTTTCCGCTCATCCATCAACTCTAAA
ATTTCTTCTGTGATCCAAGGTTTTCAGGCAGCTTGTTTCCTAAAGCCTAATGTTTCTTTA
CCAGCTCTGATTATTTCACTCTTCAATACATTCCATTCATCCTCAAATGAACTCCTTGCA
GAGTTATTTCTTAGACCCACGTCTATCGTCTCTGCAAATCTCATGTTAGATTGTTTCAAT
TTGTTCACTTCCAGTCTGTTCTGCTTGTATTACTTCTTTATTCTCTTGAATTTCAGCCTG
CACTTCATAACTCTCAGATTGTGGTCAGAGTCTATGTCAGTTCCTGGGTATGCTTTACAG
TCTGTACATTGATTTCTGACTCTTTGCTTGACCATGATATAATCCAGCTATCTACCTGCA
TCCCCTGGACGTTTCCAGGATAATGATTCTTAAATAGTGTGTTCAGCATCATTAGTTTAT
ATTTTTCACAAAATTCTAACAACCTTTTTCTGCACTCATTTCTTTCTCCTAGACCAAAAT
TTCCTACCGTATTCCCCCCTTACCTTCCCCAACTATCGCATTCCAATCACCCACAATTAT
TACACTTTCATCACTTCATATACCAGTTTATGATGTGGGTTATCCAGAAAGTAGCTTATG
TTTGTGCCTAGCGTGGAAATGGGTGGGAATGGAGTCAAAACGTTACCTAGATGCAGTATG
CATCAAGCTATTGTAGCACGTGGACTGTGATTTTTCTAATTTGTTTGTTGTGAATTATTG
AAATATGTGCTTCAATAAAAACTATCACTAGTTGCATGGTGCATTCAGTGACTAGGTTTT
TACTGGCAAGAAAACCTCAAACCAATTGAGATTCATTGACAACTCTGTGAGGTGTACAGA
GATGGAATAGTGTGTGAAGGTGCAGTGAGGCAGAGGTGCGTTCAGTTTAAAAATGGCCAC
ACCAAAGTTCATGATGAAGACTGCAGTGGTTAGCCTAGCCTTGTGGCTGAAGAATTGAAT
GAAAATCAGTGATAAAATTCATGAAAATCACCGCTTTATGATTAGGGAATGCTCGCTTCA
TTTTCCCCGTATCGGAGAAGCTTGGTTATCACAAATTTTGTGCAATATGGGTGCCAGAAA
TCTTGATGGAAGATCACAAAAAATGTCTTGCTGCGTCACTGAATTTCCTTAAAGCCTATG
GCAAGAATGGTAGTGCACTTCTCGATCATGTAGTAACAGTAGATGTGACATGAGTAAAGC
ATGTCAATTGTGAGAAAGACATTCCATGCAGTGGAGTCGTACAAGTTATCCCAGGAAACC
GGTAAAATGTTTGCAAAAGTTGTCAACCAGAAAGATTATGGCAACTGCGTTTTGGGATCC
TGAGGGAGTGCTTTCAGTTGATTTCCTTGAATGTGGCACAACTAACTCAGAAAGGTATTG
TGAAACATTGACAAAACTAAGGCGTGTGATACAAAACAAGCGTCAGGCAAAACCGAGCTC
AAAAGTGTCCATACATGGCTAATCATCTGCGACAGCTCTTGTATGGTTTTGGATGGAAGA
TATTTGATCACCCACCATACAGTTCAGATTTTTTTAAAAGCCGTTTTGACATTAAGGTCA
TTAGAGGCAATGATGTATCAATTTGGGTTAAGGGACCGTGGTCTGAAAACGAATTAGTCA
AAAGATATAAGCGAAAATTGTTCCGATACCTCTGACAGTAGAATACACGTACTGGTACTG
TTGTTGCTAAGACTGTACGATACGAAATCCTGATGACCACTTACAGTAGGTGTTGAGGTT
GGAATAATAATTCAACTAATCCAACGCAGATGGTGTACTGTGTACTGACATAAGCAATCC
TGGTATACGATGTCTGTACGGTAGTAGACTGCACTCTATATTTGCAAGTTGAAGCACTAA
TGTCGATCATCCCTAACCAAATGGAGTTGTACCCAGTGATGAAACTTGCAGATCAGGGTT
CAGAAGTTGGGGCCCTTAGTTTGAGTGCTGTGGGAGAACTTCAGCAAATTTTCGTTTATA
GCTTTTGACTCAGACATTTCTGGGCCAGGGTCCCTTACCTCAAACTGATACATTTACCAT
TCTCCATCATCCCTGAAAGTTTGTAACACCATCACAGAATCATCCTGAATATACTTACAC
AAGAGTTCTTTTAATTTTGCAAAATATAATTCTACATTAACAATGCCTTTCTGGGGTCAT
TTTTAACCGATTTCTCTATCATGTGCAGTTCCTCAAAGAAGAAGAAGAAAAAAAAGCCAG
GTTTCATTGCCGAGGCCACTGCAGTAAAGGAGGCATAGGAAAAGGTCCAAAGAAGAGCCA
CCCGATTCGTGACAGGTATTTATAGTTGGAGGGAATGCGTAAGTGCGATGTTGTAGAAGT
TAGGTTGGGAAGACCTGGAACACCAAAGGCGTTGCTACCGACAGAAACTAACTGAAAAAT
TCACAACAGACTTATTTCAGAATGACAGCAAACAAATATTACTACCAGGAACATTCATAT
CTAGGAATGGCCATGAAAATAAGAGAAATCAGGGCCAGAACCGATTTGTTTCTGTACTCA
TTTTCTCCACGAGTGATTAGGGAATGGAATAGAAAGGATTTACCGAGTGAGTAAACTTAA
AATCCGACAGGAGTAGCTCTCGATAAATCACTCCGGCCATCCTGATCTGGGATTTCCCAG
ATCACTCCAGGCGAATGCTAGGACGATTCCTCACAATAGCCCATGGACGTCTCCTGCCAT
ATCCCACATATCCCTTCCAAACAATTACACTTTCGGATAGGTGCAATGCACCCTCTGCCA
CATACTTTCAGTGAATGGCAGAGTAATAATAATAATAAAAGTAAATGTTGCGACTTTAAT
ATCACAAACATCCAGCACATTATCATCTCAAGCATCAGTAAATGTAAATCAGATTATGAT
GGGAAATTTAATTATGATAAATTTAGAGATCAGAATTGCTGTATTTGGAGCAACCAGAAT
AAGTGCTACATTCTGACAAGTGAAATTGTCAGCAGCTTATACAAAGCATTATAATTAAAT
ATTACATAGTACAGTTTTCATCCAGAAGACAGGTGGCATGCAACTATTTACTAAGAAGAA
TCCAGCTTTCCAAGTTTTTATCCTTATTTGTTTTAATGATGTGCAGTACAATTTATTTTA
ATATTACTAGCGTCTTGCTAAATTTGGTCAAAGCCACCCATGAATCTGAGGCAATGTATA
TTACGTTGTTGTTGTTATTCGGGTTTTAGGGCGCGTCGACGACGGGGTCATTAGCGCCCT
AACAACAACCAGGCATGACAACGTGGCAAAATTGCCGTCTGTGTGGCCGACTGTAAAGGG
GTCGGCCACAGAGACAGCACAATAAAATACTAGCATACTAATTAAAATACCATCTGCGTG
GCCGACTGTAAAGAGATCGGCCACGCAGATGGCAACATACAACATAAAACTGAAAATAGG
CAATAAAATATAAAAATACATACATTAACTGGTTGGCTGTAAAAGGGCCAACCAGTTTAA
AAAACGCGTAAGCTGGCTGGCTGTAAAGAGGCCAGCCATATAAGCAGTGTCACAAGTAAA
AACAGTACTTGGATTAGTGGTTGTAAATGGCCACCAATCCAATCTAAAACCTAGGCCGAT
CTGCCCAAAATTTTTGGGACAAGACCGGCCAAGCTGCAAAACTTTAAAACCTTAGCCACA
TTGTCACGGTCATCGCTTAAAATGAGGGACAGATCGTTGCCTAAGCCAACGTCTGCCCTT
AAATCTAAAAACAATACACATTCGGTTAAAATGTGGCGTACCGTCAAAGGTACACCACAA
GCATCACATTCCGGAGGGTCCTCTCGGCGGAGAAGGAAACTATGAGTAAGAGGACAGTGC
CCTATATGGAGGCGAGTAAGGAGAACCTCATCCCTCCTCGCCCGCTGGAAGGAGCTGCTC
CACGGCTGAACGGTCGGTTTGAACTGCCGGAGCTTATTATGCTCGACTTCCAGCCACTGC
CTCTGCCAAATATCAAAGATAAATCTCTTCACCGCCGAGGCAAGGTCTGACTTTGGGACC
GGTGCAAAGTCGATTCGGACCTTGTCACAGGCTAACTTGGCAGCTTCATCTGCTGCCTCG
TTCCCCCTGATTCCCACATGGCCCGGTACCCAGCAGAATAATACCTCCTTTCCACAAGAT
TGGAGGGAAAGGAGGGCGTCCTGGATGTCCTGGACTAGACGGTCTGCTGGGTACATATTA
CCTATGGCCTAAATACAGCTGAGGGAATCACAGCATATGATGAAACACTTATCGCGATTT
ACTTTCATATGCTGGAGCGACTTTAGCACGGCGTAGCATTCGGCAGTAAAAACGCTGCAC
TTGCCGTCCAGTTTGAATGTGTAAGTCGCTCAAGGGAGCACTACGGAGCATCCTACTCCG
TTAGCCTGCTTAGACCCATCCGTATACACCGGGGTAAACGTGTGATGCTCATTTAGAACG
TCTCTAAAAACATTATTAAAAACACTGTCAGCGGTACAAACTTTGTTGTACCGAGACAGG
TCTAAAACTATTCTGGGCCTCCTTAAAAGCCAGGGAGGAGATTTGCTCCAACCCTGGTGA
TAAAAAGAGGGAAGCTCTAATCCATATTGTTCTAAAATAGCCTTTGTACGGTAGCTGAAC
AGTTTAGTGGCTCTATGCCGGTTGGTATAGAGCCGCTCGTGGTTGGGGTGCAGAACTATG
TCGTACACGGGACTGCCAGGTGTTATGGCAACGTGCAGGTAGCGCCGCACCATGAGGAGT
CGCCGGCGGATGGTAAGCGACGGCTCGCCCGAGTCAGCACAAATGCTGACAATAGGGCTG
GTGCGATATGCACCCGTGGCGAGCCGAATTCCTGCATGGTGGACACTATCCAGTATACGG
AGATAGCTGACCCGTGCCGAACCATACACGATACAACCGTATTCCAGCCGCGACCGTACA
AAGGCTCTGTAAAATTGTAGCAGGCAGGAGCGGTCAGTGCCCCATGACCTGCCACACAGG
CATTTTAAAACATTAAGAGCTTTAGAGGCTCTGGCTTTCACATCTTTAAGATGTGGCAGC
CAGGTTAGCCTAGTGTCTAAAATGAGGCCCAGAAACCGAACAGTGTCAGTAAAATGTAAA
ACGGTGTTCCTCAAGGTAAGGTGAGGCTCTGGTAAAAGAGTCCTACTACGACTAAAAAGT
ACACACAGGGTTTTCCCGGCAGAGAAACGAAAACCGGTGTGCACTGACCATTCATCCATC
CTGTTCAGCGTGAGTTGCAACTGCCGCTCAGCGCTTCTCAGGCTGGATGATGCAATAAAA
ATTAAAAAATCATCCACATGTAAGGAGTACACTATTGGACTCCTTATAATGGCTGCTATT
CTATTTATAGCAATTGCAAAAAGGGTCACACCTAAAACAGATCCCTGAGGAACACCGTTT
TCCTGAATAAAAAGATCAGACACTTCACTACCGACTCGGTACCGGAAGCAACGTTAAAAC
CCCAGTCATGTAATTGTTTTAAAATAACATTCCGCCAGGTAGTATCGTAGGCCTTCTCAA
TATCGAAAAATATCCCCACCAGATGTTGGCTGCGGATGAACGCATTCTGTATCGCCGCTT
CCAGCAGGATCAGGTTGTCCAAGGTGGAACGGAACTTCCTGAATCCACGCTGAAAGCGGC
TAAGCAGATTACGGGATTCAAGACACCAGACGAGACGGCGGTTAACCATCCTCTCCAGTG
TCCTCCCCACGCAGCTAGTCAAGGAAATACTACGATAACTACCTGGCAACAATTTGTCTT
TCCCAGGTTTTAAAATGGGAATTAATGTTGCTTCTTTCCACGAGTCGGGAAAGTGTCCTC
CGGTCCATATATCATTAAAAAATATCCAGAAGGTACCCCTTAGCATCTTTACTAAGATGC
CTCAGTATCTGGTACTGGATCAAATCAGGCCCTGGAGCAGTGTCGTTAGCGCTATTCAAA
GCCGACTCCAGCTCCCAAAATGTAAATGGGCAGTTGTAGGCATCTGTATTAGACGAATCG
AAGCACAGCGTCGCTGAAACCGAGGGTCAAAGTTAGCGGACGAAGTGATGGCGGCGAAGT
TCTCCGCCATCAGCTGCGCTATGCTTCGTTCGTCAGTAATTATACTTCCGTGATCCAGTA
ACCCAGATACTGGTGGGCGGGAGTACCTTCCAGATATACGGCGAATGGACTCCCATACTT
TCGATGAAGGTGTGCAACGATTTATACTGCTCACAAAGTTCTGCCATGACCTCCTCTTGC
TCTCCTTAATAACTCGACGCGACTTAGCTCTGGCAATACGGAACGCTGCTAGGTTGTCAG
ATGTTGGGCACAACTTAAAACGACGCAACGCCCGTCGGCGACCCTGG
>VvP45bXY-596211#RC/Helitron_7975-11092 [forward] 3118 bps; scores=12:10 Multi_5'_ends:
TCATATATATACTAAATATTGTTGGAGAAAGCCTACAACTTTGTCGCATTCCTTGGTTGA
TTGTTAGTGTATATCCCAGACCTAAAACAAATTTTTTACTTTTATACGTCCTGGATAATT
GTAGCAAATATTCTGGATATCGATTCTTTTGCATTATTTTCCAAAATTGATTCCTATTTA
ATTTATCGAGCGCCTTTTCATAAACGACAAAACTGACGTAGGTATTACGTTAAATTCTCT
GGTATCTGTTTATTGATATATGTTCTTCTTCTTCTAAATCCACACTGTTTCTCCAAGAGA
AGAGCACGTTTTACTACACTGAACCAGCCGTTTATTACTTTTCCATTATACAGTATTTAA
TAAACTAACTCCTCGACAGGTATCACATGAACTTCTATTTCCTTTCTTAAATAGTGAAAT
AACTTTTGCCTTCCACCATTCTTCTGGGATGATTCGTCTTTTAAACATATATAAATTACG
TGTAAATATCTGATTTTTTAATCATTTAATTAGTCCTACATTTATTTTGCCCACTCCATG
AGCTTTTGTGTTTTTAAACGACCTTAATGCTGCATCGACTTCCTCTATAAGATCAAATTC
TTTAACATCAGCATGATCTGACCTTCATCCTCTTGTTTCTCTTCATGATTTCTTTGTAAT
AAAATTCTTTGTAATGCTTTATTCACGATTCTTCTTCAATTATATTTATGTTAACAGTTT
CCCTCTCATCTTTGTTGAGGTATTTAATAATATTATAACGCATCTCTTGTCTAACATGGA
CATCATCTTCTATTGAAATTATTAATCTGTTCCAAGAGTCTTGTTTCAACTTCTTTGTTA
TCGTCTTTGTATATTTCTTTTATACTCATTCTCATTTCCTGGTGTTCGATCCTGTATCAT
TTTTAGACAAGAGATTTTGTTTAACTGCTTCTGCAACTCTTGATTCATAATTTTAAGTTC
AGTTTTACTTATAAATTTCCTTTTATTTTCGATAGTTGCAGTATTGCTGTAATTATAATC
CACAATTCTTTGTTGATATCATTACTTGTTGTATTTTTCAGTAAGAACAGTTGTAATCGG
CTTTGATATATGTGTCTTATTAATTAATCTTGTAACAGATAAAACTTAGAAACTTCTTGA
TCATTGTGTATATTTTTATTAAAACTTTTCCTCTATTTAGCAAGTATTCTTATTTTTTTA
GATAACAAGGTAAAGGATTGAATATACATCACTACCTCTACGTACTCTGGTGTCTACTAC
ATCTGGACAGAATTTTAATAAAAGATCGTTGCCCTCTTGCTATCCATGTAAACTTATGAA
TATCCTTTTTTTTCAAATAATATATTGGTAATTTTTAATTGATTCTAGTACGAACAAAAT
CTCCATAATTTACCATTTACATTTTAAGTTTAGTTCTCTTTACTTCCTGTTACATCTGGA
ATTGGACTGTTTCCCAGATAAGCTTTAAAATCACCTGCCATTATCAGAAGATTGTTTAAC
AATCACAACTTGAGATTTTCATAAAATTGTTCAGATTCTTCTTCCTATAATAATATTTCA
TATAACTAAATTTACAACAGTTGTTACCACATTGAACCTGACCCGCAGAACTTCCCATTA
GCACGCCTTAAATAAATAATCATTTACTGCTCTGGCCGCCCAGCTGGTACCCCACTTTAA
CCCAGCCATAGAAAGGAGGCGACAGTGGCAGCAGAACTTGCCACGAAACTGATACCTGGT
AACCGATCCTATGCAAAAGTTACCGGGGACTGACCTGCCCAGTAAGTACTGGGCAGGACA
AGATCTGTGCCGTGTAACGTCGCCCGCTGGCTCTTAAGAGGAAGATCTCTACTGTGACCG
TGGTGTAGAGCAGACGGTTTGAGCACATCGTGGAAAATTGTCCCATCAGCTGTTTACTGG
ATGGTCTATCACTTCTCCACGCTTTAATGGAGGCACAGTTAAATGGATAGACTCCTTCGA
CGTTACTCTGTGGCTGTTGTAATTGCACTTGTTGTGAGTGTTAATGTATTAATGTTGTTA
CTGATATGGAAATGTGAATACGAGAAATAATAAAATAAATCAAATATGAGAAGTACACAA
TATTGTACGCTATAACCACCTAAACAAGTCTCACTCATGTGCGTATATTTTTCTTTTTTT
ATTGCTTTACGCCTCGTCGAGGTAATTAAAGGGAGGAAAGGACTGGGAGCAAGGAATGGG
AAGAAATTCGGCCATGGCCTTTTCAAGGAACTATCACCTGGAGTGATTTGGGGAAACCAT
GAAAAACCCAAATCTGGATAGACGGACACGGATTCGAACCCGCGTCCTCCCGAATGCGAG
GCCAGACCGTTACCACTCACCCACGTGTCTGATAACTATGAGTAAGCCAGTCTCCGTAAC
CCAGAGATATAACAAGTCGGTTGCACACAATAGACCGATACAGCTGTTAACTCAAAGTAG
TGTGTACTTTCCATTACAAAGTTGCAAACGCCACCAATAGACTACTTCACCATACAGGCA
ATAAGATCTGACTTCCAATGTCAGGCGTCTGACATTTTTGTTACAAAAGGAAAATGAATC
AGAAAAATGTTAAGAATGCGTGCAAGCAGGACTCGAACAGTCAACAAGACAATTTCGCTT
CAGCGAAACATCTATTCTCAGTAGTAGTTAACCATTCTCGATTGCAACATCCTCGCGGAA
GAGATAAGTACTTCCAAGAGACAGCGCTAAGGCACTTTTCACGATTTATGAAGAAACATG
GTGCAAGCCCACACTAAAAATTTTACATCCCACTTGGAAAATGATCAGATGGCCTTCTAC
TAGTTATTTTCTAGTGTCATACTACGTCATGTAGTTTGTAACATTATCACTAACTCCACA
ACCAGTTTTTATTATTAATTTGCTATTATTAATATTGAATTATGTTGAATTTATTAATTA
TAAGTATCATGAATAATTGTATTACTGTTTGTAACTGGACTTGTAATACTGTTCGATTTC
TACACTTTGTTTAGTAAACGAGGTAGCATCTTTGACGCTGGCCAGCACAGCAGTGTGGGC
CGCGGTTGTTGATTGGGGGCTTGTATTGTAGCATTGCAGGGCGCGGGCGAGGCACTAG
>VvP45bXY-597757#RC/Helitron_374-6952 [forward] 6579 bps; scores=9:11 Multi_5'_ends:
TCTCTCATAAATAAAAAAATATGTTGAATCTGTGTCACTTCTACCTGAGAGACAGGTCAC
TGACCAATAAAAGCAAACATATCTTTGTTTTAGCTCTCTGTTATTAAATTTTACAGGATT
AATTTTGAGCGTTGGTTGTTCAGTACTGTTAAATTTGCATCACAAATTGCATTAACGCGA
TAAACAAAACTAGCAGACAACATCAGATCGTTGGATCACCAATATTTACAAACTTATCAT
AATCGTATGGCTCCGATTTAGTCAGTAACATTTATTGGTTTACATACCATCTATGAAATA
CGTATCGAAAATTATGCTTTTATGAAACCAGTCCAATTTATTGCAAAATTGTATGAATTC
TAACTATTCTACGTCAAAATGTTTCGTATCCCAGTATATGTAGTGGAAAATACTAAATAG
AACTATTAACTCAAAATGAGTATTTTTCTTTAAAGCTGCGAAGACACACTTATTAATATT
TTTGTTCGTTACCTTAATTTACAATGTGACGAGAAGTTAATGAATTTATGTTTCAAGAAA
ATAAAGTTCACTAGACAAAAATTTAGAATTCCGTAGTGAATTGACTAAAATGTCATTCTC
TGCGTCATAAATAGATGATTCTAATATTCGGAGAAAACGAAGCACACTATTGCTTCTAAA
ACGTCAGTGTGGTAAAATTTACTTAAAATCCAGTGTTTCTAAATCAAATTACTTGAATTT
CATTAGATTCATTTTCAGCTTTCGCAATCTTATTCGCTTTTTCACAACACTGTAACAACT
TATAGTTTCGCGAGAGTACATCGAATCTCGAAAGAGTTGCAAATTTTCCCGCTGCCTATA
ATATACACTGAAAATGCGTAAGAAGTCTATCGCTTTACAAATACTCACAAATCAGAGACT
TGTCGCATTAGTACAAAAGTAAAGATCTCGGAAGAAAAATTATTTATCAGTACCAGATTT
TTGTTTTACGTGGGTCCAGGCGAATACCAGTATAAAAATGCTGGTCGTATCCTTTCTCTT
TTCTTTTCCACAGTTTACTATTGGTTCTACTCGTCTCATTAATGTGAAGCCCCAATCAAT
AAACGGAAAAATTATGACTAGGTGGTGATGTTTTTAACTATTGCAAACTTTCCTTAAGCA
CAGATGTAAAGGAAAACATATACTAAGGGATCTTAATACTCTAATAGTCTCAGTTTATAG
CACAGGGTTATAATACTTGTGAGTTTAACCAGTGTTAAAAATATAATATTGTATTTCTTA
AATTATAGCTGTTCACGATCTGTTTAGCATAGAAGAATTTTTTCCGGCTCGTTACAGATT
TTTTTAACGGTTCGTGGCTCTTCTGTGTTCTGTGTGGTACTGTTGGATTTTTTTTTTTTT
AACTGCTTTACGTCTCTTTTTAACATCGAGGTCTTTAGAGACTGGAAAGGATGGGGGGCA
AGGATGGGGGCAAGGAATGGGAAGGAATTCGGCCATGGCCTTTTGAAGGAAGCATCCCGG
CATTTGCCTGGAGTGATTTGGGGAAACCATGGAAAACCCAAATCTGGATGCCTGGACGGG
GATTCGAACCGCCGTCCTCCCGAATGCGAGGCGAGAACGCTAACCGTTACACCGCCCCAC
TCGGTGGTACTGATGGAGGTCATTCGATAATCATGTTTAATTTTTTTACATTTAAACTGT
GAAATATTGGACTTTTTAGAAAAATAAATCATGAGACTTGAGGTTAACAGATCAAATTAC
TTCAAATTGTCTGACTGTCAAATTAGAGCATTTTTTTTTTTTTTTTTTATTTCGCATAGA
TTCACATTTCCCAAGATAATATTGCCAGAACAATTATACACGAAATATTAATATCTCAAA
AACATGGCATATTTAAGACTTCATAGCTGGATGTTCGGATTCGCCAGCCACGAACAGCAT
AACGTGAGAGTCTGTCAAAATCAGTTGCGCCACTCATGTTGTCATGATAAGCTGGGTGCA
CAAAATAAGTATTGTTGAAGTGCTTGACAGGGTTAGTGAAAGGAGAAAAATACTCCAAGT
AACAAAAGAGAGAAAGAAGAATTGGTTGGGACACTTGTTGAGATGGGAGTGCCTGATAAA
AGGCGCCTTGGAAGGTCTAGTTTGTGGGAGGAGAATAAAAGGAAGAAGGAGGTACAAAAT
TATAGACAACATCAAGGAAGATGGCCCTTAAGAGAAAGGCAGAAGGGCTTAGAGAGCAGC
AAAGTGAAAACCTACCTGAGGGCAGAAAACTGATGATGATGTTGACTCATGTTCACATTT
TGAGACTAAATAAAAGTATCTTTCAGTATTTTTGTTTTAAGTTTTACGTAATGAATAAAT
AAACAGTTTCTGGAGGGTTTAATGCAGTTTTCGGTGCTTAACATGGCTGGATATATTAGT
GTACACTCAGCGCGTACCTAGGCGGTGATAACGCATGCTGCGTATTACAGTTACCAGCTT
CCACCATCAGACCAAGATACGCATACGGATTGGAGCTGTCGGACCCGACAAACGCCTCAA
CACATCAAAAGCGCGTGGGCGCAAATCCTCCATCCGGGCACAGTAGCGCCGCCTGCAGAA
ATGCGTAGGTGGCTGTCTAATTACAGCTTCGTTATAATGAGATCAGTTAATTAGCAGAAC
GTGTCTGGAAAGTGCTGGACGTAGTCGATACAGGCAGTCGCACGCCAGACTGGCAAGACC
AGTTGGTCTCTGCGCAGGTACTATTTCGACTCTCTTGTATCAGTTCCACTGTAAGATATT
ACTCACAGCGCTGCCTTTCTTTGTTTATGACTTTCCACGTCGTCAAGGTCATTATAGGCG
GGAAAAGATTGAAGCTAGGAACCGGAAGGATTTTTTTTTATTTAATAATTTCATTCCTCC
CAGGTAAAGCCTGGGAGGCGGGCTGCTGGAGGATCTCAAGGATCCTTTTCAGCAGACTAA
CCTAAAGGGAGGGAGGGGGATGGAAGTCGGCCGTGGCCTTGTAGGGAACCATCCCATCAT
TTGCCTAAACTGACTGAGGAAAACCTCAGTCAGGATGGCCGAACCGGGTTTAAACCCGGT
CCTCCCGAACGATAGGCAGGACGGCGAAATTGCCGTCTTCCCATGACAATGGCCTTTTAA
AGGAAGCATTCCGGCATTCTCCTGGAGTCATCTGAGGAAACCATGTAAAACCCAAATCTG
GATACGCGGACCCAGTCTTTTAATATTCTTCACAGACTGGGAAGTTTTTGCTGCCCTGAT
GTTGTCAAATATCCTGTTGAACTTTCAATGGTTTCCAATGAACAATGATTTCCTGAATAA
ACTTAATTTTTAAAATTTAATTTAAATTTATGGCTGAAGATATAATTACTTTCCAGTTCA
TAAGTTAAAGCTAGAAAGATTATAAATAAAAATTCCGTCTGGAAACAACTATTGATGTTT
ATGTTACTTTATTCTCATACACGTTTCGCCCTTATGGTGAGGGGCATCGTCAGTGGCTGT
GAATTCGTTTTACGTGTGTTTCATTACTTTTGACAAAAGCATTACAAATTATTATATACA
TATTTATATTGCACTTACAGCTAGGCCATGTAAATATCATCACCCTAGCTGTATGTACAA
CGTAAATATATATATAATAATTTATAATGCTTCTGTCAAATGTAATAAAACACATGTAAA
ACAAATTCGCAGCCACTGACGATGCCCCAAACCATAAGGGCGAAACGCGTATGAGAATAA
AGTAACATTAACATCAACAGTTGTTTCCAGACGGAATTTGGATTTATAATCTATTAACCA
ACAACTGCGGAAGATGGCATACAACCAGATTTGCAAAAGCTAGAAAGTCTACGTGTACTA
TTCTAAACAAAACTAGTATTGTCTTTCTGAATTGCACGACGATGTTAGACGTAATTTTAC
CTTCGAAGCTACCCACATACGAGAACTAAAGACTTAAAGGAAATTTCAATTTTCTATTCC
AGTTCTATCTTTTTGGTATCGCATATCCAAGAATGCTTTTATTTCTAGAATGGAGCTCTA
ATTACATTTTCAACATCTCCCAGCTGGTTAGATAATCTGTTTCTCAGTTCTCCAACAACT
GCCATTCCCATAGTTTCCTTTCCGTGGATAGTCATAATGGCCTTTCCCTTGCTTTCTCAC
AAATAAACAACTTAATCCTCTCTGACCTTAACATTTACATAATACACGGATTTTCTTACC
CCGTGCTTATCGGTCGGTCCTGGCATTCGGAGGTATGCAGGTTAAAATCTCCCTCTGACC
ATCCAGAACTTTGATTACTACAGATGAACACGGGAATTCCTTCTCATCTCTTGCCTCCAA
TCCTTTCCAGGTCGACGAGTCAAAACAGTCGCAAGGGAAAAAAATAATTTCTTATCATTA
TTTTCTATACACTGCAGTCATGCTTTCTGAAGAACTTCATTTCACTGGTCTCTGTATTAC
TAAGGTCTGTAATTCCAGATCATCTGTATGAACAGAAGTGTCACAAGCTTGTACAAAGTG
ATTCTGATCTTCTGCTACTCTGTTGATAACTTCTTGGCCATCCTTCTGTCGCAACGCTCT
TTCGGGGTATGGAAGCCTCACAATGACATGTTGTGCTGACTGGTATGAATCACAAATGAG
GATTAGGAGCAATGAATTCAACGGCTCTTAAGGCGTCTTTTGGCATTTCGAAGCTGACGG
ACGAAAGGGTCCTATCTTAATGGAGCTACGACACAAACCTTTTGCCTCTGAAATGGCGGA
GTCTACCAACCACTAACAGTGTAAACTCCAAATAAAATATTTGTTTTAAGGAGAACCTAC
CAACCCCCTAGATACTAAAGAGTAGCAAAATTCAATAGGAAATGATAATTACAAAAAAGG
GCATAAAACGTGATTCCACTATATAATTTTTTCTTTCACGCCGTTAAAATAAGAAAATAC
AGACGGTTCTACAGCAGCTCCGCAAAACCGTAAATAATATCAATTATTTTTTTACTGTAA
AATTCATTATTTCTTCCATATACTGGACAACATACAACGAAACTTAATTTATTGTTCTAT
AGAATCGCCACAAAACCGCAGATAGTGGTTCTCTTGGATAAAATTCTGTGTATAGGCCAA
TATTTAACAACAATAATAACAGATTTCTGTGGTTTTATCTCAAACTGATAAATCAAAACA
CAAACTCCGTTCTACCAGATATTCTGTCATCAGGTCTGTATATTTCAATCTCACAAAAAT
CTGAGTCTGTAAAAATTAAAAATTTATACTTCATTCCGAGAAATATCGCGATTCAGACGT
TCAATTATCAAAATAACATGAGTAATCAGCAATGAATATTAATTTCTCTCAAACCAGTCG
AAGCTAAAAGCAATGAATTTTTTTATGCTCTCAGAATTATTTGATATGAGAATATGTAAT
TGCTTCTGTTTTCCATTGACTGCAAACGGAATGTTCCCTGTATGAATATTAAAAACTTCT
ACATCTACATTCATACTCTGCAATTCACAAATATTGTGGTTGGCGGAGGGTGCCCTGCAC
CAAAACTAACTCTGAGTATTCCAATCTCGAATAGCCTGAGGAAAGGAAGAAAACATACAA
GCATCAGTACGGTATCTTATTTGTCTAATCTTATCTCTCCTGATATAACGACACAAATAG
ATTAGTTAACGAAGAATTTCGTATATTCGTCAACAAATCCAGAAGAAACCGATGTCGTCT
GTCCGCCAGACAAACCCAGCCTAATCCCTTTCGTAAGGGCAGTCACAAATCGAGCGGCTC
TCCTCTGTACTTTTTCTAACGCGTCAATCAATCCCTTGCGATAAGGATCCCAAACTGCAT
AACAGTAATCCAAATGTGGACGCACGAGATTTTTATAAGCTATTTCGTTAGTATGAGCGT
TGCAATTCTTCAAAATACTACCTGTGAATCTCAATTTGGAATTACATTTGCCCACAACGG
AAGTAATGTGCGGTCCCACTTCATTTTGATTTGTACTATAACCTTCAAGAAAATACTTCA
CAAACCAACCGTGTCATCAACTGATCTGTTCAGTTTGTACTCATGATCAAACGGATTCTT
TTTGTTAGTTACGAGCATTACTTTGCACTTTTTGCAGTTTGGTGAAAGTTGGTTTTTACG
GTACCATTCGGAAACAAGATACAGACCGCGCCGAGTTTCTAAACAATCACCAGAGCACCT
TACTTTCCTATAGATAACTACATCGTCAGCAAACAGTCGCAACCTGCTATTAACGTTGTC
ACCAGGATTGTTTATAAACATTAAGAAAAGAAGTGGTCCTATTACAGTGCCTTGAGGTAC
GCCAGAAGTATCATCTAGATTAGAAGATACTTGCTCTATGACTTCGTCAGTTTTTAATTC
CTTCCAGCAGTACTTTAAATTTTCTCTGTCATTTGAAGACGTGGACCGGGGTGACGTTAT
ATCAGTTCTGTACGCTCGTGAATCACTGCTATTATTTGCTCGCTTGTATCGTACGCCTGG
GAGGGTTAGTGAAGCTACCGACTCGACAGGATTTATTGCTGCGAGTCCGGCGGGATAAAA
ACGTTAATCCTGTCGGGGTAGCGCGGGATAGCGGACTGG
>VvP45bXY-598017#RC/Helitron_20814-36989 [forward] 16176 bps; scores=15:10 Multi_5'_ends:29638:15
TCTCTTACTAATAAAAATCCTTCACTCGGAATATTCTTTCTAAGCCAGCCAGAGGGTATA
ACTAGCATTAGCCATTACCTAATAAAATCTGCATGCCATATGGCGACATGGTCCATCCTG
GGAATCGGCGAATCAACTGCCCCTGGAGGCTGCTCCCGACTGCGCTCTCCAGAGTAGAAA
CGTGGTGGCTAGAAGTCATGTGACCTAGTCCTATTCGTCTAAAATCCCTTGCTAAGGGCT
TTCTGGGCTAACATGGTAGGGGGTCTGCTTCCCACGGGAAGTGACTTTGCCCAACCTTGA
GCTCTGCTTCGTTGGGTGGAATTACATTACATAGCTGCAGCTTGAGAAAAATTATCCCGA
GCGAAAGTTAGAATATATTATAGCTAAAATCTCTCAATATACTACACTTCCCCCATTGGG
GAAGAGTCGAGCACAGGGCTTTAGCCTAGGGGAGACTCTTACCTGGTAGTCTGCAAAATC
TAGACTCAAATGCTTAAACAAAATACACAATAAATGTTGATTAAATTAAAAGTGCCTTGA
AATGATTAGATATCTTCACTATCTTCTATTTGTTATTATATTCAGCTTCTAGGATAACAG
TTTCTAAAACTACTACATGAATTGTTGATTACATAATTTGTCTTGAATTGACTACACCAA
TGGATTTGATCAAATGTTTGCACATTTCTAATTCTACTTGCTGTAATCTTTATCACTTTC
TAACTACTACATTGCATTCAACATTAATTCTACTTAAGAACATTACACATATAAATCCCT
TTTTTTCAAAATAAAACATAATTGAAATAATACATACATAAACTTATCAAAATTTCTTTT
ATCTCCGATCATGGCGAGAGATTACAGATAATTCATCATGATCTGAATCAAAAGATCGTC
TGTGTCCAATAGCAGAATGAAGTCTTTCGAATACTACAATATCCTCATCATTGAGTTCAT
TGTTAATGTCTCGGTTAACGTGAATAGGTCTTCTTCCTCTTATACGAGATAATTCAGTAC
CAGTAGAGTGGTTTACAATAGTGGTCTTCACACAAATCTGATTACAACATTCACCTGCAG
TATTACGCCAAAAATACTTACAACAATTCCTTAGACAGCTACAATGTTTACATAGGCAAA
ATATGATGATGCAAAAAATAAGAACTACACAGACATACGATAAGATCGAATACTGAGACA
ATGAATAATTTGTAAAAGTGTTTTTCTCTTGTTCTTCAATTTCATCTTGGAGCTGGTCAA
TTTTTACTCCTGCGATTTTCAAATCATCAAGATTCTTAACAATGTTTTCCATAGGTAAAT
TCAATTTTAATTCTGAAATATTACGCTTCTCTTTGTTTATGATGCAACAATCTACTTCTA
GATTCAAATCAGGTATAATATCTGGACTGGTAACATTCGTTCTTATCGTTTGCTGTGATT
CAATCAAACTAATCGCTCCATAACCACGACATTTTTGCAAGAATTTTAATTTGCCTGTTC
CTTTGAAAATGATATCGTGGGCTGATTTTCACTACATAATATAGTCATACCTTCGTCTTT
AGGTGCAAAAACAACCATTCGTTGTTGTTTAATTTAGTAAACAAACTTTCATTTAAAGAC
TATTTTTCTGGTACAATCACTTGGGATTGATCTTACTGGCTGTAACAATTTTACCTCACA
CGGAGCATCTTCATAGGAAGCAGACAGAACAAAATTTTGTTTACAAATACTAAGATCAGA
TGTTAACTGTTTACATTCAAGTTCGTCGTGATTTACTTTAGCATACAATCTGCGAGACTC
ATCAATAATTAAAGTATCTTTTTCTGGCAGGATGAACAAATAATTATTATTATTACCAAT
GGCTATAGGCAATGGAAGAATTCTGTAAATATTAAATTGATTGTTGTTCGAAAGAGGAAT
GTTAAGAACATACGTCAAAATATTTTGCGATAAGAAGACGTCCAAACTGATCATTTTTAA
TAGAAGATAACCGTTTTCCTCGGAAAGCGGAACTGGGAATCGTTTGTCTTTAATATCATC
TCTTATTAATGTTAGATAACTGACAACTTGGGATGGATTAATGATAAGGGGTTGTAGAAT
TCCATACTGAGCGTTTGCAATAGCTGATACAACTAAATCATACTGTCTTTGTAATTCAAA
TATAATAGACAAGGATCTTATAAAGTGTTCATTGGTAGCCATCATTATAGCCAATTTTCG
AATGGAATGATCTGTATGATTTGCAAATTCCTGTACATAATTTTGTATTTTCTTCATCCC
CGAAACCAAAACATCTTGATTTCGGTTCACACTGCATAATGTATAGTTAGTTTCAGTCAG
AGATTTCTTTACTACAGTTAGTTGATCTTTAGACAATTTCAACAGATTACGTTGCTCTTT
CTCAAGGATATCTATCTTAGATCTCAGATAAGCTGTGTCGTCCATATTTAGGGTGCCAAA
TAGAAGCTTGGAAATTTGGCCTACGAATCCGAAAACAACGCGCTTCCTTCGAGATGAGTC
ATGTTTCGTAATTTGTCCAATTAAATTTTGCGACTGCTTTAATTTGTTAATATGCCAGAA
TATTTCTTGGGACATCTCATCGCATTCATGGGTTGTTACATTCAACTAAATTAATTTGTT
TTTGCAAAAAGCGATTGATCGGAATGCATAATTTTCTAAGTTTTCAGAAGCGTCATCTAA
TTCCTTCAGATTCACATACGCAGCTAGCCTCCAGGTCACAGAATAAATTTGTGCGCCGGT
TATGTGGTCAAAATATAAGCCTGGACTGGAACTGAACTTTTCTACCATAAAATCTTGTAT
TGCTACACTGACGTGAATTAATAACAGAAGACCATACAGCAGTTCCATCTGAACGCAAAA
TAAAAGTTTAGTTAAGTGTACTGTTGCAATCTGTAAAAGAAAGTGCGTAACTTGAATTAT
AAATGCAAAAGTGTACGTCGTAATATTACAATCGACTGTTCTTCGCTGCGAGTTAAATAC
CTGACGTGTGTGGGTGCGTGTAAAGACCTCGCTATCAGGTGGGCTCGCCTCGGCGCGCTA
TCAGTGCATGGGCGAGGGCGAGTGGCCTTGCCGGCGGCTGAGCCAGATAACTGGTGGCTG
GCCATTTTGGAACAGTGGCTTATCAGGAGTGCGTGGGCGAACATGTGCTTGGCCATGCCA
TGCCTCCACATGGTGCGGTGTTTACAAAACAAGCGACCATGTGCGTTGTGTTTATGTGTT
TCTAATACGGCTTTTTCTGTTTCACATCCATTTTAAATGTACTGTAACTTACTTTACTGC
GTTTTTAAGGTGTGTTCTCACTACCGACTGAATTATTTCGTAATTTATTCAATGGTTTGT
CTTTAATCAATTGGCATGAACTGTGAGTCGTTTATATTTGCCCAGTTGGATAGTTACACT
TACGCCTCGTTTTCCAATCACAACAAAGGGTCCTCTGTAACCACTGTCAAGCTTCTGAGA
CCTCCCTCTGCGAACAGATTCATCTTTTAGCAAAACTTTGCTTCCAATTTCAAATTCTCG
TGGATTTTGTGTCTTATCGTAATATTCTTTGTTTTTCTCTTTCAGTCCCTGATTCATCTC
TCTAGCCTGTTTGTGTAGTGTTTGTAGGATAGCTTTTAGCTCATCTGCGTACTCATCATA
TGAATAGTGAACTTCCTTTGGATCACTTTGTAATACCCCTGGTATATTTGGTGTTCTACC
GAACATTAGCTCGTGTGCCGTGTACCCTGTTGCACTGTGAATACTAGTGTTATATACAAA
TACAAAATAAGGTAACCACTCATCCCATGTGCTCTGATTCTTGTCAATATAGTGCCTCAA
GTACTCTGAAAGACTACGGTCGGTGCGTTCGACGAAGTTCGATTGTGGGTGATACGCCAA
TGTCTGGATTTTGTTTATCTTTAATAATTTACATACTTTCTGCATTGTTTCGCTGATAAA
GCATGATCCATTATCACTAAGTAAAATCGAAGGCACGCCGTAGCGTAGAATTACTTCTAA
GACTAATGCTCGAGCCACTGTATCGGAATCTTTTCTGGCTATGGGAATTGCAGTTATAAA
TTTGGTCAATTCGTCCTGGAATGTCAACACATATTTGTTCCCATTGTTGCTCAACGGCAT
TGGGCCAACAATATCCGTTGAACAACGTTCGAATACATGCTCAGGTATCTTTGTAAGCTC
TAATGGCATACGGGTATGCGGTACTAAGTGTTTGTTCCTCTGGCAACTATCACACTGTTT
GACATAATTTTCTATATAAGACTTCATCCCTGGCCACTGAACGTATCTCTTAATTCGCTC
ATATGTCTTATTTACACCTAGATGTCCAGAGATGGGGCTGTCATGGTATTCCTTAAGTAT
GGCTAGTTTTTCTTCCTCATTTAGTGTTGGAAATTCCTCCTCATTTGTCTGGATTTGTGC
ATCTACTGTGAATGTAAGTGTTTCTTCTTCTGTTTGCATTGTTTCATCTGTGACAGTGTC
TGGTTGGGTGGATTCTTTTACTTCCTTTACTTCCCTAATTCTACTAAGTGCATCTGCAAC
TGTAATTGATTTCCCCTTGCGATAAACAATTGTGTAATTGTATTCTTCAAGTTTTAAGTG
AAATCTTAGTAATCTAGAAGATGGGTCTTTAACACTAAAAATCCAAGTAAGGGGGAAGTG
GTCAGTATAGACAGTGAAATGTCTTCCAAAGACGTAAGGTCTGAATTGCTTTACCGCCCA
CGTAACCGCGAGTGCTTCTCTCTCTGATGTGGAATAATGAGTTTCTGCTTTATTTAAAGT
TCTGGAAATATATGCGACTGGTCTATCTGAGCCTAACTGCCCCTGCGAAAGTACTCCCGA
AATGGCATACTGAGACGCGTCTGTGCTAATAATGTATGGAATATTTTCGTCTGGGTACGC
TAGAACAGGTGCTGAGATCAATTTTTCCTTGAGAGTTTGGAAAGCATTCTCAGTTTTTGG
ACTCTAATCAAATGGAACATTTTTCTTTAATAATTCATATAATGGTTTAGCTATCTTACT
AAAGTTCTCTATGAAACGACGATAATAACCTGCAAACCCAAGGAATGTTTTCAATTGTTT
TGTTGTCTGAGGAGTTGGATAATTTTTGACTTTTTCAATTTTCTGTGGGTCTCGGTAAAC
TCCATGTTCTGTCAACTTGTGTCCCAGATAGGTGACCTCTTTTTGTAAGAAGTTACACTT
GTTTGGCTGAAGGCGAAGTGTGTGTGTTCTTAATCTGTCAAAAATGTCTCTTAACCTCTC
ATTGTGTGATTCCAAATTTGGACCAAAACAGATTACGTCATCTAGATATACAAAACATCG
ATCACCCTGTAGACCACACATAACGACTGTCATAAGATACTGAAAACTTGCGGGTGCGGA
GGCAAGCCCCATAGCCATCTTTCTGAACATAAAGTGACCTTGACCTACACTGAATGCTGT
TAACGGTTGATCCGATTCTTTAATCAAAATTTGATGATACCCCTGAGCTAAGTCTAAGGT
AGAAAAGTATTTTGCCTTCCCTAATGAATCTAAGATTTCTGAAATTAGTGGAAGCGGAAA
ACAGTTCCTACAGTAATTTCATTTAATTTGCGGAAGTCCACCACAATTCTGTATCGTTGT
TGACCACTGGCATCAGGTTTCTTAGGTAGGACAAGTATTGGGAAAATCCACTCGCTAGTT
GATGGAACAATGATCTCATTCTCAAGCATTTGATCAATTTCTTTCTGTAAAATGGGTTTC
ATAGTATCTGGAATTCGATACGATCTCTGTTTGATGACTGTACCCTGTGCTTCTGGCATT
AATTTGATTTCATGGGTGACTGTGTTGGTGTGTGTCAACTTATCTCCTGGGAGGTGAAAT
ATATCATTCTACAATAAACAAATTTCTAGAATGGATTGCTTTTCTTCTTCATTCAAATGA
TCTAGCCTCAAATTTTCCATTAATAAACTGGTGCGTGATTTCCCTTGTGTTGGTTGCAAG
TGTTTAGTTGTTTGTTTACCTTCTACAACTCTAATGGCAGATGGGCTGTCAGCTGGCGGA
TCACGTGACTCTGATGTCATATCGCTCTCCGCACAATATGGCTGCGCCTGTAATGCTCCG
CAATAAAATTCAACACTGTCCTCCCTGGTATTTAACATGGATAAAATACAAGTACCATTT
TCTACTTTGACCAATGATTCAGGAATGAAAACACCTTGAATAATTTCTTGTTTGTTTACA
ATAGCTTCTGCACAATTTCGGCATTGCACCTGAACTCGTAATATGCGTTCTTCTCTTGGC
CCTAACTTTACTGTGTAATCCTCTGGAAGACCTGCAAATTCTTTTGTGCCTTTAGAACTG
TTGTTCAACTGCTTTAAACTAGCTTTATTGTGACTTGAATTACTAGCATCTCTCCGATTA
GATACTTCTACCGTTTGTTTAGGTTCCTGTTGTTCATTCTGTATATGCTGTGTAGTGGAT
TCATTAATGTTTTGAGCATTATTTGTGTTTTTGTTGCTATACCTATTCTTTCTGTTTACA
CGTTTCCCTCGTCTTTTGCGAGAGTTTTCGGGCGGTACCTCTGTGTTTATGTTTCCCTTC
GATTGAGAACATTTACCTCTTGAGTTGTCTGATCCCTTTGAGACTACTCTAGCCCGTTTA
CTAGGCCCACTAATATTTTCTGATTCTGTTAGTATTGGAATCGAATGACCACTGATACAT
ACAGACATGTTCTCATAGTTAATTATAGCTCCCTGTTTGATTAAAAGATCTCTCCCAATT
AACCCCTCTTTAACTATATCAACAGACTCTTCAACCACATGAAACTCATGCTTAATGAAC
ACATGATAACTCAGTTTTAGTTGCAAAACAATCGTTCCTTTGTTCTAACCGTGTGTGACA
TAATTCCCTTAATACTTTAAGTTTTCTTTGTATCTATTTGAACGTGATTTGCCAATGCAT
TCTTGTGTATAAGAGATAGCTGTGCCCCCGTGTCAAGGAGACAATAATTCCCCATTGTTT
ACTTGCTCACAGGTGATCTTAACAAAATCATTCTCATGTTCACAGCCTACGGTATGTATT
TTGCCATATTGACGAGTGTAAGAGTGGCTGCCATTTCTCACACTCTTCGCTCGTTTCCCG
AACCTTTGTTTGTCTTTTGTGTTGCGTTATTGTTGCGACAATGTGACGCGAAATGCCCGA
CCTTATTACATTTATAACAAACTGCCTTCTTTACTCTACAGTCTGCAATCATATGTCCTT
TTCTATGGCAATATGCACAAGTGACATAACTAATTCTTCTTAACTGTGTGCGTGCTTTAC
ATGCTATGGCTAGGTGACCTTTTTGTCTGCAGATTTGGCAAACGGGTTGGCTCCCACATT
CTTTACTAATATGGCCACTTTTATTGCAAGCGAAACATTTTTTTCATGGCATTATCCGGT
GTTGTGTGTTTATCTGAATGCCCTATAACAGCTTTTTCTTTCTGTGACAACAATGCACTT
TCTTCGACGAGTGCTAATTCAACAGCTACTGGCAAAGTGATAGTGGAACCCCGTGCTCTA
ATTACTGTCCGTATTCTGTCATTACTTAACCCTTGAATAAACGTAATGCGACTCAGGCGA
TCAACAAGAGACTCCCTTTTCCATCTTCCTCAGGAATTTCTTTAGCTACTGCATTTCTAA
AGTCATGTGAGAGCTTGTCGATTCTCGCGGCCCATTCAACAATCGGTTCTGCTTTACCCT
GACGAGCTGCAAAAAGGTTACAAGCATAGTGATCTAATGAACGCCTCTCCCCATAGTTTT
CAATCAAGATATCTTTTACAGAATCCCATGTTTTGGTAAAAGCTCGGACGAGCAATTTCG
ATCTTGCCTGTCCAGAGATATTTGACTTTACAAAATGAAGGAGAACATCATGATCTTGCT
TAGCAATTAAATTAAATGCAGTTGAAACATTTTCAATTAAAGGTTGCAGTTCTTCTTTAT
ATCCGCTAAACGAATTCGGAATCAATTTTAATGCTTCTGATACTGAGAGCTTTCCCGCAC
TGCTCTCTTCAACACTACTTCACTCGCTGCGGTATTCATCGTGAAACACTGCGTATTACT
CACTGTTCTGCTGGGTTGAGACTGCGAGACTTGAATTTTGGCACCAACCGTGCGTGTTGT
GGTGGCGTCGTCGTCCTATTGGCTGCTGGCGATGTCACCCCCTCCACTGCTCTCGCGCTG
GCTGCTGGGACTCGGTCCGTGCTACCCTCTCTCCAGCGGATCGCGAACTCGGTCTGGATT
CTTCTTATCTGCTTGCAGTATCCGGTTTCTGTTCCAACTCGCCCTCCTTGTAGCGTTGAA
AACTACTTTACTATACTGACTTCTTCGTACTGTTTCTGGCTTTGCATTTACCCTCTGCGG
CTGATACACATAAGAAATGGTTTTTACAGGGAAAGAGAATATTTGTCCCTTTGCCGTACT
AATAGGAAAATACTTTCCCAATATTTCTGCTGTCATCGATCACTGATTTTACGTAATCAT
CCCCAGAATCTGACACCATTCTATGCGGCTGTAGTAACTGAGCGGCAAATCACCACAGCC
ACAGTTTGGATCCGTCTCTGATTAACCACTCTCCGATTAGTTTCCGAAGATATGTGGCCC
TAGGATCAGAGTGACTACGTTCTACCCACGCTTAAAGCTAGTAATGAGCAGGAATCAGTG
ATACAAATGAAAACATGTAGTTGAAAGAATGGAGTGACTTTAATAGCTTCAATAAAAATG
GGCACATAGACATACACTTGAAATGACTGAAAAGCACTGCTCAAAATAACTCTCATAAAA
GGAATCTCTTACTAATAAAAATCCTTCACTCGGAATATTCTTTCTAAGCCAGCCAGAGGG
TATAACTAGCATTAGCCATTACCTAATAAAATCTGCATGCCATATGGCGACATGGTCCAT
CCTGGGAATCGGCGAATCAACTGCCCCTGGAGGCTGCTCCCGACTGCGCTCTCCAGAGTA
GAAACGTGGTGGCTAGAAGTCATGTGACCTAGTCCTATTCGTCTAAAATCCCTTGCTAAG
GGCTTTCTGGGCTAACATGGTAGGGGGTCTGCTTCCCACGGGAAGTGACTTTGCCCAACC
TTGAGCTCTGCTTCATTGGGTGGAATTACATTACATAGCTGCAGCTTGAGAAAAATTATC
CCGAGCGAAAGTTAGAATATATTATAGCTAAAATCTCTCAATATACTACAGAATTGCTTA
AATTTCAGAAACATAAATCAGACAAATCCATAGCCAGAAATTAGGGAACTACAAACTAAG
CAAATCTTTTTTTTTTCTCCAAAGAACCGACTGAACCTATGGAAAAGCATTAAAAGGACC
ATGTAATCCAGCAACACAAGTAGCAATGATTTCAATGGCTAACCTATTAAACACCAACCA
GACAAATTCCAACACAAATGAGCAAAGCAAGCTACTATAATATTATTACTTTCTGTGAAA
AAGAAAAGGAGCATTTCTTCTTCTTATTTTGTTCAGTGCTTTACACCTAGTTAACATCAT
CAGATGTGGTAGAGGGTAGTGACAAAAAATGGGAAGGAATTTGACTATGGACTTTTGACA
GAACCATCCTGGCATTCACCTGGAATGATTATGGGAAGCCACGGGAAACTGAAATCTGGA
TGGCTATACAGAGATTTGAATCCGCATCCTTCCAGCTTCCAGGACCAAGAGTTACTGTTC
ACGTGCCAGGCTTGATTTTTCCTTCAAAGCGGACCAAATAAATAAGCAAGCATCAATAAA
CATCTAAGTATTGTGGTAAATAGCTATGAAAATAAACTACTCAACAACTTGCAACAAACT
CTCCTCGGGTGTCCAACCGGATGGCGTTGTAAAAACACGGCGTTTCAACAGCTAGCTCTG
CTGTCTTCATCAGGTATCTTCTAGTTGTCACAAGCTGACTATCACTGCCTCAACTGCCTT
AACCACTCATTGAACTTCCTTTATATGTTCAGCGATGGCGTGCTAAATCTTGGGTTCACT
ACGATGCCCACTCCCTTGTCACCTGGATGTGCTGGCGGAATGCTTGCAGTCAATCAGAGC
AGACCCACCAGAATCACGGAACTCCAGTGCAAATGATGCTACTCGGTGGCCGCAGCGGGC
CGCGTATTAAGCCGGTACTTTTGACCAACCAGAACGAGTGGGCCTCACAGCATCTCCATC
TCGCTCCACCAGCACATCCGGGCGGCAAGGGAGCAGGCGTCATAGTGAGCCCAAGATTTT
TCGTGCCATCGCTGAAGATATAAATTAAGTTCAGTGGGTGGCTAAGCCAGTTGAGGCAGT
GACAGTCAGCTTGCGACAACTAGAAGATACCTGATGAAGACAGCAGAGTTAGCTGCCGAA
ACATCATGTTTTTACAACACTATCTGGCTGGACACCCGAGAAGATTTTGTTGCATCAGTA
TGCCGGGAAAGTCTCCACTCATATGCAACAACTTGATAACAAAGAACTATTTTACTTTTA
TAAGTATTTGAATAAAGGAGACTAACATTTCTGATAAAACCTCTGGGTATTTTATATTAT
TAACTTATCATCTGCTGGAGGATACAATTAGTGATTTTTCAAGGATTTAAAATATGAAAT
CAAAGAAGACAGTGAAACAAATAATGATTTTTGAGTTCATGTATCATATTGCAGGATTAT
GATGGTGTAGGGAAACTGCCACCAATTCAAAAGTTTTACTAACCTAATGAAAACTGGATC
AATCTAAGCAAAATGACAAGTCCTTGATCTGAACTAACATGTTTGTACCTAACGTGATTT
CTACAAAAGTTATAAAATTTCAAATGTCATCTGTTGATAGAGCCATAGTTCACTGTAGTA
ACCAATGGCCCAAGCAGCATTTCAACCAACACACTTACAAATCTGTTATCAGATTTAATT
TTTGTAAAGTGCTAAAGGAAAGAGTGAAATTTCAAATAGTACACTACTAGTTCCACCATT
TGTTTGACCCATGAAAATCTATAGATGAACACCAATGGCAAAAAAGCAATGTCAACTACC
CATATTCAAAATCTAACTACTTTTGTGGTGACTTTTAAAGCAAACATGCAAGCATGGATG
TTGTTTCCAACATCAGGTTTCTAACGATAATGGTATTTTGAAATACTGCAAGGACCATTC
ACAATTACACCGAGCTAAGATGAGTTGAATAGTGCAACTTTGAAAATTTATAATGTTCTT
TGAGATCACTGTAGAGATAAATAATACAAGCCATTAACGCTAATCACTAAGTTACATCCA
TAAGGTTAGTACAATTTTTAATTGGTGGCAGTTTGCATATAGCACCTCTGGATTAAACTG
ATGTTGGATTATGTAAACAGAAATTTGGTGGCAATAGTTGATTACAGGTATAGGCAGAAA
AAATTAAAACCAGTAACCATTTGACTTTTTTGGTTTTCAAATAATTTAATTTACATAAGA
CACTCTCTGAATTGATTTACGACAGGATGTACACAGGGTAGTTATGAGAAACTGAACTTC
TACACAGATGATTGACAACATACAAGTTTGTCTCTTAACATCACACTCAGTTTTAAAAGC
ATTCCCTGCTAAACTTTCAATAATTGCTTCAGATAAGCCCTGCAGATTTTTACTTTAAGG
AATAGAGTAATGTCAGCTCTGATGACTAGAAGAAAATTCATTTGGTCTCAATGGAAGCTA
ATGTCACAAATTTCATCTGCTGTCATGAGGTTCAATTCCTACATGTCCTGAAACCCAGAA
AAAAAATTCCTTTCTCACAGGATTGATTACAATGGAAGGAATAATGGGTGTCCTGGATGA
GATGTTCTGCTACTTAAACAGTTTTTGACTATCAAATGGAATCAAAGGAACAATATTTTA
AATACTACAATTCTCAATTGGTGCAATAAATGTAATATAATGTAACAGTATGATATATAA
ATGTTGCACTCACAGTTGTTATGTGTTGCTCAAAGGAACTTCATAGAACATCTAACTACA
TCAGCTCTTTCAGATTAATCACTGCATAATAAGATAAGAACATAATGCTGATTTCATAAA
TTATTAAATTTAACAAAAATACCATCCAGCAGTGTTGAGTGGGTTGTCTATATCAGATCT
AAAATGGTTTTCGATTCTTTAAACACTAGGGTTGAGACAAGTCCACTACTTATGTTCAAT
CAGCAGTTCATGGAAGTACTCATCTGAAGAAGATGATAACTAGCTATCAAGCCTAACACT
TACTAGGAGTTGTAAAATAGCTATATTCTGGCAGTTTGCCAAAGTATTTTAAAGTACTAC
CATTCTTAACAAGAGAAGTTACAACAGGCTCAGCTTCAAATCTCAGCATAACCAAGGTTT
CTTATTATGGTTGAGAAATGAAAATAATGAAGGACAGAGAAAATAAGCAGTTTCTTAACA
CAGATGAAGGTGTCAGGGCCAAATGAATATGATAACACAAACACAATTTACAAAATTCTG
GTTTAAAACTTTACTCATGTATGTGGGATTGCACCATTTGCTAAGGAGGGTCCGTTGGCA
GTTTTTTGTAATTATTATTATCATCATCATTAATTTTAATTGTGATGGAGCTAAAGTTCT
AGTGGCAATTCCCATAGTTATTTAATTGCCCCCTTAAAAAAAAAAAAAAAAAAAAAAACA
TTCTTTTACAACTGGAGTGTTAAATTCCTTCCCCATTTACTTTTCCAATTTACAAATTTT
AATTTTAAATTAATTAACTTCACATGGTAATTTTTTCCAATCCCTAACACCCNNNNNNNN
NNTGACTTCCAATCCAGCTCCTTTATCAATCACTTGCTGATTGGGTCCTGCAATAATTTG
CACAAACATATCTAGCTGCTCTTCTTTGCACACCCTCTAACTCCTGTATATGATAGCCAA
AATGTGGTTCCGAAACTACTTAAGTAACAATAATCTGTTAAGTGATTATCTAAGCAGCAT
GGGTCGAGTAGTACAGATTTACACAGATGGATCCAAGACTGGCAACATGGTTGAGAGTGC
CTTTTTTGACAGCACTAATAGAGTGGGAAGGCTGTTTAAGCTACGTGTGGAAACATCCCC
CTTTACAGTAGAACTGTTTACGATAGTTGTTGTTGTTGTTTGTGCTTTAGGGCGCGTCAA
CATCGGGGTTATTAGCGCCCTAACAAATACAAGCCGTGACAATGTGACAAAATTGCCGTC
TAAGTGGCCGACTGTAAAAAGGTCGGCCACAGAGACAGCACAATAAAATACTAAAATACT
GACTGGCATTCTGTCTGTATGACCGACTGTAGAGGGGTCAGCCCCACAGACGGAAAAAAT
AAAACATAATAATAATAATAATACGTTAGTACACAGGACACAAAGTAAAACAACATACAT
TGACTGGTTGGCTGTAAACGGGCCAACCAGTTTGAAACGAAGAAATACCTGGCTGGCTGT
AAAGGGGCCAGCCAGGTAAACAAGGTCACAACTAAAAACAGTACTTGGATTGGTGGCTGT
AAAATGCCACCAATCCAATATAAGACCTAGGCCGGTCTGCCCAAAATTTTTGGGACAAGA
CCGGCCATGCTACAAAACTTTAAAACCTTGGCCACATTGTCACTATCATTGTTTAAAATA
AGGGACAGATCGTTGGCTAAGCCAACGTCTGCCCTTAAGTATAAAAATAAAATACAATCA
CTTAAAATGTGGCGTACCGTCAAAGGTACGCCACAAGCATCACATTCCGGTGGGTCCTCC
CGGCGGAGAAGAAAGCTGTGCGTCAGAGGACAGTGCCCTACACGGAGGCGAGTGAGGAGA
ACCTCATCCCTCCTCGCCCGCTGGAAGGAGCTGCTCCACGGCTGAATGGTCGGTTTGACC
AGCCGGAGCTTGTTATGCTCGACTTCCAGCCACTGCCTCTGCCAAATTTCAAAGATAAAT
CTCTTCGCCGCCGAGGCAAGGTCTGACTTTGGGACCAGTTCAAAGTCGGTTCTGACCTTG
TCGCAGGCTAACTTGGCAGCTTGATCAGCTTCCTCGTTCCCTCTGATTCCCACATGGCCT
GGTACCCAGCAGAATAACACCTCCTTTCCACGAGATTGAAGGGAAAGGAGGGCGTCCTGG
ATGTCCTGGACTAGACGATCTGCTGGATACATATTTCCTATGGCCTGAATACAGCTGAGG
GAATCACAGCATATGATGAACAACTTATCGCGCATTACTTTCATATGCTGGAGCGACTTC
AACACGGCATAGCATTCGGCAGTGTAGACGCTGCGCCTGCCGTCCAATTTGAATGTGTAA
GTCGCTCGAGGGAACACTACGGAGCAACCAACTCCGTTAGCCTGCTTAGACCCATCCGTA
TACACCGGGGTAAACGTGTGATACTAGTTTAAAACATCTCTAAAAATTCTGATAAAAACG
TTATCCGCGGTACACTGCTTGTTGTGCCGGGATAATTCTAAAATTGTTCTGGGCCTCCTT
AAAAGCCAGGGAGGAGACTTACTCCAACCCTGGTGATAAAAAGAAGGAAGCTCGAATCCA
TATTGTTCTAAAATAGCCTTTGTACGGTAGCTGAACGGTTTAGTGGCTCTATGCCGATTG
GTATAGAGCCGCTCGTAGTTGGGATGGAGCACTATGTCGTGCACGGGACTGCCAGGTGTT
ATGGCAACGTGCAGGTAGTGTCGCACCATGAGGAGTTGCCGGCGGATGGTAAGCGGCGGC
TCGCCCGAGTCAGCACAAATGCTGACAATAGGGCTGGTGCGATATGCACCTGTGGCGAGC
CGAATTCCAGCATGGTGGACACTATCCAATATACGCAGATAGTTGTCCCGTGCCGAACCA
TAGACAATACAGCCATATTCCAACCGTGACCGTACAAAGGCTCTGTAAAATTGTATCAGG
CAGGAGCGGTCAGCGCCCCATGACCTGCCACACAGACATTTTAAAAGGTTAAGAGCTTTT
AAGGCCCTGGCTCTCACATCTTTTAGATGCGCAAGCCAGTTAAGCCTTGTGTCAAAAATG
AGGCCCAGAAATCTAACAGTATCACTAAAACTTAAAACGGTGTTCCTCAGGGTAAGGTGA
GGCTCTGGTAAAAGGCTTCTGCTGCGAGTAAAAAGTACACACCGGGTTTTCTCAGCGGAG
AAACGAAAACCGGTGTGCACTGACCATTCGTCCAGCCTGTTCAGCGTGAGTTGCAACTGC
CGCTCAGCGCTTCTCAGGCTGGACGATACAATAAAAATTAAAAAGTCGTCCACATATAAG
GAGTACCGTAGGGGACTCCTTATAATGGCTGCTATGCTATTAATAGCAATGGCAAAAAGC
GTAACGCTTAAAACTGACCCCTGAGGGACACCGTTTTCCTGAATAAAAAGATCAGACACT
TCACCACCGACTCGGTACCGGAAGCAACGACCAGATAAAAATGATTTTAAAAAACGGGGT
AGGTTTCCCCTAAAACCCCATTCATGTAACTGTTTTAAAATCACATGTCGCCAGGTAGTA
TCGTAGGCCTTTTCAAGGTCGAAAAAGACACCCACTAGATGTTGGCTGCGGATGAACGCA
TCCTGTATTGCCGCCTCCAGGAGNNNNNNNNNNNNNNNNNNNNNNNNNNNNNNNNNNNNN
NNNNNNNNNNNNNNNNNNNNNNNNNNNNNNNNNNNNNNNNNNNNNNNNNNNNNNNNNNNN
NNNTTAGCATCCCTACTGAGATGCCTCAGCATCTGGTACTGGATCAGATCAGGCCCTGGA
GCAGTGTCATTAGCGCTATTCAGCGCTGACTCCAGCTCCCATGATGTAAATGGGCAGTTA
TAGGCCTCTGTGTTAGACGAATCGAAGCACAGCGGGCGCCTCTCGGCAGCGACTCTTCGT
CGCTGAAACCGAGGATCAAAGTTAGCGGACGAAGTGATGGCGGCGAAGTTCTCCGCCATC
AGCTGCGCTATGCTTCGTTCGTCAGTAATTATCCGTCCGTGATCCAGTAACCCAGATACT
GGTGGGCGGGAGTACCTTCCAGATATACGGCGAATGGACTCCCATACTTTCGACGAAGGC
GTGGAACGATTTATATTGCTCACAAAGTTCTGCCATGACCTCTTCTTGCTCTCCTTAATA
ACTCGACGCGCCTTAGCTCTGGCAATACGGAACGCTGCTAGGTTGTCAGGTGTGGGGCAC
AACCTAAAGCGACGCAACGCCCGTCTGCGAGCCTGG
>VvP45bXY-605253#RC/Helitron_18581-26585 [forward] 8005 bps; scores=8:12 Multi_5'_ends:
TCTTATAATAATATTAAAACCTTTTTCTAACCTGAAACATGATAATCCATAATAATCCAG
TTCAACACACAAGAGATTTCTAATATTTGGCATTTCACTGTTTCTACACACTTTCGAACA
GAGTAAAGTATTTTTAATGAAGTAATAATGCAATTAAAATATAAATTCACTAAAATTTCG
TAGTTTCTGAACGTATAAATAACTTAAATCAATTTTTTAATACTTCGTTAGATGCACTTC
ACTTTTGGCATTTTTTATCACAAGATCCTAGAGAACTTTCGAAATAAAAAGTAGATTTCC
GGAAAGACCCAAAAATCTAATATCACAGATAATAATTTCAAGTAATTCCAGGTAATAGAA
CCGATTCTATAGAGATCTTAAAATTTATTTTTCAATGTAAGCATGTGGTCAGCTTAGAAA
TTATTTGCAGCTGGTTACAGTTAGATAAAGAGATGATATAACTTGCAGAATACGTAATTT
AATTCAGAGAATCTCTTGGTAATTTTATATTTGCGATAAAAGTAATAGAAGTAAAGTTAT
TAAATTAAAACTGAAATAGCATTTTGGTTACGCTGTAGTTAAACTATCCATGCACCAATC
TTAATAAAAGTTACACCAATAAACTCAGGAATTTTGGTAGAACACGGTGATAATAATATT
ATTTGTGTAAATTGTGGCTTTATTAAAATGACGAAATAAAGAAGCTTCTAGAACAATAGT
AATTCCCCAGGGTAGAAAAATAGTTCACTCTTACGCTCAGATCTTTAAAACCAGATACTT
AAAGTTAATAACTAAATATCCATTATTTCACAATTAAAAAAGTATAAACACTGTCACACC
TAAAGTTTAATATAATTGTTTAGTTACTGAGATATTTCCGACCTAAATTTTCTAAGTGTT
AGTAGAAAGCTGCGTTTTGGCTCTGACGTCAGCGAGGGTATAAAACATGATGCCATGTGA
AGACGCCATCTTTTCGGGTTCGGACGCTGTGCTATCATGACGTTATAAGTGTGTGAGCGC
TGGTGAGGTTGGTAGCTAAGGATTCGGGTCGGCCATCATGGAATTTTGGCTTTTGGGCGC
GGCATTTGTTTCTTAACATGAACTTGTAATTTTCATCAGGGGTGTCGGTCGGTCTTAACT
TCTCTCCACAATCTGCAAACTTTTGGAACGAGTGTTCGATTTGCCTAATCAACTTTAAGA
ATGATGTTTTGAACTTTTGATTTCATTTAAATAAACTTGAAGAATTTTTGGAAAGTGAAC
TGTTTTATTTCCGTAGCTATTGTATCACCTTTTCAATATTTGAGGTCATCAAATATTGTG
GCGACCTGAAGCATTCTAGTTGGATATCCAGGCAACATGGTCAAAGCAAATTAACATATT
CAGTAAGTTTTCATCGAACAGTGAGGTGCTATCAAGAGTTTAAGTTAAGGCACTTAGGCG
ATACTCAACCCCGGTATCGGTCTTTGTCCTTACAATCTGCCTGTATCCCCAGGATGTTTC
CAGGTGTATATTCTTGTTGCATGGTTCTTAAAAAGTGTGTTCGCCACAACTAGCTTATAT
CTTTCACAATATTATAGCAACCTGCTTCCTCGCTCATTTCTTTCTTCTAGACCAAAACTT
CCTACAGTATTCCCCTCTTTTCCTTCTCCTACCATTGCATTCCAATCACCCCTGATTATT
AGATTTTCCTCCCCTTTCACATATTGGATTAATTCTTCAATTTCAGTGTATATTTTTTCT
ATTTCTTCGTCATCTTCCTGTGATGTTGGCATATATACTTGTACTAATGTGGTTGGGACG
GGCTTAGTTCCTAACCTCATCAAAATAATCCTGTCACTAAACTGTTCATAATAACTCACC
CGTTTCCTTACTTTCTTGTTCATTACAAATCCTACACCAGTGACTCCATTGACAGCTTGT
GTGCTAATTATCCTGTGTTCCCCAGACCAGAAATCCTGTGCGTCCTTCCATTTAATCTCA
CTAATCCCAACATCTAACTTAAGTTGTTCCATCTTCCTTTTTAAGTTTTCTAACCTACCT
GCCCTATTCAGACTTCTAACATTCCACGCTCCGACTCGTAAAATGTTTCTATCCATTCTG
ATGACTCCTCCCGGAGCAGTCCCCACCCGGAGATTTGATTGGGGGACTATTTTACCTCCA
GAATATTTTGCCCAGGAAGAAGCCATCATGATATATGTAATTTGAGAGGATTACATGTCC
TCAGGATACCCTTAGGGTCTTTAATGCATTGGTTTCCCGTGTTAATGAGCTAAACGGCTA
CATGATCAGAACCTTGAAGCTGCAAGTGGGGGAAGTCAAACAGGTTTAGATGCCAGGAAT
GTTAGCTTGTGCCACTTGTCCAACTTGTTTGAAATATTGTCTAAGAGTGATTCAGTTCCA
GAATCATCATCCTGCGAGTTGGCAGCCTCCCAGCATGGTAGATCTGAGCAATCACAAATC
TGATGATCGGGAGAACAAATGTCAGGCAGTTTATTGAGTCCCTTAGGGAAATAACAGATT
GATCGGGGAGTGAATTTAATGTCCATACATTGTGTATTCTGAGTGACATGATTGAAGGTG
TCCAATAGGCCATCCCAGATGTCATTGTGTGGAGGGGGTGTAGTCAACTGCAGATCAAGG
AACCTTGCCACCTTGTGTTAGAAGTTACCCTATTGGCAGGGCTAACTATCTGCAGCATGA
TTGACAGAACTTATTGTGGACTGTTGGTTCAGATCCATGTTGAGAAGCTGAATCAGAGGC
TACAACAGGTCTGTGGTGATCTAAGAAGCAGATTCCATGATATTTGTGATAGAGTTAAGT
CAAGTAAAGAGCCCTTGAATAGGTCAGGTGTGCAGTACATACATAATTGGGTACATGGGT
GGCAGGGTGTATTAGTTTTGTTGATAGTTTCTCACTTATTTAATGTCTTGTCGAACTCCT
CTAATTCTTTAAAATGAGTAAACATTTTTTCTCACTTAATATAGCTTTAATTCAGCTTTA
TATCTCTTCCAGTGACCTCCAACACCAGCAGAAACTGAACACAAATAAAATTAATATCAG
ACTTCGTAATAGTTAACATAGTCCTTTGTGGAAATATTATTTAATGTTATGTTGTCATCC
CAAAGCAACTCAATCAGTCTTAGCAACCAACATATCCAAAAAAACAACTGCACGAACCTA
AAAAAATGTCAAGGAATCTGTATACATGTATATTTGCATAACATGGAGTAACTTATAAAC
ATGTGATCATCACAAGGGGCCATGTGGAGCACATTTGGAGGTTTTTTAGACTCAGGGAGA
AAGACCCAGGACTTGAAAAACAGATAAAAGGACTCAAAAAAATCCAACACTTCATGTTAA
GAGCAGCTTAAGAGAATCTCAACATTTAAAAGTTTGAAATAGCTGTAACAAACAGCCTGA
AGTTGAAAGTGGTGTTAGCAGCACACAAGCATAATCAGAACAGACATCAGGTTAAAACTG
GATACAAGTCACAGAAATTTTTTTAAATAACAGCTTGATCATTTTCAGTATGGACAGATT
TCATTCCCATGGAGGGGGTATATTTATAGACATCAGTAAATACCACTCACGTATTGAAAT
AGATATCAATACAGTTTGTAAAACCATGTGCATTAAACTAAATTTAGACAGAATTTTTTT
TGTAATACCACTTCATGCCAACACAACTGTTGCCAATACATTAAGAAATAATTTATTTAA
TATAGCTTGATGGTTTCAGGATCATGTAATAATACTTGGAGGCAACTTCAAATTGCTTAT
GTCAATTGCAGTAATTACATTCACGTTCACATGGTGGCAGGGATTAACAGCTTGTGAAAT
CTTCTGAACTGTTCTCAGATCATCATCCTGAACAGCTGGTTACTAACCGATGCAATGTCA
TGGTAATGAAATTTTTTTAGATCTTGCCATTACAAATAGGTCATAATTATTCACAGAAAC
TTCAATGACCACAGGTCTAAGTGATCACAAAGCAGTAACACAACTGTAAAATTAATAACT
GATTGCAAAAAGAAAAATTAATGGATTCTTCACAAAATTGCAAAGGTGTCAAAAGAATGT
TTTTGAATATACCTGAAAGATAATTACCACCTCTTTAAAGTAACAAGACTGTTGAAGAGA
TGTGGCAATGATTTATAAGTATATTCAAGGGATGCATGTACATAGCTATAATGCAATGGA
CAATCAAAGAAGGGACTGATCCACTATAGTATAAGCGTGAAGTTAAAAGATTTCTCAAAT
AGCAAACTAGGATACACAGACACATGAGGGTAATCAAACCATTTCTGTCCGATATATACT
ATATAGCCTGGAAGAGAATAAAGTACCTTCTGACTGAAAAATTGCACAGGTTCCAATTTT
AAAGAAAACAAATCAAAGTGATCCTAGGGACCAAAGACCGGCATCTCTAACTGTTTGCAG
TAAAGTCCACATGAAAACTAACTGAATAAACTGGAGTTAGGAAGAAAAGATTGCATAAAA
CTAAGCTTGCCTAGCTATTGATGTAGGATCAATTTTTTATTATTATTATTTACCATACAA
CTTCCCTTTGGCAAAAATTCAATCATTGAACATATTTGTGAATGGATGTCAGATTATCTA
AGTGACTGTTCACTGTATGTCATCATTTAAAAGAAGCCTCCACTAATCTAGATGTTACTT
CAGGTATCCCTCAAGGCAGGCAAATGTTGATGTAATTTCAACTGAATTACTAAAGTGAAA
GGAACAAGAAATAGATAAAAAATGCATCACCTTGATGTGAGTATACAGGTTTTCCAAGCA
AGCCAACATGATGTAGTCTTTGCATGTTTGCAGAATGGCTCTTCAAGAGAACCTAGTAAG
TTTAGGGGATTATTCTTTTTTTCCATTGTTGTTGTTATTGGTGCTTTAGGGCGAGTCGAC
GACTAGGTCATTAGCGCCCTAGCTCAAACACAGAATGACAATAGATAAAATACACTACCG
TCTGCATGGCCGACTGTAAAGGGGTCGGCCACACAGAGAGCATAATAAAATACGAAGGCA
CTGACTAGAATACCGCCAACATGGCCGAAGGTAAAGGGGCCAACCAGCTTACACAACCAC
TAAAAAGACAATCTGGGTGGCTGTAAAGGGGCCACCCAGATGTAAAATGTCCATCTTAAT
AAACAAAAATAGTAAAAACCGAATAGGTCAGTACATGGATCTGTGGTTGTAGACAAACCA
TTCTAAAAACTAGGCCGACCTCCCTAAAATTTTTGGGGTAAGACCGCCCAGATTACAAAA
TTTTAAAACCTTCACCACATTGTCATTGTTTAAAATACAACACAGATCGTTGGCTAGGCC
AACGTCTGTCCTTAAGTTTAAAAACAACACACAATCAGTTAAAATGTGGCGTACCATTCC
GGTGGATCCTCTCGGCGGAGAAGAAAGCTATGTATCAGAGGACAGTGCCCTATACAAAGG
CGAGTAAGGAGAACTTCATCCTGCCTCCCCCGCTGGAAGGAGCTGCTTCTCGGCTGAACG
GTCGGTTTGACCTGTCGGAGCTTATTATGCTCGACTTCCAGCCACTGCCTCTGCCAAATA
TCAAAAACAAATATCTTCGTCGCCGAGGCAAGGTCTGACTTTGGGATTGGAGCAAAGTTG
ATTCGGACCTTGTCGCAGGCCAACTTGGCAGCAACATCGGCTGCCTCGTTCCCCCTCATT
CCCACATGGCCGGGTACCCAGCAGAATAACACCTCCTTTCCAAGAGATTGGAGAGAAAGG
AGAGCGTCCTGGATGTCCTGGACTAGCCGGTCTGCTGGGTACATGTTTGCTAACGCCTGA
ATAGAGCTGAGAGAATCACAGCATATTATGTAATTCATATTGCGACTTAACTTCATACGC
TGGAGCGACTTTAGCAGAGCGTAGCATTCGGCAGTATAAACACTGCACCTGCTATCCAGT
TTGTATTTGTAAGTTGCTCGAGGGAACACAACGGAGCAACCTACTCCATTAGCCTGCTTA
GACCCATCCGTATATGCCGGGGTAAAATTATGATGCTGGTATAAGACATCTCTAATAATT
CTGATAAAAACATTATCCCTGGTACACAGCTTGTTGTGCCGCGATAATTCTAAAATCATT
CTGGGGCTCTTTAAAAGCCAGGAAGGAGATTTACTGCAACCCTGGTGATAAAAAGAAGGA
AACTCGAATCCATATTGTTCTAAAATAGCCTTTGTATGGTAGCTGAATGGTTTAGTGGCT
CTATGCCGGTTGGTATAGAGCCGCTCTTAGTTGGGATGTAGAACTACGTCATACACGGGA
CTGCCAGGTGTTATGGCAACGTGCAGGTAGTGTCGCACCATGTGGATTGTAAGCGGTGGC
TCACCAGAGTCAGCAAAAATGCTGACAATAGGGCTGGTGCGATATGCACCCATGGTGAGC
CTAATTCCAGCATTGTGGACACTATCCAGTATATGGAGATTGCTGTCCCGTGCCGAACCA
TATACGATACAGCCGTATTCCAACCATGACTGTACAAAGGCTCTGTAAAATTATAGCAGG
CAGGAGCGGTCAGCGCCCCATGAACTGCCACACAGACATTTTAAAACATTTAGAGCTTTT
GAGGCTCTGGCTTTCACATCTTTGAGATGTGGTAGCCAGATTAACCTGTTACAAAATGAG
ACCCAGAAACTGAACTGTTTCAGTAAAACGGAAAACGGTATTCCTCACGGTAAGTTGGGA
CTCTGATAAAAGGCTTCTGCTATGAGTAAAAAGTACACACCGGTTTTTCTCGGCAGAGAA
ATGAAAACCAGTGTGCAATGACCATTTTTCCAGCTTGTTCAGCGTGAGTTGTAGCTGCCG
CTCAGCGCTTCTCAGGCTGGACGATGCAATAAAAATTAAAAAATCCTCCACATATAAGGA
GTACCATATGGGACTCTTTATAACACTTAAAATGCTATTTATCGCAATAGCGAAAAAAGT
CACGCTTAACACAGAACCTTGAGGAACACAGTTTTCCTGAATAAAAAGATCAGACACTTC
ACTACCGACTCAGTACCAGAAGCAAAGACCAGATAAAAATGATTTTAAAAAGCAGGGTAG
GTTACCCCTAAAACCCCATTCGTGCAACTATTTTAAAATAATATGACGCCAGGTAGTATT
GTAGGCCTTTTCGAGATCGAAAAAGACAACCACAAGTTGTTGGCTGTGAATAAACGCATC
CTGTATTGCCGCCTCCAGGAGGATCAGGTTGTCCAAGGTAGAACGGAATTTCCTGAATCC
ACACTGAAAGCGGCTCAGTAGATTACGGGATTCAAGACACCAGACGAGGCGGCGATTCAC
CATCCTCTCCAGTGTCTTCCCCACGCAGCTAGTCAAGGCAATACTACGATAACTACCTGG
CAACAACTTATCCTTTCCAGGTTTTAAAATAGGGATAAGTGTTGGTTCTTTCCACGAGTC
GGGGAAGTGTCCTCTGGTCCATATATCATTAAAATTATCTAGAAGGTAATCTTTAGAATC
TTTATTAAGATGCCTCAGCATTTGGTACTGGATAAAGTCAGGCCCTGGAACAGTGTCGTT
GGCGTTGTTCAACGCTGACTCCAGCTCCCACAATGTAAATATGCAGTTGTAGGCCTGTGT
ATTCGACGAATCTAAACACAGCGCGCGCCATTCGGCAGCAATCTTGCGTTGCTGGAACCG
AGGGTCAAAGTTGTTGGACGAAGTGATAGTGGCAAAGTTCTCCGCCATCAGTTGCGCTAT
GCTTCGTTTGTCGGTAATTACAAGTCCGTGATCCAGTAAACCAGATACTGGTGGGCGGGA
GTACCTTCCAGATATACCGCGGATGGACTCCCATACTTTCGACGAAGGTGTGGAACAATT
GATAGTGCTCACAAAGTTCTGCCATGACCTTTTCTTACTCTCCTTAATAACACGACGCGC
CTTAGCTCTGGCTATACGTAACGCTGCCAAGTTGTTGGATGTAGGGTACAACCTAAAACG
CCGCAACGCCCGTATGCGAACCTGA
>VvP45bXY-606406#RC/Helitron_17255-20435 [forward] 3181 bps; scores=9:7 Multi_5'_ends:
TCTCATCATATTATTAAAGATAAGCTAAAACATGAAACTTATGATCAGTACTTTACATTC
CATCATAATATGTAACAATTACAAAGGTCACAAATTACTAATAAATTTTCAGTAATGATT
GTAAATTGTAATTACAAAACTCACATTACATTTCTAACTTGGAAAAAAATATTCACACAA
TGAAATATTTACGACTCTAGTATTTTATAAAGTGGGTATTCTTGATCAACTGCAATTCAA
AACAATTCCCATAATTTTTATTAGACAAAATAAATAGTTTGGGTGATGTGAAACACGTAT
CACTATACAAGAAGAATTTTTTTTCTTAAAAAATCATATTTTGCACTGTGATCAGAAAAA
AACAAGGAACAAGAAGAAATTCCATGAAAAGTGTGATAGCATCAATTTACTGCATCTAGT
TATGATTAAAAGGGATGATATTCACACCAAGTTTGCAGGGAGGATACAATGTTTTTTTCT
AGAAACTGTCTAACTTCCATGCCCACAAAAGAATTATTTAATTTGGTAGATCGTATTTCA
AATTAAAAATATAAATAACATTTAGACAAAGGCACAGAGCCTTTCTTCTGCAAATGAGTT
AAAAGGGAACTGCTGAGAAGTCCTTATTATTTGTCAAGAAGCACAGAGGCTGTCAGTTCA
TTTTCAGTCCTGGACTGTCGTTGCCCGACAGAAGCCCCCGGTCAGTAGGCGCGCAGTGCC
TGTTGCGACTGCGGAGGAACTAGCTGCGAGGATGTCAGCTGTGCGTTATGTGCCCCAGGG
TGTGGTATCTTGTGCAGCGATGGCGAGCGAGAACGACCCGCATGTCCTTTCTCCTGGCAG
ACTTCACACAGGAAAGAGACTCCACGCAGAGCCTCACGGCCACCCAGCACATTGCAGCAA
TCTGTGCAAAAGTATAATGAACACTGAAGCATCAAGCACTTTAGACCAGCAGTCTATGAC
TGAGTCTATAAATAATTAATGGACCAATACCGGCAGAAGTGGTAAAGAGACAGGTAGCAT
AAGAACAGAGGTATAAAGACAAGAAAGAAAGAAAGAAAGAGAAAGCAAATTGAAGGAAAA
AGAAAATAAACAAACAATAATAATCATAAAATATAAAAATACTGTAATTGGAAACTGCAA
ATGAAATCCTACTACTTATCACATTTCAAAGCAGGAGAGCAATGAAAATTTCCACCTATG
CAGGAGCACATTGAGCTTTGAGACCACACAATTTTATTTATTTTAAAAAGGTGATGATTT
GACACAAGGAGAGAACTGGATTATGAATATGGAGCTTCAGTTTTTGGTGGTACTAGGCAG
GAGTCGTTGTGTGAAGTGTGTGAAGGTAGGTTCAGAGCTTCAGCAATTTGTACAAGGCCT
CAGAAAGGGAGAGAAGGTGAGAGAAGATTTTTAGTGGGTATGAGAGTTTGTGGGAGTTAT
CGGAAGAACATTTTTCTTAAAAAGAGGTGTATTTGCCATACATGTATAAGCTTTATGGAA
GGGAATGTTTAGTGTGGAATTGATGGCTCTTGTCACAGTGTAAATTTGTGAGCCTGACAT
GGACAGACAAATTTGTGTAAGAAATTTTGACACCAGGAAAGATAATACAAGTGTAACAAT
AGATCAACATAAGGTTGTTAAGGGATAGTGTAACATATCTCAGAATTTCGCATAATGAAA
CTAGTTTCCAGAATAGCAAGCTCAATTGAAGTAAATGGTACCACCACTTTAAAGTCATTT
TTACAGTCAATTTTAGTTATAATTCCAAGTAATGTATTTAATATAAGCAATAGTTAAAAT
GTAAACAGTAAATTCAAGAGATAAATTCATTTAAACAAAACAACTTAAATTCACTTAACC
TCAGATTTAGATATGTAGTACTTGGTTTCATATAACAACGCTAAATTAATTTCGTCATGT
TAAAAGATGTTTAAGAGAATAAACAGCTAGAAGATGATAAAGTTTTTTGCTATAAAATCT
TACTTAGAGTTTAAATATATTAAAAAGTGATATGCCAGTAAATAATTTTGTTGTGTAACT
CTAAACTCAAAGTATTCAGCTGTTAGAAAACATTTAAGAAGTCAGTTGATAGAAAGAAAG
GAGCATAATTTTGAATGAAAATTGTTTTTGAACATTATATGGTATAGCTTTATGGAAAAG
CTAAATATTTCAGTCTTATCCAGTAATTCATGAAAAGAAATTGTGTTCAGGGTAAAGGTT
AATTAAATACAAAGGTTTCTGAATAAGTTTCCTTTAAATATACTAAGGCGTTTAAATGTG
ATAGAGTGAAATAGGTTTTGGCGCTAGTCAGTGTAGCTTGGATTGAACCACATTCGCGTG
GAGTAACATTTTAAAAATTCGTAGTAAATCAAGGAATGTAGTTGCAGACTCCAAATTTTT
ACAGTAACTGTTTTTTAATATGGAAATTTATTTGAAGTTACTTTAGAGTCAGTATCTTTA
ATAATTTAAGTAGTCAGATTTTATTCATGAACTTCACTCTACTTTTAAAAATACGAAACA
TACATTATTTGATGTCAGAGGGAAGGATAGCAGTTTGAGAAGAGAAAAAAATTTGTTTCA
GTCTGAGAGAAGTAATATTTCAAAAGTTATGGTAACCCCATCTAAATGTTTTTTTTTTTT
CTGGCAAAACTATTAAAGTTACGAGATTTTTTATAATGACTATATTTAACTTTTTTGATA
CTATCTAGCAACACCCAAAATTTTGAAATGATAGGAACATTTTTAAGGTTCAATGACAAG
AGAGATGACGAAATATTGTTCGAGAATGGTCTGATATCTCACGTTTTCCATATAATCCGG
AAGCCAAATCGGTTCCCAAGGTCAGAAAGTATAAATACCCCCTCCAGAACCTAGCCTCGC
CCAGTCTTCCAGAAGCCGTAAGCATGATGTGATATAGGCTCGCTCAGCAGCTATGTAGAG
TGCAGTAGCTAGTTTTGGAGTCGTGGCGCAGCATATAACAAACTTGTCCAGACATGATTC
CTCAGACTTCCACGGCCATCTTTGTTCACGATTAATTGACTTTCGGGTTATGCCGCGTTG
TTTATTTCATTACTCGATGTCCTTGTTCACAAGCGAGGTGATGGAAGTTTGGGTCACACT
GTGTATCGCAAGGCGACCCACACTAATAGGTATCTGCACGCCATGTCGCACCATCATCTG
G
>VvP45bXY-607048#RC/Helitron_40187-43252 [forward] 3066 bps; scores=8:9 Multi_5'_ends:
TCCTAGTATTATATCGACATCATTACTCGCAACTGTGGCATAGAAATCGGCTACTTTCCC
TCTAATACCCCGACAATTTAGAACCATTACCCTTAGCTGCTTTGTATTATTTGTGGAGTC
TAAATTCTCTTTTTTCATATTCGCATTCTGACGGGAAATGGGTGAAGTGCTTGGGGCTGC
AACATTCAATTTATTCTCACCATCACTACCAGAACCAAGATCTAAGCTTTCGGCACATCC
TCTTCGATGAACTGAAGGATCCTCGGACCTCACGGTGTTCCTAAAAATAATTCACATCAA
GTCGGTTCCATATTTTAGCAGCCACCATGGTTGCCATTCTCGGTGTGTAGTGGACGCCCG
ACCTGTCAAATGCGTCCCAACTGGCAGCTATCATCGGTCAAAGGTCTTCGAAGCCCCAGT
TGTTTCTGCGACATAGCTCCTGCAAACTACAATTCAGATTAAAAATCTCCTCACAATCTT
TGCGCGGCACGACATTACAAATGGAAAACTGCAACGATACCGAATTATCCCGCGCGGCTT
CATACGCCTTTTTGCCCAATTTGTCCATAGATTTCACTATATCTGCAACAGAAACACGAC
ACGAGTCATTAGTACCGACGTGCGCAGTTACTCTTAACTCACGGCAGTTCGATTCTCTGA
TTGCTTTTGGAATGGCCTCCATGACACGTGGTATGGTTGCTCCTGGAAGACAAACAAAAT
ACACGTTAGTATGAGGGTCTGCCCCATTCTTCGTGGCTAGTTCTCGAAGCGGTTTCTCCA
AACGTTGGATGTTGGAGCTGCCAATGACCAGTAAACCTTTTCCTGGCATCGCTCGGGATC
TGCGATCAAATCTTCTCTGCTGTGCTTCTGGGCCATCCACACTTGAATCTTCAGCCTCCT
GCAACACTGAAAACGCATTCCTTAATGGCAAGAAATCATTTTTCCGTCGACTAATTGGGA
ATTTCGACGCCTTTCTCCGATCCACACGATGCCAGATTGTTTCTGCAACATGTTCTTGAA
AATCCAGACTTACCGGTTCTGCTACGGTTGGCTGCAGAATTTCATCAACGCACTGGCGCT
CCTGGTCTAGGATACTACGTACCTGTGCTTGAAGAGATGCCATAGTAGTAAGAAACTCCT
CGAGAGCCAAACGCCTACTGGAACACATTGCACAAGCCATATCCCCTGAAACAGCAATAA
ACGGAACAATATATCAAAAGAGAAAAATCGTAGACTGCTGCTAACGGTTGCTGTAGCTCT
ACTGCTGATTCACTACCTACACAGAAAATTCAAAGATAAAAACAAAAGCTAACTAGCACA
CTTTAAATCAAACACAAAAGTTGGAGACTGCTGCTAACGGCTGCTGTAGCTCGACTTCTG
ATTCACTACCTACGCAGAAAATTCAAAGATAAAAACAAAAGCTAACTAACACACTTTAAA
TTCAACCCAAAAGTCGGCGACTGTTGCTAACGGCTGCTGTAGCTCGACTGCTGATTCACT
ACCTAGGCAGAAAATTCAAAGATAAAAACAAAAGCTAACTAACACTTTAAATTCAACACA
AAAGTCGGGGACTGCTGCTAACGTCTGCTGTAGCTCGACTCACCCCCTCCTTTATGTACT
GGCACTATTCACTTTTCCAATCCTCTGGTAAGCAGCAAGTATCAAGACTCAATTTAAATA
ATTTTTCAAGATAAGGTACAATTTCACATCCAATCTCTTTCAGACATCTGTAGCAATATT
ATCCACACCAGTACCTTTGTCTTTTCAGCTTTCTTAATTACTTCATTATATTCTCAGGAT
GAATTTCAGATTTTATGGACTGCTCATTTTAATTGTTTTGTTAAGCTCGTTTCCGATTCA
GAAACACCTGTTCCTGATTCATTTTCCCTAATACTCTTGTAATGGTACCATACGGAACCA
GTGGAAATTCACGGTCATATTCTAAATGTGAAATAAACTTTGTGGGTCCATTTAGACCCA
CTGGGCTGGAAAGGGCTTGCTGCAAAATAAACTAGAAGTTAAAATATCACATTTTAGAAT
AAACGTATTTCATAAATGTTTGCAATCAATAAAATATGACTAAGGTACGATAAATAAACA
AAAAAATCTCAAATTTTCTGTTTACAATTTATATAAAATACTTTTTAATGTTAATCAAAT
GCAAAACTAAAAATAACTCTTGATGTTGTCAAAATTACTTATATCGTTAAAAATATCAAT
ACTTAACAGCAAATAATATTAATTACATTAAAATAATGTACCCACAACATGTTTATACAC
AAACATTTTCCTTTCTAATTAATAACGGATTCAAATCAAGATTCCCCAAAAATAGCGTAT
GCGTACAGTGTTCAAATGTTGATTCTCTAGTTCACATTCATTTATTTGCCAGGCGAACCA
TTCCAGTTCCCACATGATGCGTCGTATTCATTTGTTTATCGAAACAAAATGATGTCTGTA
CTACGAACGCGAGTAATGAAAAGAATTTGTGAGTAACATACTCAGTAACGGATGCATACG
GTTTGCTACAGCTCTAGAATAAAACAAAATTTTCTCACGGTCTTACGCGTGATACCCAAA
AATAAGGACGTGAATTTTTGTTGAAGGAGTTTGTAATCTCCCCCACCATCATCATCACTA
TTAGTGTTCTGACCTGAGGTAAGTTCTAACCTGGCTGCTCTCCAAGCTCTTCTGTCTTCC
GCCCTCCACTTCAAGTCTATTTAATTTCCGTTTCCTCTGATGTTACCCATGATATTGTAC
CTCCATCTTCCTCTCATCCTCCTCCCACAAACTAGTCCCTCCAAGGCGCCTTTTAACAAA
CACCTTCCTTTCAGGAAGTGTCTCATCCAGTTCATCCTTCCTTCTTTTAAGATTTGAAGT
ACGAGTGTAAGCTTTCTCGGTGAGTCAGTTGTGTAAAATCTTCTAGGGCTTTCCACCAAT
GTAACTCGTCAAAGTAGGGTGAAGTTTCGAAGCCTGCTTCGGCTCCATTTCGCCGGAAGA
TAGAGCCTGAGGCAGGCTTCGAAACGTCGCCCTACATTGACGCGCTATCTAGGTGGAAAG
CCCTGG
>VvP45bXY-607160#RC/Helitron_8062-23057 [forward] 14996 bps; scores=8:8 Multi_5'_ends:18549:8
TCTAATAAAATTAAAGACATAACAAAAAAATAATTTGTAAAAATTGTTCGCATGATATGT
GATACACTTACGTAATGCATAAAGCTATAAAAGAGTATAAGCCACATACCTATAAACCAA
ACTTTCTAAAAGCCATAAATATTTTAAAGACCCTGCAAAATGTAATATTTCCAGGATATG
CCTATATGACTGCATTGTTACTATATTTAAATAATTTCCCAATAGGCATCACAGAGAACG
GCTTCCCTTTAAAGGATCATACACTCCTGGAAATTGAAATAAGAACACCGTGAATTCATT
GTCCCAGGAATGGAAAACTTTATATACACATTCCTGGGGTCAGTTACAACACATGATCAC
ACAGACAGAACCATAGGCACATAGACACAGGCAACAGAGCATGCACAATGTCGGCACTAG
TACCATGTATATCCTCCTTTCGCAGCAATGCAGGCTGCAATTCTCCCATGGAGACGATCG
TAGAGGTGCTGGATGTAGTCCTGTGGAACGGCATGCCAAGCCATTTCCACCTGGCGCCTC
AGCTGGACCAGCGTTCGTGCTGGACGTGCAAACCGCGTGAGACGACGTTTCATCCAGTCC
CAAACATGCTCAATGGGGGACAGATCCGGAGATCTCGCTGGCCAGGGTAGTTGACTTACA
CCTTCTAGAGCACGTTGGGTGGCACGGGATACATGTGGACGTGCATTGTCCTGTTGGAAC
AGCATGTTCCCTTGCCGGTCTAGGAATGGTAGAACGATGGGTTCGATGACGGTTTGAATG
TACCGTGCACTGTTCAGTGTCCCTTCGACGATCACCAGAGGTGTACGGCCAGTGTAGGAG
ATCGCTCCCCACACCATGATGCCTGGTGTTGGCCCTGTGTGTCTCGGTCGTATGCAGTCC
TGATTGTGGCGCTCACCTGCACGGCGCCAAACACGCATACGACCATCATTGGCACCAAGG
CAGAAGCGACTCTCATCACTGAAGACGACACGTCTCCATTCGTCCCTCTATACACGCCTA
TCGTGACACCACTGGAGGCGGGCTGCACGATGTTGGGGCGTGAGCGGAAGACGACCTAAC
GGTGCGCGGGACCGTAGCCCAGCTTCATGGAGACGGTTGCGAATGGTCCTCTCTGATACC
CCAGGAGCAACAGTGTCCCTAATTTGCCGGGAAGTGGCGGTGCGGTCTCCTACGGCACTG
CGTAGGATGCGACGGTCTTGGCGTGCGTCCGTGCGTCGCTGCTGTCCGGACACAGGTCGA
CGGGCGCGTGCACCTTCCGCCGACCACTGGCGGCAATATCGATGTACTGTGGAGACCTTG
CGCCCCACATGTTGAGCAATTCGGCGGTACGTCCACCCGGCCTCCCGCATGCCCACTATA
TGCCCTTGCTCAAAGTCCGTCAACTGCATATACGGTTCACGTACACGCTGTCGCGGCATG
CTACCAGTGTTAAAGACTGAGATGGAGCTCCGTATGCAACGGCAAACTGGCTGACACTGA
CTGCTGCCTTAGAACATGCTTAGGAGCTCTAAGATCCACACCAACCAACGCACTACTAGT
AGAAGCTGTCGAAATGCCTCTCTTCATAAGAAGAATACAACTTTCAGAGAAATTTATAAT
GGAAAAACTGAACATCACCACACACCCACTGAAGGAACGGTAAAGTTATCTTAAATACTG
GACGCACAAGAACGGAAATAAACACACAGGTGCCCTGAAAAACATCCCCCTACTTAACAA
GTACAACAAGTGGGAGGAAAGGGGAAGCAACATAACGAAGTTCACCATACAACCAATATT
CCAAGCCCCTTACCATCTCCGATTTCTAAAGATACGAGTACAGTGCTTGGAGCACACGAC
GGGAAGCACCGCCAATTATTCCCCGAGGGCCCTGCAAGACAACTCGGACACAAACACAAT
CTACATATATACAGACGGATCCAAAAACAACTCCGGGGATCGAGTAGGCAGCGCAATATA
TTGCCCCAAAACACAGCACCAAACACTAAATTCTTTACCACCGCAAACTCCAATATATTT
AGCAGTAAGATATGGCCGGACCAGGGGACCATAAGAGGTAGTTATAATAGCCGACTCTTT
GAGCGTTATCAAGAGAATTTCAGAACCCAAGTGGAACTATAAGATGGCACCCTTGCTAAT
AGAAATACTTCACGAAATACACCTCAGCAACAACCTAGGGATCAAAACAAGGTTAATATG
GGTACCTTCACACAAAGGGATCAAATACAATGAATATGTAGATAGACTTGCCAAAGAAGC
CATCTCAAACGGACAAAGAATAGAGCTAACACTCCCTCCATCCACATTCCTGCATGAGAT
TAAACAGGGAGCGAACAAAACATGGCAGTCAGGATGGAACAACTCGATGAAACAGAAAGG
TGCTTTTTACGGCCGCATCCAGCCAGTCATCCCTTCCAAACCATGGTTCAACAACTGGAA
ATTAAACAGACGCCACTTAACCAATATAATCAGAAGCAGATTTCATCATGGCAACTTTCC
CAGCCACTTAAAGCGGATAGGATTGAGAAGCAACCCACTATGCGACTGCATTGATCAGGC
AGTAAAGGATATAAACCATCTTCTCTTTTCATGCAAGAAATACGCCCACATTCAGGTCAG
AATGCTAAAAAAACTTGTAAAATGTAACATTCCTCTCCCAACCAACGTTTCCATCCTGCT
CGCCTCAAATAAACACGAAATATTCAAAATCATAATGACCTTCTTTAAGAAGGGAAACAT
CTAATTACAGATTTTAGACAAGTAGAAAATCCAACAGGAAACGACGGGAACAAAGTTAGT
ACATTTACAATCAGCCAGTCATATTACTAGAATTTGATGCCATAGTGAATGATTAGGGCA
CCATTGCTATACATTGACCCAAGTAGAATTAAGATATTCCACAAATTGTATAATAAACAC
TCTACGGCGCAGATAAGAAATATAATAAAGTAAGTGATTACATGTCGACTCATAGTATAA
CACCAAGAAGTAAACAGATAGATATAGAACTGTAAAAGAAAGGAAATTTAAAAGATCATA
CAATTTAAACTGTTGTGTATAGAACTGTAATGTAATGGAAATCATGTATTTTTAAATCTG
TAAAGGAAATGAAATGTAAATTGTTAAACTATGTAAATAGAACTGTAAAGTAATGAAATG
TGAATTGTAATAAAACACAAAGAACTTGGCTGTGTGGCTGATAAGGCCGAAAGTCATATA
AATATATAAATAAAAAGCTTTGTTTCTGAACCTGTGGTCCGCGAAGATTGTTCAGATGAT
CCGCAGGTAGAATATTATAAACTTATATTCTGGATAAGGCTATGAGCGAGTGTAAACTAT
AAGCATAACTCTTTAAAAGCCACCAATATTTCAACGATCTGGCATTTTCAGGATGAGGAT
ACCCAGCGTTGTTCATAAATTGTCTATTTATTACCAGTTGGCATAAAAAAGAGCACCGTT
CGTCTAAGGATTAAGTAAATGAACGTTCGCTGGGGGTCTTGCAGTAAGCGTGAGATAACT
CGGTACGTGGTAGTTTTCGTAACGTAAGAATGGTGAAGTAAACAAAAATAAAAGGTACAA
TGTCAAGTCTAGTGCCTCTAATTTTATTTTTTACATGTAGATCGGTGATATAGTGTGGCA
TTTAGTTAATAGTAATATTAATATTCATTTGGTTACTAAATAATTAGAGCCTTTTAATAG
TTCACTTCCAGCTTTATAATTGTGTTTCTGTAGAAATTCAAAACATTCTCTTATTTTTAT
TATCTTCTTCTTCTGTCGTTTCACCGTCTTTGGGGTGCGATGAATCTTTGCATGTTGTTC
CTTCATTTGCGCCCAGTATTTCTTCATTATCTTGGACCTTCTTCTTCTTTCCTCTTCCGA
AATGATGGGTTTTGACTTTATTTTATATTTTACTTGGAACCTTATCCTTTCATCTTTAAA
CCTTATATGCGCTGTTCTATCAAGTAATGACTTTTCCGTAATTTTTAATTCTCTTAGGTC
CTTACCAATTTCTGTGAACCAGTTAGGCTTCGTTATGCGGTTATGGAGGAAATAAAAAAA
TTGTGTAGTTAGTCTACCAGAGTTCATTTAGATTTTTTAAAAAAAATTTCTTTCTTTTAT
TTTCAGTTGTTCTTTCCTCCCAATGCAATTCATGGTCAGAGTTTCTGCTGCATACAATGT
TTCGGCTTTACCATTGTTTTGTAATGCTTAATTTGGGCCCTCACGAAGGTGATTCCTTGT
CGTATATCTCTCTTGTCAATTGGAAGGCCAATTCAAGTTTATTTTTTCTGGATTCTATTG
CCGTGTGTTCTGTTGCATTCCAAGTATTCAATTCCCCCAGACATTTAAGTTCTTTTACTA
TTTCAATTTTTTGTTCTTGAACTTTTCAATATTTATCTTCGTGTTTGTTGTTTGCAACGA
TTTTCGTTTTTTCAAAGGAAATTGTTTCTTAATGGGGTATTTAAAATTTGTCCAAGACGT
TGATAATACACACGTAGGTAAACAGTTTGGGTTCCGCAGTATTATTTTTTACAATTTACT
GGTCCTCGGTTTGAAAACGAGTTGAGAAACGCTGCTTTAAGGTTTAAATTAATGGTCCCT
GGCACATACTGGTAACAATTGGTTCGATTGATTAGTAATATGCACACTGCTAAAAAAAAT
GAGACCCTCATATGTTAGAGCTCTGTAGAATTATTTTTGACATTTTACTAGTCCTCGGGA
TGAAAAAAAGTTAAGAAACGCTGCTGTAGTTTAATGACATAGCCTGTGCACATTACAAAT
ATTTAATGATTCGGCTCACAATTCACATTGAGGACGCTTGAAATAAAACTGTGTGTGTGT
GTGTAAGGGTCCGTGAAGAGAGAGCAAGCGCTCAGATTAGTTCGTATGAATGGCTCTGAA
CAGCCGCGAGAGCCACTGAGAGTTCGCTAATAGGCTGAACATAAAGGAAAGTGCACGGTT
GCCCGGTCGGAGGGACCAGAAAGGGATATTTCATGTGAACCTGGCGCAAGAGAGAACATA
CTTCTGGCTGGACTACTACCGAGCTCCACGCTGTTGGCTGTGATTGTATGTCGCCAAGCG
CAGACTGGAAACTGGAGGTATTTCTCGTATCCGTCCGATATTAGAGCTCTGGGAGAGCAG
CCCATATGTCCCACGGTTAGGTATCGTAATTTGCCCTCCTGGACGACATTGTCCGGAAAT
CTCCCGCGACCAGGGTTCTCGTCGCCATTATTTAACTGTGGAAGCCCGCAAAAAGCCGTC
ATAATCGATAAACAGACTATCAACCTTCTCCATCCCAATAGAAACGACCAGTCACACCAT
CATGAAATAAATAAACTTTTAAAGCTCATGATTCATAGTCAGCGTTCAGTTACTATTCGA
ATGTTTTTCTACAATCCATAATTAATATGTTCATTCGTCTCGCCTTCTATATTTAACTTC
GATTGTTTTTCTACAATCCTGAATTTCAATACACAATTAATATGTTCATTCGTCACTCCT
TCTGTATTTGACCTCGATTGTTTAAAATTACAAAAGAAGTTTTCCTTGTAGTTTCTACAT
GCTAGGGTAAAAGTAGAAAGTAAAAAAAAATAAAAAAATATCTGCTTATACATTTCGCAC
TTAAGCTGGTGCATTGTACAGGGGTTAGATAAATAGATTTGTTACTATAGCTTCCTAACG
GTTCAGTGAACGTAGACGATTTAATGTTCTAATATCCAGACAAATAACATTTTTTATTTG
AATAAGCCAAATATAATTTTTGGCGCTTATTCACGTAGGGGATCGTAAGATATAACAATA
ATGTGGCATCGAGACTGAAACACAACTAAGCGTATTACGCGCCTGAATTAATGATATGAC
CGTCCGCCGCGCTGCAGGGCTTACCCGCATTGGTGAACAGCTACACAAAAATGAATTTCA
CAAATGCGGGATAACCGTTTGAAACAGCTTCGTACACAACGCTGCACAATCGCAAAATTG
CCAAATGATATCTACTAATAACTATATAGCGCCATCACAATGTGAAACCTGCTCGCTTCT
CAAACATTTGTAGAGCAACAGGAAAAAGAGATTTTTTTTTTTTTTTAAATAAAATAAAGA
TTAACTGATATTTTATTGCATTTGAATGTAGCTGATGAAGTGTAAAAGTTAAATTTAAGT
AATATCGTTGGAAGTGTCATTAAATTTATTACCTCATTGCTTAGTTTTACCTTTGCTTGA
AGCAGTTAGGAAAAAGCATATTTGTTAAGTGCCCCCACATGTCATAGGGCTATAACGAAC
GTCGTGTGAGAGAAGTGGTTAAATAAGGGGGCATATCGTGGCGGGGGAAAATGGAAAGTA
CTTAAAGATCTCGCATGTCTTTCGAATAGAAAAATTTGGGAGCTGGAAGTAACAATTATG
TGGAAAGATAGGAAAAGAATATTTAGAAGTGGTAAATGCTAAAGAGGGCAAACTTGATTT
ATGCAATGTGGATATTAGAGAGTTCGGGAATTATTAAAAGAGAAATAGGCATGTAAGTTA
TTAATTTTTTTTAAATTACAGGCCGCTTGTGCTGGGACAATGTATGGAAGAAATCAAGAA
ATAATAGATACTTATGAAATAGCTAAAATAACGGTGAAAATTGGAGTCACAATAAGAAGG
GTGAAAAGTAATAACAAGAATATGTAATAGGAAATGACTACTATTGAACTGTAAAAATTT
AATTAACAAAGTAATAGAGTAACCGAAGGATAAATCACGAACGGCGAAAAAGGGTGTAAA
TCTTTTCAGAGGAAGGAGAGCTATGCATTTTTTTTTTTCATCCATAATTTCATGTGTGCC
AGAGGCAGACGAGGAATTGCTAATCCTCTGTTGTTAGCTGAATTATTTAAATTATTCTGT
CGGTAACACTGTCTTGTGAGATACAACCACCCAATGAAATTCTGTGAATGCAAAGGGAAC
TTACTTGATCGCAATATGGAGAGTGTGCTTCTAGAAAATGATTTCATTGTAGGACTGAAG
GTTTCCCCTATCAGGTTGTAATATCTCCACTTATATTTGTTTAAAGGGTTATATCACATT
AAGAGGTTGCCATTGATTCACTATGTAAACTTAGACGCTTTCATAACCTTGTATCACTTT
TCTCCTATTAATTATGTACTCATGGCAATGTTCTCTTTACTCCGAATGAGCAGTCACAGC
TAATTGCGTGGAAATGTGTGAAAAACTTCAGGCTTAGTCTGCAGGCAGGTTACACCCGTT
GGGGATTTTGTGAATGCTGTGATCAGAACAAAGATTATTTAAAAAAAAGTATTGGCAGAA
TACGAGTATGTTATAATTTTAGGAGCGTTTACTATCTAGAGATTAATACGTTTCTTATAG
CTCGTCGTTTTACGTACCGGTCCATCTATTTTGGAAATAATTTTGACAAGAACATTTATA
CTGATGGAAGATACCATCGGCGTCGTGGAAGATATGAAGTACGAAGCGGTACAGGTCAAC
CGCAATAATTTTCACGCAGCCCACAGCTGTGGTGGTGCCTTCGGTCACTACCACAGGTCA
CTTACGTTGGTAGATTTCCCCAATGCCTAACGTATCGTTGCTAGAATGACTCCCCATGCG
TCTCTGCTCCGCATTTATACTTTCTCGCATTCGGGAGTATGCTGGTTCGACTTCCTACCC
GGAAATCCAGATTTGAGTTTTTCCTGGTTTTCCCGTATCAGGAGAATGCCGGGAAGATTT
CTTGAAAATCCTGTGGGTAAAATCAGTCCCGTTCCTTGCCCTAATCCTTTCCTGCTTCTA
ATTACCTCGACGTTGACAAGCTATAAAGCCAGAAATATATATATATACAGATGTCATCCA
GTTTCGCAGAGGCAGTGGTCATAATTTTTGGCTGACCAGTGTATATTTTTAGCAAAATTA
CAGTGCCTGAAAATTAATCTTCAAATCATAGTAGACTACGAATACCAATCTCAACAATAA
ATCCCAATATTCCGAATTTTATTGTCTGCGTCAAGCTATTATTATTTTTCCAACTTAAGC
AAGGAAGTAACATCCAATGTGTCACCTACAGCAATATAACTGATAATTAGGCACAAAAAT
AATGCAGCGGGAAACACTTGTCAATTCGAGCTACAATAGTAACAGTCGATAATATCAAAA
GTCACCTAATGTTTTGACAGTTGTTAGTGTTAACATTGTATAATGAAATGATAGCTGATA
ACTTTCACAGTGTAGACTGGTACTTAATTTTTGCAACTCCTAATATTTCTTCTGATTACA
ATAATAAGAGAGAAATGTTTTTCTTGAATGCCATACAATTGTTGAAGGTGAACTTTGCCT
TTTCATCGGCATTCCTTGAACTGTTATTAACAAAAATAAATTACAGCAGTAACATTTTAT
TTGGATAAATACGAAAAAATGCTGCCGTTGATCAGTAGAGAAGTTGATAAGGGTTCTTTG
TCGGCGTAGAAGGCCCTCCGCTATCTCAAGTGGCTCCTCGTGGGGCCACTACGGGAGCTG
CCATATTGCCCTCCGAGGACCGCCCGGAGATATCACACTCTGAGTGAAAACTGGTTGCCA
ACACTCCAGCGCCTGTGAACAGTCCACCTAGAGAGAACCGTACGTTTACGAGAGAGCTTT
CCTGCGTACATCAGTTTTTGTGAAAGATTTGTAAATGAAAACACCGTTCCTTAACAACTG
TTATTTTATTCCTATGCGCTCATACGCGTTTCGCGATTTTCGTCGGGGGCATCATCAGTG
ACTGTAAATGTACAGCACATACATTGTGTCGTTCAGAAATTTTCATTATTTGTATACATA
AATAATTTTTTTTATATTTATGATGAATATATATTTATTCATGTTCACAAACAATGAAAA
TTTCTGAACAACACAATGTATGTATATTTACAGTCACTGAAGAGGCCCCAGTCCACAAGA
GCGAAATGCGTTTGAGCGCATAGGAATAAAATAACAGTTACTAAGGGACTGTATTTTCAT
TTACAAATTTAGTTGCCCTAGAGTTTATGTGTAATTACTAAACGAGACTGAAGAAGTGTT
TTCTGCCAACTATTACAGTTAAGAGTGATCAAAATAGTTTAAAAATACATAAAATACAAT
GAAGTTGAGGTTAGAACTGATGAAAATCTGAAAAATCTACTCAATAGTTAAAAATTAATA
CGTATGAATGCTGCCATTAATAGAAATGAGAAGAATAAGGACGACTTGAAAGAAACATTG
TTAATTTGGATGTACTAGTTACAATAACAAAATAAATTGAAAATCCATTCATCAGTTGCA
GCGACTCTTAAAATGTTCTATGAATGATGTGATAAATTGGGTGGTTTGTTAACGAAACCG
ACGAAAGATATTAACAGACCTAATGTAAATACTCCAACATTAATGTAGTTGCTTCAAAAG
CGCAGTATTTGTTTCTGAGTTGTAAGACAATGCCAACATATTATAGGGCCATTTAGGAAG
TGTATGATCAAAGACAGGGAAGTTAGTATTGCCATCTGTTTGGATGGTTGCAAGCTTTGT
GCTAACGCGAGCTTTATCACTCTCTATGTAAAACGCGTATCCTGTAGAAGATTTCAGGAA
ACAGCCTAAACCCCTTAACAGGATAGCTGGTGCACCAGTGCCTGGTTTTGAACTCTTTTT
CGTATACATTTACCGCCCTCAGTATGAAACAACTGTATAAAAGTTTAATGCTGACAATAT
GAAACTTGCTATAAATTTCCAAGGAACTGTTAAAGCCGATTTGTGGAATCATGCACGATT
TATTGGCTTCGTTGATGGTTTTGTTACGGGTGTGAAAACATTTTAAATCAGAAATTATAT
AGTAAAATAGCATAGATCATCATCACAGATTAAGTCGTTAATTGTATTCCGGTGTCTTAA
TTTTGAAGTTTCCACATTTTTCACTAACGTCAATGTCTCTACAGCCCTACTGATTGACAT
CCGTGTAGTTTTAGAAATCCCCTATAAAATCGCATGCTTGAAATGTTAAACACAATTCCT
TCTATTCACTGATATTACATCTCTAATGTACTGGACATTCAGTTCTCGTATTTCACCTAT
TCGCTTATAGAGACGCAACAAATATCAGAGAAATGTCATTTCCCCGTTGTTTCTTTATTA
ATGTAGAGGTTGCTCTCGGATTTATTATGGTTTCCTGTTAATAAGTCCATGTTTATAAAA
CCGAAAGTAACCATTGCACTTCTGAGGCCGGGCTAACTTTTAAATTTCATGGATATTCAC
TCAATGTTTTCAGTTATAGTTGAATCAGCCTGGCTCCTAACGGGTTAATTTCCCACCATA
TAAAACTAACTATGACTGCCATGACATAGTTCCAGCAAATGGTTTATCAAAAGAAACTAA
CTACAAATAACAAAATAGTTGATACAAGGTAAAGATAGCAAATTGATTCCTACAGCGTGA
AGAAACAAAACAATTAGCTGACATAGCTTCTTAATTGCCAAAATATATCCATTAAAATTA
AAAACTAAAAGGTTGTGTATCAATTATCATAGTTTTGTTACGATGGTAAATATTTTATAC
AAATTGAAATAAATTGAGTCTTAAATGTTTAAAATATATAAAGTAATTCTGAACAGTAAC
AGTGCAAATTCCATTAAAATACAGCCATCTCTTTCCATTCATATCTTCTATTAATATTTT
ATTTGCATTATATTATGAGTTTTCTGATTTTATTAAAATGCAAAATATGCAAAACAGTTA
ACACATTACATTCATCAGTTATGCTATTTTCTGTAAAGAACACACATCATGCAAATGTTT
ATGTAAATATATTAATTAAGTGTCTGAAATGTCATAAATGACAGTAATACTAGTATAGTT
TCGAAGCATCATTGACAGCAAAAAATAAAGCGAGACCCGGTGACGAGGAGAAGATGTATA
TATAACTACAGAAGAGATGAAAAAGAGCGATGTAATGGAAGCGGCAAGAGCTAAGCTGCA
AAAGATGTTATGTTGAATAGTTGAGCCTTACGTTGTCAGAAAGGCGAATTGTGTTAAACT
TGTTACGGCTGCCGTCAAGAAGTAAGATAAAGTTGCATAGAAAGATAAGGAGAGTGCATA
TAATGTACGTGGGCCTGCAAGTAAATAATATTGATAAAAAATGATGTATATCTTTATGCA
GACTAGAGAAAAAAGCTAAAAGGAATTGATATTAATATAAAATATAACGTCACCTGATGC
ACAACAGATGGCGCAAAACGTACTCTTTTCCCTAGGAATTATATTAAAATATTGTATTTC
TAACGAGAGACGGTTTGGAGCAGAAATTTATGTGTCGCATACCCAGTAAGTAAACGCCGA
GTAAGGTAAAACGATTTCTAGTAGAGCGATCGTAATACCTATCAACTATTTAAATAATTC
TTTCATTTGTGTTCGATGTTCGTTCAGGCTGCTAGTTATGGTTTATAATGTTACTTCTCA
CACGGAAGACGAAAAAATCCGTCATCTGCTTCAGATAATTCAGTAGGCACATGTGGGGAA
GTTCTACTTCAGAGTTTCAAACTACCCACTTTTAATGACAGGGGAGCTATACAAATAAAA
TATGAGCTCCAGGTCTATGAAATAGCTGCATCGTTTCTGAGTTCAAGATAACTTGCCAGT
TAAACTATTATCACAAGATAAAATCCAATGACATTTGCGAAGCAATCGGTATTGAATTGC
TATCCCTGCTAAACTATCTTATTGGAGTCATATAGGGTTCCTTAACAATCTGTAAATGTA
GCATCGCACTTTGTTATCAACTGCACGGTCTCGTTTTCAGTGCATAGTCCGCGACTGTGA
CGAATTGGTGCCAGCTGCGCTGCGAAGCGCTATCCGTCTCTCAAGATCGATATAGTTCTC
AATTGTGTATTAGCTGAAGCGCTCGGTGCTGTTGGCAGAAGGCAGGCGTATCGATTGTTT
GCAGTGTGATAGCTATCCTCTCATGCTGTGCCAAATATAATGGATGCTAACTGAAAACAG
ATGGCTTTAATGCTCGAGTGAACGGCTGAACGAAATTTTATTTATTCATTACGAACATGC
TGGCTGCCGCACTGGCAATGGATTTATAGACGGGCTGTGAGCCGTTGGTTCCCGACTTCG
CGTTCCGCCCAATCTTATACTATCTTTTAAAGAAACATTAATTCGTAATAAACCAAATTC
AAATAGCGTAATTAGCATTAAAAAGAAACGCTTACGATAAAGGTGAAGTTTTAAGTTTCC
CGCTACTCATGTCTCTTCCCCTGGAATTTGCGGTGTTAGATCTAAGAATTACCTTTTCAA
CCTTCAGAATTAGAAAGGAACGTGATCAACGATACGCACCAGCCAGGATTTATACTCTTC
AAGGAAGTCAGACATTTACGGTGCCGATTTGTTTTAAAGTAGGGTTTCTCACACTTTACC
GTTCCCACGCACCTCCCCACCAAAAATTTTCTATTGAAAAAGTAGATACTTATTACTCAG
AACTAACAATGGTATATCAGAGGAAGTCACAAAGTATGTGATAATAATAATTTCTTGTTG
TCGTAATAACCTAGTAACAGTGTTTCTATTGGCTGCACATTCCGCCTTAACCTAGCCCGC
CAATTCTGCCGGGTACAGGGGACCTACAGTTTAACGTGGAATCCGAACCACGAAAACGTT
CTGGTGTTCTGCACATTACACAGCAATCTGTGCACTAGAGTACGTGCCCTTAAATACTCC
TTGAGCGCACGCGCAGGCTACAGGCGTAGCTCATTTATGGGTTAATTAATTTTCTGTATC
AAACAAAAAAGCATTGTAAAACACAGTTAATAATTACTAAACATCTTTATTGTTACCATA
ATGGCTCATACAATTAACAAAATTTTGTTTCTTAATTATAATTTGCAACATAAATCAACT
ATTTTTGGAAGGTTTGGGATCTTTTAGTCTTACTTTTATTTAGGAACGTAATATTTATTA
TAAAATGGGTTTCCAGATAAGTAATTGAACCAATTATCAAAGTCATTGATAATAAATCAT
TCTGTTGGCATACATTCAGGACAGACGACTGCCTGATGTTCGCTACAAATGCGCCTCATA
CGTTTGGTGCATTGCTTGAGCGTGCTGCGGTCCCGAGCCCTGCTGCATAAAGGACAGCGA
CCAGCTCCTCCCCGAATAGGCATATTATGTTGCGGGGGTTCTTCCGCCAGTCCTAGAAGT
AGTCTGCCTTTCAGTTTTATACCCTTTGGTATATTTTGCTGGGATATAGAACGCTCTATA
GAAGGTCTTGCAAGATCGAATCCGACTTCTTGAAGATATTGACGACGGATCACTTTCATA
TCAGGGTTGTTCATCTGATATATTACAAGTCCGTTTATACCCGGCATGTTTAAAAACTTG
TAAAACAGCATGAGAGGCCATCGACGACTGTTCCGTGTAACGTCGTATTGTTTGCACATT
TTATCAAAAATATCGACGCCGTATTTTGTGTAGTTATAAAATGTGATGATATCAGGTTTT
CGAGCATCACCAGTTGCATCATCAATTTTTGTATCATTATGGAGGGTAGATAACATCAAA
ACTACCTTATTTCGTTTTGGCACATAGCTGAATGGTGTGCAATCAGGTGTAAAGGATTAG
CCGTGGTTGTAGTGGTCTTTCACTTTGTGGGCGTTTTATGATATTATTACATTGAGCAAC
TATCAAGTGGGCGGATTACTATAGAATTATATTGAATTGTCAGTCTGACACCAGGCGAGT
TTAGTGAAGCAGATTCGCCAACTGCGTTAATTAGTAGTCAATGAAGGCTAACATTACTCT
TAGCAATAGATGAACATGCACTTCTTACCTTGTGGACATATTATATATATATTATATCTG
AAACAACTGGGTATCTTACTCTAACGACTGATAAATGATTTGGGAACACCAGAAGAGTGG
ATTGAATGAGAGTATTTATTCTTTAGATACCGAACATAATACATGCGTCCGCATTTCCAA
CTAAGTTATGATGGGAGGAATAACACGCGCAGTAGCTCCCAGATGTACCAATATGGTATC
GACAGTAATGGAACTAAGTCTCCTTCAGACGTGCGATACTGATTTAAGTATTGCATGACT
TGGAACCAATGATAACTATTAAGATTATGAATGACCAATTAAAACCCAACGCGAACACTA
TAAAACATTGATGCAAGGCTCAAGTTATAAGTTAAATTATGAATTAGGAATGCGTGATGA
TACTGGAACTTACAGAGAGACGAGCTATAGAACAGAATGAAATACTAATACTGCAGGAAG
ACTAGAACAGACTAAGTCTAACTGCCAAGCGGCAGCAGACCAACTCGCAACTATTACCTT
GCTACATCGTGCCAGTCTCGTTGGTCAACTGAACTGCAGAGAGCGAGACAAGATGGCGTC
TCCCTTTATATACCATCAGGTTACTGACGCTAGCCAGGGCATTGCTCCGCGGCATGTGTA
TGGAATTCGCGACTCAGCAACTGAGGTCGCTACGGCTGAGCGCTAAGTGGAGCAGCTCTC
TCGAATGTTCACGAATCAATCTTACAACATTTATTCTCATACCCATAATAATATTTGGAC
CTTTATACAGATATTTGGGCATCGTTGACATTACCCGCCATCTAATAATGAACAAAACAT
AATAAAGTTACACGAAACATCCATAAACACAAGCAACAAACATTAAAAACAGTTATTGAC
ATTACTTTTTATAGTATTAGTACAGCAAATGTATCATATTTGCCTCAATTTTGTCAGTTG
TATATTGAATAATTAACTTGGTCCAACGCTCGCGCGGGCTACAGGTGTAACCCATCAACT
TCGAAGGCAATTTATGCAGACGTCCATGCGCCGCGAGAGATGGCAGGCTGCTGGCTGTGG
CGGGGGATAGTACTTGAGGAATACACTGGACGATTAATCTTTAACGCTCAAAGTTTAAAT
AATATACGACAAAATTACACGTTGGGCTACATATGTAGCGCGCGCGTGCACTCTAG
>VvP45bXY-609383#RC/Helitron_4217-5914 [forward] 1698 bps; scores=7:7 Multi_5'_ends:
TCAATTATATAGTAATATTGACATTACTAATAAGTGTATGTACTGTTCCACATCCCCGAG
ATTATTCTCACATGGGATCAAAGTGAACATATATATCTATCTATCTAAAATTCGACGTAC
TAGTTGGAGTTGCTGACAGCTTTCATGGTTGACTGCCATGCCACCTTTGATGAGGCAAAC
CCAATTTAGCGTAATTGTTGGCCTATTGTCATGTAAATTATGGACCACCCGCGGAGTGTG
TAACCAAACATTCGGTAAAAAATTGCTTCCATTCGGGACACAACGAAAATATATATTACC
TTTGCCAAATTAATGCTTAACTAATTTGTATTTGCCCGGACTTTTGTGACCAAATTCAAA
GAAGGCCGCCGTAACTAATCTATATAAATGGCTTGCCGTCAAATTGATTTACTCTTCCTA
ATCTCTTTTTCTGCTCGTCTAGGTTAACTAATTGCTTCCTGGACGCTGTTATTTACTGCT
AACAGGTGTTATCGGGCAAATGTCGATCCCGTTCCTAACCTCTTTTTCGTCTTGACCTGG
GTAACAGAAGAGTCTGTTGGGCTTTATAACAGGATATTAAATAATATGTACCAGTTATTA
TAATTTTTAATTCAATAAATCGTGTTATTCTAGGGACTTTTTACTAACAAAATTGCTAAC
GCCACTCCTGACTAGTATTTGCAAGCAGTTATTAGACTTAACTTGTAGTGTATCACTACA
CTACATGAAAATATTTGCCATATGCTGGGTTCCTAGCTCGCACAGGTGGACAGTGCAACC
TTGGGCTGGTAGCCGAAGGGACAAAAGCATGGCCGGTAGGGTGAGGGAGGAGAGTACAGT
AGATTGCCAGCTGTGTGGCTATGTGCGTCGCCAGCCAACTAGAGAACATGATGTTCGGCG
ACTAACGTTAGCACGGTTGGTGGTGGTGCTCTGTGTTACATATCGTAATCGGAGTGGATG
ACGCAGTCCGACGGCCAGCGGATGGAGCATCGCCTGGGAATAATACTGGAGGCAGACTTG
GGGCCATTCTGCAAAATGGTAACTCCACAGAGATGTTTATAATCACCGCAAAGAGTTGTC
ATATTGATAAACCCAGTGTCGCTCTAGAGACTCTCATCGCCCCGCTGAGCTTAGTGAACG
GACTTATAACAAAACCCCTGAGAACTGATAGATAATGAACACACTGTGTTACAAGTTGAT
TGTTTAATCGTAATTGAAAGTAAATTTGTAATAAATGTTAATCTCAAACTCACGTGAAAC
GGTTGTTGCCAACATGTAAAGTAACATCCCAAATCCCCTTCTCAGAAATTTCATTCAAAA
ATAATATTTGTGTTGATAAAATAATTAAATTAAAAGGTAATTTATTTCATAAGACAGGGG
AGTACAAGTTGTACAATTCAAATTAAATCCCGACAGCATAAAATTCCCTCTTATACTACT
ATACTACTAGTTTAAAAATTATTCTATATATCTGTAATGTGTTTCTCATTAGAATTGCGT
GAAAAAATTTCTTAAAATCAGTTATTTTATGTCATGTATCTTACATTTACATGGATACTT
TCTGACCGATTCTGATCGAAATCGGATAAATAAAACTCCAGAAATATTAATTCTTAGTTT
TATACAAATTTCTACGTTCTCTTACAGTTGGAATATGAACGCCCTCCTCCTCCGGGCAAC
CCACGGACCGATCGCTGA
>VvP45bXY-609914#RC/Helitron_21355-30409 [forward] 9055 bps; scores=14:9 Multi_5'_ends:
TCAAAAATTACTATAAAAACTTCAAAGCACTTGTAAATCTTAGCTTGAAAGATAATGGAA
TTCTAAATAAGCAAAACAATTTTAAAACCTAGAATACACATATTCCGACATACGCTTGGT
TTTCATTTCCAAATTTTCCCTAAATATTTGCGAGGATTTACAATTTAAATGTCTAATTAC
TATGATTTTAGCAATTATATATAAACTTTAATTTTAAAACTTCCTCTTTTTATAGAAGAA
AACTTACATTATATCCACCGCCGCTTCTAACAAACCGAACAGTGACGGACGGCAAGCACA
ACAATGAACGATTTCTTGTGATTGTTGGAGCTACAGAGCGATTGCTCTCTTTGTTTAAGC
GCACGGTACTGCCAACAATTATATTCTACTATAACGAATGAGCACAGCCGCCTGTATCGC
ATTTGAAAAAGCGCTAGATCAACCTAAAAACAAATATTCATAACAATAAAAGTAGACGTG
TTTCGACACCAAAGGATAAAAGAAGTTTATTATTGATTTTTTTTTGTGTCACACTAATTT
CGATTAGTACTTTCGAAATGTGGGTGTCACCCCCAAACGGGTGACACCCGGGGCGGACCG
CCCCCACCGCCCCCCCCTAGCTACGCCACTGCTCAAAACAACAACTTACAATGCTTTTCG
CTAAAATTAAATAAACAGCAATCTGTTAAACATAAAATACACAAAGGAACAACAACGACG
AAATATTAAACGATAAATCTTAAGTGAGAGGGAAACCCTGTTTCTTTACAGTGTGATACG
CAATAGGCGGGACATAAAATAAATCAACGATCCCACATCCAGCGCATAACATCCGCAGCC
AAGATCCAAAGTGATAATAAAGAAGAATTTAACAAATAATGTTATTTTAATACAGAAAAC
ATACTGCAGCACTCGATTTACTGACAGATTTAGATACTGTGATAGATACGATATTTATCT
TTGTAAATCCAAAACCAACCAGCGTGGTTGCGAGATTTAGTGGGCCACCACACTGGGTCG
GAGGGTCCCGCGTACCTGCGGTCCTGACTGCGGTTTTTAGGCTGTTTCCCGCGATCATCG
AGGTGAATGCCGGGATGCTCCCCAATCTCCGCTTATACATTTCAAAAAAAAAAAATACAC
TTATCACACACACCAAACAGTTTCATTTTTCGCAGACATATACCAACTCAACATTCGTTC
AGTAGTGTAAATGCTCCGGATCTGACAAATTCGGTTCTGTCACAAGTAGGACCCATGTTC
TCCAACTCTTATAGTTACACACGAGACGCCTGTGTCAGGCTGATATGGTGATTCCAAGAT
GTGTTACAGATTTTCAGGGGTGTTGGAGAAGAATGAAGGTGTCAGTTTGAGGTAAGGGAC
CCTGGTACGGAAACGATCGAGTCGAAAGTTATGAGTGAAAATCTTTTCTGATACCTCTGA
CAGTGAAACACGTGTATCGGTACTGTTGTTGCTAAAGTTGTCACGGTAGGCAGTCTCCAC
TAGCACAGTAGGTATTACTACCCAGGTTCTTGAAATATACCCCACTTGTTATTCGTCAAT
GGATATGGTTCCAACATGTTGGAGCCCCACCTCACTTTGGACTGAGGGTTCGTGAACACC
TGTATCAGACGTAGTGGTCAGGCAGAGGAGGGCCTGTTCCGTGGCCAGCACGTTCACCTG
ATCTCACTCCACTTGATTTCTTCTTGTGAGGCCATGTGAAAAGTCTTGTGTACGAGACGC
CTGTCGAGACTGAAGAGGATCTCCTGGCAAGAATTCTCGCTGCCTGCGACTCTTTTTAAA
CAACAATGGAAATATTAGAACCGGTAAGATAGAACTTTGGGCTCCGATGCCATGCCAGCA
CTGACGCTGGGGGGTGCCATTCTGAACAACTGCTTCATGTAAATTCAATTCATTACTCCA
CCATAGAATTAGGATTTTCGATCTCTCTGACATCAAGTTACGTGCGCCACTACTAGTCCA
TCAACAGGAGAAATAATCTGAGGGTATTGTGAAGTATTAAGTGGACATTCCGTACGTCAT
AATCAGGATATGGAAGTTGGGGTCCTTAGTTTGAGCGCTTCACGAGCCTAGCGCAGAAAT
TAAATAGATTTTCGCATATAACTTTCGACAGGGTTGTTTCCATACCATGGTCTCTTATCT
CAAATTGATACATTTCTCTTCTCCAACAATCTTGGACACAGGGTGGTGGGTAAGCGGTTA
ACTCTTCGGCCTCGAATCCTCGTCGGGGCATCCAGATTTGGGTTATCCATGGTTTTCCCA
AATCACTCCAGGCGAATCCCGGGATGCTTACTTCAAAAGGCCATGGCTGAATTCCTTCCC
GTTCCTAGTCCCCAGTCTCATCTTGCCTCTAATGACGTCGACGAGTCGTAAAGCCATATC
ACAAAAAAAAAGTAACAATCTTGAAAGTTGTTGGTACAAATGGTTGCTAAAAATAAATGT
AGGTGTTTCAAAAAATTCAGTTCACGTAATATAAATGAGATAGAAGAAAAGAATATTTGT
TTATTCTTTATTTAACTCACAAAGATATTTTCATCTACTGCAAATGTTCGATATGAATGT
CCTTTGTCACGGTGAATTTCTCCTCTCACGTGATGAAGCATGTCAGTGGTATAGGTATCA
TTGTCAGGCATCTTCGTAACTTTCCAAAGAGTGGGTAACAGTGAGCCCAGTTCCCTGCTA
GCTTATGTAAACTTCTCTGATCAAATCCATATTCGCTACCGACGCGGAAGGACGCCCACT
GCTTTTTAATTTTCTGAAACACCCGTTTCCACAAATTGTGTATACAATCTGCGAATTAAA
TTATCGGAGGATAGCTTCTTCGCAAATCTTGTCCGACAGTGGCGTTGGAAAATAGTAACA
GATCGAATTTGATGAAATTCAAAAGTTAAAATGCTTTCTCCTGACCGTTGGCCGTCATAT
TACAAACACTGTTACCTGTCTACGAGAAACGTAACTACTTGAGGGAGAGACGCATGGGGA
GAAAAATCCATTTAAAGTTTCTCTACCCATTCACGAGAGAATTAAAGCGAAATGTTTTAC
ATTTTGCATGTAATGATTTCACAAAACTTATTTCTAATGATCATGTATATTTTCTTGTAG
CAATGTAGTTACGAATTTATTGATGCCACCCAGCTTGATGGGTGACCGGTAACACTCTAG
CCTCTTATTCAAGTCAAGAGGATGCGGGTTCGAATCTCCCTCCGGCCAAGCAGATTTGAG
TTTTCCATGGATTTCCCGATAACGCGATTGTTCCTTTGAAATGCCATGGCCGAATTCCTT
CCAAATCCTTGCTCCCAGTCCTTTGCCGCCTGTAATGACGTCGACATCGACGAGGCGTAA
TGATAGGGGGATGGGGGGGGGGGGGGAATGTGTCTATGCTGATGATGTTTGCATTATAGT
AATCTCTATAGCGCTAAAAACGTCAGTATCTGTTTCAATGTAAAGGACGTTAATCTTTCT
GATAACTAAGAATAATATTTTATCTGCCTTAGCGTTTCGGAGGACGGAAACGACCTAACC
GTAATTTCGGAGTTGTAAATTATGGTGAGGCATATTTCCAGATTCCATCTGTCCCTACGC
AAGGGTGTTTATGTCTAGGAGTTGCGTCCATTGGAAACAGTGTCTACTCTTGAGATACTA
ACACAAGGATTTAAGTAATTTCGCACACTACAGCAGGAGAGGAGAAATCCCCAGTTACCG
GACGTCGTGGAGCGTAACAGTGACATTAAAGCCAATATCCAGCAGCTAACAAATTATCTG
GTCCAGCAGAGGTTGGAAGAAAAGTTAATGAGTTTGGCAGCTGCCGTCATAAAGTTTCTG
AACACCCTGTAACATTTTCAATTAAAACTTTGAACTCATGATCTGAGTTACAAGTTACGC
ACAGAATTTACTGTAAATAGTTATTATAATTAAAGAAATTGTGAACCCAAATCCTTGGCG
TAGTTACCCGTAGTATTTGGAGTTACATTCGGAGTAAATACAGGTTATACTGGCCACGTT
CAAACATGAAGTAACTTATTGCGATGTAACTAAAAAATATTCTCCCAATCATCACACTTC
CTTTAAATAAGTTTTCTTTGAGCAAAATGAAGGAAATGGTTCAGTTATTCTAATTACGTA
AAATTATTTCGTTAATGAATCGCATTTTGGTTTGTATCTTATTTGCATCTGCTTTGAATG
AGTGTCACAAATTTTATAACCATGAAAAAAGCATTGTAGTGCATGATATTTTTATTAGAG
GACATTATTATGTTGCTTTGTGCAATCTACTTGTAATTTGAGGGTACGTTTGATATATTT
AAATTATTATCTACTTGGGTGACTAGCCGAGTGATTAGGGTGTTTTCACATTATATTTCG
GCGATCGGAAACTCTATCGCCATCTTCTGGTGAAGCACTTCACGTAAGATGGCGACAGAG
CTACAATAGGAGATGGCGACAGAAATTCGATCGCCGAAATATCGTGTGAAAACACCCTAA
TCACTCGGCTATATTAATTCTCAACGCACAGAGAAACTTCGATCTTATGTATATATACGA
GGGTGAGTCAAATGAAAACCTCAAATTTGTAATAAAAAACCGAAATTTAGCGCCGTTATC
CTGTAAGTTGGTAAGCGTGCTACAAGCAGCGCCCAGAATGGCCTGTAGGTGGCAGCATAG
TGCAGATGCACAAATACCGTCGCACTATCAGTATAAAGATGGCTGCCCCACTTGAGACTT
GCACCAGGGAAGAACAGCGTTCTGTTATTCGGTTTTTGAGTAGTGAAGGTGTGAAACCTA
TTGAAATTCATCGAAGAATGAAGGTTCAGTACGGTAATGTATGTTTGTCACAGCAGCAAG
TCTACGAATGGAGTAGGAAGTTCGCAAATGGTGTGACTTCAGTGGAAGATGATCCTCGTC
CAGGTCACGCACAACGAGTTGTAACTCCACAGAACATTGCAGCAGTTGAAGCCATAGTGA
TGGAAAACCGCCGAGTGACACTGAATGACATTGCAGCATGTTTAAAGATTAGTCATGGTT
CAGCACACCACATTGTGCATGATGTGCTTCAGTTTCAGAAAGTGTCTGCAAGATGGGTGC
CACGGCAGCTGACTCCTGAAATGAGAGAACGACGTGTTGATGCTTGTGAAGAACTTCTTC
GGCGCTTTGAACGAGAAGGTGATGCCTTCCTTGCAAGAATCGTTACTGGGGACGAAACCT
GGGTTCACTTCCACCAACCGGAAACGAAGAGAGCGAGCAAGGAATGGCGCCATTCCTCAT
CACCAAAACCAAACAAGTTTCGAACAGAACCATCAGCAGGGAAGGTTATGCTGACTCTCT
TTTGGGACGAAAAAGGCGTCATTTTGGAGCATTACATGCCTAGAGAGACCACTGTCACCA
GTGCATCATACACAGATCTCCTAAAAAATCATCTTCGGCCTGCAATCAAATCAAAGCGAC
GTGGATTGCTGTCATCAGTTGTCCTTTTGCAACATGACACTGCAAGGCCCCACACTGCCC
GTACAACAGTTGCAACAATCACAGACCTGCATTTTGAGTGTCTTCCTCATCCACCATACT
CACCAGACCTTGTCCCAAGTGATTTCCATATGTTTTGACCACTCAAAGAAGCAGTGGGAG
GAAAGAAGTTCCGTTCTGATGAAGAGGTACGCCACGCGGTGCATGAGTGGTTGCGCGGAC
TACCAAAAGAATTTTTTTTCAAAAGAAATTTATGACTTTGGAAGGGGTGGGGGAGTTGTA
TTTGGGGGGGGGGGGGGGGGGGATTATGTTGAAAAGTGATACAGCTTTGTACCACTTCTG
CACAATAAATAATATTTAAAAAAATATTTAAGGTTTTCATTTGACTCACCCTCGTAAATT
GATTATTTTATGTAAAGCAATGATAAAATCTTGTAAAAACTCTGTAATTTGGCTTAAGAT
TATTTCCATTTAGTACCAGTTTGTTTTAATTGTTTTTAATGCTTATTGATCTTTCACGCC
ATTGTATGTCTTTCTTTTTTGTGATGAAAATTTTCTATGTGGCTTAATGAATGTTGCGCC
TCCAGACCCAAGCAGAGTCTCCCGGAACGAAATTAACTGAAAATTCCAAAATTATTGTTC
CGTGGAAATCTTCGGAAATGAATATGATATTAATTTTAAGTGTGTTTTGCTGTATAAGCA
AGAGTAAGTGCTCCTCTGCTAACCTTCAAGGTGATTGAAAATCCTAGTGGAGAGATACCT
CACATGTCTATTGCTGTGAGGACGAGTTTAACCTTAAAATATTCCGAGTAACATTATAAC
TGGTGACGATACAAAATCCCGTCTTTTAGGATTTGTAGTTGTACTTCACTCGATAAAAGT
CCTCTGGTGATTTTGATCATTATTAATAACCATTTTTCAGAATGACGATACATTTCTAAA
GCCTTCCATAAAGTTATACGACAAACATTGAAGCTTTCCTATCGACGAATAAAATTTACC
AATTCATGAAGTGACACCAGTACAGTGAATATACATCAGAAAACAGGCAATTGGTTTTAA
TATTTGTCAGTAAAAATCAGTGTTCCTTTTTAATAGCACCATCACAATGTTTTATAGCTT
TAGTTTGTCTTATTTTTTTAAGAAAATCTCTTATGCAAATTTCGCATGGAAACCTTACTT
TCTTGCTGAAAAGAGTACAAGTGAATTAAGAGATTGTTATAATACTGTTCGAATGAAACA
GTCCAAAGAAAGTGACTATTATTAGTATCCACGACTTTTAATTTTGTTAATGGCGGTGTA
TTCACTATTGAAATATGAACAGATGTAACACAAATTCTCAGGCAATTATTGTAATAATAA
ATTGATAAGGAATCGGCCCATATTCAAATGATGAATAATTTACCAAAAACGCTAAAAGAA
TTTCAAGTTGAAATTTAGTGGAGGGAAAAATTAATTGGAAAAAGAAAAGAGGAAAATAGT
GTGTGTAGGGAAATTGCCACAGGAGCAAGCGCCCCGTCGTGGTTAAATACATTTAATTAA
ACTTTCTGCGTATTTCTTTTATTAATACGATAGTGGCCGATAAATTGACCTGTCTCTTAT
ATAATGTAGCAGTCATCGATTGTAATGATAATTAAATTACCAACAGCATCCAGGATGAAG
GAATCGTTCTCATAATAATTAGATACCTCGTACGAAACATCAAAGTTATGCCAGAGCGTA
AATAAAATATTCTACCGTACAACTACAGGTATACAACAACAATGCGCCAACAGGTGTGAA
ACATGGACTTTGCAAAAAAAAAAATATGTGAAGAAGATGATGAAATTGAGATGAGGCTTC
TGAGAACCATGATTACCGAGGGAAAAAACTAAACATAATGAGGAATGGATCGGCAAGAAT
TATTTAAAAAAGGTTATCACATTGTAGAATAAATGTGCCTCCGAAAGGGTAAGAAATGTA
ATTGAACAACTACGGTCTTAGAAGGAAAAACAATTAAGAGATGCAGGAACGTGGTAAGGC
ACACATTAACTGTAGTAGTCGAAACTAGTACGAAGCAAAGTAAGAAGTATAACTGTGTAA
GTGGCGGCTGAATTTTCTGATTCGTAGGCTAATAGGAACGATTAGAGATTTGGTAGAGAA
TTTCCCATTTTTAATTATCTTTCATTCTATTCCAACAGTCATCCTTTCCCATCTTTTATC
TTTTGTGGGACTGCATTCCTCCAATCATACGACGTTTCCAGCCACCATTTTCTGGTACTA
TGGACTAAACTAAAGGTTGATTTCCGTTGTAAGGTGGAGATAGCATTGCTTGTTGAAGAC
TTGTAAATATCTGGGCATTACATTTGATAACAAGCTTAACTGGGCAGGACAGATTGGACA
GGTAGTAGGAAAAGGTTTCAAAATTCTACACTTGTTCAACAGATTTGTAAACAGAGATCT
AAAGGAATTGGGTTACAAACTTTGGTCAGATCATTGCTTGAATATGTGGTGTAGTATGGG
ACCCACAATTTGAGTATCAAATACAGGAGTTGGAGAAGGTGTAAATAAGGGTTGCTCGAT
TTGTTTCTGGAAATTACCGCAGAACGCAATCAGTAACAGATACGATAAAAGAGCTGGAAT
GGGATTCATTAGAAGACAGGAGGAGGGTTAAGAGGGTCATGGGAGTGTACAACGTGTATA
TTGGTGATGAGGCATGGAAATATATTGGGGTAAGAATTAAAAGTAATGCGTGGAAGGGAA
AAGGTGACCATGGCCACAAGCTGACACTCAATTTCAGGCACAAGGATGTAGGAATATTCT
CTTATTTAGGTATTAAGGTTGTCAGGGATTGGAATAAGTTACAAAGAGAAATGACGAAAA
ATTTACCAAAACGTTGAAAGAATTTAAAGTTAAAAAATGTAGAAGGAAAATATAGGTGGT
TGCAGGAAAAATAATAAATAGGTGTGTTGGGAAATTGCCACCAGACTTTGTGCTCCATTG
CAATTAGATTTTTGTCGCTCAGGTCTACGTCCATCCTGATTTGATAGATTCTTGGGACCA
ACCGCTTACTGCATAGCTGTTTCCTGACGTACATTTTTTTAAGTTCCGTTTTTAATAATA
AGAAAAATACACTAAATATCACTAAAACTTGCCAAAAATTTGGTGTTCCATTGTCGTGGA
GAAACATCATTCTCCGAAAGAAGGGTATAAAAACCTGTGGAAAATCAAATGATAACAAAA
ATTGTGAATCGCTGGTCCTCTCGAATTTTGCTGACCACACCACTAAACAAATCTTCAGAA
ATCAGAGGTCGGCCAGGGCGTGGTTCATCATGCACAATAACCCGCCCCTCCTTCTATATT
CTCATCCACGTTCGAACTTTACTGTCATTCAGAGCACCATCGCTGTATACTTCACAAATC
TGGCGGTGAGTTTCCGCTGCTACCTAGTCTCTTGCACTCAAGAACCAAATTACAGATCGT
ATCTCACAGTCGGCGGGCGAATCAGTTTTCTTAAACATTATAAACTTCCACAGCTCAGCA
CACAGACAGATGATGCTGCTGCAAATGGCGCCCAAACGCGCGCGAAACATGCTGG
>VvP45bXY-611098#RC/Helitron_15527-20882 [forward] 5356 bps; scores=20:7 Multi_5'_ends:
TCTTTTATAACTAAAAAAATAAATTAAATTAAGAAATAAGAGAAGCTACCTGCTTTTGTT
ATAGGACTATATGTATGTAACAATCAGGCTGAGAATCACTGCAAATTGTCAGTCTATGTT
GCTAAATAGATATCGGAGGTACTTTATTTCTTTACACTGTAAACGAATCATATGTCGTAT
TTGTGTCAGTTCGCTGAATATCGTGTTATAATCCTTGTTCCGGGACAAAACATTCTGTTT
GAGGTTTAACCATCTTTTCTTCGTATGGATAAGTTCTGAATATAAGATGGGGAAAGAATT
GCTTGCTGAAGACTTGAAACGTAAATATCTTGGCATTACTTTTGATAACAAGCTTAACTG
GGCAGGACACGTTGGACAGGTGGTAGGAAAAGGTTTCAAAGTTCTGCACTTGTTGGAGAG
AGTGATGAAGGGATGTTAGTGAGAAGTAAAGGAATTGGGTTACAAAACTTTAGTCAGACC
ATTGCTAGAATATGTATAGTATGGGACCTTCATTTTACGTATCAAATACAGGAGTTGGAG
AGGGTGCAAAAAAGGGCTGCTAGATTTGTTTCTGGAAATTATCGCAGAATGCAATCAGTG
ACGGATATGATAAAGAACTGGAATGGGATTCATTGCAAGACAGGAGGAAGATGAGGAGGG
TCATGGGAGTGTACAGGGCATATACTGGCGATGAGGCATGGAAAGATATTGCAATAGGTA
TGAAAAGTAGTGCATGGAAGGGAAAAGATGACCATGACCACAAGCTGGCACTCGATTTCA
GGCACAAGGGTGTGGGAAGATTTTCTTTTTTAGGTAAGGGTGTCAGGGATTGCAATGAGT
TACCAAGAGAAATGATGAATAATTTACCGAAAACGTTGAAAGAATTTAAAGATAAAATTT
GTAGAGGGCAAATGTAGGTGGGTACAGGATAGGGGGAAGATGGTGTATAGGGAAATTGCC
ACCGGAGCCTGTGCTCCATTGAAATTAAATAAATAAATAAACTCTTTTCATCTTTAGGTT
AGTTGGCTGATCTAAGGAAACAAGTTAAGCCTCCTATTCAAACTCTGCTGTAATATGAGA
ATATGAGTGGGTAAATTAGTTTCCTATATTCTACGTCTGTCAGAGCTGTAAGATTCTTGG
CGCACAAACTAAATTTGTCTTAGAATTCTAAAAAGATATCCAAAATTTTGTTTTTAACTT
TCGATTTCAAAGTCCAAATATGTGCGACTCTTTGTCTCCGCAATAAATTGTAAAATTAAA
TTCGATTAATTGTATCTGAAGGACAGTAAAAAGAATATAAAGCAAAATCCTTTAGAGCAT
TAACTCCCTCTGTTACATCTCCCAGTTTTTGTTTATAATAAATATTTATTCCCACCAGAA
ATGGGGTTAAAATCGTAAATGGAAGCTTTCGTTAAAATCAAGGCTTACTATAAGTAAGAC
CTCTTTCAGCAAAATACGAAACATTAATCCCTTTAGGGCTACTTTACAGGTATTCTCGTC
TATTAAGAATAAATATTTGCTAATAGCATTTTTCAACGAGCGCTCTTAAAGGAAGTTTAT
ACAACAATGAAACGTATTGCTTTGTTCTTTACATCATTCTAGCCTCATGGTCATTCGAAG
GAACCGTGCTTTGTCGGTATTCTTCTGGAATGATTTCAGCAACCACAAAACCGGACGGAC
GGGAATTTGAACCAGCGTCCTACCGAGTGCCAGACGTCACTCTAGTATGCCCGGCGCTGA
GAGAGGATGATTAAAAGTTCTGCCCTCTCCCACGTCCGACTCTATGTTTACACTTGCACC
ATAAAACAGACTTAATTAACAACGAAATGAAAATCCGCTGAGAGGCCACAAGACTTAATT
TTCCTCTGATTACTTTATCTGTTTTTGGTAGAACATTGATCGCCTAAGATATCGAAATTT
CAATTGATATTCAATATTCGGCGTCACTGACCATTTTATAGCGTGATTTTGGCATATCCG
TTAGAGGGCTACGATTTACAATCTCGAGGTTTCTCGCCTGATAGTAATGGATTGGCTATC
AACTAGCTATTTAGTTGTTCAAATGTCATGCCCCAATGTCACTTTGTTTCAAAATTTGTG
TTCTTATTTTTATCTCCTTGCGATCGCAATAAATCGTGTAAAAAATATTGTTTCCTTGTA
ATTACACATTTAACACATTCACCTTACGTATACCACACAAAAATATGTATATGAAGTTTA
CGGCACAAATTTAGGATAAAATTTCGTAGTAAAACACGTGAAATATTTTATTATTAGAGT
TGCAAGTACAGTGTAAACAGTGCTTTCCTAAGAAATTCACTGTGGTAACCTTCATATGGA
AGTTGGATGTTTTTCTATTTGCCACACCAAATTTCACACAGATTATCTGGTAAGCATTAA
AAAAAACTGGGTTGAAATTCTTATGCTTATTGTTTTAAAAGTATAATCAAGAAGTGGAAG
CCATGTAGCACCATCCATATGATTGATAAATTCGTTTCAGACACTAGTATATCGATGTAA
ATTTTGCTTGGCGAGACATAAATGAGTATTTATTTTAAATGAAATACTATCATACGAATA
TGATATCTCTTTATGACTCATTAAAATCATATATGACACGAGATTTTCTCCATTTGAATG
TTATATTTCGCTGATCGGCTAAGATAATCCGCCAAGTTTTTTTATGCCTATAAATAAAAT
ATGATATTTATTTCCTGTTGTGAATCTTTGTCCCCGTTTCGTGAATTCATTTAACGTATC
CATTATTCGTTATAATGTTCAATTCGTGTATTATGCATCTCTGAAGTAGATTGTACTGTC
TACGGTATTGGTGCTTCTTTATTAGTTCTGAAGTACTATTGGTTCCTGCCACTGATCGTA
GGGGAAATATGTACGATTTAAGTAAATTTCCGAGTGACACTTGCAACCACACACTAAGGA
AACCCTACCATACATTGTCACAAGGAAAATTTATTTATGTACTCTTGGCTTCCCAAAAAA
ATTCCAGTAACAACGAAAACTAGAGCCTTCGTGATATTCAATATAAGTACAAAAAGCTAA
ATGTTTTCTTGGAAAAGGAAACAGGAGTGATAACGTATTTCCGATCATCGTTTACAGACC
TTATGTGCTATCGGTGGGTAGTGTGTGAGTCATGTGCCAATGTTTCATCTGTTATTCCTA
CATTTTAAGCGTCGTCAACGTCGAGATGATTAGAGGTGGGAGAGAACTGGGGGCAAGGAA
CTGGAAGAATTTAGGCCATAGCCTTTTGAAAGAACCATTCCTGAACTCGCCTGGAGCGAT
TTTGTGAAACCATGGAAAACAGCAATCTGGATGGCGGGACGGGGATTCGAACCTGCGTCC
TCCTGAATGCAATGGCAGAGCGTTACCGCTCACCCACCACTCTCGATGTTATTCCTATTG
CGAAGCATGACTTTGTTAAGTGTGAGCCGTCGTAGCGTTTGTCTAGATTACAGGTAGAGC
TGTTGATATAATATCAGCTCAAGCTGCTCGTGATTTCAAAAGTCGAGCGTGGAACCGCCT
GCTGGGTACAAAATATTAGTAAACAAATATACAATTTGATATCGTAATTCTTTACTCTTA
TTGGTCTTGTCGCACAAATTATTATTCTTACGATTTATTTAATATTTTGTTTGAGAATAC
TTACTTGTGATATTAAATATTTAGTTGAATCTGTCTTTTTGATATTCTGTCTCAGTGCAT
TTCGGTCTTGGAATATGTCGTTAAATACAATGGAGGCAGACATTTAGAATACAGGTGCGG
CTCTGAGATAACACCGTCAGATCTCGGGGTTAGCGAACCCGTGGTTGAAAGATTGCCTCG
ACAGTGAGAAGACAGTTATTTTAGATGCTCCCCATGTACGCAGATGACCTGCTTAGCGAT
TTTAAGTGGCTGTGCAGTGTCTATGTTATTAGTCTGTGGTTCGTGTTTTCCGAATGTTCC
TGCCATCAGTTAACAGATCCTGCAATTTACCTATTAACTATTTACAGGAAGGTGGTGATT
AGTTAGTAAATACATCGTACCACAATAAAAGAAGTGTTATTTCTATACAAGAGCTCTCAT
ACTAAAAATAATATTTTGAACAGTCTAAAGTTAGAATTAAATTTGTCAGCCGAAGAAGAC
AGAGCTGAAAGCGTGGTGCAAAATGAAAATTTTCAAAGCTTTTATGAACAATAAAGGAAC
TTGACTAACTTACTGGTCCAAGATATGAGCACTCCGACACAAACCTTGTCTTAGACTCCG
ATAAATCGATGGACCCATGTCCAACAAGTAGTTCGATACGGCGAATCATGTGAAAGGAAC
AGCTAATGTGATGCAACTAACGACCCATGTCAAAAAGTTTTCATAAAAATTCCTTTTTAA
TCGGTTTTTAACCTAGACCAGTCTCTTTCTTTGATGGTCTCGCCTTCTTGTTCCACTGAC
CATTCCAAACGTCAATGCTTTCGCAAGTGAGCTAGATCTTATAACGATACTGAAATAAGG
AAATCAGAGTACGCAAATTATTTTTTTTTAACCGTTTGGGACTTTAGTAAGCTGATGTTT
CATTCTCATTGGATTTTTCACTGCTTAAAAGTTTTGGATTTGATTCCAATAGTTTTTCTA
TTAATATTTTTCCCGCCCCTTGTAAGGGAAAATTTATCCTAAAACATGTTGCAAAAACGC
CGACAGAATGTGAGAAGAAACCGCAGAACACAACGAGTAACCGATATGATAAAAGAGCTA
TTCATTGGAAGACAGAAGGAGGGAGAAGAGAGTCGTGGGTGTGTACAAGGCGAATATTGG
TGATGAGGCGTGGAAAGAATTAAAAGTAATGCATGGAAGGGAAAAGATAACCATGACCAC
ACGTTAGCACTCAATTTCAGGCACAAGGGTGTGAGAAGATTTTCTTTCGTAGGTAAGGGG
GACGGGGATTGGAATAAGTTACCAAGAGAATTGATAAATAATTTAACAAAAACTTTGATA
CAATTTAAAGTTGAAATTTGTAGAGGACAATAGTAGGTGGGTACAGGAAATAGGTAAAAA
AGGGTGTGTAGGAAAATTGTCACAGGAGCGTGCGCTCCTCTCAATTAAATTAAATTACAT
TAAAACTTAAGGAAAATGCGATTTTCCTTTCGGTTAAATCTTACAAAGATGCTATGTACG
CTTTGAGGATAAAATCCTAAATAATTATCTACATCGATACTGAGAGTTGACCACGTGCTA
GTTTTATTTTGCGTGTTAGATGAAAAAATAAAAAGTTTAAGCATGCAATATCTAAATAGA
TCTAACCTATCGACCTCATCATCTCTTTACGCCAAATGTAATAAAGATATATTGCAACCC
ACGGATAGAATCCTAA
>VvP45bXY-611126#RC/Helitron_6901-13157 [forward] 6257 bps; scores=11:9 Multi_5'_ends:
TCACCTTTATTATAAAAAATTGATCTTCTACTTCAATTCCACTGTGTTATTCTTCCAATT
GCTGAATCTTCAATTCTTCCAATTGCTGAATCTTCACCTGAAATATCTCTTCAGTACTGA
AATTTTTGTTTTATTTCCTGCATCAATTTTGGCAATTGGTTTACTGAATCCTCTAAAGTT
TATCATGATCACTTATTCCTTCAGTTACTTGACATCCCACTAGATTATCATCAGGCTTTA
TTAGGAATGTATTCAACATGTTTGATTCCCCTAAGTAAAATCCCCTTCTCTTACTAAGGT
ATTTGTAACTCTCTTTACCCCTTGTGTTTTTAATCTATTTTCCTATCAAATTGACATCTG
GCAAATTTAAATCCCCACCATTAATAACCATTCTACGCTCACTTCTGGACACTCAATATG
TATTTATCTTGATATGACACTTATTACCAGTATGTGAACAGCAAAAATGTATTGGGGTTG
GTAGTTGTGTTGGGGATTTAGTGGTATTTAATGTCAGGGACAATATAAAATGTTCTGTAT
TGTCGAACTGTTGCATGATTAAATTCACTTTCATATATGAAAAAAATACTGTTCTTGTGA
TATGACATGAATGATTGCTATGTTTGATAAGAGATGCTTTAAATAATGTTTTTCCCAATA
ATCTGTGATGGATATTTAATATGACTGTTGGGTATAAAAACGAATTCAGCATGAAACTTA
TTTTTAAATACCAGCTCAACTACAAATGCAACCAATAAACCATTTTGACAAGTGTGTGAT
TTAATTAATAACAAAATGAAAATGCTTGGTGAACTTATCAATCTTAATTAACAGTTTTAA
ATTTAAAGCCAATATTTCTACTACAACATACATTATTATACAGTCTCTGAGCTAACACAG
AAACGCATTGCCAGTTTTTAAATCTAAAAGGTGCTGTTAATTCTGTAGGCAATGCAGTCC
AGATTTGTCTCTGTTTTATGAGAAAGTTTCCAGTGCAATAAGGTTCCTCTTGTTGTTTCA
TAAAATCTACAATTGTAGGAATTTCATATCTGTGCATCAGTAAAAAAAGCTTTTGATACG
AAGACAAATGTGAACTGAATACTGTCATCTCAAGTCAAAACTCAAGTAAAATGCATCAGA
AATGTGTTGTTATTGTTGGGTGTGAAAAACTGAGATTAATGTGCATTAAAAAAAAAAATC
CAAAAATGTTGTGTGTTGTAATGTTTTGTTTTGTTATTAGCTAATTTCATTTAAAATATA
TTTCAGTGGTATTATACACAAACACTGGTTGTAAAGAATTATGAAAAGCTGTTTAATCTA
GATTTAAAAACTTAATTAGTCAGTTAACCTGTTTTTAAAATATATATATATATATAAATG
AAATAGGAGTATAATGTAACAGATGATATGATGGATTAATAAATGTTAATAAAACAAAAG
GTTAACATTTTTTACTGTAATAACTATGACTAGATAACATTTTTCCGCTTACCCCTGACA
AAAATGCAGGGTGTGTACACTTCAACATACATACACTGATCAGCCCAAACATTATGACCA
CCTACTTACTAGCATATTGGTCCACCTTTCAATTGCAATACAACAGCGATTCAGAATAGC
ATGGGTTCCATAACCCCTTGGTAGGCTACCAGATTTCTATGCACAGGTCACAAAATTCCC
TTAAAGTATGGGCCAGCGGTTTGTGGGCGTGGCTCCTGGGAACGACCATCTCGGATAGGG
AGAGGCTGTTCGCTTGTTACTGCAGTGAGCATCTGTAGAAAGTGTTTGAAGGATGGTGAA
ACCACAAGTAGGCGAAAATGTGGTGGACACCCACGCCACATCACAGAATATGGTGGTCGG
AGGCTTGCCCTCTCTGTAAAGCAGGATCTGTTGCAGTATCACAATTCTTGTGCTCTGAAA
CATTCTGGAGGCAACAGAATTGTACTCTTCTGTCAGATCTGCCACCCCATATCCTGTTTA
ACAGAGCAGGAAAGCCTCCACTCTCTATGTTCTGTGATGTGGCGTGGGTGCCCACCACAT
TGTCGCCTACTTGTCATTTCGCCATCTTTCAAACACTTTCCATAGATGCTCACTATAGTA
GTACACGAACAGCCGACCAGCCTCTCCGTTTCCAAGATGCTCATTCCCAGGAGCTATGCC
CACAAACCGCTGGCCTGTAATTTAAAGGAATTTCATGGACTGTGCATAGAAATCTGGTGT
CAGATACCTCTGGAAGCCTACCGAGGACTTGTAGAATCCATGCTACACCGAACCACTGTT
GTATTGCATTCGAAAGGTTGACCAATATGTTAGGAAGTTTTGGCTGATCAGCATACAGGA
AATTGAAATCCGTTCTTAACATGTCTGTTGGTTCCCTTTGTGGGCTTTAAAAAGGTTTGT
ACTTGCTATCGATTAAGCCTTAAAAAGAAGCGATCTGAATAATATGCCTATAAAACTTTT
GTAAACTAATTTATGATTAGAGCTAGAATAGGTAACAAATTCTTATGTATTTTAACAAAT
GTAATCTAAGAACAGTAAACATTATGTTATTAGATTAAAAACTCTTCATAAAATATGAAC
AACTACTTGAAGATACTTTATCCCTTCTCATAGCTTTATACCACTTTTCTCTAATCTTGC
TGGACATTAAAATAAACTTTATCGGACTCATTTCTTATCTTATTTTTATATATTGGTCAA
ATACAATTTTTATAAGATGGATTTCAACCTGCTTCCATATCGAGATTAGTTATAAAACAT
AAAACTTTTGAGATAAAACAATCCACAATATATATGACATCAATGTAGTAGTGGACTGTG
ATGTCAGTGGCAGCGTGCCAAAATGGCAGCATTTAAATCTCCCGACTTTGATTGCAGTTT
TAAAACATTTATTTTGATGTTAAATTTTAGCATTTTCATCAATGTTATATTTTTTATTGT
TATGTAACAATTTAAATATTTGATTAAAAATATAAAAATAATATATGTATATACCCTATA
GTAATTGCCGTGTCAGAAATAGCTTTGAAATCACTAGCAGCACGAAAGATGGAAACAGAA
TCTATTGTGTACTGTCAAGTAAAAGAAGCAGTACAGCAGAGTAACAAGGCTCTTCAAGAA
CAGAAGCAAGAGAGCAGTATAAAATTAAAAAGAAGGAAGTCATAAGAGTGATTGCAGGGA
TAAGGAAGGAAGTGGTTAGGAAAATGTACTACCAGAGAAATAGGGAAATTGGGTTCAAAA
CTTTGGTCAGATCATTGTTTCATTATGGTGGTATATTTCAGGATGCAAAGAAGTGTTGCC
AGATTTGTCTCAGGAAATTACTGTGGAACTAAATCGATATGATAAATGAGCCGTAATGGG
ATATATTGGAAAACAGGAGGTAGGTGAAAAGTGTGGTGGAGGTGTATAAGTTGTATGTTA
GTGATGAGGCGTGGAAAGATACTGTGGAAGAATTAAGAGAGGTGCATGGATAGAAATGAT
GACTGCCACCACAAACTGGCACTTGATTTCAGGCAGAAGAATGTGGGTATATTTTCTTTC
ATCGGTAAGGGGTCACAGATAAAATATCAAGAGAAACGATGAGTAATTTACCAAAAATGC
TGAACGAATTTAAAGTGGAAATTTGTAGAGGGATACAGGCAAGGGGAAAATGGATCTGAA
GGGAAACTGTCACCAGAGTGTGCACTCCAACGCAATTACATTAAATAGGTATTTAAGCTG
TTATAGTCGTTGCACTATTTAAATAAACAATAGATACTTCATTAGCAATTGAAGTTCTAT
GATTGAAACGATTGCCAAACGTACACACAGTGAAAGAAATTTAGGGTCTGAAGGAACTAA
CTTTCACTTTATAGCCCCACAGTATTGTTCAAAATGTATTACAATTACACTCAAAATTTA
GGCACAAAATCACAAAGGTGGTAAATTTGTTTTGTAAGAGTTTAAAGTGTGGTAATTCAT
TGGCCTAATTACACCATTGAGGCCCATGGCAAATTCATGGATGGGGTTGCCCTCCATCAG
TGTCGGATCTAGGGAAGGTGGGGCAAACTGGAGCACCTAGTTTATTAACGATGGGCAACC
TTTTAAGCTGATTTAAGGGGCGGCAGGCCCTCTTGGGTCTTGAGCCTAGGAGCCCCTCCA
TTTGTGGACCCTACATCAATTCAGCATCATTTTGGGAACTCATCTAAATATTTGTATTGA
TTATAAATTACAGTTTTAATGATATCATGAAGGAAATAAACAAAGCTGAAAAAACATAAG
GGTTCTGATGCAGATAATATTATTACAGATATCTTAAAGATAGTCGGATGTGACATTGTA
CCTTATCTTGAAATATTATTTAAATTGAGTCTGGATACTTGCTGCTTACTACAAGACTGG
AAAAGTGTGATAGTAGTACCGGTACATAAAGGAGGGGTGAGAAATAGAGTAGAAAATTAC
AGGCCAATCAGTTTGACTTCAGTGGTAGGTAAATTAATTGAAAGATTGATATGCAACCAC
ATCAGAAATGTATGTGAGGAATGCAAGTGGTTTCAAGTAGGCAACATGTGTTCAGGCAAA
TATATTCATGCGAATCTCAGTTTGTGGGATATATGCAATATATTTCAGATGAAATGGACA
AGGGAGGCCAAATTGATAGTGTAGCACTAGATCTTTCAAAGGCATTTGACAGAGTAAGCC
ACAGAATGGTAGTAAATAAGGTAAAAACTATTGGAGTGGATGAGAAAGTGATTTGCTGAG
TAGAAGAATTTTTAAATGGTAGGAAACTAAAAGTTAGGGTAGGAAATGCAGTATCAAAGG
AAGTGGAAGTAAAAATGGGAGTGCCGCAGGGTAGTGTATTGGGAACATTGCTATTCATTA
TTCTAATGAATAATTGTGTTAATTGTTTACTATCTGAAATGAGATTGTTTGCAGATGACA
TAATGCTGAATAAAAGGATCAAGACGATAGAGGACTGTAAACAGTTGCAGGATGATTTGG
ACAGGATATCTAGTTGGGTTTGTAAACATTGGATGAAGATAAATGCAAAGAAGAGTCAGC
TAATTAGATACACAAATAAAAAGCAAAAGGTTAATTACGAATATAAGGTGGGGAAAGACT
TGGTTGCTGAAGACTTGAAATGTAAATATCTTGGCATTACATTTGGTAACAAGCTTAACT
GGGCAGGACACATTGGACAGGTGGTAGGAAAAGGTTTCAAAATCCTGCACTTGTTGGAGA
GAGTGATGAGGGGATGCATGAGAGAAGTAAAGGAATTAGGTTACAAAACTTTGGTCAGAC
CATTGCTCGAATATTGTTGTGTAGTATGGGACCCACATTTTGAGTATCAAATACAGGAGT
TAGAGAAGGTGCAAAGAAGGGCTGCTAGATTTGTTTCTGGAAATTATCACAGAATGCAAT
CAGTGACAGATATGATAAAGGAGCTGGAATGGGATTCATTGCAAGACAGGAGGAGGATGA
GCCAAACACTTTTAGTGAATTGTGGAGTAATTGTAATAGTAATAGAGGATGAGGAGGGTC
ATGGGAGTGAACTGGGCGTATATTGGCGATGAGGCATGGAAAGATATTGTAGTAGATATG
TAAAGTAGTTCATGGAAGGGAAAAGATGACCATGACCACACCCTTGATTTCAGGCACAAG
GGTGTGGGAAGATTTTCTTTTTTAGGTAAGGGTGTCAGGAATTGGAATGAGTTACCAAGG
GGAATGATTAATAACTTACCAAAAACGTTAAAAGAATTTAAAGTTAAAATTTGTAGAGTG
CAAATGTAGGTGGGTGCAGGATAAGGAGAAATTGGGTGTGTAGGGAAATTTCCATCGGTG
CATGTGCTCCATTGCAATTAAATTAAATTTCTAGATAAGAATTTCATTGCACTGCTTTTT
ACTATCTCATACATGACATGTGTTTCCGAAATGATCTTGACGTTCGCAAAATGATGTCGC
TACTTATATGCAGCTATGCCAAGAGGGAAACATTGGCATTTTAGAACTGTTTGTATTTAT
TTTCTTCAGATCTTTAGCTGGGCATTAACACACAAATCTGTGTGAGTAGTTTGATATACA
TTTAAGTATGGATATTCTCAAGATGACCCAGAATTTGTGGAAGCGCAAACACTGGGACTA
ATACTTTTTTTTGTTCAGTTGGCTCTCCCTGCACAAATTCTTCCATTTTTGGTAGAGGTA
TACGTATAAATCTGCCAGGCTTCCCCTACTCGCGGCTCATTGGGAAGCCAAGTGTTACGC
GCGGGTTAATAACCTGA
>VvP45bXY-611772#RC/Helitron_8510-14007 [forward] 5498 bps; scores=7:7 Multi_5'_ends:
TCTGAAATTTATTAAAAAAAAGAAGCATAAGGCAATGTTTAGAGCTTTAAAAAAAATCAA
TACTTCATAAAACCTCATAGTTTCTGAGCTTACTTAGAAGATATTGTACTGGTAGTGGCC
TATATAATTTTGCTAGAAAAATCAGTACATTCAAAAATCAGAAGCTAATAGCTAATAATA
AACAAATTGTTTGTTCTCTTGTGGTATACACCGCATTTCAGCCTGCCAACATTTCCATTA
ATATTGCCGCTACAAAACCAAACTATGTAGACACATCTAAACACAAGAAATTCATCGCGA
ATTACATTTCCGTCAACAAAGTTTATTTCATCACGTTTAGTAGTTCGCACAGCACAAATT
ATCACGATTAATTTCATCATGCAATTTCAGTGTAAACTTAAACGTGAGTAATGCATGCGA
TGTAAACATGACCTGTTTAAATTAAATTTCCAACATTTGTCCACAATAAGGCTAGCTTTT
CAGGTGCAAAATAGTAACATATGCTGGGATTACTGGAGATCGCGATTCCGCCAGGAGTTG
TCATCATAATACTGCAGTGGTCAAACGCAAGTCTCCACTATAAATTATTCCCTAAGTACA
TTTAACGGTTTCATACTGGTCCAGGCTGTATTACAACATAATTTGTGCTTGAAAATAATG
GTCCAGGCTGTATTACAACGGAATTACTGCTTGATAATAATACGTCTTGCGACTGACTAC
ATCAGTATTCCAACGATATTACTATATGTTGTTGTAGCGGAATCGCGATCTCCAGTAGAC
CCATATGCTAATTGTCTACACTACACCAACAAAAATTTGAGAATAATATGATCCTATTGA
GAGCAATGAATAAATTTATAGCGAATGGCACTAATGTTGCGGTTGCCTGTCAGATACTTC
AAGAACGATAATTACTATGTGACTTACTTATGAAACGCTATTCCAGGTTTTTTCCTATCT
CGTCTGTTTGTGCAACCATATGCATCACAACTTGGCATTATAGAAAACTTTAGAATATTA
GAAAATGAAATATTCTCAGCAGCTGACACAGTGCAAAGAGCCCAATGTTTTGGTACTCCT
ACGATATCCGCCGCGCAGGCACAGTTTTTTCACTAGGTTTCACGGATTTCGCGTTATCTC
GTCTCCATATATTCCTTCCTCCATGGTATGAACACAGCAACGTAACAGCACAGGCAGCGT
ACTACGTGATTTAATTAAAGAAAAGATGAACAACGAAAAATTAATTGAATTATTTAGAGA
ATATAAATTTCTATATGAAATGAGTAACAAAAGGTATAGTAACAGTAAACGGAAAGATGA
CGCATGAAAGGAAATAGCAAAAAAGCTCCAAGTACAAGGTAAGCAGGTATTTATTTATGA
AAATAATTATTACAATTTGTTTACATTGCTTCTGCAGATGACTCAAAATACAAAGTAGGT
TTATTTCTGATATCTACAGCGATAGATTGACTACGCCAGCCTTGCCTTGGTAATTTACTC
AAATTATTAACAGTTGTATTTTCACTGACATGGATGTGGTTATACTTTATGACGTTGTGT
AGAACGCATGTAGTCAATATTACTTTATCAGAATTTTCGGGTTTGAGCTGAATTTTTCTG
TTGTACAAACTGTACTTTTGAGCTAATTGTCCAAAAGCATTTTCTACTACCATTCTTGTA
CTTGACAATCTATCATCGCAATTTCTTTTGCACTGAACACGTGTTGCGGCTGAGGATAGG
GTGGCATTAGGTATTTTTTTTTTTTTTTTTTAGAGGAAACGCTTCGTCGCCTATAATGTA
ATGCGGCATCCGTATTTCAGTACCGGGTAGGTATTTTTCATCTGGTATATTCAAAGTATT
GGTCGTCAGACGTTTTCCAGTAGCTGAATTAGAGAATATTCTCCCTTCACTGTTTTTCCA
TACGCTCCAACATCCATACAAAAGAACATATTATTGGCAACTACGATCGCCATTAGCACA
ATTGAAAAAGTTTTTTTATAACTATAATACAGTAGAACTCCAATTATCCGAATCAATTGG
GACCGGACCCCATTCGGATAATCTGATTTTTTCCGAAAAAGGGTCTATTTTGATTCATTA
CTGTATATATGATGAAAATGCCTACTTTTCCAAGAGATTTTTGGTGCTTTTCCACTTCAG
GAATGAAAATTTCGACTTACCACTCGGTAAACAAAGCTGCAGTCTTCCGAACTTTGGGTG
GGTTTTTATAAAAGACTGGAAGTCTTTTCGCAGTACGTTTCCATTTTAGTTAAAAAATCG
ATTCGGATAATCGGCGATTCGGAAAATCGGAGTTCGGATAATTGGAGTTCTACTGTAAAG
AGAACCACTTTTAGCTGGTGCTGTTATCGTGTCTGCCATCTATGGCACCAAGGCAGTTGG
GAAAGTTCCATACATTCCAAAATTCCTCTGATATCTTCAACCAATTTTCCTTGGTAGGTG
TTGGCATATATTCCTGTCATTTCTTATAGCATCACATACTTCTGTTACTATATAATACAC
CAAGTCGATAACTGTACGTTATAGTTGGGAACGAATCTCCAGTTGCCAAAAATCTGCAAA
AATAAAACATTATATTTTTGTTACAGAACAAGACTGCAAGAAATGGTGGAATACATTACG
AGATGCATTCCGACGTGCCATGAAAAAACAAAAAGAGTCAAACAGACAGCGAACATTTAA
ATAATATGACAGCATATGTTCCCCAGTGAAATTAATTTTGATATGCAGATGTTAATTAAT
GTATCCAAATCAAATTTTTGTGCCACCATTAAGGAAATGACAGCTTTTTTTTTAGATTTA
TTAGACAAAATAAAGAAACTCTTACCTCAAACAAACTGATAACTTTTCTCTTGGTGATAA
AGAGTATCTCTCTTACTTATCACTGGTGTATTTTTTTTATCTACTTAACGTCTCTCTAAC
AGCGAGGTCTTTAGAGAGGGGAAAGGATGGGGGGCAAGGAATGGGAAGGAGTTCGACCAT
GGGCTTTTGAAGGAAGCATCCCGGCATTTGCCTGGAGTGATTTGGGAAGCCATGGAATAC
CCAAATCTGGATGCCAGGACGGGGATTCGAACCGCCGTCCTCCCGAATGCGAGGCCAGAA
CGCTAGCCGTTACATCACCACGCTCGGTCACTGGTGTAATTATAGTTACAATGTTTTCAT
ACTCATCCTAAAATACTTAAAAAAACCTGTCCTTATCATCTACAAGCTCCTTGTATAATG
TGTAAAATTCTCCTTCTTTTTTTCCGTTCATGGGACGCAAAGCAAATCTTTTTATCTTCT
GCTCTTCTGCATAAGCCGACTCTTCTTCCTCCAGCACAATTGCTACTACAGCTAGTTCTT
CCATTGAAAAATTTCTGAACGTTTTATTAGTAGTAAAAGTGAGTGCTCTTTTTAGTTTCT
CCGACAACGTCTGAGAGTGTACTGTGCTATTCAATTTTCTGTGCCATGTCTGAAACGTTA
CGTGCCGAACACGCTAGGTGCTGGTAGATGTGAAAACTTATGTCTGTGCCGTGTCTGACA
CGTTACGTGCTGGGCACGATACATGCTGGTAAATGTGAACGAGGCTTATTACGTCGAATT
TCAGCAAAGTTAGCTGACCGCCACCATCTACAGATCAATGTAAGTTCCCTGAGACGTTTT
GTAAATTGTTTTGTCCTTGCTACTTAGAATTATTAGCATTTCTAACTATGGTCCGACCTA
GAACTTTTCAAACATCGAAACACGTACATACTGTGGGAGGATAAATGCTTATTCTCCGCA
AATGTGTGTTTTGATGCAGTAATTGTTTTCATTATCATTTGTAATTTTAAATTTTATATA
ACAAAATAATCTTCCTTACAATTTTTCGCAATTTAAGAATTTAGTCTAATGTAAATGTTG
TCATCTCTAATGATGTTTATACCCACCTTCAGATTAGCAAATATGAATTGTGAATGAATA
AGAGAGAAGTGGCGTGGCACCAAGGTTAATCAACTGGTCTGAAGGGGTCTGTGGACGAGG
TTGAGCATCTGGTGGCAGGCGAATGGTGAATGAGTTTCCCTGTTTGAAAATTCTTAAACA
TGTGAGAGTATGTTCCATCCAATATTAAGCATTTGTTTGCATATATTTTTTTTGCAACAA
TCGATGCTTTTTCTAATTTGTGATCCAAAATATAAAAATAATGTTTTTTTTTAAGTTTTA
ATTTCAAAACAAATTTATCCTGAGACTCCTCAGCGTGGCTACTGGGAAGATGTTATTACT
GTAAGACTGGCTCTTATGATGAAGTTGAAAAAATATAGCAATGAATTCTTCGTGAGTGTA
CCATCGGAATGTGCTTTGGAATCACGATAATTCGACGACTAGCTGTGCCGTCTTCCTTGT
ACTGGTCGGCTGACCGAGAGATACTGAGACAGCTCAGCATCAGCCACGCCATTTACACCC
TTGCAATATTGCAGATGGACGGTTTGTCGACGGACATTTCTTCCTATTCTCGGTTGACTG
GACATTTCCTTACTTGAGGTTTGTCTTAAGATTTGGCGTTTTCATTGCACAAGCTACAGG
AGTCCAGCGTGTGGTCCCAACCAAATTTGACATTTACAAAGTAAATTTATTAGTGGGTTA
TGGGATTGCTGAGCTATTTTGCGAAATTTAGTACCTTCAGGTGTCAGGAGATCCGTCACT
TCGTGGATAGCTAGGATAGGAAAGTTATAATCAACGTGTAATGCTCTTCTCAGAGCACAG
TTTTTGACTTTCTGCAGGTGGTGTAGATTTATTGAGGCAACATAACTCCGCATAGGGCAG
GCATATACAACGATTGGCCTAACAAGGGTGCATTATATCTGCATGCCTGTTGAGATGGCT
AGCTTACTATTCTTATTTAGTAGAGGGCAGAGGGAGCGTTTTCGAAGTTCTTCAATGTGT
GGTTGAGAAGACAGTCTGGTGACCAGTGTGACTCCTAAGTAACTCACTGTCTTGGACCAG
GACACTGGTTTGTCCTACAGTTTCATCTATGGGTCAGGTAGCCGTCTTAGGCGAGGTCAC
ATTCTACGAGTAATTATGATTGCCTGGGTTTTGGCGGGGTTAATCTCTATTCGCCACCGT
CTCGCCCGTGCTACGGTCTTCTGTAAGATTTCCTGAAGTCACGGGATGACGATTGCTTTG
CTACGGCTTAATGAGAAATAAGCAGGGTCATCTGTGTACGTGGCCGCATTGACCCTGCCT
TGAGTTGGCATGTTCGCTGTATATAAGGAGGATAACTGTGGACCGAGGGCCTATCCGTGA
GGTGATCCAACCTTTATTCTTCGCCTGTAAGAGGTAACATTTCCAACAGTCCTCCGGGTA
TGATTTTTAAAATCAGTTTTACGAATTTGCCCTAGAACTCCAGCTGGCAGATTATGAGAT
GGAGCCGAGCATGCCAAACCGAGTCGAAGTCCCGGGAGATGTCCGGTAGAAAACGACTGC
AGTATTCCTTAAAATTAAAGGCGCGCGTGGTTGTCTAG
>VvP45bXY-612095#RC/Helitron_5127-13851 [forward] 8725 bps; scores=7:12 Multi_5'_ends:
TCTCTACTACCCGAAACGGCAACCATCAGGGGAGTGGCAAAATCGTAAAACAGATCTATA
CCACCCCGGTCTTCAAATTTGTGTTTGAAGGGACGCCAATCCAAGTTTTGGCCCAGCCTC
CGAAAATTAGCAGACCCGCGACTGGGTGTACTGTCTGTGAGCAGGCACACTCAATTGTAA
ATTTAGGTACATTTGCTTGAAGCTGCACGCTGTAACCCACGTAGAGCAGCTGTGGCTGAG
TGCTGACTTCGGGGTCCTTCAAAAATTCTCAAACAAGATGTTTGAACGCAAAAGGGAGGA
CTTCTAGCGCGGAAACACGTGGTTGCGAGTGGTTTGGTTTGACTTGTGTTCCATGGTGGA
AGCCAAGCAGTGGTATACAACAATAGAAATTGGGTCCCGCAATTCATCGGATAAGATCGT
AGGGGTTTAGCTACGAATTTCATAAAATACTGTCTAAGCATTTATAAATGAAGACATCAC
GTTGGCCGATTCCAAACATCTCGGCAGACGCCGTTTCTTCAAAATGGTGATCACCGCAAA
TGATAATCGTACTGACTAAACACAATAACAGCCCTCGGGAAACCTCATTGTTCTAGCAGA
ATACAGTCAGTGTGTATAAGAATGCCGAGAGTATTTAAAAAGGACTCACTATTTAATTTG
CTGAGTTTATTTTAAATTTGTTTGTATACCTCCGTTACAAGTATGTTGCGGTTTTTAAGC
GGTTTAGGGCAAGTGATTAGCACCCTGACTAAAACATGGGATGACATTGGAACTCAAAAG
TTAACTCAATTACTGTCTGCATGGCCTTGTAAAGGGGTCGACCACACAGACAACAGAATA
AAATAAAATAGTAAAACACTGACTAAAATACCGTCTGCATGGCCGAATGTAAGGAGAATA
TGGAATAAATGTAAATTTATGACAAATCGTAAGTATAACGGTATTGATGATTTACAAAAC
AGCATCCTGATCCCACCCACCATTAATTCATATGATTGATTATTTTATTTATGATTATTT
ATGTAGAAAAGGGTTATTTAATTTAACGGAAGAAGGGGACATCTCAAACTCGAACAAGAA
ATACAGTATTAAAATGTGGAACCACAGGAAAATCTATGTTCAAGTGAAGTAAAAAATAAT
TTTATGACTCACGAATTCTTCTAGATATAAAGCACTATATCTCAAACATTTTGTTAAGTA
TTGGGTAAATAAATTTGGAACAAACGGTTGAAGATTCGGAGTCTTGATAAAGAAAACAAC
ACAGAATACGAATAAGATATCACCTACTCGACTGGTTTGATGAGGACTTACAAAAAAGGA
AAATAACGATTGAGCATTACAAGCAAATTGTGTTCCTTTTTTTCTAGGTAGGATGTTTCT
TGCCAGATCTCGTCGTTTAGTAAACCTGTAGCCATGATTCTTGGACTTTGCGCAAGGTGC
AGGGTCTCGCAGCTCGAGGCTCAGGTGCTCCCGGCGTCCATCACGAGGTGACGACAAGTG
TTGAAACCCTACACCCGGCCGCTAGGAGGCACAAGGTCGCGGCCACCACTAGGAATGCCG
CATTCATCACTGCCAGCCCGCGTGCAGACTTCCTCCAGATCCGTATCACAGGGCAGCGCC
GGGTCCCGCATACCAAAGACGACCCCTCACGACACGCTGCTATTCCAGCTCGCTTCTAAT
AATCAGCTCCTTTGCTCCTACTTATCAACGATTCCCAGGATTCAAGAAAATGACGTCAGT
TGAAGGGTTGGTCAATATTTCGCATGTTTATTACACTACTGGCAAGCTTTTAAATCAGGA
ATTAATTTCTTTAATTTGGTGCATTCCTCACCTTTTATCATATTATACACTTACTTATCC
TATGCGTGGCCATGTTAAAAGAGGGCCAACCCAAAACAGTCCACTAACGGTGCAATGTTT
CTCTTGGGGGATGTTGTCAACTATATACAGCAACAACAATTGTACCACATTTTATGAAGA
CCACTGTTGACACCGAGCGTGGTGGTGTAACGGCTAGCGTTCTGCCTCGCATTCGGGAGG
ACGGTGGTTCGAATCCCCGTCCGGGCATCCAGATTTGGGTTTTCCATAGTTTCCCAAATC
ACTCCAGGCAAATGCCGGGATGCTTCCTTCAAAAGGCCATGGCCGAATTACTTCCCGTTC
CTCCCCCCCCCCCCCCCCATCCTTTCCCGTCTCTAAAGACTTCGCTGTTAGAGAAACGTT
AGGCAGATTTAAAAAAAAAAAAAACACTGTTGACAATGTGATCTCCTTAGCAGTTACCAG
GGTACTGATGAAAGAAAGTGAAATATATGAATTTATTTATTTATCGTATGGCTAAGCAAC
TAATGTGGTACATATAAACACATACAAGGACAAGAACGTTGAAAGAACTCAGCTGAAGGT
ATCATGTTGTTTGATGAAATAGTTTAAATAGGAAATCTCCTTTTAAAGTGTTCAGCTAAT
TTTTTATTCTGCTTGTGGTGAAGTTTTATAATTCTGCAGCAACTGAAAAAGAGGTACGTA
AATTCATAAACAGTGAAAAAATTAGCAGAAAGCGGAAACATTAAATTTATTTTTATATTG
TCCGACTGTTTATAAGTTAGATACTCACCGTAGACGGTCGAGTAAGTAGTTGTCTTTGAG
AGGATTGTGATAGCGGGTTGTTGTTTTTTATTGCATCAGTGAGCTTTGGCATTTTTCTTT
ATGACTTAACGCCTCCTCGACGTTAAGGTTATCAGAAACGGTAAAGTACTTGGGGCAATC
CTGGATTACGTGTCCGACTACGCTTCCAATTTTGATGAGGGTAAGTAGTAATTGTTAGAC
CGGAAATCAGTGTTATTTCAAAAACAAAATAAAACCCACACAAACAAACACAAAAAAACA
AAAAAAACATTATTTTGGTTCTTGTAGGAATATGAGGTACAAGTTGCCTTTAATGATTGA
TAGGCTTTCCCTAACTCGCATGTCTTCATGCCTATTTTTCTTTATTTTACAATTTGAGTG
TTTTGGATGATCAAAGGAGAGGCCCTGAAGGCAGGAATATATTAGAAGCTAGAAACAAGG
AAATTTGAGCATTCCTCTTTGAAGAAACCATCTTCATATTCGAGTGGAGTAATTTTGGCA
AAACACGAAAAGCCGAAACATTAATGGATGGACCAAGGTGGAAACCACGTTTGCTCAAAT
GCCAAACCCGGACAGCTCTCTTCCGTACTGCACCCATCGCCGATGGTGATTATTATTAAT
TACTCAGTGGCTGAGGCTTAGAGGCTGTCCTGGCAGGGTGATTTCACTTGCCTATCCTAC
TGATGGAAGTGTATGTACATGTTACTGTTTTTTGTGGGTTATTTTGATGTTTTCTGTTCA
GTGCTGTATACGATATGAATGAATGAAGGATGTAAGAACTGGGCAGGTGAAATCCGGTGG
CCCATTCAGGCCTAATCTTCCAAAAGACTCCAAGGGAGCTATCAAGCATAACATTTTCAT
CCGACAGACAGTGAGGACTTTGATACACAATCCGGGAACCTACCGATACTGGCTGACCAA
TAAAATAGTGGCAAATAACCATTTTCTGAGCTTTTATCTAACCCAAATATCATCCTTATC
CAACTAATATACGACAACGCTAAAACACTGTGAACTCCCATAGTGGGTTCGACAACAAGT
ATGGGCAAAATTTAATTTTCTTGGTGAGGAATATTATCTAGGACACGTGAGGTTAGTTGT
TTCAACACCCCCATCCCCCTTTTTTCCCAATAGACTCAGTATTTTGATTTAACGAGGATC
GTTGTCAACGATAAACAGATATTTAATAACAAAGTATCACAGTGTTATTTTCATATAAAG
GGTACTTCCAAGAACGTTTGAAGATTAAAGAGATTCCGCGCTTTATCGCATTCTGTAAGT
AATTCAAGCAGACCGACAGTTTCGGCATTATTTCTTAAGAGATACATTCCCATGTTGGAT
ACTTACGTCTTGATTGGACAGGACTGCCGCTGGTGAATGTCCCGTTAGTAGACAGGGTCC
TTGATGTTGAGGTGGGGCCCCGGGCCAGTGGAGGGTCGAGGACGCATACAAGGTCGCCAC
AAGGCGTACACAAAACATGGCTGGGAGAGCGGAGCGGTCCATTCACCGACGCACAGCGGA
TGACCTTCCCACCAGGCAGGGAACCCTGTTATCAAGCCCGCATTAGGAAAATAGTCACGT
AATAGACCGTCTGGTCGAGATCACTAAAGCACAGCCCACTGTTTGTATCCAGACTGCTGT
AAAAGAATTCTCAGAAACTGTGTGTCACTGGATACGACCTGGAGCTAATCCCGTCCATCT
TCTTGCTCATAAAGATTTATTATTTGAACAGAACCAGATTAAGCTCAATATAGCAAGGTA
TCGCTGGAACGTACTGGAATATCCAGAAACAGCACGAGTTCAATCCCTGTATCTAAGGAT
CTGTCATACTATGCAGTGTTGTTGTAGGCCATTTTTCTGCAGTTACTCAGTAAATTAAGT
TATCAGCGAGGAATCTATTTTAAAATTTACATTGGGTTTATGATGTTTGACATAATTCTA
AATTGAAACATTTTCTTATTATTTACACTTACTATTTAGGACATTAATGGATTTCAGGAT
AGTAACTACACATCTTTGCTTTTTCTCCAAGGCATGTTTCCGCTTCAACCATTTGTCTTT
GCTGGTGTGTACAGTATATAAACATTGCGTCTTCTACAATTCGCTTGTTTTCGGTGGCCA
TCTTATTTTCTTACTGTCAAAGGTGGTGTTGCGCTGACGGCGCCAGTTTTGAAATTGCGT
GAGAGATTGATGTTTTGTTATTTTATTTCTAATTTTATGTAAGTGTGTGAGTGCATGTAT
CTGTTAGGTTTATTTTTTTACTGTAGGGTTATTGTATGTTTACCAGTTTGTGATGCAATA
TACATAGGACAGACAAGAAGACAGTTTAAAACCAGAAACAAATGTCACATGAGGGCACTT
AAGTACAGCAACCACTCAACATTCGCTGAACATCTAATAGAAAATGATCACTTACCAACA
GACATTAACAAAGAAATGCAAATATTCACAATCAACAATTACAGACACAATACCCTCACT
CTACAAGAAAACTACCACATACAAAAAGCAATAAAATATTGCAAGCAGGTACTGAATTAC
CACATAAACTTAACAAACCAATCACTGTTCAAACTGGTAAACATACAATAACCCTACAGC
AAAGAAATAAACCTAACAGATACATGCACTCACACACTTACATAAAATTAGATATAAAAT
AATAAAACATCAATCTCCCACGCAATTTCAAAACTGGCGCCGTCAGCGCACCACCACCTT
TGACAGTAAGAAAATAAGATGGCCACCGAAAACAAGCGAATTGTTGAAGACGCAATGTTT
GTATCCTGTACACAACAGCAAAGACAAATGGTTGAAGCGGAAACATACTTTGGAGAAGAT
GTGTGGTTACTGTCCTGAAATCCGCTAATGTAGTTGTTGTTGTTGTTATTATTCGGGTTT
TAGGGCGCGTCGACGACGGGGTCATTAGCGCCCAAACAACAACCAGACGTGACAACGTGG
CAAAATTGCCGTCTGTGTGGCCGACTGTAAAGGGGTCGGCCACAGAGACAGCACAATAAA
ATACTAGCATACTAATTAAAATACCGACTGCGTGGCCGACTGTAAAGAGATCGGCCACGC
AGACAGCAACGTAAAACATAAAACTGAAAATAGGCAATAGATTATAAAATTACATATATT
AACTGGTTGGCTGTAAAAGGGCCAACCAATTTAAAAACGCATAAGCTGGCTGGCTGTAAA
GGAGCCAGCCATATAAGCAGTGTCACAAGTAAAAACAGTACTTGGATTAGTGGCTGTAAA
TGGCCACAGATCCAATCTAAAACCTAGGCCGATCTGCCCAAAATTTTTGGGACAAGACCG
GCCAAGCTGCAAAACTTTAAAACCTTAGCCACGTTGTCACCGTCATCGTTTAAAATAAGG
GACAGATCGTTGGCTAAGCCAACGTCTGCCCTTAAGTCAAAAAATAAAACACAATCAGTT
AAAATGTGGCGTACCGTCAAAGGTACGCCACAAGCATCACATTCCGGAGGGTCCTCTCGG
CGGAGAAGGAAACTATGAGTTAGAGGACAGTGCCCTATACGGAGGCGAGTAAGGAGAACC
TCATCCCTCCTCGCCCGCTGGAAGGAGCTGCTCCACGGCTGAATGGTCGGTTTGACCAGC
CGGAGCTTGTTATGCTCAACTTCCAGCCACTGCCTCTGCCAAACATCAGAAACGAATCTC
TTCGCCGCCGAGGCAAGGTCTGACTTTGGGACCGGTTCAAAGTCGGTTCTGACCTTGTCG
CAGGCTGACTTGGCAGCTACATCAGCTGCCTCGTTCCCCCTGATTCCCACATGACCAGGT
ACCCAGCAGAATACGACTTGCTTCCCACAGGACTGGAGGGAGAGGAGGGCGTCCTGGATG
TCCTGGACTAGACGGTCTGCTGGGTACATAGTTGCTAACGCCTGAATACAACTGAGGGAA
TCACAGCATATGAGGTACTTCATATCACGGCGTGCCTTCATATGCTGGAGCGACTTTAGC
AGGGCATAGCACTCCGCAGTGTAAACACTGCACCTGCTATCCAGCTTGTATTTGAAAGTC
GCTCGGGGGAACACTACTGAACATCCTACACTGTTCGCCTGCTTAGACCCATCCGTATAC
ACCGGGGTAAAATCTTGATACTGATTTAAAATGTCACTAAAAAATCTGGTAAAAACACTG
TCAGCGGTAGACAGCTTGTTGAAGCTTGACATTTCTAAAATCGTTCTGGGCCTCTTTAAA
AGCCAGGGAGGAGATTTACTCCAACCCTGGTGATAAAAAGTGGGAAACTCGAATCCATAT
TGTTCAAAAATAGCCTTTGTACGGTAGCTGAACGGTTTAGTGGCTCTATGCCGATTAGTA
TATAGCCGCTCGTAGTTGGGATGTAGCACTATATCGTACACGGGACTGCCTGGAGTTGTG
GCAACGTGTACATAGTGTCGCACCATGAGGAGATGCCGCCGGATGGAAAGCGGCGGCTCG
CCAGACTCAGCACAAATGCTGGGTATTGGGCTAGTGCGATAGGCACCCGTGGCGAGTCGA
ACTCCAGCATGGTGGACACTATCCAACATCCGAAGATAGCTGTCCCGTGCCGAACTGTAA
ACAATGCACCCGTATTCCAACCGCGACCGTACAAAGGCTCGATAAAACTGTAACAGGCAG
GAGCGGTCGGCTCCCCACGACCTGCCACAGAGACATTTTAAAACGTTTAAAGCTTTCAAG
GCTCTGGCTTTTACATCTTTAAGATGTGGCAGCCAGCTGAGCCTTGCGTCTAAAATGAGG
CCCAGAAAACGAACAGTATCAGTAAATTGTAAATCGGTGTTCCTCAGGGTAAGGTGTGGT
TCTGCTAAAAGACTTCTGCTGCGAGTAAAAAGTACACACCGGGTTTTCTCAGCGGAGAAA
CGAAAACCGGTGTGCACTGACCATTCGTCCAGCCTGTTTAACGCGAGTTGCAACTGCCGC
TCAGCGCTTCTCAGGCTGGACGATGCAATAAAAATTAAAAAGTCGTCTACATATAAGGAG
AACCGAATGGAACTCCTTATGACGAGTGATATACTGTTAATCGCTATGGCGAAAAGTGTC
ACGCTTAAAACTGACCCCTGTGGAACACCGTTTTCCTGAATAAAAATATCAGACACTTCA
CTACCGACTCGGTACCGGAAGCAACGACCAGATAAAAATGATTTTAAAAAACGGGGTAGG
TTTCCCCTAAAACCCCATTCATGTAACTGCTTTAAAATCAAATGCTGCCAGGTAGTATCG
TAGGCCTTTTCAATGTCGAAAAAAAACACCCACAAGGTGTTGGCTGCGGACGAACACATC
CTGTATTGCCGCCTCCAGGAGGATCAGGTTGTCCAAGGCGGAACGTGACTTCCTGAATCC
ACACTGGAAGCGGCTCAGCAGTTTACGGGATTCAAGACACCAGACGAGGCGGCGGTTAAC
CATCCTCTCCAGTGTCTTCCCCACGCAGCTAGTCAAGGCAATACTACGATAACTACCTGG
CAACAATTTGTCTTTCCCTGGTTTTAAAATGGGAATTAATGTTGCTTCTTTCCACGAGTC
GGGGAAGTGTCCTCCGGTCCATATATCGTTAAAAATATCCAGAAGGTACTCCTTAGCATC
TTTACTAAGAAGCCTCAGCATCTGGTACTGGATCAAATCAGGCCCTGGAGCAGTGTCGTT
AGCGCTATTCAGCGCCGACTCCAGCTCCCAAAATGTAAATGGGCAGTTGTAGTCCTCTGT
ATTCGACGAATCGAAGCATAGCGCGCGTCTCTCGGCAGCAATCTTGCGTTGCTGGAACCG
AGGGTCAAAATTGGTGGTTGAAGTGATAGCGGCGAAGTTCTCGGCCATCAGCTGCGCTAT
GCTTCGTTCATCGGTGACTGTACGTCCGCGATCCAGTAAACCAGTTACTGGAGGGCGGGA
GTACCTTCCGGATATACGGCGGATAGACTCCCATACTTTCGACGAAGGTGTGGAACGATT
TATAGTGCTCACAAAGTTCTGCCATGACCTCTTCTTGCTCTCCTTAATAACACGACGCGC
CTTAGCTCTTGCTATACGGAACGCTGCCAGGTTGTCAGGTGTTGGGAACAACCTAAAACG
CCGCAACGCCCGTCTGCGACCCTGA
>VvP45bXY-612126#RC/Helitron_6540-9355 [forward] 2816 bps; scores=7:12 Multi_5'_ends:
TCTTTAATAAAACTGAAAATATATTAAAAATAAATTTTTTGTCCAAATATAAAAATTACT
TATTATCAATCGCATGGAACGTTCGAGAGCAAAATAATGATAAAAGGGTCAAACGTAGCT
TTTCATAGCGTTGTAAACTAATAAACTCTTCTCGGGTTTCCAGTCGTGTATAAATGTCAC
AACTCAGGGACTTTTGGAAAGCGTCTATCTTTTGAAAATGACGGCAGATTCAGACTCCTT
CGAAACGTCGCAGAATTGTGACATTTATAAATGCTTATGTTATCGTTTGGATCAACTGCG
TCCCTTTACCTCGATTCCTGGATAGTTGATACCAAGCTAGTAAAAAAGAATAATGTTTTC
AGATATGTTTTACTTGTTCGTAATCATATTTTCACATCTTCCCCTTTCCTACCCCCTTAT
GTCTGTTAATATCCCCACGGTGTTATTAGGAGGAGGCAGGTTCGATTCCACTTCCGATCA
TCTAAATTGCTGTTTTTATATTGTTTCGTTAAATCACTCCGCACGAATGACGGGATGGTT
TTCGATGGATGCCGTGGCTGATTTTTTAACCATTCCATATTCGCAGTCTTCTTCAGGCTC
TAATGATCTTGACCTCGACAAGCATTGAAGCCGATTACATTGTTGCCTGCAGTTTGGTAA
GTTAATGGTATGTCATTAGTTAGCTTTAGAGAAGTTTCAATAATTTCTGGTTGTCCTTTC
CCGAGCGTTGAAATTCCATTGAGTTTATCGATTGCAAAAGTTCCCTGAGGACAAGTATAC
CTCAAATACGGTGGAATAGAATATATTAATAACAAGGTTATCTTCTTCCTCAATCTAAGT
CTCTCAACCACAATAATAACTTATCTGCGTATTTCCTTAAATTTTTTAAAAAAATATGTA
TAATATTATTGAGTTTACGGAGTATGATATGGATTTCAACATCGATGAAACCGAAACATT
TATAATCCGACAGTGACGGGTACAAAATAAGTACTAACAACAATAAGTACTATCTACTAC
CGACTAACTAGGTCTGTCGTAGCTTTGATGGAGGATATACTCTGGTCATAGCAAAGAAAT
GCGGGTCTCATACTTTCACTTCGATAAAATTCAGCAAATAATAAAGATTTTTTTCAACTT
TGTCAAACTTCATTCAGTTGCTTTTCCGTCTGAGAACGGCTGCTATTGGTTGTTGCCACC
TATCTATTGTTGCGAAATGCTAATCGTTACGTGTGTATTAAATTACGACGTGACCCACTG
CCGTATTTGACCGAAAGAGAATGATTTCTTTGCGTCTGTTGACCTACGTCCAACTTTAAC
GGCTCCGTCTCACAAACTGAGAACAACGTCACTTCTACACTATCGAAAAACAACTCCTTC
AAGTTGCGATCAATACTAAGTGCGAAACGCTTCCTCTCATTCCTCACCCCCAACAGCTGT
AACCAATAACTCCTTCGTTCCTGAGCATTCTTTCTCACTGACGTAACTATTTGAGACTTA
ACTTCAAATTCCGACCGTTTGCCTAGAAAAACCAAAGTACTTGCACCGTTTAAATTACTT
GATGATTTCACCCGTACACTCGACATATACACGATTTTGATTGTTTTTTATCGTGTTAAC
AAGTGTTTATTTCTGTTCTTTAAGTGTCTACAAGGTCTAGGCACCACAGATTCGTGCAAA
ACACTCTAGTTAAGCTCTTCTGGTATAGTCTGTGGAAACGTCTCCATGAAATCTAAGAGA
ACAGGAATGCGACAGTCTGAAAACAGCAGTACTCTGCTGGTCTCACCACCCTCATTCAAG
CAATATCGGATTAGCATAAGAACGAAGTTTCTCTAGGCGTTGAGATTATATGACATATTC
TCGGGAAACTAGCAGAGTAAAGGAAGAGTTATCACGCGATATTTCGCTGATCACATACAC
TGTCGCCATCTTCTGGTAGCGGATGATCAGTTAGTCTCCCGAGAACATTTCACAAAATTG
AGTTAACAGTTTCTTCTCAATTGGTATAAATGGAGAAGACCAATTTATTCTTCGTTCTCT
CAAGGTTTAATCAATCAGGTAGTTATGATCTTCGCTACACTGGTTGTCGTTGCCAGTGTA
TTCATACATTCCCATCTGTATTTTTACGAAATGTTTAACCAACAGAATTTCTAAACTCTC
TCTTTGCTGTAGTATCACTTCAGTTTTCATGTCATACAGCCCCTTTGGACATTGATGTAT
CGGCCAAAACCCAGAGTTGGAAAGCAGAGCGATTTATTTAATGCGGTGAGCTATCCGGAG
TTTAGAAGCTGGTAGGAGGTTTGATTTCGTATTTGTGCATTTGTAAACTGAATGCACTGT
TATTCAATGGCAATCACAGAAGCTTACAGAGAGTGAAGACACCGTGAAATAACTCTGTCA
ACAGCACTCATTCACCTGCTAGCAGCAGAAACTGCTGTGTATGGGCAACTCTGTTACGAA
TTATTCTGCTGTCGGATGTCTTTTTTTTTTTGTCTGGTAATCAATTTCACTGCATCGTCA
GAATCAACCAAAGCAACTTATTATAGAGGGCAGAAAAGGAAATTAACTGCGTCAATATCA
GGAAGGATAAACATTATAATGGGGACGCCGTAGTATAATCTTCCGTTCTTCTGAACTTTT
TGTATTAAACTTTTTGTATTAAATGAAGAATCTTGACCCGTTATAATACGCATTGTTCCG
TACGGGAATGTGAATAACAAAGCTGAATTTTAATACTCATACTCACTTTAACAGAAACAT
TGGGCTTAGTTTGTAAATTTTTTTCTAGAAACAGCAAAGCACGTTCTAAACCCTGA
>VvP45bXY-613840#RC/Helitron_15827-27304 [forward] 11478 bps; scores=9:7 Multi_5'_ends:
TCAGTATTATATATTACAGTGGGTATAAGAGAAGATTTTCTAACGAAATAATCAAAAGTT
TTCAATGGTTTTTTTTTTTTTTTTTTTTTTTTTTTTTCCAGACTAATACGGACTAACCAG
CATTATTATAACCTAAAAGAGAATCAAATAACGCTAATCTTCAGTTTGCTAATCCGGCAA
AACAAGGTACCAACTATAAACTTTTCTATTCAATATAATCACTCACAGCAACACATTAAC
AGCACAAATTATTTTTGGAGCAAGAACAAATATTTCTATTAATTATTTCATTCCTCAAAT
AATATTTGTTATTCCATATCGTCATAATGTTCTTGAATAATCAAAATCGGCAAAACAAAG
ATTTTTATGTTAGATGTGTATAATTTTAATAACAATATATATATAGATATATTTCTGTAT
ATTCTTCCACGAAAATATTTTGTGTTTTACGATTATAATATTAGAATTTTGAATTACTTT
CAAATAACAGTTATAGATTTAATTTGCTTATCTCCATTCCATCATGATCATCCGTTTGTC
GAATGGAAATAATTTCTGCCATGAATACAACACCTTCTAACTCAACATAATAATACAAAA
TTAGACAAATGCGAATTATTATCCCTCACTAATAATTTAATACATAGATTATTCGTTAAA
TTTCACTAACTAAGTAAGTTTCTTTCAAAAGTTAAAAAAAGAAATAAATTCAATAGCACC
TGATTTCTAAACCGTGTTAAATATTTGTTTTGTGAAACTGTCTTTCATATAGAATATATT
AATGAAATACACAAAAATATTAAGTTACAGTGTAAAAAATCTGTAATTATTCTTAAAATA
TTTGATTTAAAAAAAAAAAAGAACAAGGTATTATCCGATTCATGTAATTATTTGTTAAGT
GATATATGTGATTTTTGCTGAACAAATTGTCTAACGAAAAATCACACTTGTGAAAATCAG
TCATTGCTATAATTTTTTTATAATATTTATGAACTTACGTATCACTGTAACTTAGGACAA
AATTTTCCGGTTATTAGTTTCGGAAATAAAGTGGAAGAATTAGTGATTTCCATGAATTTT
CGCCAGTAAATAGTAGAAATCGTACAATAGAGAAAAATTCAAACATTATCAGTGTCTGCA
GATTCTAAAAAAAATTTGATACCGGTACCCATTAAGATTAAAGAAAAAAATTATTACAAC
TTCCTTCTTCCCTAAGTTCCCTATAATCAATTTCACTCCACAATTTTTCCAAATTTTGTG
TTAAAATCTTATTTCGGGCAGCGCGCTGTTACTAATCACTAATTTCTACTCTAAGACAAC
CAGAAAAATGAGTGACTCCTTGAGGGTTTCGACTTTCGTTCAGTATGAATGGAACACTGG
AACAATTACAACTTCAGATTTTTAGAAGATATAGGAAGCATATTATCACTCTACTTCTTC
CACTCCCTTCAAAGATCAGTCGAATTAATTTCTGGAGATCCAGTCTGTAAGGTCCGCGGT
CATCCGTTGAGCCTTTTTCCTCTTGGTCTATATGAAGGAGTTTACTTTGGAAATCTATTA
TCGGCCATACTTTCCAAATAATAGAGCCATTTATTTAGTTATACATGAATCTTATATTTG
AACGATAACCTGTTTCGTATTTTATCTTCTGGAGTACATCGTTTTACACGGCGCAAAAAT
TTAATTTTTGATGACTGGATTTCTCTTGAATATTTCAGTGTTGCCATCGGATTTTCTGCT
CCAAACATCATAATAAAACTACAATGATTTCATAGAAACTTATCTCAATTTCCTTCCTCG
TTTTTCTGCTTAAGGTGTTTCGTATATCTTACCGGTATTTCTTAAGTAAATAAACTAACT
GATCTTTAAAAACAAATCAACTGAACTTGGCTTATAGTTTCATCCTTGTAAATTAAGAGA
ATATTTTAATACTCTATCTTTAAGGCTTGTCGTTTTGATTGTGTCTGATTATTTGTCATG
TAACGCTCAGGTAGGTAGGGCAGAAATGCCATTGTGAGATGTGTAGCTAATTGAAAACAC
ACTAAATATTTTTTGTATAGTTAATTCAATGTACCATACAGTTGCACCGGTGTAAATTTT
CATAATGAGTGAAATAGTAACAAAATTTGGCTCCTAAATGTTGTACTTGTAAAAACCTAT
GTCTGCCAAATATGAACAAAACCAGAAACTGAGTGGATCTTTAAACAAATGTTGTTTCCA
AATCCTACCGTTCTTCTTCATCATGATTTCCATACATTCCCATGAACGAAAAAGTTATTA
GAATGAGTATCTCACTCTCCACATGTTGGAATGCAAATAAACATGAAAAAAACATAATGT
GATATTTAGTTCTTTCTTCTGATTTTTTCTATTCAAACTGTACAAGTGGCACAAATCTGT
GAGGTGTCAGATGAGCCCCCAGTTATCATTTGTGTGTCTTAAGATCGTGACTTGAAAATC
GACATATGACTACTTTGTTACCTTCTTATGAAAACGCATTCGCAACTCTGATCATGTAGC
ACCGAGAGTAAGGAAGTTTCAACTAAATTATTACCTCACCGGAAGCTATCAAATTGGTAA
ACGAAACTAATTTACGCAGCAACAATGAGACAACTGCCCGTGTGATTGTGAAGGCCCACC
TTGCTGCTGGGACACTTCCGAACCCTCGCCATTACAAGTCATTGTCCCAGTTAGGCTGTA
CCACAATCGCACAGCACTCGGAGGGGAAACGGAAACAGCCCGCGGCGCGGCGGGAAGATT
ATTATCGGCCTGCAGGGATCTCCTCCCCTCCAGCCCTGCGCCAGAAATTAACCTCAAAAC
CAGGATGTTCCATTGTGTGGCAGCTACATGCAAGCCGACAATGGAGGGCAGACATCTCAG
GAGACGAGTGGTGCTGTCCATGGTACCTGTCAGCTGCCTGCAGCTGGCTGCTGGCATGTA
TCAATTTTCTTCATTTCAAAACGATTATTACACTCTACGTCGTTAGTTATGTACTTCAGA
TATCCTCTGTACCTTTCCTTTCCCCAGCAATTCATATTTATGAGGTAGTCAATGCTAAGT
TGTTTCTACTTTGGGAAATGTGAGTTTTTTTGCTGAATACTAATGTCCTTCTTGGATCAT
CCTTGCCAATCACTGACTATTGTGCCAAGCAACTACTATCTGGCCCAAACATACGACATA
TTTGCTAAGGTTATTTGAATACAGAACCCTGCTCCAGGCTCGAGTTGCACTTGCCCGGTT
TTAAACGTTATGGTTGCTTCCAAGTATTTTGATTCGATAAGCATCTTTTCTCGCCCATTT
ATTGTTTATAATCCATTTAATATATTGATATATTTTTATTTTACTTTCCTTCCACATGCT
TTAAAATATGTATACTTAACGACTGTTTAATTCTTGTTTCTGTCCTTAGCAATACAGTTG
TGGTCTTACCAACTCACGCTTTCCGTCTTCTCTTATAGACATTACTTCATAATTCCGCTG
TCAGCTAGTGCTGTAGTTGAAGTTATATGGAAGTTTTTTTTCTCTCTAAAGCTCACTAAT
CCCCACAATATCTATTTCTGTCCTTTATCATTAAACTTTGGACATCCTAGTCTAATCCTA
TCATGTACGTTTTACATAACGGCAGTGGAATGTTTCTGGCGTATTTGTATCTTGCGACAT
AACAAACACATTTTTTTTTAATAAGAAAATCATATTTTTCCCTTGAGTGTCGAAAATCAA
TAATATTTACTCTTAGAGAAAAAGAATAGAACAGTGTAGGTTGCTATGGAAATAAATACT
AAAGGATTGAGGTTATCGGCGTAGAGGCATAGATCGGTTGCTTGGAATTATCATTGCCGA
TATGAACTTTGCATCTTCGGAGATTACTCAGTTTCAGTGTAGTTCATAGAGGACTACAAT
ATATACAACGCACTTAAAACTGTTTGAAACGAAAGGACTGAATTATTAAATAGTTATAAT
CAGTTCACAAATCATCATTTATAAGTCGAGTGTGGCTTTAGGGCGCGTCAGTTATAAGTC
GAACCAAATCAAACGGTTACGTGACAATCTTGTGGCCTGTTTTTTTTCGGCCGCAGAGAG
GTCGAAGTTCGTAAACTGAGACTGTTTCATCTCTGATATATTTCACCAAAGCAAACTTAC
CGATTTCATATTATCACGGATGTGTCTTTCACACTGTAAATTAACGTTTAATTACGCTTT
ATAGCCAGTATGTCGTCGACCCTACCTACATAATACCTAACAAAGAATTTAAACAATTTA
CGGTGTGAAATAGAAATTCGAATCCAATTTCTGAATGGAGCAAGTGTGATTAGGAAGTTA
CTTGTCTCTGTGTATTACAATTATGTAAGAGCTGAAACTAATACGCGGCCTCTCTTCGAA
AATGAGTATTTTTACCCTCACATTAACCTAACTTATGTGGCAGCTTTTTGTTTTAAAATC
AACTGTGAGAAAAGTCAATCTTTTTTTGATTTATAAAAAAAAAATAATTAACTAATGCGT
TGGCAGATGGTTTTCATTAGCAAACACAAGGGAGGCACTTGTTGCTTACTGTACCAACTG
TGGCCCATTTTCTTCTGGTGGATTTGATTTCCGGAGCTAATGAGCTCACAAAAATCGTGA
CTCAAATGAAGGATCTATTTCCGCTTTTGTATTCTTTTATTTGCACACATGAATCACTAG
CGGGTGAACTAAAGATGAATTCTTACAATCAAGTCGTTTGTTACTAAAACCGACGTGTAT
GACACTTAATTGTAACAAGAAGACGCTGCAGCCCCATCACAGCGGTCACGTATGTTTTGT
CGCCGCTATGTAATAAGCTGAAGTCTAACTGTGCGATGACAACAAGAAGTGGATTCCTTT
TCAGTTCATTTGATGGAGAACAAGTGACGAAAACCTCTCGGAGGACGCTGATAGTTGCTA
GTCACTGCGAAACTGTAATACAGGTAACTGTTCCGGCGGGCGGAAAAAAAAGAGCCGACG
ACAGAGGCGCTGCAAGAAGCGAGTGACACAGGCGGGCGGCGCATTGTGCAGCCCAGCCCG
GCCCCCCGCGGCGGGGAACACCACCTCCACACTGTCTATCCCCCATCTCTCATCGTGACT
CACCTATGCATTTCCCTAACAGTTTCTTCTTTAGTCCCTCGACTTCCGCGATACAATCTT
CCAGTTCCAGTATTTGGCTAAACTCTCTTCCACGTGACCATAACTGTCCTTCAATTATCA
ACTTACCTTTTTTAATTTTTAGGTTCCTTTATACATTGTAGCTACTTGATATTATTCACC
TCTCTGTTTCTTTCTTTCCTCTGTAAACTCTTTACTTCAGTTGTATGTATGTGTTTATAT
TCATTTGGGTCAACTAGGACTACGCTACGTCTTCGTTTTGGCTTGAATTTGTTCTCGATG
TGCAACATACGTGTTATAACTACGGTTGTTATTCCTGGTCGGGACCTACACTTTAACGTG
GAATACGATCCGCGGAAGCGTTCTGGTGTACTTCACATTGCACCGCAAGCTGTGCCAGAG
GTGAAGGTGGAGTAGAGGACCTCTGAAAACCCCACCGAGACATGGATTTGAAACAGGGAC
CTTTCGATCTCTGGTCAGACGCCTTTACCACTGGGCTACCAGACCGCTCCTTTTCGTTCC
TTTATAATTCTTTTTTTCTATTAAATCCGTTTTAATAATATTGGCCTCTGTGTCTTTTTC
TGGCGGTCATATCACTCAGGCGATAAAGTGTTTCACCTCGGCCCAGACGATCGGGGTTCG
ATTCCCGAAGGAACTGAGGATATTTCTCAGGAGCCAAACGTCCGTAACGGCTCCTCATGC
ACACTCAGCCTATTATCCAATGAGTACCGTGTAGAAAACTCTGTGACAAGGTAAAAAAAA
TGCCCGGAGCGTGGCGCTAACCCCGACACATCCTTCTAGTGCCAGTGTTTGTTACGGGAA
TGCAGAGCTCTACCTCCGCGAATCCTAGCGATTGCGGAAACTAGCTGCAGAAACCCCGCG
ACCTTTACCTTCAACTGTCACTTTTTTCCTTAGCAACTTCTATACTTCAATTATTATTCC
TAAAACATACTCATTTTTTGATTTCTTTTCTCGCTTAATTTTCGTCTGCTGTCTACTTGA
CATTGTTTTCCCTATGTTGATCCTGGTTAATATCTTGAAAGAGGGTTAAAGAGATGCTGT
AACGATCTAGTTTATCTGGTTGTGGTTTGCTCGGACGAAAATATGACGTCTCTTGTGGCT
CTGAGCCAATTATGTGTTTTCAATTCCATCTTCTCTTGGACATTGTACTAATTAGTGTAT
TACCTTCATAATGATTAGCTTTAGAACGTTTTCGCTTTCAAGTGTCATTTGGCACATCCT
CTTCCCGAGTCTGTGCTTATTTTCGAGCGACGTTCCATCCACTACCGTCTTGACAGGCCC
GTCGTAATTTTTGGTGAAGTGGAGTAGGTGTGTTAGCATCTGCCTACGAAACGTGAAACT
TGTGTTGAGTGGATAAGTGAATTTTTCTTTGTGAATTGTTTAGTTTATGATGTGGAGATT
GAGGAACGTTCCAGCATTTACCTACGTGGTTGCGAAAACCGCCTAAAAACCGCAATCAGG
CGGGACCTCACACGTGGCTTGAGGCCTTAACCGGGACCTTTTGTACCCTCTGTAAGTACC
ACCTAAAATTTTAAACACTGCAAACCCCACATCTAGTTCTGTAACTACAACTTCATTCTT
GTATCATCAATTACGCCACACAGCCAATTAGTAATTTTCTGAAAAATCTTTCTCCCGTAG
TCTTCCTCCATGGTGATGCAAATTTCTGATGTTATTACTTACCAGTGGAGAGAGCTTTTT
TTCCGTCAATACGACCACAGAGGACCGCGTGAAAACCGCCCACCTCATTATACAGCTGCC
CAGTAAGAGTCATTATGCGGGGGTGGAGGAGTGCATGAGTTTAGAACCGGATCTGTGAGA
TCCGGAGCATTTAACCTCTCAGCTGAATGTTTGTGTTGCCATCTGTCTGCAAAACGTGTA
ATTTGTGTTCTGAATGATAAGTGTATTTTTTGTGAAATTTGTAATGACGCGTTGATTGGG
GACTGTACAGCGGGAGACCGCGTAAAAACCGTAATCAGAAACGCGGAGACCAGGACTCGA
ACCAGATCCCGTTGGTCGTCCCAGATCCTGTGTGATGGGGCTTCAACGCGAGCAGCTACA
CTCTGGGGCTGTTTCAGTCATCTTTAATTATCGCTATCTTTAATTTGCCCCATTTATCAT
GTATTGAAATAACATGAATACGTTTAGAAACTAATATTCAATTTGACCTCTGTGTGTCTT
CATTCTGAATTTATTTCTTTTTAACAGTGTTATGGAAGTTAATATCCATTGCTCGCTAAG
AGTAAATTAGTTTTCTAAAATAGTTGACCATCAAAATGTGAAAATTTCTTGTATCATTTG
GATACTTGCATAATGTATAACAAGCAGGACTATAACTGGTAGCAATACGGATAACAAGAT
GTCTAACAAACGTCAACTATTAAATGGTATTTTGTTGACTTTTTTTCTCTTTAAACGTTA
TGTAATGTGTCTGAATTTTTTTATGGTTTTACGCATGGACGACGTCGAGGTCATTAAAGC
TGGGAAAGGAGTGGGAGCAAGGAGCGGGAAAGAATTAGGCCATTACATTTTTTTGAAGGA
AGCATCCCGGCATTCGCCTGGAGTGATTTTGGGAAATCATGGAAAACCCAAATCTAGATT
CTCCGACAGAGATTCGAACCCACGTCCTACCGAATGCGAGGCCAGGCCGTTACCGCTCAC
CCAATTGAAATGAAGCTCTTATTTATCTTTCAGTTTTTAGAAGCCACCATCCAAAACAAC
TTTGTTGTGCACCGCATAATTTAGGGACTTAAACTAAATATTTTCTTATACAAGTCCAAA
AAGTATCTGTTACTTTTTCTATGTATTCTAGTAACGCTCTAATAACAGACCGGAATTACG
GTTTTAATTGTCAAATGTTAAACTGTTCGGTTGTTACGCCTTAGGGTGCTGCTTAGTGGC
AGATTAAAAGCAAGTTTACAATTATAATTTTTTACTGGATTTGACCAATATTCCACTGTC
GAAGTCCCTGATACGTTGGCTGTCTTGACGATGGCGACAAAAACGTCAAAGCATTGCGCC
AAAATTTTGTTAACTTTTCACAGGAAGCCACCCAAGGTACCGTGGTTATAATAGAACCTA
ACTCTGACAGAGCAACGATGATACTCCATAATTATATTAGTTCTAATCAGGTTTTAGTTT
TGTACCAAGTTTATGGCTTTACTATTACTTTGTTGCAGTTTATTTGAGAACCTTTCAGTT
CAGTTTTGTTATTATACACGTTGGCGAAATAGGTTTAAAGATGTGGTCTTTGTGTGAATT
ATTTCTTCCTATTAAATAACAGCGAATTTACTTCACACGAAATGTGTACTACGGAATACA
GGATCCTTGTTATGATCCCTGGACGATTAATATGAATAAGAAACGTTTATAACGTCATAC
TGTTAGTGTTTATTTATTTTATAGATTGGCTCCCCATACGTAATTACAAGAGAACCATTA
GGAAACAAAATAGTTTCAGCGGGAACGTAAAGATAAATATTACTGACTTCACTAACGAAC
TTCAAGTCACTCACAGATCTCAGAGTCCGCCATTTTTTTTATTTGTGAAATACTTTAATT
TTTAATTATTTTTATTCTATATTTATTCTATATTTCTTCAAAATGTCTTTAAATTTTAGT
GCAAAATTTACGTAATTCCCAGACTTAATTACACTCATCTCCTAAACACAGATAGTCTTC
AATATTCTTCTTTCAGAATACAATGTTGTATTGTTTTACAAACTGAAAACATTTTTATCA
TTATTTGGGGTCAGCACTTTATACCTTGGTACTTAATGTGTCACCCATGTGACATAAGTA
GGCTACTGATAATCTGGAACCTGTTTATGGACCTGTATGGGTAATATGATACGGCTTAAA
TACTTTTGTCCATTAAGCTTGCCACAAATTACACAAAATAAAAAGTATGCAGGTTGTTAC
CAGTAATGAAAGATACTGAAGCCGTTTATCATTTATCATCAGGTAAGTAATAAGAAATAT
TTACCAACCGAAAGCATCCTTTTCTTGCGGTCAGCAGCCACTGGAAGGAGATCCATCTCA
ACAGTAAAGTGTAATTGCATCGAGTTTCCAGTGACTTCGTGCAAGACAGAAAAATACATA
TTTTTTTTCACATCACACTGTTCATAAATTTGAAAGCCATCCGAAACAAAGGCACCTTTG
AACCTTCGACTAAGTAGTGTCTTCATCCAGCTGGCTGCACAAACATTTTCCCCCCTTTCT
TCGGTTTTTAATCCTCTTTGACGTCAATGTTATCTGAGGCCAGAGAGGAGAAAGATTAAG
GAACGGGAAGGAATTCAGCAATGGGTTTTTCAACGAACGAAACCGGCATTTGCGTGAAAT
GATTTCTAGAAACCATGGTAAACTGAGACACGGAGAGCCGGATAGGGCTTTGAACCTGCG
ACCTCCCGATGCCAGGTTCAGCCACAGGTCTCGGTCCGGGAAGCTTTTCTGTTCACTGTA
CTGTGTTCATCTTGATGTCTTCCTTTTTCACTATGTATTTTAGTTGCTGGACATTTCCGC
GTTGTCGAGCCTTTACAGCGGACAAAGAGATTCTGTTCCCGCGACAGTGGCCACGAAAAC
CACAGCCTTGACGCCGCGACACGCTAATTCCTCTCATTGTCATGCAGCCTACAATGGTCG
CTATCTCGGACATTTTAACCTTTATAGCGGTAGGCAACGAGGAAGCTGGAATACGGGTTC
ATCGCATTTTTACCACCTTGTGGCACTGAAAACATTTTCCTGCCTCATAAGATCACATTG
CCTTCGATGCGTTGTTCTTGTTCTGTTCCTACTGAACGATCAATTGATTGACTTTGATGT
ATGAGAATGATTTGTGTGTGTGTGACGTGGTAGTCCAATAGCTGGCATAAACACGCCATC
TTTACCCTGATCGTCCCTCCACTGGACCAAGCAGTGGTGCAGTGGTGCATGGTGCAGTAA
ATCAACAGTTTTTGTATTTCGTCATTACGATGGAAGCGCGAAATATTGGTCATCGGTAAC
CAATTTATTTTTGTCATACGCTCGGTTTGAATGCGATGACAACTTAAGATGAGCTTCAGA
AGGCTTTTGGATCGGCAAAAAGCTCAGCTAACAATTTTTCCCATGCGTCTCGGTGTTGCT
TTTAAGATTTTTGGGCACTATTTTAGGCTTTTATTTGGCGAACGCTTTCTCGGTTTTAAG
TGATCTTGGTCTGAACCCTTCAGTTGCACGCACCGTGCTCTTGTTGACCTCTGTCTGGTG
TTTGATTACCTTCCACTGCAGTCTTCGTCTTCAACATTTTGTTCCATCGAAAACCTTGAG
ATCTTGATATTATCTCATTCCCAACAGCCTTCTACAGCTTATCGTAAATTTTCTTCTCAT
TTACACCGAGCTAAAGACAAAAAGGAGTGACATACCGTTGCGCAATGTTTTGAGATTCCA
TTTTAGTGACGAGATACCAAAAGCCATGTTCACTTACTTCACCACTTAAAATAAAACATC
AATCTAATTGCTTTGTTTTCGCACTTCGTGTAAGTGACGTATGGATATAAATATTGAGGA
TGTTGATCATTCTTCGCATCATCAATCATCACTGTCCGTCGCTCAAGTGACACTTAATGT
AAGAGTAGTTAGCTTAAACAGTACAATATCATCGCAGGTCCACCCAGGTGGTCGAGTTCG
CTAAGACATCATGACTTTCGGCTTGGGTTAGTTGGATTGACCCCCGGTGGTGGAACTAAT
CTTTATCAATAGACACTTGGCCAGTAAGGTGGTTGTGTATAATTTCAAATCATCAGATTG
AATAATCTCAAACCCTTTTTTAGGCGTAAGAAACAAGGCCATGCTACATTTTTGGGGGCA
ATTCCTCCTTCGTATTTTGTCGTAAATCACGTTATCCTCTTGGTTTCCTTAGGAACAGTG
GTCCCACTCATCTTTTATGTTTTAATATACGAAACACAAAACAACGCGCTACACTTTACA
ACAATCATCTACACACATGCAATAACACTATAGCGAGGCGGACTAAAGGAATTGGCCCAC
CTACCTGTGTAACCAGATCTAAAAAGTTTTCTACTACAAGAGAAACTAACCAGCCTTCGG
TTAGTGAACGAAGCGTGGTTACAATACGCAACGGAACGGGATAGGTGAGTGGTAACGCTC
GGTCCTGGAATTAGGGGAGACGTGAGTTTGAATCCCCAAGCGACCATCCAGATTTCGGCT
CTTCAAGGTTTAGTCGTTGTTGAATTAGACGGGGAGTGTGGTTGTCCTAGATACCTGCAG
GACGTCTGTTGTTTGCGGAGCGCGCTGACCCTTGGTGATTGCGGGCGTGGTCGTGACGGA
GCGCGGGGGTGAGGCTGG
>VvP45bXY-615272#RC/Helitron_3183-18493 [forward] 15311 bps; scores=7:10 Multi_5'_ends:13919:7
TCACGTGTGTAGTAAAAAATTAAATTCATATATAATGTATGAGGTCTGTCAATAAAGTAT
CCGACCTTCCTTCATATCTTCGCTCCTGAAAATTTTAGCTAATGAAAAATGATGGAAAGA
TTGAAGCAATGTATTAAATTTTGCTTTAAACTTGAAAAGAGTTGTACAGAGACTATTGAA
ATTGTGATATATCACTTTTAAGAACAGATCGTTGCCCCCTGAGCATGTCACTTGTTGGAA
TTTGCTCTGCTTGCAATCAGCGCTTTATTGTTGACACCTCAGACCGAGGTGGCCTGAGTA
GTACAAGCTATGAAGTAGGGGCTTTTACTGTCAGACAGTCACAGAGTACAGTTGGTACAG
TGAGAGTAGCCACCTGTTAGGAGCCTGCCACCCAACCGTTCACCTCCTAACTGGGGCGAC
CATCTGCCCACAGCTGACTAGTCCAGTTTGCACTCTTACAGCCACTAACTACCATATTGG
GGGCTTTGATAATTTGGCGACAGTTGGAATCCACTTTGCAGCATGTTATCAACTGTATTA
CTCAGTCTTGGAGGCCAATAAATTGGTTCCATTGCAAGTCTTGTCTTCCTTCATGTAGTT
AGAATTTGAATCAATTTCTAACTTTTGGTCTGTGGCCGCAATCCACAGTGGTGTCAAAAC
TTAGCTTCAGATAGCACAACAGGTTCTAGCATAGCTGCCTGAGAGAGAGAAAAGGACACT
TCGGGCTGAGCTGGAATTCGCTAAGGTCAGTTCATCAGCACAGAAGCATCCATACATGCC
CACTAGCCATGGTCACTCGGCACCCAGACAAGATGGCATAATCATGGGATTTCAGCTTAG
TACCGATATCCTGAAATATTAATGTGGATAGAGTCTGATGAATTAACAAGAAGTAAATGA
TCACCGTCTGAAGAGGAAAATGGGGAGTGGCAGGAAGAACAGGTGGCCTAATCAACACCC
AGCTGGGATGACGTACGCCGGGGGCGTGTACGGACAACAACACCACGCGGCTGGAGAAAT
CAGATGCTGCGGTCAACACACGAGCGATGACAGAGGTGGCAGCAGACAGCGGAGACCAGC
AAGGAATCAACATGTGGAGCAGTGACAAGAACAAGGCATTAGGGGTGTGTGGACCAAATT
TTTATTCTAATTATGACAGCGAGTAAATCAATATCAGTTATTGGGCATTGAGTGCGAAGA
TCTCGGATTTTGAGACACGGGTGAGCGGAGTTTTAATGGTGAGTTAAGAGGGGTAGCTTA
TTGCTTGTAAATGCATTTTTTCTGCCAGATATATCTTTAAATTGGACAGAAACATTTTCA
AAGATGATAGCAGCGGTGGAGTTTACGAACAGATCAAAATGAGTTCTCCAGGTAAGTATA
[truncated: 1,489,230 more chars]
