# Supplementary material for: Comparative analysis of morabine grasshopper genomes reveals highly abundant transposable elements and rapidly proliferating satellite DNA repeats
Source: BMC Biol. 2020 Dec 21;18:199. doi: 10.1186/s12915-020-00925-x (PMC7754599; doi:10.1186/s12915-020-00925-x)
Supplement: Supplementary file 6 — Additional file 6. Repeat consensus sequences of the P45bXY sex chromosome race (male) of the of the viatica species group (tar.gz file). [file 12915_2020_925_MOESM6_ESM.gz › Additional_file_6/P45bXY_final_TRs_consensus.fa]

>VvP45bXY-8#Satellite/VvP45bXY-8
GTTTCGGCATGGTTATATCCCCCTAAAGTCA
>VvP45bXY-7#Satellite/VvP45bXY-7
TCTGTATTCGTTGTCTTGTA
>VvP45bXY-19#Satellite/VvP45bXY-19
GGGAAACCTCCAGCTTTATTCAAACAGTTTATCGCTATTCTGGCCTTAGTTTATATAGGAGGAGAGG
>VvP45bXY-17#Satellite/VvP45bXY-17
CAGGTACAGTAGAGAGTCATCTGTTTCAAAACAGTTCCCCTGCCAAATTTGG
>VvP45bXY-38#Satellite/VvP45bXY-38
GTATATTAATATGGTAGTATCCCGTCACTCTCCAC
>VvP45bXY-56#Satellite/VvP45bXY-56
CACTCGCCATGAGCTATATTACACACAGTATGAAGCTCACATTACAC
>VvP45bXY-60#Satellite/VvP45bXY-60
CTTACGAAATGTACCTATCGTCGAAAGTGGTAGTCACACAGCACTACATAATTTCCCATAAAAA
>VvP45bXY-80#Satellite/VvP45bXY-80
GTCTAGCTCCATCCCTTATGCAGAGAAACAGTCAAACCCTATCCCTTA
>VvP45bXY-78#Satellite/VvP45bXY-78
AGAAGCGCAAGTCAATTTGACTGCATACTTACCTGGCGTAGAGGTTACCGTGATCACGAAGGCGGTTCCTCCAGGGCGAG
GCCTTTCCATTGCACTTAGGTTTGGTTGACCCCTGCGATTATCCCTAAAGTGGATAACTCGGGCGCATAATTTTTGGTAG
TCGGGACTGCGTTCGCGCCGTCCCGGTTCAAATTAATTTAAACGAAAGGTTTATAGATGGCGGACGCTAGTCTCCACGTA
GTCGGCGAGTGCTGCCATCAGATGTCACTAGCAGCTATTTGCAGAAGTCGAAAGGTGAATGCACCTGGTGAAATTAAATA
CCACTCGTTTCGCGTTTGGCAATTGAGAATGTACAGTACAATAGCGTTTCCATTTGCAGCTATAAAATTTATTGAATTTC
ACACGAGACGGACATATGTTGAAGTGACTGCACTCGGAACAAGGCACCTATTGGGAATAGCAGTAAAAAAGAGGGAGACA
ACGCAACGCGGTTAGCGTTGCGGTTAGCTTTGAGTACTTGGACTTGCGGACTTGAGAGGCTTGAGGGATTGAAAGTGTTC
GCGCCTGCTCGTCGAACGTCAAGTTATTTGATTACCTTAAGTTTTTTTAGCCGCCGAGGTGGTGGGCAAGGAAAAGTACC
CGCAGAGCTCTCGCACGACGTTTGATAGGCAGGCATGCCATAAGTTGAGGTCAGGGCTGCCGTTTCAATTACTCTGGTTT
CCCTTCAGCTCGAATAAATCTTTCGCCTTTTACTAAAGATTTCCGTGGAGGGGAACGTTAAATGAGTCTACAACTAATTT
TTTGAGGTTCCCAGCTGTTGCTGGGCCCGCATTTAAGAATAAGCTTGGAATGTGTATCGGCTGACTGTTGCTATGCGACG
GCAGATGTCTTCGGGACTGTGTTGTCTCGGTAAAAAATTTACTTTTCAGCCATCAAACAAATGCGGCAATTATGATCTGT
CTGGGAGAGCTAAAAAGCATCGAGTAAACATGTGGCGGTTGTGAAAGGAATTTTATTTTTTTTACCAGCTCTCGAACAAG
GTAGTATAAAGATGAATAGTATAAA
>VvP45bXY-2#Satellite/VvP45bXY-2
GGTAGCTATGGGGGTGTGGGAGAAATGGGGGTTGAAAGTGGTCGACCTGTGGCAATTTCATACTTCTGCCAAAGACAAAA
GTGTCATGGTGTATCACTTTTCAGCGAAAACTATAGATCACAGATAACTGGCGTTTGTGTGTAGTAGTAGCACAGAGTCA
CCTTTCGATCACAACAGCGGCCGAATTTC
>VvP45bXY-6#Satellite/VvP45bXY-6
GTGGTTCACACTCACACACTGACTGCGAACAACACCTGAGGGATCATTATAACGTAAAAAAGTGTACACCTACAACATTG
CAAGACTACCTACGATTTGCCTCGCATTGCACCCCTAACTTTCTAATATCTACAGTTTAACATTCAATCCGAATAACCTA
CGGCCCAGGCCTGACTCTTACGATGAAAAACAATTTTTAAAAATCTTAGCCTCCACGGAGATTTGAACCGGAGACCACGA
CGTTCGTAAGCAAGCGCTTTAGCCACTGAGCTGCCAGGCCACTACACGGAAACACGGTACGGAGACGTCCACATCCAACG
TGTCTGTCTATCGCCGTATTTCGAAGTTATGAGACAAATGTGTTATTTATACAGATAATTTTTCAACCAAATGTAGACAG
TATTTTTCTCCTTGTTTCAAAGGATAAGTGTGCAAAGTTTCATCGAGATCGGATGAAAACTGTGGATTTGTATGAAGAAC
AAACAAACATACATTCATCTTTATATATAAAGATTACT
>VvP45bXY-5#Satellite/VvP45bXY-5
AACGTCCACGGTGGCCACAGGGAGCATCTGAACCGCCACTGAGCAGAAGAAAAGAACAAAGTGGTCATTAGGGGCATCTA
AATCCCTACTGAGCAGTACAA
>VvP45bXY-3#Satellite/VvP45bXY-3
TTAAAATATAATGTTACCACGGCGGAGACCTTATTCTTTAATATGATACCTCATTTATCTATATCGGTTAGATATCAAGG
GAGATAAATGGCTCGTGACACAAAAATGCGTTTTAGAAAAATTGACATTTTTGCCCTTTAAGGGTCGAATTTCGAACAAT
TCCTTTC
>VvP45bXY-4#Satellite/VvP45bXY-4
AATTACATGTAATTTTTCATGGAGAAGGTTTCTGACCCCAAAAAAATTACATTGAGAAACCACCCCTTCTACCCCTTTAC
ACCCCTTAATTTTTATACAAACCCACATTTTTTATCCGATTTCGATGGAACTTTGGACATGTATAGTCAAAAATAAAGAG
AAAAATACTGTCAACTTTTGGTTTGAAAAAACTGAACCCCTCTCCCCCTATCCACCCCCTTAATTTTTGCCAATGTTCTT
TATACAAAGCTACAGTCGACACCATTTAACTGATCTCCATTAAAGTTGGC
>VvP45bXY-10#Satellite/VvP45bXY-10
AGCAGTAAAAAACGAACAAAGTGGCAACAGAGTGCATCTGACCCACTACAGAGCAGAAAAAAAGAAATAAGTGGCCACTA
GTGGCATCTAACTCCCTACTG
>VvP45bXY-11#Satellite/VvP45bXY-11
ACTCTGGAGGCGTCTAATACCAAAATTATCCCCTGCCAAATTCGGCAGGTAC
>VvP45bXY-9#Satellite/VvP45bXY-9
CTTATCTAAATCGGATAAAAAATGTGGTTTGCCTAAATTATGGGGTAAAAACGTAATGGGGTTGGAAAGGGGGAGAGGGG
ATGAATATTCGGAAACCATACGTAGGCAGTATTTTTCTGTTTGTTTTAAAGTATAAGTGTACAAATT
>VvP45bXY-12#Satellite/VvP45bXY-12
GATAGCTCTTGTTTAATCTTTGCTTATTTAACAGCGCCAGTAGACAGTTGGTCTCCAGCAACCGTCACGCTCTGTGTTTA
GTTTAATTTAAAGTGTGTA
>VvP45bXY-13#Satellite/VvP45bXY-13
AGTCGTTCTGTACATTTATCGATTCTTTCGTAATGTACCTGGTCGGGACTGCCTGGTCTGTATAGTTCCACCACGTTCTA
>VvP45bXY-14#Satellite/VvP45bXY-14
AGTGCGCATGCGCAGTACGTGA
>VvP45bXY-15#Satellite/VvP45bXY-15
CCACATTGGCGCTTCTTTGACACCTAATAGTGCTACTACGGCTCGTAGTAGCAA
>VvP45bXY-16#Satellite/VvP45bXY-16
AGGTAAGAAGGTCTGG
>VvP45bXY-18#Satellite/VvP45bXY-18
TAGGCATAATCTACTGTCATGAAAGTGTGTTT
>VvP45bXY-20#Satellite/VvP45bXY-20
ACTGATAAGAAGTGCATCAGACTTATTGATGCTG
>VvP45bXY-29#Satellite/VvP45bXY-29
CTCCACACTTCCCTCTCCCCCTGCC
>VvP45bXY-21#Satellite/VvP45bXY-21
TTAGCCCCTTAAAACGCACTAGGGAGCAGTACAAACGAAGAAAAAGTGCA
>VvP45bXY-22#Satellite/VvP45bXY-22
CTGCTGTGATTCTTATCAGTCTGATTCACTAAGT
>VvP45bXY-25#Satellite/VvP45bXY-25
ACCTCTCACTACCACCACACATACCTCTCCT
>VvP45bXY-27#Satellite/VvP45bXY-27
GGTATAAAGGAGTCCATCATGGGTGTGCATAATAAAGCCGATTCTTATTTCGGC
>VvP45bXY-23#Satellite/VvP45bXY-23
GATCTTTTTCATAACTGGAGAAAGAATAACATAACTGATCTCAATAACTAGAAAAAACCAATTCTC
>VvP45bXY-24#Satellite/VvP45bXY-24
TCCTAGAGCGTCCTTATGGTAATAATAGTAGTATTATTACTAAAATCCGGACATATTTCGGACAGT
>VvP45bXY-30#Satellite/VvP45bXY-30
TGAAACTCCATTCAAACGACTGCTACTCCCTCACTAGTCTGCATTCCCAGGAATGCAAAAACAGTA
>VvP45bXY-28#Satellite/VvP45bXY-28
AACGAAAATAGGTCCGCAGATGGATAAGAGACGTTGCTAGGAAACGTCTCAACACACAAATATACGATAAAATTAAAACC
ACTAAGAAATA
>VvP45bXY-32#Satellite/VvP45bXY-32
AATCAATGGTGGCTGAAGAAGACCCGCCAAATTGGCGGCTAGCAAAAGGGGG
>VvP45bXY-31#Satellite/VvP45bXY-31
GGACGTCGGCAGATTTTTTAGAAAACCCTATAGAAACTATCAAATTTTTCCGCTTTTTATTAAATGAATGTCATTTAAAG
TGTCCCATTACCGACCAGTTTTGGCAGAATTTTTAATAAATCTCTAATAAAGACGTAAAGCAGTATTACTTTGATTATTA
ATATGTCGTGGACCACTAGGTCTGATAAATAAACGTCGCCAGAGACTGTCTCGCTGTGGA
>VvP45bXY-33#Satellite/VvP45bXY-33
TTAATACAAAATGATAGGCGACTTTAATTTAATATATTTTCCAGTTCTTAGGAGTAAACAGAGTAAAAATGTATTAAATA
AAGTCTCATAGAAACCTCCAGAATTTGTCCGATTTTATTGTGATATTTGTATT
>VvP45bXY-34#Satellite/VvP45bXY-34
AATATAACAACAAAATAAGCTACTGCACTCGCTGACTGTTCAAACGCTACTAACGACCACTGTTTACAAAATGTAAACAC
TCAGAGATTACACTAATCAAATCCCCACACCACTACAGATAA
>VvP45bXY-36#Satellite/VvP45bXY-36
AACGGTCCCCCAGGCCCACTCAGCCTACTGTCAAATGAGTACCGCGGGAAGGTAAAGAAAAAGCTTAACGTCGGG
>VvP45bXY-37#Satellite/VvP45bXY-37
AGTAGTCAGTCGTTCTTCGGCAGCCGTTACGTGAAGCAGTGCCTTCTGTGTTGATATAATTTAAAGTGTTTAGTTTTCTT
TTGTTTCATCTTTGCATATAGCCCC
>VvP45bXY-26#Satellite/VvP45bXY-26
TAGGGGCATCTAACGCACTACTGAGCAGTACAATACTCACAAAGTGGCCAC
>VvP45bXY-39#Satellite/VvP45bXY-39
GTGGAAGCCTCTTGGGAGCGATCCTATCAATTGTATGCCTTCTTTAGAACATGAAATAAAAGTTGGACATTTG
>VvP45bXY-43#Satellite/VvP45bXY-43
CAGTACAGTAGTTGGCAGATTTTTATTGATAGTGGATTTTTACTTGGCAACCGCGTATAAACA
>VvP45bXY-41#Satellite/VvP45bXY-41
ACTGGGGACTGGTATTCGGGATGAGCGTGGTGAGTGAGTGGTAAG
>VvP45bXY-45#Satellite/VvP45bXY-45
TAAAGCTTATAAACCGTCCAGGGTCTCATGAGTCTTTTATATAATAGAAAAATGAGGGGCGTCGGGCTCTGTTCATTTA
>VvP45bXY-47#Satellite/VvP45bXY-47
GGCATGTCCTGTCCGTCGTCTAACCTGCATGGCAATCTAGG
>VvP45bXY-42#Satellite/VvP45bXY-42
GGATGGAAATGCCATCGTTTCCAAGGGAAACATAGCTATTACCGGTGGAAACAGTATCGTTTCC
>VvP45bXY-46#Satellite/VvP45bXY-46
ACTGCACCCCTTCACC
>VvP45bXY-1#Satellite/VvP45bXY-1
TATTTCACATGTCTAATGTTGCTGGCTGCAACGTTGTATGACAGATCAATTTTGATACGGAGGTGGGTAAAGAACGTGCT
TGAAGTGTGTAACTTATATGTAAGCAGCCAGGTTAATATGGATATCACCCGAAAAATTAATGCTATGGAAAAAGCCTTTT
TTTTTCTGGCTTCACCTCGTTGACGTCAAAATCGTTAGAAGTGGGAAAGGACCGGGGAGCAAGTAACTGGAAGAAATTCG
GCAGTGACCTTTTGAACAAACCAAGGCGAAAATTCAGATGTGGGTGCCCGGACAAGGATTCGAAACATGCTCAGACGGAG
ATTCGAACCAGCGCCCTTCTGAATGCATGGTCAGAACGTTAACACTCACCCACCACGCTCGGTAATTTTCGTGGGCAATA
CTGAAAAATATCTATTCTGAGAAGTAATTTTTTGCATGGTGCTTCGATAATTATGAAATTTCCAAACATCTGAAATGACT
GGTTACGCAGATATTGCTGCCACCAGAGACACAGGGAAATAGTGTGAACTTTGACAAAACATCTTTAGCTGGGACGCTGC
ATGTTAGAGACTAATACAGTAACTCTAATCAACTACACAATCTTGCTACTTATCCCGTTTCTTTGGCAGAGGCATATTGC
ATACTGTACGGATATTGAGTGACCAAGACTTACTAACTGCGATAAGTTCGGCGAAAGACGTTTGTGACGGCGAGTGTTTT
GGACAAAGTTTTGTGCATATTCTTACGGCTCATACTGAGCGTGGTGGGTGAGCGGTTAACTCTCTGGCCTCACATTCGGG
AGGACGCGGGTTCGAATCCCCGTCCAGGCATCCATCGCGCGCTAGTGATAACAAACAAGTATCTGTGCATGCGAAGTAAA
TAAATATGGAGTCACGTTTATAGTGCGATACACTGAATGTCAATTGTGGATAGGAACGGGGCTCAGTTTCCTTATTTCAC
CTGTATAATGTTGTGGAAAAGCCTTGTAAAATCGAAGGGTGTTACCTGTATGCCTCTTCAGTCGTCTCTCATCGTGAACT
TTACAGGCGACAGAGGATTGAACGAAGGAACGGGGGGGAATTCGACTATGGTCCTTTGTGGGAACCATCCCGGCATTCAC
CTCAAGCGGTTGCGGAAAAACCTTGTAAAATCGAAACTTGGTTGACCGGACGAAACCGCGTCGTCCTAGGTTCCAGACCA
GTACAACCTGCATCAACCCAATTGTGGATAGGAACAGAGCCCCGTTACCT
>VvP45bXY-44#Satellite/VvP45bXY-44
AACCTGGCAGTCTGCATCTAAAGTCTGGCATGGGAATTCTTAACTCTGGCAAGCGAATACTAA
>VvP45bXY-49#Satellite/VvP45bXY-49
TGACAAACAACGTGCATGAATAGATCCAGCTGTCAGAATGACAAGTGAAGGACAGAAGCTGAAGATTCTGTCAAATTGAC
ACTAGTGGGACAAAAGAAGCAGAACAAA
>VvP45bXY-53#Satellite/VvP45bXY-53
AAGAGAACCTACGTGGAGCGCTGAATAAACCGACCAATTTGTCGGGTGGAAAT
>VvP45bXY-40#Satellite/VvP45bXY-40
TCAGTGACCTCTCATATGGTAGGAAAATATTCTTCCCAACAAAACATAAAAATTGAATGGTT
>VvP45bXY-50#Satellite/VvP45bXY-50
CGTTTGTCCACCGAGCCTT
>VvP45bXY-54#Satellite/VvP45bXY-54
TCAGCCACCCACTCCCTCAC
>VvP45bXY-48#Satellite/VvP45bXY-48
CCGTAGAAACGAAGAAAAAGGCCATTAGCCCCCTAAAACGCTCTAGAGAG
>VvP45bXY-57#Satellite/VvP45bXY-57
CAACATCCCACCA
>VvP45bXY-52#Satellite/VvP45bXY-52
GTTTTCGCATTCGTGGGAATTGAAAATACTACGTCTGTTGGATTAGTAGGACTGGTGGATTTCGCC
>VvP45bXY-59#Satellite/VvP45bXY-59
TTTGGTACGCTTTAGACTATTTATAGACAGTTTATTGACACTGCACGTACAACGAACACTGTCGCGAGGGTGATAAAAAA
TGCCCACTCAGTCTAAAGACGCTTAAGTCGTTTTAAGACATT
>VvP45bXY-70#Satellite/VvP45bXY-70
AGGGGGGTAGCCTACGGCGTTTGTACTAAACTCTGGGGGGGGGGG
>VvP45bXY-63#Satellite/VvP45bXY-63
ACATAAGAAGTGAGCCCACCTCTTGTTTAACAGGGACGGTGTGTGTCGTCTCCATACCACCTGCAGCTGTTGTCTTGAGA
GTAGTGAGCAGTATCACCTGCTATTACAGACAGACCAACACAACGCACGACACACTCAACTGTACGACTCCACACCCAC
>VvP45bXY-61#Satellite/VvP45bXY-61
AAGTTAAGTATTTGCTGTCTAAAGTGGAATAATGCCGTCCGTGGATAAGGAATTCGCGTCCCTCGTCGGTGACCACTGAG
GCTGTATTGGCTCCCGCGGTGTTGTGTAGGTGTGGATGGCCGTGATGGAGTGTGTCTGACGGTCCATTCAGCGTGTTACC
ATCAAGGGTCACTCCATACGCACTGCGGAGAGGTCTGGGTTTTAATCA
>VvP45bXY-51#Satellite/VvP45bXY-51
GGCACCGTGATGATACGTGGTTAGCCCACCCGTTGGCTTAGTTGGTTGC
>VvP45bXY-35#Satellite/VvP45bXY-35
TGATGGGGCTTGGGGGGATTAGGAGCAGTGCATTGGTAGACAGGAAGAGGGTCATGGGGGTGTACAAGCATGTGTTGG
>VvP45bXY-64#Satellite/VvP45bXY-64
TGCCTCACTATATGCTGTTGACTGACTGACACGG
>VvP45bXY-66#Satellite/VvP45bXY-66
ATATATATATATAACTAAATTCCCCCCCCCCTCACTTGTTCCCACCGAGCTATGGGAAGTGCGGAGGAGGTACTGGGGGC
GGCAAGGGGTTCAGCAATTGGCTACCCTACAGAAGTTAATACACACGAGACGGAAATAAAACATGCTCGTTACGCCAGAG
AAGGAAATTTCACACAGAAGTCATATCAGCTTAATATTCTGACACTTCCAGATTATTCAACTCATTTCTATGTTTTGATT
GAGATTAGGTGGGCCGATCCCGGCGGTACTGCAATGCCGGGCCAACCCGCGACAGAGGTGGAGCAAGCCCCTAGCACTCC
GTCATGTTCCAAAAATGAGTTTAATATTCTGGTCCAGCGATGCTGGACGTATCAGATATTAAGCTGATAAGAACAGATAC
TACACTTTGATCTTAGCCAAAAGGCCGAGAAGCGATAAGTTTTGCAGGTGGTGCTACTCTTTTTGAGTACGTCAGGATCG
ATGGTAGAACGCCTAGGTGTCCCCAGACCCTAGCGACAATTTTCGAAACTGCCGGATTGACTTTTTTCGATGGCCGAGCC
ACCGCATTTTTGCAGATGGTGCTGTTTGTACGAAAGTGATAGGAGACAATAAGTAGTCTCTATGCTTCATATAAATAACT
GACTTTCGGTGATTGAGTACCGGCGGGCGCCCGCCGCGCAAAGGTGGAAAACAACCGACCCCGCCTCCCGAAAGTGGCTG
GTGGCCCCGTATCTCGATCGAGAGGGCTTAAGGTAGGGCCCACAAGGTGCAGAACACTGGAAGAAAGCGCTCGCATAATT
TAGAGTAACTTTATTCGTAACTGCAAGACGGCATGGCAACGCACAGCGTCCGACTCACAACACGCGCGTCGGCGGCGGCG
ACGACGACATTTCGCGAAAAGACAAGGTCTCTAATAACTAAGTATCAGAGTACAGGAACCACAGCTTGGAATCCTGTAAA
GAAGCAAAAATACGTGGGTCCATACTTGGAGTAGCACAAACGGTAAAATGACTGCGGGATGGTTAAACACGTTTTCACCT
AGGTACGGAATTTTTTTTTTTGT
>VvP45bXY-62#Satellite/VvP45bXY-62
AACGGACGTTGCAGATTTCAGTTGAGTCAGAGATGAAGAGGTTGACAACGGCTGAAAGTGACCGAGGCCTGCAGATAAAT
TACAATGAAAGTTTTATAAAAACCACGATAAGAACAAACTG
>VvP45bXY-77#Satellite/VvP45bXY-77
AGCTCATGCACTCGA
>VvP45bXY-55#Satellite/VvP45bXY-55
AAAATATTTTTCATCCATCTAGGTGGTCTCAGAAACCATTCAATTTGACTGTTTGTTGGGA
>VvP45bXY-75#Satellite/VvP45bXY-75
TTTTTCTATGCCGATGGCTGAATTAAATAGCGGAGTGAGAATATTTCTAGCAGTCCGCTAAAGATTCCTGGCGTTTTGAA
GAAATGTTTATCCGACTGATA
>VvP45bXY-67#Satellite/VvP45bXY-67
GTTACTACTAACAGGGCTGCTATTTGTGAAACCTCCCATGCCATTAACAG
>VvP45bXY-68#Satellite/VvP45bXY-68
GTTTAATAAGAGCGGCAGATTTTCACTATTCTGGACACTGCCATTTAATGGCACATTTTGTGGAACCTTAGGAGCTCGCC
CT
>VvP45bXY-72#Satellite/VvP45bXY-72
ACCTCGTTTCTTAACACATTAATTTTCGTTTTTAATAGGAGACGGGGGTAATAATTTTTCACCCCTTTCACGATGTATTA
TATGTCACTTCCCACGTATTTTTAACAGTGGTAACTGGAGAATATCTTTAGAGCATCCAAAGAAATAGGCCACGACAGTT
CCCACAGAAACCAGAACGCCCCC
>VvP45bXY-71#Satellite/VvP45bXY-71
TTTTTAAGCGACGTAACACACATCATATGGGGAAAGAAACGTGTCAAAAGCGACACTGAGGCACGTGGACAGTGGCAGAT
TACTTCCAGAAACCTATAGAAACCATGATTTTATGTACCTATTTTGTATTGGATTTCCATTAAAAAGTGTCCCATTTCTC
ACCAATTTCGCCAGAAACGTAAAGAAACATGT
>VvP45bXY-73#Satellite/VvP45bXY-73
AACAGATGTTGATCACAGTGTATATGCTGCATATAGAGTGCTAAATCAGATTCTATAGAGGAATCTAATAAGTATGTGCACGCCG
>VvP45bXY-76#Satellite/VvP45bXY-76
ACCGAGCCTGGACGTAAGCTCGAGCCTGACAGTAGGCTCGGTCTGTTATTCACGTGCTGCGTGGGGACGAAGCCACGCTG
GTACTCGACCAGTACAATACAGTGCAGAGG
>VvP45bXY-65#Satellite/VvP45bXY-65
GACACAAGGTACATAACACCCTGGCTAAACCTACCCTACTGTACGACAACGAGGCCTG
>VvP45bXY-74#Satellite/VvP45bXY-74
TTGTACAAGCACGAGTGCAGGTAATTCCATTGATCTACGTGCTAGGTGATTCCTTACAAGTAATACTCTCCCACCCCCTG
GCAGCGACTCGACCCTGAGGTCACCCTCGTAGGAGTATCCTGTCCACTGTGGTTAGGCTCGACCTGGTGGCTGGTACACT
GCTGACTGGAGCAGCAGTGGC
>VvP45bXY-69#Satellite/VvP45bXY-69
GGGTGTGTTGACACTGGAGTGATAGGGGAATATAGAAGCTGGGGAAGGCATGTCGTGATGAGGTATTTCATAAAGTCTCG
TGCCCTGCTGTGAAAGCTTTGGCCTACAATCACTTGTGGTAT
>VvP45bXY-58#Satellite/VvP45bXY-58
ATTTCAACGTCAACGGTAGAGTATCAGGCTACACCAGAACACCTGCACAGGGTATCGATTTCAAGGTCAGCGGCAGGGTA
TCAAGTTACACCACACTGTATCAGGTTTAAAGCAGGGGGATCTGGGATTAGTGGAGAATGCAGGTGGAGGGGGTATGTGG
TTACAATGTAACACCTGCGTGTGATATCG
>VvP45bXY-79#Satellite/VvP45bXY-79
CGCCTGCCCGTGTGTTGTGCCGCGCAACACGGGTGTAGCTTTGGTTGTCACTTCGTGGTGCACAGCCCATCATAATCAAT
AATAATCCAATAAACTGACGACCAGTACGAAATAGTGGGCCCG
>VvP45bXY-81#Satellite/VvP45bXY-81
GGCGTCAGTAGACCTGGTAGACCT
>VvP45bXY#Telomere/Telomere
TTAGG
>VvP45bXY#5S-rRNA/5S-rRNA
GCCAACGGCCATACCACGTTGAAAACACCGGTTCTCGTCCGATCACCGCAGTTAAGCAACGTTGGGCGTGGTTAGTACTTGGATGGGTGACCGCTTGGGAACACCACGTGCTGTTGGCATCACAACTTTTTCGTTTTTCTTGTTAGTTTCT
>VvP45bXY#45S-rRNA/45S-rRNA
TCGGAATAAAAGAACCCATGATCGACCGCTAGAGACTGGACGGCGCGTGAACAGTGGATC
ACAGCGCGCACCGCCCGAGCGTCCCATGCGGCAAACAAAGGGCTGGTACGGCGCGGCGCC
CAATGGGACGACCGTGCCTAGTAAAGTCACGTATTATCGAGCCTTCCGACTCTCGGGACT
CCTTAGCGATATCGTTGCCACAATGGCTAGACGGGATTCGGCCTTAGAGGCGTTCAGGCT
TAATCCCACGGATGGTAGCTTCGCACCACCGGCCGCTCGGCCGAGTGCGTGAACCAAATG
TCCGAACCTGCGGTTCCTCTCGTACTGAGCAGGATTACTATCGCAACGACACAGTCATCA
GTAGGGTAAAACTAACCTGTCTCACGACGGTCTAAACCCAGCTCACGTTCCCTATTGGTG
GGTGAACAATCCAACGCTTGGCGAATTCTGCTTCGCAATGATAGGAAGAGCCGACATCGA
AGGATCAAAAAGCAACGTCGCTATGAACGCTTGGCTGCCACAAGCCAGTTACCCCTGTAG
TAACTTTTCTGACACCTCTTGCTGGAAACTCTCCAAGCCAAAAGGATCGATAGGCCGTGC
TTTCGCAGTCCCTATGCGTACTGAACATCGGGATCAAGCCAGCTTTTGCCCTTTTGCTCT
ACGCGAGGTTTCTGTCCTCGCTGAGCTGGCCTTAGGACACCTGCGTTATTCTTTGACAGA
TGTACCGCCCCAGTCGAACTCCCCGCCTGGCGTTGTCCTCGAATCGGATCACGCGAGGGA
GTAAACTGCGCCGCACTCGCGGACGCGCCACGGCACACAAGCGCGCAGCACCGCAGGCTT
TAACCCCCACGGGCCACGGTTGCGGCACGCGGACGCGGAGCCACGGTACGAACGCAACCC
TATACACGCTTGGCTCGAGAACACCGTGACACCGGGGTGGAATACCCTCGGCGCACGCGC
TCCGCCTAACCGAGTAAGTAAAGAGACAATGAAAGTAGTGGTATTTCACCGGCGATGTTT
CCATCTCCCACTTATGCTACACCTCTCATGTCACCTCACAGTGCCAGACTAGAGTCAAGC
TCAACAGGGTCTTCTTTCCCCGCTAATTCTTCCAAGCCCGTTCCCTTGGCAGTGGTTTCG
CTAGATAGTAGANRGGGACAGYGGGAATCTCGTTAATCCATTCATGCGCGTCACTAATTA
GATGACGAGGCATTTGGCTACCTTAAGAGAGTCATAGTTACTCCCGCCGTTTACCCGCGC
TTGCTTGAATTTCTTCACGTTGACATTCAGAGCACTGGGCAGAAATCACATTGCGTCAAC
ACCCGCTAGGGCCATCGCAATGCTTTGTTTTAATTAGACAGTCGGATTCCCCCAGTCCGT
GCCAGTTCTGAGTTGACCGTTGAATGGCGGCCGAAGAGAATCCGCGCACCCGTACACCCC
CGTGAAGGAGCGCACTAAAGCAACGCGGCCTCGCAGCAAGGAAGATCCGTGGGAGGCCAA
GGCACGGGACCGAGCTCGGATCCTACACACGGGTTGCAGCACCGGGGCACGACAGCCGCA
GCAGCACGCGCATCCTGCACTACGGGCCAGCCGAAGCCGACGCCGCAGCGAGAGCAGACC
GCACCACCGCTAAACCGCCGCACTGACCGGCACCCCCGCGGCACTCACCTCGCCCAGGCC
CGGCACGTTAGCGCTGACCCACTTCCCGACCAAGCCCGACACGCCCCGATCCTCAGAGCC
AATCCTTATCCCGAAGTTACRGATCCAATTTGCCGACTTCCCTTACCTACATTAGTCTAT
CGACTAGAGGCTCTTCACCTTGGAGACCTGCTGCGGATATGGGTACGAACCGGCGCGACA
CCTCCACGTGGCCCTCTCCCGGATTTTCAAGGTCCGAGGGGAAGATCGGGACACCGCCGC
AACTGCGGTGCTCTTCGCGTTCCAAACCCTATCTCCCTGCTAGAGGATTCCAGGGAACTC
GAACGCTCATGCAGAAAAGAAAACTCTTCCCCGATCTCCCGACGGCGTCTCCGGGTCCTT
TTGGGTTACCCCGACGAGCTTCTCAGATGAGGGGCCCGACTTGTATCGGTTCCGCTGCCG
GGTTCCGGAATAGGAACCGGATTCCCTTTCGCCCAACGGGGGCCAACCAAAAAACCATGG
TTGGCAATTGAGGCCCCCATCGACATCGGATTTCTCCTAGGGCTTAGGATCGACTGACTC
GTGTGCAACGGCTGTTCACACGAAACCCTTCTCCGCGTCAGTCCTCCAGGGCCTCGCTGG
AGTATTTGCTACTACCACCAAGATCTGCACCGGCGGCGGCTCCAGGCAGGCTCACGCCCA
GACCCTTCTGCGCTCACCGCCGCGACCCTCCTACTCGTCAGGGCTTCGCGGCCGGCCGCA
AGGACCGACCATGACTGCCGGACTGACGGCCGAGTATAGGCCCGACGCTTCAGCGCCATC
CATTTTCAGGGCTAGTTGCTTCGGCAGGTGAGTTGTTACACACTCCTTAGCGGATTCCGA
CTTCCATGGCCACCGTCCTGCTGTCTTAAGCAACCAACGCCTTTCATGGTTTCCCATGAG
CGTCGATTCGGGCGCCTTAACTCGGCGTTTGGTTCATCCCACAGCGCCAGTTCTGCTTAC
CAAAAATGGCCCACTTGGCACTCCGATCCGAGTTTTAAAGCTCGCGGCTTCAGCATATCA
AGCAAGCCGGAGATCTCACCCATTTAAAGTTTGAGAATAGGTTGAGGTCGTTTCGGCCCC
AAGGCCTCTAATCATTCGCTTTACCGGATGAGACTCGTATGAGCACCAGCTATCCTGAGG
GAAACTTCGGAGGGAACCAGCTACTAGATGGTTCGATTAGTCTTGCGCCCCTATACCCAG
CTCGGACGATCGATTTGCACGTCAGAATCGCTACGGACCTCCATCAGGGTTTCCCCTGAC
TTCGTCCTGGCCAGGCATAGTTCACCATCTTTCGGGTCCCAACGTGTACGCTCTGGGTGC
GCCTCACCTCGCAATGAGGACGAGACGCCCCGGGAATGCGGRGGCCGCCGGCTAGGCCGG
TTAGGCCCCATCTTCCCTCGGCCCGCGCAAGGCGAGACCTTCACTTTCATTGCGCCTTTA
GGTTTAGTAGAGCCCAATGACTCGCGCACATGTTAGACTCCTTGGTCCGTGTTTCAAGAC
GGGTCGTGAAATTGTCCAAAGCTGAAGCGCCGCTGACTGGAGCGATCATTCCGCCCGAGG
ACACACCCGAGCCAACAGCGGCGCGGGTCCGGAGCCGGTACAGGTAGCACCGCCATCCGG
GAAGAACCGTGCACGCTTGCCGGGGGCCTGGGCGCCCACAAAGTGGCGAATCGACTCCTC
GACATATACCGCCGAGCAGCCGGCCAGGGCACCGGGGCTCTGCCCAACGAACACGAACCG
AAGCCCGCGGAAGGACAGACTCGCACCCGGACCTTAGGCCGGCACCCAGCAGGTCGCGAC
GTCCTACTAGAGGAGAAGTGCGGCCCACCGCACACTGGAACGGCTCCACCCCNCGGCGAG
TGGAAAGATAACCGGACACGACCCCGTCGCGGATTGCTCCGTGCGGGCGGCCGGCCCCAT
CTGCCGGAAGCGGAGGCCAGTGGCCGGATGGACGTGAATCTCCCCGTTCGACCTTTCGGA
CTTCTCACGTTTACCCCAGAACGGTTTCACGTACTTTTGAACTCTCTCTTCAAAGTTCTT
TTCAACTTTCCCTCACGGTACTTGTTCGCTATCGGTCTCGTGGTCATATTTAGTCTCAGA
TGGAGTTTACCACCCACTTAGAGCTGCACTCTCAAGCAACCCGACTCGAGGGAGAGGTCC
TCCCGACACCTGCAACGGTCACTACGGGCCTGGCACCCTCTACGGGCCGTGGCCTCATTC
AAGTTGGACTTGGACTCGCCGCAAAGCGCCGGGAGAGCGGGCCCTCCCAAACACCACACG
CCACAGCAGACGGAAGCCTGCGGGGTTCGGTGCTGGACTCTTCCCTGTTCGCTCGCCGCT
ACTGAGGGAATCCTTGTTAGTTTCTTTTCCTCCGCTTAGTAATATGCTTAAGTTCAGCGG
GTAGTCTCGCCTGCTCTGAGGTCGTTAAAAAANANTGAATAGTGTCCGCCACCGTGCCGT
CGAGCCAGCGGCCGTGCACATTACCGAGTAGCTAGGTACCGGCATGCGAACCGCCAGCCG
ACGGGCAGCTTGGAAGCGGCACACTGTRAAACTTRAGGAGACGCGGACGAGGCCCGCGAA
GCTCCCACNGAGCGAAACGCCCNTGCGTTTCAGGAATTGTTGCCGACCCTCAGCCAGGCG
TGGCCCGGGAACGGAATCCATGGACCGCAATGTGCGTTCGAAACGTCGATGTTCATGTGT
CCTGCAGTTCACACGTCGACGCGCAATTTGCTGCGTTCTTCATCGACCCACGAGCCGAGT
GATCCACCGTCCTGGGTAGTCATTTTGTTTTGTTTTCATCCGCACTCTGGCAGATTAAAG
TTNAATTTTTGCAGGGCTGAGGCGATTAATGCCTCCTGTACCGAAAGATAGCGTATTGCT
ATAACAATGTACGGCTCCACGCGACGGCGTGTGCGACTGCGGCGAAAGTCATTCAAAACC
ACGTAGGTACCGCAAGCCGCTAGCCACTCGCGCTTCAGCGCCCGTACCAAATCACTGTCC
GTAGTTTTGAGAGTAACGCGTGATTGCGCACGCGACGTTTGTAATACAATTACGACGCAC
ATTGTTTGCGCAATCGGTAATGATCCTTCCGCAGGTTCACCTACGGAAACCTTGTTACGA
CTTTTACTTCCTCTAAATGATCAAGTTTGGTCATCTTTCCGGTAACATCGGCAACGGCGG
AGCCGAGGCCGCGTACCAGTCCGAAGACCTCACTAAATCATTCAATCGGTAGTAGCGACG
GGCGGTGTGTACAAAGGGCAGGGACGTAATCAACGCGAGCTTATGACTCGCGCTTACTGG
GAATTCCTCGTTCATGGGGAACAATTGCAAGCCCCAATCCCTAGCACGAAGGAGGTTCAG
CGGGTTACCCCGACCTTTCGGCCTAGGAAGACACGCTGATTCCTTCAGTGTAGCGCGCGT
GCGGCCCAGAACATCTAAGGGCATCACAGACCTGTTATTGCTCAATCTCGTGCGGCTAGA
AGCCGCCTGTCCCTCNAAGAAGAAAGGTAATCGCTGACAGCACGAAGGATGTCAGACGAC
TAGTTAGCAGGCTAGAGTCTCGTTCGTTATCGGAATTAACCAGACAAATCGCTCCACCAA
CTAAGAACGGCCATGCACCACCACCCACCGAATCAAGAAAGAGCTATCAATCTGTCAATC
CTTCCGGTGTCCGGGCCTGGTGAGGTTTCCCGTGTTGAGTCAAATTAAGCCGCAGGCTCC
ACTCCTGGTGGTGCCCTTCCGTCAATTCCTTTAAGTTTCAGCTTTGCAACCATACTTCCC
CCGGAACCCAAAAGCTTTGGTTTCCCGGGAGCTGCCCGCCGAGTCATCGGAGGAACTGCG
GCGGATCGCTGGCTGGCATCGTTTATGGTTAGAACTAGGGCGGTATCTGATCGCCTTCGA
GCCTCTAACTTTCGTTCTTGATTAATGAAAACATACTTGGCAAATGCTTTCGCTTCTGTT
CGTCTTGCGACGATCCAAGAATTTCACCTCTAACGTCGCAATACGAATGCCCCCGCCTGT
TCCTATTAATCATTACCTCGGGTTCCGAAAACCAACAAAATAGAACCGAGGTCCTATTCC
ATTATTCCATGCACACAGTATTCAGGCGGGCTTGCCTGCTTTAAGCACTCTAATTTGTTC
AAAGTAAACGTGCCGGCCCACCTCGACACTCGGTGAAGAGCACCGCGGTAGGAATTTATA
GGGGTCCGCCTACAGCGCACGGCACCGCCACACGGCGCGAGGCCGGAGCGGGCGTACGCC
TTCGACTCGCCCCACCGGCAGGACGTCCCACGATACATGCCAGTTAGCACCGACGGGCGG
TGAACCAACAGCGTGGGACACAAATCCAACTACGAGCTTTTTAACCGCAACAACTTTAAT
ATACGCTATTGGAGCTGGAATTACCGCGGCTGCTGGCACCAGACTTTCCCTCCAATAGGT
ACTCGTTAAATGATTTAAAGTGTACTCATTCCGATTACGGGGCCTCGGATGAGTCCCGTA
TCGTTATTTTTCGTCACTACCTCCCCGTGCCGGGAGTGGGTAATTTGCGCGCCTGCTGCC
TTCCTTGGATGTGGTAGCCGTTTCTCAGGCTCCCTCTCCGGAATCGAACCCCGATTCCCC
GTTACCCGTTACAACCATGGTAGGCGCAGAACCTACCATCGACAGTTGATAAGGCAGACA
TTTGAAAGATGCGTCGCCGGTACGAAGACCGTGCGATCAGCCCAAAGTTATTCAGAGTCA
CCAAGGCAAACGGACCGGACGAGCCGACCGATTGGTTTTGATCTAATAAAAGCGTCCCTT
CCATTTCTGGTCGGGACTCTGTTTGCATGTATTAGCTCTAGAATTACCACAGTTATCCAA
GTAACGTGGGTACGATCTAAGGAACCATAACTGATTTAATGAGCCATTCGCGGTTTCACC
TTAATGTGGCTTGCACTGAGACATGCATGGCTTAATCTTTGAGACAAGCATATCACTACT
GGCAGGATCAACCAGGTTGCTGTTGTTAAAGNAACACAGCGCCGGACGGCGACGCGAGGC
ACCCGGCGAACCGGAGTGCCCGCACGTAGTCTAGTCCGTAAAATTTATATTTCTCTTTCG
AGGAGGCTAATGCCCTCCCTCACTATATACTTCGAAATCCCCTCAGGTCCTGGGAAACGA
AAACGGCACAGCGTCCGCTACCGTCCCAAGCGTGGGAAATCGTGATCGGCGCAAGCGCCC
GGTTAGCGGCGAGTAGATGCCTCTGGAAACGGTTGCCCGCACATGAGCGTGCCTCTGGCG
GCAGAGGCCCGCGGGCTTGCTGGCGTGGAACGAGCGCCTCCGACGCGCAGTCGCAAGTCA
CAGCACAGAAAGTCCGCCGGCACTGTGGCCTGGCGGCGGTGACTCGGATCAACGGTCGGC
AGGACGCTGCCACTCGGCGGTACTAGGCGCACGTCACGAGTCCTCGCGAACCCGATTGCC
CCTCCCGCCGGTTTGCGTGCAAACGAACTCTCCTGGACGGAGCGCACACCGAGCAGCCAC
GCACCAACACGCGGCCGAGCTCTAAGCAACGCACCCGCCATCAGGCGGCAGGCCACTGCA
CACAGACACTTTCGCGCCGGCTACAGTCTGCCCGCACTGCGTTCGCACATAGAAGGAACG
CACGGAAGGGTCCGGGAGAAGAACCGCTGTGCGCTCTGTCGGGCGAGAGAGGGGAGGCTG
CCGCGGCAGTGGCCGGTTTTCCCCTCCTCCCGCTGGCCGCGCGCGCTCTGGTGGTGGGCT
GGCTACGGAGCAGGGCAGCCGAGTGAGATGGCGGCGAGAGGCACACCGACTGCCGGCATC
TCACTAGCGCGGCCTCTCACCCACTAAACGGACTTCTCCTCGAGACAGGATGTTGGCGAT
AGCAGATATGGATTGCAGCGTTTGGCGGTGACTCGTGTAGCAAAATGAGACTGCCGTAAT
GGTTGGTTGAGACAGATTTGTTGCTCACTAAGCCGAATTGATACGTGGTTGTTGTGACTA
GGAAAGCCCACGATGTTTTCGTCCCGATAGGCAACCGGTGTGCGGATTTGACATTACCGC
CCTGACGGCGTTGTACGCAAGCAACGTCCGYAGTGTACGGTGCGGTTTATCGACGGCCGT
TCGCYCAGCCGGAGCAAATGTTGTTGTAAAAACTGAGGGGAGGGGGGAATTAAAAATAAA
AAATAAACGCAATAGA
>VvP45bXY#H2A-histone/H2A-histone
GATTTACGTCTTCTTCTCGGTCTTTTTGGGGAGGAGTACGGCCTGGATATTGGGCAGCACACCACCTTGCGCGATAGTCACGCCAGACAGGAGCTTGTTCAGCTCCTCGTCATTTCGGATGGCGAGTTGCAAGTGACGAGGGATGATCCTCGTCTTCTTGTTGTCACGGGCGGCATTACCTGCCAGCTCGAGAACTTCGGCAGCCAGGTATTCCATGACAGCAGCAAGGTAGACGGGTGCGCCGGCACCGACACGTTCGGCATAGTTGCCCTTGCGCAAAAGGCGGTGGATTCTGCCGACAGGGAACTGCAAGCCAGCGCGGCTGGAGCGCGACTTTGACTTTCCCTTCACTTTGCCTCCCTTGCCTCGTCCAGACATGTCGA
>VvP45bXY#H2B-histone/H2B-histone
ATGCCGCCAAAGACGAGTGGGAAAGCAGCGAAAAAGGCCGGGAAGGCGCAGAAGAACATCTCCAAGGGAGATAAGAAGAAGAAGCGCAAGAGGAAGGAGAGCTACGCAATCTATATCTACAAAGTGCTCAAGCAGGTGCACCCTGACACCGGCATTTCGAGCAAGGCGATGAGCATCATGAACAGCTTTGTCAATGACATCTTTGAGCGCATCGCCGCCGAGGCATCTCGCCTGGCACACTACAACAAGCGGTCGACCATCACCAGTCGGGAAATCCAGACTGCCGTGCGCCTTCTGCTGCCTGGCGAACTCGCCAAGCACGCAGTGAGCGAGGGCACCAAAGCGGTGACAAAGTACACCAGCTCAAAGTAA
>VvP45bXY#H4-histone/H4-histone
GGACGTAGTCTATGCCCTCAAGAGGCAAGGCCGTACTCTTTACGGTTTCGGCGGTTAAGGAACTTGTCTTCTTCTTCTTTATCACAAACGGCCCTTTTCAGGGCCACCACA
>VvP45bXY#U1-snRNA/U1-snRNA
ATACTTACCTGGCGTAGAGGTTACCGTGATCACGAAGGCGGTTCCTCCAGGGCGAGGCCTTTCCATTGCACTTAGGTTTGGTTGACCCCTGCGATTATCCCTAAAGTGGATAACTCGGGCGCATAATTTTTGGTAGTCGGGACTGCGTTCGCGCCGTCCCGGTTCAAATTAATTTAAAC
>VvP45bXY#U2-snRNA/U2-snRNA
TTTCTATGTTTTGATTGAGATTAGGTGGGCCGATCCCGGCGGTACTGCAATGCCGGGCCAACCCGCGACAGAGGTGGAGCAAGCCCCTAGCACTCCGTCATGTTCCAAAAATGAGTTTAATATTCTGGTCCAGCGATGCTGGACGTATCAGATATTAAGCTGATAAGAACAGATACTACACTTTGATCTTAGCCAAAAGGCCGAGAAGCGAT
>VvP45bXY#U5-snRNA/U5-snRNA
CGGGCCCAGCAACAGCTGGGAACCTCAAAAAATTAGTTGTAGACTCATTTAACGTTCCCCTCCACGGAAATCTTTAGTAAAAGGCGAAAGATTTATTCGAGCTGAAGGGAAACCAGAG
>VvP45bXY#U6-snRNA/U6-snRNA
GTACTTGCTTCGGCAGTACATATACTAAAATTGGAACGATACAGAGAAGATTAGCATGGCCCCTGCGCAAGGATGACACGCAAAATCGTGAAGCGTTCCACATTTTTT    
